# Supplementary material for: Transcriptome sequencing and screening of genes related to the MADS-box gene family in Clematis courtoisii
Source: PLoS One. 2024 Feb 5;19(2):e0294426. doi: 10.1371/journal.pone.0294426 (PMC10843124; doi:10.1371/journal.pone.0294426)
Supplement: S1 Data — (ZIP) [file pone.0294426.s001.zip]

Archive with 20 entries (17 files):
- Basic_data/
- Basic_data/CcMADS and Homologous protein.fasta
- Basic_data/data_analysis/
- Basic_data/data_analysis/T01.flnc_stat.xls
- Basic_data/data_analysis/T01.subreads.stat.xls
- Basic_data/data_analysis/Transcript.fasta
- Basic_data/data_analysis/Unigenes.100.ANGEL.cds
- Basic_data/data_analysis/Unigenes.100.ANGEL.pep
- Basic_data/data_analysis/Unigenes.100.ANGEL.utr
- Basic_data/data_analysis/Unigenes.fasta
- Basic_data/newick tree.txt
- Basic_data/readme.docx
- Basic_data/Unigene_Anno/
- Basic_data/Unigene_Anno/Integrated_Function.annotation.xls
- Basic_data/Unigene_Anno/Unigenes.fasta.Cog_class.txt
- Basic_data/Unigene_Anno/Unigenes.fasta.GO.anno.txt
- Basic_data/Unigene_Anno/Unigenes.fasta.Kog_class.txt
- Basic_data/Unigene_Anno/Unigenes.fasta.nr.anno.txt
- Basic_data/Unigene_Anno/Unigenes.fasta.Pfam.anno.txt
- Basic_data/Unigene_Anno/Unigenes.fasta.Swissprot.anno.txt
