# Supplementary material for: Transcriptome sequencing and screening of genes related to the MADS-box gene family in Clematis courtoisii
Source: PLoS One. 2024 Feb 5;19(2):e0294426. doi: 10.1371/journal.pone.0294426 (PMC10843124; doi:10.1371/journal.pone.0294426)
Supplement: S1 Data — (ZIP) [file pone.0294426.s001.zip › Basic_data/CcMADS and Homologous protein.fasta]

>NnAGL65.XP010258316.1
MGRVKLKIKRLENTSGRQITYSKRRTGILKKARELSILCDIDIALLMFSPSGKPTLCLGERSNIEEVIAKFAQLTPQERA
KRKLESLEALKKTFKKLDHEVNIQDFLGASTQTVEELTNQSRLLQAQLSELHKRLSYWTNPDKIEHIEHLRAMEDSLKES
LNQIRTHKENFGKQLISLDCSSQFQNEMHLPLGMSSEPQAQSISWLPGNDSQHIMLPEDPNLLSQSCIGFIGVVIII*
>VvAGL65.RVW90538.1
MVDRLERRRFLGGGPLYNPQPKNCIVHKLQRSYQFPISRGFVAPFTFLWARFFVLQHGFNVEVPGMSASIAELYFSKLKM
GRVKLKIKRLESTSNRQVTYSKRRNGILKKARELSILCDIEIILLMFSPTGRPTLFHGARSNIEEVIAKFAQLTPQERAK
RKLESLEALKKTFKKLDHDVNLQDFLGASTQTIEELTNQARLLQAQLTEVHKRLSYWSNPDKVDSTEHLRQMEDSLRESL
NRIRVHKENFGKHQLMSLECASQFQNGMHLPLIMDGVQEAQPLSWLPNNENQHLILPEEPSYLPQRDMECSADASIPGYS
GYYSTGKQTEIGNSGQVDEQGQEGSALNQLSGNSNLRLQLSEQYLYSPFGNLNLPDEKKLKPEMEMNLQGNPVDYQVNGN
FEIPAPIYDNRQHTWVSASGPCSIAMFDENSFSQGNVPPIVHSAFPDSH*
>AtAGL65.NP001321504.1
MGRVKLKIKRLESTSNRQVTYTKRKNGILKKAKELSILCDIDIVLLMFSPTGRATAFHGEHSCIEEVISKFAQLTPQERT
KRKLESLEALKKTFKKLDHDVNIHDFLGARNQTIEVWIDHLRFMNFLGYFLISLSQIAKVCVNITTRQGLSNQVAIYQAQ
LMECHRRLSCWTNIDRIENTEHLDLLEESLRKSIERIQIHKEHYRKNQLLPIECATTQFHSGIQLPMAMGGNSSMQEAHS
MSWLPDNDHQQTILPGDSSFLPHREMDGSIPVYSSCFFESTKPEDQICSNPGQQFEQLEQQGNGCLGLQQLGEEYSYPTP
FGTTLGMEEDQEKKIKSEMELNNLQQQQQQQQQQQQQDPSMYDPMANNNGGCFQIPHDQSMFVNDHHHHHHHHHQNWVPD
SMFGQTSYNQQPN*
>CcMADS01
MILQDGKVKLKIKRLENTSGRQVTYSKRRAGILKKARELSILCDIDIALLMFSPTGKPTLCLGERSTIEEVCQICSINSPGKGKKEAGKP*
>VvSTMADS11.RVX23988.1
MAREKIQIKKIDNATARQVTFSKRRRGLFKKAEELSVLCDADVALIIFSSTGKLFEFSSSSLTVTVHWFLYKQENWIDAQ
CPLAKGICKKLQGGPARTQWKHKAGTIDAFTT*
>NnSTMADS11.XP010254524.1
MAREKIQIKKIDNATARQVTFSKRRRGLFKKAEELSILCDAEVALIIFSATGKLFEYSSSSMKEILERHNLHSKNLQKLD
QPSLELQLENSNYARLSKEVAEKSHQLRRMRGEDLQGLNIEDLQQLEKSLETGLSRVLETKGERIMKEISNLERKGMELL
EENERLKQQLQMMEMSKGQKHVGADSENIVYEEGQSSDSVTNVCSSSGPPQDYDSSDTSLKLGLPF*
>AtSTMADS11.OAP09055.1
MAREKIQIRKIDNATARQVTFSKRRRGLFKKAEELSVLCDADVALIIFSSTGKLFEFCSSSMKEVLERHNLQSKNLEKLD
QPSLELQLVENSDHARMSKEIADKSHRLRQMRGEELQGLDIEELQQLEKALETGLTRVIETKSDKIMSEISELQKKGMQL
MDENKRLRQQGTQLTEENERLGMQICNNVHAHGGAESENAAVYEEGQSSESITNAGNSTGAPVDSESSDTSLRLG*
>PsSTMADS11.AHJ60267.1
MAREKIQIRKIDNATARQVTFSKRRRGLFKKAEELSILCDADVALIIFSCTGKLFEYASSSVKEILEKHNLHSKNLQKLE
QPSPSLELQLVENNKYTMLSKEAAEKSHQLRQLRGEDLQGLNIEELMQLEKSLETGLTRIREKKSEKIWKEIADLQDKGV
QLMEENRRLRQMTEISNGKKHVAADLEHMVCEEGQSSESITNVCNSNGPPQDYDSSDTSLKLGLPYSG*
>CcMADS02
VNRHQHHQLTIHPQSEVRRSPSVNQCGSRNWCSCWFLGFGRVLRKMVREKIQIKKIDNTTARQVTFSKRRRGLLRKLMNFLFLCDAELLSSSSLLLESSLSILAPV*
>AtSTMADS11.NP194185.1
MAREKIRIKKIDNITARQVTFSKRRRGIFKKADELSVLCDADVALIIFSATGKLFEFSSSRMRDILGRYSLHASNINKLM
DPPSTHLRLENCNLSRLSKEVEDKTKQLRKLRGEDLDGLNLEELQRLEKLLESGLSRVSEKKGECVMSQIFSLEKRGSEL
VDENKRLRDKLETLERAKLTTLKEALETESVTTNVSSYDSGTPLEDDSDTSLKLGLPSWE*
>CcMADS03
YAVGEEDLTDQKIDAHTERAELRFSKMRRGLFTKADEAPIRCEADVALYFYLCNWQSFDVLYFKYEDILKGTICSPRTSRTRLNHPSTVSRTGFC*
>VvDEF.RVW50380.1
MARGKIEIKRIENSTNRQVTYSKRRNGIFKKASELTVLCDAKVSIIMLSSTGKLHEYISPSTTTKQIFDQYQNTLGVDLW
SYHYERMQENLKKLKDVNKNLRKEIRQRMGEHLSDLSVEELRDLEQEMESSLKMVRDRKV*
>PsDEF.QSB37192.1
MARGKIQIKRIENNTNRQVTYSKRRNGLFKKANELTVLCDAKVSIIMFSSTGKYHEYISPSTTHKEMYDHYQQAKPCDLW
SSHYEKMQEKLNKLKEVNSRLRREIRYRIGESLNDLSYEKLRELEDDMDTSLKIIRERKYKQISGQIETAKKKKRNGELV
NRNLLHAFDELDEDPQFGFVDNGVDYEPLIGLQNGGHHVFALI*
>NnMADS.XP010240899.1
MGRGKIEIKRIENSTNRQVTYSKRRGGIMKKARELTILCDADVSLIMFSSTGKFSEYISHTTTTKKIFDRYQQISGINLW
KSHYETMQEHLNKQKEINNNLRREIRQRMAGEHLDDMSFEELRSLEQNLENSLKVIRERKYRVISTQTETYKKKIRNLQA
EHANLLCQIEERDENPNCGLVDHNGAGYKSALGLANVGSHLFAFHLQSNHPNNLLRDGGLYGSHSLHHLS*
>AtDEF.AAD51890.1
MARGKIQIKRIENQTNRQVTYSKRRNGLFKKAHELTVLCDARVSIIMFSSSNKLHEYISPNTTTKEIVDLYQSISDVDVW
ATQYERMQETKRKLLETNRNLRTQIKQRLGECLDELDIQELRRLEDEMENTFKLVRERKFKSLGNQIETTKKKNKSQQNI
QKDLIHELELRAEDPHYGLVDNGGDYDSVLGYQIEGSRAYALRFHQNHHHYCPNHGLHAPSASDIITFHLLE*
>CcMADS04
PSHFAFSPTERERAWVGEKSIKRIENATNRQVTYSKRRTGIMKKAEELTVLCDAQVSLLMFSTTNKLHEYISPSITQKEFYDKYQRSSGVNLWTPSTRKCKRP*
>VvSTMADS11.WAJ09408.1
MAREKIQIKKIDNATARQVTFSKRRRGLFKKAEELSVLCDADVALIIFSSTGKLFEFSSSSMKEILEKHSLQSKNLEKLE
QPSLELQLVENNNHSRLSKEVADKSHKLRQMRGEELQGLNIEDLQQLEKSLEAGLSRVIQKKGERIMKEITDLQSKGVQL
MEENERLRQQVVEISNRRRQVAGDSENMFHEEGQSSESVTNVSNSNGPPQDYESSDTSL*
>CcMADS05
MAREKIQIKKIDNTTARQVTFSKRRRGLFKKAEELSILCDADVALIIFSATGKLFEYSSSSTKDILERYNLQSKNLQKLDQPSLDLQLENGNYARLSKEVADRSRQLRNMRGEELQTLNIEELQQLEKSLETGLGRVVETKMKRL*
>VvSQUA.RVW42174.1
MGRGRVQLKRIENKINRQVTFSKRRTGLLKKAHEISVLCDAEVALIVFSTKGKLFEYSTDSWYASYVSSSSSILLLLPL*
>AtTM3.NP001323425.1
MVRGKTQMKRIENATSRQVTFSKRRNGLLKKAFELSVLCDAEVSLIIFSPKGKLYEFASSNMQDTIDRYLRHTKDRVSTK
PVSEENMQHLKYEAANMMKKIEQLEASKRKLLGEGIGTCSIEELQQIEQQLEKSVKCIRARKTQVFKEQIEQLKQKVK*
>NnTM3.XP010272601.1
MVRGKTQMKRIENATSRQVTFSKRRNGLLKKAFELSVLCDAEVALIVFSPRGKLYEFSSSSMNKTIERYQRYSKDVQVDR
TIEQSMQHLKYEAANMAKKIELLEVSKRKLLGENLGSCSLEELQQIENQLERSLTTIRARKTQLFREQIEDLKEKERLLD
EENAVLRKKCGGQKMEHPNHHRQTELFGQSNQNADVETELFIGRPERANTRYPLQDY*
>PsTM3.AHJ60268.1
MVRGKTQMRRIENATSRQVTFSKRRNGLLKKAFELSVLCDAEVALIIFSPSGKLYEYASSSMRETIERYQRHMKNVETRS
GGSDEIVDQNAQHFKREAETLAKKIELLEASKRKLMGEGLGSCTVEELQQLEQQLERSVANVRARKSQVFNEQVEQLKEK
EKLLAAENAILCEKHGVELMEIPEEESDDPTEALPNAESSEISDVETELFIGPPEGRIKRVILQN*
>CcMADS06
MARGKRQMKRIENSASRQVTFSKRRKGLLKKAHELSVLCDAQVSLIVFSPEESIMSSPTPAWKN*
>NnAGL6.XP010272608.1
MGRGRVELKRIENKINRQVTFSKRRNGLLKKAYELSVLCDAEVALIIFSSRGKLYEFGSAGMNRTLERYQRCCYTPQDAN
AADRETQSWYQEVSRLKSKYESLQRAQRHLLGEDLGPLSVKELQNLEKQLEGALSAARQRKTQIMMEEMEELRRKERHLG
DINKQLKNKLEAEGQGSFRAIQASWDSTALVGNTFSAQSSQSNTMDCEPTLQIGYHHYVPPEGATIARSVAGEGNFIQGW
VL*
>VvAGL6.NP001268111.1
MGRGRVELKRIENKINRQVTFSKRRNGLLKKAYELSVLCDAEVALIIFSSRGKLYEFGSAGTTKTLERYQRVCYTPQDNN
MECETQSWYQEVSKLKAKYESLQRTQRHLLGEDLGPLSVKELQNLEKQLEGALAQARQRKTQMMIEQMEDLRRKERQLGD
LNKQLKLKLEAEGQSLKAIQGSWNPSTATAGNSSFPVHPSQSNPMDCEPEPILQIGYHHYVPAEGPSVSKSMAGESNFIQ
GWVL*
>PsALG6.AXN75767.1
MGRGRVELKRIENKINRQVTFSKRRDGLLKKAYELSVLCDAEVALIIFSGRGKLYEFGSSGVTKTLDRYQHCCFTSQENR
EEYETQSWQQEVIKLKAKYESLQSTQRQLLGEDLGALNVRELQNLEKQLEGALAQTRQRKTQIMTEQMEVLRRKERQLGD
LNKQLKIKFQERESLDYKNFQGSWNPNVEVGNSSYHVHPFQSNPMDCESEPILQIGYPHYVQAEGSSVPRNMVGESSFIQ
GWAL*
>AtAGL6.NP182089.1
MGRGRVEMKRIENKINRQVTFSKRRNGLLKKAYELSVLCDAEVALIIFSSRGKLYEFGSVGIESTIERYNRCYNCSLSNN
KPEETTQSWCQEVTKLKSKYESLVRTNRNLLGEDLGEMGVKELQALERQLEAALTATRQRKTQVMMEEMEDLRKKERQLG
DINKQLKIKFETEGHAFKTFQDLWANSAASVAGDPNNSEFPVEPSHPNVLDCNTEPFLQIGFQQHYYVQGEGSSVSKSNV
AGETNFVQGWVL*
>CcMADS07
GRVELKRIENKINRQVTFSKRRNGLLKKAYELSVLCDAEVGLIIFSSRGKLYEFGSAGMSRTLERYQRCSYNSQDSNLAIADRETQNWYQEVSKLKAKYESLQRSQRHLLGEDLGPLSVKELHTLEKQLEGALQQARQRKNQMVMEQMEDLRRKERRLGDMNKQLKDKLEAEGHGLRTIQGSWDSTALVVSNNYSGHPTQSRPMDCEPTLQIGYHQYVSSEGASIQRSTVVQNNFIQGWEL*
>AtSQUA.NP568929.1
MGRGRVQLKRIENKINRQVTFSKRRSGLLKKAHEISVLCDAEVALIVFSSKGKLFEYSTDSCMERILERYDRYLYSDKQL
VGRDVSQSENWVLEHAKLKARVEVLEKNKRNFMGEDLDSLSLKELQSLEHQLDAAIKSIRSRKNQAMFESISALQKKDKA
LQDHNNSLLKKIKEREKKTGQQEGQLVQCSNSSSVLLPQYCVTSSRDGFVERVGGENGGASSLTEPNSLLPAWMLRPTTT
NE*
>NnSQUA.AGY54940.1
MGRGRVQLKRIENKINRQVTFSKRRNGLLKKAHEISVLCDAEVAVIVFSTKGKLFEYATNSSMERIIERYERYSYAEREL
LAADPESQGSWSLEHTKLKAKIEILQRNQRHYVGEDLESLSLKELQNLEQQLDTALKQIRTRKNQLIYDSISELQKKEKA
LQEQNNILTKKLKEKEKEKEKEKALAQQAHWDQQNQGQSSPSFLLSQPLPSLAISGTYQGRGAACDDEEARSHARTNSLM
PPWMLRHLNESGPTHLCGLACSTI*
>PsSQUA.ADM21461.1
MGRGRVQLKRIENKINRQVTFSKRRGGLLKKAHEISVLCDAEVALIVFSTKGKLFEYSTDSSMEKILDRYEQYSIAERQL
VEEPGSQGNWSLEYSKLRAKIELLQRNQRRFMGEDLDSLSPKDLQNMEQQLDVSLKNIRSRKNQLMYESISELQKKERAI
QEQNNLLAKQIKEKEKTMAQQAQWEQQIHHGPNASAYLLSPHELTTLNMGGNYQGEPTEVRRNELDLTLEPIYTCHLGCF
GA*
>CcMADS08
RDINRQVTFSKRRSGLLKKANEISVLCDAEVALIIFSNKGKLSEYSTNHRYSSSSCSSSSCS*
>CcMADS09
MSMVFLNQRLLNLLCCLCINEVRRSPSVIVLFRHGVLLCFRFGRVRERVVREKIQIKKIDNTTARRVTFPKRREAYLRKLMTFYSL*
>NnTM3.XP010255589.1
MVRGKTQMKRIENATSRQVTFSKRRNGLLKKAFELSVLCDAEVALIVFSPRGKLYEFASSSMNKTIERYQRYAKDAQSNK
TIEQNMQHLKHEAANMAKKIELLEASKRKLLGENLGSSSPEELQQIENQLERSLVSIRARKTQLFREQIANLKEKEKILT
EENAILREKCAPQHMEHPTQNREIDLYGQSSQNSDVETELFIGRPERAITLYPLQGRLVGDGSV*
>AtTM3.NP001330218.1
MVRGKIEMKKIENATSRQVTFSKRRNGLLKKAYELSVLCDAQLSLIIFSQRGRLYEFSSSDMQKTIERYRKYTKDHETSN
HDSQIHLQEAIGTRNCFLFSRRASRNR*
>VvTM3.NP001267909.1
MVRGKTQMRRIENATSRQVTFSKRRNGLFKKAFELSVLCDAEVALIIFSPRGKLYEFSSSSMQETIERYQRHTKDVHTNN
YKTTEHNMQQLKHEAANMAKKIELLEISKRKLLGEGLGSCSIEELQQIEQQLERSVSSIRARKNQVFKEQIEQLKEKEKA
LAAENAMLCEKCGVQPYQAPNQENETLPSAERSQNSDVSTDLFIGLPEGRAKRLLLGN*
>CcMADS10
LSSRQVTSPKRRSGLMKKAHEISVLCDAQVGLIVFSPSGKLYEFSNTSIQKTIERSNIYKDVDSKKKVSDNGPNFRRSC*
>NnMADS.XP010249055.1
MGRGRVELKRIEKTTNRQVTFFKRRNGLLKKAFELSILCDAEVALIIFSPTGKLYQFANPDMDRILARYRYEVRMAQPET
NNQTSRTAQFWREEIEDLRKSIQTLEARHRHLAGEDISLLGIKELQELERQLKIGVERIRSRKRRAISESINLLKTRQKA
LQNDNARLQRQLHVENSISSFWEGRSNACLTFQSSRPGQDEADP*
>VvGOL.Q0HA25.2
MGRGKIEIKRIENSSNRQVTYSKRRNGIMKKAKEITVLCDAHVSLVIFASSGKMHEYCSPSTTLIDILDRYHKQSGKRLW
DAKHENLNNELDRIKKENDSMQIELRHLKGEDISSLHHKELMAIEDALEIGLASVRNKQMEFYKMVKKNQRILEEENKHL
NYIVHHQGMPMEAGNVREVESGYHQRAVRDYNPQMPFAFRVQPIQPNLQERI*
>CcMADS11
ELRTQPTGRSPFQKKNGILKKAREITVLCSAQVSLLFSPTLTRWLSSILSRWRLSWRNIRRLLGRGCGMQNMSFSVRKWTGSGKRMITCRLNLGT*
>VvMADS.XP010661478.1
YKTTEHNMQHLKHEAANMAKKIELLEISKRKLLGEGLGSCSIEELQQIEQQLERSVSSIRARKNQVFKEQIEQLKEKEKA
>CcMADS12
VRGKTQLKRIENSSSRQVTFSKRRSGLMKKAREISVLCDAEVGLIVFSPSGKLYEFSNTSIQKTMERYQIYTKL*
>VvSQUA.RVW91157.1
MGRGRVQLKRIENKVNRQVTFSKRRSGLLKKAHEISVLCDAEVALIVFSTKGKLYEYSTDSWLDLSSSSSSSSPGIQSVG
FSLGNSIIS*
>AtSQUA.OAO94651.1
LQDHNNSLLKKIDFSLP*
>PsSQUA.AAP83419.1
SQVTFSKRRGGLLKKAHEISVLCDAEVALIVFSTKGKLFEYSTDSSMEKILDRYEQYSIAERQLVEEPGSQGNWSLEYSK
LRAKIELLQRNQRRFMGEDLDSLSPKDLQNMEQQLDVSLKNIRSRKNQLMYESISELQKKERAIQEQNNLLAKQIKEKEK
TMAQQAQWEQQIHHGPNASAYLLSPHELTTLNMGGNYQGEPTEMRRNELDLTLEPIYTCHLGCFGA*
>NnSQUA.XP010260844.1
MGRGRVQLKRIENKINRQVTFSKRRNGLLKKAHEISVLCDAEVAVIVFSTKGKLFEYATDSGMERILERYERYSYAEREL
IAADSESQGNWSLEYTKLKNKIEILQRNQRHYVGEDLESLSLKELQNLEQQLDTALKQIRTRKNQLIYDSISELQKKEKA
PPWMLRHLNE*
>CcMADS13
ADRQQDQSPVTFSKRRSGLLKKAHEISVSAMLKSLSSFSPSRETLSVLH*
>NnGOL.XP010269077.1
MGRGKIEIKRIENSTNRQVTYSKRRNGIMKKAKEITVLCDAEVSLVIFSSTGKMSEYCSPNTTLIKLLDRYQKSSGKRLW
DAKHEFLSNEIDRIKKENDAMQIELRHLKGEDINSLTPKELIPIEEALENGLVNVRAKQMEYLKMLEKNGRTLEEDNNRL
NFILHHQQMGIDNGVREMENGYHQKGRNYSSSSMPLAFRVQPIQPNLQESK*
>VvMADS.NP001267875.1
DAKHENLSNELDRIKKENDSMQIELRHLKGEDISSLHHKELMAIEDALEIGLASVRNKQMEFYKMVKKNQRILEEENKHL
>AtGOL.AAD51995.1
MGRGKIEIKRIENANNRVVTFSKRRNGLVKKAKEITVLCDAKVALIIFASNGKMIDYCCPSMDLGAMLDQYQKLSGKKLW
DAKHENLSNEIDRIKKENDSLQLELRHLKGEDIQSLNLKNLMAVEHAIEHGLDKVRDHQMEVLISKRRNEKMMAEEQRQI
TFQLQQQEMAIASNARGMMMRDHDGQFGYRVQPIQPNLQEKIMSLVID*
>PsGLO.AEE98378.1
MGRGKIEIKRIENSNNRQVTFSKRRTGILKKATEITVLCDAHVSLVIFSTSGIMHEYRSPSTTVIDILDRYHKQSTKKLW
DPKHENLSNEVDRVKKENDNMQIELRHLKGEDVTSLNIKELMALEETLENGLTSIRDKKMEFPKRLKKRVDKLADENRQL
NCIVNQYGMDMDDNVREMDTGYRQRAVRDYNSQIPFAFRVQPIQPNLQERI*
>CcMADS14
QRMRTQPRQVTFSRGRWDLKKAREITVLCSAQVSLVISPTTTRWLSSILSRWRLSGEISEDFWEEVVDAKHEFLSKEVDRIRKRMITCRLNLGT*
>VvSQUA.XP002263017.1
MGRGRVQLKRIENKVNRQVTFSKRRSGLLKKAHEISVLCDAEVALIVFSTKGKLYEYSTDSCMERILERYERYAYAQSQL
IATDLESQGSWTLEYAKLKARMEVLQKSQRNFMGEDLDSLSLKELQNLEQQLDNSLKSTRTRKNQLMYESLSELHKKGKA
LQEEHDLLTAKVQEKEKEQAEQAQWNQQNQDLDSPSFLLQQPLHALNISGNCLARDSGDDQGIPPQNRTNTPLPAWMLRH
VNK*
>PsSQUA.QSB37193.1
MGRGRVQLKRIENKINRQVTFSKRRGGLLKKAHEISVLCDAEVALIVFSTKGKLFEYSTDSSMEKILDRYERYSIAERQL
QEQNNLLAKQIKEKEKTMAQQAQWEQQIHHGPNASAYLLSPHELTTLNMGGNYQGEPTEMRRNELDLTLEPIYTRHLGCF
>NnSQUA.XP010257957.1
LAADPESQGSWSLEHTKLKAKIEILQRNQRHYVGEDLQSLSLKELQNLEQQLDTALKHIRARKNQLVYESISELQKKEKA
LQEQNNMLTKKLKEKEKEKEKALAQQSHWEQQNQGRNSPTFLPSQPLPSLNMNETYQERSTACEDEEARPHPRTNTQMPP
WMLRHLNK*
>CcMADS15
RVQLKRIDNKMNRQVTFSKRRSGLLKKAHEISVLCDAEVALIIFSQRKLFEYSTNHSMERILERYERYPIAQGNCGN*
>VvSQUA.NP001268210.1
MGRGRVQLKRIENKINRQVTFSKRRTGLLKKAHEISVLCDAEVALIVFSTKGKLFEYSTDSCMEKILDRYERYSYAERQL
TATDPESQGNWSLEYSKLKAKIELLQRSQRHFLGEDLDSLSLKELQNLEQQLDSALKHIRSRKNQLMYESISELQRKEKA
MQEQNNMLAKEIKEKEKTVAQQTHWEQQNHGLNTSSFLLPQQLPCLNMGGTYQGEAHGARRNELDLTLEPIYPSHLGCFT
T*
>CcMADS16
VQLRDREQDEPPSTFSKRKSGLLKKAHEISVLCVLKSLSSSSPTKEELSRIPLMTQGKEFLTDERIPIAKDLCATDAEAQENLSLECYK*
>CcMADS17
MVRGKTQLKRIENSSSRQVTFSKRRSGLMKKAHEISVLCDAQVGLIVSLPAESFTSFLTPSIQKTIERYQIYTKDVDSKKKVSDNGPNFKDEAASMTKRIEILEASKRKLLGEDLHVCSTDDLHG*
>VvTM3.RVW26982.1
MVRGKIQMRRIENATSRQVTFSKRRNGLLKKAYELSVLCDAEVAVIIFSQKGRLYEFSSSKYVY*
>PsTM3.ARV88393.1
MARGKIQMKKIENVTSRQVTFSKRRNGLLKKAYELSVLCDAEVAVIIFSQNGRLYEFSSSGMKKTIERYNCAKAVEMKNT
ESEEYVEQSKHEAANMAKMIQHLQVCQWRLLGQDLESCSMDQIHGIEAQLERSLSNIKKKKDLVFKEQVEQLKAKEALML
EENARLREKCGIQPLAQHREAVNCSRSSVVGTELVIGLP*
>CcMADS18
MARGKRQMKRIENSASRQVTFSKRRKGLLKKAHNSQFYVMLKYPDCVLSGGKHYEFSNPGTMNCLIRLLY*
>VvTM3.RVX01119.1
MSWRVSTGFLEMVRGKTQMRRIENATSRQVTFSKRRNGLFKKAFELSVLCDAEVALIIFSPRGKLYEFSSSRYAFLPSSF
SFSH*
>CcMADS19
MVRGKTQLKRIENSSSRQVTFSKRRSGLMKKAREISVLCDAQVGLIVFSPAESFTSFPTPAYRRRWNVIKYILKL*
