# Supplementary material for: Transcriptome sequencing and screening of genes related to the MADS-box gene family in Clematis courtoisii
Source: PLoS One. 2024 Feb 5;19(2):e0294426. doi: 10.1371/journal.pone.0294426 (PMC10843124; doi:10.1371/journal.pone.0294426)
Supplement: S1 Data — (ZIP) [file pone.0294426.s001.zip › Basic_data/data_analysis/T01.flnc_stat.xls]

Samples	CCS-reads	5'-primer	3'-primer	poly-A	Filtered	nfl-reads	fl-reads	flnc-reads	flnc-base	Mean-flnc	consensus
T01	422635	354971	395746	362308	28	95359	327248	300171	414104119	1379	120294
