# Supplementary material for: Transcriptome sequencing and screening of genes related to the MADS-box gene family in Clematis courtoisii
Source: PLoS One. 2024 Feb 5;19(2):e0294426. doi: 10.1371/journal.pone.0294426 (PMC10843124; doi:10.1371/journal.pone.0294426)
Supplement: S1 Data — (ZIP) [file pone.0294426.s001.zip › Basic_data/data_analysis/T01.subreads.stat.xls]

Samples	Subreads base (G)	Subreads number	Average subreads length	N30	N50	N90	
m54051_180626_174818	12.38	9476585	1306	1913	1455	825
