# Supplementary material for: Transcriptome sequencing and screening of genes related to the MADS-box gene family in Clematis courtoisii
Source: PLoS One. 2024 Feb 5;19(2):e0294426. doi: 10.1371/journal.pone.0294426 (PMC10843124; doi:10.1371/journal.pone.0294426)
Supplement: S1 Data — (ZIP) [file pone.0294426.s001.zip › Basic_data/data_analysis/Unigenes.100.ANGEL.cds]

>Unigene000001|m.1 type:suspicious-NA len:142 strand:+ pos:2-427
AGAACAATACGATGTCCAACAGCTCGTCCTCGTAACCGGCATCTCCGGCTTCGTAGCCACCCACGTCGCCCTGGAATACCTCAAGAACGGGCACCCCGTTCGGGGACCGTCAGGTCGAAAGAGAAGGGAGAGGTCGTGAAAAAGACGCCCTGTTTCCAGCCTTATTTGGAGCAGTTGAGTTTCGTCGTCGTAGAGGATTTGGTCACGGGGGACTTCAGCGAGGCGGTCAAGGACGTAAGCATCATCGCCCACACCGCCTCGCCCTTCCACATGTCCGGCTCGTCGTGGGAAAAGGATTACAGGACCGGCTGTGAGGGGTACGAGAAATTGTTTGGAGGCTGCCAGGAGGAGTCTAATGATATATCATATTACAGGTGTCAAGCACGTCGTCGTCACCTCTTCGTTTGCCTCCGTCGGAGACTTTAG
>Unigene000002|m.2 type:likely-NA len:203 strand:+ pos:1-609
CCTTCCGTCAAACCCTCTCCTTCGGCCTCCGTCTCCCAGGTGGCCGCCCAACCTTCATCCGTCCCCCCTCCAGCTCCAACGATCACGTCGTCTGGCCCATACATGGTCGGCAACACCTACCCTTACCAGATTGCCGACTGGAACACCGACATTAGCAAAGCCCAGAGTTACGGGATCGACGGTTTCGCCTTGAACTTGGGTAGCGAATCTTGGCAGCTCGCCCGAGCTGCTGACGGTTACCAGGCCGCCAAAGACCTCGGTCAAGGATTCAAGATGTTCCTCTCGCTCGACATGACCGCCATGTCCTGCAGCAGCTGGAACGACGCCGCTCAACTCGTCAGCCTCGTTAGGACTTACGCCACCCACCCTAACCAGGCCATGCACAACGGCAAAGTGCTCGTGTCCACCTTTGCCGGTGAATACTGCACTTTCGGTACTGGTTCCAACAACGGCTGGCAGGTCGCCTTTGTCGACGTGCTCAAGGCCCAGGGCGTCAACATCTTCTTTGTCCCCTCGCTCTTCTCGGACATTTCGACCTTTTCCTCCAACAATGGATGGACGGCGAGCTCAATTGGAACTCTGCGTGGCCAATGGGCAAGGACCCATTGA
>Unigene000003|m.3 type:dumb-complete len:102 strand:+ pos:87-392
ATGGGATGTTGGTACTGGCAGTGGTCAGGCTGCAATCCATCTTGCTGGTATTTACAAGAATGTTGTAGGCACCGACACAAGCGAACAACAACTAGCGTTCGCATTCAAGTGCCCAACATCTGCTACAAACAAACTCCTCCAAACATGTCCTTGTCAGACCTTGAACGCAACGTGGCGTTCTCGGAAACCGTTGATCTTGTGACCGTCGCAACGGCTGTTCACTGGTTTGATTTGCCCACCTTTTATCAACAAGTGAAATATGTGCTGAAAAAACCCAATGGAGTTCTAGCAGTGTGGTGTTTATAA
>Unigene000004|m.4 type:confident-complete len:238 strand:+ pos:108-821
ATGCATTTCGGTTCACATCGGTCAGGCTGGTATCCAGGTCGGAACGCCTGTTGGGAGCTTTACTGCCTCGAACACGGCATTCAGCCTGATGGGAAAAGCCCAGTGACAAGACCGTGGGAGGAGGAGATGATGCGTTCAACACCTTTTCAGCGAGACAGGAGGCGGGAAACATGTTCCTCGTGCTGTGTTCTTGATCTTGAACCCACTGTGATTGATGAAGTGCGAACTGGGACTTACCGCCAGCTGTTCCATCCCGAGCAGCTCATTAGCGGCAAAGAAGACGCCGCTAACAACTTTGCTAGGGGTCATTATACAATTGGCAAAGAAATCGTTGATCTTTGCTTGGACCGTATCAGGAAACTTGCTGATAATTGTACTGGGCTTCAAGGGTTTCTAGTTTTCCATGCAGTTGGTGGTGGAACTGGATCTGGACTTGGTTCTCTTTTGCTTGAAAGGCTTTCTGTGGATTATGGGAAGAAATCCAAGCTTGGTTTCACAGTTTATCCGTCCCCCCAGGTTTCCACCTCTGTTGTTGAACCCTACAACAGTGTTCTGTCAACTCACTCTCTCCTGGAGCACACTGATGTGTCTGTACTCCTTGACAATGAGGCAATCTATGACATTTGCCGTAAGAGCCTTGACATCGAAAGGCCTACGTACACTAACCTGAACAGGCTTGTTTCACAGGTATATCCCAATATCTTGTTCATGTAA
>Unigene000005|m.5 type:dumb-complete len:181 strand:+ pos:203-745
ATGGTTTCTTGCTGGACCAGCCATCTTCACCTCCATATGTCAGTACTCTCTCGGTGCCATCACTCAAGTCTTCGCCGGCCAAGTTGGTACCCTAGAACTCGCAGCAGTCTCAGTAGAAACTCTGTCATCGCTGGATTCTCCTTCGGGGTCATGTTAGGGATGGGAAGTGCGTTGGAGACGCTATGTGGCCAAGCATTCGGAGCAGGGCAACTCGATATGTTGGGGGTTTATATGCAGCGTTCATGGATTATTCTCGACGTAACTGCCTTGCTATTAGGACTTCTTTACATCTTTGCTACCCCGTTGTTGAAGTTAATCGGGCAACAAGATAGTATAGCGGAAGCAGCTGGAACTTTTGCGATGGATGATTCCGCAGTTATTCGCCTACGCAATGAATTTCCCCATAGCGAAATTCTTGCAGGCGCAGAGCAAGATGATGGTGATGGCAATGATATCATGTGCTGCTCTAGTTCTGCATACGTTTTTCAGTTGGCTTCTGATTTTGAAGCTGGGGGGGTATGGTGGGTGCAGCTGTGGTACTAA
>Unigene000006|m.6 type:confident-complete len:120 strand:+ pos:1303-1662
ATGCAGCGCAACCAGACCCCCCGTGAACCAGAAATGAGAGGATCCTTAGCTGGATTACTCTCGGATTTGAAAAAGGTAGTAGAAGAAATGCACATCATTGGAGGATCTACTTTCACATACCAGTTTCCCAGTTCAAAACGGAAGAGGCCCATCGAAGCCTGGAAGATTGGACTATGGTCTGTGAGAAGACTCCATGTTGTAAAGGTTGACGCAAGAACAGCTGCCAACAAGCAGCGAACTTGCACTTTGTTGTTCTCTACTTGTGTGCAGCTGCTCTTCTCGCTCAACCTTCTTACAAATGAGTCTCTCACAGACCATAGTTCCATATCTTCCAGGCTTCGATGGGCCTCTTCCGTTTGA
>Unigene000009|m.7 type:dumb-complete len:241 strand:+ pos:1140-1862
ATGCCACATCCTTCAAAGGCGTTGACAGGTGGAGAGGATGCATATTTTATAACAAGTCGAAACTGGTTTGGTGTTGCTGATGGAGTTGGTCAATGGTCACTTGAAGGGATTAATGCTGGAATCTATGCTCGAGAGCTGATGGACAATTGTGCAAAGATTGTGTCCGAAAGTAAGAGAGTCCCAATCACCAAGCCAGACCAAATTTTGATTCAAAGTGCTACAGCATCACACTCACCTGGATCTTCTACAGCTTTGGTCGCTTACTTTGATGGTCAGGTTCTCAATGTAGCAAACGTTGGCGATTCAGGATTTATTGTAGTAAGACATGGATCTGTCTTCAGAAGGTCCTCCCCAATGACTTATGGGTTTAATTTCCCTGTACAAATTGCAAAAGGAGATGACCCTTCCAATTTAACAGAGATCTACAGTATTGATATGGCGGAGGGAGATGTAGTAGTATCGGCTACTGATGGCCTTTTTGACAATCTATATGACAAAGAAATTGCATTAATTATATCGAAGTCCTTGGAAGCTGATTTAAAATCTAAGGAAATAGCTGAAAACTTGGCAACGATAGCACAAGAGGTCGGTAAGTCCAGATCAGGGAGGAGCCCGTTTGCAGATGCAGCCAAGGCAGCTGGTTACAACGGATTCTCTGGGGGTAAACTTGATGATGTAACTGTTATTGTTTCCTTTGTCGAACAAAACACAGTACCTGTTTAA
>Unigene000010|m.8 type:likely-NA len:194 strand:+ pos:6-587
ATGTCGAAACCGATAGCCATACGATCTGTGTACTCAGACAATCTTGAATCGGAGTTCAAACTCATCCAACAACTCATCGATCGGTATCCTTACATCGCCATGGACACTGAGTTCCCAGGCAACGTGTACCGCCCACACCAAGACTTAACAACAACATCTTCATCTCGGTCCGGTCGATACAAACCGTCGGATCTTTACTTGTTCTTGAAACGAAACGTTGACGAATTGAATCTGATACAAGTCGGTTTAACTCTTGCAGACGCTGAAGGCGATTTGCCGGATCTCGAGACCGAGAATCGGTTTATATGGGAGTTCAATTTCCGAGATTTCGACGTCTCGAGAGACGCTCATGCGACGGACTCGATCGAGATGTTGAGAAGACAAGGGATTGATTTCGAGAAGAACCGAGAGAAAGGTATAGACTCCTCCCGATTCGCTGAGTTAATGATGTCGTCTGGGCTCGTCTGTAATGACTCAGTGAGTTGGGTGAGTTTCCACAGTGCTTACGACTTCGGTTACCTGGTCAAGATCTTGACTTGTCGTAGGTTGCCCGAGGAGATCGGGGAGTTTCTGAGTTGTTGA
>Unigene000011|m.9 type:confident-5partial len:106 strand:+ pos:2-319
AGAACCGAAGCTGAAGCTGAAGCTGTATTCCTACTTCCGGAGCTCCTGTTCATGGCGCGTTCGATTTGGCCTCAACTTGAAAGGTTGGACTACGAATACAAGCCCGTCAACTTGCTAAAAGGAGAGCAGTTCAGTGAAGAGTACAGCAAGGTGAACCCCATTGGCTATGTGCCCGCACTGGTTGATGGGATATTGTTGTTTCCGACTCTCTCGCAATCCTCCTCTATCTGGAAGAGAAATATCCTCAACATCCATTACTGCCTCAAGATATTCACAAGAAGGCCATTAATCTCAGGCTGCAAACATTGTTTCCTCTAG
>Unigene000012|m.10 type:confident-3partial len:192 strand:- pos:1-577
CCCGAGCTCCTTGTTTTGGAATTGGGTCAACAGTTTTGGAAAAAATTTTCCCCCTCCTTTTGGCTCCACCCAACTAAAAGGGAACACCTCACCAACCAAGCTAAAAAAAACAATACCTGGGACAAGCCAACTAATTATATTATACTGAAACCCTTATTCCTTAATGATCCTGGAAAAGTGCTTTTGGCCCTTTTAGGTAATACTTCAATCAGGAACACACACAACCACCCCGTAAAACTGGGGATTAGTCGCCAGTTAAATGTAGCTGTTTTGGGGAGAAATCGGCAGTTCCCATGGGTATTTCTGCCAGAAGTTTGGTTAAAGAAATTCCCATGGCATAAGCAGCATGAAAGAGATTATAGGTGTTTTGGTTGTTTTCATAACATGCACCACCTGGTTGGATGGGCACTGCAGTCATATCCCTGGCCCACATACGTAGTCCAATATTTGCCTGCAAAATTTTCGCATCTGGGAGTCCCTTTTTCTTGGGTACACGCACCCAGCCACCTTTGTTTTTGTTTTTTCGAATGGTTTTGGTTGTTGTTGGTGGGTTGTCCGGGGAGATGGGTTTTTGTTG
>Unigene000013|m.11 type:confident-complete len:160 strand:+ pos:524-1003
ATGGTGTATCAAAGGGCAGATCACATTACTGTTACCGGCAGCAAATTTTTGCGCCGCCAAATTTTGCTCAGAGCAAATGATGCTGGGGGATGGTGCAACCCACCCCTCAAGCATCTTGCATATGGCTCAGCCTGCATTGGGAAAAGATTGGGATATACCGAGGAGGATAGTGCCTGTGCTGTACAAAGGGTACCATGCAAGAAAATGGTGGTGTACGGTTTTCAATCAATGGAAGAGGACTACTTTGAGCTTGTGCTTATAAGCAATTGGGAGGAAGTGGATCAATTCATCTGTGCAAATCAAAGGCTCCAAATCGGGACTGGGATGGCAATGTCAAGAAATTTGGGAGCTAATTGGCAGTCAAATTCTATCTCAATGGCCAGTCGCTCTCGTTCAAGGGTCACCGCATCTGATGGGGCAACTCGTATTTTCAATAACATTGTTCCCTCTAATTTGGCGATTTGGTCAGACCTTCTCTAG
>Unigene000014|m.12 type:suspicious-NA len:327 strand:+ pos:1085-2065
ATGACTGCAGGGCAAGCCTATGAAGCTATGAACAACGCTGGATATCTCGATTCTGACATGATTGTTATCCTTAACGACAACAAACAAGTGTCATTACCAACAGCAAGTCTTGATGGGCCCATACCACCAGTGGGAGCTCTAAGCAGTGCGCTTAGCAGGTTGCAATCTAGTAGACCCCTCAGAGAACTGAGAGAAGTTGCCAAGGGAGTTACAAAGCAAATTGGAGGCAGTGTACATGAACTAGCTGCAAAAGTTGATGAATACACACGTGGGATGATTAGCGGTTCAAATTCTTCATTATTTGAAGAACTGGGTCTATATTACATTGGTCCAGTGGACGGTCATAACGTAGACGATCTTGTGACAATACTGAAAGAGGTGAAGAGTACCAAAACTACAGGGCCGGTACTAATTCATGTTGTCACTGATAAAGGCCGGGGGTACCCATATGCAGAAAGAGCTGCAGACAAATACCACGGTGTGGGCAAGTTTGATCCAGCCACAGGAAAGCAATTTAAGGGAAGCAGTAGCACTCAGTCTTATACTACCTATTTTGCAGAAGCTTTGATAGCTGAAGCAGAAGTAGCAAAAGACATCGTAGCTATCCATGCCGCAATGGGAGGAGGAACAGGGTTGAACCTTTTCATGCGCCGCTTTCCTACAAGATGCTTTGATGTTGGAATTGCAGAACAGCATGCTGTAACATTTGCTGCAGGCCTGGCCTGTGAAGGGCTTAAGCCGTTTTGTGCAATATATTCATCATTCCTTCAGAGAGCTTATGATCAGGTGGTACATGATGTGGATTTGCAAAAATTGCCGGTGAGGTTTGCCCTGGACAGAGCTGGACTTGTTGGGGCAGATGGCCCACTCATGCTGGGTCATTTGATGTCACTTACCTTGCATGCCTTCCAAACATGGTGGTCATGGCTCCTTCTGATGAAGCCGAGCTTTTTCACATGGTCGCTACTGCTGCTGCCATAG
>Unigene000015|m.13 type:likely-NA len:117 strand:+ pos:1045-1395
ATGGAGTGGCGTGTGGTGGCGGGACAAACCCAGCTTATGACAATTTCCATGCCAGTACCAACTATTTATAGAGGGAAGGCAGAGGGTCATTCTGGTATGAGCCCATTTTCCAGGTTTGCACAGGAGGGGGACTTGGTATGGAGAAGGCGACGGTACCGGTTAGAAGAGAAATCTCCAGCAACATTTTACTTCAGTGTGTTGGATAATGGTGTAGTATCAGGAGTTTTGGACATAGTCGATGTATCTGATGATCTCAGCTGGGGTTTGTTCCATTACAGTGGCGCTGCTCAGGTTGCAGGGCAGTCTTATACTGGAGCTGTGCTTGTAGTCCAATGGGGAATATCCAAATGA
>Unigene000016|m.14 type:confident-complete len:162 strand:+ pos:257-742
ATGACATATAATGACGATAGAAATGATGTACATGTTATGGCTAAAACCTTGTTAGCAAAATTTGAGGAGAAGTGGCTGCTACTTTTGCCTAAGTTATTGAAGAGGAAACAAGACGAAAAGAGAGGAAAAGAGTTGCGTTTGGGTATGCAGCTTGCCCAGGAGGCTGCTAATGCAAAAACGGCTAGACATTTGAGTAATGATCTTAGTGAACTTGAAGGGCATTTGGATGAACTCAGAGAACAGGTTCTTCAAAGGTGCAGGCAAATGTCTGTAGAAGATAAAAGAAAGCTTGGAGATAGCCTCTTTAGATTGGCTCCTGATGACCTCAATAAGGCATTGGAAATAATTGCTCAAAATAACCCAAACTTCCAAGCAGGGGCCGAGGAAGTGGACATTGACATGGATGCTCAGAGTGAGTCCACGTTGTGGAAGTTGAAATTCTTTGTGATAGGAGCTTGGAAGCTAAGGGTAAAGATTCTGCAGTAA
>Unigene000017|m.15 type:confident-complete len:106 strand:- pos:332-649
ATGCACTGTTCATACAGTCCCCCCATTGCACCCACATCGCATGCACTGCTATGCTCTCCTTGGGATCACACTCGTGATCAAGTTCACCACAAGCTTTGTATCGCTGAGACTAAAGGTTTGCCCGTGGCAATAAAATTTGCACCTTCCAAGGCCCCGTGTGTACAAACGAACAAACGAGACCACGCAGTTACCCTGATCTCTAACCGGGTGGTAACGCGGCTCGCGATCCTCCAAATCGAAACTCCTGGGGAGAGATCATTGGTTGGAAGAAATCGGAGGCCTTGTGAGCATCAGCCCGGGAGTTTCAAGCGGTCTTGA
>Unigene000021|m.16 type:likely-NA len:103 strand:+ pos:820-1128
ATGGCTAATTACATTGCCTCTTTGAATCATGAGGAAACCAGACTAGCCGTTTCATGCGAGAGGGCATTCCTTGAAACACTAGATGGGTCTTGTAGAACTCCAATTGCAGGCTATGCCCACAGAGACGAAGATGGCAATTGCATATTCAGAGGTTTAGTGGCTTCGCCAGATGGAACCCAAGTTCTTGAAACTTCAAGAAAAGGTCCATATGTTCTTGAGGATATGATTCTTATGGCTAAGGATGCTGGTGAAGAATTGAAAAAACGCGCTGGTCCTGGATTCTTCGATTTTATAAAAACCCTGAAATAG
>Unigene000022|m.17 type:confident-5partial len:190 strand:+ pos:2-571
ATTAGCAACACAGTAGCTTCATCACTCTCCATAATCTACAAATCGGCAAATTCCAACTGCGTCTTCACTCCAAACAACCAGTCTCCACTTCCCAACCTCCTCCGTCTCCTCACAAGCGGGTACACTAACCATACGTCGCCCGCCGTGTGGGAGGAGTTGAGATACCAAACAACAAGCGCATCCAATACTCCCTCCAATACATCACGGAGTCGGCCGAACGCGTGCTCGTCAGATTCTCAACGATCTCACGATGGACAACAAACTCACCAAGACTTGTCCGAAGAGGAGCTCATCACTCTTCGTGAGGAAGTCTCCAAGTACATGATTGAAGGAGATTTGAAACGGTTTAATGCGCTTGCGATTCGGAGGCTGAAGGAGATTCAGTGTTATAGAGGCGTGAGGCATATTCAGGGATTGCCTGTAGAGGACAGAGGACTAGAACAATTGCCGTACTTTGAAGGGCAAGAGAGTTGCCATTGCCGGGAAGAAGAAGGCGCCTCGCTAGACACTAGGTTGTCATGTCCTCTTTTACCCCTATGCCTTTTCCCTTATTTTTCCCATGTTTATTGA
>Unigene000023|m.18 type:likely-NA len:107 strand:- pos:696-1016
ATGTGGCCAAGCTTTGCAAGGAACTCATCAGAATACTTTTTCACGGTTTCCTTGCTAGTGCTCCACCAATGTCTACAACAATTCGCATATCTTCATCCAACTCTTGCTTCAACTTCTCTTCTTGGTCAAAACCAGAGGAGACATCCTTTTCTTTTTAGTCTGATCCCACAAGCATTACAAGAGTCTACAAACATGGACGAGCATTTCAGCAGAAAACCGAATGAACTTCAAGCAAGAGGGAAAGAAGATATTGGTCTTCATAGTAACCTTCCGCCCATCTGGACCGCTCTCCACTGGGGGGCTTGTTGTCTTGCACTCTAA
>Unigene000025|m.19 type:confident-complete len:101 strand:+ pos:979-1281
ATGTGCCGGACAGAGTTTGAAAATGAGAAGAACATGCTTGGAGGCTCCTTGGGTGACAAAGCTGCTGAAGATTTAAAGCAGAGAATCATCGAACATAACATTCTGGTTGTGTCAAAATATTACTCGAGGATTACTTGGAGAGACTCGCGACAACTTTTATGCCTTACTATCAAGGAAACTGAGAAGCACCTGTCAGACATGGTTGTCTCGAAATCTTTGGTAGCAAAAGTTGACCGGCCAGTGGGTACAGTCTGCTTCCAAACAGCAAAGGACAGCACGAAGTTCTTAACTCATGGGCCATGA
>Unigene000026|m.20 type:confident-complete len:101 strand:+ pos:1852-2154
ATGTTGAAAGGGCAGGTAGTGCAAGTGAAGTCGCAACTACTTAACCCGGCCAAGACCAAACATGTTGGGCCCAGACCAAGAGCAGCAATCAGCGAGGATCTGCTCCCACAGAAGAGAAAAGATGGGTGGTTGGAGATTCGATCGGAGAATTCTAATGATCAAGGAGAGTGGGGAGGTGCAGATGAATGTGCAGGAAGTGAAAGGGGTCGGTGGAAGTCCGGTCTTATTGTTGAAGGTATTGAGCTAAGGCCTAAAGCACATAGTACTGAGCGTGCAGGACACCTGCTTTACTATGGGATTTGA
>Unigene000027|m.21 type:confident-complete len:110 strand:+ pos:743-1072
ATGATTGATGAGGTATTGTGGAAAGGGACACACGAGCGGCTTTCATATATGAATCAGATGCAGACGAGTGTCATCCTCAACGCCATTAATGTGTATGATCTTGGTTTCATTGATGCGTATGATGGGGACGATATATTCCCTCACAAGCTGTGGGATCCAAATGGCCAATTTCTCAAAAATCTCAGAGTCAGCTTCATCCTGAGCATGGGCACTGTTGTTGTGAACCTCCATGCCGATTCTGATGTTATAGACTCAGATGAACTAATCCAGTTCATCTCAAACACATTCTGCCGATGGGTAAGTATGTGTCACGAATCTGTCGGCATATAA
>Unigene000029|m.22 type:dumb-complete len:138 strand:+ pos:3378-3791
ATGTGTAGTTTACGTATTCTGTTGTTTTGGCAAGAAAGGTATTTCCTTTTGGAAGAGGATGGAATATTCAACATCTTCCTCAATGCCCCAGCACTTGGAGATACATTGTGTCGCGATAATCAACTCCTGATTGTGACTGTGTCTGCTTCTGACTGGTTTTCTTGCTACGATTCTGATGATGGTATGAAAATGACTTCGTCCAAATATTCACATGGAATAGTGAATCAATTGATGTCAAGAGAGACTGGATGGAAATACATTATTGGAGATTTATTGTCGTTTTCCGCAAAACCAATCATTGTTGCAGCTGTCCTTGGATCCGGAACTCATCTCCTCGCGTTCTTGAAGCAATGTTTATCTTCCTTCTTTGCACTTGTTGGGGTTCTTCTAGTCCATACAACAGGGGAGCTCTAG
>Unigene000030|m.23 type:dumb-complete len:157 strand:- pos:5953-6423
ATGAGTTTATCTCCTCAGTTTTTGCTTCACTGTCTTTGTCCCCGCTCGAAACAAATAATGCATGCGGCGGGTTTGAGCAATAAGTCCGCATCAGATGCCCTTTCTCTTCAGGCCATGAATATCAGTCCAAACTTCTACACTTCTTTCAACAATTATGGCGGAGGATCCTTGCCCGGAGTCCGATTTCATGTTTTGTTTTCATTGAGTTACCAACAAAGATCCCACCAATTTAAATTCAGCTATACCAGTTTCTCCTGTGGTCCAAAAATCCTGACATTTAGGTTTTGCTTATCATGCAAAATCTATGTCCCTTTTCTTGTTGCACTGCTTAAGGAGTGTTTATCCATCTCGAGAGAAAGATGGTGTCAGTATTCTAGGATTAAGATTAGCATGACTTATGTTCTTTCTCCCTTCAATATTTTCTCAAGAGTTCGCCTCATGTCTGCAACAGCTTTAAGTAGCATTTGCTGA
>Unigene000031|m.24 type:confident-complete len:110 strand:+ pos:1134-1463
ATGGGTGCAAGCATATCTCCCCTGTCTGGCTATGCTGGTAGCCAGTATGACATTAGTGTTCTTGTTTGGAAGGACCCGAACGACGGGAACTGGTGGATGCAATTTGGAAAAGATTATGTATTAGGATATTGGCCCTCCTTCCTCTTCTCATATTTGGCAGATAGTGCTTCCATGATTGAATGGGGCGGTGAGGTTGTGAACTCCGAGCCGGACGGTGAGCATACAACTACTCAAATGGGTAGCGCCATTTCCCAGGCGGAGGGTTACGGAAAAGCGAGTTATTTCAAAATATCCAAGTGGTTGATGGATCAATGTGTTAAGGGACCCTAA
>Unigene000032|m.25 type:dumb-complete len:107 strand:- pos:2530-2850
ATGAAAGGAGCACAGATCTATGGGGATTGCAACTCCTCTCTCGCTGTAATCACATTGTCATCGTCATTTTTTTTTTTCATCGTCAACGCGGAAGCTTTGCCTAGTGCAACTTTGAAGTCTAATGCTATCAACCTCATCGGACAGCTCAGCATCAACCATTTCCCATCAGAGTCGCATCTTCATCGCTTCATCATCAGTTGGAGCATCATTCCATCATCATCGCCATTCTCTCAGCATCTTCTGCTTTGCTGCTTCTGCAATGATACGGTTGACCAGAAGTTCCCGGGTACCTTTAGAACCCCCCCAAAGTTCTCCCGGTAA
>Unigene000035|m.26 type:confident-complete len:204 strand:+ pos:472-1083
ATGGGGTTTATTCACTTTGTCGACGGTTTTTCTCCGATTTATGCTCAACTAGGAATTGACATCTTTGGTCTGGGTTTCGTGACTTCCATAACATTCATATTCTTGGTTGGGGTGTTCATGTCATCATGGCTGGGTGCTTCAGTTCGGGCCTTGGGGAATGGTTATCAAACGATGCCATTTGTTCGCCACATTTATAATGCATCTAACAAATTAGTTCTGCCATATCACCAGATCAAAATACACAAGCCTTTAAAGAAGTTGCAATTATTAGGCATCCTCGTATTGGTGAATATGCATTTGGTTTCATCACCTCATCAGTTATCCTTCAGAGCTATTCCGGTGAAGAGAACTGTTCTGTGTTATGTTCCCACAAACCATCTTTACATTGGGGACATATTCTTAATTAACTCCAAAGATGTCATTAGGCCAAACTATCGGTCCGCGAAGGCATTGAAATCGTTGTCTCTGGGGGTATGTCAATGCCACAAATTCTGTCAACGATGGAGTCACAGACGATTCAAGTGGACAGGACTAGATCTGCTAGAAGTTAAGAACAAAGCAAATTGTGCACGAGTTGGGTGTGTGAGCCACCTTCGCTCAAGGGTGGGTTGA
>Unigene000036|m.27 type:dumb-complete len:198 strand:+ pos:489-1082
ATGAACAACATGCTGATGATGATTGCTGGGAAGAGAGTGTACGGTGACAACGAGGGGGAAGTAAAGGAAGCTAAACAGTTTCTAGATTGTTTAAAGGAGATTTTTACTGTGAGTGGTGCTTCTAATATCGGTGATTTTTTACCTTTACTGGGGTGGTGGCAGAGGGTCAAGGGGTACAACAAAAGAGTGTTGGCCTTGAAAGCCAAAAAAGATGCATATATACAAAATCTAATAGAAGAGAAGAGAAAATTTAGAAGTAGCAAGGTTAAAAATCAAACCGATGACGACACAAAAATGACACTGATCGAGGTCATGTTGGGACTTCAAGAGAACGAACCGGATTATTACACCGACGAAATGCTTACCGGCTTTTTTTGGGTTCTATTTGCTGCTGGGATAGAAACTTCATCAGGCACAATAGAATGGGCTTTATCTCTTTTACTTAACCACCCTGAAGTGATGAAGAAACCCAAGCCGAGATTGACGAAAAAGTTAAAGGACGTCTTATGGACGAGTTGGATCTCAATAAGCTCCCGTACCTCCATAGCATTATTGCTGAAACACTCCGAATATATCCAGCTGGACCGCTGCTGA
>Unigene000038|m.28 type:likely-NA len:154 strand:+ pos:1950-2411
ATGGCAAGGGGCCCGCTTCAAGTTCCTCAAAAGCGCAAGGTGCTGCTGCAAAGCCTGGGAAAGTTGTTGGCTCGGTGTTACCCCTACAACAACGGTGGAACAACTGCAGAGGTTTATCAGCAGCGAAGGATGATCTCAGACCCCTCTCTTCCAGCTCAGTTTACAACTCCTAGTCGTACCCAAGAAGGAATTCCAGCTGTAAAGCAGATAGAGAAGATGAGGTTTGGACGGATCCAGTGGTGTTCAACCAAAACCTCAATACCTTGCAAGGAAGGGCTGCGGCTCAAGGCGTTTCGGGTGGACAGTGGTACTAGATCATGTGTTGGTTCTGTGGATCATGACATTCTATTACCGCTCGATGATGAAAGTCACATCCATGATCACTTAGCTATTCCCAGCTCCACTCCGCGTTCTACAAGGAGAATTGTTGAACCTGGTGACTTCAAGTGGGTGTGGTACTAA
>Unigene000039|m.29 type:confident-complete len:208 strand:+ pos:36-659
ATGGTTAAACATAACAATGTTGTGCCCAATGGCCACTTCAAGAAGCACTGGCAGAATTATGTCAAGACTTGGTTCAACCAGCCTGCCCGGAAGACCAGGAGACGTGTTGCCAGGCAGAAGAAAGCTGTGCAGATTTTCCCAAGGCCTACTGCCGGACCACTTCGCCCAATTGTTCATGGCCAGACTCTCAAGTACAATATGAAGGTTAGAGCTGGACGGGGCTTCAGTCTCGAAGAACTTAAGGCAGCAGGTATCCCGAAAAAGCTTGCACCAACAATTGGCATATCAGTTGATCATCGCAGGAAGAATCGTTCTTTGGAGGGTCTCCAAGCCAATGTTCAGAGGCTGAAGACTTACAAGGCTAAGCTTGTTATCTTCCCAAGACGCGTACGCAAATTCAAGGCTGGAGACTCCAGTGCCGAGGAGCTAGCTACTGCAACTCAGGTCCAAGGCTCTTACTTGCCTATTGTTCAAGAAAAACCTGCATTTGAGCTTGTGAAACCCACAGAAGAGATGAAGGCCTTCAAGGCCTATGCGAAGCTTAGGATCGAGAGGGTGAATAAGAAACACCATGGTGTTAGACTGAAGAGGGCTGCAGAGGCTGAGAAAGAGGATAAGAAGTGA
>Unigene000040|m.30 type:confident-5partial len:136 strand:- pos:578-985
CTCGCAATTCAAGACCATCATAGGCAGAAAGGTTCTCGGGTACTGAAAAATTCTTGTTCTGATACTAGTAAAGCCACCATTGTTTGCAGTGGAAACTACACCTTTAAAAGACCAGTGGGTCCACCAGTTTCACTGCTGTTGGATCTACTTGGAAAGTACTCTCATTACTCCTCCCATGACAACATCGTCCAGTGCACCCATGGCAACTCAGCAGATAAATTATCTTCAAACCCATATAATAATTTTCCTTTGGAGCCCAACACCTTTTCTTACAGCATAATCAAGTTTTTCATCCCTCCATACTCCACCATTCAGGTGAATCACCTTTTATCTACACATAACAATCAGAAGAAACATCAAAAGATGATGTGTAACCAACAAACAGTACAGCAAAAATGGAAAAGTTAA
>Unigene000041|m.31 type:likely-NA len:132 strand:- pos:377-772
CTTTACACTCATCTGGCACCCTCGTATTCTTCTCTCAATCTCAGGCCTCCACCATCGCAACCGCCACCCTCCTCCATCCCTACTTCCTTCTCTTTTCTTTCTAGGTTCCTTTCTATTTCTTTCTTTTCTTTTCCTTTTCCTTTCCCCAATGGAACCCCAGCCCTAAGTTCATCATCAACCTTCAGCAGATCTGGACTTGTCCCCGTCAACCTCCATTTTCCTTTTCCTTTCCCCAATGGAACCCCAGCCCTAAGTTCATCATCAACCTTCAGCAGATCTGGACTTGTCCCCGTCAACCTCCAGTACAATAGTCCATCTTCTTCAGAATCTCTGGGACAGCAGTCGCCATTCCAGAATTCATTGAGTCTACTACTACTTTCTGGGCCTTGTAAATAA
>Unigene000043|m.32 type:likely-NA len:123 strand:+ pos:372-740
ATGAGAACATTTGAAGCCAGAAACTGGTTACTTCAGCTTCGAGCAGGCCTTGGTGTGTTTGCAAATTTGAGACCAGCAACCGTCTTACCACAATTGGTTGACGCTTCAACGTTGAAGAAAGAAGTTGCTGAGGGTGTTGATCTCATGGTTGTAAGAGAACTTACTGGAGGATTTATTTTGGACAGCCAAGAGGTTTTGGCACAAATGAAGGGAGAGGATATTGGTTATAATACCGAGGTGTATGCTTCTATGAGATTGATCGTATTGCTCGTGTTGCATTTGAGACTGCTCGGATACGTCGTGGAAAATTGTGTTCAGTTGATAAAGCAAATGTTTTGGAGGCATCAATGTTGTGGAGAAAGAGAGTGA
>Unigene000044|m.33 type:confident-5partial len:169 strand:+ pos:1-507
CTGTCTCTCCTCCTGCGCCACATTCTTCCAGGTCAACAACTTGCTTCCGCCCTTACAGCGTCCTATCCCGGGAAGATTTATGCGCCTCCGTCGGCAGACGCGAACAGGAGCACACCCCAGCTCCTGTCCGCGAGCTCCAAAAGCGTGGAGTCCATAGTGAAAACGGGGAGATCGGTTTCCGCCTCCCGAATTCTGCGCGAAGCCATCCTCTCTGGCACCCGCGCCGTTCACACCACGGGCACCCTCCTGATGAGATCTATGTGCAAAGCCGGTCTATACCAAGACGTGATTTCTCTTTTCGACTTCCTTCACGAGAATCGCCGCACCGCCACAAATAACTTCATCGACGCATACAATGCTCTCATAGAAGCTCATGTTCAAAGTGGTAACATTGATCAAGCTCTCCAAGTTTACCACCAAATTGTAGATAAGGAACCTGTCACCTGTTTCACCTATAGATTTGTCACCCAAGCTCTAGTCTCTCCGCAAACCGAATCACTGAAGTAG
>Unigene000045|m.34 type:likely-NA len:254 strand:+ pos:1107-1868
ATGGATGGGTGTAATGATCTTCTGGTTTTCCACAAAAGAGAAGAGAGGAAGTGTTCAAAACTTGGTGGCCATGAATCTTCCAAGGAACAACATGTTGGACACACTATTTCAGGAGCATCAAAACAAGAAAGCAATGAGGGAAGCCGACTTTTCAAGATTGTGGCCAAGTCGTTCTCTAAAAGATGGCAAAATGGCGAAATAAGTAATTTTCAGTACCTTATGCACCTCAATACTCTTGCAGGGCGTGGATATAGTGATCTCACTCAGTATCCAGTATTTCCTTGGATTCTTGCTGATTATGAAAGTGAGACTCTGGATCTGTCAGATCCCAAGACTTTTCGTAAGCTTGAAAAACCAATGGGATGCCAAACAATAGAGGGAGAGGAAGAATTCAAGAAAAGATATGACAGCTGGGACGATCCAGATGTTCCAAAATTTCACTATGGTTCACATTATTCTAGTGCGGGAATCGTACTCTTCTATCTTCTACGTCTTCCACCGTTCAGTACAGAGAACCAAAAGTTACAAGGTGGTCAGTTCGACCATGCAGACCGTCTATTTAATAATGTGAAGGACACATGGTCAAGTGCAGCTGGAAAAGGTAATACATCAGACGTGAAAGAACTTATTCCAGAGTTCTTTACATGCCTGAGTTCCTCGAAAATCGATTTGATCTTGACCTGGGCGAGAAACAGTCAGGGGAAAAGGTTGGGGATGTTTTTTTGCCCCCTTGGGCTAAGGGTAGTGCCAGAGAGTTCATAA
>Unigene000046|m.35 type:confident-5partial len:122 strand:+ pos:2-367
GTGTCTCAGATGGAGGAGGTGAGAAGGAGATGGTCTCTGACGAGAATGGCCGCGTTGGTCACAGGAGGAACCAAAGGAATGCCATGCTATCGTCAAGGAGCTAGCAGTTTGGAAGCATCTGTGCACACATGTGCACGAAATGAAGCTGAGCTTAACCAAGTGTTGCACGACTGGAGAGGGAAAGGGTTTCAAGTCACTGGTTCGGTCTGTGATGTATCAGTTCGACTCCAGCGCGAGCAACTCATGGAGGAGGTAGCTTCCCTCTTCAAAGGGGAGCTCAACATCTTTGTAAATAACGTCGCTACACATATCTATAAACCAACCACTGAACACACTGAGATGACTTTTCGAGCACAATGGCTATAA
>Unigene000047|m.36 type:dumb-complete len:108 strand:- pos:671-994
ATGTTCACGAGTTTGTCCACCACTCTCCTCATATCCCGTTTCAAACTCTCCTTTTTAGCAGATTCACCAGAACCCCAATGTCAGCTTGAGATGCCCCAGACATGTTTTAGGAACATAATGTCTTGTTGGGCCGGAGCATCTAAAATTGTAAATCGTGTGTTTTCTGGCTCAATGCGCTCTAACCATCCTCCACGGTCTTCCCTTTACACGTTCCTCCTCATTGGTGTCCATACTAATTACCATGTTTACCAACTTTCCTCGACTCTTTTTCCTTGGCTTCTTTCTCAAACTTTTGGAATCGTCCGATCATCACCTGACCACTGA
>Unigene000048|m.37 type:confident-complete len:100 strand:- pos:84-383
ATGCTGCTCCCATATAGCTCAGGCCCTAGCGAGGTTGCTCGTCGAGAAGTAGCTTGCATGTCCTTACAGATAGGGAGCTTTATTTTCAGGCAACTTCGTGTTCACCTCATAGAGAACCCACCCCGCACTCCTGCAGTAAAAGTGAAATGGTCAGCATTTGGAGTTGATGAAACTCGGGCAGGTAAGAGATTGATATTTGATTTAAATGCATCCCACTCACAATTTCGGCCTACGGTGATGTTGCACTACAAGATGGTATTGTTTTGTAATTATCTCCTTGGAGATGCTTCGTATTATTGA
>Unigene000049|m.38 type:dumb-complete len:113 strand:- pos:12-350
ATGAAACCGGAACAGACAGGCGCATATCTAAATCTAAATCGCAGCAGGGTGGCTCATCTTCTTCGGCGATGTGGGCTAGAATATGACCATGGTGACCATGCCGATGTAGTGTTTTCGAATGACCCCAGTTTGCTTGTCCGATTCCAAAATCATGGAGCCACCAGCCCAATCCAGTGGCCGGGAGGAGCTGCACTGGTACCGATCCACCTGATTGGCCCCAGAGCATTCAACGTGTGGGCTAGCGTTGCAGTGTATGGAACTCCACTAGCCTCTTTTGCAACCATCATGCATCTTCTATTTTCATCTCCCTCAACCATGCATGCATCTTCTGTTATCTAA
>Unigene000050|m.39 type:confident-5partial len:160 strand:- pos:97-576
CATGAAAACGACAAAGTCTCTTTCTTCATTTCTCCTCGTATTGATCATCATCAGCGGCATAATCATCCAAGTCAATCACTTGACAACAGCTTTGTCATATCGAGCCTTAATTTCTTCCGACAATGCCTTAGCAAATCCCTCGGCGGTACCGGTTTGTGTGCCGAAGAAGACGGTGACTTTGATCTTCCCAGGTTCAATTTCAACTTCTTCCTCTTCGGGAACGAAATAGGCTTTAAAGACGGAACCGGCTTTGGAGTGTTATTGTCTTGTGAAGATCTTCTCCACAAGAAGAATACAAGACCTACTACTACGGCAACTGAAGTTGTTAGTACAACAAGAATCGTTTGTGGATCAGTAGATTCCGATCCGAGTGAGATTCCAAGAACCGATTCAAGTGAGGTAACTAGATACTGTGATGATGATGGTGACGGTGTGCCATTAGGGAGAGAAAGCTGCAGAGAGAAGCTGAATCGATTTTGA
>Unigene000051|m.40 type:dumb-complete len:148 strand:+ pos:517-960
ATGATTGTCGAAATGAAAGCAACACGCGTCGAGGAGGCTGCTCAACGAAACCGAGCTCGACCTGGATCAAGCCTGCCACCTCCTCCTCAACCACCGCCAAGCCAAGATCCAGTTTCGCGAATCCCGCCATACTCTTTGCGCCGACTGCTGCTTGAATTGGAAGTTGACTGCCGCCCATCTCATCTCCTACTCCGGCGTATCGCAAACCTAGCAAGACCCCGGCCTGCAACATCGCGCTTGGCTCAACAAAAGTCCCGGCGCTACAGTCGGTTTGTCAAATATGGGTTTACGACAGAAGGTACCTGTATCATGCGACTCTCATCCAGAATAACGCCCGATCTCGGAAACAGCCTGCGCATTGTATCTGCAAAGTCATCTTGCGCAGCGAAGACGCACATTCAAACTCGCACACCGCCGACATGCAGGACCTTCGTAAAGAAGTGA
>Unigene000052|m.41 type:likely-NA len:290 strand:+ pos:720-1589
ATGACATCAACCTATGATAGTAGAAGTCATGACATGGAAAACTCTCTTGTTGCGAGAGGGGACTTGTGGAGAGTTGAGGCATCACATGGGGGTTCTTCTGGAAATGGAAATTCTCGTCTTTTTCTTGTTCAACTTGGGCCTCTCCTATTTGTTCGCGATTCAACAGTTCTTTTGCCTGTTCATTTGTCAAAGCAGCATCTGCTTTGGTATGGGTACGATCGGAAGAATGGACTGCATTCTCTGTGCCCAGCTGTCTGGTCGAAGCATAGAAGGTGGTTGTGGATGTCAATGATCTGTCTCAATCCACTGGCTTGTTCGTTTATGGATCTGCAGTTTCCAAATGGACAATTCACCTATGTAGCTGGCGAGGGATTAACTTCTAGTGCTTTTCTGCCTGCTCTGGGTGGGGTGCTTCAAGCTCAAGGTCAACTTCCAGGAGATATGCGGTTTAGTTTCTCATGTAAGAATAAATGGGGAACATGCATTATACCATCAGTGCAGTGGCCTGATAAGTCTTTCTCCCTGGGACTTGTGCAAGCCTTAGCTTGGCAGAGATCTGGACTTATGGTTAGACCGACTGTTCAATTCAGTATATGCCCTACTTTTGGTGGAAGTGATCCTGGATTGCAAGCTGAGCTTATTCATTCTGTAAAGGAGAAACTGAATCTGATTTGTGGTTGCGCTAGTTCCACTCACCCTTCTGCATTTGCTTCTATAGCAGTTGGCAGGTCCAAGTGGAATGGCAATGTTGGAAGCACTGGGGTGGTTGTTCGAGTTGAAACCCCTCTAGGAAGAGTTGGAAGGCCTTCCTTTTCTGTTCAACTAAACAGCGGTTTTGAGTTTGATTCATCTCCGACATACCTTGTATAG
>Unigene000053|m.42 type:confident-complete len:147 strand:+ pos:527-967
ATGCATGGAGGATTATCCCCTGATTTGACAAACTTGGATCAGATTAGGAATATTGCTCGACCAGCTGATGTGCCAGACCAGGGCCTTGTCTGTGACTTGTTATGGTCAGATCCTGATAAAGATGTTTCAGGTTGGGGAGAGAATGATAGAGGTGTATCTTACACTTTTGGGGCTGATAAGGTTGGTGAATTCCTTAAAAACATGACCTCGATCTCATCTGTCGAGCTCACCAGGTCGTGGAAGATGGATACGAGTTCTTTGCAAAAGAAAGTTGGTGACTATATTCTCTGCCCAAATTATTGTGGGGAGTTTGACAATGCTGGTGCCATGATGAGTGTGGATGATCAGTTGATGTGCTCATTTCAGATTCTTAAGCCCTCCGAGAAGAAAGGGAAAGCTGGAACTGGAAACACGTCACTACCAGGAACACCACCACGGTAG
>Unigene000054|m.43 type:dumb-complete len:100 strand:+ pos:2345-2644
ATGAGCTTGATTCCTTTTGGAACCTTTCCCCCTCTCCAAGATGGCCTTCCAAAGAAAGATGCCATAAGAACTTTCAACACACTGGGCTTCCACCTTATCTCCTTAGTACTTCTCTGCTATGATCGTTTCCATAATGGTCTTTCTCCTCCCTGTACCTCCAACCACTTGGCTAGAAGAGTCTCATTCATAACAAGTAAAAGACTTGAACCCCAACCCCCTTCTTTCTTGGAAGCAACCACCTCTCCCACTTCATCCATGAATTTTCTTCCCCTCCTCACACCACCCCACAAAAATATTTAA
>Unigene000055|m.44 type:likely-NA len:168 strand:+ pos:2687-3190
ATGCTCTTCAAGTATTCCCAGTCAGTCGAGCAGCAGCTGACCAGCGGGCTGGCCGTGCGGGGAGAACAGGACCAGGCACATGTTATCGATTGTATACAGAAAGCGCTTATCAAAATGAAATGCTGGCCAACCCTGTGCCAGAATACAAAGAACCAATCTTGGGAATGTGGTTCTTTTGCTGAATCTTTAAAGATTGAGAACCTGTTGGATTTTGATTTTATGGACCCACCTCCTCAGGATAATATCCTTAATTCAATGTACCAGCTGTGGGTGTTGGGTGCCTTGAACAATGTGGGGAGCCTGACGGATCTTGGGTGGAAAATGGTGGAATTTCCATTGGATCCACCACTTGCAAAAATGCTTCTGATGGGGGAGCAACTCGAGTGTCTTGATGAGGTTCTAACAATTGTCTCCATGCTTTCTGTTCCTTCAGTGTTCTCCGTCCCAAGGATCGAGCAGAGGAGAGTGATGCAGCCAGGGAGAAGTTCTTCGTACCGCGTCTGA
>Unigene000056|m.45 type:suspicious-NA len:298 strand:+ pos:90-983
ATGACGGCGACTATGGAGAGCTTGATCGGTCTGGTCAACAGAATCCAAAGAGCTTGTACTGTACTCGGCGACTACGGCAGCGATAACGCGTTGCCAACTCTCTGGGAATCTCTTCCTTCAGTTGCTGTCGTCGGTGGACAGAGTTCTGGTAAATCTTCGGTTTTGGAGAGTATAGTTGGGCGTGATTTCCTACCTAGAGGATCTGGGATCGTGACGAGGCGGCCATTAGTGTTGCAGCTTCAGAAGATAGATGAGGGGCAGACTGAATACGCCGAGTTTCTCCATCAACCCAGGAGGAAATACACTGATTTTTCCATGGTACGCAAAGAAATCCAGGATGAAACTGATAAAATTACTGGCAGAACAAAGCAAATTTCACCAATTCCCATTCATCTCAGTATATATTCTCCCAATGTTGTCAACTTGACATTGATAGATCTGCCTGGTTTGACAAAAGTTGCCATAGAGGGACAATCGGAAAATATTGTTCAAGACATTGAGAATATGGTTCGTTCATATGTTGAGAAGCCGAACTGCATTATACTGGCAGTTTCACCAGCAAACCAAGATATAGCAACATCTGATGCTATCAAACTTGCTAGAGAAGTTGATCCCTCAGGTGAAAGGACATTTGCTGTTTTGACAAAGCTTGATTTGATGGATAAGGGAACCAATGCTGTTGATGTTCTTGAAGGACGAGCATATAGGCTGCAAAATCCTTGGGTAGGAGTTGTAAACCGTTCCCAGGCTGATATCAATAGAAGTGTGGACATGATTGCTGCACGACGCAGGGAAAGGGAATACTTTGCAAGTAGTCCCGACTATGGACACTTGGCAAGTAAATGGGTTCGGAATATCTGGCAAAGCTTCTTTCAAAGCACTTGGAGACTGTAA
>Unigene000057|m.46 type:dumb-complete len:109 strand:- pos:2095-2421
ATGGCGGAGAGCATGGTTAGGAGTAGATGCAAGTGGCTCAACGATAAATGGTCATTGGAGAGGTTTGACGTCCATTGTTTAACATCCACGTATGGCTTCACCTTCATACGTGAATCCATCAGCCGCAATATGCGGATCATACATGAGTTCTGCAGTATTGGGCACAAGAAAAATGATGGCACAGGCTGCTCTTCAGAGAGGTGCAACGTCTGGAGTTCCTTCACCAAAGACGGCTTCAGATCAGGGCGATCACAACTTTTCAACTCACAGCATTGCAAACAAAATCTATCAGACGCTTGGCAACAAAGTAGGCCATTCACCAGCTAA
>Unigene000058|m.47 type:confident-complete len:192 strand:+ pos:145-720
ATGCTTGCATTGGAAAAACTAGCTGACATCAAAGCATTATCACAGGGAGGATATCCACAGGCTGAACGTTGCCGAGTTTCGGTTGGACATTCTGAATTGATGACATCTGTCCCTGATACAGTTGCCGCTCTAAGTATTGCAGGCAATTTTGGGTTTCAACCTTGCTCTCATGGCGACTTCTTGGGTGCAATTCTGGGTACTGGAATTGCAAGGGAAAAGCTTGGCGATATTCTCTTGCAGGGAGAAAAAGGAGCACATGTTCTTGTTGTTCCGGAACTTGTTGACTTCCTTGTCTCATCACTGGATAAGGTTGCTAACGTGTCTGTTTCTTGCACAAAGATACCGTTGCTTGCATTGGAGTATGAGCCTCCAAGGACAAAATCTTTTAAAGCAATTGAGGCCTCCTTGCGTGTTGATGCTCTAGCTAGTGCAGGATTTAAAATTTCACGTTCAAAATTAGTTGCTTTGATCAGTAGTGGGGATGTGCGTGTCAACTGGACCCCAGTAACAAAAAATGGAACCACACTCAAGACTGGAGATGTTGTTTCAGTAGTGGGAAAGGAAGATTGCAGATAG
>Unigene000060|m.48 type:confident-complete len:103 strand:+ pos:1352-1660
ATGCTAACTCCTACACTGACCTCATGGTCCAAAAGGCCTCGAGTTTTTTTCAGGTATGGAATCATTTATTCTACAAAATATGGTTTTCTTCTAATATCCAACAATTTGCAGGAATTACATGATTTAGGAGCGCAGAAAATAGGCGCATTCAGCGTTCCACCAATCGGATGTGTGCCGTCGCAACGAACTGTACAGGGGGGCATACAGAGAGATTGCAGTAGAGGAGAAAATGAATTAGCAACCCTTTCAACTCTAAACTATCTTCAGCAGTTAATCAGCTCACTGCCCAGTTTACACCTGGAAAAATAG
>Unigene000062|m.49 type:dumb-complete len:117 strand:+ pos:348-698
ATGCATGTCCAATCCAAGCGACATGCAACAGCTGTTGATCATGACTCATCTGGAACAAGGTACTGGAGACTAATTCACAGCCTAACTGATCAGGCGAACTTTGATATCACAGACTTGGAGTCCTTGGTGATATTGCCACAGCATGTGCATTCAAAGGCGACAACGGCCTCTACCTTCGGCATGCGGACGATCAACTCAGGTTCATATCCGATAAAAAGGGGCTTTCTGGGTCGTGGTTCCAAGTTTCCACCGATGGCGATGCAAATGTGGAAATCAAGGTGTTTAACAGCTCCGAGTCCGACAACAAGTACCTCTGGTTTGACGAAACCGACGGAGACAAGCGCATTATAG
>Unigene000065|m.50 type:likely-NA len:123 strand:+ pos:512-880
ATGGTTGGAAAACATATTATTGAGGAGGAAGACTTTGACGAATCTGCCTCTGATTCTCTTTTCAGAGACAATGATATCTCAAGTATATCAGGATCTGAAGATGAAACGGAGAAGGCATTGGGCCCTCGTGGGGACTCATGTAGAAATCAGGGGGGACTGATAAGCAAAAACTGTTTATTAATCTTCATAATGGGGATCTGGTTTCTTTATGGAAGTGTTTTGCTTATGGACGAATCTGAAAGTATCTCCCATGATAAAGATAAAGTTGCCACTGAGAGGCATAGTGGGAACCTCTCATATTTGAGAGAGAATGAGTTGTTTGAACGATTGAAGAGTTTGATCCAGGAGCAAAGAGACAACTCAAGCTGA
>Unigene000066|m.51 type:suspicious-NA len:258 strand:+ pos:2-775
CTGCATCTGTTTTCCCATCCTTCTTTTCTTTTCCATTGTCCTCCACCATTAGATAATAGAAGGAAAACAAACATTCCAATGAGATCTCTAGAAGACGAGCTCTTCCCATCAACACCAGGGAAGGTAAAGATCGATAGAGCGAACATGTTAAACCGGCAATTCTACCGGTGTTTCGCATCCACAAGTACGATGTTCTTATGGGCTTTATTCTTGATTGCATTAACAGCCTCTTATCTAAGCTTCCAAAGCTTTGTAGATTCCGGTAGTAAATATTTGGCCTCTTCGTGGGGTGGTATTCAATGGGAGAAACAAGTGAGAAACTCCGCCCAGATCCAAAGACCAAGAGGCTTCTCCGTTCTCGTCACCGGTTCAGCTGGCTTCGTAGGTACTCACGTCTCACTTGCACTCAAGAAACGCGGCGATGGTGTTGTTGGTCTTGATAATTTCAATAATTATTACGACCCTTCTTTGAAGAAAGCTCGGACCGCTCTGTTGAAGAAGAATGGCGTTTTCGTGGTTGAAGGTGATTTGAATGACGCGAGACTGTTATCCAAGCTTTTCGATATTGTCGCGTTTACGCACGTGATGCATTTGGCTGCACAAGCGGGTGTACGCTACGCCATGGAGAATCCTGGGTCTTATGTTCATAGTAATATTGCTGGGTTGGTTACGCTTCTCGAGGCGTGTAAATCGGCGAATCCTCAGCCGTCCATTGTTTGGGCTTCTTCCAGTTCCGTGTACGGTTTGAATGATAAGGTTCCGTTTCTGAACTAG
>Unigene000072|m.52 type:likely-NA len:151 strand:+ pos:1427-1879
CACAACGAAGTGTGTCCATTATTTTGGCTAAGGCCCCCTCCATGGCCGAGAGCCCGTTTAAACGATTTTCACTCGGGCAAGAATAGCCTACAGATCCAAAAGCCAGAACAATTCAACAATTTCAATATACAATCAAATCAACAAGTACCTACCTTGTGCTCGAGTCCCCAGCATACTGATTCAGCTCCAATAGGTCATGCCGTCCATCTTCACCACGTTCGAGGGCAAGAGAATGTTATTGTCAAGGCAATTCGCAACAATGTTGGAGTGAAGACCATTGTGTGTCTCCAACACTCGTTTCTTGTCATCATCCTTGAACACAGAAGTAAGACAAGCTCACCCTCAGCTTTAGGGAACCTTTTGTTCCCCTCGTCGGTGGTTCTAGTTTTTCCCACCAACAACGAACCCTTTCCAAGTCAGAAAAACGATTTCGTACTTTGCACAAGCGACTAG
>Unigene000073|m.53 type:dumb-complete len:162 strand:+ pos:228-713
ATGGAGGGGATACAAATGAGATTTATGATCCATGTTCTGATGCAAAGGTTCAAAAATCAGATGGTTTTACGTTTGGGGTGCGTTTTCTACCAGAGAATCCTTCTTTTTCAACCAGACGCAGCTTTCCCCTGTGATCGGAGACTTTCCCTTGTAGGTACCGCTCAGCTGCCGTTTTCAGGCCCAAGGTCGATGAAATGCTCTTCTAAGCGTCAACGCCTCCAATTCTCTCCTAGTAAGAGTGGAGGACATATGGTGGCGTTTGCAGGACGGAAATATGCCGCTAGATCACCTCCAGTTTTTGTTGCGGATAATACCAACATTATAACCGGCTTCACTCTGGTGCTTGAATTTCAGAAAGGTACGCTGCAGAACTTGTTCTGGAAGAGTAATGGTTGTGATTCATGCTCCGGTTCATCCTTTGTTTGCCTGAACCAAACGGACTGTGCGATTCCAGTCCGTAACTGTAATGACCAAGGAGGATCATGA
>Unigene000074|m.54 type:dumb-complete len:146 strand:+ pos:2192-2629
ATGAACCACCTTTCTCTGATGCCCGCCCGGAATTGTTGTGGGTGTGTCCTGAGGTCGCATTTGCTGTGTTTGCTCAATGGGAAGAGGTTCTCTAAGGAGAGTAGCGACTGGGGAAGAGATCCTAAAGAGGTTTGGTGCCTTCGATTTTGCCAAGGCAGGATCAGAAAAGGGTTGAAGCTGCAGGATCTGGATATAGAGGAAGAAGAGATGGAGAATGTATGTGGACCTCCATCCAATCACAAATGCATCACCCTACACAGTTGTAGAAACAATGTCACTAGCAAAAGCTGCTTTGCTTTTCCGGGAGCTTGGTCTCAGGCATCTTTGTGTGGTACCAAAGACTATGGGGAGGCACCTGTTGTTGGAATTCTGACACGGCATGATTTCATGCCTGAGCATATTATGGAGCTTTACCCTCACTTTGATCACCACAAATAG
>Unigene000077|m.55 type:dumb-complete len:227 strand:+ pos:572-1252
ATGCATCCACCGATGGCCTCTTCTCCAACCATATTGTCGCCGTGGAGCTCGACACTGTCAGCAGGAGTTCGACCCAGACGGCAATCACATGGGGCTAGACATCAACTCCGTCATATCCAACAAGACGGTTTCGCTATCCAGTACGGTATCGAGATAGCCCCTCTCAAAGCCAAGAACTACACCGTGTGGATCCAGTACGACGGAGGGAAGAAAGTGTTGAGAGCCTACATGGCAGGGGAAGGTCAGCCCATTCCTGCCAATCCAATCCTGAATGAGAGGTTGAACCTCAAGGAATATGTGAAACAGGAATCTTACTTCGGGTTTGCAGCCTCCACTGGGAACTGGACTCAGCTCAACTGTGTGGTTGAAATGGAACCTCACAGTGGAGATTCTACCAGAGGACAAAGACACCAGTTGGTGAAGATACTGCTAGGAGCTGGTATTCCCGGGGTAGCCATATTGGCGGGGGGTTGTGGTTTTAGTGTATTACATGAAGAAGAAGAAGCGCCTGCCAATGACCCTAACATACTGGGGGCATTGAAGAGCTTGCCTGGCACGCCCAGAGAGTTCAGATTTAAAGATCTAAAGAAGGCTACTAACAATTTCGACGAAAAGAAAAACTGGGGCAGGGGGGTTTTGGTGTGGTTTACAAAGGGATATTGCCCAAGGAGAACACACTAG
>Unigene000078|m.56 type:dumb-complete len:139 strand:+ pos:2693-3109
ATGATCATTTCATCATCAGAGTTCAGTTTTCGTTCAGAAGATGTCACTAAGCATTCTTCAGGAATACCTCTGAGCGATTCCCTATGTTGGTTTGCGGATATAGTTTCTTCCCACAGAGAAAGTCTTGATGGTAAGAATGAAGTTATCTCAAAAGAAATAGACAATTGTGGTGGTAGGGAGTCATCATCAAGTTGTAGTGATTATTTTGAGACCATGACACTGAAGCTGACTGAAACCAAGTTGGACGAGTGCTTTTCTAAGCCTTGGTTACCTGAGCCTCAAAACGAGGAGGATGCATGTGTGTCTTCAGTAGTAGCAACTAGGCGTCGAAGGGGGCACGCAAAGAGAGTAGGCAGAGAAGGGACTTTCAGAGGGATATACTTCCTGGTCTTGCTTCTTTATCTCGACATGAGGTAA
>Unigene000080|m.57 type:likely-NA len:132 strand:+ pos:290-685
ACTTCACCCCTCATACCAAACAACCACCTTCTCTTCAAAGAACCCCAACCTCAAACCCAAACTACCCCTCACTTTCCTCACTCCCAAATTCCACCTCAACTGTCTCACCGTCCTGACAGAGAAGATTACAGTAGTAACGACAACGCCGATTACGTCAAAGAAGATGAACAATACGTGAGATGGTTCCACGAAGCTTGGCCTTACTTTCTAGCTCACCGAGGCAGCACTTTTGTTGTTGTATTATCCGGGGAAATCGTCTCTAGTCCCCACTTGGATGCGATTTTACAAGATATATCTCTTCTTCATGGTTTAGGCAGTAGATTTGTACTTGTCCCCAGCACACATATTCTGATTGACAAGTTGTTGTCTGACAAAGGACATAAGGCCACAGTATAA
>Unigene000082|m.58 type:likely-NA len:150 strand:+ pos:546-995
ATGTTTACAACATCATGGAAATTAACATTGTTGGCTCTGGCTGTTGTGCCAGTTATATCTGTTGGTGTACGTAAGGTTGGGCGCTATCTTCGTGAACTTTCGCATAAAACCCAAGCTGCAGCTGCCTTAGCTGCGTCAATTGCTGAGGAATCATTTGGCGCTGTACGTACTGTTAGATCTTTTGCTCAAGAGGACTATGAAATATCTCGCTACTCTGGGAAAGTGGAAGAGACTCTAAAACTTGGACTCAAACAAGCTAAAGTAATTGGCTTCTTCTCTGGAGGACTAAATGCGGCTTCCACATTATCAGTTACCATTGTTGTAATTTATGGGGCTAACTTGACAATAAGAGGTTTCATGACCCCAGGAGCTTTAACATCCTTCATTCTCTATAGCCTCACAGTTGGATCCTCGGTATCTTCCTTATCAGGTTATATACGTCAGCAATGA
>Unigene000083|m.59 type:suspicious-NA len:123 strand:+ pos:916-1284
ATGTCGAAATCGGCTTGTAGTAGTACTTCCGAGACGAGTAAAGGTTCGAGATCGGAGAATCGGTTGAAGGCGAGAGAGCGCGCGAGGGAGCGAGCTGCGAAAGATAAAGATAGAGAGCAGCAGATTGATGAATCTCAGCATAATTCGCAGAATTCTTCTTTCACGGAACTTCTCACTAGTGGCGGCGGTGGCGCCGGTGGTGGTGGTAGTAATCATAACCATTCGCCTCCCCCACGGGGTTTTTCCTCAAACAAGCGCGACACCATTCGCCACCGGCGTCAATGGACTACTTCTCGTCGGGGCTATTCGGGCAGTCTTCGTCTTCGAGGAACCAATTCGCTTCGGCATTTTCACCCCACTTCGGAGTGA
>Unigene000084|m.60 type:confident-5partial len:151 strand:- pos:1317-1769
ACCAGACAACATAAACCCTATTATATGGAAGTCTCCGTGATGCCCTTACAGTCAGTAAGTCCACATACAATCAGCTCAGGTGGGACCCAGATTCAAGCTCCTCCTTTCTACCCTCTGGTTTCTCCTGATGTCGCCAGCCAGTTATTACTCGCAGAGCTGCAAAACACCGACCATGTCGTCAGTCCCAGCAGACTGCATGGGTGGCAACGGCCAGAGAAAAAGAAAGGCAACTTGGAGATTTTCCTGCAGAGATCTGAGACTTTGGGAACCCTGACATTCCATCGTTCTTCCAAAATGCATCGATGCATCGCCATTAATGATGGAATGTGGTTGGGGCAGCACAAAATTCATAAAAGCGTGTTGGTTGAAACTATGTGCAGCAGAAGCTGTGGAGAAACAGGGCACGTGCTCCCCTTGAGGGTTTGGTATCATAAGAGCAACTGTCGACGGTAG
>Unigene000085|m.61 type:confident-3partial len:199 strand:- pos:1-598
TCCGAAAGCGCCACATTGAAATCAAACGCCTCATTCTCTCTCACTAAACCTAGCCCAATAAACGCGTTGTTTACCCGCCCCGTCTTCGATTTCAAAACGAAATACCGCGACGAATCAAGAACTGTCTCAACCGAGTTCTCTCTTTGTCCAGGTAACACAAAACACGCCGCGAACAGATCGCCCGAGTTGGAATCTTCTAGCCGGATCTCGCACCGGTCTTTACATGAAACCACACGGAGACGACCCGTCCAGATCTTGTCGGACTGTAACCATTCGCCGCATTTGTATCCTCCGGATGAGGATCGAGGTGGGATTTTGTACACGGTGACTTCCCGGACCACCAGTATGTGTGCTCGTATGCTTCTTCTTCCTCTTCGAATGACATGGCGGTTTTCTTTTCAAGGTGAATGTGGAGGATTGGAGAAAATTTGTCAAAAAGCGGTTTGGATGAAGTTTGATTTGATTTGTGTGGTGTGTTTGTTGGTAGATAAAGAAGAGGAGGGGCGTGGGTTTGAAGTTTTATTTTGCAAGCAAAGGAAAGGAAAGTGTGTGCCGACGAACAAAATGTTAAAATATTCTTCGGCTTCCTATTTTCACT
>Unigene000088|m.62 type:likely-NA len:195 strand:+ pos:389-973
ATGCATTATTACCTTTCAGCTGAGGTTCTGGCTATTTATGTTACATATGATGAGCCTTGGTTCACTAACACCATTTATTTTTGGGTGGGACCTGGGGACCAGATTTGGCCGGATCAGAAGATAAAATTGAAACTGAAGGGATTATATATGTACACTGCTGGGTTCTACACATACTCCATATTTGCTTTGATGTTCTGGGAAACGAGGCGTAAAGACTTTGGGGTGTCAATGTCTCATCACATTGCAACTGTGGTTCTGATTGTGTTGTCGTACATATTGAGGTTTGCTCGTGTTGGTTCAGTTGTTTTAGCAATTCATGATGCAAGCGATGTGTTTTGGAAATCGGGAAGATGTCTAAATACAGTGAGTGGGAAGCAGTTGCCAGCATTTCCTTTTTGCTCTTTGCTTTGTCATGGGTTGTACTTCGACTCATATACTACCTTCTGGATCCTTTGGAGTACAAGCTATGAAGTTCTACTTACATTGGATAAAGCAAAATGCGGAGCGGATGGGCCTATATACTATTATGTATTCAATACACTATTGTACTGCTTACTAGTTCTTCACATTTATTGGGGGTGCTGA
>Unigene000089|m.63 type:confident-complete len:117 strand:+ pos:724-1074
ATGGGGTGTTATTCTCTGTTGAAACCATATGGACCCCAACATCCAGTTTCTTCTGAAGTTATTGATACAACGAAGCATCTTTTGGATGAGAACATGAAAGTTTTTAACCAGATCACATCTAATTTTACGACATTCAAGATACAGGATAACATTGATCTTTTGTGCCGCTCAAGGAAAAACATTGCTGACATATTGAAAGAGATGAGAGAGGTACCTGGTATAATGAGCCACATGCCACCGTTGCCTGTATCGATCAATGAGGAACTAGCTAATGCTTTTCTACCTAGTACATATCAGGCGATGTTTGGTATGCCTCGGGAGGTCCATTTAAAGCAAGAGCCTAGATGTTGA
>Unigene000091|m.64 type:confident-5partial len:276 strand:+ pos:3-830
CTTGCAATGCTAGTTTCTCTTAGTTTCCTGTCAGAAGCCACTGGTAACGATAACTATGCATCACCAAAACCTTTCTGGCACAATTACCAGTACAAATCTCCACCACCTCCTACTCCCATTTACAAATATAAGTCTCCACCACCACCAGTCTATAAGTCAACACCCCCACCAGTGTATCACTCACCTCCGCCACCAGTCTACAAGTCACCACCTCCACCAGTTTACCACTCACCCCCACCCCCAGTCTACAAGTCGCCTCCTCCACCAGTGTACCACTTACCAACCCCGCCAGTTTACAAGTCTCCGCCACCCTCCGTCTATAAGTCACCACCTCCACCTGTATACCACTCACCTCCAACTCCAGTATACCACTCACCGCCACCACCAGTCTACAAATCACCACCTCCACCAGTTTACCACTCACCCCCACCCCCAGTCTACAAGTCGCCTCCTCCACCAGTGTACCACTTACCAACCCCGCCAGTTTACAAGTCTTCGCCACCCTCCGTATATAAGTCACCACCTCCACCTATATACCACTCACCTCCAACTCCAATATACCACTCACCGCCACCACCAGTCTACAAATCACCACCTCCACCCGTGTACCATTCTCCACCTCCTCCAATCTACCACTCACCACCCTCACCAGTTTATAAGACTCCCCCACCACCAGTGTACCATTCACCTCCTTCGCCGATCTACCAATCTCCACCACCTCCAACCCCTGTGTATAAGTACAAGTCACCTCCACCTCCTATGAAGCACTACTGGCCACCTCATCCAATTTACAAGTACAAGTCTCCACCCCCTCCTCACCACTGGTGA
>Unigene000092|m.65 type:likely-NA len:146 strand:- pos:39-476
ATGAACAGGCAGCGGGGCGACGAGGCAGGGACCTCAGGGAATGATGGAGCTCTCGCAGCGCGAGAAGGAGGGAGGAGCTGGGGACGCAATGGGGGTGGAAGACACCACCGCAAAAGGGGTGGGATGTGGTCTCGGCAGCGGATTGCTGACAGCAGGGACGCTGGGAGAGGGACGAGAACAACGGGGCAGAGGAGACAGCTGGGCCGAGGAGACATCAGGTGTGCAGTGCCGCTGCCGTACCGTGGCCGTGCTGTGCCGTTTCCGTATCCAGAGCGAATGACGACGCTGCTGGCGGGTGGAGCGAGCCTCAGCAGCATCCGCGGCAGCGAGGGCGGACAGGAAAGCACGGTAAGCTTAATCATCTCGGAGATCAAAGAAAGGTTCCTTGCTCTTGAAATGGTAGTATCGAGTCCGAGTACAAGTTCGGGTAGGAGGTGA
>Unigene000095|m.66 type:dumb-complete len:138 strand:+ pos:819-1232
ATGATTATGGCTTCTTTCTTTGCTGTCTGGAGTCCAGGTTACCTCATTGCGTTCAAGATCCCAGTGCGACCCCTTGCACCATTATCCTCAGTCGCGGATTGGTGGCAGGATTGGTATCTTGCTCTCTGGCTGTTCGAATGTGATTGGGTCACTGGGTCTGTTAGAAGACGGTTTGCTAGCTCTACACGCGTTGCAGCGAAGGGTTGTCCAAATTCAGCTGGGTTTATGTATTTTTCTGTCCTTGGTAAATTGTGCAGTGTTTCTTCCATTCCGTCACCAATTAACGCCTTCTATGTTTTGTTCTTGGCTTACGTGTTCAGCTGTCTCAGTTCCTTCGTTCTGCATCTCCACCGTTTTCCTGGTGAAGTTCATATTAGCTTCTCCCTTATGGCTTACCATACCACAGTATTTTAA
>Unigene000096|m.67 type:suspicious-NA len:126 strand:+ pos:908-1285
ATGTATGGTTACTTCTTGAAGTCTGCTAGCTTCAGGCGCCAGTTCGATTCTACTCTAGCTTGTCCTCAAGGACTTCAGCCCCTTGGAGATGCGACTTACCTTTCGTTTACGGAGTTATATCCATATCAGTTGCAGACTTGTGCAACACTTGGCCAACCGAGTGGCATGAACACCACCCCTTTGTGTCAAGAATCACAGAGGGGCAGCACGAGGCCTGAGAAGCTAAGCGGGTATGTTATGGGATTTGACTCCGAATCTTTGCAGAGATGCGCAAAACTTAAATCTCAGGAGGCTGTGAATGTGATTGAGAAGCACACATGGGCTCTGTTCGGGGATGAGAAATTGGGCAGCCTGGTGGTGACAATGACATTGTTGTAA
>Unigene000096|m.68 type:suspicious-NA len:113 strand:+ pos:570-908
ATGGAATCAATCCTTCAGAGACGGATTGCAGAAATCAAAGAGAAAGAGCGCCAAGTTGCGGTTGAAGATGTTATGTACATGTCAATTGTTCACGAATTTGCAGAGGTTGAAGTTCCTATGGTTCCGAAGCTATCGAATTGCATTAGTAACGAAAACTTAGAGATATGGCCATCTAAACGCATGGAGCTCGAGTCTATTCATAAGCCTGAGGTCCAAGAGATGGTAAGGGAACATGTTGCTAGAGTCCTGTACAAAACAGGGACAGCTGGTACAGTGGACGGGGAACTACAATCAAGGTTGATAGGCTTCATCTTGGACGAGTATATGCCGCATCTATAA
>Unigene000097|m.69 type:dumb-complete len:139 strand:+ pos:1270-1686
ATGAATTTCAAGGATGCTAACCTACACATGGTGGGAATTCAGGAACTCTCGCATCTTTCACCAAGGATCTCAAGGCCCTGCTTCTGTTCCAATCCCCAAAACAAAAGTCATTCTCTAAATCCAATTCATATCCACACAGAGCAACATTCATTCAATTCCAATGACAGAGATAGCTTACAGGGCCAAATTGATGAGCTTAGTTTACTCTCATCTTGCCCCAATAAATCTATGTTCCACCAAACAAGGCAAAGCCTCAAGGCCCCAAAGGTAGGAGGAGGTAATAAGGGGGATCTGGAAGTTGCACATTCACCTCCCAACATCACCAACCCAGGTTATCACCCTATATTTCTTTCCCCCCCTGGATCCAAGGGCAACCACTCATTTTCCTTTAGTCAAAACTTCTTGCTGAAGTCTTAG
>Unigene000098|m.70 type:dumb-complete len:122 strand:+ pos:77-442
ATGGGATGGATTCATCAGAACCAGAGGCACGGCAATTTACCTATAAATGGGCTCCTTTTGTGCAAATGCTATCTAATGCCATATCTGTTAGGTCTTTTAGCCCTCACATCTACATCTCCAAGGAAGCCAAGTATCTTCTGGCCTTTCAACAATCTGTCTAAGGCAGCCATTACTTGCCAGAACTTGGCTTTTGTGATGGTGGTTAGAGCTCTTCAATACTCCCGTGCCTACCTGAGACATGTTCACGGTGGATTTTGTTGTTCTGAGCCAGAAGTATGGATTAAGTTAGCCGGGTTTGTGCCCCGTATGAATCTGGGGGAAGAAACCTATGTGATGGGCAGAGTCAGGACAGTACTTAGCAACTGA
>Unigene000100|m.71 type:likely-NA len:168 strand:+ pos:3356-3861
ATGATCGGAGCGAGCTCAGATATACATATCGGATGTTATTATTGCGTCAATATGGGTTGTTTAGACTTGCTGCTGCAAAGGAATCACATATTCATCGGGTTTACGGAGTTCCACTCTGGTGGTCAATGCATTCTAGTATTGATCACATACCTGCAACATACTCACCCGTCATTGCCCCATTACGATTCATCAGAATGGGATTGGCTAAGGGGAGCACTCGCAACTTGTGACCGAGATTATGGTGTTCTGAACAAGGTCTTCCACAACATTATATACACATGTGGCTCATCACTTATTCTCCACTATGCCGCATTACCATGCAATGGAGGCAACAAGCAATCAAGCCGATACTCAAGGAATACTATCAGTTTGACGTACACCTTTTACAAGGCTATGTGGAGGGAGGCAAAAGAGTGTGTTTATGTCGAGCCAGACGAGGGTGCTCCGACCAAGGGGTGTTCTGGTATGGTAACAAGATCTAAAACCTTGAGGTTGCAAGCAGTATA
>Unigene000101|m.72 type:dumb-complete len:127 strand:- pos:365-745
ATGACTAAGACTCTCAAGCCTGGAAGGGGGCGGCTTTGTCTGTTCAAAGGAGGCTGCGGTTTCCTCCTGCACAGAAATTGGATAAAGTCCAAGTTGCGTTCTCAACATAGAGACTTAGCATGCTCATTTAAACTGCGAGAGCAACGGAATCAACGTCCACCCTTGACTAAGTACCAAATCCGGCATGTATGGGAATCCCCAGCAACATTACCGACCCAAACAGCCGAACTCTGTCACATCTCACATTGGAGAGCGAGAAACCACAAAGATAATTACCGCCCCATGATCAATTACAACTCTAGGATTCTCCGAGGTACCAGATGCAAATATGGTGAGCGCCCCGGGACGCTTCGAACTGAACTTGCGGAAAATCTTCTCTAA
>Unigene000102|m.73 type:likely-NA len:134 strand:- pos:440-841
ATGGATCAAAAGGACAACTTCGGAACCAAGATCGGTAACTATCCACCGTGCCCTCGCCCGGACCTTGTCAAGGGGCTGCGTGCCCACACTGACGCCGGTGGCATTATCCTTCTATTGCAAGATGACAAGGTCAGTGGTTTGCAGTTTCTCAAAGATGGGCAATGGATTGATGTCCCCCCAATGCGCCACTCCCTTGTCATCAATATCGGTGATCAGATTGAGGTGATCACCAATGGCAAATACAAGAGCGTTCCACACCGCGTTCTAATTCACACAAAGGTACAAGGATGTCAATTGCTCCTTCTTCACAATCCAGGCAGTGATGCCTCATCTATCCAGCACCTAAACTTGTGGAAAGGGAACAAGGCCAGGTGTACCCAAATTGTCTTGAAGACTACATGA
>Unigene000103|m.74 type:confident-5partial len:121 strand:+ pos:103-465
TTTTTTGATTGCTTTGTCATTCTCAAGCTCAATGTAAGCTTTGGAGCTCGCCATCTTTTGGACACACCCCCTGCCCCTGCTTTGCCTGCTATCCCCGCTATACCAATTTACCTCCATTGCCTACAATTCCTACCGTGCCCAATTCTGTATTGCCCACGCAGCCTCCTTTGCCTGCGATTCCTTCGATCCCAAAAATCCCACTATTCCAAATGTCGCATTGCCTCCACTGTCGTCCATTCCGTTTCTCACAATTCCAACATCCATCTCCTCCATTTTTCCATCCGGAATTCCATCGCTCCATTCCTTTCCCTCCCCCATCGACCTCTAGTCCATAAGATGCTCATGAATTGCTGCCAAGGATGA
>Unigene000105|m.75 type:dumb-complete len:121 strand:+ pos:577-939
ATGGTCCCTGATGTGCCTGGTGATCGAGAACCAGTTTCAGAAGAAGCCCATGGCATGTTTCAGATAGGGGAAGAGGAACCAGTAGATCATTTACCTACTCTAGGCCTTTCTCTCGACAGAGACTGTGAACCTATGGAATCTACTTCCCATAATATTGCTACAGAAGCCGACGAGACCTTGCCATGTGTTGATTCCACACCAATCCTTCCTGCCATAGTCCAAACATTTGGCCATGTTGGCCATGTACCGCTTCCTTTCTGGCCCTCGTATCCTCCCCCAGCCACGGAAGAGAACGGCGTGGAGACCTCTCCCCATCACGTCCTAAAGCCCACAGCTATACATTCAAAGAACCTGTTAATTTGA
>Unigene000106|m.76 type:confident-5partial len:129 strand:+ pos:3-389
GAAAGAGGAGGAGGAGTTGAATTGAATATGAGTGGAGAAGAATATGATTACATGTTCAAATTACTAGTTATCGGTGACTCTGGTGTTGGCAAGAGCAGTCTTGTTCTTAGTTTCACTTCAAACACTTTCGAAGATCTCCATCCCACTATAGGAGTGGACTTCACTACCAAGATGGTTAATCTTGGGGGGGAAAGGTTGAAACTTGTAATTTGGGACACAGCTGGGCAGGATAGATTCCGGACGCTGATCAGTTCTTACTATCGAGGAGCACAAGGTATCCTAATGGTTTATGATGTAACTCGGCGAGACACCTTCACAAATATTTCTGATATATGGGCAAAGGAAATAGAACTCCACTCTACTTATCAAGACTGCATCAAAATGTAG
>Unigene000108|m.77 type:suspicious-NA len:277 strand:+ pos:1069-1899
ATGGGGATGAAGACCACTACACTGAAATGCCTCTTTCAAAAACTACTGGAATGCCAAATGATTCAATTGAAGCCAAGGCCAATGAATACCTCATTCTCCTATCTCAAACTTCTCCCCGAAATAATGTTACAATTGATGTTGACACTGATCAAAATCTCAATCCCCTCTCTCAACGTCAATCTTCTCCTCCACCAAATAATGTTGGTACTGGAAAAGAGATGGAATCGTATCAAATGGATATTGGTTGCAGATTCTACCCTACAGATCAAGAACTTATTGCTTTGTGTTGCCAAGAAAGTTGCAGGAGAAGCAACGCCAAAATTTATTGAAGAACGAGATCTTTATGGAAGTGAAGAGCCACAAGAGCTTTTCAAGGCTAATCCATCAGCCATTGAGTTGTACTTCTTTACATCAATAAAAAAGAAGTTTGATACTGGAACCAGATCACAAAGGCTGGTTGGAAATGGAACGTGGAAAATTCAAGGCACAAAAGATATCTACGATGATCCTCACACTAAGAATAAAGTTATCGGGTATAAGAAGACTCTTAATTTCATGCATTTCAAGTCCAAGAACAAGGAGGATAGCTGGATAATGCATGAGTATACGTTGACCAGTGAAGGGAGATGGGCTATTTGTAGAATTAAGCGAGGACGGGATAATAATTTTGGTCTTGTACCGTCATCTTCTTCAAGTTCTCTACCAGCAGCACCAGTGCCACCTTCATCAGCGGTGCCAGTGCCGCCCGCATCAGCGGTGGCTGCGCCGCCTGCATCAGCATTTCAGTGCGCCTGCATTGTTGAAGAGGCCATTGGAGAAAGACAGTGTTGA
>Unigene000109|m.78 type:dumb-complete len:120 strand:- pos:949-1308
ATGTGCCTGGCTTGCAAGTTTAACATAGTGAATATTTGGAGGAGTTGGGCCCAAAACCGATTTCTTAAGTTGCTTGTAGTACCACTTGGCCTCTGTATAATGGTTGGCTCTACCCCAACCTTCAACCATGGACCTATACGTTGTTTCATCTGGCTCCAGTCCAAAACTTGGAAGTTTTGGAAGATGCGCTCAGCAGGATACCATATCAGAGACCTTGCCATATCCAGTGATCAACGTGTTGTATGCAATAATGTTGGGGGGAAACCTGCTTCTAGCATTGACAGCAAAAGCCTTCAGCCTCATCTAGCTTACCTTGCTGACTATAAGCATTTATCTGGACCAGCCAATTATTGCAATTAG
>Unigene000110|m.79 type:suspicious-NA len:262 strand:- pos:323-1108
CCACCGTACCACCTACCCCTCCACCTACCCCCCCCCCCTCAACCCCCTACCCCCCCCCGACCACCACAGTTACCTACACTCCCTCCCAGAGTAACCTACCGCCCCCTACCCCACTCCAACCCCATACCCCCACGCCTACCCCCCAACCACCCCTCCCCACCCACCCCCCACCAATCCCCTACCACCTACCTCCCCCCCTACCCCGCACATACCGTACACCACCCCTCACCTCAGCCCCTACCCCCCACCCCCCCCACCCGTACCCCCCCCCATAACCCACCCCCCCCCTACCTCCCCCACCTACCCCCCCCCCCCCCCCCCCTACCCCTAAAATACCCCCCCACCTACCCTCCCCACCACACCCTAACCCCCCCAGTCCTAACCCCCCCTACCCTCCCTACCCCGACCACCCCTCCATCCCCCATACCCAACAAGTACCCCCTAACCCGACCCACCCCCACCTCACCCCCCTACCCAGTACCCCCCCACACCGTACCACTCCCCTACCCCACCCCCCCGTACCCCACCCCCCCCCCCCCCCGTACCCACCACCCTACCCCGCCCCCACCCCCCGCCGTACCCCGTAACATACCCCCCCGTACCCCCCCAGTATCCCCCCCCCTACCTACAACCCCCCTCCACCACCCTACCACCCTAACCACCCCGCCCTCCCCCCGCCACCTCCCCCACCCACAAACCTACCTACCCCGTACCCCCCCCCTACCTCCCCCCCCTTACCCCCCCCAACCCCCAAGTACCCAGTCCCACCAACCCCCCCCCCCATAA
>Unigene000110|m.80 type:suspicious-NA len:132 strand:- pos:834-1229
TGCGGCTGCAGATCTTCGCTTTCAACCCTTTTTAGAGGCGAAGAAGAGACCTACACAAGTACCCCCCACCCCACCTACCATATCCCACCGCCCTACCCACCCACCCTACCACCTACCCTAACCACCGTACCACCTACCCCTCCACCTACCCCCCCCCCCTCAACCCCCTACCCCCCCCCGACCACCACAGTTACCTACACTCCCTCCCAGAGTAACCTACCGCCCCCTACCCCACTCCAACCCCATACCCCCACGCCTACCCCCCAACCACCCCTCCCCACCCACCCCCCACCAATCCCCTACCACCTACCTCCCCCCCTACCCCGCACATACCGTACACCACCCCTCACCTCAGCCCCTACCCCCCACCCCCCCCACCCGTACCCCCCCCCATAA
>Unigene000110|m.81 type:suspicious-NA len:104 strand:- pos:522-833
CCCACCCCCCCCCTACCTCCCCCACCTACCCCCCCCCCCCCCCCCCCTACCCCTAAAATACCCCCCCACCTACCCTCCCCACCACACCCTAACCCCCCCAGTCCTAACCCCCCCTACCCTCCCTACCCCGACCACCCCTCCATCCCCCATACCCAACAAGTACCCCCTAACCCGACCCACCCCCACCTCACCCCCCTACCCAGTACCCCCCCACACCGTACCACTCCCCTACCCCACCCCCCCGTACCCCACCCCCCCCCCCCCCCGTACCCACCACCCTACCCCGCCCCCACCCCCCGCCGTACCCCGTAA
>Unigene000110|m.82 type:suspicious-NA len:173 strand:- pos:2-521
CATACCCCCCCGTACCCCCCCAGTATCCCCCCCCCTACCTACAACCCCCCTCCACCACCCTACCACCCTAACCACCCCGCCCTCCCCCCGCCACCTCCCCCACCCACAAACCTACCTACCCCGTACCCCCCCCCTACCTCCCCCCCCTTACCCCCCCCAACCCCCAAGTACCCAGTCCCACCAACCCCCCCCCCCATAACCACACCACCCCCCCCCTTACCCCACCCCCACCCTATACCCCCCTACCCCCCCCGTACCCCCCCCCTAAGTAAACCCCTACCACCCCTACCCCTACCTACCCCACTACCCCCTTACCTACCCCTACAGCTACCCCACCCCCCGTCCCACCCCCGTACCCTACAACCACATCACCCGCCACCGAACCCGTACCTACCTTACCCCAAGTACCCTAACCCCCACCCAGTACCTACTACCCCCAGTACCCCAGTACCGTACCCCACCACCCCCTTACCCCACCCCCTCCCCGTACCCCCCCCCCACCCCCAGTACCCCCCCCCAC
>Unigene000111|m.83 type:confident-5partial len:237 strand:+ pos:3-713
CATCAAATTCTTCTCCTTTTCGAAGATCCGCAACTCGAATTCCGGCGATCATCATGTGTAGAAGATAAAAAATTCAGCTATCAATCGGTAAGGAGTCAAATGGCAGACAAGTCCTGCGTCAAACGTCTCCAGAAGGAATACAGAGCTCTTTGTAAAGAACCAGTTTCCCATGTTGTAGCTCGTCCTTCCCCTAATGATATATTGGAGTGGCATTATGTTTTGGAAGGGAGCGAAGGGACACCTTTTGCAGGTGGATACTATTACGGGAAGATTAAGTTTCCTCCAGAGTACCCGTTTAAACCTCCAGGCATCACCATGACTACACCCAATGGACGGTTTATCACGCAGAAGAAAATCTGCTTATCTATGAGTGATTTTCATCCAGAAAGTTGGAATCCAATGTGGTCTGTATCAAGCATACTTAATGGGCTTCTTTCGTTCATGATGGACAACAGTCCCACAACTGGTAGTGTTTCATCTACTGTTGCCGAGAAGCAGCGGTTAGCGAAGGCGTCACTTGCCTTCAATTGTAAAAACCAAACCTTCAAGAAGGTATTCCCCGAGTACGTGGAGAAGTATAATCAACAAAAGCTTTCAGAACAATCTGTTTCACAGCAATCAGCGAATGCCCATCCAAAAGAGGAATCTCCACATCAGACATCACCTAACAAGAGTGTTGTAGAAAACGGCCAAATAGAGGCGAAGCTGTAA
>Unigene000113|m.84 type:confident-3partial len:100 strand:- pos:1-302
ATAGCAGGATCAAACACTTGGGCAACACCGACAGTAACACATGGCCGTCCGGTTTCTCCACGAACACATCATCACCAAAGAGACTACTGGGAAAAACTCCATCCAAGTAAATGGGTCATCAAAAAGAAGAGAGAAACTGAGTTGCCCAAAATTCTAAAAGACCAAACAAGACCCAAATTTTGGACAGAGGCCTCTTCTTCTCCGAACAAGCTTGCGAGATTTCTCACAAAAAAGATTGAATTTTTGGTGGGATTAAATCCACCCCGCACCGCCGATCTCAGCCAAAAGAGATGGTTTTTCGT
>Unigene000114|m.85 type:confident-complete len:118 strand:- pos:526-879
ATGGGCATGTTCATGGCCGAGATGAGCAGTGATTCTTTCCAACTTCTAGGACGGCAGAACGTGGCATGCTGCCTGTTGCTTTGCCAGAAGATCTCGTATGGTAACCCTATACTTGGAATCTGTCTCGGCTCAGGAGTAGTCTTGTATCTTGCTGAGCTTTCAGGAGATTTGTGGCTGCAGAGAAATTTCCTGTACTGTTTTGGAATGGTATTGGAATTTATAGCCTTCGTAAGATTAAGAATGAAATACCAGCTCTTCTTCTCGCCCTTTCAGATTCCAATGGTACAGTTGGGTGTTGTAATGTGTATTCCTCCAACCATTTTGATTTGTGTGGTCCTGTCTTTTCCTCCCTGA
>Unigene000115|m.86 type:dumb-complete len:103 strand:+ pos:458-766
ATGATTGATAGACGAATGGGTATCCATGGCCATCCTCTGAGATACAGTCATTGTTTTATGCAGCACCGGAGTTCTCGTGAGATGCTTATGGGACGATGTTCTAAGAACCTTGTGAGAGCCATTAGTAATAGACTGAGTGCATTGTCATTCCACAGCGAGATATTATGGGTGGATAAACAGAAGATCAATGAGATATACCGGTACAAGACAGAGGAATACTCTACAACGCCATCAACAAATTCAACATATACCCCGAACAAATTCCATCTTGGCTTGTCGACTGGATTCCTGATAAAGGTGGGTATCTGA
>Unigene000116|m.87 type:confident-complete len:109 strand:+ pos:526-852
ATGGGCGTGTATTCAACACTCTGGGAAGCTGATAATTGGGCAACACGCGGAGGAATGGAGAAGTTGATTGGAGCAAAGCCCCATTTTACGCCTACTACAAGGATTTCGACATTGAGGGTTGCACCACTGGCGCAGCCGGCTGCATCACCCATTCAAACAACGGGGGATGGCCCATCATACCAGCAGCTTAGCCCAGCGGAAGCCAGAAGCTACAAGTGGGTCAGAGTGAATCACATGGTTTATGATTACTGCACTGATAAAACAAGGCATCGAGTGCCACCGCCGAGTGTTTGGCCGAATTTGACCACAGCAAACAGTGTACTTTGA
>Unigene000117|m.88 type:dumb-complete len:133 strand:+ pos:626-1024
ATGCAATTCATTTCCAAATATTGTCACCGAATAATATTGCTTGTTGCGTGTCAGTGTAGGTCAGTGTGTTCATTTCCAAGTTCTTCCGCTACTTTTGTAGGTCAGTGTGTTCATTATGCATTGCGTTATCCATATACCCCCAAATATTGTCACTGGAATAATATTGCTTGTTGTGTACTAGCTACGGCACATTATGTGGATATTGTGTATATTGTGATCCTAGAAATTAAAATTGGTACTGAAGAAACCCTACCTTCGAAGAGTTTCTTTGATGAACTAACAATTAGAATTGTTAACATTTTCTATGCATGTTTTGTTACAGGAAAGTTAAATACAACTATTGGTGGTATGGAAACTGTGGTTTTGTATAATGATTGTAATATATTTCATGTCTTTTAG
>Unigene000119|m.89 type:likely-NA len:102 strand:+ pos:342-647
ATGATGTTACCATCAAGGGTAACAGTAAAACGAAGGATGCCTTATCGAAGCCGAGGTGGAGGCCCTTCAGAATGCCAAAAGTATGCAAGAGCTCTCCAAGCTGCCAGCCTTCTCAATGAACGTCTTCGTAGACTCGAAATCTTTGATGCTGTTCACATTATCCTTGATTCTGGACCACCTGAGCTTCCGAACACGGCAAATGTGATTGTCGAAATTGTTGAGGCCAAGAGCCCCTCAGTGGAGACATTGGCATTTTCACCAAGCCTGAGACTAGATCTTGGACTCTTGAAGGGTCGCTTAAGTTAA
>Unigene000120|m.90 type:dumb-complete len:105 strand:+ pos:42-356
ATGTCCATGACAACAACTTCCTTCAGCTCTTACTACCAGTCAATAGATCTCCATAGATCTCCTCATCCTCTTGTTCAAAATACACGCCGTCTTTCATGGAACCCGTGTCAAAAAATGGTTTTGTCCACTCATTTGCTGTTAATCGTCGCGACGAAGAAATGGGACCATCAAGATGATTTGAACGCATTTAACAGCGACCTTGTTTCGGGACTTCCTTCAGACTTTCATTTTCCTGAATGGTCGAACTGGATGCTGATATCAGTAGTACCCTGGTTGGATCTTTCTTTACCGCCGGCAAATGGGGGCCCTTGTTAA
>Unigene000121|m.91 type:confident-complete len:178 strand:+ pos:1010-1543
ATGCAATCCAGCTACAATTGGGAAAAATCTCTTCCAAATGACTCTGGAGGACCATCTCAGTCTTATAGTATATATAAGAAAGGTACTGAAAGAGGTAGTGTTGGCTTAGGCACTGGAAAGCTGTCTATTTCAAATGAACGTCTCCCAAGGGTGGGAAACTGCAAGGTTGCTCAGCATCCGCTTCTTTCACATAGAGCTTCAAGATCGTTTTGGCCTAGTTGGGTTTTCCGCATGTTCGACTCCTATTGTCTTGCTCAGAGGGCAGCAGATATGTGGAAAAAGACAGTAGGTGCCCCAAGCATGGAGGATCATAATAAACCAGACATTTTGTCCTTTTACATTGCCAGTAAACTTCCAGTTTCAGAATCTACAAGGCAAGAACTGCTTGAGATTGATGGAATTTTAAGACTGCGGCGAGAAATTGAGTTGCTAGAACGCTTTGATCGTGTCCATTGCAAAACTTGTCAGACTCAAATCGCCAAACGCAGTGATATGCTAGTGATGTCTATGGATGGACTCTTGGTGCTTTCGTGA
>Unigene000122|m.92 type:suspicious-NA len:100 strand:- pos:2274-2573
CAGCTTTCCTTCTTAAAAAAAAAAAAAAAAAAAAAAAACCCAAACTTGAGCTACATTCATACCAAGTCCAGATTGGTGCAATACAGAGAGAGAGAGAGGGCCATGATGGGGTTTTGTAGTCATTGGGTGTTCTTCTTGCTGTGCATTACATTCTTCACTGGTGGTTCTGTCAATGGTGCCACAGATCAAGCTGATGCTTCCGCCCTTGTAAGCTTGTACCAAAGCCTTAATTCACCAGCTCAGCTGACTGGCTGGAGCGCAAATGGCAATGATCCATGCGGCCAATCCTGGAGAGAGTAA
>Unigene000123|m.93 type:confident-complete len:131 strand:+ pos:615-1007
ATGGTGAAAGGTTTGAAGGGATGCAAAACATTAAACAAGGATCCAGACCCTAGAACCCTTTGGAGGGTATTGAGAACAGGGATGGATCACCTTTCCTGGATTTGTGGATTGTTTGTTCCTGGATGTCCCAAAGATGTACAGTGGACAGGGTTGGGTGACTCCATCTTTATCAGGAATACAATTGGCAGATGCTGTTTTATGGAACCCATAACAACTATGGAAGCTGCTACAGAGACTTGTCTGTGTCGAGAATGCAAAGATTGGGAAGTCAAGCTAGACCGAAGAATCATGGACACCGAGCAGCATTTAGCATTAATTAGTCTGTATTCACCTTCTTGTGTTTGTATAATTTTTTTGTATTCCCATTTTTGTTTGGCAATTTTGGGATCTTAA
>Unigene000126|m.94 type:confident-complete len:126 strand:- pos:1180-1557
ATGGCTTGGCCTGATTCACGACAGTTCTGGAAGAAGCCAGATCGGTTGGTCAGCTTCGCAATCATAGATAGCAAATTGCTGGGGGGGTGTTGGGGTGAAGGAGAGAGGCTACTGTGGTGGAATATATGCCATGATACACTGCGAAGAATCTATTTCACTGGGAACACAACCATGAAATGGGCAATCGATGAGGGTGGTTTTATCTGCCCAGCTCTAGAATTTTACAGCAGGGCCGTGCTCTTTATCACGATCTCAATGCTTACAGAGTTCTATTTGATGATGAGGGCAATCCCAGGTTATCAGTTTTGGCCTTATGAAAAAGCAGGGATGGCAAAATGTATAGTACAAATCTGGCATTTACACCCCCAGAGTATTTGA
>Unigene000127|m.95 type:dumb-complete len:167 strand:+ pos:2444-2944
ATGAGCTCTGGTAGGAACTTCAGTTCAAGCCAGGATGTTCAATCTCAGATTACCACAGCAAGCCTCGGTGAATCACAGGGTTCCCTCTGCAAGAGTTTCAGGACAACTCGGGGGTACTTCTTCAAGCATGTTGATTTTGATGAGAGCAGTCTCTTCCAGCAAGGCCCTTGGAAACAAGTATCTCCACCTCTCAGAACATATACCAAGGTCCAAAAATGGGTTCAGTGGGAGGTCAATGACGTTACCCAATTTAAGGCTATGAGGAGCTCGGTCAGCAATTGCCTGCATGTTTGGTCTCGAAGGGCTTCTAGACGACCCAAGGGGTCGGAATGGAAACTTGTTTATGTTGATTACGAGAAAGATGTACTTCTGGTCGGGGATGATCCATGGGAAGAGTTTGTGACATGTGTAGCTGCATTCGGATTCTTCCCCACTGAGGTACAGCAAATGAGTAAAGAAGGCTGCTGCAGTGATGTGTTTTGGAATTCCATCCCTTTTTAA
>Unigene000130|m.96 type:dumb-complete len:110 strand:+ pos:1555-1884
ATGCTGACTCCATCATCACTCAAAAATCCCCATTCCGTCAGAATCACAAGGGTAGGTATCCCATTCACTTCGAACAACTCATCCAAGCTTTTTTGGTCTCTGAATCAGAGAAAGATAGCTAGCCACGGCATTTTAGAGATACCCATAAATGATTCCTCGTCTCGATCAGCAGAGACGAAAACCACCTCGAAATCATTCTTGGACAAGACTCATTATAGACTTCTATTACTGTGGGCTAAGACGACACCAGGGCCACACCATGAGGCCGAGAATAAGTGCAATGGTTTTCCCTCGCAATCACTTACCTTAACCTGCATATTCCCAAATTAA
>Unigene000131|m.97 type:suspicious-NA len:152 strand:+ pos:29-484
ATGGCGTCACTAGTGTCATCCGCATCCGCATCTGCATCTCTCGCATCTCAGCATCAATCAGCGGCTCACTTGTCGGGGTTGCGCCCTTGTTCCTTAAAACTGGGTCTCGGATCTGAATCCTTTCAACGGTTTCAATCTCCTCCCTCCTCCACTCGCAAACCCTGTAGGCCCGTTGTTGCCATGGCTGGTTCTGGCAAGTTTTTTGTTGGCGGTAACTGGAAGTGTAATGGGACAAGAGACTCAATCAGCAAACTTGTTTCTGACTTGAATAACTCAAAAATGGAAGCAGACGTTGATGTCGTTGTAGCACCTCCCTTTGTATACATTGATCAGGTCAAACACACATTAACTGATAGGGTGGAGATATCAGCTCAGAACTCTTGGATTGGAAAGGGTGGAGCTTTCACTGGAGAAATCAGTGTGGACCAATTAAAGATATTGGCTGCAAGTGGGTGA
>Unigene000133|m.98 type:confident-5partial len:134 strand:+ pos:173-574
CCAAAAAAAAATAAAAAAAAAAAAAAAAATAAAAAAAAAAAAAAATACAAAAAAAAAAAAAACATAACAAAAAAAAAAAATAAAAAACAAAAAAAAAAAAAAATAAAAAAAAAAAAAAAAACAAAAAGAAAAACAAAACAAAAAAAAAAAAATAAAGAACGACAAAAAAAAAAAGAAAAAAAAAAACAAAACAAAGAATACAAGAAAAAAGAAGAAAAAAAAAAAAACAAAAAAAAAAAAAAACAAAAAGTAAAAAAAAAAAAAAAAAAAAATAAAAAAAATTCAAAAAAGACAAAAATAAAGATAAAAAAAAAAAAAAACAAAAAGAAAAAGAAAAAAATAAAAAAAATAAAAATCAAAAAAAAAAGAACAAAAAAAAAAAAAAATAGAAAAAAAAGTTAA
>Unigene000134|m.99 type:confident-complete len:115 strand:+ pos:366-710
ATGGTCAGTGTTTCTGAAAGGGAGAATGTAGTCAGACTAACCAACATAATCAGCAACTATATGGTTCTGTCAGGACAGGATATGCTTCAGTGGCGGGACGGGTTAGACACCCTCAACTGCAAGGAGAGTTACCGAAAAATTCTTAATTGTCGACTAAAGTTCTTCAATGAAGGGGTCTTATTTTTTGAATGGGAAACCGAATGGCTTGACAACATTCCATCGAAGGTCTCTTTTTTTATGTGGCTACTTATTCGTAACGGAGCTTTGACGATGATAATTTGCAGCGATGGGGCTTTAAACTTGTTTCAAGGTGCTTGTTTTGTCACTCGAGTACAGAGGATATAG
>Unigene000135|m.100 type:confident-5partial len:101 strand:+ pos:943-1245
TATGGGGATGTGTCTACATTGGGGGATCTCAATATCCATGAAGGAAAGCTTTTGGGTTGCTCCTCACTATCACAACTGCGTAGGAGTGGGGCTGCAGATACTAATCTCTTTGGACCTTATGTGGGGGTGTTCCACCTCCGTCAACTCGCCATATGCAGCAGAAATTGTGATACCCAGGAAAGTCGTGCTTCACAAAAGGTAGGAAATGTAATGAAGTCTAATTCTAGATTTCTCGCGACTCCTGAGGATGATGAAACACCACGAGATACGAAATATATAATGGATACTTCAGGTAAGCAGTGA
>Unigene000136|m.101 type:confident-complete len:123 strand:+ pos:178-546
ATGGATGGCAAAAATGGTGGAAAGTTGAGCTCTCTCACAATAAAAGAGGTGGCAGTGATGGTGACCGTGTTGGTGGTAGAGGACGCTCTGGAGGTTCTAGTCAGAACTGCTATGAGTGTGGAGAACCAGGTCATTTTGCTCGAGAATGCCGCTTGCGTGTGGGTTCGGCTCGATATCGTAGCCGCAGTCCTCTTAGATATAGGAGGAGCCCAAGCTATGATGGAAGGGCCTACAGTCCTCGTCGGTATTCTCCAAGGCGTCGTAGTCCTTCACCTTATTCACGAAGATACAGCAGGCCATCACGATATGGACGTGAGGTATCACCATATGCTAACGGGTATCGGCGCTGAACAAGGGGTCAATCATTGA
>Unigene000137|m.102 type:dumb-complete len:367 strand:+ pos:1538-2638
ATGCTATTTTTTGGCTCTCCGAATGCTGCAAATGACTTAGTTGGGAAAGGGAACCTTCCGAAGTGGGTTAAACTTAATGTTGACCAAGCAGGTTTCTACAGAGTCAAATATGATGATGAACTTACTTCTAGGCTGATATACGCAATTGAGTCCAATCAACTTTCTGTAACAGATAGATATGGCATTTTGGATGATTCATATGCTTTGTCCATTGCCTGCAAGCAGTCACTGTCTTCGTTATTTAGCTTGATGAGTGCTTACAGAGTGGAGAATGAATATACTGTGTTGTCTAATTTGATCACTATAAGTAGCAGAGTTGCAAAGATTGCTGCTGATGCAACTCCTGATTTGGTGGAATATATCAAACAGTTCCTCGTCAATCTTTTGCAGCATTCTGCTGAGAGATTAGGTTGGGAACCTCACAAAAATGAGAGCCACTTGGATTCAATGTTAAGAGGCGAGGTTTTGACTGCTCTCGCTGTTTTTGGGCACGATACAACACGAAGTGAAGCAATTAAACGATTTCATGCTTTCTTGACTGATAGAAGTACCCCACTTTTGCCTCCTGACACGAGAAAGGCTGCGTATGTAGCTGTGATGCAGACTGTCAGCAAATCCAACAGATGGGGTTATGAATCATTATTGAAAGTTTACAGAGAGACGGAACTAAGCCAGGAGAAAACACGCGTTCTGAGGTCACTGACATCCTGTCCAGATGCTGAAATTGTTCTTGAAGCTTTAAACTTTCTGTTGTCTTCTGAGGTCCGAAGTCAAGATGCAGTTTATGGGCTTGGAGTAAGCAGGGAAGGGCGTGAAACTGCATGGAATTGGCTGAAGGAGAATTGGGATAAACTCATGAAGACCTATGGATCTGGGTTCTTGATAACTAGTTTTGTCAGACAAGCTGTCTCACCGTTTTCTTCATACGAGAAGGCAGCTGAAGTGGAGGAGTTTTTTTCGAGCCGTCTGAAGCCCTCGATAGCTAGGACTTTAAAGCAGAGCCTTGAACGTGTTCACATCAATGCAAACTGGGTTAAAAGCATTCAAGAGGAGAAAAACCTTGCGGAAATCGTGAAGGAGTTGGCACACCAGAAGTACTAG
>Unigene000140|m.103 type:suspicious-NA len:127 strand:+ pos:81-461
ATGAGACATGCTTGTTCTTCTACAATTTCAAATGTGCTGAGATCTGGATATCCAACAACTGTGCCCTTCATAAAGCTCAGATTGCCGTGCACCAACAAGAGGTATACCAGTCAGATTCAAATGGAAAATGGTCAGAGTGCTCAATCGAGAGGTGCCTTGGTTGTTTTAGAAGGTTTGGACCGTAGTGGGAAGACCTCACAATCTAGTAGACTTCTCACATACCTAGATGGACTAGGGTTTTCAGTCGAATCATGGCAGTTTCCGGACAGAAGTACTGGTGTTGGTCAAATGATATCTTCCTATCTTGCCAGCGAATCTCAGTTAAATGACCGTGCAATCCATCTTCTTTTCAGCGCAAATCGTTGGGAAAAGGTGTACTGA
>Unigene000141|m.104 type:dumb-complete len:168 strand:+ pos:593-1096
ATGTTCTCACTGATCACACTATATCTAGCGCCAGTCATCGGCTTCCCTGGACGATGCGAATTATCGGCTCGTCTCTTTGGCCTGCTGCACAGTAGCCTGTCTCACCCTGCAGACCCGTCCAACCATCAAACCTCACAATCCATCAACAGACTCCAACACTCCCGCTGCCAGCCTAGCAACCACCCTGCGCAGCGCCATCGACCTCCGGTCCCTCACCCACGACCCCTCCTACCTAACCACAACCCTCGCAATAACCCTCATCGAATTCGCCGTCTTCCTTCCCATAACCTACCTCCCCTCCGCCGCCCTCACCACCGGCCACGGCCTCCCTCCCCAAACCGCCCAACGCCTCATAGCATTCCTCAACGCCGGCTCCGTCCCCGCCGCGCCCTCCCAAACTACCTCTCCGACCACTTCGGTCGATTCAACGTCATGATCGCCACAGCCTTCGCCTGTACGCTGCTGATCTTCTGCCTCTGGTTGCCGCCGACTGCTTTGATGTGA
>Unigene000143|m.105 type:likely-NA len:191 strand:+ pos:904-1476
TATTCCCGTGGATTGCAGGGCACGACTAAACCCACCTATACCAGTCACATATTTTGGGAACTGCGTAATTTCATTTTGGTGAAGGCCAAAAGAAGTGAGTTGCTTGAGGGACAAGGGATACCGATTGCAGCTAGGCTTATTGGGAATTCGATTCGGGACATAGAGAATGGAAGTGCGATTATTGATGATATCCACATCATTTTTATCTCTGATATAGCTCTCCCGAGCAGATTCCTTAGTGTTGCGGGATCCCACAGGTTTCGCGCATATGATCCAGATTTTGGGTGGGGAAACCCAGGAAATTCCAGTGGTTTCTATTGCTGCCAATGGAGCCATGTCCCTTGCCAGAGCCGAACTGAAGCAGGAGCTGTGGAGGTTGGTTTGGTTGGTGACAAGGTAAGATGGATGCCTTTGCTTCTTTATTGCAAGCACTATGGAAGGTCTTCCTCCATGTTGAACGTACTATTGCCTGATCTTTACAAGCTCAAACATAAGATTTCCCTGGTAGTCAAATATGAATCAATAAGGATGATCTTGTTGTCTGGCCTGGAGGTTGGGCACAGGCCTGATTGA
>Unigene000144|m.106 type:dumb-complete len:150 strand:- pos:323-772
ATGTTGTGCCAAAGTGTAATGAGTTCTGCCTTGGCAATGAGGACAATAAAAATCACTTATAAGAGATGTCCCGGCAATGTTCAGAGGTACTCAACCTACAGCCAGAAGAGGTCGCTCAGTGTCTCCTACTCCACAACCTTCCATGCAATCAAGATCTTTCCTTCAGAGAGAAAACAAACAAACCAAAGATCTCGGAGAAAAGAACAGTCCACCATTTCGTGCCATATTTCCTCTCGACGCTCCGGGTCTCTCTCAAGCAGGCCAACAACTCCAACCCGGAGTAGACCAACAACTCCAAGCGGGGTAGACCAACAACTCCTGCTCCTAGTAGGCCAAGAACGCCTGCACGGAGCAGTCCACAACTCCAAACTCTCTTATACAAGGCCCCAGCCGAGACTCGAATATCGTCTTCAAATTTCTCCATGCAGAAAGGAACAGCCAAAAAGATAG
>Unigene000147|m.107 type:confident-complete len:171 strand:+ pos:572-1084
ATGATATCCGAGCTAAACTCTAGTGCTGTTTATCTTACAGATGAATTTTCTCCAAAGTTGGTTGATTTTGAAAGTTGGAATTATGCGAGATCAGGAAAGAACACAGACTCCGACAACAGTGGCAGTGTGCTTTGTGGATCTCCAGATTTTATCGAGGCACGCCAAGTGGATGTTGGAGCCAATGTATTCGCCTTTGGGGTACTTCTACTGGAAATAATCAGTGGAAGGCCCCCATACTGTAAAGATAAGCGGCCCCTAGTTGATTGGGCACAAGATTATCTGGAATTGCCAGAAGTAATATCGTATCTGGTGGACCCTGAGTTAACTTATTTCAAACACGATGACCTAAGAGTGATATGCGAAGTGGTAATCAGTTGTCTGCACCCTGAACCATCCAAGAGGCCGTCCATGGAAGTAATATGCCAAACATTGGAGAGCAAAATTGAAACCTCAATAGCCGCTGAGCTTAGGGCATCTCCTTTAGCGTGGGCTGAACTTGCATTGTCTTCCTAA
>Unigene000149|m.108 type:dumb-complete len:198 strand:- pos:1277-1870
ATGGTTGGTGTTTGGATAATTTTCGCCATCGCCAAAAGCCTCTATCTCTCTTGGTTAGCAGACGTGTTCCTCCTTAAGTTGCTGTCTTTGATCGGAGACGGGCGAGTTCAAAGGCCACAGAGACCATTTCTTGCTTCTCTGTTCTTGCACCCCGATCTGCGTGATCCACTGCTTAGCCGTGGTTCAACGCAGAGACGGGGACACCACCCCACCCAATACACAAACAAAAACCCGCTCTCCCTCTCATCTCCTCCAAACCCTAACAAAAACCAAGAAGAGATGAGAGAGATCCTCCACATCCAAGGCGGCCATGCGGACCAGATCGATCCAAGTTTGGAAGTTTCATCTGCGACGACACGCATCGACCAGACTAACTCAACGGAACTCAGATCTCCAGCTGTAACGATCAACGTGTACACAATGAGCCAGCGGCGGGGAGATACGTCCGAGGGGGTTCTCATGATCTCGGCGCGGGGACCTTCATGGATTCGCTCAGATCACGGCCCTACGGCCAGATCGTCGGCCGGACAACTTGTGGGTTTTGCCAATGGGTGCGGTGAATACTGGGCCAAGGGCATACCTGAAGGTTGCTGA
>Unigene000150|m.109 type:likely-NA len:112 strand:+ pos:644-979
ATGTCTTTAACAAATGTTTCTATCTTCAAGTTTTGGATCTATCGAATAATCGGCTATCAGGACCAGTTCCAGATAATGGTTCATTTTCCTGTTCACACCTATCATTTTGGTAATAACTTGAACCTTTGTGGTCCTGTTACAAGCCCCTTGCCCAGGATATCCACCATTCTCTCCACCTCCTCCATTTGTGCCTCCACCTCCAGTTTCATCCCAGGAAATAGTGGCCTAGCACTGGGCAATTGCGGAGGAGTTGCTGCGGTGCAGCCGTGCTGTTGCTGCTCCTGCAATTGGATTTGCTTGGTGGCGTCGGTCGGAAAAACAGGAGCATTTCTTTGA
>Unigene000153|m.110 type:dumb-complete len:148 strand:+ pos:217-660
ATGGATACCAAGCACAAAAGACGCATTCAAAGTTCAACATCTACAGAGTCATTACTTACTTTCTGGAGATGCAAATGGCGTGATCATGTATGGGAATTGTCTCTCGAGGACAGAAAGTGGAGGAACGTGTTACAACTTCCAAAGACACACAAGAAAGGTGTCACATGCATCAGTGGGATTGTAGTTTCTCAAAGTGCAGCATATTTGCATCCACTTCATCTGACAGTACAGTCATGTATGGGAACTGCTTCTTCCATCCACGGCGGAGGCGACTGTGAATTGTCATGCTTGGAGTCTTTTTCTCTGGGATCAAAACCTATGGTTGCCCTGTCACTAGCACAATTGCCTGGAAATAGTGGGCATATATTCTTAGCAATGGGGGGTCTCGACAATAAGGTTCATTGTATTGCGGAGAAAGAACAGGAAGTTTATACATTCATGTGA
>Unigene000156|m.111 type:dumb-3partial len:100 strand:- pos:3-302
ATGCTTATTATCTCATGTCTTGAGCAAATTTCCATCAAGCACCATGGCCGGGCAACAAGCCTGTATCAATCTGTAGGCCGCCAAACGGGTTTCTGGCTCCTGCTGCAGATTGACAGAAACAAGCCAGATGGTGTCAACTTCGAGCTCTGGAAGCTATTTCATAGATTATGGATCGAAGGCTTCTTCTGCATTTTCATCCAGCATCTTCTGTCATCCTGTCGGTTTTCCCCCACTAAGTTGCACAGAGCATGTAGTGCAGCCAGCTGTTACCCGTCCACGCTGTGGAAAGCTGCCTCAAGA
>Unigene000157|m.112 type:dumb-complete len:103 strand:+ pos:188-496
ATGGCACATGGATCTAAGGAAGAGAAGGGTAAGCAGCCGAAGGAGAAATCGAAACTGAAGAAGAAGGATCTGCCGAAGATGAGCAGAATTCAAAGAAAGTGTCAAAGCTCCAAAAAAGAAAGGCTAAGCAAGAGGATATCCATGTCAGGAAATCCGTACACTCAGGGTTGGTTTAAGAACCTTAATTCTTTGGCAAGACACGTCAAAACCAACATGAGGAGGCAACCATATGCCCTAAGAAGGGTGTTACCTGGTCTTCAAGGTTCAAAACGATGCTACAATCCACCAAAACGATTCTTGACATCCTAA
>Unigene000159|m.113 type:dumb-complete len:101 strand:+ pos:463-765
ATGTTGGAGCTGAGGATTACTTTTGTCGATTTGAATACAAGCTGCTACTGGGGGTTCACACCTGATAGAGTTGCAGTGTATGCAAGTGGAAATGCCTTAACCCTGATGATCTCATGGTTCAGTTGGATGATGCAAGGACTGGTTCATCCATCCTGTATGCGCATGAGTATTGAAGATGCAAAGAAATTGGAGCATTTTTTATGTTCTGATTGCACCTCTGATGATGATGCCAAAAGATCACAGAACTCGTCGCGTGGAACCAAGCGTAGGAGAAATGACACTTTAGTGGCCTTTGTTGGATAA
>Unigene000162|m.114 type:likely-NA len:149 strand:+ pos:407-853
ATGAGAGAAAGAGCACTCTACGACCAGACTGGTTGTGTGGATGATGCTGACCTAGCAGGAGAAGCTTTTGAGAATCTATACGAATATTTCAAAACGTTATACAAAAAGGTCACAGAAGCCGATATTGAAGAATTTGAAGCTAACTATAGAGGATCTGATTCAGAGAAGAACGACTTGAAGGATCTATACAGACAGTGCAAGGGTAATATGGACAGGCTCTTTAGTTACATGCTTTGTTCAGATCCCAAGCTAGACTCGCATCGGTTCATGGACATAATCAATGAAGCAGTAGCAGGGGGAGAACTGAAGGAAACCAAAGCTTACAGGCAATGGGCAAAGCGAGTTTCTGAAACCGAGCCACCTAAGAACCCTTTGAAAAGGAAAGCAAAAACACGCAAACAGTCAGATGCCGATTTATGGCAATCATTTCCCAGAGGCAAAATCTGA
>Unigene000163|m.115 type:confident-complete len:114 strand:+ pos:1441-1782
ATGAGGATAAAACTTTGCAAAGAAGGTTTACAAAAGCTAAAGACTCGTATCTTCCTCAATGCAGTGTGTGGAGTTAGAGGGGGTGGTAATGCTGCTGCGCAGGCAGTTTTGGCAAGTGAAGAAAGGACTTTCTATGTATTGGCCTTTGAATCAGAACGGGAAAGAAATGCAGCAATTATGCTTGCCAGAAGATTGCTTTCGACTGCAATATCACCCTCTTGGACCGGGGATCATCAAGCTCGCGCTGCACCTAACAAATTGACTGACTTTTACTTGACAAATTGTAAGTACACCTGTGTCTGCGAAGTGCTTGTATTCGATGGTTGTAACAGTATAGAATAG
>Unigene000164|m.116 type:dumb-complete len:143 strand:+ pos:1322-1750
ATGGATGTAATTTATCAGACACGTATTCAAAGGGAGAGGTTTGGCGAGAGACTTGATCTATATGAAGATGCACGTGGAAAATATATTGTGGACAAGGATGTGTTGGCTGTGATGCAGAAACATGCCGTGGTCATGCATCCTCTCCCAAGACTTGATGAGATAACTGTGGATGTTGATTCAGACCCAAGAGCTGCATATTTTAGACAAGCAAAGAATGGTCTCTATATTAGGATGGCTCTTCTGAACTTCTACTGGTTGGGTGGTGAAAGGTTATCACCATTCTCACATTTTTTGTCATCCAGAGTCAACTTTGTCTGTGAGCACATGAGTAAATTGCGTACTCGTTATGCTTTTTTTTTTTTTGGTAATCAGAAGTGTGTTTTTCTTTGTTTGATGTCCAACAGGTTTCAGGTGACGATAAGATGCTAG
>Unigene000166|m.117 type:confident-5partial len:105 strand:- pos:972-1286
TGCTTCATCAACTGTAATACGCTGTTTGGGTCAAACACAAGCATTTTCTCTAACAGGTCCACAGCACCTGGTGACATATTGGAATCTGGCAGAGAAACTGTTGTTTGGGTATTGAGGGAGCTGTCTAACGTATCTCTTGCATTATCACTTCGTAGGAATCCAAGGCTGGAGTCATCAGGTGACCTAGCAGTCGGTGATAAGCCTCAACTGATGAAACATAATCTTTCCTGGGAGAGGGGTTCCCTTGACATAATCTCACCAGTATACAACCCACAGACCAAACATCTATTGCAGCTGTGTATTCTGACCAATTAA
>Unigene000167|m.118 type:likely-NA len:110 strand:- pos:1227-1556
GGAAATTTCTCAAAATTCTATGCTGGCAAAAGAACTGTTGAGAAATGGGACTTCGGAGGTCAATGGATCAACCTGATAAGAATTTTCTCAACGTCCAAGGAACTCTCAGAAGATTGCATCTATTCTGGTGCAAGAAGTGCTATCGCGATTTCCTGGAGAGACTTCCTTGGTGTTCCCAATATATTTCTAACAAAAGCTCCAGCCATCAAGCAAAAGGTAGCAAAAATGGTGTGTACAAGATCTTGGGTCCCAGTTTCTCAAGCAATTGCAAGAACAGCAATCCCCAAAGAAGTGTATCACCCAATGCAGAGACAGACAAGCTTGCCATAG
>Unigene000168|m.119 type:dumb-complete len:126 strand:- pos:868-1245
ATGTCCACCATAATGTTATGGACTTCCTTGACTTTGCCTTCGGAGATCCTCCATTTTTTTCATCCAATGACCCACATAATAGCTTTAGGGAGACAATCACGAATTCACTTAGCCTTCAATGAGAGAGATTCAAGAATCAAGTCCAGCCCCAAAAGCTTCCTTTACATTAGTCAGCATAGACCAAGCCCTCTTGAAAGAGAGAGGACAAGACGATCTCCCAATTCTCTTAGACAAAAAACGAGTAACATGCCAGTGCTCCACATTCTCCTCCACTCCTTCAAAGAGAAATCATTTTGTATCTCCATCTCTTTAAAGTTTAACTGTCAATGGTTGTATCCACGCAAGGTGTGCATGTTCGAGGGCATGCCTTATTCATGA
>Unigene000169|m.120 type:dumb-complete len:181 strand:+ pos:477-1019
ATGATGGGCTCTGGGAAATCAACAGTGGGTAAAATATTAGCGGAAGTGCTGGGTTATTCCTTTCTTGACAGTGACAATTTGGTGGAGCAAGCTGTGGGTGCGACATCTGTGGCTCAGATCTTCAAACAGTATAGTGAGGGTTTCTTCAGAGACAATGAGAGTAAGGTGCTTGGAGAGTTATCTTTGATGCGTCGACTAGTTGTTGCTACTGGTGGTGGTGCTGTGATTCGTCCAATAAACTGGAAATATATGAAAAAAGGGATCACAGTCTGGCTAGACGTGCCTTTAGAAGCTTTGGCAAGACGCATTGCTGCTGTAGGGACCAACTCTCGACCTCTTTTGCATAATGAATCTGGGGATGCCTACACAACGGCTTACAAGCGTCTCACAGTTCTATCAGAAGAGAGAGGTGAAGTGTATGCAAATGCAGATGCTAAAGTTTGCCTTCAACGGATTGCACGCAAGCTGGGTCTTGGTGATGTGTCTAAGCTTACTCCAACTGCCATTGCTATTGAGGTACTTGTTCAAATTGAGGGTTTGTAG
>Unigene000170|m.121 type:confident-complete len:171 strand:+ pos:351-863
ATGGGTGATTTTTTAGGAGAACTAGCTACTATGATGAGCCAAACAAAGCCTAGTGACAATGGAACAAGTTTTGAAGATCTTCAAAATCTTTTCCAGGAAATGTTCCAAAAGGATGATGAATTCTACAATTCAGCACCTCAGAGCTCGTCATCTAACGTTTCTTCTAGCAACATTTTCTCTTGTTCTTATAGTGAAGATTTCAACAAGAATAATTGCTCGAGCACGAGTTCAGAACAGACTAATGTGGACTTTCACATGGAATCGCTAGACTTCAGCAGTTTTTCTATGGGAGTGGAAAGTGATTCATTAAACGTGAGAGGAGGGAAGGTACTTTTAAGAGGACTGGAAAAAAGCACAAAGTGTCTTCTCGTCGAGATATGTCTTCACATGATGCCAAGGTTTTGGTATAAGAAGATGACAAATCTTTACAACTTGCCGACTTCTCCGCTAAGAACTTGCAATTTGATTAGACCAGTTCAGTTAGTTCTTTGTAGTCAGTTACCATCAATGTAA
>Unigene000173|m.122 type:dumb-complete len:100 strand:+ pos:1166-1465
ATGCTGGCCTCACTGGACGCAAGATCATTATCGACACTTATGGCGGTTGGGAGAACACGGTGGTGGTGCTTCTCAGGGAAAGACCCTACTAAGGTGGACAGAAGTGGTGCATACATTGTAGACAGGCTGCCAAGAGCATGTTGCCAATGGGCTTGCTCGTCGCTGCATTGTGCAGGTGTCATACGCTATTGGTGTCCCAGAGCCTTTGTCGGTGTTTGTGGATTCTTACGGCACTGGCAAAATCCCAGACAGGGAGATCCTCCAGATTGTGAAGGAGAACTTGATTTCCGACCGGAATGA
>Unigene000174|m.123 type:likely-NA len:139 strand:+ pos:302-718
ATGGTGATGGTGGTGGAGGTGGAGGTGGAGATGGCGACGGAGACAGTGAAGATGGCGACAAGAAGAAAAACAGCATTTCCCAGAATGGTGGATATTACCTCGGATGACGCCATTACAGTGTTCCTTGCACTCGCGGTTTCGTTCGCCTTTCGGACTTTCGTTGCTGAACCGAGATACATACCTTCTTTGTCAATGTACCCAACATTCAACGTGGGAGATCGTCTCGTCGCCGAGAAGGTATCCTACTATTTCAGAAAGCCATGTCCAAATGACATTGTGATTTTCAAAAGCCCACCAGTTTTGCAGGATGTAGGATATACGATGGAGATGTTTTTATTAAACGTGTTGTTGCCAAGGGAGGCGATGTTTAGAGGTTCACAACGGAAAGGTAATTGTAAACGGGGTGGAGAGAAGTGA
>Unigene000177|m.124 type:confident-complete len:110 strand:+ pos:39-368
ATGTATGTCCGAGTCCCGCAAAAACCCCAACAATCTCACTCTGCAAGCCATGGCTGCCAAGGTACTGAGATGCGTAGTAGTAGCCATAGACAGCGGGAAGAAAGCATGAACGCACTCAGATGGGCTCTCGACAATCTCAAGTTCCACTCCAGAAAACCCGTCGGTACGCTCGTCATCCTGCACGTCCAATCTCCACCCTCCATCTTAGCTGGCGTCAGTCCCGGTGCCATCCCCTTCGGTGGACCTAGTTACGGCGAGGTGCCCGCCTTTGCTGCGCCAATTGGAGCTCACCAGAAACGTATCTCGAGGCGATTGTTAAGCATGCTTTGA
>Unigene000178|m.125 type:confident-complete len:143 strand:- pos:680-1108
ATGACAATAACCAAAGGTATTATGTATAAAACCTGCAACAAACAGCTTACCAGCATTTCTGCAAGCATGGTGACAACTGCTCCAGTTGAGATAGGTACACAAGGTACTGTCGCATCGCTACTCTTGCGGGAAATTGAGCACTTCAGAAAACTTGAACTAGAGCGTAATGGAAAAGGTCACAAATCCCACTCACAGGTTTCGGATATTGCTTCTGCTAAACATGCTTCTAGACAAAATGTTCCAGGCGAAGTTTGGATTGTGGTTATCACCCAAAAGAGGACGAAGCATAACAGAGGTAGCGGGTTCCTTCCAAGCATGTGCTTCTTTATGGATGTTGCGGAGGCTAATCATCAAGTCAGGACTTCTAGGCTCAACTACAAGAATCTGAAGACAGAGGTGAAAAGCAAAAGGGCTAGGCGATGGTTCTGA
>Unigene000179|m.126 type:dumb-complete len:106 strand:+ pos:40-357
ATGCTGCTGTGTCCTCTATCATCTTTCATTTCACGTTCTTTCTTTCACTATTTCTTTCTTCTGCTTCCACTGTCATCATTCTTAGTTTGTACTCTATTTCCACGATCTTCATCTTCCTTCTACGACTCCTTTCGTTTTCCTCTCAACTCTTTCGTGTTTACTATTCCGCTCCTCATGATCTCTTTCCGGACTCTGTACCATGTCCGTCTCATCACCCTAACTTCGGTACTTTACTTTCGCCTCGTTTGGCAGTGGACATGTCGCGTTCACTATCAGAACTATCAGAATCAGTGTCGTGTCTTTTCTTTTCTTTGGTAG
>Unigene000180|m.127 type:likely-NA len:169 strand:+ pos:166-672
ATGTCATCATCAGAGCAGAAGAAGGGAGATGGCAAGGAAGAGGACAAGGGAGGATTTATCGAAAAGGTCAAGGATTTCATTCAGGACATTGGGGAGAAGATTGAGGAGGCTGTTGGATTTGGTAAACCCACTGCAGATGTCACCGCCATCCACATCCCTTCCATCAATCTCGACAAGGCAGACATTGTTGTTGACGTGCTTGTCACAAACCCAAACCCTGTCCCGATCCCTCTCATAGACATCGACTACTTGGTGGAGAGTGATGGAAGAAAGCTCGTCTCTGGTCTGATCCCTGATGCTGGAACTATCCATGCTCATGGTTCTGAGACCGTCAAGATTCCCCTTACTCTCATCTACGATGACATCAAGAACACTTATCATGATATCCAGCCGGGAAGCATAATTCCATACAAGATCAAGGTTGACCTCATTGTGGATGTCCCCATTTTCGGAAGGCTAACTCTACCACTGGAGAAAAAAGGGGATCCCCATTCCTTACAAGCCTGA
>Unigene000185|m.128 type:confident-complete len:128 strand:+ pos:106-489
ATGGATTTCTTCAAATCTGTCTTCTCGGAAGATCCTGATCCTTCCGACGAAGAGCAAAAATCACCACCCCCCACTCTCCAAAATCACCAGATCCCCATCAAGAATCCACAACGAAGGAATCTACAATTGACCGCACTGAACCCAACCCTAGCTCGGGATCACCACCACCGGTGGCGGTGCGTGGAACTTCGGCGGCCTAATCAAACCTTAGCACCGGTAATAGAACCATACAAGCGAGATCTCGAAATTCAGATCTGGATTAAAGAAAGAACCTCCATCATCCGCGACGCAGCTAGCGGGCAGTCAAAGACCCCCATCTTCAATCGAAGTGGGCGCATCGGCTGCGCAAGAGTCAATCGAATCCGTCGGACACGTCATCGATGA
>Unigene000186|m.129 type:suspicious-NA len:105 strand:+ pos:980-1294
AGGAAACAGATCACTGATGTTGGACTTTTCAGCACTGGAGGAGAAGAATCGCATACTAGAGGAGGAAAAAAACCTTGTCTTGGTGAAGCTATAGCTCTTGGTAACCTTTCACTGATATTCAAGAGCTTCAGTGCTGAGAAAAGTGTGGAACTAAATGGGCTTAGGGAGGACATGAACCATCTTCAGCAGGTCAACAAGGATTCCAGAAGGGATATCAGAAATGGAGAGCAAATTGGAGCGGTAGAAATGGAAAATTTACATCTCAAGAATCAGTTGAAACGTTGGGGGGAGAGTTGGGTGCAACAAGGGATGTGA
>Unigene000188|m.130 type:dumb-complete len:136 strand:+ pos:2640-3047
ATGGGAGAATGGATGAAGTTGCACTGGTTGGCTCCTTGTCAGAAGGTATCTCAAAGTGTGAGCCTGGATGTTGCCAGAAAGGTGGCCTTGAAGCACATTGAAGTTTTTGTGCGTTCTTTTGCGGACCATCAGTCCTTTCTGCTGCTGCTGCGCATCATCAGCTTCTGCAGCTGTGACGCAAGTAGCAGTGGCAGCACACATTCAAGAGCAGGACATCTGAGATGCAGTGGTTGTGAGATTGGGAGGTTTCTTGCAATGCTTCGGAACTCGTCCTCTATCCTCAAGGCATGTGCTGCATTTGCTCTCTCAGTTTACTGTTCCAGGAGCCGGCATGCAATGCACCACGTAAAGCTCATGCAAAAGCTGGTGCTGCACGAATCCTACGTGCCACTGCAGCAGCTGCAATAG
>Unigene000189|m.131 type:confident-complete len:295 strand:+ pos:143-1027
ATGGATCAGTATGAGAAAGTGGAGAAGATTGGAGAAGGAACATATGGTGTAGTCTACAAAGCTCGTGATCGTGTGACCAATGAGACAATAGCTCTCAAAAAGATCCGCTTAGAGCAGGAAGATGAAGGAGTCCCAAGCACAGCAATCAGAGAAATAGCCCTATTGAAGGAGATGCAGCATAGCAATATTGTCAGGTTACAGGATGTTGTACACAGTGATAAACGACTGTATTTGGTGTTTGAGTATCTGGACTTAGACTTGAAGAAGCATATGGATTCTAGTCCCGACTTTGCTAAAGATCGTCGTATTGTAAAAAAATTTTTATATCAGATTCTTCGTGGTATTGCATACTGTCATTCTCACAGAGTCCTCCATCGAGATCTGAAACCACAGAACTTACTGATAGATCGCCGCAGCAATGCTCTAAAGCTCGCAGACTTTGGACTAGCTCGAGCCTTTGGTATACCTGTTAGGACATTTACTCACGAGGTTGTTACACTCTGGTACAGAGCACCCGAAATCCTCCTTGGTTCCCGTCACTACTCCACCCCTGTTGATGTATGGTCTGTTGGTTGTATTTTCTGTGAGATGATAAACCAAAGACCATTGTTTCCTGGAGACTCTGAGATCGATGAATTGTTCAAAATTTTCAGAATTATGGGTACTCCAAATGAAGATGTTTGGCCTGGTGTTTCATCACTACCTGACTACAAATCCGCTTTTCCTAAATGGACTCCCAAGGATTTGGCAAATGTGGTCCCTGATCTTGAACCAGCTGGACTTGACCTTCTTTCTAAAATGCTGATTCTGGACCCCAGCAAGCGAGTTACTGCTCGGAGTGCACTTGAGCATGAATATTTCAAGGATATAGGGTCCGTACCATGA
>Unigene000190|m.132 type:likely-NA len:107 strand:+ pos:476-796
ATGGAGGAATTTATCGGCATCTACTCCTGTCTCAATTTCAACTTTACATGCTCAAGCAAAACTCCTCTCACATTTTCATCGATTGATAAAGAGAAACGAAGAGCTTTTATACAGTTTGTGGACCGAGTTCTTATTTGTCGTGATGCTTCTAATATACACAAATTTAGTCTCTCCTCTCTACCGGCACTTGATGTAGATCATCTTCATACGTGGTTAATTGGTGTTCTGAAACGAAATGTCAAGGAACTTTTTCTCCTATCAGGTGCTGATCAGCCATTTGAATTGCCTCCTCGTCTCTTACTTCAGGGATTACTGTATTGA
>Unigene000191|m.133 type:likely-NA len:160 strand:- pos:367-846
CCTCTCCATCCCCTTGCTTTCAATCTTGGCCCACCATTGAAACTACTTGGACTACTTGAGCTTCTCTCCAATCCATGGAAAACAATTTTACCTGATGGATTCATTCTTGGACTTTCCAAAGACACTCCTCTACTACCAGACTCCGATGCTGCTCTTCTCGTCGCGCTGCGCCCCGTTCTCGCACCTGGTCTAGATGACTTCTGCAGTTTCTGCAATTTGGGCCTTGTAACCTTCAATTTGGGCATTTTAGGCTTCTCTGAATCGAGAGAAAGCCGAGGAAGACCGTCGTGGTCAGCACCGGATGAGGATGAAGATAAGGAGAACCTCGAAGAGTTTAACACTGATTCAGCATCGGCGTCCACATCTTTTAGCAACGGGAGATTCATGGGGGACGAACTCGAAGAAGACGATGATTTTGACCGAAAGAATTTCAAGGATTTTGAACTCTTGGCATCAGATTTGGGGATGTTGGAGTTTTGA
>Unigene000195|m.134 type:confident-5partial len:103 strand:- pos:1285-1593
AAAACAACTAACCACAGCTGCCTTTTAGAATCAGAAGCATCCTTATTTTGCCACCTCAAAGCCCGATTGTTGTTTACAGGAAATTGGGATTACCCATGGATTCCTTTAAGGCCATTTGGTCCCCAAACCAACGAACTAGACTCCGGTCATAATTGGGGCCATCTCCATGGACTCTTCTCACATCCAGGGGAGCTCAATGTAACTGATACCAGAAGTGCTGACTCCAGAGCAAACCAAAAAATCTTCAACATAGATTGCTGCTTGTATCACCAAGGACACCAAAGGGGACCCAGAGCATCTAATACTTGA
>Unigene000196|m.135 type:likely-NA len:101 strand:- pos:134-436
TCTGCATCGACGAGAAAAACAACCTCCGGTGAACTCGAGTACCTTTTGCCATCTTCACGTGGAACTTGCTTAGCTTGGTTTAATCCGCGAGATGCCTTCAGCAACAGATTCAAACATTTTTACGGCTCTCACCACACAACACCTCTCGTGGTTGAATTATACAAGCAAAACAACACAAACTTAGGACATCCAGAACCCTCACCCATCTTTTCACAAAGTATACACTTGAATCATTTTATACCAACCAAGAAGCTTCCAGTACATGTCGACCTCCTATTCGTTCAAGCTTGGGCAGTAGTTTAG
>Unigene000197|m.136 type:dumb-complete len:186 strand:+ pos:1261-1818
ATGTGCTCAGCCATCTCATTGAGGAATCAGCTCTCCAGTAATTGGGGACACCACAAACTTTGTGGGGCTCGTCTGCAGGGATCCTTTCTTCTGGTCTCTTCCAGTTCTTCACAATTCTCATGGGCGGATCTGACTCGTCGTAACTGTTTTTTTTCACTCTTTTCCGCACATCATCTTCTCTTAAGGCTGGCAGCTTTCATGCCTTCACGAACAAGTTGCACCTCTTTTCATCCATCTCCATATCCGCTTCCTTTCCAGGCTCAGCCTGTGGAAGATCCTCTTCCATGCCAGAAGTTTGCTCTCCTAAGACTTCATCCAATGTCATCGGCGGGGGTAGCCTCGCTCCTCCATCAGCACAAACTCAATCGTCTCAACTACAACAAAATCATGCCAATCAATCATGCCACTGCATCTTCTGCTCAATCTCGTCTTCAGCTTTTGTCGTGCCTGTTTTGGAACGGTCCATTCCAGCCGTGCAAGCAACGCTCAAGTACAGTGGTCATATCAGAACCTTCCTCAGTTTGTCAGTCAGCCCTTTGGGGGGCCATTAGACTTTAG
>Unigene000198|m.137 type:dumb-complete len:151 strand:+ pos:1227-1679
ATGGTCAAGTGGCTTACCCCAAACACCACAAGCAGTCTGATGTTCCTGACATTTATCGCCTTGCAGCAAGACGAAGGGTGTTTTCATAAATCCGGCCTACATCGAACCATTTGGACTAACTTTGATAGAGGCTGCAGCCTATGGTCTGCCATGGTGGCTACTAAAAATGGAGGTCCTGTAGATATACATAGGGTTCTTGATAATGGCCTTCTTGTCGATCCTCATGATCAGCAGGCTATATCTGATGCTCTTTTGAAGCTTGTTGCTGATAAGCAACTTTGGACAAAGTGCCGGCAAAATGGATTAAAAAATATTCATCTCTTCTCGTGGCCAGAACATTGCAAAACTTACCTAGGCCGTATAGCCACTTGCAGACCAAGGCAGCCACAGTGGAAAAGAAGTGATGATGATGGGTTTGAAATTCAGATTCAGATTCACCAGGTGATTCTTTGA
>Unigene000199|m.138 type:dumb-complete len:103 strand:- pos:3650-3958
ATGAATAAACATCGGATTTCTCAGTCAAGTGTTGTCGTCGGAAATATTCAGGATCAGATATCCAAAGCTTCCCTTTACTGCAGTGCTAACATGAGTATGATCATGCGGACCACCTTTGACAACCCAAAATCTGCCATCTTTGCAACAAAGTTCTCATCCAGTAGAATATTTGTCGTCTTAACACCCTGTGGATATACCCCTCTCTGCCCCAGTATGAAGGTAGTGGAGTCCGCGAGCAGCACCTATGCAGCATCTAGCCTCTGCTTAAATGTTAAAGGAGGAAGATCGCTCCCAAACAGGTGGCCCTGA
>Unigene000201|m.139 type:confident-5partial len:120 strand:+ pos:3-362
TTTTTTTTTTTTTTTTTTTTTTTTTTTTTTTTTTTTTTTTTTTTTTTTTTTTTTTTCCAGTTCAAATATTCCTCTTTTAAAATGCACAACAATGAATCAAGCTGTCCAAGTAAATCATACACGAAGCATAATAAAAATAACCCTAAACCAAAAACACCACTAACCAACAGCTGGCCTGAGAACCCAGATGTGCAAATGCATAGTCCGTGCCATGAATGTGTACTAACTAAACTAGTTTTCAGAAATGTCGGAACAAATAAGGGACTTCGGATTTCCGGGCAGAAACCTGATGTATCCCATGCTTACAATACAAAATTCTCAGGAGCGAGAACCCACATACATGCATACGCATCGAGCTGA
>Unigene000202|m.140 type:dumb-complete len:104 strand:- pos:864-1175
ATGCTACAGGCGATAGAAGTCTCTTGTCTTGGCGCTACCTTAATGTCTCAATCCTCACAGCAAGAAGAACTTAGCAATTGGCATTTTTCTGGCCAGCCCCTTGAAACTCGATGTTATCAAGATAGTTTGCATATTTCTCATCTTGCACTGGAAAAGGCTGTTATTAGTAGCATTCACCTGAATGAGGTTCATATCTTGCTAAACTTCCATCCTACGAATTCCATCTCACTACTCTACATGTACCGATTCTGTGTAGATTTAAGCGAGTCTTCGACCCAGATTGCAAGGAATAATATCCAAAGAGACATGTGA
>Unigene000203|m.141 type:dumb-complete len:114 strand:- pos:125-466
ATGGGACAACTAGCATACAGGAATAGTTGCCCAGCTTCGATGTCACGTCTAAGTATCACCTTCTGTGGACATATACTTCCTCAGACATGTACCAATTCTTTGAGCGACCTCCTTGAAGAGTATACATCGCTTCCCCAAAGCCAAGCATCACAGCCCGCATCCTGGCACCCCATATCATTTCGACGATCATCCCCTACATGCACTGCATCCTCAGGTTTTACCCCAAGTAACTCACAAGCCTTCAAAATATTGTTGGGTTTGGCTTCTCTGCTGCCACTTCAGCTGACACTGCTACTGCATCAAACCAATGATCACAATTCAAAGCCCGCAAACTGGGCGTAG
>Unigene000205|m.142 type:confident-5partial len:133 strand:- pos:641-1039
CATCAATGGTTCCAGCAACTGCTGTGTGGAGAGCAGTCTTCCGTCCGTGTTTCCGACATTAATAATGTCGTGCAGGTCTACAATCTCTCCACTGCCAAACGCTTCATCACTCGACATGTCGGTCTAACCTTCGAAATCCAGGAACCTGGAAACCAGCCACAGCCATATGCAGAAAAGTATCCCCTGAGTTGTTTGTCAAACGAGCACAAGACGGACTATATAAAATCAGAGCCTCCACTACGGCAACTTGGCCGTAAAAGGCCGCTACGTGTAACGCAGAGGTCCCTTAATGTCCGAGCAGGTGATGATTTCGTAGGTTGCCACGAGATATTTAACTACCTCAATTGTCCTCTGGCAGAAGCTGAATGCAAGATGCTAAAGCCATGTACATCTCTGTAG
>Unigene000209|m.143 type:likely-NA len:113 strand:- pos:1075-1413
ATGTTGGTCAAAGGCAAGACGTTTGAGAAAGAAATGGGGACGGATGGACACGACGTGAGAAAAGTGGCCAGCAACAAACTATATTTAATTGCAATGACAAAGGACTCATCCAGAACCTCCCTCTATCGGGTAATAATATGGGAGCAACCAATGACCATGCACATAGCGCAATGGCAGTCTGCGCATCCTGGTATTATGCGCACGAGCCACACGATGGCCACACCATACGTCAACCAATTTCCACTCGCCCCAACTGAGGTTGACCATGCCCTCATACTGTTTAAGAGCATTGCCGAATACATGCTAGCAATAGAGAAAAATCAAAACGGGGAAGAGTAG
>Unigene000212|m.144 type:likely-NA len:128 strand:+ pos:672-1055
ATGGGACGTGGATCCTATATCCCCACCACAAAGTCTGCAGAAGAAAGTGGGGGTCTTGCTGTGGATTACTTCACATTTTCATCAAGTATTGCTGGCTACTTGAAATCAGCATCTCTTGTAATTAGTCACGCAGGTTCAGGAAGTATATTCGAGACATTGCGGTTAGGGAAACTATTAATTGTTGTGGTGAATGAGGATCTGATGGACAACCATCAGAGCGAGTTAGCAGAAGAACTAGCAGCAAGGAAGCATTTGTTATGTGCTCGCCCTCAAACATTGTACACTACCATTGCAAATATGAATTTGGATGCCCCCTCCCTTACCCCCTGCAGATGCCAAGCCAGCCGCAAACCTCATAAACAGGTTCCTGGGGTTCCCAGATGA
>Unigene000214|m.145 type:confident-5partial len:231 strand:+ pos:3-695
CCAACAAGAAAACCCAGATTCCTGTGCCTCCATGGATTCAGAACAAGTGCTCAAATCATGAAAACCCAAATAGGAAAGTGGCCTGATTCAGTTCTTGACAAGCTGGATCTTGTGTTTGTGGATGCCCCTTTTCCCGCTCGAGGCGTATCCGACGTTGAAGGCATTTTCGATCCTCCCTACTACGAATGGTTTCAATTCGACGAGGATTTTAAGGAGTACAGAAACTTGGACGAGTGTCTCGCATATATCGAGGAGTGCATGCTCAACCTTGGGCCGTTCGATGGTCTGGTTGGGTTTTCACAGGGTGCCATTCTTTCGGCTGCTATGCCTGGATTTCAAGCTAAGGGTTTAGCCCTTACCAAAGTCCCAAAAATTAAGTTTTTGATTATTATTGGAGGGGCCAAGTTCCGTTTTGAAACCGTGTATGACACTGCCTATTCAAAGCTAATTCATTGCCGTTCCCTACACTTTCTTGGGGAGACGGATTTCTTGAGGCCGCATGGGGAGGAACTGTTGGAATATTTTGCCGAACCCTTCGTCATTCATCATCCCAAAGGACATACTGTTCCGAGGCTAGATGAGAAGAGCTTACAGATCATGAACAGTTTCATAGACCAAATTCAGAAAACTGTATCTTCTGAGAATGAGCTTACCAATGTTGAAGAAGGAACGGAGGCATTGCTATATTACTAG
>Unigene000216|m.146 type:dumb-complete len:135 strand:+ pos:1879-2283
ATGTTGATGCTGCACTTAAAGTTCTTAACTTTGCCATATATCACAAGGAGTTGGCTGAGATGGAGGAAAGAGAGCAGGAGAGGGAAAAGGAGGTTGGAGAAACGCAAAGCCGACCATTCTGGCGTGGATGATAGATCTGACCATGGTAGAACATCTACAACTGAAGGTGCAACAGATGCCATGGACGTGGATGAACCTCCTGTAGGACAATCTGATATAACTCCAGAAAGAGTAGAAGCATTTGGCTCCATATTTGGGCAACACATGCGCACAATCACTTGGATCTCATATCAATTGCTGACATTGAGCAAGTTGTCAATGCGGGAGCAGTTGGTCCCTACACAAGAGCGGAGAAGTGTCCCTACTAGAGAAATTGCAAGAAGACAACAGGTTAATGATAGTTGA
>Unigene000217|m.147 type:dumb-complete len:108 strand:+ pos:445-768
ATGGAACCGTTCCATCTCTTGTCTCAGATCGCGAAAAGAAGGATTTCAAGACCAGAGCAGCTTCGGATGACAGTGTGCTGGCGAAGTAGAGGAGGAGGAGAAAGCTGGTGCTTTGACGAAGACCTTGTTCCTTGGATCTCTCTTCGGTCTTTGGTATCTTTTCAACATCTACTTCAATATCTACAACAAACAGGTTTTGAAAGTTTTCCCATTCCCTGTAACCATCACACAACCTGCAGTTCGCTGTCGGAACTGTTATTGTGTTTTTTATGTGGACATTCAATCTCCACAAGAAGCCTCAGATTACTACTGCTCAGCTTGTAG
>Unigene000220|m.148 type:dumb-complete len:156 strand:+ pos:3372-3839
ATGCGCCAAAAAAGTCTAATCATAACAAAATCTATGCGAGCGTCAGAAGACTTGAGCACCGTAAGCCAAAAAATACACCTGACAGAGTCCCACACACAAAAATATCATGCAGTTGTGACTATGCCGCCTGGCAGAGACCCATCTGAGGCATTTGATCAGCAACGGAACATATATTATGGCAGACACCATCTGAGGCTTATCATCAGCAACCATACAATTCTGGTAAAACCCATCCGTGGCTTATCATCAGCGACGATACCCAGCCTCAGCCCCGGCACACCAACAGCAAGGACGCATACTTCCTGCAAGAGACCCAGGCCAGGCTTATTTCCAGCATGGACATATACCTCCTGCAGTGACCCTTCCAGGAAGATCAGCTACTGGTCCAATATGTTTCCAGCTACAAAGGGGTCCTTTACCCCATCCGGGCCCCATGGGTTACAGCTCTGGTGGCATCAGAAGACATGA
>Unigene000222|m.149 type:dumb-complete len:263 strand:+ pos:810-1598
ATGGAGGAAAAAGAAGGCGATAAGATAGAAGTGGGCGATGTTATTTGTGAGATAGAGACTGACAAAGCTACACTCGAATTTGAATGTCTTGAAGAGGGGTTTCTGGCTAAGATACTAGCTCCAGAAGGCTCAAAGGATGTTCTTGTTGGACAACCTATTGCAATAACTGTTGAGGATCCAGATGACATTAAAAAAATCCCCAGTACTGTTGCCAGGGGTGCAGAAGCAAAAGTGGACGAGTCAATCCATCAGAATGTTGACACCGTAGACACAGCACAGCAAAACAGTTTCTCCAGGATTAGCCCCTCAGCTAAGTTACTGATTGCAAATTTTGGATTAGATGCATCTTCTCTGAAGGCATCAGGTCCTCGTGGTACACTTCTAAAAGGAGATGTTTTAGCTGCACTAAAATCGGGAAAAGGATCTCCAAAAGTTTTACATTCATCTAAATCAACGAAACCAGCATCACCTCCAACCTCTTCAGCTTCTTCTCCAGCATCACCATTTGAGTCAAGTTCTTTGGCTGATGCTGATGGTCACGAAGATCTTCCAAATAGCCAAATCCGAAAGGTGATAGCAAAACGGTTACTAGAATCAAAACAAAATACACCACATTTGTATTTATCTTCAGATGTTGTTTTGGATCCTCTTTTGTCTTTCAGAAAGGAACTTATAGAGAAGCATAAAGTTAAAGTTTCAGTGAACGACATCGTCATCAAAGCTGTTGCAGTTGCATTGAGAAATGTACCAGAAGCAAATGCTTATTGGAATGTTGACAAAGGAGAATAG
>Unigene000223|m.150 type:confident-complete len:133 strand:+ pos:763-1161
ATGTTGTATGCTCAAATTGATGCTGCTTATGCTGCAATCAAAGCAATGGGTCACACTGATATAGAAGTTAAAATATCCGAGACCGGATGGCCTTCTAGGGGGGATTCTGATGAAGTGGGAGCTACACCCGAGAATGCAGAAATTTACAATGGAAACATACTGCGTCTTATAGAGCAGAAGAATGGAACACCAATGAAACCATCAGTTCCTATTGATGTTTTCGTATTTGCCCTTTTTAATGAGAATCTCAAGCCCGGTCCAGCATCAGAACGAAACTATGGTCTGTTCTATCCAAATGGCGACCCTGTGTATAACATTGGTTTAAGAGGAAATCTTCCACAGATGGCTTCAGCACATAAAACTCGGGTGCAATTCATCTTTGGGTTCTTGGTCTTGTAG
>Unigene000224|m.151 type:dumb-complete len:104 strand:- pos:17-328
ATGTGCTCTATTCCCCCTCGCAGTGGTAGCTCACACCCCTCATCGATCTCCCCCCCCCTTCCGAAACGCAACCACGATTCTTACGTCTCTTGTCAGCTGCCCCTCCGGAGAACATTGCTCACACTCACAGTTGTTTGTCTGGCACCTGTACGGATGATAGGTTTGATCCATGGGCAATACCTGCTGAATCTGGACTCTGCTTCTGTGAGATTGGTTGAAGTCGGTTATGAAACGTCGTTGGCTACGAGACTAATAAATGGGGGCACGGAGAGATCTGAGGGAGAGACGGTTTCTGTAGGTACATTGTTGTGA
>Unigene000226|m.152 type:confident-5partial len:253 strand:+ pos:3-761
GTCGCCACACCACCGTCGTCTTCGTCGGAGACTCCTTCTCCCCCACCAACAACCGACTCCAACAACAACAACGATAAGACGAGTTCATGGAACTGGAACACATACACGGCAGATGATCTAAAACGAACAGTAGTTGAATCAACCGATTCAGCCATCCGCTCCGCTCGTTCACTCCACGAAAATTCATCCACTCACATTCAAACGATTCAGGATCTCATACCGAAAATGAAATCTCAATATACGTCTTATGAAGATGCTTTCTTTAAGAAAGTCAAAGATGAATTGATGAGTGCAAGAGAGCACCCAGCTGTAGCCGGAGGAGTGGCAATTGCAACAGTTCTCCTTCTTATGCGAGGTCCGAGGAGATTTTTGTTTCGACAAACATTTGGTCGACTTCAAAGTGAAGAGGCACAATTTAATAAATTTGAGCGAAATGTGACAAACCTGAGTCTTTCTGTTGATACTTTGAAAAAAGAGAGCACAAAATTGTTGGAAAGAGCAGCTCTTGCTGAAGAGGAGATGAAACGTGGCCATACTCAAGTCATGAATACTGGTAGTCAGATTCAGAAGCTTGCCAAATCAGTTTACAAGATTGAATCCCAAGCCTATGATTTGATGGATAGCCTAAGGGAAATCCCTGGGAGAGGGGCCTTGAAGCTCCGTGCGGAGGTTGCTTCCATGACCTCAATGGTGAAACAACAAAGGGTTGATTTAGAGAAAAGAATCGAGAAGATATCAGATCTTGGCGTGCCGGTGTAA
>Unigene000228|m.153 type:dumb-complete len:139 strand:- pos:3262-3678
ATGGGTGGCACCACGAAAACTTCGACTAACACGACAAAAGGCAAGCTCAGCCTCACGGCGCAAAAAAATTCTTCTGCTACCAAACAATATTACACAAAAGTCAACCCCCCCGCCGAACGAATTAGATGTTATTCGAACCTTCGCAGCTTCACATTCCCAAATAGAGAATCTCACCATTTGAGATTACACAACACCAGGCATACTCCTCAGGTGCATGCTGTGATTCTTTACTATTCCAAGATACTTGAGATCAGTAAGGCCCATTGGAGGATGCCGAACTGTTGCTGGAGGCATTCCCATACCACCCTGGGCGGAGGCCAAACTCATCAGGGGGGAGGTAAAGCAAGTGGCAGCAACGGCGTACTATTTGCTGCGCAACCATATCTTTCTCCTCCTTCTCTTGGCTTCATTCAGTAG
>Unigene000229|m.154 type:likely-NA len:106 strand:+ pos:345-662
AGAGAAACGCCAGGTGTCCGATCCGGACCAGACCGTGTCGTCGCTCCCTCCCTCGCCCCCGCCCGTCGAGGATTGACACCGGTGAACAGATTTCCTGTTAGTCCCAGTGTGGAACCTCCTAAGGAGCTGCGTGATATCGTTACCGAGAAGGATTTGGATCACCTATTGTATCTTTTAGAGGGCAGGGTTGGAGACATTGCATGGCAAAGTATGATGGAACGCTCCACCCCAAGCATGGCGTGCCAAGCTTGGCGTCATGAACCAGAGACAGGCCCCGCTATTTACCGTGTCGAACTGTATATGAGGATGTGTCCCTGA
>Unigene000230|m.155 type:suspicious-NA len:163 strand:+ pos:2-490
TCCAAACCTAAAATGGCTTCAATGGGGTTCTCCACAATCTTCTCTTCTTCAACCCCTCTACACAATTTCAACAAGACCTCACCAACTCCACCTTCTTCTTCAGCTGCACTCAATATATCCAACAAAGTCCCACTCGGCTCTTCCAAATCACTCTTCTTAAGTAGCGGAGTCTCTCTTTTATCTCTGGATTTCCCTTCTTTTCTGTTGAAATCTCCTAAAACAGCTGCTGTTGTTTATGCAAGAGCTGCCACAGAGAAGTCCATATATGATTTCACTGTTAAGGATATAGATGGGAAGGATGTTTCTTTAAGCAAGTTCAAGGGAAAAGTTCTCTTAATAGTAAACGTTGCATCAAGATGTGGTTTGACTTCATCAATTACAGTGAGCTCTCTCACATCTACGAGAAGTACAAAGCTCAAGGGCTTGAGATTTTGGCCTTCCCTTGTAATCAGTTCGGAGGCCAGGAACCTGGTTCAAATCCCGAAATAA
>Unigene000232|m.156 type:dumb-complete len:102 strand:- pos:458-763
ATGAGCATGAATAAACTCAAGTGCTCCATCCCAATCGGACACTCGGCAGGAGATGGTACCACGACTTGTCCGGCCGACAAGTCTTCGATCCATATTCTTAGGACCTCCGTCACAGCCGAATCATTCAGGAGAAGGCACCCACAGTGCAGCGCATGTCTCGCAGCATGCAAGAAGCATCACGCTAAACCGCAACATTTCGCCGAAACCTTGTGGCTGGTCGGTTCCTCTCCGAGCTGCGTTATCCATACAGGAGCGCATCTGATGCCAGGTGTGATCATTCCCCGCCCAAGCAGAGGCATAGCATGA
>Unigene000233|m.157 type:likely-NA len:135 strand:- pos:192-596
TACCCTCCTTCACTCTGCCTTTGTCTCCACTTGATCTCCTCCATCACATATGATCATGTAACCTCCCCTAGGCCGGAATCCACTCCCCTACCTCCTCCCGATATCAAGTTGATACTCCCCTTCTATCCAACTCTCGATAATTCCAAATCCACCTGTACCATCCTAAACTATCAACACAAAAACATTTTTATCCACTCTGCTAACTCTCTCTTTAGTCTTTTTAGAATTTTCCCCACACAAGCCCTGCCTCCCCTTCAAAAGCCGCCTTTCCCACCACAACTTCAAAGGGGAATCAAGGATTATCCTCAACCACATTGGTTCGAAACAAAAAGGCTTGGGGCCCCCCCCCTCCACCCCAACACAATCGCGGAAAATAGGGCACTGGGTCCGAAATTGTTTGGGTAA
>Unigene000234|m.158 type:dumb-complete len:118 strand:+ pos:2281-2634
ATGATAGAAGTACAACTTGTCACAGCTAGAAAACTCGAGTTTTGTCCATTGACTTCAGGATTGCGAGCAAAAGCTACAAGGATTGCGAGCAGGAAGAGTTGCTCTTGTGATAAGCTTGTCCTCCACCAAACTACGGGAATTAAATTTGAGGTCTACCTGGGGCCACAACACGAATGGGTGTGTCACTGGCCTTCCAGAATTATGTACCTTTGTATCGAAGATTCGCACTTACGGGTTCAGCGAAGACTCTGGCTGGCTCCCGAGGAAAATTGTTGGCCTCTGTTTTACACAATTCTTCCATTTCGAGATGGACTTGAAGGCGTTTGTAGTCAAATGGAACGATTGAGTACGTGA
>Unigene000237|m.159 type:dumb-complete len:140 strand:- pos:1562-1981
ATGGCACACCCACGGGCGCCAGAGTCACGATCTCCCCATTTGTCCAGGCTCTCGTCCAGACCAGGCCTCTTCCACATTGGAGACCGAGTCTTTGATGGAAAGATCTTTAACCGACTATCCTTGTTTCTCTTCAGGAACACATCCACTCCTATCCCAACAGATCATCTCCTGGAAAACACTTTTCTCCCTGGGACTGCGGAAGGTCTGGCTTCAATACCCCCACACCCCACCTCTCCCACACATTTGACCCCACATCCATCGTCGCTGAAGCTGGGAGGCTTGAGGCGTTCCCTATTCTACTTCCCGAAGCCAACCGTCGGATATTGCAGCAAGTCCAATTTAGAGCTGACCCAACTATATCAGTTTTGTGCGAGACTTGGTGCCAAGGGCCTTGGCCTTTTTGATGAATGGAGAGCCTAA
>Unigene000238|m.160 type:dumb-complete len:130 strand:+ pos:160-549
ATGACCTCGAAACCGAGCACTTCTCAACACCGAGCTCAATCTCTCCGTAAAACTCTTCTACCCAGTCCAAGACCGTCGAAGTTTTCCACGCCATGTCGGAACTTATCATCCTTACCGCATCGCGAGCTCTTCAGGGTAAAGAAGTCCGGAATGCACTCAGCTCTAAATTCGCGAAACTGTTCTGGGATCTGGATGCTGGATTCATTCCCATCAATTTTATGTTCACCAACTTGCCCTTACCGGTCAATGTTAGGCGAGATAAGGCGCACAAGGCTATTAGCGAGTTTACAGGGGGATCATTTCAAAGAGGAGATCAGGGAGGTCGTCTCTGACGAGCATGACATGATCGCCGCCCTGACCGGATGCGAGTACAAGAATGGCGTTGCATGA
>Unigene000239|m.161 type:confident-complete len:156 strand:+ pos:5-472
ATGGGAAGTGACAGTGAAGCAGAGAAGTCATCTCGCAAGGAGAAGAAAAAGGTTCAGGCTTTAGCTCCAATAGCCAAACCCCTCGCTGGGAAGAAGCTCAGCAAGAAAACTCTCAAGCTTGTGAAAAGAGCCGCCGAGTCCAAATGCTTAAAGCGAGGTGTGAAGGAGGTGGTTAAAAGCATCAGGCGTGGTAATAAAGGATTATGCATTTTGCTGGGAACATATCTCCAATTGATGTTATCACCCATGTTCCAATATTATGCGAAGAGGCTGAGATACCATATGTTTATGTTCACTCAAAGGAGGATCTTGCTTCGGCTGGAGCGACCAAGCGGCCCACTTGCTGTGTTACTGGTGCTGACGAAGCCTAACAAAGGGGAGTTAGCTCAGGAGGAGCAAGAAAAGCTAAATGCAGATTACAGTCAAGTTGTCTCAGACGTTAATGAGCTAACAAGAGATCTCTTTTGA
>Unigene000240|m.162 type:likely-NA len:104 strand:+ pos:226-537
ATGAAGAATGGTTCACTTGCTAACAACTCAGAGATGAAGATGCCTACTCATACTGGGACTCATGTGGATGCCCCTGGTCATGTTTTTGATCATTACTTTGATGCTGGTTTCGATGTCGATACCCTTGATCTCGATGTTCTTAATGGTCCAGGACTGGTAGTCGATGTTCCGAGGGATAAGAACATAACTGCTGAAGTCATGAAATCATTGAATATCCCTAAAGGAGTACGCCGGGTTCTTTTCAGAACACTGAATACTGACAGAGGGCTTATGTGGAAAAAGAGTTTGATACAAGCTATGTTGGATTCATGA
>Unigene000241|m.163 type:confident-complete len:116 strand:+ pos:1157-1504
ATGAAATTTATCTGTCTTTTTCCTCATGAATATGATTCTTTCAAACCAAACAACAACAAAACAGAGATGAAGATGGGGAGGGGGAAAAAGGATTCCGAAGGCCGGAATGAAGAGGAAACTTCTAGTGTGAGATTCTACTCAAATTTTCCAACTACATTGTGCTTCTCTCCTTTCCTATTCTCTTTGTTCAGTGATTGGTTCAACTCAAGTTTTCTTCTGATCTCCAAGAAGAGGGCTCTGATTACCAATCTTGACATAAATTGGAGCAAACAACCCAATTTGATTACAATTTTAGAGTTAGTTAATTCCAAACCTAGGACTGAAGAACACCTCTCAATTACAAATTAA
>Unigene000243|m.164 type:dumb-complete len:128 strand:- pos:845-1228
ATGCATCGACGAACGCGTCAAGACCGGCACCCTCGCGAGGGGTACTCCTTCATCAGCTCCTTGTTCCGTCGCAGAGCCTTGTTCCTCTCCTCGGCGGAGACATCGGTCAGGAATACGCAGGTACCAAATGGGGTTAGGCCACGGCAGCACGGAGCAGACTCATCACGGGTCTTCGGAAGCCTTGGTGGCCTTGTCAAGCATGTCCTCGTCGAACAGCTCGTGATCCATGGACAAACCAGACCCTCGAGAACAGGTCAACAGTCCCCCATCACTGTGCTCACTCCATCATTGAGGAGACCGCGTGGTATCGCCAATGTTGCCCGAGTTGCCATGTCGGATGATGAGATGGCCATGGCCGTGTGCGAGTGGGACCTTGGGCGATAG
>Unigene000244|m.165 type:confident-complete len:134 strand:+ pos:2473-2874
ATGAATCAATCAAATAGTGTCATGAATTTCGCAGATAAAAGTATAAAGTTGAGAGCGGCTGCAAGAAGAGGAAAATTAAGAAAGAATTCTGACTTATTTCACGCTTTTATTTCTGCAAACGGTGATAATACCCCAACATCCCTCGAATATCTTCGAGAATTGTCAAGACGGCTTTTTTATTATCTAGCTGGCCGTGACACACTACATCTCAGCCTCTTTCCTTGTTGCTCTTCTGGTTATCTGGATCGTCAAGGCCTGAAGTTGCAGCGAAAAAGCTTGGATGAACTCAAATACCTTATCAAGACATGGCATAGCTCAGAAATTTGTCCTCGGGGACATATTACGTTTAGATGCACCTGTCGCCAGATGCATTACCCTACAAGCTGCAATTTCAAGAGGTAG
>Unigene000245|m.166 type:likely-NA len:133 strand:- pos:138-536
AGCCCCTGTAGCTGCTGCGTATTTTCGGGCCATCACTTCCCTTTCTCCTCCCCGTGGGACTTCAGGGAAGTTAACTCTCACGCTTCGCCCACCTACTTGAGCTCCACTGTACATGATAATGGCTTGTTTAGCCTCATCCACACTCTGCATTGTGACAAATGCAAAACCTCTACTTCTGTCGTCACTCTATTCATACACTATCTCAACAGATGCAACTCTGCCAGCCTCACTGAAGATATCAGTAAGCTCAGAAGAAGTCATGGTATAAGGAAGATTCCCACATATAATCTAGTCCCTTCAGATGGAACTGCGGTTTCTTCTTCTTCTTCGGATTCTTCTTCGCTTTGGGAATCATTGAAGAAGGTGTCAGCGAGAGCGCGAAGTTGGAGAAAGTGGTGA
>Unigene000246|m.167 type:dumb-complete len:126 strand:+ pos:2706-3083
ATGTTTCATACAACAACTTTTCGGGGCCAATTCCAACGGGCCATCAACTGCAAACTTTCAATGATCCAACAAGATACCAAGGTAACGATGAGCTTTGTGGACCTCCACTTCCGAAAGCATGCACTTCGCATCATGATCCAACATATGTTGATAAAGCCCATAAGGAGGACGATGACTCCAACATGGTTTTATTTTTCATTAGTCCGATACTCGGTTTTGTGGTGGGGTTTTGGGTGGTTTACGGCAGCTTATTTCTCAGGAAACATGGAGGCGAGCTTATTTCAATTTTGGACGACATCCCGGAAAAAGTGTTTCGGTCCTATCTGTGATAGTTCGACTAAAAGAAAACTGAAGGCGCAATTGAATCGTAGGATCTAA
>Unigene000248|m.168 type:likely-NA len:160 strand:+ pos:2-481
CTCTTCGAAACCATCTCCTCCCATTCTCTCAACTTCCCTCTTCTCAACCCTCTCTCTCCTCTTATACTTCACAACTCAATTTACTCCTTCACTAGTCTTTTCTTCAAAGTTGAACATCACAGTGCAGTTCGGTGCAGTAGTAAAGAAGTTCAAGAATTGGATCCTAAGGTTGGGGTTCCAATATATAAGCCCAAATCTTACGAAGTTCTTGTCAACGACGCTTCTAATTCTCTTATGTACGCTCTTGATGAAGGCAAAACTCGTTTGGAAATTGAGTTTCCACCTTTGCCTAGCAGCATGTCTTCCTACAAGGGATCTTCAGATGAGTTCGTTGATGCCAATATCCAGCTCATTGTAGCTATGTGCGAAAGCTTCAAGAGACAAAAGGAACCAGGACTTGCATTGTCTTCCCTGATAATCCAGAAAAGCGTAGAGCTTCTCAGCTCTTCAAAACTGCAATTGACACGATTGATGGTATAA
>Unigene000251|m.169 type:confident-complete len:102 strand:- pos:218-523
ATGCCCTTTCAAGACCATATAGTTTTTACAATCACCATGAACATTCCACAAGAAAATTTCTCTATCATGAGACCCAGACGCCACAACTTTCCAGATGGATTAAATTTCATGGTATATATTACACTCTGGTGGCCTGTGAGCAACATGATTGGTGACTCCAAACTTGAAGTCCTCTGCTTCCCATTTAGACCAGGTGCATGTGGCACATTATATGGTACTGTAGACCATTCCATTGGTCTTGGTCCCATCCCAGACAAAGCATTCTCGCCTTCTCTTGAAATAACTTGCATGTCGTCTGCTGATTAA
>Unigene000252|m.170 type:dumb-complete len:108 strand:+ pos:735-1058
ATGAGCACCAGCCACGCAGCTCAGAATGAAGGGGTGGTGGAGATATTGATGCCAGCACTGATGGTTCTTTTTGATGATTCTTTGCTAAATATGAAGCTCGGCAGCCTCTATCAAGGAAAAGTATCTATTTCTTCGTCTAAGATAAATCCATACAGGATGGGTCATTGTACTCCGTCTTGTTATTCTCTGCATTTTCTTGCACTATTCGTATCACCGAATCAGTCCAAAATGCTTATCCACTATGGACTGTTAATCTGTTATATTGAGATATATGGTTTCAGTATCATGGATTCTAGATCAATTCCCCCAAATGGCTTCCTGTAA
>Unigene000255|m.171 type:confident-5partial len:101 strand:+ pos:1045-1347
CTGATTTGGCCTTGCAACCTACATCTGCCAGGAAAGCGTATACATGGGACTGTTGGAAGTCCGTTATATAGCCCTGAGTACTTGCTGGGGGTTACAATCAAGCGTGAGTGGCTGGAGTGCGGGGATTCCTTCAGTCTGTCGACGGGACTCCACTTTGGGGGAAAACAAGGCCAAATTGTTGATTCGGGAGGGCAGCTAATTGGCGGTTCCATCGGAGCCTGGGATCACATATCTAGCTTGCAAGGAGTTGATCACTGGAAGCTCTGTACAGATCTGCCAACGTCTAACTGCAGAAAAGTTTGA
>Unigene000258|m.172 type:likely-NA len:111 strand:+ pos:735-1067
AGCGGTTGCCGACAAAAGCATCCAGCATGTTACATCATCTACGCTGAATATTATCAACGCTGGAATGGAACTGATCGGTTCCCTAATCAACTAGGATTCAAGCGAGATGTTCTAGCTGCATGTTGTGGAGCGGGAGGTCCTTCTAATTTCGCTTTGTCTTCTTATTGTGGCTACCAGAGAAGTACTGCATGTGATGAACCCTCTTTGTACGTGCGTTGGGACGGCGTTCATCTAACAGAGGCGGCATATGAAGGGATAGCCATGCACTACTTGAAAGGCTCATTTACGCATTCCTCGCATCAACATCTCGTGCGTATCTTCGAATTCAGATAA
>Unigene000261|m.173 type:suspicious-NA len:109 strand:+ pos:25-351
ATGGCTTCCGATCTGGAGAAGAAAGCGAGAGAAGCGTTCGTGGATGACAACTTCGAACTCGCCGTCGATCTTTTATCTCAAGCCATCGGTATGGATTCAAAGAACGCAGATCTATTCGCCGATCGGGCTCAGGCCAATATCAAACTCCAAAACTTCACTGAGGCCGTGGCTGATGCAAATAAAGCAATTCAGTTGGATGGTTCCATGGCCAAAGCGTATCTGCGCAAAGGGACTGCATGTTTAAGCTGGAGGAGTTTCAAACAGCAAAAGCAGCCCTTGAAGCTGGCGCTTCTTTGGCTCCTGGTGATGCGAGATTCTCCAATTTAA
>Unigene000262|m.174 type:likely-NA len:156 strand:+ pos:1595-2062
TCTTCTTCTTGGAGCCGCCAAGGACTTGTACTTTCTGACCCCTTCCGTTGCTGTGGGTCCCCAACGCTAAGAAATGTATCGGTTCCAAGTATATCTGTTGTACCCCCTTTACCTCTGCTTGTTTCACGTGTGGTAGGAGGTGATGGTGCTGCGATATTGTATGAAGGTGAAATTCGTGATGTTTGTGTAAGTTTGGCCAATGCTGGATCAGTTCCTATTGAGCAAGCACATATATCAATATCGGGAAAAAATCAGGACTGTGTTGTTTCAGTTGCAACTGAGGTTTTGCAGTCGGCTCTTCCTTTAAAACCTGGTGCTGAAATTGTTCTTCCCGTCACAATAAAAGCTTGGCAACTTGGCTTGGTTGATCCTGATAATGCTCCTGGAAAGAATTCATCTGGAAATGTGGGAAGGTTGTCAAAAGATGGAAGCAGCCCCATGCTGGTCATCATTATGCAGGACCACTAG
>Unigene000263|m.175 type:dumb-complete len:106 strand:- pos:1353-1670
ATGGTAATTTTTTTCTTTTCCATCAATCCAAGAAACAATGCATCATGTATGTCACCAATGACGAGATACCACAAGACCTGTTTGACAGTCTTGAAGACATTTACTCGTCTTGAAGAGATACAGAGACAAACTACTGCAGCAAGCAAGGCATCAATGGAGGGGCGCATAACTTTTATGCATGATAGGTACACAATTTTACTGCTCAAGATGTCCAAGAACAGCCAGATCCCTCTCCTCTTTCGCCAACTGCGTCTACAGGTAAGCCATTACATATTGCCCCATCTTCTCTTCTGCACTCCCGTCTTCCACTCTTCCTAG
>Unigene000265|m.176 type:confident-complete len:178 strand:+ pos:669-1202
ATGGAGCATATTACCACCCAGGATGCGTGTGAGGTTATTGAGTCTTGTAAGGAAGGTTCAGTTGCGGCCACTGTGACTCCCCAGCATCTTCTTCTGAATAGAAATGCTTTATTCCAAGGAGGATTGCAGCCACATAACTTTTGCCTTCCAGTATTGAAGAGAGAGATCCATCGACAGGCTCTTGTATCAGCTGTGACAAGTGGAAGTAATCGGTATTTTCTAGGGACTGATAGTGCTCCTCACGAGAGGCAGCGGAAAGAATGCTCTTGCGGGTGTGCTGGTGTGTACAATGCTCCAGTTGCCTTGTCAGTTTATGCCAAGGTGTTTGAAGAGGCAGGAGCACTGGACAAGCTCGAGGGATTTACAAGCTTCAACGGACCAGATTTTTATGGTCTTCCAAGAAATGAGTCCAAAATCAAGTTGAGTAAAACACCTTGGAAGGTTCCAGACGCTTACTCCTACCCGTCAGGAGAGATCATTCCCATGCTGGCAGGCCAATCAGTTGACTGGTATCCATCTTCATCTGCCATTTGA
>Unigene000267|m.177 type:likely-NA len:157 strand:+ pos:466-936
AGATTGTCCCCAACTGGAAGTGGTGCCAACCTACTTGTTTCTCCATCTCTGCAGTTTCTATCTTACATAAATGCCCACACTGACGGGTACGCAACCTTGCCTTCCCCCGTGCTTCAAGGACTCCAATTAGGCGGGGCCGTGGGTGTACTCTTAGAGTCACTACTACCAATAATCGCCCACCATAATAACACAACCTTGTATCACCGAATCAAGTCTGTTGAAATCTGTTCATTCACCGCATTCCTCACTTCCCCAGGGATTAAGCGAATTCACATCGCTTCAGGTATTGGAGATTTTTCAGTGCTTTTATCTGGACTTGAAGCCGGAGGAGGATTTGAGACACTTCCCCATGCTTCAACTATTACGCATCGGCACATGCCCTATATTAGAAGAACGCTGCAGCAGGGAGGATGGAGGACTAGCTTATGCCACCGATTCCATACAGCATCAAGATCAACGACGAATATCTAA
>Unigene000268|m.178 type:suspicious-NA len:282 strand:+ pos:1147-1992
ATGAACGAGCCTGCTGTTTTCAAGACTCTTACGAAGACGATGCCAAATAGCAACATTCATAGAGGTGATGCAGCACTTGGCGGTCGTCAGAATCACTCACATTATCACAATGTCTATGGCGTGCTGATGGCAAGATCAACATATGAAGGCATGAGATTGGGTAATGAGAACAAACGTCCTTTTGTTCTTACAAGAGCTGGTTTCATAGGTAGTCAAGGTATGCTGCGACATGGACTGGTGATAATCTCTCCACTGGGAGCACCTTCACATGAGTATATCTATGGTGCTTCAACTGGGGCTCAGTGGTCAGCCACTATCAGGACCAGACATTGGTGGTTTGCTGGGAATTCAACACCTAAGCTTTTTGGAAGATGGATGGGCGTGGGTGCTATGTTTCCCTTCTGTCGTGGGCATTCTGAAGCTGGTACCGCTGATCATGAGCCATGGTCTTTTGGGGAAGAGTGTGAAGAAGTTTGTCGCTTGGCGTTGCTGAGACGGTACCGCCTTTTACCTCACATATATACTCTTTTTTATATGGCTCATACAAAGGGTACTCCTGTGGCTGCTCCAACGTTTTTTGCTGATCCTAAAGATCCCACCTTAAGAAGAGATGAGAACTCATTTCTTCTCGGACCAGTTCTCATACATCCAGCTCTGTACCTCTTCAGGGATCAGATCAGTTGCAGCCAGAGTTACCCAAGGGAATTTGGTTGCAATTTGATTTTCATGACTCGCATCCCGATTTACCGACACTCTATCTGCAAGGTGGATCAATTATTCCTGTTGGTCTTCCTATTCAACACGTTGGCGAGGCAAATCCAACAGATGACCTATCACTTATTATAG
>Unigene000270|m.179 type:confident-complete len:186 strand:- pos:226-783
ATGGTGATGATGTTGCCAAAAACTTTGGAGGTTGGTTTTGGAGGGAACCGAGTGCACCATGAAGCTGTACCGAGATCTGTCTCCAGACAGAGCATTCAAGTCGCTCTCGAGCGTTTGATACTGCTTGTAGGACTGCTCGAAAACGACAGTGATGTCAGTGGTATCGAGATCGAGTCCCGTATCTGGGATCACACCGGGGTTGTGAATGACAGTGTTGTCGCTCGCAAAGCCAGATGCAGCTTTTACGGCATCGTTTGCAGTACGCATGTACTCAGACCTCTGGCGTGTATTCGTGAGCAGCCTCATCGAAGAAGATACCGTGCATTTGAATACCCTGGCTGCTGTTTGCCCAGCCGGAATAGGTCGAGATGTCTTGTAGAACATCGCTCAGGTTTCTGTTGCCATAGTCGTCCTCACGTAGCCCACAGTGCGTGTGTTGGGGTACGCATTGAGCTTCTGAATTGCTGGAAGGTAATCATCGTTTGGCAAGGAATCATTGCCAGGTCCGCTGTCTGGATTGACGATGATGGTGTAGTTGAGGTTGGATGTTGCGTTTAG
>Unigene000271|m.180 type:likely-NA len:239 strand:+ pos:1-717
ATTTTCAACAAAGCTAGCTGTACCTTTCCTTCTGTAAGCTACCTTGGCAAAACTAACATACCTCCACAAGGAAACCCGTATACAGTTCATTGCAGGTTGGAGAGCTTCCTTGATCTGAAACCCGAATCAAAGCCAGAGTTTCTGGAAGCTGATCTGCTTTTGCACGACGCCTCCTCCCATCGCTCACCATATGATGTGGTAATCATTGGCACTGGCCCCGCGGGACTCCGTCTTGCAGAGAGCATCTCCGCCTATGGAATTAGTGTTTGTTGCATTGATCCTTCTCCTCTTTCGATGTGGCCTAATAACTATGGTGTGTGGGTGGATGAATTCGAGAGTATGGGCCTTGAAAATTGCATAGACAGAAGCTGGCCAATGGCTGCTGTGTACATAGACGACAGGAAAACCAAGTATCTTGATCGACCCTACGGTCGTGTTAGCAGGAAGAGGCTGAAAACGAGGTTGATGGAGGGGTGTGTATCGTGTGGAGTCAAGTTTCATAAGGCCAAGGCGTGGCAGATAGTCCATCAAGAGTTTGAATCTTCAGTATTGTGCGACGACGGCTGTGAGGTGAAAGGAAGCTTGATTGTTGATGCAAGTGGTTTCGCTAGTACTTTTATAGAATACGATAAGCCAAGAACCATGGATATCAAATTGCGCATGGGATCTTGGCAGAGGTTGAGGATCATCCTTTTGATCTGGATAAAATGGTTCTGA
>Unigene000272|m.181 type:suspicious-NA len:210 strand:+ pos:1-630
TCGGGCTACAACCACCCCCATACAACTACAGCACAACGCCATCACAGGGATACCCATACGGCGCACCACCACAACAGCCCCAATCGTACCCCTACGGTGCACCACCGCAGCAACAAACCGGCAACCCCTACGGCGCAGCACCACCATCAGCCCCATACGCACCGGACAAACCCCAAAAGAACAAGTACGAAACCGGCTCAGCCGCTGCTTCTGCTCACACGCATACGGGAGCAGTTACCACCAGCTGGACCCTATGGGAGCCCCTTCGCTTCCCTGGTCCCGTCGTCTTTCCCACCTGGCACAGATCCCAACGTGGTGGCGTGTTTCCAGATGGCGGATCGGGATGGGAGTGGGTTCATTGATGATAATGAGCTGCAGAGTGTGCTTTCTGGGTATAATCAGAAGTTTAGCCTCAGGACTGTTCATCTTCTTATGTACCACTTCACCAACACCAACACTAGAAAGATCGGCCCCAAGGAGTTTATAGCCGTGTTTTACAGTCTGCAGAACTGGAGGTCTATCTTTGAAAGGTTTGATGGGATCGAAGTGGAAAAATTGATTCGGCGGAATTGCGTGATGCACTTCTTAGCCTTGGTTTCGCTGTATCTCCAGCAATCTTGGACTTGCTAG
>Unigene000273|m.182 type:likely-NA len:176 strand:+ pos:423-950
ATGGATCATGTGGGCGTGGGTTTCTCTGTTGAGGCAACACAGCTGATCAACAAAGCTAGTTTTCAGAACTCTACAGAAAACAGAGGGAAGTGGTGCAATGTTGGGCTCTGGAATCTTTCTCGACATCCAAATACTTTGGTGAGATCTTACTTTGGTGGGGATTTTTGTGTCGTCAACTACTACATTGGAGGCACAGAATGGTTTGCAATCCTTGGACCACTATTCCTCACTCTGTTGCTACTATTTGTTAGTGGCATTCCACTACTTGAGGAGTCAGCAGACAAGAGTATGGCAGCAGGGCAGAATACAGAGACTATAAGAAAACAACGAGCCCTCTCATTCCATTGCCGCAATTTGTTTATGAGAAGCTGCCAGCTCGGTTCAAAGCCATTTTCCTTTTTGAGTTCCCACTCTATAGTCGTAATCTCCATCGAGATGAAATATCAGACGGTAAGCAGATATGTCATATATGGCACAGATGTCACTGGAGTGGTCATACTAATCACAAAAGGTTTCCCTACAAATTAA
>Unigene000274|m.183 type:confident-5partial len:143 strand:- pos:2583-3011
CACTCTCTTCATGTTCTCTTGAATCCCTGGCATCATCCCCTTCAGCCCGCAGAAGTAAATGTGAGCGCCACCATCCAAGAGCTTGAAGATCTCGTCACTGTACTCTTCAATCTTGTCTTGAACATACATCTTGCCTCCATTCTTGTTCTTTTGTTCTCTGCTGAGAGCTATGTCATAACGGAAGTTGTCTGGGTAGTCCTGGCGATACTTGGTAAACTCATCATCATAGAGAAGGCTGTCAACGTTGGCCACCCCAAGGAAAAGCCATGCAAGGCCACCGAACTTGTAATTTGGGACAGATTCCATGAACATACGACGGAGGTAACCTCTATAAGGAGCCACTCCAGTGCCTGTAGCATCATAATGTGTGTCGCATTCGGATCCTCCTCAGGCAAGAGCATTATCTTACCAGAAGGGCCTGTTAGTTGA
>Unigene000276|m.184 type:dumb-complete len:244 strand:+ pos:1071-1802
ATGTCAAGGGGAGTAAAAGTTGTGGTAGCCACTGGAAAGGCTCGTCCTGCTGTTATAAGGGCTTTGGAGATGGTTGATTTGGCAGGAAAAGGTGGCATTGTTTCAGAATTTTCACCAGGAGTTTTCTTACAGGGACTACTGGTTTATGGTAGACAAGGGCGGGAAATTGTCAGGAGAAATTTAGATCCAAATGTTTGTAGAGAGGCCTTTCTGTACTCTTTGGAGCACAAGGTTCCTCTTGTTGCATTCTGCCAGGACCGGTGTTTAACACTATTTGATCATCCTTTAGTTGAGTCACTTCATGCCATATATCATGAACCGAAGGCAGAAGTCATGCCTTCAGTTGATCATCTTGTGGGTGCAGCCGATATACAGAAGCTCTTATTCTTTGACACTCCCGAGGGAGTAGCCAATACCCTGCGGCCATATTGGTCCGAAGCGACAGATGGGCGTGCAGGTGTTGTACAAGCTATGCCCGATATGCTTGAAATTATTCCAGCTGGTACTTCAAAAGGAAGTGGAGTAAAAATGTTGCTCGATCATTTTGGGGCCACTTCAGAAGAGATAATGGCTATTGGCGATGGGGAAAATGACCTTGAAATGCTTGAGCTGGCTTCCCTTGGAGTTGCTCTCAGTAATGGTGCGGAAAAGACAAAAGCTGTGGCTAATGTTATTGGCCTCAGCAACGATGAAGATGGTGTAGCTGATGCCATATATCGGTACGCATTTTGA
>Unigene000277|m.185 type:confident-complete len:133 strand:+ pos:285-683
ATGGACCTTGGACTAGGTGCTGGATATTATCTCAATGCCACACAAGAGAAGTGGAAGAACTATCGCATGTATGATTATGTTGTCAAGGAATTGCCTAAACTTCTGAGTGAAAATTTTAACCAGCTGGATTCATCACGTGTATCTATTTTTGGTCATTCAATGGGTGGTCACGGAGCTTTGACAATCTTCTTGAAAAACATTGACAAGTACAAGTCGGTCTCAGCATTGGCACCAATTGCTAACCCAGTGAATTCTCCATTTGGTCAGAAGGCTTTCTCAAATTATTTGGGTAGCAATAAAGCTGAATGGGAGGAATATGATGCTACTATCCTGATTTCCAAGTACAATAATTCTCAAACTACCATTCTGATTGACCAGGGTGATAATGATGAGAATTGA
>Unigene000279|m.186 type:confident-complete len:113 strand:+ pos:135-473
ATGGTGTGGCCATGTCGTTTGATTGCCCCAATTCTTGCAGAGATAGCCAAGAAGCTGCCTAATGTGATATTCCTGAAGGTGGACGTGGATGAACTGAAGAGTGTTGCCTCTGATTGGGCTGTGGAAGCAATGCCGACCTTCATGTTCCTAAAGGAAGGAAAGATTGTGGACAAGGTGGTGGTGCCAGGAAGGAGGAACTGCATGCTACAATTCTCAAGCATGCGACTGCAGCTTAAGCTTCTGTTTAGAGGAAACTATATATACCTCGCTAAGAAATTGCAAGTGTTTGCTTTGATGATTATTCCCTTTTTCTCCAAGAGGAAGCTTATACCTCTGTAG
>Unigene000280|m.187 type:dumb-complete len:132 strand:- pos:636-1031
ATGTTGTTTCAAACCTGCGTGCCAAGGATATATCCAAGGTGGGCACGGATGCATGGCAAAGGATTTTGCGGTGTGACGATGTACACGCCCTCTCATAGCTACTCTACCTTGTGGCTCCATATGAGACACATTTGTCAGTCATTCCGCTTTTCCGCATGCACGCGACAAAACAAAGACACCAGGGTTCTCCACATTTGCCTACAACTACTACATCCATCTGATGGTCTTTGTCTGATCCCCAATAGTCAAGCTAGCACCATCGACTCGATAGGGGTAGGACATCGTCGTCAAACTCTACACAGGATCCTTTCCATACAAGCACCACTAAGTAGAAGTGAGTCCCTCAAACAGCCGTTGAGTTTTTGGAGTATCTACTTCCGGGGTATCAACCTGTGA
>Unigene000281|m.188 type:likely-NA len:363 strand:+ pos:9-1097
ATGGCAACTTCAATCAACCACATCAGCAACATCACGAACTCTCTTTTCTCGACTCTCCAAAATTCATCAAATCGTTCTCCAATAAACGTTCCATCATCATCAAGAAACTCTATATGTTTCTCTTCACTTTCACTCAATTTGAATTCAACAAAAACCCTAAACCCTGTCAAATGTTCGCCAATCTCAGATCTCTCTTTATCTCCCCAAGAAACCATCGCATCACCTAAAACCCTCAAATCTCGTCTCGCCGATGGCGACACACTCTACGGGATCTTCCTCCTTAGTTTCTCCCCCACTTTGGCGGAGATCGCGGGGCTTGCGGGCTACGACTTCGTCGTAGTCGACATGGAACACGGTCACGGAGGAATCTCCGATGCGCTTCCATGTCTCCACGCATTAGCCGCGACAGGGACTCCGGCAATTTTGCGATTGCCAGAGTCCTCCGCCACGTGGGCGAAGAAAGCATTGGATTTAGGTCCACAAGGGATCATGTTTCCGATGATTGATTCCGCAAAGCATGCGAAGAAAGCGGTGTCCTACTGCCGGTTTCCGCCGGCTGGAGTCCGTGGATCGGCTCATACGGTGGTGAGAGCTTCTGGGTACGGTACAAACGATGGGTATCTTACAAACTATGAAGAAGAGTTGCTGATTCTGTGCCAAGTGGAATCTGAGGAAGGTGTTAAGAAAGTTGAGGAGATCGCAGCCGTTGATGGAGTGGATTGTGTTCAAATGGGGCCGTTGGATTTGAGTGCGAGTTTGGGGTACTTGTGGGACCCGGGCAATAAGAAAGTAAGACAAGTTTTGAGAGAAGCGGAAAAAGGTGTGTTAGGTTCGTTGGCGGGGGAGAATAAGAAAAAGCACGGTGGTGGTAGCGGTGGTGCTTACCTGGCAGGCTTTGCAATGCCGCACGATGGGCCGGAGCAACTTAAGAGCCGTGGGTACCATATGGTTTCGGGTGCGGTAGATGTTGGGCTGTTTAGGAGTGCTGCATTGGAAGATGTGAAGAGATTTAAGATGGACTTGGTCAAGGGTTCTGATGACGAGGAGGAGCATGACAAGGACAAAGATGAGAAGTACTGGAGCGAGTGA
>Unigene000282|m.189 type:likely-NA len:161 strand:+ pos:583-1065
ATGTGTTTGTTGGAGAAGTTTGATGGGAATATTATCAAATCTTTGATTTCTTTAGGCACAAGTTCTTCAATTCAGGTGCTTTGTTTCTTGATCAGGTCAATCAAATCACCTCTTGTGGATGAAATTGAGTCAAATGGAGTAATACCCAAGCTGATAAACTTGTTGAATTCTCAAAACGAGTTGTCATTTAAGTTAGTAGCATTCGAAACAGTTCTTGAGATTGGTTATTTTGGAAGAAAAGAAGCTATTGAAGCAATGTTAGAAGCAGGGTTAGTAGAAAAACTGGTTGAATTACAGAGGTCAGAGCTTGGTGGAGATTTGATTGATATGGATCGTTTCGAGGAAGAGAAGGAGAGGCATGGAGTTAGCGTCGGGGGGGTTAGTAAGGATATGCGAAAGAAGAGAGAAAAGAAGGAGATGAGATTTTTAGAGAAACATCCATTTGCAAGCGTGTGGCGAGATTTGCTATCCAGATTGAAGTAG
>Unigene000283|m.190 type:likely-NA len:104 strand:+ pos:270-581
ATGTTCTCAGTTCATGTTCGTGGGAAAGTAAGGTCCATCAAACCGTCTCCCCAGAAGTGGACCATTCGGAGAAGGAGAGAACGATTTCAGGCGCTTGGCGTTCATGTCCCGAAAGCATCAAATATACCAAACCAGGAAGAACAAGGCGATGTGCGAATAGGGGCTCTGGAAGGGAACCTTGAGACATCGGATTGTGAACTTGGGCGGGGAGCTTTCATCACGAGTGAGAATGTGAGAACGTCGATTTCGGGAGGTGGTGGGGATGAACTGAGTCGGGTGGTGGGATGCCCGCATGTGACTCGAAGTGACTAA
>Unigene000284|m.191 type:confident-5partial len:106 strand:- pos:54-371
CTCTCTTGGCGTGAATGGCGCAGAGATTGTGTCTTCGAACAGACCAACGAGATAGGCCTCGGAAGCCTCCTGAAGAGCAGCAACGGCAGAGCTCTGGAACCTCAGATCTGTCTTGAAGTCCTGTGCGATTTCACGGACCAACCGCTGGAAGGGAGCTTCCTGATCAGAAGCTCAGTGCTCTTCTGGTACTTCCGGATCTCACGGAGGGCGACGGTTCCAGGCCTGAAGCGATGTGGCTTCTTCACTCCTCCCGTGGCTGGTGCTGACTTCCGGGCAGCCTTGGTAGCAAGTTGCTTCCTTGGGGCCTTCCTCCGGTGA
>Unigene000285|m.192 type:confident-5partial len:104 strand:+ pos:307-618
AACAACAACACAACAATTACAATAGATGAGGTAGGCTCCACCGGGATAGGGTACGGGAGAGTTGGCTACGTGAACCAAACCCTAGTTCCAACCAAGAAACCCCCAACACAACACGTATGTTCAGAGGAACAACAACACAATAACCAGATATCAGCAGCAGCAACAACAACACATCAGCACAACAACAACAACATCAATCAGCAGCAGCAGCAGCATGGTGAGGGGATCCTGATCACGGGTGCAACCAAGTCGAGAAGAACGCTCAGTCCGAAAACCATCGATACCAGTGCTCAAGATTGGAAATCAAGATGA
>Unigene000286|m.193 type:confident-complete len:100 strand:+ pos:427-726
ATGGAGGGGTTAAAGTTTCCACAGGGCTCGAGTGTAAAATGCCTGCATTCCATCAAGGGTCTCTTATGTTTTAGATACAGAGATTTCTTTTCTATCCGAATGAGAAATAAACGAGAAAAATCAGTGCAGGTAGTGATGCATGCCATGACGGGCAACACTATACAAACGGCAATGCCAAAAAAAAGTACACACGTTTCACAGATTTATCCAGTACTTAGAAAGCCTCATAGCATCAAGCATTTGTGGAAAGGACTATGGGAGCTGCTGGCATGTGTGAGAGTTAGTACAATATCATTGTAG
>Unigene000289|m.194 type:dumb-complete len:111 strand:+ pos:187-519
ATGCAGACAACCAAAGGAAGAGCGGGCTCTCTTGAGGTCCTCAGAAGACTTCCCATTTACTCAGAAATGCTCGCACACGCAAGGCAGCTAGTTCGGAATCTGATTCTACCTCTTCACAACCAGCAAGTAGGACCCAAAGATAGAAGCCCCAAGTCACCGAGAAAGTCACCCAAGAGTCTTCTACAAAAGCCCAGTTCTGAGAGAGAACGGCAAGTAGAATTGCTGAATTGGAATCTCAACTTGCTCAACTTCAAGAGAATCTTAAGACGCACAAGGAACAACGAGTTTATCCGAGTCAAACAAGGGCAAGCAGAGCAGGAGGTTGAGAAGTAA
>Unigene000290|m.195 type:dumb-complete len:111 strand:+ pos:1608-1940
ATGGAGGGATCCTCCCAATTCAATCAATCTTTGCATTTACCTTCCAAGAATGAGTTCATTCCACAGGATTTCTCTATCAGGAAAATGCTAATGTATCAGAAAATCATGCGAGTATGTCATCTTCCATATTGCCTACTTGATCAGCCATTGTTAAAGCTATGGTACAAACTTGATGAGACTTCAAAGTCCCTCGGGCAATACATATTTCCTTGTAACAATGAAGGGGGATACAATAATGTAAAAAGTTGTGTGCTCCTGGAGTTATTTGTATCTCTTCTGAAAGACGAGCTCATGAGATTTTGTACCAGGCAGGTGTCGCCAAATGGAGACTAG
>Unigene000291|m.196 type:dumb-complete len:218 strand:+ pos:633-1286
ATGCAATGGGGTAACGGGTCGAGAATGAGGCAGAACCCGATCAAAACCAAGAAGGAAGGCCCTCTCGAGAAAGGTGTAATAGAACTACGCATGAGTCTGATTCCACTCTTTATGATGGTCTGTCTCCCACCAAAAGGTCTCAAGATCCACAGAGGCATGCACTCAGAATGTTTTCCAAGATCGAATGGATGTTGTAATTGTTGGTTCTGGTTGCGGTGGGGGAAGTCAGCCTCCCGCAGTTCTTGCAAAATTCTGGGCAGAAGGTGGTGTCCTCGAAAAAGGGAACTACTTTGTACCAGAAGACTATTCCCAATAGAGGCGACTCCTTCGTTGAATCAGCTATATAGCAGGTGGGCTTCTATGTACTGCGATGCAAAATTACAAATAGTTGCTGGCGGATCAACAGTAGTGGTGGGGCTCAGCTGTAAACTGGTCTGCCCTCAATTAAAACACCAAGTCAAGTACTCAAGGAATGGGCTCACAACACCAAAATCGGGCTATTTTGGGAGCTCGGAGCATCTTCTCTGCCATGGAAACTGTTTGGAAAAGGATTGGCGTAAACAGATAATTGCACGATGGAAGGGCTCCAAAATCAAGTTCTGCGAAAAAGGGTGTGAAAATCTTGGCGGAAAAGTTGCCATCCGTGTCACGTAA
>Unigene000292|m.197 type:confident-5partial len:182 strand:- pos:413-958
AGACTGGAGGTCTGGGCTTGGTGGGGGGTGGGGGTGGGTGGGGGTTTGGTGGGGGTGGGGGTGGGGGGTGGGGTGTGTGGTTGGGGTGTCTGGGGGGGCTCTGGGTTACAAAGTCTAAGATGGGGTGGGGTAGGTACATATGTACAAGAAAAAAAAAAAAGATCTAAAGGGGGGGGGGTGGGGGGTGGGGGGGGGGGGTGTGGGGTTGGGGGGGGGGGGGTTGGGGTGGGTGGGCGGGAGGCGGGGGGGGTGGGGGTGGGGGGGGGGCTGGGTTGGGGGGGGGGGGGGGGGGGGGGGTGGGGGGGTTTGGGTGGGGTTGGGGGGGGGGGGGGGGGGGGGGGGGGGGGGGGGGTGGGGGGTGGTGGGGGGGGGTGGCGGGGGGGGGGGGTGGGGAGGGTTGGGGGGGGGGGGTGGGGGGGGGGGTGGGGGGGGGGGGGGTGGGGGGGTGGGGCACATAAGCGTCCCCCCACGCGGTGTCTGTGTGCCGGTTTAGGCTTCTTCCATAGTCCATCGTTTTTTTTAGTCTCTCACTGCAGCTCTCAGTGA
>Unigene000293|m.198 type:likely-NA len:100 strand:+ pos:159-458
TGTAAGGAGTGTTCCCATGGCTGGCCACCAGTTGGGCTCAATGTGGATGATAGACCCGAATCAAAAGAATCACCCTATTTGCTTGACTGGTATTACACCTCTTGGTCCCCGGGAGTCATTACCTCTGAAGAAAGGCCTCCTTCCCCTGACAAATTGACTGCACATACTAGAGATATTTGGTCCACCAACAATATAAAAAGAGGAGTAAGATTTGAAGATGACTGGGGTACCCCTTCGAGGAAAGAGTACAGAGTCACTACGAAGCCTCCAGCTCAAATCCAAACTTTAGGGACAGCTTGA
>Unigene000294|m.199 type:suspicious-NA len:180 strand:+ pos:36-575
ATGGTGGTCTGCAAATGTCGCAAGGCGACGAAGCTATATTGTTTTGTACACAAAGTCCCCGTCTGCGGAGAATGCATCTGTTTTCCCGAACATCAAATATGCGTGGTTCGCAGTTACTCAGAATGGGTAATAGATGGGGATTATGATTGGCCTCCTACGTGCTGCCTGTGCCAAACTGTGCTAGAGGATGGAACTGATTCTCAAACCACACGACTGGGTTGCTTGCATGTTATACACACACATTGCTTAGTTTCCCACATCAAAAGCTATCCTCAAAATACTGCACCGGCAGGATATGTGTGTCCTGCTTGTTCGACCCCGATATGGCCTCCTAAAAGTATTAAAGATTCAGGATCCCATCTTCACTCAAAACTGAAGGAATCTATTATTAAGACGGGTTTGGAAAAGAACGTGTTTGGAAATCACTCTGTTTCATTGTCACCGGGACAATCCAATGGCCCTCCTCCTGCGTTTGCTTCAGATCCGCTTGTGCATATGTCTGCATCTGGAGGCAGGGAAAAAGCAAAGAAGATTTATTAG
>Unigene000295|m.200 type:likely-NA len:188 strand:+ pos:233-796
ATGAAGGCTATAACTTCAGTCAAGTTCCCGGAGTACAATGGTGGCAAGTTGGAGGTGCAGTACTTCCATGACCATGCTGCTGTTAGTGGAGCGGTTGTAATGAACCAGTCCCCTGCATTTGATTTTTCTGCCACCATCGGTACACCTAGCTTTGCTTTTGGCGCCGAGGCTGGTTATGAGACCAAGTCAGGTTCTTTCACAAAGTATAATGCTGGCGTTAGTGTGACAAGTCCTGATTACAATGCTTCCATTGTTCTGGCTGATAAGGGAGATACTTTGAGAGCTTCATATGTACATTATCTTGATCCAACCAAGAAGAGTGCAGGTGTGGCAGAGATCTCCAGGAGGTTCGCGGTGAACGAGAACACATTCACAGTTGGAGGGTTGTATACTGTTGATTCTCTGACTTCAGCGAAGGCTAAGCTAAACAATCATGGGAAGCTTGTTGCCCTTTTGCAGCATGAGTTGAAACCAAAGTCACTCTTGACAATTTCTACTGAGGTAGATACCAAGGCATTGGATAAGAATCCCAAGTTTGGGCTGGCTCTTTCCCTGAAGCCTTGA
>Unigene000296|m.201 type:suspicious-NA len:119 strand:+ pos:965-1321
ATGTTTGTTACGTTGTGTCCTATTGGTTTTCAACTTTTCATGATAGACTTTCCTCTTTTCTATTTTGCTAATCAATTATATATATGGATCATAGAGAAAAAAAAAAAAAAAAAAAAAAAAAAAAAAAAAAAAAAAAAAAAAAAAAAAAAACAAAAAAAAAAAAAAAAAAAAAAAAAAAAAAAAAAAAAAAAAAAAAAAAAAAAAAAAAAAAAAAAAAAAAAAAAAAAAAAAAAAAAAAAAAAAAAAAAAAAAAAAAAAAAAAAAAAAAAACAAAAAAAAAAAAAAAAAAAAAAAAAAAAAAAAAATAAAAAAAAAAAAAAACAAAAAAAAAAAAAAAAAAAAAAAAAAAAAAAATAA
>Unigene000297|m.202 type:confident-5partial len:142 strand:+ pos:66-491
ATCACTGATGGAGAAATCACAGAGAAGCTCCACGGTCACGATTCGTCATCTTCCTCGTCTTCCGATTCAGATAACGAGAAAGAAGGGAAGAAGTCGTCATCATCGTCGCCGTCTTCCGCAAATCGGCGAGCAATCGGTTGTTCGGCAGGGAGAAGCCGTTACAAGGTCCTCGGTGGTGGAAAACCTGCTGATGTTTTCTTATGGAGAAACAAAAAGATTTCTGCCGAGTGCTTGTGCAGCCACTGCTGCATGGGTTTATTTGAGCTGCTTGAGTACCATCTGCTCACCCTGGTGTGCCATTGTTTGATACTCACATTGGCTCTTATTCCTTTGGTCAAATGCTACCACTTTTATCCACAAGTCTCCACCACATATTCCAGATATTTCTCTTCCAGAAAACAAGTACTGGAATTGCCTCTGTTTTGA
>Unigene000298|m.203 type:confident-3partial len:155 strand:+ pos:1858-2322
CATAGAAGATCCCCCACTACAACCCTCACTCTTTCGTTTCTCTCTTCCACAACATCCTACTCACAACACTACTTGGCTCCCTCCTACAGTAGATATCACTACCTCCTCTTCTTCCCCATCCTCCACTCTAGGTTTGATCTTGTTCTCACTACTTCCTTCCTCAACTCTTCCACTTATTTCTCTCTACAAGGTGCAATTATCCCTTCGACGACCTCATCTTTCTCTTCTCAACACTGCATCCTCCATTCTTTGCTCTTCACCCCCTCTGTTCCAGGGTTAGAATGTGACTCTAAGCTTATCACTTCAACTATTTCATTACTCCTCATCTCCCTCACATACCATCTCCTTCAAAGTGCTCCTGAAAGCTACCTCGGTTTAAATTCGATCTGGATTGGTCTACTCCTCCAAAACGAGAGGAACTATGGTGACTCTGTACTTTTTGCCTCATTAGGCACCACAGGGGGT
>Unigene000299|m.204 type:confident-5partial len:108 strand:- pos:961-1284
TTCATTAAACAGAAAAACGAAGACTTAGAATATTTTGACAGCACCTGCACATGGGTGAGTGGTGTCATCAAAGCAGCAGTGCCTCCCTCGGTCGACGAATATGGTTGTAGGCCCGTGCCTTGCAGCATCGACATGTTTTTTATAATAGCTTTTTTGTCAATAGCACGGCGAGGAGGAGGGGGAGCAGGAGCAGAAGCAAAGGCCAGTGTAGTTAGGAGTGACACTTCTAAGACCCAGCACTATCCTCTCAGAACTGGCAGCAAGATCAGGTCCCATGACAATCGTCGCAAACTGAAAAATCTTCTTCCAGGCGAAACCAAGTGA
>Unigene000300|m.205 type:confident-complete len:125 strand:+ pos:1206-1580
ATGGATGGCAGGCGGCGGTGGTTAGACATCCAGAAATTGGGATCAGATGGAAAAATGTACTTGTCTTGTCACGAACCTTGCCCCATGTTCCGGGGTGACTTCATCTTGGCCAGAAAAGAGCAAGATGTCCTCAGAGGCATCTCCAATAAAAGAGTGCTGGAAGTGACATCTAGGATGGTAGAAATTCCAGCAGGACCAGCACCCACACAGAGTGAACCAGGCAGCCAAACTGAGCAAGCACCTCCTTCTGCAGTATTTCAGTTAGGGCCTGATGATATGCACGGTTTCCGCTTTCTGACTATCTCAGTGGCACCTCGTCAGACTGTTTCGGTAGGCCTCCGCCGCAGCTTCCATGGCAGTTGGACAGTTCTTTAA
>Unigene000301|m.206 type:suspicious-NA len:356 strand:+ pos:3-1070
CCCATTCTAACCGGAAGATCTGATTCACGCCATGAAAGTTTCTTGCAGTGTCTCACCAACAACTTGACCTCTAATATTTCCAACCCAATTACTAACATACTTTACTCACCGAACAATTCTTCCTACTCATCCATCTTAAAATCTTCCATACAGAACCTTTTGTTCATCTCCTCTACAACCCCGAAGCCTCTGTTTATAATCACACCCCTCCATCATTCCCACATACAGTCGGCAGTTGTATGTTCTAGACTGCATGGCTTGCTAGTTCGAATTCGGAGTGGCGGACATGACTATGAAGGTCTATCTTATCTTTCTAACAAGCAGTTCATCATAATTGATCTTGTGAAATTGAATAAGATCACGGTGGATATCCATGATGAAACAGCCTGGGTTCAGTCGGGTGCTACTCTTGGGGAAATTTATTATCACATTGCAGAAAAGAGTAGCACTCATGGGTTTCCTGCAGGTATTTGTCCAACAGTGGGTGCAGGGGGGTACATCAGTGGTGGAGGAATAGGGCTTCTGATGAGAAAATATGGTCTCGCTGCTGATAATATCGTTGACGCTCAACTTGTTGATGTAAATGGGAAATTTCTTGATAGACAAACCATGGGTGAAGATCTTTTTTGGGCTATACGAGGCGGTGGAGGTGCCAGTTTTGGAATCATTGTTTCTTGGAAAGTTAAGTTGGCCTCCGTTCCCTCAGTTGTGACAGTTTTCAATATCTATAGAACAACCGAACAAGGTGCCACCAATCTATTTCATAAGTGGCAAACCACTGCGCATAAATTTCCTACAGGCCTCGTCATACGCACTATAGTGCAACCTGTAAATCGAGCAACTATACAAGTACAATTCCAGTCTCAATTTCTTGGAAGCACTGACGAGCTTCTGTCTGTGATGGCGTCAAGTTTTCCAGAATTAGGTGTGGAGGCCAAAGATTGCTCTGAAATGAGTTGGATCAATGCAACTCTATACATTGCAGGGTTAGAGGGATCTGTGGATATCTTATTAGACAGTCTGCTGCACATACAAGAAATATTTCAAGGGCAAGTCCGATTTTGTTGA
>Unigene000302|m.207 type:confident-complete len:151 strand:+ pos:94-546
ATGTCAAGGACAAAATGGTTCCTATCCTATTGTTACCAATTGGTGCTAAGTATATTACAGCCGCAGCTTGCTGAGCACGACAAAGTTCGCGACAAAGGCGGTACTGCTATTGTGAATGGCCCCTCCTTCACAGTGAGACCCCGATTTCACTCTGTATACACTACAGTCCTAGCTATGGCTTTCAATGTCCTTCCTCATACCAGTGGACATCACCAGTCCTCTACACAGGCTGGCACAACTCCCTTGGATACAGGAGGCACATCTCTATACAATGCTGATGGGAGCTTTGGTGGTGCTCTTCCTGTTATACAAGGACACTATTGTTTGCCCTGTTTTGCGAAGGCACCTACTATAGCAGCGATATCCAAGGCATATTTACCGACAAGGGTTCATGACTTTGCTGTTCTTCTGTTCATACAAATGTCGCTCAGGATGCGGAGCTTCTACAAATAG
>Unigene000304|m.208 type:suspicious-NA len:262 strand:+ pos:360-1145
ATGCCATATGAGCTGAGGAGGTCTCCTTCCAGGAAGAAATCTAGTGGAACACCTATGAAGATGCTCATAGCTCACGAAATGTCAAAAGAAGTAGACTCGAAGCAGAAGCCGCCAAATCTTGTTGCCAAATTGATGGGACTTGATTCTCTACCAGAACAGAAGCCTAATCTGAATTCACAAAGAGGCCAGAAGAAAAGCCAGGTACAAAATTCTTTATCTCGCCCTGACACACCCCCAAGATACCTGCAGCATGAAGGTACTCACCAGTTGCAGGATCACAAGGAGTACAAAGATGTTTATGAAGTATGGCAGCAATCTCCTGTAGCCAGTTATATTGAAAATAAATCACTGGACAGGGGAAGGTACAGCGAAAAGCCAAAGGAAAGAGGGATGGACCTAGTTCGCCAGAAATTCACAGAGGCAAAACGGCTAGCAACAGATGAAAATCTTCGCCAGTCTAAAGAGTTTCAAGAAGCATTGGAGGTTCTGAGCTCAAATAAAGAATTATTTCTCAAGTTCCTGCAAGAGCCCAATTCATTGTTCTCACAACATATGTATGAACTAAAGTCTGTTCCTTCAGTTCCTCACACAAAGCGCATTACAGTACTGAGACCCTCAAAGTCAATGGGGAATGATCAGTTTGTAGGATATGATGAGGTGTGTCAGAAATCAATGCAGAAGGAAAGTCCGCCTCCTGTTGAGGCAAATCTTTGGGACAAAAGCAAGGGTAGACAAAGTTCCTTTCCCAATCCGAATGATGTAATTTTCCTCATCCAACTCGTATAG
>Unigene000305|m.209 type:confident-complete len:164 strand:+ pos:392-883
ATGGAGGTGATGAGAGGGTTGAGAAGTCAGTTGTCTGAACTCATATCTGCATTAGGTGTTCAAGATCTTGCCCCAATGAGCTTGGGTTTATCTCACAGTCTGTCCAGATACAAGCTAAAATTTAGTCCTGATAAGGTTGATACGATGATTATTCAAGCCATTGGCTTGTTGGACGATCTTGATAAAGAGCTTAATACATATGCAATGAGGGTAAGGGAATGGTATGGTTGGCATTTTCCAGAGCTTGCAAAGATTGTGCAAGACAACATACTATATGCTAAGGCTGTAAAGCTGATGGGTAGCCGTGTGAACGCCGTGGATCTTGATTTCTCAGAGATACAACTCCCAGAAGAAGTTGAAGTTGAGCTGAAAGAGGCAGCTGTTATATCCATGGGAACCGAAGTTAGTGAACTGGATCTGGCTAATATTAAGGAGCTGTGCGTCAAGTTTTATCCCTTTCAGAGTATAGGGCACAACTCTATGATTATTTGA
>Unigene000306|m.210 type:dumb-complete len:105 strand:+ pos:1059-1373
ATGCATGTTGCATCATCTGTGTTGATGTCAGTAGTGGCTCCTTGGAAGTGGTCGGGAACTCAGGGTTGGCACAATCTTCCCTATACATGGACCACAGGACGGGGGACTGTAATAAAGGTCATTATTCTCTCTTTTTGGGGGGGGGGGGTGTGGGGTACTAAAAATTTGTTAAGACTTAGGTGCACTTTCGATTTCAAATTTCACATTAGATTGTCATTTTTCGGACCCAAATCATCACCTTCGGGGGTGGGTTGTATTCTAGGCATTGGGGGGCAATGGTGTTTGTATGGATCCCTAGTGGCCAGACTCCACTAG
>Unigene000307|m.211 type:dumb-complete len:140 strand:+ pos:303-722
ATGCAACCTCCCCCTTCATCTTTTTGTACCAAAAAGGTTGATCACCGTTCTCCCCATCAGCTGCCACCTTCCCCACTGCTTCTTTTGAAATATTTTTTCTACCACCACCACCAATCTCCGCCAGCTCAGACATTTCTCTTTTTTTTTTACATTGCTCAGACCGACCTTCATGAATTGGTAATTGCCTCTGTGAATTCTCTCGAACCTTCGCCGTTTTTCTCCTCCGGTATCAGTCAGATGACATCCGCAAAAGTGCAATCCTCCGCCGGCAATTCCATTTGGAAAAATTCTCCCACCGTAATTTCTCTTCGGCTTGAGATAGACCTTGGACCATGCATCCTTGAACCAAACAGAGAAAACCATCCTTCCCCGTTTGCATGTCTAAAAACATGGATCCCATGGTTTTTCCGATCCACATAG
>Unigene000308|m.212 type:likely-NA len:506 strand:+ pos:2-1519
ATCGCCATATTCATTTACATCCTTCTCAACCTACACACTCTTTTTAAACGTAACTCTCACCCTCTTCCGCCGGGTCCAAGGCCATGGCCTGTTTTAGGAAATCTTCCTCACCTGGGACCTGTTCCTCACCATGCCTTAGCATCACTTGCCCGTGTCTACGGGCCGCTGATGCACCTGCGTTTGGGATATGTGCATGTAGTGGTTGCGGCATCTGCGAGTGTCGCTGCCCAGTTTTTGAAGATCCATGATGTGAATTTCTCGAGCAGGCCACCAAATTCCGGTGCTAAGTACGTGGCTTATAATTATCAAGATCTTGTTTTCGCACCTTATGGACCAAAGTGGCGTATGCTGAGAAAGATATGTGCTGTTCATCTTTTTTCTGCTAAGGCTTTGGACGACTTTTGCCACGTTCGTCAGGAAGAGGTGGCTGTGCTAACAAGCGCTTTAGTGAAATCGGATCCAGGCCTGGTAAATTTGGGACAGTTACTCACAGTGTGCACTACAAATGCACTGTCAAGGGTGATGCTAGGGATGAAAGTCTTCAATGATGGTAGTGGAGACAAGAATTCAGATGACTTCAAACAGATGGTAGTGGAACTTATGGTTGTAGCTGGAGTTTTTAACATCGGAGATTTTATCCCTGCACTTGAGTGGTTGGACTTACAAGGTGTAGCTTCAAAGCTGAAAAAAATACATCAAAGGTTTGATGATTTCTTAGGAAAGTGTATAGAAGACCATAATACAAAGATCAAGAGTGGCGAAGTCAGTGGAACAGGAAAACACATGGATTTGTTGAGTACATTGATTAAATTGAAGGAAAATGCCGATGGTGAAGGTGGGCACCTCACCGACACAAACATCAAAGCGTTGCTTTTGAATTTATTCACTGCAGGCACTGATACTTCATCGAGCACGGTGGAGTGGGCTATAGCTGAACTTATCCGCCATCCAAAGATTCTTGCCAAAGCCATTGCTGAACTTGACTCGGTTGTGGGAAAAGACCGGTTGGTAACAGAATCGGACCTAAACCAACTCCCTTACCTACAAGCCATCATCAAGGAAACATTTCGGCTTCATCCATCTACGCCACTCTCCCTCCCTAGGATGGCCACCGAAGATTGTGAAATTAATGGTTACTTCATCCCAAAGAATTCCACCCTTCTAGTAAACGTATGGGCCATTTCACGAGATCCAGATGCATGGTCGGAGCCACTTGAGTTCCGACCGGAAAGGTTCCTACCTGGTAGTGAACAAGCCCATATTGACATCAAAGGCAATGACTTTGAGGTCATACCCTTTGGCGCAGGCAGAAGGATATGCGCAGGTATGAGTCTTGGCATTCGTATGGTGAGTTTCTTAACAGCAACGCTAGTCCATGCATTCGACTGGATACTTCCAGATGGTCAGATGGCTGAGAATTTGAATATGGAAGAGGCATATGGGCTGACGTTGCAACGAAAAGTTCCATTGATTGTTCACCCAAGCCCAAGGTTGCCTTCACATGTATATCAGACCTAG
>Unigene000309|m.213 type:likely-NA len:158 strand:+ pos:151-624
TGGGATAGCCAAACCAGCAGCCACCAACAACTCAATGGGATCCGTAGTGACCGGCGCCAATGTACAAGAATCCCAGGACTAAACACCCTCGGGGTCTCCCTATCCCGGATTGACTATGCACCTGGCGGCCTCAACCCACCTCACACGCACCCACGTGCCACCGAGGTGGTGTTCGTCCTCTACGGTGAGCTCGACGTTGGTTTCATCACCACTGCCAATGTTCTCATCTCCAAGACTATCAAGGCAGGTGAGGTATTTGTTTTCCGAAGGCTCTGGTACACTATCAGAAGAATAACGGAGCTACACGCTGCCGTGATAGCCGCATTCAATAGCCAGCTTCCGGGAACCCAATCGCTAGCAGCAACTCTGTTTGCTGCAACCCCAAGCGTGCCCAACGCTGTCTTGACCAAGGCATTCCAAGTTGGCAACAAGGAAGTTGACAAGATCAAGTCCAGACTTGCTCCCAAGAAGTAG
>Unigene000310|m.214 type:likely-NA len:110 strand:- pos:1-330
CTCCGTCTTCATGAACCACCTTTCACAGCCTTAAAGTCCCTCGCGCGAATCTACATTGAAAACACACCCTTCCATGAGCCGCATCACCACTGTCTCGACCAGCAGTACTGGCTCCGAACCGGTACCAATAATACCCCGGCAGCATCTCATTATCTGAGGCCATTCTCTTTCGACTCGCAATTCTTCCCCTTTCACCGTTGTCGGCCGGACACCGCAGTGATTCGCCAAAAGATGCGTCACAAGAACGTAGCTTCTATCTCTCTCTCTGGAGTTCCATCCCTAGGGGCCCCCCTACCACGTGCCCTTTCAAAAGGGGCAGATCCATTTATC
>Unigene000311|m.215 type:likely-NA len:102 strand:+ pos:1477-1782
CTTTTTGCACAACCAGATGCCCTTGCTTATGGGAAGACTCCTGAACAGCTGCGAAGTGAAAATGTCCCTGAGCATCTTATTCCTCACAAGACCTTTTCTGGAAATCGTCCTTCCCTCAGCCTTTTACTTCCATGTTTGAATGCTTACAATGTTGGACAGATTTTAGCGATCTACGAGCATAGAGTGGCGGTGCAGGGTTTTGTGTGGGGCATCAATTCATTTGACCAGTGGGGAGTGGAGTGGGAAGTCACTAGCCACCAAGTAAGAAAGCAACTTAATGCTTCCGGGCAAAAGGCGAGCCATTGA
>Unigene000313|m.216 type:suspicious-NA len:166 strand:+ pos:2-499
GGAGGAGTAAGAAGAACAGAAGAAGAGGAAGAAGGAGAAGGGCATCAACTCAGAACCATCAAATGGCTGCAGCGGCTAAGACCACTTACCAGCGTCCAAATCCTCGAAGGGGACATGGCTACTGATGGAGGAAACTCTCTTCCACTCCCCGACGTGTTCAAGGCCACGATCCGCCCCGACGGTGGTCAACTACGTCCACAAAACATAGCAAGAACTCCCCCAGCCCTACGCGTCTCACGCGAGCAGGCCACCAGACGTCCGCTGAATCTTGGGGAACTGGCCGAGCCGTGTCACGTATTCCCACGTGTACCCGGAGGAGGCACGCATAGAGCGGCCAGGGTGCTTTCGGGAACATGTGCCGTGGAGGCGTATGTTTCGCCCGACCAATGGCGGAGCGAGATCAGGAAGGTGATATATAATCAGAAGAGTATGCCATTGTCTCCGCTATTGCCGCATCCGCTGTGCCCTCCCTCGTCCAGGCGAGGGGCACAAGATTGA
>Unigene000314|m.217 type:likely-NA len:100 strand:- pos:1310-1609
ATGATCTATCGCCTGAGCAGTTGGGTTCCAAAATCAAGGAGTATGGGATCACTGCCTCCCGACACTAAAATCCTCTTTCTGATCCCTATCCAATTCCAATTGATGTTCCAGACATCAATAGAGTCCATCTGGGTTGAGTCCTGGTTATATGCGCCAGAAACTGACACAGGGGATCTTGTCACGTCAAGGAACTTGTATATTATAATGGGAACAAGCCCTCGTTTCTGCAGCCCAAATGGAAGCATTCAGGAACGAGATATCTCCCGTCAAGGCGCCTCCTCGGGTGTGCGTACACTCTAG
>Unigene000315|m.218 type:likely-NA len:193 strand:- pos:656-1234
ATGTTCCCCAAGTTCAACCCGTCTCTCTTTCCTGCATCGAGTTCGCTAGGTGGCGGCATTTCCCTACCATCTATTTCCCAGACATTTGCGTTTGTAGGCATCTCGTTACTTTCCGGTATCTTCGAATCGATGTATTGGTGGCGCTGTGGTGGCTTTTCGTCGGAGTATCTAGGCGCTGGGGTGGAGCTGTGTAGTGCATGCCCTGCGGCTGCCGTTGCAGCTCCAGCTCCGGCTCCCGTTGCTGTTGCGCCTCCGAAAGTTGATGTTGACGCCCATGGTGCTTGGCCTCCTGGTGTTATAGGCGAAACTGGAGACATCATTGTCGTCGGCTGTGTCGAGGACAAATCGGGTTGCGTAGGGAGTGTGGTTGTGGTAGGTACGCATTCTGTTGTGGGACACGGGCATATGCACCCTGTGTTGGTGGGGGATGATCGGACGACGAAGACGCTGCTGCACTGGCCTCCTTGTCGTTCATGGCTGCCGTTCTGGATTTCCTCTTTCTGTGACGGAGGAGAAGGAGGAGAAAAATGCCAATCAAGGCTAGAGCTGCGACTCCTCCTACCACTACACCAGCTATGA
>Unigene000316|m.219 type:confident-complete len:191 strand:+ pos:162-734
ATGGAAGTCGATTGTTCCTCTCCGTTTGAAAAGCAATTCCGTCACCCGCTTCTGCATCTTTCCAAAAGTTCGTTCAGCTGTCTTAGTCCAGGAAACTCTCCGGTTTACCTCAATGTGTATGACTTGACACCCATGAATGGCTATGTTTATTGGGCGGGTTTAGGCATATTTCATTCAGGCGTAGAAGTTCATGGTGTAGAATACGCATTTGGAGCCCATGATTATTCGACAAGTGGTGTCTTCGAGGTTGAGCCACGGCAATGCCCAGGATATAAGTTCAGGAAGTCGATATTTGTTGGAACAACATGCTTGGACCCTGTCCAGGTCAGGGAGTTCATGGAGCAGCACTCTACAAACTACAATGGGGATACATATCACCTGATTGTTAAGAATTGTAACCATTTCTGTAAGGATGTATGTTATCGACTGACTGGAAAATCCATTCCAAAATGGGTCAATCGCCTCGCAAAAATAGGTTCAGTCTGCAATTGTCTACTCCGGATGCCCTTAAGGTGGCTGCTGTGCATCATGATCCCAATTTCCAAGAATACGACAGTGAAAAGAGAAGGTTGA
>Unigene000317|m.220 type:suspicious-NA len:150 strand:+ pos:223-672
ATGGAGCGAAGACAATTCATTAATCCATTAATGAAGAAGGTGTTGGAACAAGAACCTGAGATGCTTCCATGCCACTCATCTGCATCTCCATTGTCCCCTCAGCTCTCCAACTTTGGCACTCCTCGTCTCGGTCCATCTATCAAAGTTTGGGATCCTTACAATGTGCTTGCACCACCTCCACCGCCATTGCTGCCTCCACCACATTTGCCATTCTCTAGGGCATACTCGTTGGATGGAGTTGAGTGTGATCAGTTGGTTATGGAGGTTTTTTTGATTAATCATGGGGATTGTGGTGTTAATCTTAGACCTGATTTGATTGGTGGGAGGTGGCCTCAGGCTGATTTGACCACAAATGGACAAAGACAAGCTCGGGCTCTAGCGGTTTTTCTCAACTCCCAAGGTGTTCGCTTCAATGCTGTGTATTCATCACCCCTGGAACGGCGAGGATGA
>Unigene000317|m.221 type:suspicious-NA len:245 strand:+ pos:669-1403
ATGACTGCACTATCAGTTTGTCAGGAACTAAACTTCGCCGAGGAGCAAATACAATTTTCGGATGAGCTTGTTGAGATGAGTCTGGGCCAGTGGGAGGGCTGTCTTACATCAGAAATATACACCTCCGATATGGTGAGTCTAATTGACAAATTACAGCCTGATTTTGTTGCACCCTCAGGAGAGTCACTGAGGCAGGTACAATTCCGGATGATTCAGTTCCTTAATGGCACTGTCCTTGGATTACCGGAAAAGCTGAGAATTGAGAACTTGTCATCATTCCATCAAAATGAGAGCAAGGGATTTTCTCGACAGAACTCACAGAGCTTTGTTAATGACCGCGATGGCCCAATTCCTTTACCACTACATGGAGACGTACTTCCGAAAAATAGGCAAGGCCTAACAAAGAAGTTGTCTGGGAAAAGCAGGCTGCAGTTTGTCACCACAACAGGGAATCAAGAAACCGTAGATGATATGTCTTCTCGTGAAGAAAACAAGCATGCTCATCATCATGAAGCAAATGTCAGTAGTTCTTCCTCATTATGCTCATCATCAATCGGGCTTTTCACTCATGCTGTGCCGATTAAGTGTCTTATAGTGGGCCTCCTTGGATGCAGCCCAGCATTGTTGAATAAAATCTGTATTGATGATTCCTCAGTGACAGTCCTGCAACATTCTTTGAGAACGGGTTGGCAGGTGAAGAGACTCAATGATACGGCACATCTGAGACTTCTCTAG
>Unigene000319|m.222 type:dumb-complete len:107 strand:+ pos:777-1097
ATGCGTTCTATACATATGAATAGCGTTCTATTCCATGTAAGCTCTTCTCCTAATTCCGAACCGGTACTTGAGAGGATCTGGGAACGAGATCAATTGGTTTGCTCCCGCCTATGCATCCCAGCTTTCCTGCTTAAGCCGTTCAGTTCAATGTCTTGTTTGTCTCTTGCTTGTCTTTCTCTCAGTAGTCTTGTCATTCCATCCTGTCGCTATCCTTGGCTTCAGATAGGCAGGGACGGGCCCATTGACTTTTTTGAGCTATTTCATTCATCGATTCAGGGGTTTTTCAGAAGATGGGAAGGAAGGTCGTTAAGTAGTATATAA
>Unigene000320|m.223 type:likely-NA len:220 strand:+ pos:740-1399
ATGGAATCCTCCACAAACTCTGAACCACACACAAATCATGCTCAACACACATCATGTTCCAAATTCAATTCGAACCCATTCCCAAACAAATCAGAGACGAGGCATACTTTTCATAATCTGCCAAAGCAGCATCACCATCCAGAACAGAATTATGCATCATCAATGAATCAACAAGAGGCGAAATATGCGGCTAATGAGATGAAAGCTGAGCCTCAGCAACCAAAGATTGTTCGTATGTACTCACAATCAGCTGCCCAACCAGTAGACTATGCACTAAAGGAAACCAGCCCCTACCTAGTGGCGGGCAAATTGTTGGGGTCGTGTTTACGTTCAGACAAGCCTTCTAGCACCTATGACCTTGTGGAGAAGATGTTGTTCCTATTCGTTCGAGTTGTTAAGGCTCGAGATCTACCTGCTATGGATGTCACAGGAAGCCTTGACCCATTCGTGGAGGTGAGGATTGGAAACTACAGAGGAATTACCAAGCATTTTGAAGAAAAAGCAAATCCTGAGTGGAATGAGGTCTTTGCATTTTCTAGGGAGCGAATGCAGGCATCTGTACTTGAGGTAGTCGTGAAGGACAAGGATCTTGTCAAAGATGATTTTGTTGGAATTGTAAGGTTGATCTTAATGAGGTTCCAACCCGGGTTCCCCAGATAG
>Unigene000326|m.224 type:confident-complete len:146 strand:+ pos:589-1026
ATGCCGGGGTTTTGCTTGACCAAAGGTTTATCTGATTTCAAACCTAGCTCTGGATTTTGGGGTTTTCCTTACCCAAGGCCTAGAAAAAATACACATTTTTTCAAGCCCAAGTTTCATTTTTTCTACGCAACAACATACCTATCTGAGAAGATTGGTTTTTACGGAGATACAATAACATCTACAGGGCATCTTAAGGAGAACCCAGAATTACCATTGTTATCCCATTTTTCAAGTTACCTTTCGAGAACTGGTGCCAGGATGAGAAAACAGACATGGGGATTCTTTCTTCTCTGCACTGATAAAGCACAGCCCCCAGTTCCTTCAATGAACGGAAGGGCCCAAGCTCTGGTCACGGGTTTTTTTCTGCCTATTCGGTCCTACGTGGACAATTGTACCTCAAACGACGGCCAGCGAACAGCTTTTTCTATGAAGGCCTAA
>Unigene000327|m.225 type:confident-5partial len:681 strand:+ pos:2-2044
TCTCCCTCTTCTCTGATCTTGTCTATATCGATTTGTAATGCCGCTACTTTTCAACCGATTTCAACCCAGCACCGATCTGCTGCACTTGAACTACTCACAGACGGATCTTCTGCAAGCTTGCAGGAAACTTATGAGGCACTAAGGACTTTTCAGATTCTTGGCATAAAAAAAGACGCAAGTCCAGCGACCTGTCCCATTGTTGTGCAGACCCTTGAGTCGTCGACGTCTAATATAACGGATTTGTTCTACGCGCTTAGAGTTAATCATATTCTTATGTGTAAAGCTGATCCTGGGTTTTTCGAGGGCATTGTCTCAAAACTCCAAGCTATTGTCAAGGAGGCTAGCTCCCTACATGACTTCTATCATTCTGTTGGAAGTTTGGTCCTTGTTAAGGAGACCTCCCAAAACAACATAGTTCTTGAGGATGCGGACGCTGCATTTCGATCTATCAAGGCCCTAAGTCAAAGTGATGGAAGGTGGCGTTTCAGTTATAATGGCGCTGAATCAAGTACCTACGCTGCTGGACTAGCACTTGAAGCACTTGCTGGAGTTGCATCACTGGCATCCTCAGAACTCGATGAATCAATAATTGGTATAGTAAAGAACGACATAAGGAAGCTTTTTGACAGTCTGGAGAAATATGATGATGGCTCCTTCTACTTCGATGAGAAACTTCTCGATGTGGCTGAAAACTATAATGCCATTTTGACCACATCATCTGTAGTGCGTGGGTTCAGCACTTTTGCTGCAGTTATCCCTGGGAAGCTAGATATTTCAGGAGATAAAATTTTGGGGTTAGCAAAGTTTTTTCTTGGAATTGGAGTGCCTGGCAGTGCTAAAGACATGTTCTACCAGATAGATTCCTTGGCTTGTTTAGAGAACAATAGGGTTTCCACTCCCCTGATCTTATCACTTCCCACTACTGTGCTGTCTTTGACTAAAAAGGACTTACTCAAGGTTAAGGTAAACACTGTCTTGGGATCTGATGCACCTCCTCTAACTGTGAAACTTGTACAAGCTTACAACTCCAACACAAAAGGCACTCCTGTTCTTGAAAACATGGAGCTCAAGTTTGATCCAGAGAGCTCCATCCATCAATTAGATCTTTTGCCATTGAGTATTGATGTTGGGAATTACATATTCGTTTTCAGGGTTTTGCTTCAAGATCCTGAGCATAAGAAGATATATGCTACTGGTGGTCAAACTCATGTACCTGTATTCGTTACTGGCTCTGTTAAAATTGACAATGCAGAAATTACAATATTGGACAATGATCTTGGGACCGTAGAGACCAAGAAAAAGTTAGATTTATCTGGAAAGACCGATTTGTCACTGTCAGCGAATCATTTGCAGAAGTTACGTCTATCCTTTCAGTTGACATCTCCTCTTGGAAATTCATTCCAGCCACATCAGGTGTTTCTTAAATTGTGGCATGGAACTGGAGTTGAGCACATCTTTGTGGTGGGAAATAATGGAAAACAATTTGAGATAACATTGGACTTTCTTGGTCTAGTCGAGAAGTTCTACTATCTTTCAGGAAGGTATGAGCTGCAGCTTACAGTTGGTGATGCTGCCATGGAAAATTCATTCTTACAGACCCTAGGCCATGTTGAGTTGGATCTTCCAGAACCACCAGAGAAAGCGACACGGCCTCCTCCTCAACCTGTAGATCCCTACTCTCGATATGGACCCAAACAGGAGATTATGCATATTTTCAGGGCACCAGAGAAGCGTCCACCTCAAAATCTGTCTCTTATCTTCTTGGGTCTTACTGTTGTACCATTCATTGCATTCCTATTTGGGTTGTACCGTCTAGGAGTCAATCTGAAGAATTTCCCTTCATCGGCTGTACCAGCTACCTTTGCAATTCTTTTCCATGTTACCCTTGGAGCAGTTCTTACACTCTATCTATATTTCTGGCTGAAGTTGGACTTGTTTACCACCTTGAAGATTCTTGGGTTCTTGGGTGTCTTCTTGTTCTTCTTTGGGCACAGTACACTCTCGCACCTTGCATCAACATCCACCAAGCTTAAATCGGCTTGA
>Unigene000328|m.226 type:confident-complete len:428 strand:+ pos:53-1336
ATGGAAGAAAAAGCTGCATACAACAACAAAGGATGCCTTCCGTCATGGGAAGAACTAGAATACATGCCCGGCTTCGGCAACCATTTCTCGTCCGAAGCACTGCCCGGAGCTCTTCCACGAGGTCAGAATAGCCCTCTGGTGTGTCCCTATGGCCTGTATGCGGAGCAAATCTCTGGTACTTCTTTCACCACTCCTCGGAAGATGAATCGGAGAAGTTGGCTGTATCGAATCAAGCCATCAGTAACACATGAACCTTTTCAACCTCGTGTCCCAAGCCACCGGAAACTTGTGAGTGAATTCGACCACACTAACAGTTCTGCTACGCCAAATCAACTGCGCTGGAGACCTGCAGAAATTCCTGATAAGCCAACTGATTTCATCGATGGGCTCTACACGATGTGCGGTGCTGGGAGCTCTTACCTTCGGAATGGATACGCTATTCACATGTATACAGCAAACAAATCCATGGAAAATAGTGCATTTTGTAATGCTGATGGTGATTTCTTAATAGTTCCTCAACAAGGAAGATTGTGTGTTACTACTGAATGTGGAAAGTTGCAAGTGTCTCCTGGCGAAATAATTGTGCTGCCTCAAGGATTTCGATTCAGTGTAGACTTACCTGATGGCCCTTCAAGAGGTTATGTAGCAGAGATATTTGGGACACATTTTCAGCTTCCTGAACTTGGTCCTATAGGTGCCAATGGCCTTGCTGCATCTAGGGATTTTCTTGTACCAACAGCTTGTTTCATCAAAGATCCGCATCCTAGGTACACTATAGTACAAAAATTTGGTGGGGAACTGTTCACTGCAATACAAGATTTTTCCCCGTTCAATGTGGTTGCATGGCATGGTAATTATGTCCCTTACAAGTATGATTTGAGTAAGTTTAGCCCATACAATACTGTCCTGATCGATCACGCTGATCCTTCTATAAACACTGTACTCACAGCCCCAACAGAGAAGCCTGGTGTTGCGTTGTTGGATTTTGTCATTTTCCCACCTCGGTGGGTAGTTGCGGAGCATACATTTCGCCCTCCATATTATCATCGCAATTGTATGAGTGAATTTATGGGAATAATCCATGGAAAATATGAGGCCAGAATTGATGGTTTTGTTCCAGGAGGAGCAAGCCTCCACAGCTGCATGGCTGCACATGGCCCAGATCGCAATACATATGAGGGAACACTTAAACGTGGAAGTGACGTGGGACCCATTAAGATAACCGATACTATGGCTTTCATGTTTGAGTCGAGCCTAATCCTAGGGTGTCTAGATGGGCACTAG
>Unigene000329|m.227 type:confident-complete len:106 strand:+ pos:188-505
ATGTCATCATGGACGACAGTGGACAATGTGAAAATGGAGACCGAAACAGGACCATACAAATCACTCCACACTCAGTGGATGATCCCCCCACATCTGATGAAAGATCACCATGCCATTACAATGAAGTTCTTGAGCATCTTAGCTGAGAGAGATGCAGCCATCCAGAGAAAACTTGGCTATCTCAGAAAAAAAGCTGCCTTGGCGGAACGAGATATGGCAATCATGCACCGAGACACAGCTATTGCCGAAAGGAATAACGCTCTGATGGAGCGGATAATGCTATTGCAGCCCTTGAGTACAGAGAGAGCGCTACTGTAA
>Unigene000330|m.228 type:suspicious-NA len:167 strand:+ pos:298-798
ATGCAGAATGATTGCAGCACGAGCGCGCCATCTACCCCGGGACGAATTCGACACCGCAAACGTTCATCCGAGGCTCCTACTGATGCAAGTAAAGCAAATGGAAGCCTACTTGTCAATGACCAAAACAAATACAAATCAATGTTGATCCGTACGCAATCTACTGTATGGATGATTGGGGGCTTTGCTCTTACAATCTACATGGGGCATCTCTATATCTGGGCCATGGTGGTTGTTATCCAAATCTTTATGGCGAAGGAGCTATTTAATTTGCTTAGAAAGGCTCATGAAGATAGGCAACTTCCTGGTTTCAGGCTTATGAATTGGCACTTCTTCTTTACGGCCGTGTTGTTTGTTTATGGGCGCATTCTCAGCCAACAGCTTGTCAACACTGTGACTTCAGATCAGTTCTTATATAAGCTCGTGAGCGGACTTATCAAATATCAAATGGTCATTTGTTATTTCTGTACATTGCAGGATTTTTGTGGTTTGTTCTTACATTAA
>Unigene000331|m.229 type:likely-NA len:161 strand:+ pos:277-759
ATGGGCTGTTTGGTAGCTCCAACGCTGTCCGTAGGATCTATTCTTCTCCAACAAGCAGCAATATCTGCTTCATTCCACTACAACAATGTAGAGATTGTTGAATCGAGGCCAACTGCATCGGATCTTCCATCACAAGATGCAATCCAAATTGCAAACAACCTCTCCAATCTTGGACAGATTTACAATCGAGAAGATATTCAACAAATGTTCTGGCAAGGGGTCAACTCCTGGGAGAGGACGGGATTCGTGTTCACAGTTTGGTCCTCCCTGGGCTTTCATCCAGCACAACAGTTCACTTCTCTGCTGCAGGGGAGGTATACAGCCTCAAACATGATGTCACAGATGTGCAGTGCCTTATGCCAGGCTTACTTCTTGTATAAGGAGAGTTGTGCGACTCAAGAACTTGGTGTATGGTTTGGAGAAATTTCTATAGGAATTTCCTCAGCGGCAAATTGGAGGCAAAATTTCAGACAGCCACAATAG
>Unigene000333|m.230 type:dumb-complete len:157 strand:+ pos:555-1025
ATGGACAAAGAGACCAATGTTGTTGAGACACCACAATCGTGTCATAAAGGAACAAGCCTGTCTATTGATCCACTTGCTCCTGCGTTTGGACAAGATGATTCTTCATCTCGCTCTGGTGGGGACACAAATTTTGATGCACAAAACAAGCGCAAGACATTAGGCCAACCAAGTTCCCGCAAACGCAAGAGGAACAGTAGTGAATTCGATGATGCCATAACAGAGGCTATGCTGGAGATGGCAAATGCATCAAAGTTGAGGGTGAATGCATTGATCCAGTGTGGTGACAAATTTCCCATTGCAAAATGCATTGAAGTATTAGATGAAATATCAGAAGTGGATGAAGGCCTCTACTACACTGCTTTAGATCTGTTTGAGAACCCGGATCTGCGAGAGATTTTCCTCTGCCTTAAAATTGACAAAAGGTTCGTATGGTTGCAGGGTAAGTGTGCAGGTTCCCGTGTCTCAACATAA
>Unigene000337|m.231 type:confident-5partial len:177 strand:- pos:882-1412
TCTCTTTCTCTTGAAATTAACCTTGCTCGCGCTTCGGTTAATTGGACTATTGTGTCTTCAGTTGTGTTCACAGCCCATGAAAAGCCACACAATGCAGAACACAAACCCTGTACTGAACATTGTCGACCCATACAATGTTGTCCTCCCACTATAAACCTTGCACACCCAACAGAGAAAGAACAGCAAGGCCTGTCCGCATCATCCCAGCTGAATTGGGTCAAAAGTTGCGACAGTTCAGGGCCAGATTTCTTGACTGATATGATTGCTGCTTTTCACACGGTCTGTCCAGGAGAAGGGACAGAAGGATCTCAAATGCTTGCAAATTACTCCTCCTGCATAGATCTTTTCCTCTGCTGCTTTCCTACTGCTTTCTTCTTTGGCATGGTTTTTAAGCTTGATCGTCTCTGGACTCTTCATAGGGGTAAATGTCATAGTTTCCATCTTCAAGAGGGCCTTGGGGTTCCATTTGGGGTCACAAGATCCAGCCTAGCAAAGTGTAGCATAACAGTGTTGCTTTTTCCACTTGTTTGA
>Unigene000338|m.232 type:confident-5partial len:122 strand:- pos:610-975
GAACCAATCTTCACCAAAAAGATCAAGTTTGTCTTTGATATTGAAGTGCCAAAGAGACTCGAACCACACCCGAGATTCTGCAACCATAGCCCTATTTTGAGAACCAATCTTCCCAAAAAAATCAAGTTTGTCTTTGATTATGAAGTGCCAAAGAGAATCCAAACCGCACCCAAGCTTCTGCAACCATTGCTAAGCAAAGCGATGTTCATTTTGAAACCTTTGAGTCCTAACCCACCCAAGCTCAAGAGGCAAGCAAATCAAATCCCCAACGCCAGGTGGTATTTCCTTTTCCTCAGAAGATCCCCACAAAAATCCTCCAAATCCTCCGCAACCGAGGCTGGAATCACACAGAAGGACATAAAGTAA
>Unigene000340|m.233 type:dumb-complete len:110 strand:+ pos:91-420
ATGCCTTATCTACTCACTCCCTCTCTCTCTCTCGCACACACAAAATCTCTCTCTCTCGAAAAGCACCATTCAAAATCAACATTGAGAAAGTATCTCTGCAGCCATGGCTGCTGTGTCATCAACGACCGCCACCATTTTCATTTCGCCTCAAGCAGAAAATTCCCCAGAAACTCGTCCTACTTCATTAGGTTTCCTTCAAAGAAAAGAAACAGTTTCATACTTAGTCGCTCTAGTGATGCACCTACACAAGAAACCGCAGTAGACGTGGACGAAGACGGTCCAGGTGAGCAGTTGAAGCTTTGGAACCTTCAGAGGTCCCATATTCGCTGA
>Unigene000342|m.234 type:dumb-complete len:607 strand:+ pos:1566-3386
ATGCCTGAAGATGGCTGGACTATGCAAGATGGTACTCCTTGGCCTGGAAATAATCCCAGAGATCACCCTGGAATGATCCAGGTTTTCTTAGGCCACAGTGGAGGGCTTGATATGGACGGTAACGAACTCCCCCGACTTGTATATGTTTCTCGTGAAAAGCGGCCAGGCTTCCAGCATCACAAAAAAGCTGGAGCAATGAATGCACTGATTCGAGTGTCAGCTGTTCTGACCAATGGTGCCTATCTTTTGAACGTTGATTGTGATCATTATTTCAATAACAGCAAAGCTCTTCGAGAATCCATGTGTTTTATGATGGACCCTGTGCTGGGAAAGAAAACCTGCTATGTTCAGTTTCCTCAAAGATTCGATGGCATTGATCTTCATGATCGATATGCTAATCGCAACATAGTCTTCTTTGATATCAACTTGAAAGGGTTGGATGGCATTCAGGGTCCAGTGTATGTGGGAACTGGATGTTGTTTCAACAGGCAAGCTCTATATGGGTATGATCCGGTCTTAACTGAAGCTGACTTGGAACCAAACATTATTGTGAAGAGCTGTTGTGGAGGAAGAAAGAAAGGAAGGAGTCGTAAGAAGTACGCCGATACTAAGAACCGTCAAATGAAAAGAACTGAGTCCACAATCCCTATATTCAACATGGAAGACATTGAAGAGGGCGTAGAGGGTTATGATGATGAGAGATCGCTTCTTATGTCTCAGAAGAGCTTAGAGAAGAGATTTGGTCAGTCACCTGTATTTATAGCATCCACCTTCATGGAACAGGGCGGCATTCCACAGTCAACCAATCCTGCTTCCCTACTGAAAGAAGCTATCCATGTCATTAGTTGTGGATACGAGGATAAGTCTGAATGGGGCAAAGAGATTGGGTGGATCTACGGTTCTGTTACTGAGGACATTTTAACAGGATTTAAAATGCATGCCCGAGGATGGCAATCTATTTATTGCATGCCTCCTCGCCCTGCATTCAAGGGGTCTGCACCTATCAATCTTTCAGATCGTCTAAATCAGGTTCTTCGATGGGCCCTAGGATCGATTGAAATTTTGCTGAGTAGGCATTGCCCCATATGGTATGGTTATAGTGGAAGACTGAAGCTGCTCGAGAGGATAGCCTACATAAACACCATTGTTTATCCTCTAACCTCCATCCCATTGCTGGCCTATTGTATACTTCCTGCAGTCTGCCTTTTAACCGGAAAGTTCATCATTCCTGAGATAAGCAACTTTGCTAGCATGTGGTTCATTCTGCTGTTTGTGTCCATTGCCTCTACTGGAATTTTGGAGCTCAGATGGAGCGGAGTTGGAATAGACGATTGGTGGAGAAACGAGCAGTTCTGGGTCATTGGTGGTACATCAGCACATCTTTTTGCTGTTTTCCAAGGGCTGTTGAAGGTGCTTGCGGGCATTGATACAAATTTTACTGTAACATCAAAAGCTTCTGATGAGGATGGAGATTTTGCAGAGCTGTATATTTTCAAATGGACTGCATTGCTGATTCCTCCAACCACTGTCCTCATCGTGAACATGGTGGGTATTGTTGCAGGTGTTTCGTATGCGATCAACAGCGGATACCAATCTTGGGGACCCCTCTTTGGCAAACTTTTCTTTGCAATATGGGTTATTGTCCATCTATATCCTTTCTTGAAGGGTTTGCTGGGTCGGCAAAATCGTACTCCCACTATTGTCATTGTCTGGTCATTGCTCCTTGCTTCCATTTTTTCATTACTATGGGTGCGAATTGATCCCTTCACTTCTGACCCAACGAAAGCAGCTTCACAAGGACAATGCGGCGTAGACTGCTAG
>Unigene000343|m.235 type:confident-complete len:111 strand:- pos:239-571
ATGCAGGCCGAGACCATCCTCGCCACAAACATAGCTCTCCCGTTGCAGATTTTCACCAAAACGTCATCTTCTACACCAACTGGAGCAAGAAGTACAACCACCATCAGGCTCTACACCTCTAATGCATTGTTGGGTCCTCTAGTCGTAAATGTTGAAGCCCCATCTCCTGGAAAAATGAATCCACCATTTATGGACCTAATATCGTACACCGAAACGCAAAGTCCTAAATTTGGGATACCTTATCCAGGAAAAGCGTTTCGAGTTCCCCCTTATAGCTTGCTCAAGAGGCTGGTTAAGGAGATGAGGAGGCAGCCGCAAAGTATGCTCAATTAG
>Unigene000345|m.236 type:likely-NA len:127 strand:+ pos:563-943
ATGAAGAAGAACAATGACAGTCTCTATTGGCAAAATGTACAATTGTATACGTTTGGTGCAATCTTCAACATGGTAAAACTTCTACTGGATGACTTCAGAGGTGGATTTGAAAATGGGCCTTGGTGGCAACGCCTTCTTGATGGTTATAGTATTACGACGTGGATGGTCGTACTCAATCTTGGATCTACTGGGTTGCTAGTCTCATGGTTAATGAAGTATGCAGATAATATTGTTAAGGTTTATGCGACATCAATGGCTATGCTACTTACAATGGTTTTGTCAGTCTACCTCTTCAGTTTCAAGCCTACATTGCAGCTTTTCTTGGGAATTATTATCTGCATGGTGTCATTGCACATGTATTTTGCCCCACAAACATGCTAG
>Unigene000346|m.237 type:dumb-complete len:152 strand:+ pos:1295-1750
ATGTCCAGTTGTTCAAATTGCAGCTGGGTATGTTACCTTCTTGCTCTGACTTGTCAACCGGGCGGAATGTCCGTGTATTCCGTTGGGTGTGGTCTTGGCGGCAAGCTTGGACATGGTTCGAAAACTGATGAAAGGTACCCTCGTTTAATCGAACAGTTTCAGACTCTGAATATTCAACCTATGGTGGTTGCAGCGGTTGCCTGGCATGCAGCTGTGGGGGACGAGATGGTCGTGTCTGCACCTGGGTTGGGGGCGGTAGGATGCTTGGGTCATGGAAATGAAGATTGTGAATCTGTCCCCAAAGTGGTGGAAGCCTTGACTAACATCAAAGCAAAGCATGTTGCTACAGGTGATACACGACATTTGTGGTTTCTGAAGAAGGGGACGTATATTCATTTGGATGTGGAGAATCATCAAGTCTTGGGCACAACGCTGTGGTGGATGGACAGGAAATAG
>Unigene000347|m.238 type:confident-complete len:102 strand:- pos:1211-1516
ATGCCTACAATAGTACAGAAATACAACTATCTACATCATCGGTTCATTCACCAGGTAACTGCTCCCAACTCCAAGCACTTTGAATCCATCAAGCAATCTGCATCTCCAGGGGTGATCACAAATCCTGAATGTTATCTACTCCGCCATGGAACAGCCAAAGGGTCCCGGATATATATACTAACCCCCTGCATTCATATAGAACAATGCAGTAGCAAATGGAGGCGGTGGATCATACGGGAAGTAGAACAACTCATTCACAAATTGTATGCTTTTGTGGTACCTCCACAAAAAAATGGACATCAATAA
>Unigene000348|m.239 type:confident-5partial len:526 strand:+ pos:2-1579
ACCCACACTCTCAAGAAGAAGAAGAATGAGAAGAAGCTGATACAAACAATCTTGTTAAAAGAAGCCAACAAAATGGGGTTGATTTCTGGAATGATAATGGGGATGTTGGTCGGGATCGCGGTGATGGCTGGTTGGCGATACGTGATGAATCTTCGCAGCGCCAAACGCGTCGCTAAGTCTGTTGATATAAAACTTCTTGCTTCTCTAAGTAGAGATGATCTGAAAAAGCTTTGCGGTGATAATTTCCCTGAATGGATATCTTTCCCTGCGTTTGAACAGGTGAAATGGCTGAACAAGCAACTTAGCAAGTTGTGGCCATTTATTGCAGATGCAGCAAGTATGGTTATCAAAGAATCAGTTGAACCACTGCTAGAAGAATATCGAACTCCAGGGATTTCATCGCTTAAATTCAGTAAACTGTCTCTTGGCAATGTGGCACCCAAAATTGAAGGAATTCGTGTTCAGAGCCTTCAAAAAGGCCAAATTACAATGGATATTGACTTTCGGTGGGGTGGTGATCCAAGCATCATTCTTGCCGTTCAAACTGCACTGGTTGCTTCAATACCCATTCAGTTAAAGAATCTTCAGGTTTTCACTGTGGTGCGTGTTATCTTCCAGTTGACCGATGAAATTCCCTGCATTTCAGCCGTTGTTGTTGCCCTAATGTCTGAGCCGAAGCCTCGGATTGATTACACATTGAAGGCGGTTGGAGGTAGTCTAACTGCTATTCCGGGACTTTCTGATATGATTGATGATACTGTGACTTCAATTGTGACAGATATGCTCCAATGGCCACATAGGATTGTTGTTCCAATTGGTGGTATACCAGTGGATACAAGTGAATTAGAGCTTAAACCACAGGGCAGACTTTCAGTGACTATTATTAAAGCAAATGATTTGAAAAATATGGAAATGATTGGTAAATCAGATCCTTACGCTGTTGTATATATCCGGCCTCTATTCAAGGTTAAGACAAAGACTATCAGTAACAACCTCAATCCTGTTTGGAATGAAACTTTTGAGTTGATAGCTGAAGATAAGGAAACACAATCAGTTGTGCTTGAGGTTTTTGATAAAGATGTTGCTGCTCAAGACAGTCGATTGGGGATTGCAAAAATACCTTTGATAAGTATAGAACCAGAAACTCCAAAAGAAATGGATCTACGGCTGCTACCAGCGCTTGACATGCTAAAAATTAAAGACAAGAAAGATAGAGGAACTATTACTATTAAGGTTTTGTATCATCAGTTCAACAAGGAAGAGCAAATGGCTGCCCTGGAAGAAGAGAAGAGGATCCTCGAGGAAAGGAAAAAACTGAAAGAAGAGGGTGTCATTGGAAGCACAATGGATGCACTTGATGGTGCAGCCTCCGTGGTTGGCTCAGGTGTTGGGATGGTAGGTACTGGCATTGGTGCAGGAGTTGGAATTGTCGGGAGTGGTGTTGGTGCTGTTGGCAGTGGGCTGAGCAAGGCAGGAAAGTTCATTGGTAGGAGCATTACTGGGCAATCAAGCGGGGCTAAGAAGAGTGGCAGCAGCACACCAGGTTCTCAAGAAAATGGAGGCACAAAGCAAGCTTAA
>Unigene000350|m.240 type:dumb-complete len:218 strand:+ pos:817-1470
ATGTCAGTGCTCTCTCCTTCATACTCCACAACATGGTGCCTGGTCTCCAGTCTACATAACAACAAGTGGGTGACAGCCAAGTGCGTGTCCGACTCTATAATTGTGCACATCGGTGACACTTTGGAGATACTTAGCAATGGTAAGTATAAGAGTATACTGCACAGAGGGCTAGTGAACAAGGAGAAGGTTCGGATCTCGTGGGCGGTATTCTGCGAACCACCAAAAGATAAGATTGTCCTCAAGCCACTCCCAGAACTTGTCAGTGAGTCAGAGCCTGCACGCTTTACCCTCGCACATTTGCTCAACACCTTCACAGAAGCTGTTCAAGAAAACCCAAGAGGCCCTCTCGAATTAAGTCCGAATGTTCTGCAGTTGGGAAATCGTTGTAGAATAAGTCAACTTCATGTCGACTTTAGCAGAAGTTCTGAATTTCTTCCAAAACCCATAGTATGGTGCAATTCTGCAATCATAGGCCTTTTAGGATTTTTGCTATTCCCCTTATTGTTGGAATGTTGTTGTGCGGGGAGCTTATACAAACAGTGCTATGGCTGCTACGAGGACGAATTTAATCACATACAATGCAAACAAGCAACCAAACAAACACAAAACCAAATGCAAAACTTAGGAAACATAAAGAACCACAAGATTGCGTGA
>Unigene000351|m.241 type:dumb-complete len:115 strand:- pos:1153-1497
ATGAGGCTTGTATGGAGGGGGAATATGACACCATGTGCTCCAAGTAGTCCACCTTTTGCCTTCACCAGAGCTGGTGGAACATTTGTAGATTTTAGAGTACTTGTCTTCTTTACTATTTTCTTTGATTTTTTGTTAACACTTTTGATAGATGCAGAAGCCACTTTGGTTACTGTCTTCTTTAAGATTGGATTTACTATCCGATGCTGTAGACTTCTTCAATCGCAGAGAAATAGGAACATCATCTTCATCGTCGTCTCTGTCTTTGGCTCAGCTTTGACAGATGCATATTTAACTTTCTCGGAAGCAGATCCATCCGAAGGTTTCAGCTTTTTAACAGATGATTGA
>Unigene000355|m.242 type:likely-NA len:141 strand:+ pos:1718-2140
ATGTGTCCGACCATCTTATCTCATGTGACACATGACATGGAATGTTATAAGGAGGAAATCTTTGGTCCAGTTCTGCTTTGCATGCAGGCTGACACACTCGAAGAAGCAATGAGCACTGTCAATAGCAATGAATATGGTAATGGAGCATCTATTTTTACCACATCTGGTGTAGCTGCTAGGAAGTTCCAGAATGAAATTGAAGCAGGACAGGTTGGTATCAATGTTCCCATTCCTGTTCCATTGCCTTTTTTCTCATTCACTGGGTCCAAGGCTTCATTCGCTGGTGATCTCAACTTCTATGGCAAAGCCGGGGTTCAGTTTTACACCCAAATCAAAACAGTGACTCAGCAGTGGAGGACTTGCCAGTCGCGGAGTATCATTGGCGATGCCCACATCTCAGAAATCTTGAAGTGCCCTCCATAA
>Unigene000356|m.243 type:dumb-complete len:180 strand:+ pos:692-1231
ATGATTAGCTCTGGGCCAAATAATATTCCGTCACTCCTTTACGTGATAGCTAAGTACCGTGGCGCCGAGAATTCACCCAAAGTCGGGGGATGGAATGTGATTGGAGTCACCATTGTAAAACAGAGAGAATGCATACATTCTCGCAGCTCACATGCCGATGAAACCAAACTCCGCGTCTCATCGACCTTGATGACGCAGTGCTCTACCCTCTCTCGGGACACTGGACTGCCCAAAGGTGTAATCCTCACTCATAAACTTGGTTTCCAGCATTGCTCAACAAGTCGACGGAGAGAACCCCAGTTTGTATTTGAAATCCGACGACGGTGGTACTCTGTTTCTTCCTCTGTTCCATTATTCTCTCTGCACTCTTGTTCCCTCGGTTCGCTGAGGCAGGGCTGGGTATTGTTAATGCCTAAATTCGAATGGGCCTCCTACAGTTCATCCAGAGACTCAAGTGTCAGTGGCCCGTGGTGCCCCCATGGTGTTGGCCTTAGCCAAAACCCGCGTGTGGAACAATATGATTTGAGCCAATTCGGATAG
>Unigene000357|m.244 type:confident-5partial len:163 strand:+ pos:1-489
AAACCTGCTTCATTCATCCTCCTTTTCATTTATACTATTATGCAACCATTCCCTCTGTTGCCCAATGACCAAAAACAAGCGCTCCTACAATTCAATCCTCACTCATCAATGAACAGACTAGCAACTCACCCACAGACACCACTCTCGGTGGCATGCAGTCATGGAATTCGAGCTCTGACTGTTGTCACTGGGACTTGGTCACCTGTAAGACTCGTTCTCCTTCAAGAGACGTCGTCTGCTCTTGATCTTTACTCATTTGTCACTTCCTTAGCTCCCAAGACTGTCCTAAACTCCACAATTTTGGCGCCGCTTCCGTATAACAAGCTTGGTCAAACTGACATCTCCTCGAATTCAATACAAGGGGAACTCTCGAGGAATGGCATTTCCAACTTGACTCGTTTGGTTTATCTTGACTTCAGCAGAACAGACTCAATGGATCCATTCCTCTTCAGTTGTTCCGCATGCGGAATTTGCAGTACCTCGATATGA
>Unigene000358|m.245 type:likely-NA len:174 strand:+ pos:77-598
ATGGGGTGTTCATTTTCTGGTTTAAATGCATTGTATGATTCGGTGAATGGAGGAGGAGATGTTTGGATCAACGAGAACCGTTTCAGAATTGTTAGACAACTTGGTGAAGGTGGATTTGCATATGTCTATCTTGTTAAAGATATTGGCATCATTGCTGCTCCTTCTGCTGTTAATGATGGTGTCGGCAAAGAACAGTTCAGAGACCCTTCTCATCTTTCAGATGATGGCACATATGCAATGAAGAAAGTACTAATTCAAAATGATGAGCAGTTAGAGTTGGTAAGGGAAGAAGTCCGTGTGTCTTCTCTATTTAGCCATCCCAATCTACTTCCGCTTCTTGATCACGCTATCATTGCAGTTAAGCCTACACAAGAAACTTCTTGGAATCATGAAGCATACTTGCTATTTCCGGTGCATTTGGAAGGAACGTTGTTTGATCATGCCAAAGCTATGAAAGCAAAAAAGGATTTCTTCTCTACTAGTGATGTTCTCCAATATTTCGACAGCTTTGTGCAGGATTGA
>Unigene000360|m.246 type:confident-5partial len:142 strand:+ pos:2-427
GTTCCAAATTGGAATCTCAACCCGCCGATCGTCGCTTCCTTTTGGAGAGTTTCCAGGGTTGGTCGATTTCAAACAATAATCATGACATCCGAGGTTGAGAACAAATCATCCGTCGATGATAGTCTTCCCACTGTCAATGCAGAAAATTTGCAGGCTAATATGAGAACAATCTACTACAGCCGAACATTTCTGTCTATTGTTGCTGGGGTGATTGCTGGAATTCTTGGATTCACCAACTTGACCGGATTTGTTTTCTATTTCCTTGTGATGGCGATTACTTCATTGGGACTTCTGGCGAAGGCAAAGTTTTCAGTTCATGCACACTTTGATAGCTGGAACAGAGTCATATTAGATGGAGTTCTAAGCGGCCTAATGTCGTTCGTGTTGTTCTGGACATTTGCATATGACCTTGTGCATATATTCTAG
>Unigene000361|m.247 type:confident-5partial len:251 strand:+ pos:3-755
AGAAGAAAAGCTCGACACGTTAACACAAAGACACTCACTCCTTTTCTTATCACCACCGTCAACTACCTGGGAGAGTTTACAGCCATGGCTGAGTTAACTCAGTCAGAAACAGTAAGTAACAACACCACCAACAGTAATAAGACCCCAACAGTATGGAGAGGTTTGATGACTTGGTTAGCTTTCTTCTTCCAAATCTTCATTCAGATCGTAAAGGGCGCTCCTTCATTGTCTCAAGTTCTTTCTTTTATTGGTTTTAGATACCCTTTACTCACTTCATCATCTTCTTCATCACCACCACCATCTTCTTCATCTCAAGACTTCAAACGCTTACCTGTTGTTGAGATTCCACTTAATGAGTCTCCTTCTTCAACCCCTTTACCTGATACAGTCAGTACTATGGTCAGCCTCACTGAAAATGATGATGATGATGATGATGCGGTGGATGATCAACAACAATGCTTGGAGAAACTCACGCTAGTTTTGGACTTAGATGAGACTTTGGTATGTGCTTATGAGACATCTAGCTTGCCTATCATTCTTCGAAGTCAAGCCACAGAAGCTGGACTAAAATGGTTTGAGCTGGAATGTGTATCTTCAGACAAGGAATTTGATGGAAAGCCTAAGATCAATCATGTAACAGTGTTTGAACGTCCAGGTTTGAGAAATTTTTTGAAACAGACAAGTGAGTTTGCAGACCTTGTGCTCTTCACTGCTGGCCTTGAAGGTTATGCGAGACTCTTGTTGACAGAATAG
>Unigene000362|m.248 type:confident-complete len:175 strand:- pos:301-825
ATGTGGACCTCTGTTTACCATTCCGGAAAACCTTCCTTGGACATGTCGCTCCTGAGGTTAAAGACAGTTCAAGCTCACTGGTATACGGGAGAATCTCTTTTCGCTTCATTGCCTTTGATCGGACATAAGGATCTTGCACTTCTGAGACCTCGTCAGGTTCTGGTAATAACACTCCACCTAATGCCTCGGTCATCGGCTGTAAAGTGCCACCTCGGAGCACTGTCTCCACTGCTGCTTGACAGATGTGCCAGTTCCCTGTCCAAAGTAGACCGACAGCTCCATTTACTGGATTCACTGTGCGCCCACAAGCTTCGAATAGAAGTGATTGGAACAAAGCAGGTCTTTTTTTTCGGGAACCCCCGAAATGAAAGACATAAGACCAGCACGCGAGAATTTGGCTACAAAGACAGTGGCGTGACCCTGGGACTCGGGGGTTTCAATCCACTGCAAGCACGGCCGGAGAATGCAAGATTCACTGCATCCTTTTCGAAGAACTCGGCAACCATTGCAACTCATACCGTATAA
>Unigene000363|m.249 type:likely-NA len:116 strand:+ pos:96-443
ATGAATACACATTTCAGCCAAAAGCCTACGCGACTTTCACTCCCACATCTCCCAACATGGCCGGACCCATCCAGACAGAAGCTTCTCAGAGAGAACATCTTCCGAGACTCTCCCGAGCGGGGCAAGAAGCGCGCCAGGACCCAGTCAATGCCGCCTCCCGAGTTGCCCAAGCTCGTTGCTGAACAACACCAACCAATCCCCACCAACGATAAGGATTCGCAGCGCCTCATCGTTGTGCTCTGCAATGCCACGCTCGAGACCTACAAGGCGTCGCATGGCTCCGGTCGTGGACCTGGTGGCAGGAGGACAAGTACAACCTCCTCAACAGCGACGATCACATCGGTGTGA
>Unigene000364|m.250 type:confident-5partial len:124 strand:+ pos:3-374
AGCAAGGTGCCGAAACAAGCAGGAGAAGCTGCCCCGGAGAAGGAACCCGGGGACAAAGAAGAAGAAGCCCCGAGGCCGGGCACAGTCGTCAATAATCGACTTTTCAAGGTGATAAAGCAGGTCACCCTGACATTGGGATCTCCGGCAAGGCCAGGGAATGTTATACACAGCTCACCAACGACCTCTTCGCACGATCGCAATCGCAGGCATCCACAGCTGCGCCCGCGCATCACACAACAAGAGCAACCCTTGTCCTCCCGGGAGATCCCGACCGGCTGTGCGTCTTGTTCTTCCCCGGTGATTGGCCAAGCATGCTGTTTCCGAGGGGCACCAAGGCAGTCCCACATTCACCAGCTTAATCATGTTTTTTAA
>Unigene000366|m.251 type:confident-5partial len:111 strand:- pos:483-815
AGATCCACCGTCAAAGAACAAAAAGGAACAGCAAAGAGCTCTTCAGAGTTCAATGTGGAGTTAGATAACAGCTCCACCGTTGACTCTAACCACTTGACCATTGATCCATTCCCCAGCATCGCTAGCTACAAACCCAACACTGGAGCCACATCTTCAGTCTCACCAATCCTCCCCAGGGGACACGCATCGGCTATCTCTTCACATATCTTCCGTCTTACCAGCATAAAACAGCTCCGTTGCTATAGGGCCAGGCGCAATACAATTAGCAGTAATACCCGTTCCCTTCAGTTCCTTCGCCATAACCTTGATCATCGTCTCAACAGCTGCTTTTGA
>Unigene000367|m.252 type:suspicious-NA len:353 strand:+ pos:174-1232
ATGGCCAGGGTTCTGGTTCACTCAACAAACCTACCTGCTGCCGTTGTTGGTGAAAATCATGGCCCTCTTCGAGGATCTGGAAAAAGCAAAAGGGCAATCAAAATGATGTGTTATGCCCATGCACCCCACATGAGAATGCCAGGGTTTTCTGGACTGCGGGGATCCAATTCGCTAGATACAATGCTGACATATGGTTCCAATTTCCACTCCAAAGTAGCAGCTGCAGTCTCTGCCCCCCGTGGAAAAGCAAGTAGAGGTGTGGCCAAAGCCATGTTTGAACGCTTCACCGAAAAAGCTATTAAAGTAATTATGCTTGCACAAGAAGAAGCAAGACGATTAGGACACAATTTTGTTGGTACAGAACAAATACTACTTGGTCTTATCGGTGAAGGCACCGGTATTGCCGCCAAAGTTCTCAAGTCCATGGGAATCAATCTGAAGGATGCTCGCGTTGAAGTGGAGAAAATTATTGGTAGAGGGAGTGGGTTTGTTGCTGTGGAAATACCGTTCACTCCCCGTGCAAAGCGTGTTTTGGAACTGTCACTTGAGGAAGCTCGTCAACTTGGGCATAACTATATTGGGTCTGAGCATCTGTTACTAGGACTTCTTCGTGAAGGTGAAGGTGTTGCTGCTCGTGTGCTTGAAAACCTTGGTGCCGATCCAAATAACATACGCACACAGGTTATCCGTATGGTCGGTGAAAGTACAGAAGCTGTTGGTGCGGGAGTTGGGGGAGGAAGCAGTGGCAATAAGATGCCTACACTTGAGGAGTACGGCACCAACCTGACAAAACTGGCAGAGGAGGGTAAGCTGGATCCAGTTGTTGGAAGACAGGCACAAATAGAACGCGTGACACAAATTTTGGGTAGGCGCACAAAAACAACCCATGTCTCATTGGAGAACCTGGTGTGGGGAAAACAGCGATCGCAGAAGGACTTGCTCAACGTATTGCTAGTGGTGATGTTCCAGAAACGATTGAGGGGAAGAAGGTTATTACACTGGATATGGGTCTTCTCGTTGCTGGTACAAAATACCGTGGAGAGTTCGAGGAAAGGTTGA
>Unigene000368|m.253 type:confident-complete len:194 strand:+ pos:80-661
ATGCGTCATTTCTTGAGCTTGTACAATCGAGATGGCGTGGAATCAATTGAATTGGGTGACGCTGCACTGCGATTAGGTGTCGTGCGGCGGCGGATTTATGATGTAGTGAATGTGATGGAGAGCATTGGGGTTCTTGCGAAAAAGGGAAAAATGAGTATTCTTGAAAGGTTTGAAGGAATGCATAAGACATTAGATCAGCTTAAGGAAGTTGCTCTGAGGGAAAATGACCTTAAAACTACTAGTAGTACTAGCAATACTGAAGCAGGAGGTGATTTATCAGAGGCTTTGTATGCATGCGAAGAGGAACAATTTTTGATTCAAGTAATGGAAGTGGACATAACAGCTCAAGCAATTGTGACCTGCTTCATAATCCTAGTTCATCCTCTAGACGAGAATCAAAGGGAAAAATCTCTGGTGCATCTTACGGAAAATTTTGTGAAGCTCTTTCTCTGCTCAGATAATAACTTGATCGCACTTGATGAAGCTGCAAAGATTTTGCTTGGGCATACACATAATCCATCACAAAGACCAGACAATTCCAAAGCAAAGTTAGAAGACTGTATGACATTGCAAATGTTCTAG
>Unigene000369|m.254 type:confident-5partial len:125 strand:- pos:755-1129
CTAACTCGTCCTCGCCGAAGTGCACATGGAGATAGATTAACAACTCAAGAAGCCGCTGCATGGCCACGCCACCAATTATCACCTTCAAGGATAGCCGCTCTTACGGGTCCAGGGGTCCATCCCCTTGCCTGTATAGCCATGCACAGGGAAATAAAATTGGATTCCTTCCAAAATCAAGCCAAGGTCCCGTGTAAGCAGCCTAGCAAACTGATGCAAGCAGCAGCCTCTCGAAGCTGTTCTTCTGGTGCCTCCATAAGCCCATCATACGAATTCACGCATGCCTATGCCTTTGCACAGCAAGTCCTGCAGAAGTCCAAATGCCCAGTTCCGATGCACGATATGCAACAAGGTCACCCAGAGTCGTGCACTGAGTAA
>Unigene000370|m.255 type:suspicious-NA len:331 strand:+ pos:406-1398
ATGAGACTGGCGTACGCCGCCGGTGTCAGCAGTGTGCAGGGCGTCCACGACCGCGTGCTCTCCATCACTGGCAGCCTGTCGGGCTCTCCAAGGCCTATGGGCTTGTCGCCAAGGGCCTCTCGATGGCGCACCTGCAATGGGCATGGGCGGGTCATTCGAGCGACGGCACACCCCATTCGTCTCCTCATCTCGCACAACAGATGGTACCATATTGGGCGCCAGGGTCTGAAGATTAAGCAGATTCAGGATGCTTCTGGTGTCCGCATGGTCGCCCAGAAGGAAATGCTCCTCAGTCCACCGAGCGTATTGTCGAAGTCCAGGGCTCTCCATCTGGTATCGAGAAAGCCATCTGGGAGATTGGCAAGTGCCTCATCGACGACTCCGAGCGCGGTTACGGTACTGTCCTTTACAACCCGCTGTGCGCGTTCAGCCTGGTGCTGGCCCCCTCACGACCAAAACGGTGGTCCCACAGCAGGTCTTGGCTCTGGACGCTCGTACAACCGCACTGGTCACGGCGCCGACTTCAGCGTCACTCACCTCCTTCGTCCTCCAGCGTCGCTCTGGCTCCGACGCTGCAAACCGACCCCTCCACCTACCCACACCGAGATGGCGAGGAGATGCAGACACAGAACATCAGCATTCCCTCTGGACATGGTTGGCTGCATCATCGGTCGCGGTGGTAGCAAGATCAGCGAGATTCGCAAAACCTCTGGCGCCGCATCTCCATTGCCAAGGCACCCCCACGATGACACTGGCGAGCGTATGTTCACGATCACTGGTAGTGCCAGTGCCAACGAGAAGGCGCTCTATCTACTCTACGAGAACCTCGAGGCCGAGAAGATGCGCCGCAGCCAGGCTCAGGAAGAGGTCTTGACCAGCCTCGGATGCATCAACGGTGAGGCGACTTGCCGAGGCTCGATAAGGCTGATCCTCGGAGGCGTACATCAAGCGAAAAGCACGAGCTTGCCTGATTCCTTTTCCGATATTTGCTGA
>Unigene000371|m.256 type:confident-complete len:140 strand:- pos:567-986
ATGTTCAAATTCTGTAAAAACATTCCCAATTTTCTTTACAATTGTGTGCCCAGGACGACAAAGATTCTGAAAATTATGGCGAAATTTAATGATAGGATCCCCCCCCCCCCGGAAGATGTGAATGTTTCAATTGGAAGGGAAACTAGGCCTTGCACTCTCCTCTTCATCGATCCGTCCACCTCATCCTCTTCTGTTTCATTATTGTCAAAACTTTACTTCCAAATATATGAGGGCATACCGATTGGAACACTAAGGAGTGAGCGAAGGAATGAAACATACCTGGATGTTATCAATATTTCGCGATTCCAGAGGGTAAAAATAAGCGATTTGCAAAACGAAGCACCAACAAGTTCTGCACAAGTTCCTTTCCTAGATAATGATCGATACGGTATAGTTGTTTTTCATCAAATATTCCCCTAG
>Unigene000372|m.257 type:confident-complete len:432 strand:+ pos:168-1463
ATGGCAGAAAAGATTACAGAAAGCGGATCAAATATACTTCACGGCAAATACGAGCTCGGTCGCGTTCTAGGCCATGGGACGTTCGCGAAGGTGTACCACGCCAGGCATCTTGTATCAGGAAAGTCCGTCGCGATGAAAGTTGTTGCAAAAGAGAAGGTGATTCAGGCTGGAATGATGGAGCAAGTGAAGAGAGAAATATCTGTTATGAAAATGATGAAGCACCCCAACATCGTTGAGCTTTATGAAGTCATGGCGAGTAGATCCAAAATCTATTTTGCTATGGAATACATTAAAGGCGGAGAGCTCTTCGAGAAGGTCTGCAAAGGCCGATTGAAGGAAGATGTAGCTCGCACATACTTCCAGCAGCTCATCTCCGCAATTGATTTCTGTCACAGCCGTGGTGTTTCTCACCGCGATCTGAAACTGGAAAATCTTCTCCTCGACGAAGAGGGTAACCTCAAGGTGACTGATTTCGGCCTCAGTGCTCTGTCAGAACATTTGCGGCAAGACGGGTTGTTGCATACCACCTGCGGTACGCCTGCTTACGTCGCGCCAGAGGTGATAGGCAAGAAGGGATATGATGGAGCTAAAGCCGATATTTGGTCTTGTGGGGTCATCTTATATGTTCTATTGGCTGGTTACTTGCCATTTCAGGAGGAGAACGTTGTCACCATGTACAGGAAGATTTACAGAGGCGATTTCAAGTGTCCACCCTGGTTTTCTCCGGAAGCTAGGCGCCTGGTGACAAAGCTTCTTGATCCGAATCCAAATACGAGAATCACGATTTCGAAAGTTATGGAGACATCTTGGTTCCAGAAATCGTTACCGAAACCGATTCTTGCGCAAGAAGAAACCGGGGCAGATCAAGCCGAGCTCAAAGTCAAAAATCACGAGACTCTGAATGCATTTCATATAATTTCCTTGTCAGAGGGGTTCGATTTGTCGCCGATGTTTGAGGAGAAGCAGAGGGAAGAGAAGAAGGAATTGAGATTCGCTACGACAAAGCCAGCGAGTAGCGTGATATCAAAGCTGGAAGACTTGGCCAAATCGTTGAAATTTAGTTTGAAGAAAAGCGAATCGAGAATACGTTTGCAAGGAAAGGTGAGCGGCCGGAAAGGAAAATTGGCGATCGAAGCTGAAATATATTCAGTGGCACCTTCTCTGTTGGTGGTGGAAGTAACAAAGGATGCAGGGGACACTCTTGAGTATAACCAGTTCTGTTGCAGAGAGCTTAGACCAGCATTGAAGGACATTGTTTGGACTTCACCAGCTGAGAAGCTTGCAACAAATTGTTGA
>Unigene000374|m.258 type:dumb-complete len:178 strand:+ pos:286-819
ATGGGAGGGTTCGTTCTAGGCAAGCACACGACGATGCTCGCTGGGCGAACATCGTCGTCAAGGAAGTCGCGCAGTCGTTGCTCGGTCGCATACGCCTCGCACCTGAATACCCATTCCTACAGCGGTAGAAGATGGCGCAGATGCCATTCTTGGCTTGCGCAGAATGCAGAAGGCTCATGCTTGACCCAGATCGCTTCGCGGTGCGGCTTCTCGTCCGGGGGAAACATGAGTTTTACAGTACCGTTTGCCTCAGGGCGAGGTTGTTCGATCGGATCACACTGGCGCATTGATCAGGGACGTCGCGCGGTAGTATCCAAACGCCGTCATTCAGCCTCCTCGGACCGCCGACTCGACGCTACAGCACAAGCTCGACCTCGCGCATACCGCTTATGCGGCAGCAATCGCGCCTTGACCGAATCGCATGATGCGCCAACGGGCGCTCATCCCTGTTCCCTCGTCACATCGTACAAAGAAGGACCAGCGGTATCGGTCATGACACGGCCAACAACAGAGTGGTCAAGATCAAGAGCATAG
>Unigene000375|m.259 type:confident-complete len:257 strand:- pos:606-1376
ATGATCCATGGACGCGCTCAGGGACAATGTTGCAATCTTCGTCCGCTAAACTCTTCTCTTCACATAGGGTCGCCCGCATCTTTAGTCTCTTCAACCGCCACAACAGTCCGCCATCTCCCAAACCAGCCTATAACGCAGTTCCAACGTCCCCGTCTTTTCCCCCCAAAACCTCCGGCCGCCGAAGTCCCTCCACAAATCCTCCAAATCAAAGAACCCTTAGCTTCCTTTCCGAAGACCAACAACTTCTTGCACCATCAAATTTGGTTAGAGTGTTCAGGTTTCGGCCGTCAGGGGCTCCAAGGGGGACGCGTGAGTGGTACCGGATACCCCTTACTCAAACTCCTAGCTGCAACATCTCGATCTCCTAATTGCTTCTTCTTCCTTCTTCCATTTCAGGTTGGCTGCTTCACTGAACTAACATCTAAGCTGGCTCTAGTCTTCCTACTACGACTTTTTCGACACAGTGAGGGGCAAGGAGGGATGGGGGGGGAGGGAGGCGAGTTGGGTAAAACAGAGACAAACTTCAAAATCATCACCAATCCACATAACCCCAACATATGCCACAGATTCCCACCAGGGGAAAGAGTCCCCCTCCGGCCCCAATTGCTTCCTCCTGCTAACTTCTCTTCACTCTTCTTCTTTCCTCCAACTTGGTGGAATAGCTATAAGCTGGGCCCTCACATTCTCAAAGTCTCCCACAAAGCGCAATTCCCCAAGAAGGCATGGCCGTCTTGGACCGAAGCTTCGGGACTGTACCATTCAACTGATTAA
>Unigene000377|m.260 type:confident-5partial len:110 strand:+ pos:309-638
TCGGGGCGACACATCTACCGACGGAGGAGCGGGCCGTTAGTTGTTGCTGTTTCCCACCCAGAATCAAGGGATTCCAAACCAACTGGTGTGTCCACACCCCATAGCCCGATTCTCACCAGAGAGGCGACAGCTCCCCTGAACTGTGTATTGCCAGAACCGGGCCCCCCTCTTTCCCCTTTACACAGGTCAGAGCAGTTGAAGGAATTGGGCTATCCAATAAGGAGAACCGGTCTTCTAATCAAGATCAAACCCTCGAGTTCCACTGGACATCATCACTCCTACGAGACGCGAGTTCAGCAACAAGCAAGGGCAAGAGATCAGCCCCAGTAA
>Unigene000379|m.261 type:suspicious-NA len:183 strand:+ pos:252-800
AGAAGACTTATCAGAACTCGGCAAAACACTATCTCGCCAACTCTGGGGCGTTGCTTCATTTCTTGCTCCTCCACCTTCACTTCCTCTTCTTCTTCTTCAGTCGGTGCCGATCCTCTTTCTCCTTCTTCTTCGCGAACTCTCTTGGGAATCCGAAATGATTTTGCTGAGATTGGTGGGAGTTTAAAGTCTGGGTTCTCTTTGATTTCTACTAATAAAGCAGTAAATGAGATTTCTAGGCTGGCTTCAAATTTATTGCAATTTGATCAAGAAGATGGTAGAGAGGAGGATTCTGGAAGAGGGGTTGTTGGGATCACTGAGGAGGCTTTGCAATTTGTTGAGGAGATTTCGTTGCGCCCTGAATGTTGGGTTGATTTTCCATTGCCTTTGGATGATTATGATTTTGATATCTATAATGCTCAAAAGGAACATGTAACAACTGTTGAACATTTGTGTCCTAGTTTAAAAGATCTAAGGATGAAACTTTGCCCAGATCACATGACAGAGGAACACTTCTGGATGATATATTTGTTTTGTTGCATCCAAGGCTGA
>Unigene000380|m.262 type:confident-complete len:441 strand:+ pos:78-1400
ATGACTACGACATTCTTTCGGGCACCTTTGCCTCATGTTGCCATTTCTGATCGGTGCTTCCGATCAAAGCTGTTGCACGTGCAGAGCAGTGTTTTCAATAGTACTACAAGCCAGCACCATCTCTTCCAAGTACAAAAGCAGTCAAGGAACTCTCTCCCTCTTCGGGGTCGGACTACATGCTATGCAGATGAAACAGACAAGACAGCACCTAGTGAAACCACTGGAATACAGCTCTACAGTGAGATAGAGAGAGTAATTACAGAAACTGCAAGACGATCACAAGATGGGTCAGCTCCATCAGGAGACTGGCGTGAAATGGAGGGAGCTTGGGTGCTACGACCAAAAAACTTAAAGCCGACATCAGTTATCCATTTTATTGGAGGCATTTTTGTTGGGGCTGCTCCCCAACTTACCTACCGGTTGTTCCTTGAGCGACTTGCAGAAAAAGGTGCTTTGGTGATTGCAACTCCGTATGCTAGTGGCTTTGATCACTTTCTCATTGCTGATGAAGCACAATTCAAATTTGATAGATGTCTCCGATCTTTACAGGAGGTAAGCGGACTTCCGTCTTTTGGTATTGGTCATTCATTGGGATCTGTGATACACCTTTTGATTGGATCGAGGTATGCGATTCAACGAAGTGGGAATATATTGATGTCATTTAATAATAAAGAAGCCAGTGTATCTATCCCATTATTCTCTCCAGTTATTGTACCTATGGCACAAAGCTTTGGTCCGGTTATCTCCCAGTTGATATCATCTCCAACAATTCGGTATGGGGCAGAAATGGCAAAGAAGCAATTAGAGAACCTAAGCCCTCCTCTTCTGAAACAAGTGCTTCCTCTAGTTGAACAGCTTCCTCCCTTGTACATGGATTTGGCCAATGGTAGAGAAGATTTCATCCCAAAGCCTGAAGAAACACGACGGTTAATAAAATCATATTATGGTATTTCCAAGAATCTCCTTATAAAGTTCAAAGACGATATGATTGATGAAACTCCAATACTAGCGCAAGTTTTAAGCTCAGAATCTGCTATTAGCTCACTGCTAGATATGTCAATTCGTTCATTCCCGGGAGACCATGGATGTCCTTTGCAACAGGTTATCCCAAACGTTCCTCCTGGAATGGCTGATGCAGTAAACCGTGGGAGTGAGCTTCTGGCAAATTTAACAGCAGGGACACCGTGGGAGACAGTTGCCAAAGAAGTAGGCAGCAGTTTAGGTGGGGACTCGGTATCTAGTGCGAAGGATATTGACCTCCTTGTGGATGTGATAGCGTCATGGATGACATCCAGCTCTGGTTCAAACCTTCTGAGGTCGTGA
>Unigene000381|m.263 type:likely-NA len:215 strand:+ pos:191-835
ATGTCTTCGATCTGGCCTGAACCAGTCCAAGACTCCGAGGCAATCGATCACTTCGATCGAATACCAGACTCCCTCTTACTAATCGTATTCAACAAGATCGAAGACGTGAAATCACTGGGACGATGCTGCGTCGTCTCTCGTCGATTCCACTCCCTCGTCCCTCAAATCGACAACGTCGTTGTCAAAGTCGACTGCGTCATCTCCGACGACGACGCCTCGTCTTCGTCGTCTTGTGAGAAGAATCGCGGGGTTTTGTCAAATTTGGTTAGGTTCGTGTACGGTGGGATAGTTAAGCCGCTTCAGTCTATTGGACAGTTTCTCGGATCAAGAAGATCATGTTCCAACTCGAGCAGCAATGATGATGATGTTGGGACAGTCGGTGGTGTCACCCATCATTCGCCTACTCAAGTTTTGAAGAATTTTAACGAGATTCGGAGCCTGCGGATTGAGTTGCCTAGTGGGGAATTAGGTATTGGGGAGGCGGTTTTGTTGAAATGGCGCGCCGATTTCGGGTCGTCGCTTGATAATTGTTTCATTCTTGGTGCGTCGTCGGTTTTGAAATTGGACGCTACTAATGGTAACACTGTGGGGGCTTTGGAAGATAATGGAAGCATCCCGAGTCGTTTTACACAAACGGGGGTTTGA
>Unigene000382|m.264 type:likely-NA len:189 strand:+ pos:84-650
ATGGAGGCTGGGGCTTCTCTCACCGATCTCTTCTCTCGAAGGGTTGACTTCGTGCTTAGAGGCTACAGCGGGTACAACACACGGGGAGCTATCCATGCTTTGGACAAGATTCTTTCATCACACACAAGTGATGGGCCAATTGCAGTCACAATCTTCTTTGGGGCTAATGACGCTTCTCTCCCTGACCGATCCAGTGGGTTTCAGCACGTGCCTCTTATTGAATACAAGAGCAATCTCCATTCTATGGTCTCCACGATCAAGAAGCGATGGCCCACAACTTTAGTTCTTCTTATCACTCCACCACCTATTGATGAAGACGGACGGGTTAGGTGTTCGGACAGCCCAACTGGTCAGCCGGAGAGGACAAATGAAGCTGCTGGTGCTTATGCTAGGGAGTGCTGCAATGTCGCAGTGGAATGCGGAGTGCCTGTTGTGGATCTTTGGTCTAAAATGCAGCAAATTGCAGATTGGAGAAGTCTTGTCTCAGCGACGGCTTACACCTCACACCAACTGGTAACAAAATCGTCTTCGAAGAACTGGTGGAAAAGTTTAAACAGGAAGGCTTAA
>Unigene000383|m.265 type:confident-complete len:102 strand:- pos:758-1063
ATGCTCTGCTTGACATCTTCTGCTGATTTCGTAACAATCTTAGAAATAGCCTGCATGTGTTCCTTTGTTAACGGTGGAATGGCTGCAACCAGTCTTTGGCCATCCAACTGTGGATTTAGACCTAGTGGAGATGAAACAATTGCATGTTCTACTTCCTTTAAGGCATTTGGATCATACGGTGTCACTGAGAGTGACTTCGAGTCTATGACAGAAACAACGGCAATTCGACTCAGAGGCATCTTTACACCACCGGTTTCTCGTAGATTATATGGTCAAGCATTCCTGCAGAGCCCTTCCTGTCCGTAG
>Unigene000384|m.266 type:confident-5partial len:100 strand:- pos:269-568
ATACCCAGATTGGAAGAGCGTAAAAGATTTGCACATGCATATCTAAGTTCTCCAGACAATGAAGCTAGCGATACTGAGTTGCAGCAGCTGCTTGAAGATGCAGAGAAGTACACACTTGCAAGTCATCTACTTTGGGGTTTATTGGGCGTAATATCAGAGAAGGTAAATGAAATTGATTATAACTACATTGAGTATGCAAGGCAGAGGTTTCAGCAGTATTGGTCAACTAGATCCAAACTCCTGGGTATCTCGGAAGAGCTCAAAGATGATGGTGTTGACGGCTGTGCTGTGGTGACTTAG
>Unigene000385|m.267 type:suspicious-NA len:212 strand:+ pos:323-958
ATGAACTTCTACAAGGACTCATGTCCACAAGCTGAAGAAATCATCAGAAACCAAGTCAAGCTTCTTTACAAGCGCCACAAGAACACTGCATTCTCTTGGCTCAGGAACATCTTCCATGACTGTGCCGTTCAGTCATGTGATGCTTCGCTCCTCTTGGACTCGACAAGAAGGGAGTTGTCCGAGAAGGAGACAGACAGGAGCTTCGGCCTTAGAAACTTCAGGTACTTTGATGAGATCAAAGAAGCTCTTGAGAGGGAGTGCCCTGGTGTTGTTTCTTGTGCTGATATCCTTGTTTTGTCTGGAAGAGAGGGCGTTGTAGCTCTTGGTGGGCCATACATCCCACTCAAGACAGGAAGAAGAGATGGAAGGAGGAGCCGTGCAGAGATTCTAGAACAATATCTTCCAGATCATAATGAAAGCATCTCTTCAGTGTTGGACAAGTTTGGAGCCATGGGCATTGACACTCCAGGGCTTGTTGCTTTGCTAGGAGCACACAGTGTTGGAAGGACTCACTGCACAAAATTGGTTCACAGGTTGTATCCTCAAGTAGACCCAGTAATCCACCCAGACCATGTTGAGCACATGCTCCACAAGTGCCCCGACGCAATCCCTGACCCAAAGCCGTTCAATACGTGA
>Unigene000386|m.268 type:dumb-complete len:172 strand:+ pos:2268-2783
ATGAACACTTCCCGAGCAGAACTACAAGTATCGACATCATCCGATTTAAGCTCTACTGAGGCTGTAATTAGAGAATGTCCACTCCTGGAAGAAGGACTAGATGAAAGTAGCGATGAGAAGAGTGTCAACCAAACCATCACTGCGAATAGTGATGAACTGACGGGTGAAGTTAGCAATTACAAGATGGAGGAAACCAACACCAGCAGTGAACATAATATGCTGAATATGAATAGCATCCTCAATCTGAGCAGGAACAGCGAGGAAGACGTGGAGCTTCTCAGAAATCCAGATGAGGAGAGACTGTTTGACCAGAACTTTATTGTTGATTTTGAACTTCCTATTTGGGATGTAAAGTTCACACCAGTTGAACACTCGAACTCAAGATGTTCCATTGAGAGTCTTCTCAGTGCTTCAGCAAACGATGTAGGAAATCCTTGTACCCAGGGTGATGGTAGTAATGTTGTTATATCTGAGGAAGAAGATGGGTCAAAGGTTCTGAGGTGGATCGCATATTAA
>Unigene000387|m.269 type:confident-5partial len:186 strand:+ pos:3-560
AGGATCCGGTATTGCCGGAAGTGTAATCAGCTGAAACCGCCTCGTTGTCATCATTGTTCAGTTTGTGGGAGGTGCATACTTAAAATGGATCATCATTGTGTTTGGGTTGTTAATTGTGTGGGTGCTTTGAACTATAAGTTCTTCCTTCTTTTCTTGTTCTATACATTTCTGGAGACAACTGTTGTCACTCTTTCACTTTTGCCACATTTCATAGGATTCTTTAGTGATGGTGAGATACCTGGAACACCTGGAACGCTTGCAACAACCTTTCTTGCATTTGTCTTGAACTTGGCATTTGCATTAAGTGTTATGGGATTTCTGATTATGCATATATCACTGGTTGCGGGTAACACCACCACTATTGAGGCATATGAGAAAAAGAGCACTCCAAAATGGCGCTATGACCTTGGCAGGAGAAGAAATTTTGAGCAGGTGTTTGGGACAGACAAGAAATACTGGTTCATACCAGCATACTCAGACGAGGATATTCGGCGGATGCCTGCACTTCAGGGCCTTGAGTATCCATCAAAGCCAGATTTGGATGGGCAGGAGTTTTAA
>Unigene000389|m.270 type:likely-NA len:125 strand:- pos:2483-2857
ATGATACTCCTGGAGAAACATAGCCCCAACAAGATCCTGTGCGATACACTGCAGGACGTCGCTTATCTCTTTGGAGAACGTATCAGCACAACTGGGTACGAGGCACAGGTAGCGACCCACACAGTTGTCCCCATTTCCATCTGGAGTAACCATTGTCACCCCATTTGCTCCCACGAATTTTCACAAGCCAATTGGGATGCCATTGTCTACACCATCCACCAACAGCCAAAACACATGGTACTCCATAGGACTGGTACCACATGGTCGCTGGTGACACCCCTCCCTGTACACGGAAACCGGAATCACGTCGATGCAACACTAACTGGCCTAACCAATGCTACTGCATGCTTTAACTCGTCCCGGCACCCAGGGTGA
>Unigene000390|m.271 type:suspicious-NA len:231 strand:+ pos:105-797
ATGGGTTCCTTAGAAGAAGATGAACAGAGATTGCTCTTGGAAGATGGCTTGCTAGAGAATGGAAGCACAGAATATACAGGAGATGGATCAGTTGACATTAAGGGGAACCCTGTTCTGAAGAAAAATACAGGAAACTGGAGAGCATGCCCCTTCATTTTAGGCACTGAATGCTGCGAGCGTTTGGCTTACTATGGGATTTCAACAAATCTTGTTACTTATCTAACAAACAAGCTGCACCAAGGAAATGTGACTGCTGCAAGAAATGTTACTACATGGGCAGGCACTTGTTATCTTGCTCCCCTGATAGGAGCCGTTTTGGCAGATGCATACTGGGGAAGATATTGGACAATTGCTGTGTTTTCTACGATTTATTTTATTGGAATGGGCACCTTGACACTTTCGGCATCAGTTCCTGCACTTGAGCCTCCCCCATGTGTGGGTTCCATTTGTCCATCGGCAACTCCAGCTCAGATTACCATATTCTTTTTCGGCCTCTATTTGATTGCACTGGGGACTGGTGGTATAAAACCTTGCGTCTCATCCTTTGGAGCAGACCAATTTGATGATACGGATTCAAAGGAGAGAGTCAAGAGGGATCTTTTTTCAACTGGTTTTATTTTTCTGTCAATATTGGTGCTCTCATATCTAGTAGTTTTCTTGTGTGGGTGCAAGACAATCTTGGTTGGGGTCTAG
>Unigene000391|m.272 type:confident-5partial len:165 strand:+ pos:3-497
AACAAAAAAAAAAAAATAAAAAAAAAAAAAAAAAAAAAAAAAAAAAAAAAAAAAAAAAATAAAAAAAACAAAAAAACAAAAAAAAAAAAAAAAAAAAACAAAAAAAAAAACGAAAAAAAAAAAAAAAAAAAAATAAAAAAAAAAAAAAAAAAAAAAAAAAAAAAAAAAAAAAAAAAAAAAAAAAAAAAAAAAAAAAAAAAAAAAAAAAAAAAAAAAATCATCCGCCTTCATACTAGCAAGCCAACAGCCACCCCTTCTTCATCGCTGAAAACATCAGAGAACACACAGAAATGGCAGCCACACTCACAGCTCTGTAACAATGGCAAAACTCTCGCACCACCCAATCACCACCTCCGCAGCATTACTCGTTTCTTACACAAAACCCCTTTCTTCAAGACTCTCCATCTCTCCACATCTTCCAATCTTTCAACCCCAAATTTCAAACCCCCCACTCTCTTCTCTTCCACCACCCCATCTCCGCCACGCTTTCCGTAG
>Unigene000392|m.273 type:dumb-complete len:126 strand:+ pos:809-1186
ATGGGAATGGACGCACAAGTTGCATACGGGTTCCACCATTTACGTGATGAAAAGCCTTACTTGGCGCAAGGTCCAGTAACAAACAAGTTGATATACTCTGGATATAGCTGTACCCAGGGATGGTTCTGCACACCCTGCATGAGTGATCCTAGTCTAAGGGGACTCAAAAATATTATACAGCTGCATATTAAAAAGCTTAACAGCTCAGTATGGGTGCAGGTTCCTGTTCCTTCAAGTGTTAGGTCTATTGTTGCTCTAAATCTTCATAACTATGGAAGTGGAAGGAACCCATGGGGTAACTTGAAGCCAGAGTATCTGGAGAAGAAAGGTTTTGTCGAGGCCCATGCTGATGATGGTATGCTCGAATATTTGGTCTAA
>Unigene000395|m.274 type:confident-complete len:111 strand:+ pos:547-879
ATGTTGGAGCTTGCGCGAGGGATTTTTCTCATTGGGCTCATGGATTCAAGCATGCGGTTATATTTGTTTTTAAATACCGGGGAAGAGGAGGTTATTAATGGGCTCATCCGCTTTATAACTACGCCTCAATGGAAGAGTGACAGTTGTATGGCTATTGATTTGGAAGAGAGCAATGGGGTTGGAGGAAGTCCCAGCATATTTTGGGGGGTCCAGACCATGGGCAATGAAATTGTGCCAAGGTTTTTTTTTTCTTTAGCGAAGTATACATCTGGTCAGATCGTGTGGACAGATCTTTTTCGTTTCCGGGCAATAACGTCTCGCACAGATTTATAA
>Unigene000396|m.275 type:dumb-complete len:197 strand:+ pos:807-1397
ATGGGCCAGATGATGAAGCCCAAGAAAACTGAGATCACTGATAAACTACGTCAGGAAATTAATAAGGTTGTTAATCAGTACATCGATGAAGGAGTGGCGGAACTTGTTCCTGGAGTCTTGTTTATTGACGAGGTGCACATGCTCGATATGGAGTGTTTTTCGTATCTAAACCGTGCTTTAGAGAGCTCGCTGTCCCCAATTGTAATTTTTGCTACAAATAGAGGAATTTGTACTGTGAGAGGAACAGATATTAGTAGTCCACATGGTGTACCAGTTGATTTGTTAGACCGTTTGGTTATTATAAGGGCTGAGACATATGGACCTGAAGACATGATAAAGATTCTAGCTATCCGCGCACAGGTAGAGGAACTTCTTATTGACGAAGAGAGTCTGGCCTATCTGGGGGAAATTGGGCAACAAGCCTCTTTAAGACATGCAGTTGCACTTTTATCACCAGCTAGCATTGTGGCTAAAATGAATGGCCGCGATAGCATTTGCAAGGCGGACCTAGAGGAAGCAAGTTCTTTGTATTTGGACGCAAAGTCATCTGCAAGGCTTCTTCAGGAGCACCAGGAAGGATACATCTCTTGA
>Unigene000398|m.276 type:likely-NA len:104 strand:- pos:377-688
ATGGAGAGACGTTTCACGTCCATGAACTTCCTCACATACTCCATCCTACTCTCATCCGTATACGAATCCACCATCCCCTCCCGCATTCTCAAATCAGGTTTCTTCTTCACCGTCGACGACCCCAACACTTCATACACATCCTTGAACTCTGCGCTCTTTGCTACTCGTCCTACGCGACTGCCCTCATTAGGTGATCTCTTATTTAGCCCGCCAATGGCCGCTGTTTTCTTGAATAATTCTCAGAAAACTCTTCTGGGTTTTACAACGGGCTGCTGCTGTGGCAATGCATCAAGACCCATCAACCTGCCATGA
>Unigene000400|m.277 type:suspicious-NA len:345 strand:+ pos:403-1437
ATGACTCAACCTGTTGGTTTCATTGATTCTACCAAACCGAACCATGTTTGCAAACTTCATAAGTCTATCTATGGTCTAAAGCAAGCTCCAAGAGTGTGGTATGGTGCTCTTCATGATGCTCTTCTCAGTCTTGGTTTCTTTGCTTCTCATTCCGATCACTCATTATTCATTCGTAAAGACTCTTCTACTATCACTCTTCTGCTCATCTATGTTGATGATAATACTTATCACAGGCTCCTCCCCTTCTTTCATCAATCATATCATCACTCTTCTAAGTCGTCGTTTGCCCTCAAAAACCTTGGTCCCATTCACTATTTTCTTGGTCTTGAAATTAAACGAACCACTACTGGAAAGTTTATTTCTCAGACAAAATATGCTCTTCAATTGTTAGAACAGGCTAACATGTTAGAAGCAAACCCATGTGCTACCCCCATCTGTTCTGGGCAGAAACTTGGTTTGACCTCTGCAGCTCTACTTTCAGACCCTACTGCATATCGGTCTTTAGTTGGTACATTACAATACTTGACTTGGAGCAGGCCCGATCTTTCATTTGCAGTCCAACAAGTGAGTCAATTTATGCATGCGCCTACAACGGATCATCTTGCAGCGGTTAAGCGCATACTTCGTTATGTCAAAGGAACTATTACTCATGGTCTTTGGTTTACTAAGGGACCGGTGACTTTACATGCTTATTCTGACTCTGATGGGCTGGCTCTCCTATTGATTGAAATCCACTGGTGGTTATATCATATTTCTAGATGCAAATCCCATTTCTTGCAAGCAAAGAAACAAGCTACGGTATCTCGCTCGTCTACTGAAAGTGAATATCGCTCTCTTGCTCATACTGCAGCAGAACTCTCCTGGCTATGTCATTTATTCCAGGATCTGCATATTTCTATTCCTACTGCACCTTCCTTGTATGTGACAATGTTAGCGCCATTGCCATTGCTCGCAATCCAGTTCTGCATGCTTGCACAAAACACATTGAAGTTGATTTTCATTATGTTCGTGACCTGGTTGCACGCAGACTGCTGA
>Unigene000401|m.278 type:confident-5partial len:247 strand:+ pos:1-741
CTTAAAGTCTATGGAGATCGATTGTCTCAACCATCTCGTGCCATCATGATATTTTGCAAAGTGAATGGAATAGAATTTGAAGAAGTTGAAGTTGGTATATTCAAAGGTGAACATCAAAAGCCGGAATATAAAGAAATCAATCCCATGGGACTAGTTCCAGCTATTGCCACTGATGATTTTACCCTTTTTGAGAGTCATGCAATTTTGAGGTACCTTGCTTGTGCATACCCACAAGTTGCCGATCATTGGTATCCAGCTGATCTTACAAAGAGGGCCAAGATTGATTCTGTCCTGGATTGGCATCATTCCAATTTGCGCCGTGGCTCAGCTTCTTTGATCAAGTCTACAGTAGCACCAATTATGGGTCTTCCTTCGAATCCAGATGCAGTTGCTGAAGCCGAACAGGTTTTGACCGCTTCTCTGGAGAAACTTGAATCCTTCTGGCTCAAAGAGAATGGGAAATTTTTGCTGGGTGCATCTGAACCATCTATTGCAGATCTCAGTCTTGTTTGTGAGATTATGGAATCTGAGCTTCTGGAGGAAAAGGACACCAAACGATTATTAGCTCCATATAAGAAGGTTTTGCAGTGGGTTCATAATACCTGGACTGCAACAAACCCGCATTTTGAGGAAGTTCATGGAGTACTGTTTGCAGTGAAAGCACAATTCAGCAAGCAATCTGGTGGAGAAACCCAAGAATCAGGGTCAACCATAAGGGCCATGTTTCCACCAAATGAGTAA
>Unigene000402|m.279 type:dumb-complete len:135 strand:+ pos:69-473
ATGGTTAATGGAACCAAGGTTACAAATGATTGGCAACCAAATCGCTCACCACCACCACAACAACAACCACAACAACAACCACCAAACGAAGAAGAAAACCAAATCTCCCGCCAATCGGCCTCAGAACCTGGGCAACACGTGTTACCTCAACAGTGTCCTCCAGTGCCTCACCTTCACTCCACCTCTCGCTCAGCTCTCCCTCTCCTCACACCACACCTCCGCCTGCTCCCTCTCCACCACCTCATCCTGCGCTTTCTGCCTCCTCGAACGCCGCATCGCGCGATCACTCACCTTCGAATCACCTCCATCGACGCTCCTTACAAGATCCACAACAACCTAAAAATCTTCTCCGATCAGTTCCGTATAACCGCCAGGAAGACGCTCATGAGTTCCTTAGGTACGTGA
>Unigene000404|m.280 type:confident-5partial len:104 strand:- pos:873-1184
GCAAGACTCCTCGCCGAACTTCTACTGGCAGGAAACGACACACTTGACACACTCGACAACCATCATAACCACAACCACCAAGCTACTTCAAACAGATCATTCTCATCGCACAAATTCTCACGTCACGCTGACAACCTCCAAAAAGTACCCAACGACCCTCCAACTCGTCAACCGGACGAAACCCCTTGGACATTCACACGGATTCAATGTACCCCACTACAAAACCAAGTTCCCAAAGACAACACACTACAATATGCCTCGGCTGCGACCAGAACATACTCAATGCTATCTGACTCGACCAGTTATGCTTAA
>Unigene000405|m.281 type:confident-5partial len:264 strand:+ pos:2-793
AAGTTTGGCAAGAGCTTGAGCAATCAGATTGAGGGGGCGTTCCCTGAATGGAGGGACATGTTTATTTCTTATAAGGAGCTGAAGAAGAGGTTGAAGATGATTGAACTACCTGAAGAAGGTAGACCTAGTAAGAGGCCTAGATTGGATGATGGTTATGGTGGGGGTATGTCAATTGAACAAATTGATTTTGTTGAGTTGTTGGCAGCTGAAGTTGAGAAGTTTAATGGCTTCTTTGAAGAGAAATGTGAGGATTATGTCATCAAGTTCAAGGAGTTTGAGGATAGTATAACTGAGGCTAAGGGATCAAGTGAAGAGCTGATGAAAATAGGGAAAGAATTTGTTGATTTCCATGGAGAGATGGTGCTTTTGGAGAATTACAGTGCTTTTAACTATACAGGTCTGGTGAAGATCCTTAAGAAATACGACAAAAGAACTGGTGCATGTATGCGATTGCCCTTCCTTCAAAAGGTTGTACAACAACCCTTCTTCACACTGGACTTGCTTTACAATCTCATTAAGAAGTGTGAAAGCATGCTCGACAACCTCTTTCCCATGTGTGAACCTGCTGTCCCTAGCACATCTGCAGTTGAAGGGCGCGAAACTGTACAACAAGTACAGACTGAGTACATAGAAAGCTTGTACATGAAGAGTGTTGTATCTGCATTGAGAATCTTGCAGGAGATTCGTAGTGGAAGTTCCACTGTGAGTGCCTATTCCTTGCCACCGCTTCAGAGTAGCGCGTTGGAGGAGACTTGGAACAAAATTCCTCTTTTCGAACAAGTGGCAAAATAG
>Unigene000406|m.282 type:likely-NA len:134 strand:+ pos:704-1105
AAACCTGATGAGTCTCCCACATTTAATCACCAGCGGAAGTATGAAAATGAACATGGATCCCCTCTTGGTGCTGATGCTGATGAGTTCCCCGGGTTTAATCGCCAATATCAGAGTGATAATGAACGTAGACCACCCCTTGGTGCTCAAGACCCTGACTATCCCAGGTTTAATCGCCAACATCCATATGCATACTACCCTCGCCATTCCTTTAAGAGGCATAGACAAACGGAGACGGGTATTCCAACTCTTCAGAGAATCGTGCGGAACCTCCTTGAAGGGCCAACACCTCCCAGGCCTCACTATCAACCTCGTTTCAGAGTGCCCCCAGAATCTCAGATGGCAGAGTTAATCTTCACCATGGAGCACAGCTTGAGACTGTGCATAGTCAGCTTGCCGGATTAG
>Unigene000408|m.283 type:dumb-3partial len:101 strand:+ pos:1330-1632
ATGTGTATTTCGACCTTTATCATTTTTTTTAAATATAAGCAAAGTAGTTGGCCTTTTGGCTTTTTATCAAAAAAAAAAACAAAAAAAAAAAAAAAAAGTAGTACTCTGCGTGATACCCGTCTTAGCAGTGGTACACGCAGAGTACGGTGCGTCGAGATGCAACGGTACTGTTCGCAAGGGGCCTCTGAGGAGATTTCATGTCGAGTCAAGGCCGGTTCTTGTTTGTCTTCAAATAATGCAATATCGATCCAAGCTGTGTGTCATCTTAAGGTGACTTCTTCATGTCCACAAGGGTACTTGGTG
>Unigene000410|m.284 type:confident-5partial len:135 strand:+ pos:1-405
CCTAACAATTGGAGTTCCACAAATGAAGAAGATGCCTTCTTGTTTGCCACACAGTTGGCAACAAGTTCAGTTCTATGCATGTCCATGCAAGTGGCATTTGAGCTCAATGTTTTTGGGATCATAGCTACGTCAGGTGCTGGCGCACAAGTCTCCCCCAATTACATTGCCTCTCAATTATCTGCTAACAACCCTGAGGCCGCTTCAATGCTTGACCGACTACTACGCCTTTTCACTAGCCTTTCTATACTTACTTCTTCCTTAGTCACCCAAGACAGTGGTGTAGTTGAAAGATTATATGGTCTTGGACCTGTCTGCAAATATTTTGTCCATAATGAGGATGGAGTGATGATTTCTCCGTGGATGCTTCTAAATCAAAGCAAAGTCGAATGGAAAGCTGGTTGGTAA
>Unigene000411|m.285 type:confident-5partial len:201 strand:+ pos:2-604
CAGCAGGTGTCATACACGGTGGAGGAACTCATCTCGGTGAATCCTTACAATCCTGATATTCTCCCCGAGCTTGAAACCTACGTCAATGAACAGGTTTCTACCCAGACATATAGCTTGGATGCCAATTTGTGTCTTCTTCGACTCTATCAGTTTGAGCCAGAAAGGATGAGCACCCAAATTGTTGCCCGGATTTTGGTTAAGGCCCTGATGGCAATGCCTGGTCCAGATTTCAGCCTCTGTCTTTTCCTAATTCCCGAGCGAGTGCAAATGGAAGAACAGTTCAAGACTCTGATTGTTCTATCTCACTATCTGGAGACTGCAAGATTCCGACAATTCTGGGATGAAGCTGCAAAAAACCGCAACATAGTCGAAGTTGTGCCAGGGTTTGAACAAGCTATTCAATCTTACGCAATTCATGCCCTTTCTATAACGTATCAGAAGATCCCCAGATCTGTGCTAGCGGAGGCTATTAATATAGAAGGCCTCTCGCTTGACAAATTTCTAGAGCACCAGGTAGCTAATTGCGGTTGGGCAATTGAGAAGAGTCAGGCCCGGGCCAGCTCGTTACTCTTCCCCGGAATGAGTTCAACCAGCCAGAGCTGA
>Unigene000412|m.286 type:dumb-complete len:103 strand:+ pos:293-601
ATGAATACAAAGCAGCAGCAGCAGCAGCAGCGTAACAACAAACACCACCAATTTTATTATAATGAGTGGTTGTACAGATACCGCTGCATCCTAATGTTCGTCTCCATTCCTCTCCTTGTCATCTCGCTCCTTGTGTTGCTCATGCCTCACTCCAATCCTCTCCTCCAAACACCATCCTCCAACTCTTACGCTGTTATTTTCGACGCCGGTAGTTCTGGTACCAGAGTTCATGTCTACTGCTTTGATCACAATCTCAATTTAGTTCCATCGGCAACGACCTGGAGCTTTCGTTCAGAAAAAACCGGTTGA
>Unigene000413|m.287 type:confident-5partial len:110 strand:- pos:41-370
TCGCGATGTTTGTGGCAAATCTCAGTCCTGACCCGAAATGCCGCCTTATCAGAACCAAGTGATGAATCAGATGGACGGATCCGAGCAGGGAAGTGCGGAGTACTCTATTCGTCTCCCTTCGATATCGGGATCCAGGTGCCATTTCACTCCGCAATCTGTCAAGTAGAAAGCCCCATCCTTGCAGCTATACGAGCATGCGTTCAGATACCGCCGCTGAAGTATGCTATCGACGTTCCTGGAGTATCAGCATGCAAACATCCTGCCTATAAGCCTGTTCATAAAACACTTCACGTGCTATGGGGACTGGAGAAGAGGCAAGCCCACCCCTGA
>Unigene000414|m.288 type:confident-5partial len:169 strand:+ pos:1-507
AAGAAACAGAAAATGGCTGAAGCACGCAAGATCGGTGTAGCTATGGATTTCTCTGAGAGCAGCAAACAAGCCTTGGAATGGGCAGTCAAGAACCTGCTTGACAAAGGCGATACTCTTTTTGTCATTCACGTCAAATCTGATTCAAGTAACGAAACCCGTAACGCTCTTTGGGTCGCTTCCGGTTCACCTTTGATTCCGTTGTCGGAGTTCAGAGAAAGTGAAGTGATGAAGAAGTACGACATCAAAGCTGATCCCGAGGTTTTGGATCTGCTTGACACCACTAGTAGGCAAAAACAGGTGACGATTAATACCAAGATTTACTGGGGTGATGCAAGGGAGAAAATCTTGAGTGCTATAGCTGATCTGAAGCTGGATTCACTGGTGATGGGAAGCAGAGGACTTGGTACCATTCAAAGGATCTTGCTGGGGAGTGTGACCAACCATGTGATCACCCACGCTGCTTGCCCGGTGACAGTCGTGAAGGATCCAAAGTCCCACAAAAAGTAA
>Unigene000416|m.289 type:suspicious-NA len:193 strand:+ pos:135-713
ATGCCATTATTGATAGCTAGGAAACATTCTGGCCCAAGGGAAAAGAGAATATCCCCCGCCAGTTATGAGTGGAAACACAAAGGATTGGGCAGGCTCTTGGGAAACAACACTTTTCTCACTACTAGAAGATGTACCGTTAATTTCCGCCAGTTGATTTCTTCAATATCAATAGATGGAACTTCTGCAACTACCATTATAGTTGACAGCAACATTGGCAACCCTGTCTGCAGACCTTTTCTCTACAATGAGAGCTTTCCTCATGCTTTAAACTTGGTAAAGTCCATTGCTCCAGCTAACCATACAGTCTGCTCTGGTTCCTCTACATTATGCAAACTTGTTTCATGGTGGAATTTAGAGGAATCAGATAAAAATTCAGCCATATTGCTTCATCAAGCAGATTGGCTGTTGTCCCTTCTTCATGGAAAGCTCGGAGTGTCAGATTATAACAACGCTTTAAAGGTTGGATATGATCCTGAAATTGGTTCATATCCAAAGTGGCTGATTTCTCAGCCATATTCACACTGCTGCCGTCTGTCATACCTCCTGGAACATCAGTGGTTTGGTAAAGGAGGCCGTTAG
>Unigene000417|m.290 type:likely-NA len:113 strand:- pos:1-340
ATGGTGGAATCAAGATTCTCCGGGACGGTCAGATCGTCCGCGACGAGGCTTCTACGTGGCGGATCAAGTGACGATTGTCTCCCGAAGCTGAAGCGCATGTTGTTTCTTCTTGGATCCAGAGATGATTGCCTTTTGAAACTGAATTTCCCACTCTTTCGCAACGACCCTGTTGAGAATTGGCGCGAGATCCCGCGTTTTAGTTGTGCTTTATATCCATCCTATCCTGTGTTGTTTGGATCTTGGAACTACGTGCAAATGGTTCCCATTCATATGCGATCGAGAGCTTTTGGATTAGGAAGCTCAAAGCTCTCGATCACGATGGAGGATGATGAAGATGAGG
>Unigene000420|m.291 type:confident-3partial len:139 strand:- pos:1-418
GTAGACTGTGAGAAGAGAACCAAATATTGCTCAGACACTCACATATGTGCCTTTCTTCACCATCACCTGCTAGAGGTGGAAGGCAAGAGAGCGTTCGGGGAGGCGACAGCTTATCCGGTGGTGGGGGGCCTTGTAGTGGTGGTGAAGGGCCCTCGACGGAGAAAGGAGGGGGCACGGTGGGTAGCGAAGGAAAAGCTGGAAGTAAAGAAGAAGGAGGGAAAAACTTTACAAAATGGGAAGGAGAGAAGAAGATGCAGAAGGGAGAAAAGAAAAACGGAGATTTACTTGCGACTTGAAAGGGGAAAGGTGCGGCGCGGCGGCGAGGAAAAAGGAAGCCTTTTTATAGACAACAATAGGGAGAAGGGAGGAAGCAAGGCCAGCAACGGCCAAATGGGGGATGGCGGTGGCAAAGGAGCAG
>Unigene000421|m.292 type:confident-5partial len:103 strand:- pos:891-1199
AAAATCGCCCAACTCAAGAGCATATCTATCAGACGCAAGCGAGAATCTGAAGCCAACAACTTCTTAGGTGCAGTGTCCAGACTGTTCAGTTTATGTGCAAAAGTGTATACTGATGTTTGTCATTTGGGGAACATCAGCAACTCTCCAAACCTCTTTCATTCGGTGCCTGGAAGTGGCTCTCCTTCCAAAATCAAGGTTGATAACTCTGATGAGTTCCATTACCAGTCATTAATATTGTGGCTCCTCAGCAGCATTGTACACATATCCATCCACTTCATAGCGTCCACTCCCAAACCAGCCACTGGTTGA
>Unigene000422|m.293 type:likely-NA len:113 strand:+ pos:2-340
ACAGAGATAACAATGTCTCTCATTCCAAGCTTCTTCGGTGGCCGGCGAAACGACGACCCCTTCTCCTCGAAGTCTGGGATCCATTCCGAGACTTTCTCCTCTCCTTCCCCCGGGGCGGCTTCTCCGATGAGACCGCGCAATTTGCAAACACCCGAGTTGACTGGGAGAGAGACCCGGAGGCTCACGTATTCAAAGCAGATCTACCGGGCATCAAGAAAGAGGAGTGAAGGTGGAGGTGGAAGAGGGAACGTGCTGCAGATACGCGGGGGAGAAGCAAAGAGCAGGAAGAGAAGAATGACACTTGGCACCGTGTCGAGCGGAGCAGGGGGAGTTTCTTGA
>Unigene000423|m.294 type:confident-complete len:156 strand:+ pos:568-1035
ATGCTAAATTGGGTAAATAGAGGCACACTGGGTAAAGATCCCAGCTGTTCTGCTGATGGGAGAAGTCTGTACCCTAGTAGCTCACTTGCAGTCATTTGTAGTCGGCCCCTAGATCAAAGCCTCTCGAGCAAAGATCACTGCTGTGCTGCTGATTCAAGAATAGCTGTACTTAATATAATAGTTCACTTGCAACCAGGCTCTAGATTGGTCACACTTGATGGTGAGGCTCGGAACTCTGATGGGAGGGTGATGCAATGTACTATCCGGAATAACCATCGTTATTTCATAGAATTGAGCTCCAAGCTTGTTTCCCATGTCAATTCTCTTCAGGACCATTTGTTCGGCTGCTATACAAAACGTCCTCCCTTATGTTTTGATTTGACTTTTGAGAAAGCTGACCTTGTCCCCGTTTCATTCAAATGTAGCGGTTCATTGAGTTGCAGTAATGCCTTCTCGGGATTTTTGTAG
>Unigene000424|m.295 type:confident-complete len:170 strand:+ pos:482-991
ATGTCAACTCAACAGGTGGTTATGCGAGCCAAGTACCATAAGTCCGGGGTGAAGAATGGTTTCGGGGGTGCTAATAATGATGGAGGACAAATTTTCATTTTACCTGATGATCCTACTAACACTGGTTTTAATGTTGAAGTCGGACTAATTAAAGGTCAAAAAGTGTCCAAGGAGGGAACTGCAAAAGCTCTTTTAAATCTCAGCATAGATCCTCCTCTTAAGCAGGGGGCCTGTATTTTTGAGTTCGAAAAGTTCTCTGATCGTGATGTCTGTCGGGATTTCGTGAGCAAGGTCCTGGCAAAACTTCAAGTTGTGCAGTCATCTGCAAAGGTTCCCAAAGGGGTGCCTGAAAGAACTATGGACGAACAACTTAGTACTGCTGAGATGGAACTAAGGATGAAGTTGCTTCAACAGGATAGTGAGCTGCAGGAACTTCATAGGCAACTTGTCATTAGTCGTGTGTTGACTGAAGCTGAATTGGGCACCAAGAAAGCACTTGCTTGCTGTTGA
>Unigene000425|m.296 type:dumb-3partial len:159 strand:- pos:1-477
ATGTTGGCTTGTAGGATAAGCCCGTCGTCCTGGGCACCCGAAAGCCGTCCATGTCCACCAGTCCCACGTATAAGTCGTGTCGTTCGATCCAGTGAAATCTTCCTCACCCATCGAGCGAGGGCACGGGAAGAAGGATGGACCATCGATTTCAATCGCCGCTGGACGGCGATTGTCATGCGCCTCTGCTTTCTGCGCTATGGGCTACCAATGGAACGGGAAATGAGTAGGACGAAGGGCACCCAATCGGATCTCCCTTTAGCCCAGGCAAAGGGTTTGTTGAGAGGAGTGGACACCTTCTGGAAATGCACTTGTAAGTCGGCAGGAAGCAAATACGGGCCACGAGTTTGGTGGATCTTCAGCAAGAAAGTACAATCCTATTTCTTCCACCGATGCTGTCCATTCCTAAAACCCTACAAGCTTGATTCAAGGAACAACAAGCGCACTCGGTTCAATTTGAAACCGATCCAAAATATACAC
>Unigene000426|m.297 type:confident-5partial len:100 strand:+ pos:1-300
AAAGAGAAGTTGTCTGCAGTTGGTTCTTTGGATAGAAAAAAGCTAGCCATGGCTACCTGCAACATGGCGTCTGCAGCATCTGGTTTTGTGGATGACCTTCTAGTCTCAATTCCAACACTTCCACAGTACCAAGGTGAACTTGGCTTTTGCCCCTACTCGCGGCAAAACAATTCGAGGCTAGTGGCACGTGCGCAGCGAAGAGGCGCCGCTGCAGCACCAGCTCCGCTCCCAGCTGGCAACGGAAGCACCCCAAAGCTGCCAAGCCACCCGTCCGATCGGCCCCAAGAGGCACCAAGGTGA
>Unigene000427|m.298 type:dumb-complete len:144 strand:+ pos:929-1360
ATGTTACGTCCCTCATCTGTTGAGACTGATTCTCGTGTGAGTAGGCTTGAGGTTCAGCTAGCTTCCAAAAATTCAGAGCTCGAGGAAGCCTCTAAGAAAATTAAGAAACAAGCTGAAAAGATTGCTAATCAGGCTCGCCACATTGAAGGACTTACATCTGGTCATCAAAACTTGAAGAAAAATCTGGCGGAGAAAGATGAGCAGTGCAAGACGGTCAGCCAGCAGTATGTTGATGAATGTCAGAGATACCAGGCTCTATGCCACCAGTACAGTCAGCTTCAGCATGAAAAGAAGAAACAGGAGGATTCTCACACCAATGAAGTAGCTCGCTTGGCTCAGGAGAAGCTCCTTGCAGTACAATCATCTGGAAACGCATACTGCACATCCTTGGAGTGTCATTCCAGACGTACCAGGCTAAATGTAAAGCTATGA
>Unigene000428|m.299 type:likely-NA len:128 strand:- pos:902-1285
ATGCCACAGTACACAGCAAATTATTATTGTGGGTTCCACTGTTTTGCCATGTATTGTACAGTCTGGCCGGCCCTGCCATTTGATTTGGTGATAAGGGGGTTAAAAAGGAAGAACAAAGAAGTTCATTTTGTGTTGGGTATTGCAATTAAAGGAGAGAATTATCAACAGCACAAAACAATACACCGAGGAGATGGAAACGAAACATGGAAAAGGGTAAGAGAGAAGATTCCATATGCTGGAGAATACAAAGAGCGGCACTGGTTTTCGTTCTGTTCAATAAATATAAAGCCTGTAAAAGCAAACAGAGGAGACATACTGTCTCAACATTACAGCCGATATAAAAAAAAAAAAACACAAACTCTTTTCCCAAGAGGGTTCTTTTAA
>Unigene000429|m.300 type:confident-complete len:120 strand:+ pos:824-1183
ATGGTTCATGGATCCCATAGGTCTATGGAAAGTATCCCAGATCATGGAATAATGCTCGGAAGTCGATTACCAAAGTTCACCAAGGAGCAATCTGATTTGCTCAAGGGATCATATGACTTCATTGCATTGAATTATTACACTACTAATTATGCAGAGCTGCTCCATTCGCCCAAAATTCCCCACCAAGCTATGATAATGATATCCGTGCTAACCTCACATCGGACAGAAATGGTGTTCCTATGGCCTCGGGGCGGATTCATTCTGGCTTTATTCCTATCAAGAGGGATATATGACATTCTTCTTTACACAAAAGAAAAATACAAGAACCCAACATCTACATTACCGAGGAACGGCATTTGA
>Unigene000430|m.301 type:dumb-3partial len:115 strand:- pos:2-346
ATGTTATCTAACCCCCCAATAGAGTCAAACTCTACTTTATATGATCTGGATTTACAACATCACATGCTATTACATCCCGTAAGGATTGGTATGGATAATAGAACGGCCCAATCGTTTGGAAAGCTCTTTCTTATGCTCAATAGCCTTCTTTGCGGTTTCTCGGTTAGGGTCAAGATGTTTGAGCCCAATAAACAAACTAAGCAGCTTAAAGCCGCACTCGCTGCGTACAATATCAGTTCCTGTGTCAGACTCGTCTCTGTGCGCCCCATTCTTTTTTGTTGTCGGGGATTCTCGAGGAGATTGAGGAAGAAGATTAGATTTTATGGTTACTTGTTCCTTTTAATC
>Unigene000431|m.302 type:suspicious-NA len:121 strand:+ pos:766-1128
ATGATCAAATACAATGCGACATGGTATACAGCAGTCCCTACAATACACCAGATCATATTAGACCGACACTTGAGCAAACCAGAGCCTACTTACCCTAAACTGCGATTCATAAGAAGCTGCAGCGCTTCACTTGCACCAACCATAATGAGTAAGCTCGAGGAGTCATTTGGTGCGCCAGTGTTGGAGGCTTATGCGATGACCGAGGCATCTCATCTTATGACCACTAATCCATTACCTGAAGATGGGTGCACAAACCGGTTCTGTAGGAAAACCAGTAGGCCAAGAACTGGGGATTTGGACGAGAGTGGTGTCGTCCAGCCAGAGAATTCTAACGGGAGGTGTGTATTAGGGGGCCAAATGTAA
>Unigene000431|m.303 type:suspicious-NA len:246 strand:+ pos:32-769
ATGGAACATATCACCCTTACATCTCTGTTAAAGCAAGCAGCTGAAAAATTCCCAACCAACCGAGCCATATCTGTTTCAGGCAAATTTGATCTTACACACTCCAAACTCCACCATCTCATTGATCAAGCCGCCTCTCACCTGGTTTCCTCCGGCGTCAAGCCAGGAGATGTCGTCGCTCTCACCTATCCCAACACAGTCGAGTATGTGATTATGTTCTTGGCGGTGATCCGAGCTAGAGCGACCGCAGCGCCATTGAACGCAGCGTACACTGCAGAGGAATTCGAGTTTTATTTGTCGGATTCGGAGTCCAAGTTGCTACTTACTTCCCCTCAAGGAAATCAACCAGCACAGTCTGCAGCTAAGAAACTCAGAATCACTCATGTAACTACTTGTTATTCAGATGACAAGATTACGTTATCCACTCTTTCGGAGTCTAATTCAGCTGGATCGGTTGCAGATATCGTTAATGAGCCTTCGGATATAGCTCTGTTCCTACATACATCCGGGACGACGAGTAGACCCAAGGGAGTGCCACTATCGCAGCTCAATCTCGCTGCTTCGGTAACACAATATAAAATCGGTTTACAAAATTACCGAGACGGACTCGACCGTTATTGTTCTTCCCTTGTTTCATGTCCATGGGCTACTGGCTGGATTGCTGAGCTCACTTGGAGCGGGAGCTGCGGTTACTTTGCCAGCCGCCGAGATTCTCCGCGAGCACGTTTTGGTCCGACATGA
>Unigene000432|m.304 type:confident-complete len:100 strand:- pos:444-743
ATGAACAGCATTCCTTCTTCAACTGCTCTAGCAATTAAACCTAACCAACTGATACCTCCACGAAACCCTGAAGAGCACAGTAGTTTGCTCAATGCATACAAAATTCCTCACTTGCATTTCAGTGATCAGCTTGGACATAGCCTCAGGGTTGGGATGGAATCTGAGGTAGCAACCAACAATCCTTTCGAGTTGAATGTTATTATAGGCGGCAATACGAAGCAGATCAGATTCATGAAATTCAACTTTATCAAGCAAGGTCTTATTCTCGGCGTCATATATAGGCTGTCCATTCTCATCTAA
>Unigene000433|m.305 type:likely-NA len:153 strand:+ pos:114-572
TCACAGACTCACATCGATTCTCCTTCTCTTTCTTCTTCATATCATACTCTGCCAGACTCACAACGATTCTCCTTCTCCTCTTCGTCATATCGTACTCCGTCAGACTCACAGCGATTCTCTATCGTACACTCTGTCACAGAATCTACTCTTTCCATTTCACATCTCCGTCATCTCTCTTTTGATTGCAGATTCAATGAAGAACTCCAACTACACCTATTCACTGTGATTGAACGCAGCTCTCCACATGTCATCAATCCACAAGCCACTCATGAAGGAACCGGTGGAGATGGAAAAGTGAATGCACAACTCTCAGCTGCAGTAGAAGAAGTGATGCGGGAATATCGTGAGAAGGCTGAGTTGGAGGTCCAGTCTTTCCATGACCATACTGCTGTGGGATTGAATGGGCGCAATACTAGACCCTTAAAGGTGAACAAATGCCAAGATTTTACGGGAGATTGA
>Unigene000435|m.306 type:dumb-complete len:111 strand:- pos:436-768
ATGTCAATGAGTCTATCGTGTGCCTGCTGCGCGTCGCGACTGGGGGTCCAGAGGTGGTTGACCAATCCCCGGGTATTGCGTGTTGGCGGCTCGTTGACAAGTGGGTGCCAGGGACTGATCTGGCCCGTGTGTGTGTACGGAAGTAGGCAGCCCTGTGGTGGTAAATCAGCAAGGGTGAGGTGTGGGACCATGGCTGCTGGCGCGGATGGTAAAGTATGTAACACGCAACAAGTGCCGCCGACACAAGCTGAAGACACGCTCTATGGACACAACATGTTCAAATCGACGACGGGTATGCACCGTCTTGGGCGTCTCGTACTGTTTATCTCGTGA
>Unigene000436|m.307 type:likely-NA len:113 strand:+ pos:54-392
ATGCATGGCCAAGAGTGGATCTCAGATAAGCAGCTTTGCTATCCCCTCTGTTTGCATGATCAAGAGTGGCACCAAAAGAGCAGCTCTATCTCCCTTGCAAAACGACCCTTTTCATTGGGTTCCATAAAAAGCACCTCAAAGGCCTTTGGTTTGAAGTCTTCACCCTTCAGGGTATCAGCAATGGCGACTTACAAGGTCAAGCTCATTGGCCCCGATGGCGAAGAGACCGAGTTTGACGCTCCTGATGACACTTACATCCTGGACTCTGCTGAAACAGCTGGGATGGAGCTGCCATACTCGTGCAGGCTGGAGCATGCTCTACATGTGCTGGCCAGTTAG
>Unigene000437|m.308 type:likely-NA len:130 strand:+ pos:551-940
ATGCCTTCAGATCATGTACTCAGAACTTGCTCCAGATGGACCATTGAAATTGTATATGTTCATAGCAATGGTGACGGCAGTTATGATCGTCCTATCTCAACTTCCATCTTTCCATTCTCTCAGACACATCAACTGGGTTCGCTTGTTCTAAGCTTGGGATACTCTTTTCTGGTTGTTGGTGCCTGCATTAATGCAGGGCTTTCAAGTAAGGCTCCCAAGAGAGAATACTCCTTGGACCCTTCAAAATCCGTTAGGACATTTGATGCGTTTACATCCATCTCCATTTTAGCCGCAATTTTTGGGAATGGAATTCTCCTGAGATACAAGCTACACTGGCTCCACCAGCAACTGGAAAAATGTTTAAAGGCCTTATCATGTGTTACACTGTGA
>Unigene000438|m.309 type:confident-5partial len:182 strand:+ pos:1-546
TTGTTTTATCTCACACAGAGATCGTTTAAAGATCAACGCGTTTTACCTCCGCCTATCAATATCCAAACCTCAAACCAGAACCTCCCTGAAACTATCACTCTCCACTATCTTCCTCGGATTAGCGGAACTCCGCTCGAAATCAACGACACCAAGATCCGACCCGACTTGCCCGCTTTCGTCACTCTTCACCGGCTCCTATCTGCTGAAAACAAATGTAAAGAATCCACCCCTGCTTACGCGAGCAGGGAACGCGTCCGAGTCGGCGAGGCGGTCCGGTTCGAGGTCTACGTAAGAGAAGATAAACTGTTGAAAGGGATTTTCAGGAAAGATGAGGAGGACGAGTGGAAAATAGAATGCGAGTCTGCAGTGGAGGAGGTGTCGGATGTTAAGGAAGTAGAAATCTCTGTGGCGGCGGAAGGACTCGTGACGATAGTTGAGAGAGTTGATACGAGAAAGAGGAGGAGGAGGTGTAGGAGTAGGAGTAGAGGGGTTCAAGGGTTGGAATTGGATGATATACCTGAAGAGAGCGAAAGAGGGTTTTTGTGA
>Unigene000439|m.310 type:confident-5partial len:203 strand:+ pos:2-610
CTTGCCGCTAGTGTTCTCAAGTGCGGTAAAGGAAAGGTATGGCTCGATCCAAATGAAGTCAATGAGATCTCCATGGCCAACTCCAGGCAAAACATAAGGAAGCTTGTGAAGGATGGGTTTGTTATTCGCAAGCCAACCAAGATTCATTCACGCTCTCGTGCTCGCAGAATGAAGGTAGCTAAGAGGAAGGGCCGTCACTCTGGCTATGGTAAGAGAAAGGGTACTAGGGAGGCTAGGTTACCTACCAAGATCCTCTGGATGAGAAGGATGCGTGTGCTCAGGCGTTTGCTCCGTAAGTACAGGGAATCAAAGAAGATTGACAAGCACATGTATCATACCATGTACATGAAGGTGAAGGGTAATGTTTTTAAGAACAAGCGTGTGTTGATGGAAAGCATTCACAAATCCAAAGCTGAAAAGGCTAGAGAGAAGACGCTTTCTGACCAGTTTGAAGCTAAGAGGGCCAAAAACAAGGCTAGCAGAGAAAGAAAGCATGCTAGAAGGGAGGAACGATTGGCCCAGGGACCTGTTGAGCGTGCACCACCTGCAGCACCTGCTGCTCCTGAGCCTACACCTCAACCAGCAAAAGCCAAGAAATCTAAGAAGTGA
>Unigene000440|m.311 type:likely-NA len:142 strand:+ pos:714-1139
ATGTTAGAGAGTGGCGACGATGCTGGATCTACGTCAAAGTTGAAGGGGGGGTGTCTACTTGAGGAGCACTCCACAAGGTCAAAGGATAATAATGCTAATCCAGATTGGAGAGGTGTGATGGTCAGGAGAGGAACATCATCTACTTCCGTTGTAACTGAAGTTTCCGACCTTTATCCAACTGCCCAAGGAAACACTTGGGTATACTTGGAATCTGCAGATACTCCAGAGCTTTCATCTACACTGCTAGTCACGATGAAGACGACGATAGAGCAGACACAGGGAAGCATATCACTTGGTGATGAGCAGACGATGATGAAGTCTGAGTCGAAAAGGAAGGAAGAAAGAGCTAGCTCTCTAATTGAAGCCAATCTTGCTCCAGAGCTGTCCGTGAACCAAGAGGTGTTGTTCAAACAGATAGTGAAGTAG
>Unigene000441|m.312 type:dumb-complete len:402 strand:+ pos:2099-3304
ATGCAAGAACTTTCTTCTCTTGGACTTATGCCAGAAGATTGGGGCGGTAATGTCCCAATGGTTCAGGTTAGTGCTCTCAAAGGGGAGAATGTCGATGACTTATTGGAAACAGTTATGCTTGTTGCAGAGTTGCAAGAGCTGAAGGCCAATCCATATAGAAATGCAAAGGGAACAGTCATTGAGGCCGGACTTGATAAATCCAAAGGACCTGTATCAACATTCATTGTGCAGAAGGGTACCCTCAAAAGAGGGGATGTGGTAGTATGTGGTGGAGCTTTCGGGAAGGTGCGGGCTTTATTTGATGATGTTGGAAATCGTGTGAACGAAGCTGGTCCATCTTCTGCCGTGCAGGTGATTGGATTGAATAATGTCCCTGTTGCTGGCGATGAATTTGAGGTTGTCGACTCCCTTGATGTTGCACGTGAAAAGGCGGAAGAGCGTGCAGAGTCGTTACGGGAAGAAAGAATATCTGCGAAGGCCGGTGATGGGAAAGTAACACTTTCTTCTTTAGCATCAGCAGTTTCAGCAGGAAAGATTGGAATAGATCTGCACCAGTTGAATATTGTTATGAAGGTGGATTTACAGGGTTCTATTGAGCCAATAAGACAAGCCCTTAATGTGCTCCCACAAGATAATGTCACACTCAAGTTCTTGCTCCAAGCTACTGGAGATGTAAGCACAAGTGATGTTGATCTTGCTGTTGCAAGTAAGGCTATCATATTAGGCTTCAACGTCAAAGCACCAGGTTCTGTCAAGACATATGCCGATCAAAAGGGTGTTGAAATACGGCTCTACAGAGTCATCTATGAGTTGATTGATGATATGCGGAAGGCAATGGAAGGACTTCTAGACCCTGTAGAGGAACAAATTCCTATTGGATCAGCAGAAGTCAGGGCCGTATTCAGCAGTGGCAGTGGTCGTGTTGCTGGATGCATGGTAACCGAAGGAAAAGTTGGGAAAGGCTGTAAAATTAGAGTTGTTCGGAAGGGGAAAACAGTTTATAATGGCGTTCTTGACTCGTTGAGACGAGTGAAGGAGATGGTCAAAGAGGTTAATGCTGGACTGGAATGTGGAATTGGGATGGAAGATTACCTTGACTGGGAAGTTGGAGATATTCTTGAAGCCTATACAACAGTGCAGAAACAGAGAACACTTGAAGAGGCGTCTTCTTCAATGGCAGAAGCATTAGCAGGAATTGAGCGGTGA
>Unigene000442|m.313 type:suspicious-NA len:674 strand:+ pos:544-2565
ATGACTACTTACTTCCCTAGTTCAAGCAACCAGAGAGATGTTGTGCCAACCCTATATGTAAGAGACCAGACGGGGGCTTCTTATTCTGAAGCGCCTGTACTGCCTAATAACATGATGATGTATATGAATTACTCTTCTGCTGGGTCTTATTCAGATACCATGACTGGGAATTCTCAGCAGCATCAAAGCTGTGTGGAGATCCCGTCAGTTGGTGGATCGGGATTGACCACATCACACCAGGGATTGTTGGCAAACCTTGTTGGTTCTCATGCTGGAGACCCTGTTTACAGTGCGTGGAGAGATGGAAGAAACGAAATGTTCATGCAGCCAATGGGTGGTCCTTCGACAATACAATCTCTTGGTGTACAGATAAGTGGTGCTGCGGATAGTCTTGTTCACACAGATGTTGAAGATGATCCTCGGATGGGCCTGCGTCCACAATTGGGCATTCTAGACGGTGGACAGAATTTGCAGGGGCAGGGTCTATCCCTCAGCCTCAGCACTCAATTTTCGTCTGCTGTTCCTGTCCCTTCTTTCCAGTTCCGACATCCTAATGCTGGGCTCTCTTCACTATTGGGTTCTCATCCGACGATTTCAGGAGAAGGTGGCAGTGGAACCGGTTCTTGTAGAGACGACGAGAACTCTCCAAATAAGCAACCGAGAAATGCTGATTACTTGCAGCCTGGCTTTTCTGGAGGCAATCATGATGCTGTCAAACAGGAGGCAATGAACAATCTGCACTGCTCCCTAGACCCCAAACAGATGCATTCGAGTTCATCACCATATGGAATGCCAGGATATACGAGCACCATTCCTAACTCTAAATACCTCAAAGCAACACAGCAACTGCTTGATGAAGTAGTCAATGTGAGGAAGGCTCTGAAGCAGCATGAAGCTGAGAAGCATCAAGGGGCTGGTTCGAAAGGCCTTAGGGAGAGTGAAGGGGGATCAAAAGACAGTTCGACAATGCCTTCCTCGAGTGGACTGCCTACTGATAGTCAAGAACAAACTACTACAGTTGAGCTCTCACCTGCTGAGCGACAGGACTTACAGAACAGATTGACGAAACTCTTATCCATGTTAGATGAGGTTGATAGACGTTATCGACAGTACTACCATCAGATGCAGATAGTAGTGTCGTCTTTTGATGTAATAGCAGGCTGTGGAGCTGCTAAACCATACACTGCCCTTGCTTTAGAGACAATTTCCCGTCACTTTCGCTGCTTACGAGATGCAATCAGTGGCCAAATCAAAGCAACTCGACGAAGCCTTGGCGAGAAAGACACAACTGGAAACAGCAAAGGGGGCGGAATATCTCGTCTCCGCTTTGTGGACCAACAACTTAGGCAACAGAGGGCACTTCAGCAGCTTGGGATGATGCAACAGCATGCTTGGAGGCCACAACGAGGTCTACCTGAAAGTTCTGTTTCCATTCTCCGAGCTTGGCTATTCGAGCACTTCCTTCACCCCTACCCAAAGGATTCTGATAAAATCATGCTCGCGAGGCAGACTGGCTTAAATAGAAATCAGGTTTCAAACTGGTTTATAAATGCACGGGTGCGTCTTTGGAAGCCCATGGTCGAGGAAATGTACAAAGAAGAGTTTGGCGACATTGAGATGGATTCCATTTCTTCATCTGAGAACGCATCCAAATCAGCAAGAGACGACATCAAGGTCTCCGAGGACGGGAGAGAGGAGTTACAGCAAAATGTCAAGCCTTCGGCCCTCGAAAGATGCGAATCTAGCCAGTTCCATGACTCAGCAAGCAATTCCATTCCAGATATGGAGATGTCTGGGTCCGTGACCAGAACTGGTTTCCAGAATCGCTCCCATGGAGCTGTAGACATGGACTATGCAGGAATGAGATTTAGGGGAACCAAAATCAGAATATGGATCACTCTAATCTTTTACAGGACACGCTTGTTCAGTCTGATGGGAGCGGTAATGGAAGGTTCTTATCTGCAGATGCATACCATATGGCAGAGATGGGGAGGTTTGGGAGTGGTGATGGGGTGTCACTGA
>Unigene000445|m.314 type:confident-5partial len:119 strand:- pos:1528-1884
CTATGCTCAACTACGTGGGCAAGCTTCTCTGACTATGCTCGACTACTTTGGGCAACCAATCCGCGAGGGGGATATGTGCAGGGCCGCCCTTCTTTGCTTCCGAATGATACACTACTTGTGCAAGGTACTCTATACTATAAAATTGTGGCATCCAAAAAAAAATACAGAACTTCTTTGTCCTATAAAATTGCAAGAAAATATTGTTTGGCTGCAGCACTGTTTCAATTGTTTGGTTGCTCGAATAGCCATGCTGGCCGATGTCATCACCAGAACGATTCTCATCTCCAAGTTACTGCTTCCACATCATTCACATATACCGTCATACATCACTCACATTATGGAAACATAAACAGATAA
>Unigene000448|m.315 type:dumb-complete len:125 strand:+ pos:1290-1664
ATGCAAACTGCATGCCCAGTTTTGCCGCGTGGAGATACAGATATGCTTATTAAGCAAAAGATTGCTGCTCAGTTACTCAGAGTAGCAGCAACAACAGCTACAGCAGCATGCACATCTCAAGTCAGCAGTCACAGAATTCCAAATCATCTCCACGCACAAGATAGAAGTACAGGTGCTGTGAGCATTACAGCTGATGGTAGCATGTCAAATTCTTTTCGTGGAATGATCAGGCTTCAAAAAACCAAAATGGGCGAAAAAGAAAGCAGAACATGTCATCTTCAGGTCCGGCCAACAGTTCAGGAACTGCAAACACCCCTGGACTTTCCCAGGGCTCAGCTCCCTCAACACCCTCAACTCATACTCCTGGAGACGTGA
>Unigene000449|m.316 type:suspicious-NA len:113 strand:+ pos:64-402
AGCCGATTGCCCACGCAGGCATCCCGCAAGGATCACCGCTATCGCCAATCCTGTACATATCTACAACGCAACTTAGTAGAAGGCCCCATCGACCGTACGCAGGGATCCCTAGGGTTTGTGGACGACTTTACCGCGTGGGTCGTACGAGGGAGCACAAACGAGGCAACCAGAGCACTACAGCTAGTGTCATCCCGAAAGCTGAAAGGGGGCAAAGAGTCCGGAGCACCTTCGAGGCCGAAAGACAGGACTCGTCCACTTTTCCCTCCAGGATGGAGTGTACGAAAGGAAGCGATAGGAAGACGAGAGGTAGACGAGGAAAGGAGGAGTTACTTTCCTTAA
>Unigene000450|m.317 type:likely-NA len:104 strand:+ pos:291-602
ATGCCTGGGAAATACACGTTGGCTTTTTCCGCTGACCCAGAGACCTTCGCCAAAAACAGAGGGAACTGTGAAGGTCCATTCCCATGCAGATGGCTATGGTTTGTGCCCTTGGTTGTGTCTTCCCTGAACTACTTCCCGGCAACGGTGTCAAGTCGGAAGAGGGCCGTAGGTCAAGGTGGTGCCACAAATGTTTTCAAGCGAGGGGTGGGACTGGGACTACTTTGGGTAACCCAAGCCTTGGGTCCAGCCCAAAAGTATTTTAGCCCATCCTGGGGCCCACACACCAAGTTATTTTTAAATGGGTGCAGTTGA
>Unigene000452|m.318 type:confident-complete len:205 strand:+ pos:210-824
ATGGACACTTCTAAAGATATCGGGGTAATACTACTTGTAGAAATCAAAATCTGTGTCGGGCTTCTTACATTGTCCTGTATCCCTTCTCGAGTCCTTTGGAAGAATTACGTAGCGATTCTTGCGGACAGCATGCATACCAGCTTCTTGGCAAATGGCTGTGATCTCAGCAGCACTGATTTTATCAGGTCGGGAAACATAGTCTTCCAAGTCAACTCGTCACTCAAATTCATCTTAGCAGTGCAACCTGAAAAAACAAGACGCTTCTGCTTCTATCAGCAAAGGGAATTCAATTTCCGATCAAGCCTACCAGGACGTAGGAGTGCAGGATCCAAGTATCTGCCGGTTATGTGCCATGATCACCTTCACATTTACTGTTTGGTCAAAACCGTCCATCTGATTGAGGAGCTCCATGAGAATTCTCTGAACCTCTCTGTCAGCTCCAGTTTGTGCATCAAACCTAGCAGTAGCAATAGCATCAACCTCGTCAATAAAGATAATAGCTGGAGCATTCTCCTTAGCAAGACGGAAGACATCACGAACCATCCTTGGACCCTCGCCCAAGTACTTCTGAACGAATTCGACCCAACAACACGAATAAAGGCCGCTGTAGTATGA
>Unigene000455|m.319 type:confident-5partial len:189 strand:+ pos:1-567
TCCAAAGGAAGGATGAGCAGCCGTTCAAGTCGGACTCTTTACGTGGTAATCTTCCGTGACATTCGTGAACGAGAAGTAGAGGATCTATTTTACAAGTATGGGCCTATCGTGGATATTGATCTGAAGAATCCGCGGAGACCTCCAGGCTATGCATTTGTTGAGTTTGAAGATTCACGTGATGCCGAAGATGCTATTGATGGTCGTGATGGCTACGATTTTTACGGGAATCGCCTTCGGGTCGAACTTGCTCATGGTGGGCGAGGTCAGTCATCTTCAATTGATCGGTACAGCAGCTACAGTGGTGGGGGTAGTCGTGGCGGAGTCTCTAGGCGCTCTGATTATCGTGTTGTGGTCACGGGATTACCTCCTACTGCTTCATGGCAAGACCTAAAGGATCATATGAGGCGAGCTGGGATGTCTGTTTCTCCCAAGTGTTTCGTGATGACCGCGGCACCACTGGATTGTGGATATACAAACTATGAGGACATGCGATATGCAATTAGAAGCTTCATGACTCTGATTTCGAAATGCATTCTCTCGAGGTTATATACGGGTCAAGGAATATGA
>Unigene000456|m.320 type:dumb-complete len:110 strand:- pos:228-557
ATGATGTCCGACCCCTGGGACCTTTGCAAGAATAACGACCCTTTTCAGGATTTCCTTTATAATCTTGATGTTCCCTTTCTCTACTGCAATATGCACTGGAGACTCCACCAACATTGTATCTATACACAGAAGTTGAGGATCACCGTCGATGACAGTTTCGCCATTTTAAATTCACTGCTTCTACTGACTCATGCAGATAGTGTCACCATCATGTTTCCTTTCCTCAAATATTTGTTAGACCATTTTCATATCAGTACTTGGAGAAGTTTGGAACACTCAATTAGGAAACTGATTACCTCACAATGCCGGCTCTGCTGCTCTATGCAGTGA
>Unigene000459|m.321 type:dumb-complete len:171 strand:+ pos:763-1275
ATGATTCAACTTTCTTGTTTTTTTTCGCCCTGTCCACATCGACGTCGAGCTAGTCCTGCAGCAGCGTCCCTCATCTACTCATATCTGCTCCTTCCCTTCCACACCCCGCCACTAACACACCTTGCACAATCATCCACTCACTCACCCAATTTGCACTATCACATCTCATCTCTTCTCTCACTTATCTATTTCTCTCACGCGGCCCCACGGTCTTTCCATTTTTGCTTACACTGTCCCGCCCCCCACCCCCCCCCCCCACCGTCTGCGCGCCTAGAACATACTGAGTGCCCTCCAGAAGTAGCTGAGTCTGTCACGCCTGTGGTATTAGCGTCAGCGCGAGCAGGATCGCTGTTCTGTATACCGGCCTGTTTTCTACTTATTTTTTGTTCTCCTCTCCCTCTGCCCGCTCGCCCACGCGATCCTCATTCGTCCTGCGTGCGGCCACGTGACCGCACCTCATCTGATCCTACCGGAAAGAAAGCCGTCAGTGTGCCTTTACTAGCTGTATATTAG
>Unigene000461|m.322 type:suspicious-NA len:175 strand:+ pos:1-525
AGTAGTTTCTTCATACACAGACATGAAGATGAGAAGAAGAACACAACCCCCACAAAACCCATCAACAAATCGACTCCCTCCGTCGATTTTTCTACTCATGCAGTTGCATCACCTCCACCACCACTTCATCACACCACCACCACCCCCACCACAGCCAAGAAACGCCTGAGCACCCGCTTCGTGATGACATTCCTGACTATCCGCCAAACGCGACAACACCAATCAAGAGACGAAGAAGGCGAGGACCAAGAATCGACCACAACGACAGAAGAAAGCGTGAACAGGTACTCGTTCATCACAACAACAGATGACAATGGTCCACACCAGAGCCTCCAAGTCGATGGTGATCGGCACCATCTTCGGCCCCGCGACGGAGCCACGTGCGTTTCTGCATACAACACGACCGCCGCCTCACCGCCAAGCCATGTCTCTTTCTTGAATTCTCCATCCCGGCTCACCTTCTCGTCAAAGAAATGCAGTCGGGCTTCGTTCGGATCGCTCTTGAGTGCACTCGCGCCGATCTGA
>Unigene000464|m.323 type:dumb-complete len:117 strand:+ pos:1449-1799
ATGGATGAAGACGACATTGCAACTTACGCAATTAAGGCGATAGATGACCCAGTACACTTAACAACAATTACATTAAGCCTTCTGAAAACATCCTCTCTCAAGGGAGCTAGTCGGCTTTTGGGAGAAACTCATAGGGAAGGAGTTGCAGAAGTCAAGCATCTCTGCAGAACATTGGCTAGCTGCAATGAAAGGAATGGATTTTGCTGGACAAGTGGGAGTTGGTCATTTCTATCACATATTTTTGAAGGATGCCTAACCAACTTTGAGGTAGGAGAGACGAAGAGAGCTTCGAAGCTGTATCCGGAGGTTAAGTACACTCGCATGAACGAGTACCTCAAACGTTATCTCTAA
>Unigene000465|m.324 type:confident-5partial len:106 strand:- pos:2373-2690
TTCAATGCTTTAGTTGATAGAACCCAGGAAGTTCATGATTTTGAAACACCCCTAGTTGCAGACTTCAATGACAACAACCCTGAGATCGGTCCCTCTGTGTCACTGCAAAGCAATACAAGAGGTAATGACATTTTAACTGATGAAGAAGAGCTTCCAATAGCAGGAGATAGAGAAGGTGTAGTTAGGCCAATAGCTAAAGACGACCTCAAACCAAGAAAACTTAAAACACATTTAGCAGACAGTATGTTTGCCAAATGGAGGGGCGGGATGGAGATTCAGCGGTTTAGGTTTAGGAAATGTAATTTTTCACTAATATGA
>Unigene000466|m.325 type:dumb-complete len:107 strand:+ pos:1440-1760
ATGTACATTGTCAACTTTCATGTTTTCGAGATGAAAGCCAATTGCAGCTGCAGAAAATTTGAATTCTCGGAATTATTTGTAGGCATATATAGCAGTTTTCAGAGTGACAAATTTTCTAACTCTTCCTTCCCACTATATTTTAAAAAGGTGACAAGAAATGCCAAGAGGGGGTTATTGTGGATGAATGTGCTCTTGATTTACCAGCTAATTCTCGAGAATCTTCTGTGGATCGCTTTAATAATCTTCGTCAGGAAGCCATCAAGTATGTTGATGAAGGGGCAAAGTCATCTCATGCTTATAATGTGGCAATGGATGCTCTGA
>Unigene000467|m.326 type:confident-5partial len:133 strand:+ pos:2675-3073
TGGGTCACATATGAACTCCCATCTGTTAGAGTGGCCTGGAAGAATTCTAATGACGATGGTCGCTTAGATCTCCCCACACTCGCCCACCCCCTCTCGCCACCCATTGCACACCCCGCACGCACCTCCCCCCCCCACGCGCCACACCCCGCCTTCCCCCCCCCCCCCCCCCCCCCCCACGTCCCCGCACCCCCCCCCCCCCCACCCCCACCCCCCCCCCCACACGCCCACCACCGCCCCCCCTGCTCCCCCCCCAGGCCCAACCCCCCGCCCCCACCACCACCCCCCCCCCCCCCCCCCACCCCCCCCCCCGCCCCACCCTCCCCCCGACCCCCCCCACCAGCCCACCCCCCCCCCTACTCTACCTCCCTTATCTATTCTCTCTCTCTCTCTCTCTCATGA
>Unigene000468|m.327 type:dumb-complete len:173 strand:+ pos:648-1166
ATGGCGAGCTTACACTGGGTGTGTGTCGACAGCTCGAAGTACAAGGCAGCCGCTCACTTACTTCCCGACCTTGAAGGCGGTAACGCCGCAGCGTACTGGGGCATCTCCATCTCCAGCTTCAGCTACGGATCCACGGTTCTTGCCTCTGGCGCCCACGGTATCGTTGACACCGGCACCACCCTCATCTACATCCCCACCTCTGCCTACAACGCTTTCCTCAGCGCAGCTGGCGGCTCTACCGACTCCAACTCCGGCCTTGCATCATTCACCAGGAAGCCAACCCAAAACTTCAACATCAAGTTCGGCTCCACCACCTACGCTCTGACTCCCGACCAGTACCTCATTCCCCAGGCCCAGTACAGCAACTTCGGTGTCAGCTCTGCAAGTACTACTCCTGGATCACCAACGGTGGCAGCTCTGGCGTCAACACCATCATCGGCCAGAAGTTCCTCGAGAACTACTACTCAGTCTACGACACCACCAACCAGCGCATCGGCTTCGCTACCCGCGCTTAGGTAG
>Unigene000472|m.328 type:likely-NA len:416 strand:+ pos:3-1250
CCCATCATGTCTTACGATAACAACAACAACAACTTGAACACTGGTGTCGGTTCTACCGGCGAGAGGAAGGCCTTTGACCCTTCGAACGCTTTCAGCAGTGGTGGATTGAACAACTCCACTGGCCGAGAGCCCTTCGAGGACCCCCGATCCGACTTTGCCGCTCCTGGTGCCCCTGCCCAGGCCGTCGCTGGTAACCTTCACTACGGCCAGTCCACCAGTGTTACCGGCGGATCTGGTCTCCAGAACGTCGGCTCGACCGGCCTCGGACACGAGGGCCACCACCACCACACCACCGGTACCAACCTCGGTTCGACCGGTTCAGGTCTTGGAGGTAACCACCACAACGCTGGCACTGGTTACGACGAGAACGACTCGCGACGAAACACCGGGGACCACCCCTTGGTACACGACACCCGTCACCACGGAGACATCCGATCCGGTACCGCTGATGACCACCTCGTTGGTCAGGGCCGAAACACCGGCATGGGTCTCGATGGATCGCACTTGACTGGTAGCCAGACCGGAGACGCCCCCGGCGGTATCCAAACCGGCTCTGGATCGTTCGGTACCGGCCGAGACGTTGCCCAGGACGACCGAAAGATGACCGACAAGGTCAAGGACGCCGTCACTGGAAACAAGGACCACGCTCACGACCACACTGTCGGCAAGGGTGCTAGCGTTGAGGGAGGCATCACCGGAGGTCACCCCGGCGCTGGTATCACTGGAGGTTCCGACTCTACCACCTACGGTTCCAACACCGCGGCCCGAGACTTTGACCAGAGGACTGGTTCCGCCGGCAACATGGGCGTCGGTAACTACCAGGGATCCAACGAGCACGGAGTTGTTTCCGGTGGAGCTGCCGGCACCGACAGGTTCGACGCTCCTCGACGAGACAACGAGAACATCACCCACACCGACAGGCTCACTGGTACCGGTGCTGACCACGGTCACACCGTTGGCAACAAGGGGTCTGACGACCACAAGTTGTCCGGCGTGACCCGACACGGCGACGACTTCACCAAGGGTGACACTGCCGACTCGGCTTACAAGAATTACGACGCTACCGGTCTTACCGGCCGAGAGAACACCACCACGGTGTCCACGACAACAACTTGGAGGGAACCGGTGCCCACAAGGAGGGTCTCATGGACAAGGTCAAGAACCTCGTCGGTGGTCACAAGACACCACCCACGCCGACCACAAGTAGAAGGCCCAACGTGCCTCTTACGAGCAGTCCGCTGCATGTAG
>Unigene000473|m.329 type:likely-NA len:127 strand:+ pos:1099-1479
ATGAGTTCAGTAACGAGCAACTCTAGGATGGCTTATGCATTCTCAAGGGATGGAGCTGTTCCATTTTCATCATACTGGCATAAGTTAACAAGAATGAAGTTCCAATATGCAGTCTGGTTCTCTGCTTTTATATCATTTTGCATGGCATTAACGTCTCTCGGAAGTCTAGTTGCATTTCAAGCTATGGTGTCGATAGCAACAATTGGACTCTACATCAGCTATGCGCTGCCTATCTTCTTTCGCGTGACACTAGCCCGTAAGTCGTTTGTTCCAGGACCTTTCAACTTGGACGCTATGGTTTACTTTTGGATGGATTGCAGTTCTTTGGGTATCAACCATCACAGTTTTATTTTCTCTACCTGTGGCATACCCTATTACTAA
>Unigene000474|m.330 type:dumb-complete len:144 strand:+ pos:527-958
ATGAACAGTTTGCGGCTTACCCCGATATATGGCGATGAGGATGTCATTACCCATATCATTGGCATCCAGTTCTTTACTGAGGCAAATCTTGATCTGGGTCCACTGCCATCTTTGATGAAAGAGACTGCCAGGTCATCCGATCGTTTTCATTCTGATCTATACTCATATCGGTCTATACCTGCTGGAAATGGAAATGCTTGTTTTGAGCATTGTGCCATCTTTCAACTAAGCGATGAGGTTTTGTCACATAAGATTCTCTCTCTACTGGCCCCTAGAGATATTGGATCAGTTGGTTCTGTATGTAAGAGGCTATATCAGTTAACAAAGAATGAAGACCTCTGGAGGATGGTTTGCCAAAATGAATGGGGTAGTGAAACAACTCGGGTGTTAGAGGCTGTACCTGGGGCAAAAAGGTTAGGGTGGGTCGACTAG
>Unigene000476|m.331 type:likely-NA len:158 strand:+ pos:1-474
CCCTCCAAAACCCCAAAGAAAGCAAATGTTTTAGACCCGAGTTCCATCAAACCATCCTGGACGAGTCAGTCACGAGATCGTCACCAGTCGCGGATACACCGAGGACGTGAAGCTGAGCAACATCAAGCTATTGATTGGAGTCATCACTATTGCCATCGCCCTCGTCGCGCAATTCTACCCAAGAAGTTCCCAGAGAATAAACAGATTTTGATTGGCTGCATCATATCGTATGTTATTTTTAATGGACTGTTGCAGCTGATCATCTACACCAAAGAGAGAAACGCCTTCTTGTTTACTCACCCTCCTGCGGGATCATTCACCAGCACTGGACTAGTGGTCTCTTCCAAGTTGCCTAAATTCTCTGACTTGTATACGCTCACGATATCCAGCTCAGATCCCAAATCGATATCTGCTGGGAAGACAGTAGAGCTCACCAAGAGTGTCACCAAATGGTTCACAAAGATGGGATTCTAG
>Unigene000477|m.332 type:confident-5partial len:392 strand:+ pos:2-1177
TGCAGCAACTATCCTGCCCGCCTACGCTCCTTTTCGATTCAGGTACGTGCGTGCGCCAGCACTACCACCGAACCAAAAAGTGGTCGCTCACGCGTTCTTCTGGGCATGTCCGACAAGGACCTTGAGCAGCTTGCTGTCGAGTTTGGGCAGCAAAGCTACAGAGGAAAACAACTCCATCACCTTCTATACAAGACTAAAGCTAAGCAAATTCAGGATTTCACTCACTTGCCTCAAGCATTCAGAAGCGCTCTTCAAGACGCTGGGTGGAAAGTTGGGAGGTCGCCCGCGCATCGTGTTGTCACCGCTTCTGATGGCACCATCAAGATACTTCTGAAGTTGGAGGATAATAGGCTCATTGAAACTGTTGGTATACCTGTTGAAGATGATAAAGGTTCTGGCCGGCTTACTGCCTGTGTCTCATCTCAGGTGGGTTGTCCATTGCGTTGCTCATTTTGTGCTACTGGAAAGGGAGGATACTCAAGAAATCTACAACGGCATGAAATTGTTGAGCAGGTGTTGGCTGTAGAAGAACTTTTTCAGCGCCGGGTTTCAAATGTCGTTTTCATGGGTATGGGTGAACCAATGTTGAATCTTAAAGCTGTATTAGAAGCACACAGATGCTTAAATAAGGATATACAAATTGGACAACGGATGATCACTATTTCCACCGTGGGGGTGCCAAACACAATCAAGAAGCTAGCATCGCACAAGCTCCAATCCACTTTGGCAATCAGTTTACATGCTCCAAACCAGAAACTTCGGGAAACAATTGTACCCAGTGCAAAGTCATACCCATTGGAAGCAATTATGAAAGACTGCAAGGACTACTTTCTCAAAACTGGTCGAAGAGTATCATTTGAGTATACACTTTTAGCTGGAATCAATGATAAGGTAGAACACGCAGCAGAACTTGCAGAACTACTTCATAATTGGGGAAGTGGTTATCATGTGAATCTAATTCCTTTTAATCCAATTGACGATTCAGAGTATCGGCGTCCATACAAAAAATCTGTGCTTGCATTTTCAGCTGCCCTAGAATCGCGAAAAGTAACTGTTAGTGTCCGTCAAACCCGCGGCCTTGATGCAAGTGCAGCTTGTGGACAGCTGCGAAATGAGTTCCAGAAGAGCCCAGTAGCTTCTGATCCTCCAGTAACTTTAGCAGTGGCTTCTGTTTAA
>Unigene000478|m.333 type:confident-5partial len:280 strand:+ pos:2-841
TGCGCAGCAGCAGAAGCAGTAGCAGTAGCGGCTTCAGTTCCAACACCAATCATGGCGGTCGGGAAGAACAAGAGGATTAGCAAGGGAAAGAAAGGGGGCAAAAAAAAGACAGTTGACCCTTACTCGAAGAAGGATTGGTATGATATCAAGGCACCTTCTCTCTTCACTACCCGCAATGTGGGCAAAACCCTAGTCAGCAGGACTCAGGGTACTAAGATTGCATCTGAAGGACTTAAGCACCGTGTGTTTGAGATTTCTTTGGCTGATCTCCAAAATGGGGATGAGGATCAATCTTACAGGAAGATCCGGCTTCGAGTTGAGGATGTTCAAGGGAGAAATGTCCTCACCAACTTTTGGGGGATGGACTTTACAACTGATAAGCTGAGATCCCTGGTGCGCAAGTGGCAAACATTAATTGAAGCCCATGTAGATGTCAAGACCACTGACAACTTCAGTTTGCGGATGTTCTGTATTGGGTTCACCAAAAGGCGACCCAACCAGGTTAAGAGGACTTGCTATGCACAGACCAGTCAGATTCGACAGATCCGGCGCAAGATGAGAGAAATCATGGTTAATCAGGCCCAATCCTGTGACTTGAAAGAGCTGGTTGCGAAATTCATTCCTGAGGTGATTGGGAAAGAGATAGAGAAGGCAACACACAGTATCTATCCCCTTCAGAATGTCTTTATCAGGAAAGTCAAGATCCTGAAGGCTCCAAAATTTGATCTCGGCAAATTGATGGAGGTCCATGGGGATTACTCTGAGGATGTTGGGGTGAAGGTTGATAGACCTGCTGAAGAAGCAATGCCAGATGCAGAAGCCGAGATTGTTGGTGCTTAG
>Unigene000479|m.334 type:likely-NA len:148 strand:+ pos:1433-1876
ATGCTGTTTTGCACCTTTCACCTTCAGCTGGAGGGCTTTTTGTGGGTGTTTTCGCGCTATACGCCGGTGTGTGGAGTCTTCGGAACTACTCTTGTCCATTTCCACAGGAACCTTACACCACAGAAGTTTCAAGCTTCCAAAGTATTTGGAGTACTTCTTCGCGCTTATGTCGGAGTCCATGCTTTACAGGGTGATCCAGTGTGGTGGGTTAGCAACTCACAGGTACCAATCACAAGTTCACTGACACATACCTGGATCCACACAGTCCGATTGAGGGATTTTGGTTCTGCCATATTTTCTGGCTCTTCGACCATAAATATATTTTCGAAAAGGGTGAAGGGTACAAAAATGCTGGGGCGATTTACTGAAACAAAGTATATTACAAAGGTTTCTCGAGAAGACTTTCGTGTTCTCCACGTTTACCTACAAGCAGTGTTGCTATAA
>Unigene000480|m.335 type:likely-NA len:147 strand:+ pos:2-442
GAGAGGCGTGAAAGCTCCAGTGGCAGCAAGAAGAAACCGGAGAAGGTTACGAACCCATTGTTCGAGAAGCGCACTAAGCAGTTTGGTATCGGTGGGGCATTGCCTCCAAAGAAGGACTTGCACCGATTTGTCAAGTGGCCTAAGGTTGTTCGTATTCAGAGGCAGAGGAGGATTCTTAAGCAAAGATTGAAGGTTCCCCCAGCTTTGAATCAGTTTACTAAGACTCTCGAGAAGTCTCTTGCAACAAACCTATTTAAAATGCTTCTCAAGTACAGGCCCGAGGACAAAGCTGCCAAGAAGGAGCGGCTTTTGACAAGAGCCCAAGCGGAGGCTGAAGGAAAGACGATTGAGGCTAAAAGCCCATGTTGTGAAGTATGGACTCAACCATGTGACCTACCTTATCGAGCAGAACAAGGCACAGTTGGTAATTATTGCACATGA
>Unigene000481|m.336 type:confident-5partial len:162 strand:- pos:750-1235
ACCCCCACCGTTGCCCATACCTTCAAAGTTGAGATTCAATGCTTGAACCACTCTGCTGGAAGCAGAACTGTAGAACAAGCAGGCTTTCGGCGAGAATCAGAGGAGTTGCCGTTTCTCCGAGGCAAGAAAACACCAGTACCAGTGGACTCCCTTCTACCACCAGATCACCAAGAAACACTGCTCTCATACCCGACCCATTTGTTGTTGTCTGCGGATGTTGTTGTTGTGTTGCTGCTGCTGAGAGGCGGCCAAGCTGAGGGAGGCAAACCAAGGGGTCTACTACTGCATCTTCCATTCATTAAACCAGCTGTTCGTCCATTGTTGATAGGGATTTGTGTTGTGTTGGTGGTCCAGAACTGGGCCTCACCTGCCTGCCCCAAGCACTGGAACACTGTTGTTGTAACTGCTGCTGCTGATGCTGCTGTGTTTCAACTGATAGAAATGATTGGCTTGGAGTTGTTGCTGGGTAGAGCTGGATTTGAGTAA
>Unigene000482|m.337 type:dumb-complete len:193 strand:+ pos:32-610
ATGTGCCCGACGAAGTTAAAGCACCGGGTCACCGACGGCGGAGAATCACCTTTGTGTTGCACAAAACGCGAAGTTGAAGACTGGAGACAAGAATCAATCAACGGTGGATCGTTGAAACACGTGGACCTCGACACAGGAACCAACGGCTGGGCGTCACCGCCAGGCGATCTCTTCTTCCTCCGAAGCAAAAACTTCTTCTGCAGAAAACAAAAAACCCCATCCGGGGAATGGCTACTCAAACCGGCGGGAGTCGACTGGCTCCGATCCGCATCGAAACTCGACAACGTACTGGCCCGATCCGACAACCGAATCGCCAACTCACTCCGCAAAGCCCACTCACTCGGCCAATCCCTCAAAACCTTCGTCTTCGCCGTGAATCTCCAAGTCCCCGGTCGAGAGAACCACAGCGCGGTTTTCTACTTCTCGACCGACGAACCAATCCCGGTCGGATCTCTCCTGTACCGGTTCATCCACGGGGACGACACCTTCCGTAACCAACGCTTCAAGATCGTGAATCGGATCGTGAAAGGACCTTGGATCGTGAAAGCCACGGTTGGGAACCACGCCGCGTGTTGTTAG
>Unigene000483|m.338 type:dumb-complete len:148 strand:+ pos:842-1285
ATGCCCTCCCCTCGTCCTCCCACTTCAAATGTCTCAAATGAGTGGCTTGGTGCAAGAACAGGTGGAACCCCTGGTAGTGCAACTTCTCAAGTACCCAGCAGAGGGATTACTCCTTCCAGTTCTTTGGATAGCTTTGGATTTGGATCAACAGGGACAACACCTTCGTTACCACCACGACCACAATCGACCCTTGGGTTAACATCTTCAATTGCCCCAAAACCTCAGGATCAGAGTTTATCTTCCTCACAGCCCACCGCCAAAGATTCTAAAGCAGCAGTTGTTTCTGGAAATGGATTTGCTTCAGATTCGATTTTTGGGGGAGATGTGTTTTCTGCTGTTCCCAATCAATCAAAGCAAATACACCTTCGCCAACATTTTCTGCAAATAGTTTGCCTGTGTCATCTGCAAATAGTGTGTCCGTGTCTTCTGCTGTGGTTCCCGTGA
>Unigene000486|m.339 type:likely-NA len:219 strand:+ pos:306-962
ATGGACGTTTCCCCACTAGAACCACACTCTGAAGTCCAATCCGACAGATACCCTTTATTGATGGAGCGTATGGAGAGTCAGAAAGGTCCGGAGCATGTTGTTGATATTTCAAGGGGTGGTGTTGCCTCCTCATCAGGCTCATCTCCTTCTGATTCTCGTGATCCTGACCCACCGCAGCTTGAAGAAAGACCTTCGAATAATACGAGAGCGCCTGTATCTCAACCATCACTGTTGTCATCTAATGGATCGAATTCTAGGAATGCCTCGTTCATTAGGAGAGGCGACGGATATAATCGGCGCCATCGGAGTCCGTTAAATTCTGGGCTGTGGATATCTATTGAGCTAGTTGTTACTGTGAGCCAGATCATTGCTTCTGTTGTTGTTTTGTCTTTGTCCAGAGATGAGAAACCACAAGCTCCGTTATTTGAATGGATAGTGGGTTATGCATCTGGATGCGTGGCAACCCTTCCTCTTTTATATTGGCGTTATCGTCACCGCAACAACCAACACCCCGAGCAAGAATCAGCACAGTCGCGCCAGGTTCTTCTCAAAGTAATCCCTCTTCCGAACCTACTCCTTATATTGCAATATCAGTTCCACCGTCTTCAGAAGAGGAAAATCACCGTGCATCTGGTGCAACAACAAGAAATGCTCTAA
>Unigene000487|m.340 type:dumb-complete len:159 strand:- pos:285-761
ATGAATATGGAGAATATCCGAATGTTCATTTTGTTCACCTCAACTTTCGCCTCCTCACTCTTTTCCCATCACCACCACCATCTTCTTTTCACCACCACCACCGGCAGCAGCTTTCTTTTTTGTCTCCACCACCTTCTTTCTCCTTCTTCTCACCGCCACCTTCCTCTTTCTTTGGTGGGTATAACCTCCACGTTCTGCTTCAATTTTTCTTTTAGATATGGTACAAGCTCCTTGGCATCCATTGTCCCTTTCACTGTGAACAACTTTTCTGATCATCAATTGTCACGAGTCTACCCCTTTGATCTTCCGTATGGCTCGTTTTTTTTATGTTTGCATCCCTCACAGTGCACGGAATCTTCAAACTCCGTACTCTCTTTAGTTTTCTTGTCGTCGACCTTCTTATCCTCTTTTTTAGCGTCGGGCTTCTTATCTCCGCCGCCACCGCCTGCGGCGGCACCACCGTCCTTCTTGGGCTGA
>Unigene000488|m.341 type:confident-5partial len:136 strand:+ pos:202-609
TTGGACACCTTACCAGGATGGGTAAGGTGTAAAAAAAGAAAGGTGATATGGTTGGCCCTATCAGCCTTACGCCATGGGAAAAGAAATGAATTTCCATCTGGGGGAGGCGACGCACAGAGGAGTGGTTCCGTCCCCAGAAAAGAGTGGCTCGATGAGGAAGGGGGCACATGTTTCGCCAGTGGAGGAAGCCCCCTTCAAGTTTCACAGCTTTCCAGGCTGGGCCCCGCGGCGATTTTGTTTAGGCAAGGAGTTTTAGGTGCCTCTTCCAGGCAGATGAAAAAATCTATGCCCCCGCCCTCTCCTCCTTGGATGCTTTTAAGTTCAAGTTGGAGGATGAGACGAAAGACAGTTTCATCACTAACAGAACCATGCTCACATCTCTCTTCACATAGACGGGCCCCCACTTAA
>Unigene000489|m.342 type:likely-NA len:131 strand:+ pos:774-1166
ATGGAAGAGCATATTTCTCTGCAAACCTCAGCACATACGTGCACTGGAGATGGCATGCGAAAATTGGTTGCACGTGCTGGATTTGCCCTCTTGAGGATCTCGAGTTTGTACAGTTTTCACCCCAAGGTATCTATGGAGCATGGTTGTCTCATAACAGAAGGATCACGTGGTGAAGGGGGTATTCTTAGGAACAGTGAAGGCGAAACGGTTTCATGGAACGATATTGCCCCTAACTCAAAGGATCTTGCATCAAGAGATGTTTGTATCAAGATCCATGACCTGAAATTAGAGCGAGGCGTCCGCTGTGTAGGACCACTGAAGGACCACATCTATCTCCATTTGAATCACTTACACCCCAAAGTTACTGAAGGAGAGAGACTTCAGGTATTCTGA
>Unigene000490|m.343 type:dumb-complete len:120 strand:- pos:564-923
ATGGAACCCTTGAAGGGACAGATCAACGTGAATTATGGAACTGTAATGATCAAGAATCAACTCAGGCACATCGGCAGAAGATTATCTTCCTGCAGTGTATTCTTCTGTAGTGATCCCAAAATCCAGCGGCATATCCTAGTTGGGAATATCATTGTGAAACAGACTTTCCCCTCATATTGGAGTTTTGTTTGTAATCATGTTGCAGGGCAGCAAGAGTGCTTCTACATGGACCCTCTCCAAATCCAGTATGCAGCTGTTGAAGATCTTCTGATGAACATGCATCCATTAAAGCATATACACCAGGTCTCAGAGAATCATCTATTCCCTATTAATGCCTGTTCCACAAGGCCCATTTCCTGA
>Unigene000491|m.344 type:suspicious-NA len:289 strand:+ pos:317-1183
ATGGAGAAGCAGGTACTGCCGATCAGCAATAGGTTCTGGCCTTGTGTATCATGGGATACCAAAGGGGCAAGCATTGGTTTATATTTTATCAACCGACCAGAGTGGCTGATCGTTGATCATGCCTGTGCAGCCTATTCTTACATATCGGTACCTCTATATGACACTCTTGGCCCAGATGCTGTTAAGTTTATTGTAAATCATGCTGGTGTACAAGCTATATTTTGTGTCCCAGAGACTTTGAATACTATGCTTACTTTCTTGTCCGATATTCCATCTGTACGTCTAATAGTGGTGGTAGGAGGAATAGATGAGAACTTGCCATCACTTCCACCAGCAACTGGAGTTATGGTTATATCTTATTCAAAACTACTCAGCCAGGGTCGCAGTAATCCTCAACCTTTTTGCCCTCCAAAACCAGAAGATATTGCCACCATTTGCTATACTAGTGGTACTACTGGGACACCAAAGGGAGCGGTATTGACTCATGAAAACTTAATTTCAAATGTTGCTGGTACCACTCTTATGGTGAAATTTTTTCCTTCAGACATCACCATATCCTATCTTCCTTTGGCACACATCTATGAACGGTCTAACCAAATTATGTCTGCATACTTTGGAGTTGCAGTTGGTTTCTATCAGGGGGACAATTTAAAATTAATGGATGACATGGCAGCTCTAAGACCAACTATATTTTGCAGTGTCCCTCGGCTTTACAACAGAATATATGCCGGAATTACAAATGCTGTGAAAGAATCTGGGGGTCTAAGGGAGAGGCTATTTAATGCTGCTTACAATGCTAAAAATCAAGCAATACTGAGTGGAAAAAACCATCTCCTATGTGGGATCGGTTGGTGTTCAATAAAATAA
>Unigene000492|m.345 type:confident-5partial len:115 strand:+ pos:521-865
TTTTATCACAGATGTCTCCTTGCTCTTTTTATCGTCTTTCCAAAGCTAAAGGTTCTAGGAATTCGTGGTGCTGTTTTGACAAATGCTGGAATCCAACTTTTTGTCCCACCACCTACGTTGGAGATTCTGGATTTGAGGGATTGTTGGCTCTTAACTGAGGATGCACTATTATTATTTCGTAAGAATTATCCTCAAATTGAATTAAGGCACGAGCATGCTCATATCTATTGCAGCTCAAACTGCTTCAGTCTGTGGATCATCTGCACCGGAACTTCCAGTGTGTTCCATCAAAATCAAAGTGGAACAAAATGGCGCCACCCTCATCTGAACTCCATAAAGATATAA
>Unigene000494|m.346 type:dumb-complete len:213 strand:+ pos:1651-2289
ATGCTTAACTTGGCAACTTGGCTTATGGGTCTTCATACACCTGATGATGGCTGTATGTTTCAGCGCTGGAGAATGTCCGAACGAATTAGTTTGGAAGAACTGCACAAGTCTGTTGATTTTAAACAACTTTGCTTGGGATCCAGTTTTCATCAGGCTGATCTTGCTGCTGGAATTGCCAAAGCTTGCATTTCTTATGGTCTGTTTGGACGCAATTTGTCTCAGTTGTGTGAAGAAATTTTGCAAAGGGAAGTAGCAGGAATGGAGACATGTAAACAACTTTTGGCCTTGTGTCCCGACTTGAAAAAGTCACGCTCAAGAATTCTTCCCCAAAGTCGGGCTTACCAGGTGCAAGTTGATCTTCTTCGGGCATGCAGAGAAGAAAGGGAAGCATCTGGTTTGGAGAAGAAAGTTTGGGCTGCCATTGCTGATGAAACCGCTTCAGCAGTAAAATATGGGTTTGGAGATCACCAGTCAGACTCATTCACTAGTGCATTATCTTTGACGTATCAGAGCAATGGACCTGACATCCAGCCTTTCTTGCCAAGAACAGCAAAAATAGAGTTAGCAGCTCGTGTGGATTTGTTGGGGGTTGGAGTGATACTCCTCCTTGGAGTTTGGAGCGTTATGGTTGTGTTTTGA
>Unigene000496|m.347 type:suspicious-NA len:259 strand:+ pos:199-975
ATGATGACAAGCTCGACCCTAGAGTCGACTCCGACAACTCCGAGCTCCACGACTCCAACAGGAACACCACTGGCGCCTACGGACGGACGACACTTACGGCTCCAACACCACCTCCACCGGCTACGGCTCAAACACCACCAGCGGCCCTCACTCTCCAACTTGGCCAACAAGGCCGATCCTCGTGTTGACTCTGACAACTCGAAGACCTACGGCTCCAGCGGTCTTGATCAAACACCACCTCTTCTGGCTACGGCTCAACACCACATCCACGGCTATGGCGCTCAAACACAAACACTACAGCGGTCTCACAACTCAGACTTGCTGAACAAGGCTGATCCCCGTGTTGACTCTGACAACTCCAAGGCCTACGGCTCCGCAACTACGGTCAAGCAACACCACTGGCGCGGGCTTTGGTACCACAGGTGCTACTCGCGGACCTCACCACACCCGACACTGCCAACGCTCCTCGACCCAAGGTTGACTCTGACAGGTCTGGCTACTCTGGCAGCAACACACAGAGGGCCTTGGTCTCTCCACTGGCGCCTACGGCTCCACAACAGCGGCCCTCACTCCTCTAACTTGGGCAACAAGGCCGATCCTCGCATCGACTCTGACAACGACAGGCTCCGTGGCCCCGACTCTGCTCGTGACAACTACGGTAGCAGCACCACTGGCGGCCTTGGCTCGACCACTGGCACCTCCACCGGTGCTACGGCTCTGAGAACTACAACTCGACCAACAGTGGTCCCCACTTTCCAACTTGGCCAACAAGGCTGA
>Unigene000497|m.348 type:likely-NA len:164 strand:+ pos:3-494
AAAGCTGCCAAGTGTCTCTTAAAATCGCTACGGCGTACCGCAACACCGCTCGCTACCGTAAACACCCGCCGATGGTATCATTTCCGCATATCGTCTTCGCGAACCCAAAACAACAACAGCCATGGCTCTTGGAAACCTAATCAGCAGAAAAACACTAGGGTTAGGGTTACGCTTCAGCCAAGCTCGTGGACTACAAACCTTCACTCTCCCGATCTCCCATACGACTATGGTGCTCTTGAACCCGCAATCAGCGGCGCAATCATGCAGATTCATCACCAGAAACATCACCAGACTTACATCACTAACTACAACAAAGCCCTCGAACAACTCGAAGCTATGAGCAAAGGCGATGCTTCCACTGTTGTCAAGTTGCAGAGCGCCATTAAGTTCAACGGCGGAGGCCATGTCAACCATTCTATCTTCTGGAAAAATCTCACTCCTGTTACTGAGGAGGCGGTGAACCACCACAGGGCTCTCTTGGTGGAGCTATAG
>Unigene000498|m.349 type:likely-NA len:113 strand:+ pos:670-1008
ATGACCAGCTTCTTATGGAAGAGAATGACCGTCTTTCAGAAGCAGGTCTCTCAATTGGTGTATGAGAACACTTTATTGAGGCAACAACTGCAAAATTCATCTGCGGCCACTACTGACACTAGCTGTGAATCTGTGGTTACCACCCCTCAGCATTCTCTAAAGGATGCTAATAGCCCCGCTGGACTCCTCTCAGTTGCGAAGAGACTTTGGCAGAGTTCCTCTCCAGGCTACAGGAAACTGCTGTCAATTGGGTCTCCAGATGCCTGGGATGAAGCACTGGTCCGGATTCGGCATTGGGATTGTTGCATATCTCCACATGTGTTCCTATCAGTGCACTGA
>Unigene000499|m.350 type:confident-complete len:141 strand:- pos:1307-1729
ATGTTCTCATCTTCAGTCACAACTTTGAACGGATACCATTCTGGTTTTCGGGCTCATCTTGCCATAAAGAGGACAGCTCGACAGCTTTTAATTGTGCTTCTTTGGGTGGAAATTTCTGTTTGCATGCTGTCAGAAACGGCTTATCATCTAACTCCCCCATCTTTTAATTCCGATCACGGTTCTGCCACCAGGATGCCTCTTAACCCCTCAATCAATTCTTTGCGAGCTTCTTGCAGCTCATCATTCTCTTGCGCTCTTTTACCAAAGTGTCTGATTCAAGTTCCCAGACCCTCCATTTCCTCAATTTTATCTTTCAGCTCATCGTCAATCTCTTCATCTTCCTTTCAACTTCTTGTCATCTTCCCCTTCCCCCACCATATGCTGCATCACTTTCAGATTACCTTTCAACTCCTCTATCTCTAA
>Unigene000500|m.351 type:confident-complete len:123 strand:+ pos:799-1167
ATGACGCTGAAAGGACTTGCATTTTGCCATACCAAATGGGTCCTTCATAGGGATATGAAACCGAACAATTTATTAATAGGATCTGATGGACAACTTAAGCTTGCTGACTTGGTTTGGCACGAATTTTCGGCAGCCCAGATCGCAGATTTACTCATCAGGTTTTTGCTCGATGGTATAGAGCCCCGAGCTCTTGTTTGGAACCAAACATATGGTCTGGGGTGGATGTTTGGGCAGCAGCTTGTATATTTGCTGAACTTCTGCTCCGCAAACTTTTTTACAGGTTCAAGCGATATTGATCAGTTGGGGAAAATATTTGCTGCTTTGGGACACCAAAACCTTCTCAATGGCCTGACATGTTTTCCTTCCTGA
>Unigene000501|m.352 type:confident-5partial len:352 strand:+ pos:3-1058
CTCTCCTCCACTCATTTCTCTCTTCTTCCTTTCTTCCTTCTGCTCTGTTCACATATCTCTGTGACGAGAGCACAGACTGCACCTCCATTGGTCAGTGGGCTCTCGTATACATTCTACAACAGTAGTTGTCCAACTTTAGAAACAATCATTAGAGATTACTTAACTGAAATATTCAGCAGTGACTTTCGTGTAGCTGCTGGAGTCCTTCGTCTTCATTTTCATGACTGCTTTGTTCAGGGGTGTGATGGCTCGCTGCTGCTGGCCGGATCAACGGGTAATCCTAGCGAGGAACAGACTGCACCGCCAAACTTGAACATGCAAGCCCGAGCATTTGTACTTGTTGAAGAACTTCATACTCGCGCACAGAGGGCGTGCGGTCCCAACGTCGTATCTTGCTCTGATATTGCTGCCCTTTCTGCTCGTGATGCCGTCTTCCTGTCCGGAGGTCCAGACTACCAAGTACCTTTGGGAAGGCGAGATGGTCTCACAATCGCGACAAGAAACGTCACACTGGCCAATCTTCCATTTTTCGGATCATCTGCAAGTGTACTCATCGACCAGTTTGCAAGCAAGGGTCTAGACGTAACTGATCTAGTCGCACTCTCTGGCGGCCACACAATCGGCCGTGCCAATTGCGGCTCATTCGTCGGACGCTTGTACCCTACGCGTGACCCAACTATGGAGACATCCTTTGCAGATAACCTTACTCGCATTTGCCCTACAAATACTTCAACAGGAATCACTGTACAAGATATCCGAACTCCAAACATTTTCGACAACGCGTATTACATTGATCTCGTCAATGGCCAAGGTCTCTTCACTTCAGATCAGGACCTGTTCACCAATACTACTACTCAACCCATTGTCCAAAGCTTTGCAAATAACCAAACTCTGTTCTTCGAGAGATTTGCGATCTCCATGATTAAAATGGGTATGATAGGTGTCTTGACTGGTACGCAAGGTCAGGTACGCACCAATTGCTCACGCACCAACCCTGGCAGCAGCACATATCTGCAAACTTCAGTGGATGGGGAAGGGCAAAAGGCTGCCTATTGA
>Unigene000503|m.353 type:dumb-complete len:143 strand:+ pos:798-1226
ATGGATATTAGGTCCCTGCTGTATCAGGCCCGAAAGCCAAATAGAACGTGCTGCAAGCAAATCCCAGTCATATTTTGGTCTGAAAAAAATCGCCGAGTCTTTACGGGGCCAGTCAATGCTCACTACGCCATTTCATATCTTCGGCTCAATGTTCTCCAAAGGCTCTGCAATCATGGTTATTTTATTCCTTTTATTCGAGTTTCAGCAAAACATTTCTACTCGACGTCTCCACCACAGTTTCACAAAAGAAACAACTGGATCTGCCACCTTGACCTTCCACTTCCGAGTACAGCTCCCGAGATCCTCTTATGCAGTCCAAATAATAACCTCCCCATACCCAAATGGTTGGTCCCCCGACTCCTCCACTTTAGTAATGGCCAATGGGTAGCTCTTGCTGATCTTCCTGAGACCCTCAACCATTTTTGGTAA
>Unigene000504|m.354 type:likely-NA len:148 strand:+ pos:1058-1501
ATGTCTACATCCTTTCCGGTGATGGACCCCTTGGTCGAATATGATCATTGCCAATACTTTTGGGATCTTTGCAATGTTGTTGTGATGGACTCGGGTGGATTTATAATTTCAGAGATAGCATCCCACATGGTGGCTATGGGGTTACGGGTTTCTCCTTTATTGTATGCGCAAGATGCAGCTTCTGTGAGAATTTCTCGGACATTCTGGGACAAGAGAGGTGGGGCCGAGCCTGATGTATCATTAGGGAAAGTTCTATTGAAAGTACTCAGTCTAATGCAGAAATTACTGGTAGATTGGCGTTGGGGCTTTATTTGGATACATTTACTCAACATACCTACACATTCTCTTGACCTACCTCGACCCTCTTGGGAAACACAAGCGTTATGTCAGGGGAGGAACTACAAGAACGGGAAGGGAGGAAAGTGCAGCACTGTCAGGTACTAG
>Unigene000506|m.355 type:likely-NA len:112 strand:+ pos:1143-1478
ATGAAAAGCTTCTCATCTATGAATTTGTTCCAAATGCAAGCCCGACCATTTCTATTCGATTCCGTCAAGTGTACATTATTGGACTGGGAAACACGTTATAAAATCATAGAAGGGGTAGCTCGAGGTCTTCTCTATCTTCACGAGGATTCACGAGACAGGATATTCACCGGGATCTCAAGGCTAGCAATGTATTGTAGATGGCCAAATGAATCCAAAATTGCGATTTTGGCATGGCTAGACTTTTTGGTGGATCAAACACAGGCTTGTACAAGCAGAGTGGTCGGAACATATGGGTATATGGCTCCCGATACGCGATGCGGGGACATTTCTCGGTAA
>Unigene000507|m.356 type:confident-5partial len:100 strand:- pos:473-772
AACACACCCCCTCTTACAGCTACACACGACCGAGGCTCACACTCAAGTGGAGTACAGGGACTCGAGGTATCGTACAATACCATAAACGATGCTATTGCACCCACATCAATTGATGCTCTGGTGCACATTCAATTCGACAAGACCGTTCTCCCACAAATTATTCTCCTGAGTCACTGCCACGGCAGGTTTGCTTATCAACACCATAACACTATTCACAGGACAACACCCATTGGAGTCAAACCCTTGTTGAGGCAACAAGATGTCATGTACCATCTGTTTCACTCTCCCTCATCTGTGTAG
>Unigene000508|m.357 type:confident-complete len:105 strand:+ pos:1057-1371
ATGTTCTCTTGTGCACATTGCTGTCTTAGAGTAATGGAATCTATCTTTAGATATGGCAATGGCTGGGCCTATGTTCAGATAGCTACCTACGGCAAGGGGTTTGTAAGTGCGTCACAGGATACATGGGGCCTGTTTGAGAGGCAAGGGATGGAACGCATAGTTGACGCTGATATGACCAGTTCAATTTGCTTCCTCAGCGGTGTATGCAGTGGCTCAATTTGTGTCATTGTCACTGCTTCATGGACGTTCTCAGTGCACAGAGTTTCACGGCCACTGTATCACTTCTTGCCTTCTTCATTGGATATCTCATGGTAA
>Unigene000511|m.358 type:confident-complete len:360 strand:+ pos:142-1221
ATGGCACTTCACCATTACCAGCAACAAGAACAATCTTCAGATCCCCACTTCCTTATAGACTCACTGTTCTGCGAAGAAGAAGAGGGATGGATAGAAGAAGAAGAGAGCTTAAATGAGGAAGAGAGTATCTACAACAGAAGAAAAACAACCCCTTCACTTGTGCTGTTAGAACAAGACTTGTTTTGGGAAGATGAAGAGCTTGTTTCTCTGTTTAACAAAGAGAAGGACACTCATGTGGCTTCTGATCCATCTCTTGGTATTGCTCGTAAGGGTGTTGTTGAATGGATTCTCAAGGTCAATGCCCATTACAGCTTCTCTGCTCTCACTGCTGTTCTATCTGTCAATTACCTTGATAGATTCTTCTCAAGCTTTGAGTTTCAGAAAGACAAGCCATGGTTGATTCAACTTGCTGCTGTTGCTTGTTTATCATTGGCTGCCAAAGTTGAAGAGACCCAAGTTCCTCTTTTGTTGGACCTTCAAGTTGAGGACACTAAGTATGTGTTTGAGGCAAAGACAATACAGAGAATGGAGCTTCTGGTGCTTTCTACTCTTAAATGGAGGATGTGTCCAGTAACCCCTCTTTCATTTCTTGATCACATTATAAGGAGGCTTGGATTGAAGAACCATCTGCATTGGGAGTTCCTCAGGAGATGTGAGAGTCTCCTGCTTTCAATCATTTCAGATTCAAGGTTCGTTCAGTATCTTCCATCTGTATTGGCTACTGCAACAATGCTGCATGTTATAGACCAAGTTGAGCCTTGCAATCCAATTGAATATCAAAACCAGCTAATATCCATTCTCAAGATCACCAAGGATCAAGTGGATGATTGCTATAAGCTTATAATTGAATCAACGTTGAGCTTCAATGGGCGTGGTTACGGCAACAAACGCAAGTTTCAGTCCATACCAAGTAGCCCAAATGGAGTTGTGGATGTGTCGTTCAGCTGTGAGAATTCAAATGATTCATGGACTGTGAATTCATCCGTTTCATCGTCTCCTGAGCCTTTGTTCAAGAGGAGTAGAGCTCAAGACCAGCAGATGAGGCTGCCTTCTTTCAATAGGTGTTTGTTGATGTGTTAA
>Unigene000512|m.359 type:dumb-5partial len:108 strand:- pos:196-519
TCCTTAGAGACTCTCTTTGTTCTTCTAGATCTACTCAGATCTGAGAGAACTAGCGCTCTGTTCGGGTTCTTGGTCTTTCTCTCTCTAGTTACTTTGTGGGTTATCCACCTCAGTGCTTCTCCCATTCGTACTCCCTTTACTACCCTTTTTCTCTTTCTCTCTTTCTTCTCAAGGCGGCGCTGGTTCAGATTGTCTCTTTTTGTAGATTCAGATCTGAGTAGATCTGCTATTCTTTCTAAATCTGCTCTGTTTGGGAAGATTGGCCTTTGTGGATATGGTGGTCAACCTAGCGACAACACAGAGTCTGGTCGGCTTATCAGGTGA
>Unigene000513|m.360 type:dumb-complete len:352 strand:+ pos:1625-2680
ATGGCTGAAATCCAGGGCTCTGTCATTGCGGCAGATATTAACGATGATGGTAAAATTGAGTTAGTTACAACCGATACTCATGGAAATGTTGCTGCATGGACCCCACAAGGAGAGGAACTTTGGGAAGCACATGTGAAGAGTCTCATTCCCCAACGCCCTACAGTTGGTGATGTGGATGGCGATGGTCATACTGATGTGGTGGTTCCAACAATATCAGGGAACATATACGTTCTCAGTGGCAAAGACGGATCTTTCGTCCGCCCGTACCCCTATCGCACTCATGGGAGAGTAATGAATCAAGTTCTGTTAGTAGATCTAAGTGAACGTGGAGAGAAACAGAAGGGACTCACTCTCGTGACTACATCATTTGATGGCTATTTGTACCTTATTGATGGACCAACATCCTGTGCCGATGTTGTCGATATTGGCGAGACTTCATATAGTATGGTCTTGGCAGACAATGTTGATGGTGGAGATGATCTTGATTTAATTGTTACAACCATGAATGGAAATGTCTTCTGCTTCTCGACTCCTGCCCCGCACCATCCCCTTAAGTCATGGAGATCTTCTAATCAAGGAAGGAACAATGTGGCAAATAGATTCAACCGGGAAGGGGTATACATCTTACCGTCTTCTAGATCATTCCGTGACGAGGAAAGCAAGAATTTTTGGGTCGAGTTTGAGATTGTTGATAAATACAGGTCACAGTCAGGATCCCAAGCACCCTACAATGTCACTACGACATTGCTAGTTCCTGGAAATTATCAAGGGGAGAGGCGAATATCGCAGTCCCACGTCTATGAGCGTCCTGGGAAGTACCGGATGAAGCTTCCAACGGTGACAGTACGAACAACTGGCACTGTTGTGCTGGAGATGGTTGACAAGAACAAAATCCACTTCTCAGATGAGTTCTCTCTCACATTCCACATGTATTACTACAGGCTGCTGAAATGGCTCATGGTGCTTCCTATGCTTGGAATGTTTGGGTTGCTTGTCATCCTTCGACCCCAGGAAGCCGTTCCATTGCCGTCCTTTTCAAGAAATACTGACCTGTGA
>Unigene000514|m.361 type:confident-complete len:145 strand:- pos:2156-2590
ATGTTTACACAAGGCTATGTGCAGAATATAAGAACTGCAATAGAAAGTGACTATAACATGCTGTCGGTTCTCGCCGGTAATCTTCTGAAAAAGTTCAGTGGTGAGAAGGAAGCTTGTTGCGGAACCTGGATGCCTCAACATATAAAACCTGTCAAAAGGGCCACAACCTGGAATGGTGTAACGTACAATACAATGGCAGCAATGAAACAAAATCACAAACAGTGCAGTAGCTCGAGGATCACGCCAGCTCAAAAGAGACTGCAGCCTCTCCCCTTGTGTAGCCAATCTCCAACAACTGTTTGTATCCTTCCGGCAACACTCCTCAGACGATATCTCATCCTCACAATATCAGATGGTCGTGAAGTAGGGAGGTGTGAATCCTCATCTAATCATCCGGATGTACTTGTCAGCATGAGACAACTGAGATCCATGTGA
>Unigene000515|m.362 type:dumb-complete len:355 strand:+ pos:644-1708
ATGATTTACGTGTACGTTTTGGGCTTTGACTTCTTGAGATGTCTAGGGCACAGCCACGTTGAGGTTGTTCCACATGGGATTTATGACTCTCTTCCATTCCTACGCTATCTTCTTTACACGCCTACTTACCACAGCCTGCACCACCAAGCGATGGACACCAATTTCTGCCTCTTTATGCCTCTATATGATGCTCTGGGAAACACACTTAATCACAAGTCATGGGCTTTGCAAAAAGAAATAAGTTCGGGAAAGAATTGTGTGATACCAGATTTTGTGTTTCTGGCTCATGTGGTTGACCTGTGTGCTTCTCTTCATGTTCCATTCGTACTAAGATCATACAGCTCGATGCCATTCCAAATGCGGCTCTTTATACTTCCAATGCTGCCGGGTGCGTTTTTGGCAATGGTAGCGATGTGGGCCTCATCTAAGACATTTCTGATATCATTCTATTACCTCCGAGGTCGACTGCACCAGACGTGGTCTGTTCCTAGATTTGGCTTTCAGTATTTTCTACCATTTGCTTGTGATGGCATTAATCAACACATTGAAGAAGCCATCCTTAGAGCTAACAAGCTGGGTGTCAAGGTTATCAGTCTTGCTGCACTTAACAAGAACGAGGCTCTCAATGGAGGTGGGACATTGTTTGTTAACAAACATCCAAACTTGAAAGTGAGGGTAGTTCATGGCAACACGTTGACGGCTGCTGTTATACTAAATGAGATCCCTCAAGATGTAGATGAAGTCTTTTTAACTGGAGCGACATCCAAGCTTGGAAGGGCCATAGCACTATACCTTTGCCGGAGAAATGTTCGGGTTATGATGTTAACACTTTCCAAGGACAGATTTGAAGCCATTCGGAGAGAAGCTCCTCAAGAGCATCGCAACTATCTAGTCCAAGTTACCAAGTACCAAGCCGCTCAAAATTGCAAGACATGGATAGTCGGGAAATGGACCACCCCAAGTGAACAGAGCTGGGCTCCCCCGGGAACTCACTTTCACCAATTGTTGTTCCAAATATCTTATCCTTCCGAAGGGACTGTACTTATGGTGAGCTGGCGGCCATGA
>Unigene000517|m.363 type:likely-NA len:124 strand:+ pos:2135-2506
ATGAACAATGGCAAAGACTGTCATTGTTGTGAGATTACTTGTTCAGCTTCAGTTGAAATGATAAACCCTAACTTCTTGCGGAATGTCCTCCTTGCTGCTGTTAAGGTTCTGATGAATTTGACAAATGACAATCCCGTTGGGTGTAAGCAAATTGCTGCCTGCGGAGGACTGGAAATCTTGTCCGCTTTGATTAGTGGGCACTATCCCTCATATAGCTCAACTTCATCTCTGTGTAGCCAAGCAGAAGATAGTATTGCCCAGCTTGAATGTGGTAGTGTGTCACATTTGGGGACGACAAGCATTTCACTGATCAAGAAATTGACTTTTTGTTGCTATTCTGGGTTTGCTTGTGAACTTGGTGGAGAAGGATAA
>Unigene000518|m.364 type:dumb-complete len:117 strand:- pos:1296-1646
ATGAATACAGCATCACTGAATGTGAATAAAGATATGCAACTACGTGTAACAAAGACTAAACCTTGTGGATCACTTGGCTTCCAGAGATTCTTGACAAAATATCTAGAATTTGGCAAGCAGAAGCAGGGCGACAGCATAATTTTCTCCCTTGGCATGCTGGTTTTGGCCCACCAATATCTGCACGCACACTGGGGCTTGGAACTATCGCAAAGGCCTCTCATATTAGTGCACTTCGTCATCCACTGCAAGCCCTGCAATACGCTGACGTCTTCTGTCAACAACTGCTTGAAGATTCACGCTCAGATGCACGCTCTGCACGAAGTTGCTCTTCGAACACACTCCGCTTTTTGA
>Unigene000519|m.365 type:dumb-complete len:128 strand:+ pos:48-431
ATGTTTTCCCTATCATCGCGACCCTTGTCTCTTCTCTCCTCTCCTCGCCCGCGCTCAGGTCACCGCCACTGGTACCAACGGTCCTACCAACCCCGCTGCCCCCACTTTCGCTGCTTCAGGATCTACCGTCAACCAGACCTCTTATTCGCGATTGGTCAGCTTGAACAACGTCAACGATTTCGTCTTTTCGGACCTCCCGTAGCTGGAGCCGGTTCCGAGATCGGTAACCTCGAAGCTGAGGTCGTCGCTTACTGTACCCAGCCCAGGAACGGTGCCAGGTTGATCCCTGATGGAACCATCACCAGTGCCCATTTCATCAAGACCCCCTTTACGTCCAGATCTCTGGAACTTGGGATGGAACCAGGTAGACATCGTTGCTGGTGA
>Unigene000520|m.366 type:likely-NA len:111 strand:+ pos:220-552
ATGATGGAGCTGGTTCTGCTGCCCACCCCGGTACTTCCACCTCTAAGAGGCGTCAAGCGCTTCCGGGGCAGGTTAACAGAAAGAAGCCGAGTTTTGCCAGTTGTACGGACAAGCGCAATGTGTTCCCTGTGCAGGACTGGCGTTTTGGTGTTAACTAGTGATGCTCAACACAACTGGGAGAAGTTGTACTGGAGCTTCTGTGTTAAGGGTCCACTGAGATCAGATGCTGTCCAGGATCGCTCTGACATTGTGGGTTCCTTCCAGCTACTTGCGATGTCCCAGAATCTGCAATATTTCATGAAGATGGCAGGAGGTCCAGCATCTGATTTCTAG
>Unigene000522|m.367 type:dumb-complete len:628 strand:+ pos:1023-2906
ATGCCTGTCAATGTGTGGAAGAAGTGCGTTCAGAATATGCTTCTTATACTTGATATTCTCGAGAAGTATCCAAATATTGTGGTGGACGATACAGTGGAGCCTGAAGAGAATGAGACTAAGAATGGTGCAGACTATAATGGGAAGATACACGTCTGGGGAAACTTGGTTGCCTTCCTTGAGCGAATGGACGGCGAATTCTTTAAGAGTTTGCAATGCATTGACCCTCACACTCAGGAATATGTCAAAAGACTTAAGGATGAGCCGTTGTTCTTTGTGCTTGCTCAAAATGTTCAGAGCTACTTAGAACGCAAGGGAGATTATAAAGCTGCTGCTAAGGTTGCTCTGAGACGAGTTGAACTTGTTTACTATAAGCCTCAAGAAGTTTATGATGCAATGCGAAAACTTGTTGAACACACTGATGATGGGGAGAATGAAGCAGATGATGAGAACCAGGCTGGTGAAGATAGTAGGGGCCCACCAGCTTTTGTTGTGATTCCCGAGCTTGTGCCTCGAAAACCAACTTTTCCTGAGAATTGTAGGTCCTTGATGGATGAGCTAGTTTCTCTTATTTACAAGTACGGGGATGAGAGGACCAAAGCTCGTGCAATGTTATGTGACATGTATCATCATGCTATAATGGATGAGTTCTCAAGTTCAAGAGATTTGCTGTTGATGAGCCATCTTCAAGATGGGGTGCAGCATATGGACATTTCAACTCAAATACTTTTCAACAGAGCAATGGCACAACTTGGTCTGTGCGCCTTTAGAGTTGGGCTTGTTGGTGAAGCACATAGCTGCCTTTCTGAGCTGTATGCAGGTGGAAGGGTAAAGGAGTTACTCGCGCAAGGTGTTTCACAGAGTCGTTACCATGAGAAGACTCCTGAGCAGGAGAAGTTGGAGAGGAGGCGGCAGATGCCGTACCATATGCATATAAATCTTGAGCTCTTAGAAGCTGTCCATCTGATATGTGCTATGCTCCTTGAAGTTCCCAACATGGCAGCGAACAAGCACGATGCCAAACGCAAAGTAATAAGCAAGACATTCCGTAGACTGCTTGAGCTGAGCGAGAGACAGACCTTTACTGGCCCCCCAGAAAATGTCCGTGACCATGTAATGGCTGCTACTAGGGCTCTTTGCAAAGGAGATTTTCAGAAATCTCTTGATGTCATCCAGTCCCTTGATGTTTGGAAGCTTGTGAGGAACAGAGATACTGTATTTGAAATGCTCAAGACCAAGATTAAGGAAGAGGCTCTGAGAACCTACCTTTTCACTTACTCATCTTGTTACGATTCACTGAGCCTGGACCAGCTTACCACAATGTTTGACTTGTCAGGAGCCCAAACACATAGTATTGTAAGCAAGATGATGATCATGGAGGAGCTCCATGCAAGCTGGGATCAGCCTACTCGTTGCATCGTCTTCCATAATGTTGAACAAACAAGGTTGCAGGGACTTGCCTTCCAGTTAACAGAGAAGCTTGCTATCCTTGCAGAAAACAATGAAAAGGCCTTTGAGTCCAGGACAGGTGGAGGTTTGGATGGGATGCCCCCAAGGCGTAGGGAGGGCCAAGACTATGCTGGTGTTGCTGCAGGCAGACAGGATAACTATTACCAGGGAAGACAAGGTGGCTACGGTGGTCGTACAGGATATGCTGGTGGGAGTAGACACTCATCTTCTGGTCAGGCATCCGGAGGAGGGCTCTATAGGGACCGTGCTGGGCAGTCTCGTGGAACTGGAGGTTATTCAGGTGGCTACCAAAGCACACGTTATCAAGACGCATACGGAGGAGTTGGGCGGACTCCTTATCAAACAGGTTCAGCAGTGAGGGGATCTCAAATGGATTCAGGCCGCATGGTCAGTCTGAACAGAATGGGGCGTGCCTGA
>Unigene000523|m.368 type:likely-NA len:202 strand:- pos:792-1397
ATGCTGCACAAACATAGTCGTCCTTCACTTTTGACTTGTAACGGGGACTGTTATTGGGTGCACGCCACAACCATCACAAAACAACACCTCTTGAATGAAATGTTTCTCCAATGTTATCACCAGTTGACATCTGACATGATGAACTTGTTTCCCTTCTGGCCACCCACTCGCATCATTGTACTTGTGGAGCAACAGGCACAGCGGCAGGGCCTTGAAATGAAACCAGCTGTTGAAAATGCAGAGCTAGAACTGACCAAGGCCCTTTTGGCCCTTGATGAAACCATTTTTCTGTTGAGCAGATGTTGGGGAGGGGGGGAAAGAATCACAAGATGCAACTCTGTTGCCATTAAAATAACATTATTTTCCAGGCGAGGGAAGATTTTCATAGGACAAGCCAAAGAAGAAAGCCAGTTCTCCACAAAAACTGCAGAGTTATTGGAATCATTAGATACTCTAGCAATGGCAACAAACTTTGTATCTGAAGTGCTGACAAATTCCAGTCATGTTACTGCATGCTCATCATTTTTACCATTGGCCAACACCTCAGATTCTTTGGAGTTGCCACTATTTGACATGTCCACAGACTTGTCAAATCATCATTTGTGA
>Unigene000524|m.369 type:dumb-complete len:664 strand:+ pos:998-2989
ATGGTTTGGCTAAATATTTGGACTGGAGTGCAAATGATGGAAGAAGATGCCAGGAGGAAGCTAAAGACTGCTGAACTGCAAGCGAAGAAGGACAGGCTAAGGTTTTGGACTAATTATATTCCCCCAGCGACAAACTCCAAAGCAATTCATGACCAGAACTTTACTGGAAAGGTGGTAGAAGTTGTGAGTGGAGACTGCGTCATTGTTGCTGATGATGCTGTTCCTTACGGCAGTCCATTAGCAGAACGACGAGTCAATCTCTCGAGTATAAGATCCCCCAAGATGGGTAATCCCCGAAGAGATGAAAAGCCCGCTCCATATGCTCGTGAAGCTAGGGAATTCCTGCGTACACGCCTTATTGGACGCCAGGTGAATGTTTCGATGGAATATTCTAGAAAGGTCAGCATGATTGATGGACCTGTACCTGTACCTGGGTCAGCAGATTCAAGAGTAATGGACTTTGGATCGGTGTTTTTGGTTTCTCCATCCAAAGCTGAGGTGGATGACTCTACCCTTTCCCCAACTCCGTTGAGCAGCCAAACTAGTGGTGCAAATGTTGCTGAGCTAGTGGTTGCTCGTGGCTTTGGGACTGTCATTAGACACCGAGATTTTGAAGAACGCTCAAACTTTTATGATGCCCTCTTAGCTGCTGAATCTCGTGCGATCACAGGGAAGAAGGGAATCCATTCGGCGAAGGACCCTCCAGTAATGCACATAACAGATTTGTTAACGGCATCATCGAAGAAAACCAAAGATTTCTTACCTTTTTTGCAACGAAGCAGGCGACTTCCTGCTATCGTGGAATATGTCCTCAGCGGGCATCGTTTTAAACTGTTGATTCCCAAGGAAACTTGCACAATTGCATTTTCCTTCTCAGGAGTAAGGTGCCCTGGTCGTGATGAACCCTATTCGGATGAAGCAATTTCTTTGATGAGAAGGAAAATATTGCAGAGGGATGTTGAGATTGAAGTAGAAACCGTAGATAGAACGGGAACCTTCTTGGGTTCCATGTGGGAGTCAAAGTCCAATGTGGCTGTAACTCTTCTAGAAGCTGGACTTGCAAAGCTTCAAACTGCCTTTGGTGCTGATAGAGTGGCAGATGCTCATCTTCTTGCTCGAGCAGAGCAATCTGCGAAAAGGCAGAAACTGAAAATATGGGAGAATTATGTTGAAGGGCAGGAAGGGGTGAATGGGCCAGCAGCCGAAAACAGACAGAAGGAAGTGCTTAAGGTGATGGTTACAGAAGTTCTGGGAGGTGGGAAGTTCTATGTTCAAACAATTGGCGACCAGAAAGTCCTTTCTATCCAACAGCAGTTGGCATCAATGAACCTCCAAGAAGCTCCAGTTGTTGGTTCTTTTAATCCTAAGAAGGGTGATATTGTTCTTGCACAGTTCAGTGCGGATAATTCCTGGAATCGAGCTATGATTGTCAATGCACCAAGAGGTGCAGTGGAATCACCAAAAGACGTCTTTGAAGTTTTCTACATTGACTATGGGAACCAAGAAACTGTTCCTTACAGTCAGTTGCGCCCCCTTGATCCATCTGTGTCATCTGCACCTGGACTTGCTCAGCTGTGCACCCTTGCCTACGTTAAGGTGCCAAGCCTGGAGGAAGATTTTGGCCAAGAGGCAGCAGAGTATCTGAGTGCGTGCACGCTGAATAGTTCAAGAGAGCTTAGGGCTATGATTGAAGATAGGGATACTTCAGGAGGAAAAGTGAAGGGGCAGGGAACTGGGACGGTCCTAATTGTCACCCTGGTTGATGTTGAAGCTAGTTCCAGCATTAATGCAGCCATGCTAGAGGAGGGTCTTGCTAGACTAGAAAGGAGGAAGAGGTGGGACACCAAGGAAAGGCAGACCGCTCTTGATCAATTGGAAGAATTTCAGGCAAAAGCAAAGCGTGAGAGGCTGAAGATGTGGCAGTATGGTGACATTCAGTCGGATGACGAGGATTCGGCCCCACCTGTTAGAAAAGCTGGGGGACGGCGGTAA
>Unigene000526|m.370 type:likely-NA len:210 strand:+ pos:3-632
CGGCGTAACCGCGTGGAGCTTCGCTGTCTCTTCTCTCAACTTCTTTCTTCTTCATCATCTCACTTTGCCTCAGCTGTTATCAGACAGCAACTCAAAATGGCGATGAAGAACACAATGCACTCACTGATGATGATAATGTTGACAGTAGCAGTCTTCACAGTCACCGAAGCAAGTGATGATACGAACAAAGTGTTCCAGCCGTGTTCAGACACCAAGATACAGAGATCAGACGGATTCACATTTGGAATCGCGTTCTCGTCTCAGATTCGTTCTTCAACAACAAATCTCAGCTGTCTCCTTGCGACCGTCGTCTTCTCTCTCTCTTCATCTGGCTCTCAACTCTCTATTTTCAGACCTAAAGTCGACGAGATCTCACTTCTCACCATCAACACCACTAATTTCCAACCGGATTCTGCTGGTGGATACATGGTGGCCTTTGCTGGCCGTAAATATGCAGCTAGGTCTAACCCAGCTTTTGTTGCAAATGGGAGCTTCATTGTGACCAGCTTTACTCTGGTGCTTGAATTTCAAAAAGGCAGGTTGCAGAACTTATTTTGGAGAGAGATGGATGTGCGTCGTGTTCGGGAAAGTCCATTTTGTCTGCCTCAACAAACAGGACTGTGCTATTAG
>Unigene000528|m.371 type:dumb-complete len:190 strand:+ pos:1395-1964
ATGTGTGACCAACTGTCTCGTACTATTACACGCCAATTTGGTGCCGCAGCCATACATGGGGATAAATCGCAGGGTGAAAGAGATTATGTCTTGAACCAGTTCCGTTCAGGGAAATCTCCCATACTTGTAGCCACTGATGTAGCAGCTCGTGGATTAGACATTAAAGACATCAGGGTTGTTATCAATTATGATTTCCCGACTGGGATAGAGGATTATGTCCATAGGATCGGAAGAACAGGACGGGCTGGTGCGACTGGACTTGCTTACACTTTTTTCTGTGAGCAGGATGCAAAATATGCTTCTGATCTGATCAAGGTTCTAGAAGGTGCGAATCAACGGGTTCCACCACCAATCCGTGATATGGCATCAAGAGGTGGAATGGGCAGGACTAGAAACAGTGGGGTCCTGGTCCTGGTGGTCGTGATGGAGGCCGTGGTGGGCGTGATTCCAGTTTTGGAGGCAGAAGTGGTCGTGGCCTCCCACCATCTTCAGGCAGATTGGAGAGAGGGGGTTTTGGAGGCCGTGGCTACGAACTTGAGCCTCGTGATAGGTTTGCTAGAGGTTTCCTGA
>Unigene000529|m.372 type:dumb-complete len:247 strand:+ pos:541-1281
ATGCCTTCTTTCATTTATGTGGCAGGGTCTTACCCAGCTTATTTTGAGATGGTTTTGAATCAATACATCAATGTCGAGAAAGTAGATTGGGTTCTTGTTAACACCTTCCAAGAGTTGGAACCTGAGGTCGTTAAATGGATGGGTAGTTGTTTACCTCTCCGAACAATTGGACCGACAATACCATCCATGTACCTTGATAAGCTTCTTCTGGACGACACAGCTTATGGGCTTAATCTGTACAAGCTTGACAGCAGCATATGCATGAACTGGCTTAATGATAAACCGAATGGATCAGTCGTTTATGTGTCATTTGGGAGCATGGCAGATCTTGGCCCGGAGCAGATGGGAGAACTAGCACAGGGAGTAAAGCGGAGCAACAAATATTTTTTATGGGTTGTGAGAGCATCAGAAGAGAACAAGCTTCCTACCAACTTCAAACAAGAGACATCGCTGAAAGGGCTAATAGTGAATTGGAGTCCTCAGCTGGACGTATTAGCACATCCAGCAATGGGATGTTTCGTGACACACTGCGGGTGGAACTCAACACTTGAAGCACTATGCTTCGGGGTGCCCATGGTGGGAATACCACAGTGGACAGATCAGACCACCAATGCTAAATTTATGCAGGATGTTTGGCAAGTAGGGTTAAGGGCTAGTGTTGATGACAAGGGGATGGTAACCAAAGAAGAAATGAAAAATGCACCAGAGAAGTTATGGAAGGAGACAGAGGTCTTCAAATGA
>Unigene000531|m.373 type:suspicious-NA len:189 strand:+ pos:386-952
ATGGATAGTGATGATAGAGATTTAGAAGATGAGATATTAGTAGATGATGGATTGTTGATGATTAGATGTGATTTAGATAGAAAGAGAAATTTCCTACCAAGCTGCTGTCTTCAAATCACCCCCTCTTCCTCCACCCAACTCTCTCATCGGAAACCAAAAAAGAGTATGAAGATGAAGGCGTCTGTGATTCTAATGGCGATATTCGTAGCAGCATTGGCCATCACATATGTGGATGGAAAAAAGAAGGAGAAAGCGTGCACAAAGGGGTGGGAGTGCAAGAACTCAGTTTTCTGCTGCAACCAAACCATATCAGACTTATTCCAAGTCTACCAATTCGAGAATCTCTTCGCAAAAAGAAACACTCCAGTGGCAATGCAGTTGGGTTTTGGGATTACCATCCTTCATCCTTGCATCACAGACTTTCAACCTATTGGGTTTGGTACCACCGGTGGGAAGCTGATGCAGATGAAAGAAATTGCTGCTTCTTGGGTCACGTTGGGAGTAAAACCTCTTGCGGTATGGTGTTGCTACTGGTGGTCCTTTGCTTGGGGTTGTGTTATATCATGA
>Unigene000534|m.374 type:confident-complete len:112 strand:- pos:74-409
ATGTTCTTGTGGAATGTTGGTGCTCTCCCCTTGCATTTTTTCATGAGTGCGTCTTATGAGCGGAGCAAGAAATCGTACTCTGTGGCGGCATTTCAGGACATGTCAAAGCCCATTCGATTGGTGTCACGGATTCCTGGACATGTTGTTACCCTTCTCACTCGGATACCTCAACCAAAACCGAGTTTGATGTTGGGTAGTATTTCTTTCTTCTGTATATCTCCGTTGTTCAGAACTTGGAGCTTGTTTCCGACGGCTTCTTCACCTTCTTGGCTTCCTCAGAAAGTACCTAAATTGGACTTGGCACGGACTTCATCGTGGCCCACAGCTTCATCCTAA
>Unigene000535|m.375 type:likely-NA len:123 strand:+ pos:280-648
ATGACAACATTTGCGACTGCGTGTGATGGAAGTGATGAATACGATGGAAGCATCGCATGTCTAAACACGTGTTTGAGAGATGCCAATGTTTCAAATGCAGAATACACTTATACAACCAAAACGGCTTTGGGAGATAAAAGTGTACATAAGAACAATAGGGTGAGTTTGGAGGATTTGATCCAGAAACTGAAAGAACTGAAGATACTTGTTTTTTTGGAGGTGGTCTTTATCGTGATGGCTTTCCGTCTCTTCCATCGCCATATCAATGTCAGGTCATATAAAACTCTAATCAGTTACTGCAAGCTCTCTACTAGATTATCAACCCTTGTGATATGGGGTAAAAGACTTGTGGATAATTCATTTAACTAG
>Unigene000537|m.376 type:dumb-complete len:155 strand:+ pos:240-704
ATGTCCGCAACTCTTATACCATCAGCAGTTCGGCATTATGGTTGCGAATGGTCGGTCCTTCATCATGTTGCTGTATTCAATCACGATAAGAATGTTGAGAATATAATGGGGTTTCTACTTTTACTGCGGATTCTAAACCAGATTTGGAACTCGGTGGAGGCCCAAATACCAATTACAGGCTGCTCACGATGCAAGATGAAGATGGCTGGACTGCTCCATCAGGCTGTTTTGAGAAGGAACACGGGGCAACTAAGTTGCTTCTGGAAGCAGACCGTGATTTTCGATTGCGGCGGATGGTTACTATCGTGGCAAAACATGTCTACACATTGCCGCAGAGAAAGGCGACTTAGACATGGTGAATTGATCTGTGAAGCAGATCTTGATAAACAGTTGCTGAGCATGCCTGATGAAGACAATACACCACCTCTCCACTGGCTGTCAGAAATTGCAATCTTGAGATGGTGA
>Unigene000539|m.377 type:confident-complete len:177 strand:- pos:516-1046
ATGCCAAGGTTAGCATCAAAGTTGGCAAGCACATCATCGAGAGTTGAATCACCAAATAGAAGGAAACCAAAAAAGCTAGTTGTTATGTACACAGTGAGCAAAGTGCAAGTGAACTCCGCACAATTGACTGCATCTTTGAAGAATCTTCAAGCTCTTGTGTATTGTGTGCACGTTATAGTGGCAGATATATGCTGTGACAAGAACAGGAACCACCGTAAAAAGTTTGAAGACTTGTGTCATATCAGTAGCAACAGGAAACCATCTGGGCATTGCACACTTCCATTTATAATTTTAACAAGCGTGATTCCAGCAGTGATAACCACAAAGACAACCGCCAAAGCAACTGATAAAGCAGATGTGTACCTCAATGAGTCTACACGCTTAAAGCAAGCCAATGGAGCAAAATTGCCAGAGTCGTCACAAGCAACACAAAGAAGCGCCCATTCCACCAGTGTACACCAAACCATCCTTCTAGAATACCAGCATGGTGAACTCCACTTGAGGATGTTCCAGAAAGCACATCACCTATGA
>Unigene000540|m.378 type:suspicious-NA len:142 strand:+ pos:1436-1861
ATGGAGGATGGCACAAAGTGTTGTGAAAAGGTTGAAAGAGGTGGTGGTGGGAAGAGGGAGTTTGAACAACAAATGGAAACAGTTGGAGAGTTGGGCAGCACCCTAGTTGTTCCATTACGTGCTTATTACTACTCCAAGGATGAGAAGCTTCTTGTCTATGATTACATTGTGGCTGGCAGCCTGTCCACCCTCTTACATGGCAGCAGGGGTACCGGAAGAACTCCACTAGACTGGGAATCCAGGGTGAAGATCTCTCTTACAGCTGCAAGGGGCATTGCTCACATCCACTCTGCAGGTGGTGGAAAGTTCAGCCATGGCAACATAAAGTCATCCAATGTCCTCTTAACCCAAGATTATGATGCCTGCATCTCAGATTTTGGTCTGACCCCACTAATGACTTTCCGCCAACACCATCCAGAAGCGTAG
>Unigene000542|m.379 type:confident-5partial len:266 strand:+ pos:1-798
CTCCCTAAGCCTTCTCCAATGCCACAAGTGGACCTACCTCGTGGCGGAAGCGGAGGCGATGGAAGAGTCACCTGCGAGACTCTATTCTACTCATCTTCCGACGACGAGGCCCCTCCGCCTGATCAACCCGTTGAGTCTTTCTATCTATCCAAAGACAAAGAATTCGATTGGGTCGATCGTAACGCCTTTTACGAACGGAAGGAATCCCATAAAGGAATCTCTAGTTCTGCTCCGAATCCTAAATTGCAATCTAAACGGCTTTCTTCCAGCGCAAGGACCAAAGCCTCCACCCTCATCGGCCTTCCAACACCTCAGACGTCAAATTTTCATGATCCCAAGAACCGGAGAACGGTTAAACCGGGAAGCACCCGGTTCTTCCCGAAACGGTTAGGATCCGCTGGGAAATTCTCACTCCGGTCCAATGAACCGTCTTCGCCGAAAGTTTCTTGTATGGGTAAAGTAAGGTCCAACCGTTGTCGATGGAAACCAGGTAAAAATGTCCCCAAACCGAAGAAAACCGGGTTCTGGTCGAGCTTCAAGCAGATTTTTAAGTCTGGCTGCCAAAAAAAGCACGCGGTGGATGTGAAGGTGGACAAGCCCTCGGAGAACTCAAGCAGGTCCAGGAATTGTAAAATGGAAAAACGTGGAGAACTATTGGCCGTGGAGGAGAGAGAAAGATCGGCTAACCCACCGGGTTTAGGCGGGATGAACCGGTTTGTTTCGGGGAGAAGATCGGATTCTTGGGCCGGCGATGCTATAGGAACGGAAGGCTCTAACGGCCAGTCAACTGTTGGTTGA
>Unigene000545|m.380 type:suspicious-NA len:155 strand:+ pos:3-467
GCTCTTTGCTGTGTGCTTCCACAGCTCTGGCTGGAAGCTCACCACACAAGCGTGGTGTCTTCGACAAGGTCAGACCTGCTGTTGAGAGGCGTATGCCTGGAGAGTCTTCAGCATCCTGAGATTCAGAGGCGTGCTGAAAGCTTCTTCTTGACTAACAAGACCGAGTCCTTTGCCGTCAACGGTACTGGAATTCCAGAGGTTCCTTTCGACGTTGGCGAGAGCTACGCTGGTCTGCTGCCCATCTCGGCGACCCGAACGAGACGCGAAAGCTCTTCTTCTGGTTCTTCCCCTCCACTCAAGCCCAAACCCCGGAGGAAGTTGTTATCTGGCTCAATGGCGGCCCTGGTTGTTCTTCGCTCAGCGGTTTCCTCACGAGAACGGACCCTTTACATGGGAGTCGGGCACATTGGCGCCCGTTCAGAACCCCTACTCATGGACCAACCTGACCAATATGCTCTGGGTTGA
>Unigene000547|m.381 type:likely-NA len:166 strand:+ pos:443-940
ATGGAAGATCTGGTTTCAATGGGCTTGGCTCGCAGCATTGGGATCAGCAACTATGACATCTTTCTCACCAGAGACTGTCTAGCTTACTCCAAGGTGAAGCCTGCAGTGAACCAGATCGAAACTCATCCATATTTCCAACGGGAAGATCTTGTTAAATTCTGTCAGAAGCATGGAATCTGTGTTACTGCCCACACTCCTTTAGGCGGCGCCGCTGCTAATATTGAGTGGTTTGGTTCAGTCTCATGCTTAGACGATTCAGTCCTCAAAGGTCTGGCCAAGAAATATAAGAAGACTGTGGCTCAGGTTGTTCTCCGTTGGGGTATTCAGAGGAATACTGTTGTCATCCCAAAGTCTTCAAAGCCTGAGAGATTACAAGAGAATTTTCATGTCTTCGATTTTGAGCTGAGCAAGGAGGACATGCAGCTTGTTAAGGGTGTAGACCGGAAACTCCGAACCAATCAGCCAGCCAAATTCTGGGGAATTGACCTTTTTGCGTAA
>Unigene000548|m.382 type:likely-NA len:182 strand:+ pos:383-928
ATGAACTCTATGTGTAAAGCAATGTGCAATGAACCTGGAGTTGAAGCAAAGTTTGGAATAGGAGTTGGAGCATTCCAGTGGTTAGAACATAAGAATTCATGGTTGCTAATAGACTTCAATGGCAAAACTTTGGGTGAGTTTGAAGCTGTGGTGGCATCTGATGTGTATACAGTATCTCCAAGGTTTACAGCTGTAACTGGGCAACACACCATTAGATGTCAGTTTGGTCCCAGAGTTGACGCTTACACTGCAAGAAGTTCCCTCTCTCCATGTTTCAGCCTCATGTTGGCTTTTTCTGAACCTTTACCATCGATACCTGTAAAGGGATTTTCTTTCAAGAACTCCAATGTTTTGAGCTGGGCTTTTTGTGACAGTACCAAGCCAGGGCGATCCACCACCAGTGAATGTTGGGTAGTGCATTCTACAACGGAATATGCAAAACGTGTGATTAGTAGCACAGGACTAAAAATGCTCTCAAGTTCAACTTTGTCAAACATTGCGGGAACTATTTCAGGAATTTCAAAGAAGTGGACCTACTATTCCTAG
>Unigene000550|m.383 type:confident-complete len:436 strand:+ pos:232-1539
ATGATCACACAGATGTTTGTAGGTCAATTGGGTTCTCTTGAACTTGCTGGTGCCTCAATAGCCTGTGTCGGCATTCAAGGTCTTGCGTATGGAATCATGTTGGGTATGGCGAGTGCGGTTCAGACTGTCTGTGGCCAAGCCTATGGGGCGAAGAAGTACGCTTCACTGGGAATAATTTGTCAGAAAGCCATAATCTTACATCTCGGTGCAGCCATTTTATTATCGTTCCTGTACTGGTTTTCAGGAAGCTTTCTGAAAGCAATAGGGCAGTCTTCAGCTATAGCGGAACAAGGCCAAATATTTGCTAGAGGCTTACTCCCTCAACTCTACGCATTCGCTATCTACTGCCCAATGCAGAGATTTTTACAAGCACAAAACATCGTAAACCCCTTGGCATACATTGCAGTTGCGATCTTACTTCTACACGTGTTTCTCACATGGTTGGTGATATACGTGCTGAAGTATCAGGTCCTTGGGGCAGCTCTTACATTGAGTTTTTCTTGGTGGGTGTTGGTTGTAATTACCGCAGTCTATATACTTTTTGCCCCCTCATGTAAGGAAACATGGACCGGATTTTCGACAAAGGCCTTCACCGGGCTGTGGCCTTATTTCAAGTTGACGGTTGCTTCTGCCTTAATGTTGTGCTTGGAGGTATGGTATAGTCAAGGACTGGTGCTTATATCAGGACTCCTGCCTAATGCAACTGTCTCACTTGATTCGCTATCTATATGCATGAATTACTTGAATTTGGACATTCAGTTTGTGCTGGGCCTGAGTACCGCCTCAAGTATTCGGGTTGGTAATGAGCTTGGCGCAGCTCATCCAAGGGTGGTGCGATTCTCTGTCGTAGTTGTCACTGCAACCAGCATTTCAATCAGCTTAATTTTTAGCGTATTTGTTTTAATTTTCCGCACCATATTAAGCGAGGCATTCACTAGCACTGAAGCAGTTATAGCAGCAGTTTCAGAGCTAACCCCATTGCTTGCAGTCTCTGTATTCTTAAATGGCATTCAACCTGTCCTTTCAGGTGTGGCCATTGGAAGTGGATGGCAAGCTGTGGTGGCATATGTTAATCTGGGTACTTACTACATTATTGGGCTACCTGTGGGATGTGTTTTGGGTTTTAAAACTGATCTTGGTGTAAAAGGAATTTGGTGCGGGATGGTACTTGGGGTTTTTTTACAAACAGTCATCCTTATCATCATAACACTTAGGACTAATTGGGATCAAGAGGTTGAGAAAGCAGCCAATCGTGTAAACGGATCCGCTGGTGAAGACATATCAAACCTGGTAGACGACGCTCTCTAG
>Unigene000552|m.384 type:dumb-complete len:118 strand:+ pos:843-1196
ATGCTTCTAAAACTCCTAAAGTACACAACTCAAACCCATCCAACCACTCAAAACCCCAAAACAAACCAAACCACAAGAGACAAACCCCAAGATCTTATCTCAGCAATTACAGTAGCTCGTCTTTGTTGGTGTATTATTCTATCTGTTGTTTGCATTGTTATAGGAAAAGAGCCGCAAAGAGAAAACGATGGGCGATATCCACACCACACCATCCCCATCAAATCCATCAATTTGACAAACCGGGGGCCGTATTCATTGAACAGAAGTCAGAACATGGGTGGTGAACATCAAAGAACCCTCAGTGCAGCAGTAGTGATGTCGAAAAGCCTGATGAACCTCACATCACGGACTTGA
>Unigene000553|m.385 type:dumb-complete len:171 strand:+ pos:1924-2436
ATGCCTGGACCCGGAGCGAGTCAGAAGTGTGGGGCGCATCTATGCTCGGGGGCGGAGCTGGAAACCGCCTGTACCCTCTCACAAAGACGGGCCAGCCGCCGTCCCGCGGGTGGCCAAACTACAGGCTTCGACCTCCCAGTCAGCAACTGCCTCAACAGCAACATTTCCAGATCTTACGTGCTCACCCAGTTCACTCCGCCTCCCCTCAACCGCCATCTCTCCGCGCCCTCCGACAAGCAACAGGGCGGTACAAGAACGAAGGCTTTGTCGAATCTGCCGCAAGCAGACACTGAGAAAACCCAACTGGTTCCAGGGCACCGCGACGCCGTCGCAGTACATCTGGCTTTTCGAGGAGCACAGCGTGATGGAATTCTGGTCTCGCTGCGATCATCTGCATTCGCATGGACTACGAGCGCTTCAGCCAAGCCCACAGGGAGACCGATGCGATATCACTGCCCTCGCTGCGCTCCCCATGGACGCCCAAACATAGTGCCACTGCGTTTGGCCTCATAA
>Unigene000554|m.386 type:dumb-complete len:140 strand:- pos:493-912
ATGGTCCCCTTCCATTGCAAAATTATAGCCTTTCCCCGGGCCCCCCCCGCTTGTTGTTACCCCAGGGCGACTGTGAAGCATGGGCTCCCAATAATTTTTCCCCAAAGGTGGGGGCTCCAAGAACACTTCCTGGGAAAAGAGCTTTTCAAAACCAACTTCTCGGGAGGGACGACGATTTATTCCCCACCCCGTCTTTCAAACTTGAAGAAAACGCGAAACGCAATGCAGTTACCAAAATACGGTGAGGGTTTAAGGGGGCTAATCGTGCCTCGTGAAAAAATCAAAAATCATGAGTCATCGCAACACGTCCCTCTGTGTATCCCATTTTCAAAATCCATATTTGGGGGGGGGGGTTGCATGAACGATCCCGGTTGTTTTTTTTGGGTTTGCGAGCCGTGCCTGTGGGTGGAAGTAGTTTGA
>Unigene000555|m.387 type:dumb-complete len:160 strand:- pos:1068-1547
ATGGCTCTAAGCATAGGACCAATCGAAGAGAACAATATGCTGAAAACAGCGAGTGTTTTGTCCAGCCTTCGCCTCCGTGAACATCTTTCTTCTTTTGTACAATATTGGGATTTCATGAACAGGAAGGCATGGTCAAGTTTCCAGTCAATGTCAGACCTTTCTGAATATGATTGGCCCACATTTTTTCAGACTTTAGCTTCTCTTTTCAATGAAGCTTCTCCCTTCTTCGTGTCTTTGATGTTAACTTTGAACTCCAAACGGGCACAGGACACAAAAATTCACTCAATAGTTCTTTCCCTTGCCCCTCACACTCTTCAAACTTCGTCTTTCACGTCTCCAATTAGACTTTCTGTATTCGGTTCTGTACACCTGCCCAAAAAGTGGACGTCATCTGAGGCCTGGTGGTGTGGAAAAACATTTTGTCTAGCAAATGGCAAAATATCAATTTTGCATCCATTTTTCTCCATGTCCAGAAATTGA
>Unigene000561|m.388 type:suspicious-NA len:192 strand:+ pos:3-578
CAATACTACAAAAGTGAAAAGAACAAGGAAGAGTGTTCTAGAGACTCTCCCGCCCAACGAAGCTCTATCTATAGAGGGTTACCAGACACAGATGGACAGGACGCTATGAAGCACATCTTTGGGACAAAAACTGTTGGAATGAATCCCAAAACAAGAAAGAAGACAGTTTTCTTGGTGCATATGATGATGAAGAGGCCGCTGCATGCATATGACTTGGCTGCACTCAAGTACTGGGGACATGAAACCATCCTTAATTTTCTTTGTGACGTACAAAGAGGAATTGAAAGAAATGGAGGGTCAGTCCAAAGAAGAATATATTGGATCTTTAAGAAGGAAAAGCAGTGGATTTTCTCGTGGTGTTCAAAATACAGAGCGTGGCAAGGCATCATCACAATGGCAGATGGGAAGCTCGAATTGGTAGAGTCTTCGGCAACAGTACCTCTATCTTGGAACATACGCCACTCAAGAAGAGCCGCAACTGCTTATGACATGGCAGCCATCGAGTACCGGGGACTAATGCAGTCACAAACTTCGACCTCAGCCGCTACATCAAGTGGCTGCGACCAACACCACTAA
>Unigene000562|m.389 type:dumb-complete len:148 strand:+ pos:273-716
ATGGGTGGCGAAGGCGAAGGAAGTGACGAGATTTCGATCGAGTACACGCCCACATGGGTGGTGGCTCTGGTCTGCTCCATCATCGTATTCATCTCCCTGGCCGTGGAGAGAATCCTCCATTTCGCTGGAAGTCTCAAGAAGAAGAACCAGAAGGCTCTATTCGAAGCCTTGCAGAAAATCAAAGAAGAGTTGATGTTGCTTGGATTCATCTCTCTTCTGCTCACTGTGTTTCAAGCGAGGATTGCCAAATCTGCGTTCCCCCGGATGTCACTAAACACTTTCTTCCCTGCAAAAAGCTCCACGAAACCGTCCACCCGAATTCTCACTTCCAAGGAGACACCTTCTTGCTTCCTCCGAAGACCCCAGTACTGCTTTAACAAGGAAAGGTTCCGCTGTTGTCCCTTGAAGCATTACATCATCTCCACATTTTCATTTTTGTACTAG
>Unigene000563|m.390 type:dumb-complete len:155 strand:+ pos:347-811
ATGCCCAGTCAATTAGTTTTACTTCTGGTAGTGGCTCCCATCTTCGCAACAACCGTCAAGGGTGGTCTTATTGGTCACCTTTGTTGTCTCATTATGGGTGGTACTTCTGCAGAGCTATCCGAGCATGTGGTGTTCAAAAAGCACTCACCAAGCCATGGTACTCCAACGCACTCGCCTTCTTCAGTGTATATCCTGTCTGGCTCTGTATCTGGTTCTCTAAGTGGTTATCTCTGCAATTCGGCTTGTGTCCTATCGGTGGTTTCTGAATATACTTGCTGTCTCGTGGGTATTACCTCACTGTCACAATTGTGTTTTTCCTGTACCTTGAAAAAATTCTCATTTTTGTTGAAATCACCAAAAAAAAAAAAAAAAAAAAAAAAAAAAAAAAAAAAAAAAAAAAAAAAAAAAAAAAAAAAACAAAAAAAAAAAAAAAAAAAAAAGTACCTCTGCTTGATACCACGCTAA
>Unigene000565|m.391 type:confident-complete len:163 strand:+ pos:738-1226
ATGGCATATGCCATGACTCATCAGTGGCAGGCAGGATCGAGGCAGCAAATATCCCCTCCTGGTTTTGAACCAATAAAACACACTGGGTTGGAACTGGTTGGAGAGAATGGATGGCTGGTCGTCCGTGGGAGAACCGTTTCTTTGATCCCAAGGATGGAGTTCCCATTCAGGAAAATGGATTGGCAGAGGGGAAGAGTAACAGTAAGACCCCACTCAGACCTGGTAGCAAGAAAGCCTCAAATCTCCATAGTAATAAGAATTCCACATCTCATATTGAAGGGAGTGGTACGTCCAGCAAGTCGACTGATAAATTGGCCCACACCTAACACAGTCTTGAAGCCTAAGCTGATTACGGAGGAGCCAATCGAAGATTCTAACTCAAGACTTTCTGGGAGGCGATCCAGATACTACAGCAATTCTAATGAGAAACCCATACAACGTGATTCATCCGCAAAGAAGCGTTATCCCTGCCAAATAATGGTACTGTGA
>Unigene000566|m.392 type:confident-5partial len:138 strand:- pos:1544-1957
TGCGGCTTGAAAATTCCTCTTCAATTTTTTCGTTCTAGCAACAGCAATGCGCTTCAGGCTTCAGCTTCTTTTCGAGCATCATCAGCGCGTTCTTGGAACATTTTAGCCTCTGCATGTTTTGATTTTAATAAGCTTTCTAGTTCATCTACACAGGCATTTTCCCCTGCTACCTTTGCAATTCAAGATTTTCAGGACACACACCAATTTGATCCCAATTTAACTTTGGGATCAGTACTTGCACTGCCTCCACGAGGAACATTTTCAGTAGAAGCTGATGCCAGCCACACGGCCGCTTGTCTGGCTCGGAAATCCATTGCTATCTCCTCCAGGACTTCTATAAGATATTTCTTTCAAAGAATTAGCATTAGCAGAACCCATATCAGTCTCAGTCGAAATCGCATGATGCTTTTGTAA
>Unigene000567|m.393 type:dumb-complete len:225 strand:+ pos:828-1502
ATGGGCAATGGACTTACTGATCCTGCTATCCAGTACAAAGCATACACTGATTATGCACTAGACATGAATATTATTACAGAGTCTCAATATAAGAGCATCAACAAAATACTTCCAGCATGTGAATTGGCAATAAAGCTTTGTGGTACTACTGGTAAACTCACTTGCTTGGCTTCATTATTTGTGTGCGAGACTGTGTTCAATAAAATTCTCAGCATTGCTGGCAATATAAATTATTATGATATCAGAAAGGAGTGTGTTGGTGAGCTGTGTTATGATTTCTCAAACATGGATAAGTTATTGAATCAGAAATCTGTGAGGGCTGCTCTTGGAGTTGGAGACATTGATTTTGTCACATGTAGCCCTACAGTGTATCAGGCCATGTTGATGGACTGGATGAGGAATCTTGAGGTTGGCATCCCTACTCTTCTCGAGGATGGAATCAAGTTGCTTGTTTATGCAGGGGAATATGATCTTATATGCAACTGGCTTGGGAACTCAAGATGGGTCGAGTCTATGGAATGGTCTGGTCAACAGCAATTTGTGGGGTCCCCACTTGTCCATTTTGTCGTAGATGGTGTTAGAGCTGGAGAGTTGAGAAGCTATGGTCCGCTCAGTTTCGTGAAGGTGCACAATGCTGGTCACTGGTTCCAATGGATCAGCCTAAAGCCGCTTTAG
>Unigene000568|m.394 type:likely-NA len:511 strand:+ pos:2-1534
TTGCTACTATGGTTTCGAAACCAGCAAGCCACAAGATTGCAGTATTCCTTATCATGCTCTCTCCTCTTCATCACTGTTTCCATTCTTCTTTGGCTACGTCGAGCCTGGGGAGGGAAATCATTAAGCCTACCACCATCTCCACCTAAGCTCCCAATAATCGGACATCTTCCCTATCTCGGTACTCTGCCGCACCGATCTCTACAGGCTCTTTCAAAGAAATATGGTCCTTTGATGCTGCTACACTTCGGGCACACCCCGACTTTAATAGTGTCATCAGCAGAGATGGCTAAGGAAATAATGAAGACCCATGATCTTGTTTTTTCAGATAGGCCGGTTACAACAGCTGTAAAGACGTTCTTATATGGTGGCAAGGACTTGGTGTTTGCACCGTATGGTGAATACTGGCGTCAAATGAGAAAACTCTGCGTCATAGATCTCTTGAGCGTGAAAAGAGTGCAGTCGTTCAGATACGTCCGAGAGGAAGAGATAGGCAACATGGTCAATAAGATCAAGGAAGCTTGTTCGCAACATTTGCAGGTCAATTTAAGCGAATTAGTTATGACGGTTAGTAATAATGTCATTTCCAGAGTTGCGTTTAGTAAGAACCTGGGGAAGAGCGTATATGCGGAATTATCCAAAGAAACAATGGATCTATTTGCCGTTACGAGCGTGGAGGATATGTTTCCTTCGATGGGTTGGATCGATGTGGTAACTGGTCTCGATAGAAGGATGAAAAGGACTTCTAAAGCTTTGCTTCAGTTTTACGATGAGGTGATTGAGGAGCATGTCAGGGCTAGAAAAGAAAACGGTGGACAAGCCGAGGCTAGAGATTTCGTGGACATCCTATTGGATTATGAACAAGATTCGACATTTGCTGGAGTCGAATTTTCTAGGGAAAACATCAAAGGGGTTATAATGAATATGTTCGTTGCGGGAACTGATACCACATACACTACGGTGGAGTGGACAATGGCGGAGCTTGTGAACCACCCCACCGTGATGAGGAAATTACAGGAAGAGGTACGCCGAGTTGTTGGAACAAAATCAAAGGTAGATGAAAATGAGATTAAGCAAATGGATTACCTAAACTGTGTGATTAAAGAAGCAATGAGATTGCACCCACCTCTTGTTTTGAACCTGCAAAGAGAGTCTACAACAAGCGTCACCATTCATGGTTACCATATTCCTGCTAAAACCACTGTAATGGTAAATACATGGGCAATAGCGAGGGATCCGAGTGTATGGGAGAAACCCGAAGAGTTTATTCCAGAAAGGTTTATAGATAACCCGATTGATTTTAGAGGTCAGGACTTTGAGTTCATTCCGTTTGGAGCTGGTCGAAGAGGCTGTCCAGGAATTGCCTTTGGAATTATGTCAGTTGAATCAGTTTTGGCCAATCTGTTATACTGGTTCGACTGGGAGTCTCCCGGTGGTGGAGAGAATAAGAAGAGCATCGACATGACTGAACATTTCGGACTCAGTGTCAACTTGAACTCTCCTCTCTGTCTAGTCCCGAAATCTTGTACTATTTAA
>Unigene000569|m.395 type:likely-NA len:127 strand:+ pos:2214-2594
ATGCTCCTAGTGGAGATGAGCCGTTGGCTCTGGACATGGGGATTATGGGGAAAAAAGGTCAAGTGTGGATCAATGGGGAGAGTATTGGTGAGATATTGGGACAAACCTATGCAATATGGTGAATTGGCAAACAAATGTAGTTACTCCGGGACAATACCGACCCTACAAGTGTCAAGGGACGGTTGTGGCCCAAAAACCAACCCAAAGATGGTACCATGTTCCCCCCTCGAGCATGGTTTTAAAGCCCACAGAAAATCTATTGGTAGTTTTTTGGAGGAAAAATTGGTGGAGAGAATGTTCAGGCCTTTCTCTTGTGAAAAAGATCAGTATCCAGTGTGTTTGTTTTCTGATGTCCCCACTGAAATGGCAACCCGACCTTGA
>Unigene000570|m.396 type:confident-5partial len:108 strand:+ pos:944-1267
GATGAGCTTTTTGGGCCTACGATCAGAGGTAGGCTTCTTCTTTCAGATATTTGGACCACTAGCGATTTTGATTCCTGGGTACGAGTTTCTGGTATTGGTGATCAGTTTGGGGCAACCTTTCTCCAATTTTGGGATTCTGGGGTTTTGGGCCTTACTGGTGGGGGAGAGTCATATAAAATGGCTCTAATCTGCCATGTGGCATGGCTGGTGTTTTTCCGGCATTGGTGTGTGATCTGTAAAACACACGTGGGCTGGTCTCAACCCTTTTTTTTTTTTCAAATTACTTGTATCGGGAAAAGTAATGGTTTTACCTTGCCGTCTTGA
>Unigene000573|m.397 type:suspicious-NA len:157 strand:+ pos:988-1458
ATGCTAGGTTCAACTTTGGCACGGCGTAGGTCAAGGCCTCGTGTCTACATGGGATGTATGAAATCTGGACCCGTCTCGCACACAAAAAGCGTAAAGTACCATGAACCAGAATATTGGAAATTTGGCGCGGACGGAAACAAGTATTTCAGGCACGCAGCAGGACAGTTATACATTATCTCCAAGGACTTGGCTACCTATATATCAGTTAACAGGCACATACTTCACAAGTATGCAAACGAAGATGTTTCTTTGGGCTCTTGGTTGATGTGTCTTGACGTTGAGCATATTGACGATCATACCCTCTGCTGTGGAACTGTACTTGATTGTGAACAGAAGGCTCAAGCAGGGAACACTTGTGCTGCATCATTTGATTGGAAGTGCAGTGGCATTTGCAATTCAGTGGAAAGAATGGAAGAGGTACACCAGCGTTGTGGGGAAGGAAATGGAACTGTATGGAACATCAAGTTGTAA
>Unigene000576|m.398 type:suspicious-NA len:135 strand:+ pos:1211-1615
ATGGGAACACCCGAGTATCCAAGAATGCACCCTTCAGAAACTCTATGGTCAGGTGGAGCTCCCACCGGTCACAATCCAACGGAGCCAATATTGGTACAGTGTAAGGATCCGGCCGGAATTGCCGGCGGACAAGAGACGCACCCCACTGTGAACAGCTGCCAACCGAGAAGCGCCTACGCAATTGAATCGGTGGTCGTGAGGGTGCGTTGTTGTAGGAACCAACCGGAGAGGGATGACGTCCACGCCTCTGGCAACGGCTTCGGTCCGTTGGCAGCCGAGCAGAATGTCGGCAATCGGCGTAAGGCCACCTGGGGGCCCGCAGATCTTGTTACTAGGCGAGCCTGGCCTTGGTGTCCATTCCCCGGGCTTCGCCCACTGCGTATTCGTAAAACCCAGCTTTACTAA
>Unigene000577|m.399 type:suspicious-NA len:189 strand:+ pos:508-1074
TATGCGAGATTTACAGCATTACATGCTCACTCAAACAACCCTTGGTGTAGAGAGCAGGTGTACGGTCTGGGTGAGCGCTTCGGAGCTTTGAACAAGGTCGGCCAGCAAATCGACCTCTGGAATGCCGATGGTGGTACGTCGAGCGAGCAAGCTTACAAGAACATCTCATTCTGGCTCAGCAACAAAGGCTATGGTATCTTCATCGATGCAGCGGAGAAAGTCGAACTCGAAGTCGGAAGCGAGCGCAGTTGCAGAGTCCAGACTAGCGTTGAAGGCCAACGCCTGAAATGGTACATCATTCATGGTCCGACGCTAAGGAGATCATCAGTCGTTACACTCTGCTCACTGGGCGATCCAACAAGCTTCCCGCGTGGAGCTTCGGCCTCTGGCTCAGTACATCCTTCACAACAGAGTACGACGAAGCAACTGTTGGCAGTTTCCTCGACGGCATGCGCGAGCGTGTATCCCCTTGCAGGATTCCCTTATGACTGCTTCTGGATGCGTGGCTTCCAGTGGTGTGACTTTGACTTCTCAGCACACACTTCCCCGATCCGCAGGGGCAGATAG
>Unigene000577|m.400 type:suspicious-NA len:220 strand:+ pos:1080-1739
ATGAAGGAAAGCGGTGCTATCAGTAAAGTCTGCGTCTGGATTAACTCTTACCTCGGACAAGCCTCGCCCGTCTTTGCTGAAGCAGCAGAGAAAGGCTTCCTGCTCAAGCGCAAGAATGGTGATGTTTGGCAGTGGGATCTGTGGCAAGCTGGCATGGGTGTTGTCGACTTCACCAACCCTGAGGCTTGCGAGTGGTTCGTTGGAAAATTGAACAAGCTCTTCGATACTGGCGTCGACTCTATCAAGACGGACTTTGGCGAACGCATCCCCACCAGGGATGTTGCATGGCACGATGCAACTGTCGACCCTACCAAGATGCACAACTACTACGCCTTCATGTTCAACAAGCTCGTCTTCGAGGCCTTGCGAGCTCGCTATGGTGATAGCGAAGCAGTTCTGTTCGCTCGCTCGGCATGTGCTGGCGGTCAACGCTTTCCAGTACACTGGGGTGGTGATTGCGAGAGCACATTCGAAGCAATGGCCGAGTCGCTGCGCGGTGGACTTTCATTGGGAATGTGCGGCTTTTCCTTCTGGAGCGTCGACATTGGCGGCTTCGAAGGATACCCAGACGCCAAATCTACAAACGCTGGGTACAATTCGGCCTTCTCTGCTCGCACTCGCGTCTGCACGGCAGCAACTCCTACCGTGTGCCATGGTTGA
>Unigene000578|m.401 type:likely-NA len:114 strand:- pos:225-566
ATGGGAAGAGCTTGTTGGCGAAATGCCCTGAAAATAATGTTCTCCGCACAAGAAACGCAATGGTGCGAATCGAAAACAGGTTGGATACCAGAAGACCAAAGATGGAGCTTACACAATGAGGAATTTGGCCCGTGTTATGTGGATGCTGGCAGCAGCCTGCATAAAAACGGGAGGCCACAGATTGCAAGCAGGGCTATTGATCCTTGTGCGGCGACAGACTGTGGAAAACAGCTGGACCCCGGGAATACTATGGGAAAAGCTTGTAAGATAGTTAGGGAAACACGCGAGAGGAAGTTAAAAACATGGTCCCTCGGCGGGGCCCCTGGTTTCAAGATGATTTGA
>Unigene000579|m.402 type:dumb-complete len:145 strand:- pos:993-1427
ATGCAAGCATGGCATCAGCATGGCAAGAAAATTCTACAAAGGAAAAGCCACGACTCAACCCTTCGTGTTGGGGATCAGCCACAAGAGTTATATTCTCAACTCCTTCTAGGCCATATTCCTTTAGCTTTTTCTTTAATAGCTTCCTTTGTCCATGTATTACAAATTTGCCCACAACAAAGTATCGTTATCTTCACTCGGAGCAATGCCACAACGCTTTCCGCGTATCACAGGATTTTTAACTCGGAGAGTGCCTTGTCTGCCAGCTCCTTGCTCTGCGAACTTGACAAATGCATATCCCTTATTCTTATTAGTTGTTTGATTCCTGGTGCAACCGAACTTCAACAACCTCACCAATCTTTTCGAAAACTTTGGAAATATCTTTCTCAACAGTGTCGCGATCCAATCCACCAACAAATATCTCTTGCTCTTCTTTGA
>Unigene000580|m.403 type:dumb-complete len:125 strand:+ pos:2701-3075
ATGTCATGGCACACTGGGGGGGGGAGTGTTTTAACTGCAAGTCCACTCATACTAACTACAAGAGGGGCACTACATCATGCCATTAGCTACATAAGTATTCAGATCAATCATTTCTTATGGTTATTTGAGTTGCACCACGTGGGCCTGTTTTTAGAAAGGATAAAGCTATGCTACATCGCGAAGGTGGACAATTCCGGTGCTTTGCCTTGTGCATTTTCTTGTTTTCCCAAACGGCCCTGTCCACAGTTCTTAGGTTGTTTCTGTAAGTTCCCGCTGTTCCGATTGCAACAAGAGAAGGAAATCTCTCTTTTGAGCTTAAGCCCCACTGTGGATGCACACATTCCGCATAGTTTCCTTAAGCTTGTGCAGCTTTAA
>Unigene000581|m.404 type:likely-NA len:197 strand:- pos:459-1049
ATGTCAGACATAGTCATGGACATACCGACATTCTTGAGCTTCACAATTCTCTCTCTTCTCTTGTCTGTCTCCGCGCGCCCAGGCACATTTAACCAGGATTTCCGTATCACTTGGTCTGATTCCCATATCCAGCAAATCGAAGGTGGCACTGCCATACAACTAGTCCTAGACCAAAACTCTGGGTGCGGGTTTGCGTCCAAGAGCCAGTACTTGTTCGGGCATGTCAGCATGAAAATTAAGCTCATTCCTGGTGACTCTGCCGGAACTGTCACCGCCTTCTACATGAATTCGGATACGGATACAAGACGCGATGAATTGGATTTCGAGTTCTTGGGAAATCGGTCCGGGCAACCTTACACTGTCCAAACAAATGTGTATGCACATGGGAAGGGCGACCGTGAACAAAGGGTTAACCTCTGGTTCGACCCTGCGGCAAATTTTCACACATACGCCATCACTTGGAACCACCGTCAAGTCGTTTTCTCAGTGGATGCGATACCTATCAGGTGTATAAGAACAATGAGGCGAAAGGTGTACCATATCCGAAATTCCAACCATGGGAATCTACTCGACGCTGTGGGAAGCCGATGA
>Unigene000582|m.405 type:dumb-complete len:107 strand:- pos:933-1253
ATGTCAGCCTTCTGCTCTTCCGAAGCCCAGAGGTACTCCATTCTCAGTGAATTGTTATTGAAAATTCCACGTGGTTTAGACCCTGCGGATCCATATTCGCTCAACTGGTTATACGACTGGTCCCGCCGTCGTTTCCTGTCAAACTGGCTAGAAGATCCTTCAGAAATTCCTCTCTCGGTATTCAAGTTGGAACAGGAAGCATCGTCAAGAATGGAACTGGGGTGGTCCGCTGGGATAAAGGCGAAGGGACAACTCCAGAATTATCAATCGGTCTATGCCGTGAACCAGATCCCAATAGACCATAGAGCAATAGGTAAATGA
>Unigene000584|m.406 type:dumb-complete len:100 strand:+ pos:11-310
ATGGCAAAAGGAGGCAAGCTTACAAAGCTGAAATCAGTTCTCAAGAAATGGAACTCTATCGGTCGGCCGGTCGTACAAACTCCAGTATCTCTGCGGGACACTTCTTCTGATGATGACTGCCAAAACAGCAACTCCGGATCGCTCCATGCTGTCTACGTTGGAAATCTCGAAGCGGGTACCTCATTCTCTAACATTATTGACAACCTCTGCTCCAAGACACCGTTGAGAGGTCAGGAAGGTCTAACGAGTACACGGTGGATTGCGAGGTGTGCTTTTCGAGCATTTGCTTTGGATGCTTGA
>Unigene000586|m.407 type:dumb-complete len:125 strand:+ pos:842-1216
ATGCTACTAACAATGGCGGCACGTTTTGGATGCTACCTGCTACTACCACTATGGCTGGTTCCGATAATCAGATGTGGAGTACTTTCCCTTCAACTGGACGCAGGGCAGCATCAGTATGCGAGAGTTGGTGGGTCGATGCCGCCAATGCTATTTCATCCTCAACAGCAACCTCCATCGTCGTCTGCAGAGACTAATATGGGGCTGTTGGCTGCAATAGATGCTTATAATAGATGTGAATTGGATATGAATTTGGAGCAGAATCAACAGCAACAGCAGCCTTTGGACCAGCATCATGATCATGCACAAGTTGATTCATTGGAGTCTAAAGGTAGTGATGAGGGCAGTGGAGAGAAGAGTGCATCTAATTCCCATTAG
>Unigene000587|m.408 type:confident-5partial len:162 strand:- pos:296-781
TCTCGCCAATCCAATCCAATCCAATCCAATCATGTCGAGGAGGAAGACCAGAGAACCAAAAGAGGAGACAAACACCACCTTGGACCAGCTGTCCGCGAAGGCGAATATGTTTTTGGTGTCGCCCACATTTTTGCATCATTCAATGATACCTTTATCCATGTCACTGACTTGTCTGGACGGGAAACTATGGTTAGAATTACTGGTGGAATGAAGGTCAAAGCTGATAGGGATGAATCTTCCCCCTACGCCGCCATGCTTGCTGCGCAGGATGTTGCACAAAGATGCAAGGAACTTGGTATTACTGCTTTGCATATCAAGCTACGTGCCACAGGAGGGAACAAGACAAAGACTCCTGGTCCAGGTGCTCAGTCTGCCCTTCGAGCCCTTGCTAGATCTGGAATGAAAATTGGACGCATTGAGGATGTGACTCCAATTCCAACTGATAGCACTCGGAGAAAGGGTGGCAGAAGAGGTAGGAGGCTGTAG
>Unigene000589|m.409 type:suspicious-NA len:110 strand:+ pos:284-613
ATGGAGCTCTCAACCTTGTCCATTCCGCAGATCAAACGAATTCTTAGGGCAGCTTCTCTCGACCAAGAGGTTTTCAATGCCCTTCTGTTAGTCAAAAGATTTGCTCCAGACGTTCGAGAAGGCAAACGGAGACAATTTAATTATATAGGTAGACTTCTACGTGAAGTTCAACCTGAACTGATGGATGATTTAATTCAAGCTTCAAAGATGGTGACCAGAGCAGGCTTCAAGAACTATGTGCTGCTAGGGGATCTATTACTGAAGTTGATATGGAAGGCGACGAGGAAACTGAATTTGAAGAGGAAGACGAGGGTAACATCCTTGCTGTAA
>Unigene000590|m.410 type:confident-5partial len:119 strand:+ pos:3-359
CAACCATGTACATACCTTCATCATGATCAGCCCGATGGACTCCAAAGAGTACTGTCGGTGGATCATCAGCATATTCGAGAAGAGAGTTTCACCTTGAGAGGATGGAGCTGTGAACGAGCTGCTTTTGCTGAGAAGCATACGGGATTTTTCACAAGGCCTTTCTTGTGGTTAGGTGATAAAAAAAAAAAAAAAAAAAAATACATCATGTCGGGACCCGTGGTTTGCCTGTTTGGGAGGGTAAGGTGTTTGCAAAACTGGCAAACTATCCTTGTGCCACTAACCATGCTGATTCCCCCCTGGAACTATCCGGGGGGACTTCGCGGTTTTGAGATTGGCAGGAATGTATATTCACGGTAG
>Unigene000591|m.411 type:confident-complete len:252 strand:+ pos:158-913
ATGGCTACTTTGCTTCCCACAACTTTATTCATAAATACTGCTCAACCGAAGTGGAACCTTATCAAATTACCAGCGAAGACTCCAAAGTTTTCCATCAAATTCAAAGATGGCTGTGAACAATTCACATGTCCGCCGAGGAGAAACCTGATCACTCCTACTGCAGTTTCTCGCTCACCTGGAAATGCAGCTCCTTTAATTAGTGATGACACTCCAAATTTGCTAAATGCGGCCAAGGTGTTTGATTTGAATGGAAAGGAGTTTGCAGTATCTGATCTTTGGAAAGATAGAAGAGCTGTAGTTGCATTTGCTCGCCATTTTGGATGTGTCCTCTGTCGTAAACGGGCTGATTATCTTGCTACTGCCATGGACAAACTAGAGGCAGCTGGAGTGGCACTCGTAATAATTGGACCGGGCAGTGTTGATCAGGCAAAAGTCTTCGCTGAGCAAACAAAGTTCAAAGGAGAAGTATATGCAGATCCTAGCCACTCATCATATGAGGCATTTAATTTTGTTTCTGGAATTTTAACTACATTCACTCCAAAGGCAGGTTTAAAGATAATACAGTTATACATGGAAGGATACAGACAAGACTGGGAGCTTTCCTTTGATAAGGATACCAGGACACGGGGTGGTTGGCAGCAAGGAGGAATAGTCGTTGCAGGTCCTGGTAAAAGTAATATCTTGGATGTCCACAAGGACAAAGAGGCTGGGGATGATCCCAACATCAAGGATATCCTGGAAGCATGTTGCTCATAG
>Unigene000592|m.412 type:suspicious-NA len:248 strand:+ pos:2-745
AAAAAGCTCTCTAGTATTTCAATTTCTCGAATCAAGATGCAAATTTTTGTCAAGACTCTCACCGGTAAGACCATCACTCTTGAGGTCGAGAGCTCTGACACCATTGACAACGTCAAGGCTAAGATCCAGGACAAGGAAGGGATCCCCCCAGATCAGCAGAGGTTGATCTTTGCCGGAAAGCAGCTTGAGGATGGACGGACACTAGCTGACTACAACATCCAGAAGGAGTCTACCCTTCATTTGGTGCTCCGTCTCAGGGGTGGTATGCAGATCTTTGTCAAGACCTTGACCGGCAAGACTATTACTTTGGAAGTCGAGAGTTCCGACACCATTGATAATGTCAAGGCCAAGATCCAAGACAAGGAGGGTATCCCCCCAGACCAGCAGAGGCTTATCTTTGCTGGGAAGCAACTCGAGGATGGCAGGACTTTGGCTGACTATAACATCCAGAAAGAGTCTACTCTCCATTTGGTGTTGCGTCTCCGCGGTGGAATGCAGATATTTGTCAAGACCCTGACTGGCAAGACCATCACCCTGGAAGTCGAAAGCTCCGATACCATCGACAATGTCAAAGCAAAGATTCAAGACAAGGAGGGTATCCCCCAGACCAGCAGAGGCTCATCTTTGCTGGGAAGCAACTTGAGGATGGCAGGACTTTGGCCGACTATAACATCCAGAAAGAGTCTACTCTCCATTTGGTGTTGCGTCTCCGCGGTGGAATGCAGATATTTGTCAAGACCCTGA
>Unigene000593|m.413 type:confident-5partial len:143 strand:- pos:1771-2199
CGCAGTCCTTTTCTTCCTTTTTTCGTGTCCTTGGTATTTCTATTTGTTTCTGAGAACGTTCTTCGTTCTCTTAAACAAATCGATCACACCCATTTTGTGAAAGGTTGTCTGGAAGCACTTGCGCTCTCGTCCAGTTTTCCCACACGCCTCTTTGGAGTAAATACGCCCCTCCCGGCCCACTCCTTAGATCCTTTTTTGCGCCGGTACTATCTTCCCAGACTTAGGAAGTCCGCCCATCGCCAGAATTCCCCCGACTGCGATCGAAAGACTATTCTAATCGGCGAAGCCACTCTCATCCTAGAGCGCAGAGTTTCTTATGCTGCCATCCCGTCTCCCTCCTCCCTTCCCTGTCTCGTAAGGATCCTGAAAACTCATTCTCCTGCGCATATCTCTCTCGTTTTTTTTTTTTATCACTTTGTCACTACCTGA
>Unigene000595|m.414 type:dumb-complete len:146 strand:+ pos:1113-1550
ATGATTTGGATGGTTGTTGCAGAGGTCCTGCCCGATGCTTTTAAGGAAGCTTCTCCTTCTCAAGTTGCATCTGCGGCTACACTGTTCTGTGTAGCATTTATGGAAGCCCTGGTGTGCTATTTCAGAATTTTGGTCAATGGCTACAGCTCAGAGGACGCATCTGGTTTTTTTGTTTCATTCGCTGATTCGGTCCTTGGACCGTTCTTGGTGGTGCCATACTGTTGCTTTTGCTCTTGCTTTCCGGCTTCAGCATGCTCTCCTCACTGGTGTAGCTTCTGGCATTGCTTTCATTCGTGTGCATGGAACCCCCACAGCTACTTCTGTCGTCAAAAGATAGGCTTCTTTCCTCTCTTAGTGCTACTTGCTTTAGGCTCTGCATCCTTCCACTTCTCCACCTCTGGTATTCTGAAGATTGCTAGCCGCAAAAAGGCTCTGTAA
>Unigene000596|m.415 type:dumb-complete len:150 strand:- pos:2361-2810
ATGTTCAACCGGGAGTCAATTGTGACCCTGAAGAATGCCCCCTGTACATCTCTTGCAACATATAAGTTTCTAACGCCTTTCAATGATAGCCTTCAAAGCCCGCCAAAGCCTACCAAAGGCATGTATACGAAACCGTGTCTGAGTCAGTGCAAAGTCCCGGAACAGCCGCATAGATTCAATTGCCTGCCACTTGGCTTTCTTTTGATGACTGCTTCCAATATTCAACGTCCCTATTCCACTCAGCGGTTTCACGCCGTAATATTCAACGAATCTGGTTCGGTTGGACACAATCGACCGTACTCTCGTTCATTACAGTCCATCTCATCCATCAGACAAGGCCATGTGGGGCTTAGGCGAGTGGGGAGGGACTCATGCCATCTCAAGTGTACCAGTGAATCGCTGGATTCCCTCAAACACAAGTGGTTCTCCTCCAAAGGACTGGCGCCATAA
>Unigene000597|m.416 type:confident-5partial len:358 strand:+ pos:2-1075
CTTCGCTCTCTCTCAGATCTTCAATCCAAGCAAATTACAATGGGTTCGAAATCGAAGGCGTTTGACGGAGACAAAGCAAGCCCGGGCAAGATTTTCATCGGAGGACTCTCAAAGGATGCAACTTTAGCTGCGTTTACAAAGTACTTTGAGAAATACGGAGAGATAATAGATTCAGTCATCATGAAAGACCGGAACACCGGGCATCCAAGGGGTTTTGGATTTGTAACGTATGCCGATCCCTCTGTTGTCGATACTGTCATTGACGAAACACATGTTATCAATGGGAAGCAGGTTGAAATTAAAAGAACAATCCCCAAAGGTGCTGTTCAATCGAAGGATTTTAGAACAAAGAAGGTCTTTGTTGGTGGAGTACCTATGGCGGTGACTGAAGATGAGTTCAAGAACTTCTTCTCCAAGTACGGGAAAGTGGTGGAACACCAGATTATTCGTGATCATGAAACTAATCGATCTCGAGGTTTTGGATTCATAGTATTTGACAATGAACAAGTTGTAGATGATCTGTTAGCCAATGGAAATAGGATAGATATGGATGGAACTCAGGTTGAAGTCAAGAAAGCTGAGCCAAAGAAAACCTCAAACCCACAATCTGCTCCTGCATATGCTAGTGACTCTAGAATTCGTCCCATGGGTGATAGTTTTGGTGGGCTTGGCGACTTGTATGGTGGTTTTGGCAGCAGCGGATTTGGCCCTGCTTCCTATAGGACACCAAGTGCCCTTGGCAGTAGGTTTGGTGATTATGGAGGTTATGGCCCTAGGGCTGGCGAGTTCAGCAGTTCTTATGGGAGTCTTGGTGGCACTGGCTTAGGTAGCTACCCAGGAGAACCTCCTTTAAGCTACACTAGTCGTCTTGGATCATACGGCGGATTAGGTGGAGGATATGGAGGTGCATTAGGTGGTTATAGTCGTAGAGGAGAAGGCTATGGAAGCTATGGTTCTGGTTTTGACAGTGGATTTGAATCCGGTCCCGGTGCTAGTTATGGTGGACCAGGTGGCTTATATGGAAGTAGGGCAGGTTATAGTGGAAGTAGCAGGTACCATCCATACTCCAGGTAG
>Unigene000598|m.417 type:confident-complete len:112 strand:- pos:146-481
ATGTTGATAGTTATTACATGGTTCATGTCTTCAAGAGTGATATATAACACAATCCCCACAAAACACACACACACACACACAGAGTCACACATGCATACACACACCTTAGTTAAATTCCCGATATATCACCGACATATTCCATCCGATATGATCAACATAGCGATATACTATGGCACGATTTCAAATTCAAACGCATATTTCACAACATCATCTTCCCAATCACATCCTCATTATCATGCATTTATAGTCAAAGTACATCTAGAATATCGTACACACAGTAGAAAATATCAGATCTACGGAAGTCACCTTCAGAATTTAATTATTCTCCGATCTTGA
>Unigene000599|m.418 type:likely-NA len:156 strand:+ pos:251-718
AGCAGAGAAGCAATCTTCCTCCTACACGTATTGGGTCAGAACTGCAACCGACCAAGCTGCCCCGCTTCCCGTCCTCGTAAACTCACGCCTCAGGAACAGGAACAGGAACGGGAACGGGACATTCTCTCCGCTCCTTCTTCTCTCGGATCCGTCTGGAATAAGGCTGGAACATGGGAGGAGAAAAACCTGAATTCATGGGCAAGCGCAAGAATTAAGGAACTGATTGTAGCAGTTGGATTGGAATTTTCTAATGGTAAAGCAGAAATAACAGAAGTCTCTAGATGCGTAGGCGATGCATTCTTGGTGACGGTGCGAAACAAAAAGCGTGTTGGCTACACATACGAACTGACATTAAAATTTAAAGGCGAGTGGCTTATCCAAGAGGAGATAAAGAAGATAACTGGGCAAATGGATATCCCGAGTTCTCATTTGGTGAACTGGAAGATTTACAGATTGGGATCAGGCTAG
>Unigene000601|m.419 type:likely-NA len:129 strand:+ pos:2945-3331
ATGTTTCGTGACATGCATGTGCCCTACATAGTTCCTGGAGAATGTGCGGGTAGAGCTGATGTCAGATGGATGGCACTAAAACAAGGATGGTCGTGGCATATTGTTTCCGTGTATGGAAGCTCTCCACATATGCAAATGAATGCAAGCTACTATAGCACCTTGGAGCTTGATAAGGCGACTCACAATGAAGACCTTGTCGAAGGAGACAGCATAGAGGTGCACCTTGACCACAAGCATATGGGCCTAGGCGGGGACGATAGCTGGTCACCATGCGTCCATGATAAGTACGTGATTCCTCCTGTCCCCTACACATTCTCTATGCGATTGTGCCCAATTAGTACAGGCACCTCGTGCGAGGATCTTTATACATCCCAGCTTCCTATTTGA
>Unigene000602|m.420 type:dumb-complete len:363 strand:+ pos:308-1396
ATGGATGGCGCCGAAAAGATACCTCTCCCCTTGGTTGCATTTCCTTCCACCGCAGAAATGGTGTCAGAACCTCTTGGTCTTGTTCTAGTATTTTCTTCTTGGAATTTTCCAATCAGCTTGAGCCTTGAACCGTTGATTGGCGCAATTGCTGCAGGAAACACAGCAGTTGTGAAACCTTCCGAGCTATCTCCAGCATGTTCTTCTCTTATAGCAAAACTTATCCCATTGTACTTGGATAACAAAGCTATAAAGGTTATTGAAGGAGGGGTGCCTGTCGCTGAACGTCTGCTGGAGAAGAAATGGGATAAAATATTTTTCACAGGGAGTCAACGTGTCGGACATACTGTCCTGACTGCAGCAGCTAAGCATCTAACTCCTGTCACACTCGAGCTGGGAGGGAAGTGCCCTGCTGTTGTTGATTCGCTAAAGAGTCCTCGGGACAGAAAGATGTGCCTAAATAGGATTCTAGGAGGGAAGTATGGGCCCTGCAGTGGTCAAGCATGTATTGGAATTGATTATGTACTTGTCGAAGAGAAACACGCAGCCATTTTGGTTGAAGCTATGAAGATAAAGATCAAGAAAATGTTAGGCGAGAATCCAAAAGAAACAAATAACATATCAAGGATTGTCAACAAACAGCATTTCCTGAGATTAAAGGCACTTCTAGATGATGATAGAGTTAAAGCCTCCATAGTATATGGTGGCTCATTTCATGAAGACGACCTGTTCATTGAGCCAACAATCTTGTTGGATCCACCGCTGAAAGCTGATATCATGACTGAAGAAATCTTTGGCCCTCTGCTTCCAGTTATCACGGTAAAGAATATTGAAGACACTATTGGTTTCATCAACTCTAGGCCCAAGCCTCTCGCTCTCTATGTTTTCACAAATAATGAAACACTAAAGCAAAGAATGGTTGCCGAAACATCCTCTGGAAGCTTGACATTTAACGACTCACTTGTTCATTACTTGGTTGATACCATTCCCTTTGGAGGTGTTGGTCAGAGTGGATTGGAAGGTATCATGGGAAGTTCTCATTTGATGCGTTCAGCCATGAAAAACCAGTATCAGAAGAGGTTACTTATATGA
>Unigene000603|m.421 type:confident-complete len:700 strand:+ pos:154-2253
ATGAATCCGTATCTCGTTGGAGTGCTTGCGCCTCTGGTGTTTTCAATCATGTTTCGGAATGCGAAGAGTAAGAACAAGAAGCGAGGAGTTCCGGTTGAGGTTGGAGGAGAACCTGGGTACGCAATCCGTAACTATCGGTTTCTCGAACCCGTGGAATCTGCGTGGGACGACGTTTCCACACTTGCGGAATTGTTTGAGCAGTCATGCAAACGGTACCAAACTAAAAATTTACTTGGGACTAGGAAGCTGATTTCTCGGGGGACTGAAGTAAGTGGAGATGGAAGGTCGTTTGAGAAGCTTCATTTGGGAAGCTATGAGTGGCTAACTTACGGCGATGCTTTCGAAGCTGTGTGTAGATTTTCCTCTGGTTTAGTGCACATTGGACACCCTAGCGAGGAGCGCGTTGCAATCTTTGCAGATACACGGGCAGAGTGGCTGATTGCGTTACAGGGGTGCTTTAGGCGCAATATCACTGTCGTCACCATATATTCCTCACTTGGAGAGGAAGCTCTTTGTTATTCGCTGAATGAGACAGAAGTTTCAACAGTAATTTGTGGACAAAAGGAGTTGAAGAAGCTTCTTGACATAAGTGGGCAACTGGAGTCGGTCAAACGTGTGATATACATGGATGATGAGGGCATCTCATCTAATGTCTCATTGGCCGAATCTAACACCAAGTGGACAATCTCCTCTTTTTCTGAGGTGGAGAGAGTTGGCCGAGAAAATCCATCTGATGCAAATTACCCATCTGCAGCTGATATTGCAGTTATAATGTATACAAGTGGGAGCACTGGACTTCCAAAGGGAGTCATGATGAACCATAGAAACGTTCTTTCTGTTGTTTCTGCTGTCATGACGATTATCCCTGGCCTCGGAAGCAAGGACGTTTATTTAGCTTACCTTCCACTGGCACATATACTTGAATTGGCAGCTGAGAATATAGTAGTTGCAGTTGGAGCTTCCATTGGATATGGATCGCCCTTAACTCTTACCGACACATCAAATAAGATAAAGAAGGGGACAAAGGGCGATGCTCCACAACTGGGTCCAACTATAATGACTGCTGTACCGGCCATTCTGGATCGTGTTCGTGATGGTGTCAGGAAGAATGTAGATGCGAAGGGAGGGATCGCCAAGAAACTGTTTGATTTTGCATTTGGTCGCAGGCTGTTGGCAATGAAAGGAAGTTGGTTTGGCGCATGGGGTATAGAGAAGATATTGTGGAATTTCCTTGTTTTCAAAAAGATTAAAGCGATTCTGGGGGGTCATGTTCGTTTCCTACTTTCTGGAGGGGCTCCTCTCTCTGGAGACACACAAAGTTTCATCAACATATGCCTTGGGGCCCCAATTGGGCAAGGGTATGGTCTCACTGAGACTTGTGGTGGCGGGACATTTTCCGAGTATGATGATACATCGGTTGGTCGTGTTGGAGCTCCACTTCCTAGTTCGTATGTTAAGTTGATTGATTGGCCCGAAGGTGGATATTTGGCTACAGATTCACCAATGCCTCGAGGGGAAATAGTTATTGGTGGCCCAAATGTTACAGTTGGTTATTTTAAGAACGATGAGAAAACAAGCGAAGTATACAAGGTTGATGAAAGAGGAATGCGATGGTTTTACACTGGTGACATTGGGAGATTTCACTCTGATGGTTGCCTTGAAATAATTGACCGCAAAAAGGATATTGTGAAACTTCAACACGGAGAATACGTCTCCCTTGGAAAGGTTGAGGCTGCTCTCAGTGTCTGCCCTTACGTGGACAATATTATGGTACATGCTGATCCATACCATAGTTATTGTGTGGCACTTGTGGTGGCCTCACAGCATGCTCTTGAAGATTGGGCTGCAAAGAGCGAAATCACTTTTACTGATTTTTCGGACTTGTGTCAGAAGAATGAAGCTATAAAAGAAGTAATTGGATCACTTGTGAAGGTTGGAAAGTCAGCAGGGCTGGAGAAGTTTGAGATTCCTGCGAAGATTAAATTGCTTCCTAATGCATGGACGCCTGAATCTGGTCTGGTTACTTCAGCCCTAAAGCTCAAGAGAGAAATCATCAGAAAAGAATTCTCCGAGGACCTCGCTAAGCTATATAGCTCTTGA
>Unigene000605|m.422 type:confident-complete len:521 strand:+ pos:201-1763
ATGGGCGAGCTTCACGTTAACGGCCATGAGAGCTTCTCCACAAGAAGCTGCAGTTTGAACCCACTTGATCCTGAAGAATTCAGGAAGCAAGGGCACATGATAATAGATTTTTTAGCTGATTACTACCAAGTCGTAGAAAAGTACCCTGTGAGAAGCCAAGTCGAACCTGGTTATCTACGTAAACTCTTACCAGACTCTGCTCCGAAAACCCCAGAAGCCATGGAGACTATTCTCCACGACGTGGAGAGCCATATTCTCCCAGGTATAACTCACTGGCAAAGTCCAAACTACTTTGCATATTTTCCTTCAAGTGGTAGTGTTGCAGGCTTTCTCGGCGAAATGCTTAGCTCTGGTTTCAATGTGGTCGGTTTTAACTGGATGTCTTCGCCAGCAGCAACTGAGCTAGAAAGTGTTGTTATGGACTGGCTTGGGAAAATGCTTCAACTTCCCAAGTCTTTTCTCTTTGAAGGGACTGGTGGAGGTGTTTTACAAGGAACTACATGCGAGGCTCTCCTATCCACTCTTGTAGCGGCTAGAAATCGGATGCTCGACCAGATCGGTCGAGATAATATCTCTAAGTTGGTCGTGTATGGGTCTGACCAAACACATTGTGCACTTCAGAAAGCAGCTCAAATTGCCGGAATTGACCCGAAAAATTTTCGGGCCATTCCTACTACCAAAGCAAATGCATATGGGCTTTCTCCAGATGCACTGAGAGAGACAGTACTGGCGGATATACAAGCTGGGTTGGTCCCGTTCTTCCTTTGTGCCACAACAGGCACAACATCATCAACGGCAGTAGACCCAATTGGGCCACTGTGCGAAGTAGCAAAAAATTACCAGATCTGGGTGCATGTGGATGCTGCATACGCTGGAAGTGCTTGTATATGCCCGGAGTTTCGGCATTTTATTGATGGGGTGGAGAATGCAGATTCATTTAGTCTTAACGCACACAAGTGGTTCCTTACCACTTTGGATTGTTGTTGCCTTTGGGTTAAGGAGCCAAGTGCACTTATTAAGGCACTCTCAACTAATCCAGAGTACTTGAAGAACAAGGCAACTGATTCCAAGCAAGTGGTTGATTACAAAGACTGGCAAATCGTACTCAGTCGCCGATTTCGTTCTATGAAACTATGGCTGGTGATACGAAGTTATGGTGTTGTTAATCTTAGGAGCTTCCTGAGAAGCCATGTTAAAATGGCTAAACTTTTTGAAGAGTTGATTGCGCAAGACCAGAGATTTGAGATTGTAGTCCCTAGAAATTTTGCCATGGTATGTTTCCGACTTCTACCAATTAGCAAGATTTACCAAAATGGTAATGGTGGCAATGGGGTTAGTCATCAGGATGAAACAGACGCAAATAAGCTTAATGCTGAACTATTGGAATCCATGAATGCATCAGGACGAGTATACATGACACATTGTATGCTTGAGGGGGTATACATGATCAGATTCGCCGTGGGTGCCACGCTAACCGAGGAGCGACATGTACGCTTGGCCTGGAATGTGGTGCAGGAGCATGCAGATGCTATACTCAACATTTACCAGACTTTTTACATTTGA
>Unigene000607|m.423 type:confident-complete len:513 strand:+ pos:137-1675
ATGGAAGACAAAAACACGCAATCTACACCACCCAAGATAGAGCCAACACCTGAAAAACAACCTCCTCCTCCTCCTCCTGCTGCTGATGGTGGCGGTGGTGGCGGTGGGGGATGGGGAGGCTGGGGACTCCCGAGTTTCTCGGTCTTATCAGATCTTCAGAAAGCGGCTACTCTCGCCGCCGAAGAGATCTCCCGCAATGCGGTTGAGGCTGCGAAGAATGCAGCAAAAAGCCTTGGGGATCTTGACTTAGAGTCTCCGAAGGAACAAGAGGATAAAGAAAAATCAGAACCTGAAGAAAAACCTGATGATTCTGATAACGATGATGAAACAATGCGAAAAGATGCCCTTGAGAAACTTGAGAAAGCAAGTGAAGATTCGTTGTTGGGCCAGGGTTTGAAGGTTTTTGATACTTCTGTAGAAAATCTTGCTTCGGGAGCATGGCAAGCATTAGGCAATGCCTGGAAGGGAGGTTCGAACTTGGTTTACAAGCTTGAGAATTCTGCTGCAAGCATGGCTGAATCTATTCAAAGTGGTGGTTTAACTCCAAGAGCCAGTTCGGTTCCTCCTTCTATATTTGAGACTGGAAAAGCATTTACATCCAAGGGAATGCAAGTGCTTGAACGTGTAGGTAAAGAGACCATGGATCTACTGATAAATGAGACTGGTATTGAACTCGAGAAAAATATTAAGAGCGACGACGAACAACCTTTTGAGGAAGTTACCTTTGACCGATGCTTCTATATTTATGGAGGACCAGAGCAGCTGGAGGAATTAGAGGCACTGTCCAGCCATTATGCACTGTTATTTAACCGGAGAAAAGCTAAGTTGTCATCAGAGCAGAAGTCTTTTTATGATGCAAAACTTCGACAAATACAGCAAATTTTCAGTCTTGGTTCTGAAATTGATGGAAATGAATCTGGCAAAGGGAAGAAAATTGAGACCGTAGAAGGGGAAGGTGGAGATGAGATGAAAATCTTACGCGATTCGAGTGTCAGCAAGGCCGCAGACTTGGCTACTGGATTTACAACTATCCTATCAGGGTTAGCTAGCACTGAGGTCATTCAGAGAACTACTGGACGGCTTGAAACCATCCATTCAGAAGGGGTCCATAGACTCTCAGAACTGTGCTGCTTTGCAGTGTCCCAGTTATTGACACTTGGAAAATCCATAATTTCTAATTCAAGTAAGTCACAGAACGAAGATGAAGGGCTGGATGTTGTGAAAATTGAATGGCCTGAAGATTCTGTTGAAAAAGCCAAAGTGATCAGATCAAAGGCACAGTTGATGGCAGCAGATGTGGAAGCAGTTTCAAACAGTTTTCTCACAGGTATCACGGACGTGGTGGAAGCTTATCATGCAGCCATTAAAAGTGCCAATACTGAGGTTTCTGATAGCACTTCACAGGTTTCTGTCCCAGAAAAGGCCGGTACCATATCCAATAATCTGAAGCATGATCATACCACTGCCATTGATAAAATCCAAGACGGGCTGCAGTATTTAGCATTTCTAGTCCTGTCATCCTCCTTGCCATCCGCCTGA
>Unigene000609|m.424 type:likely-NA len:123 strand:- pos:1136-1504
ATGGGGATCTTCGCTGAGGTACCAACTGCTTTGCGGCCGCTTGAGACGGGGGATGAACCGGTTGGCATCAACTTCAAATGTCACTTCCATTCGGTGGATCCCTGGGTGCCGCCATTCCAAACCGATCGAACTTTCCACTCCCTACCTCCTGGTCGCCTCCTTCCCTCAAATACCGCCTGGAGCCAGTTAGGCGGCGGTCACGTGGTAAAACTGGGGACTTTCTGTGGGGGAATGACAGTATTTCTAGGGATAAGCTTGGTCATCACACCTCCAACAGTTTCCATACCCAGGGAAGGGGCAACATCCACCCAAAGATATCTTTGTCTCACTCCACCTCACCACTCAAGCGCTCCTTGTAGCGCACCATAG
>Unigene000610|m.425 type:suspicious-NA len:183 strand:+ pos:205-753
CCCACACTCTTTCAGGTCTGTTTTGTGCTTCAATCAATTTTCTTGAGTCTACTACAGCCTATTCAGCTCCCATTTGGGGTTCCAAAAATAGTGGGTAGATTAAGGTATGGTGCATTGCCTCGAGAGGCTGTTTGCACCGAGAACCTAACTCCCTGGCTGAAGTTGCTTCCTTGTCGAGACAAAGCAGGACTTGCATCTGTATTGGAAAGGTCTTCCATCTATAATGGATCCTATCATTCACAAAGACTACGATTGACTTCAAACGAAAATGAAATAGTGCTTCAACAAACCCTTACTGTTGCTCTCCGACCTAATGCCCAAAGCACTAGTTTTGAGGGGAGGCTACACAATAGTTGGTCCATTAGTTCCATTTTTGGAAGGAAAACCAACCAAAGATGTGTTTTGGCAAAGTCTAGCAGCATATTCCTTGAACTAGAAAGCACCCTACTCTCCCAACTCAATAAGTTAGAAGGAAAAGGGATAAAAGGTCTGAGAATTATTTGGACAACTCAGCTTTTAAGTTGTCTGTTACTCAAACAGAGTGATTAA
>Unigene000614|m.426 type:confident-5partial len:115 strand:- pos:257-601
GGAATTGCTATAAATAAATTCCCTATTGGACCGAAGAAACTAGACATCCATACACTGATCTTCCATGCTACTCTGCTCCCTCTTCACTCTGCATACTACCAAGCACAGACCTTACTTGGCCATCATTACTTTGACAAACTCCTCGTAGTTAATCTGTCCATCTCCGTCAACATCTGCTTCACGAATCATCTCATCAACCTCCTCATCTGTGAGTTTCTCACCAAGGTTGGTCATGACATGGCGCAGTTCAGCTGCGGAGATAAAACCGTTCTGGTCCTTGTCAACACCCTGAAGGCTTCTTTAGCTCCTCCTCTGAGTCAGTGTCCTTCATCTTCCTGGCCATAA
>Unigene000616|m.427 type:confident-5partial len:941 strand:+ pos:2-2824
TCCCAAACAATAAACATCATGTTAGCAATCCACGAAAAGAAAACCGTCTCAGTTGAGATCTACCGCCCCCTGCGCAACTACATCACCCAAAACTACTCCGAACGAGAAGCCCAAAACCTAGAAGACGACCTCGAAACGGTCAAACAGCACCGCCTCTCACTCGAACGCCACGCCACATCAACCGACTCACTCGACGTCCGTCGCGATCTCCTTATCTCATACTACAAAGCCCTCACACTAATGGAGTCCCGGTTCCCGATCTCGCCAGATCAGTCCCACATCAACGCGATCAACTTCACCTGGTACGACGCCTTCAAGCCGAAACAGAAAGCGTGTCAGCAGAACATACATTTGGAGAAGGCCGCGGTGTTGTTCAATTTAGGGTCGGTGTATAGTCAGATTGCGCTTGCGGCGGATCGGGGGAGTGCGAATGGGTTGAAGGTGGCGTGTAACTCGTTTATGTGTTCGGCGGGTGTGTTTGCGTTCTTGAAAGAGAATGTTTCCATGAAAGCATGTATGGCGAGTTCTAGTACTGTTGATGTTTCTGCTGAGTGTGCTGGGATGCTTGAGAGGTTGATGCTTGGGCAAGCTCAGGAGTGTTTCTTTGAGAAAGTTGTTGGGGAAGGGAGATTGCCTGGGCTTTGTTCTAAAGTTGCCAGACAGGTTGGTGTCTATTATGAGGAAGCTTTTGCAGCTTTGAGCGCTCCATCTCTCAATCAGCATTTTGACCGGCCGTGGATATCCCATGTACAGCTAAAAGCAGCTCAGTACTATGGAGAAGCTTGTTATAGGTGTGCCTTGGAATTGCACGAGAAAGAAGAGATTGCAGAGGAAATTGCCCGTCTGAAGAGTGGGATTAGCGCCTTGGCGGATGCAAAGAAATCCTCAAAAGGAGTAGCACCACAACTTATAGATGCAATAACAAAGCTAGAAGCCAATCTGAATCGCAATCTGGAGAGGTCCATTAAGGAGAATGATAGAGTTTACCTTATGAGAGTTCCTGCTCCTAGTTCCTTATCTTCACTTCCATCATATTCACTGGTGAAGTCCATGCCAATGAATGAAATCTTAGATGCTAGCAAGGAGAAGATGTTTGCGACTCTTGTCCCTGATAGCAGTGCGAAGGCTCTGTCCAGGTATACCGAAATGGTTGATGACATCATACGCACACAAGCGGAGAAATTGCAACAAGGGAGTGAAATAACTCGAGTGAAGCTCAAGGAAATGGACTTGCCTGATTCCATTCTGGCATTGGAAGGGAACTTTAGTTTACCTGTGGATCTTAAAGAAGATGTAGAAGCGGTGCAGATTAGTGGGGGACCATCTGGCTTTGAAGCAGAATTGCAGCAACTCAGAGACTTGAGAAGGGTGAATCAGGAATTGTTAGTGCAGACTGAAGAGCTGTTAGAGAAAGAAGCAAGAGAAGATGCTCAGTTTAGGAGTCAGTTTGGAACGCGTTGGACTAGGCCACAGTCCAGTACTCTAACAAAGAACTTGCAGGATAGGTTGAATAGGTTTGCTGCTAACATTAAACAAGCTGCAGAAAGTGATGGACGAATTGAGCGTGCTGTGAGAGATCATTCAGCACTCATGGAAATACTTGACCGCCGACCTATAGAATCTGCCCTTCCAACACTGGCAAGGCCAATGATGTCTTTGGATGCCAATGAAGACGCTATTGTAGGATCTCTAAAGCAGAGCTTGAGGCAACTCGAAACTATTGGTGCACAACGGGCTGGTCTTGAGGACATGCTCAAGGATATGAAAAGGAAGGATGATATACTACCCAAATTGATGACAATAGCAGGCTCATATGAGGATCTTTTTAGGAAGGAAATAGGGAAGTATGATCATATATGTGAAGAAATTTCACAAAATATCGAAGCTCAAGAGCAACTATTATTGCAGATCCAGGCTCAAAATGACCAGTTTGCTGCTGTTTTTAATCTTGAAGATTACAAAGCATCTCGTGAGAGAAGTTACAAACAGATTGAAGCTTCTATAGCTAAGTTCAGAGAAATCAAGGATAACATCAACGAAGGACTGAAGTTTTATTGTACTCTTCAGGATGCGATCACAAATGTAAAGCAGCAATGTAGTGATTTTGTGATGACCAGAAACATACAGTGTAGAGAAATGATTGAAGACGTGCAGAGGAAAGTGGCTGGTCTCAGTTTCCAGGATGGTAAGACTGGTGGAAGTTACAGTGGCAGTTATCCCTCTGCTGGACAACCCCAACCTACTCCTAGACCCCAATCTACTCCTAGGACAAACTCCCAGCAACAATCAGATTCCCCAAATCCATCACAACCTTTCCACACACAGCCTCCGTACTATCATCAGCCTACAGAGCAGCAGATGGCTGCTGGATATTCTCAACCTCGCCCCCTTATGTGTCTCCACCACAACCATTACCTCATTATCAAGGGCAGCCTCCAAGTAACGGTTATCCCCCTCAAATGCAGCCACAACAGAATGCGGGCCATGAGTATGGGCAACCAGCTTACGCTGGATGGCGTGGCCCTTACTACAATCCCCACCCACAGCAATCTGGAACACGTCCTCCACCACCTTACACTGTTCCTGGAGCACATCCTCCAGCTCCTTACAATGTTCCAGGTCCATACCCACCTTATCAAAACAGTGGGTATTACAAGCAATAGCAATATTGCTTTACTGTTAAAATTGTTATTGGCATATCAAGAACCTCCTTGGTTCATCCCGCTCTGTATGTATGTGCCCTTAGATACTAGTTTTGTGTACAGTGATATTTTATTGAGTTTATTGAAAACACAAAAGTTTGGTTTCAGATCCAGGAATTGA
>Unigene000620|m.428 type:dumb-complete len:151 strand:- pos:422-874
ATGGATGTAACCATTTCTTTCTTTTCCCCATTCACTGACTGTTTTTCACCTCAGCAGTCCCCTGGCAGATTTCCTGGAAGGAGCTTTAACCCAGCAAGATCCTCCAAACTCAACAATACTGATTCCCCGCTCTCCTCTGCCCCAGTCATCCTCCTCATAATCCTCTCCTCGCTCTCGCAAACCACGCCATTCCCAACAACAGCTCCCCCATTCTCCTTCACTCCCCCATGTCTCCTTCATCCCCCTTTCAACACTCTAACTACCTCCTCACTCCAACATCAAAAACATCATCCAAACCCCCACTGTCAACATCCCCTTCACAAAAACCCAAACCTCCTCAGCGCCAAGCCCTCTAAACCCTCGCCACAAACTCCCTCCCAACCGCGTAAAACTCTCTCCATAGCTCCTACTCCCAACACCGAAACCGCAAACTACATTTCGACAAAATCATGA
>Unigene000621|m.429 type:dumb-complete len:112 strand:+ pos:31-366
ATGCTTTCCCACATAAAACAAGCAACATTAAAAGGCTCAAACAAGTTACAACATTGGAAAACTACAATACTGATGCACGACAAACCACGTTTGATATCACGAGCAAAACAACATGTAAATCTGATGCGAGCTGTCTCGCAGCGGTCCATACTAAAAAAATTGCCCTTCTGCAGAAGTGGCACACTGGAATGTAACGCTTGCTTAATCTTCAAAACTTGGAAAGCCCAAGGTGCTCTGGATTCCATTTTAGAGGTAATCTGTATGGCAACTGCAACGTTTTTTGTATGGCTTCCCTCTGTTAGTGAAAAAATGACATCATATATACCTGTTGAGTGA
>Unigene000622|m.430 type:dumb-complete len:121 strand:- pos:1299-1661
ATGGTCAGTAGGTCTCTCGTGATCTTTTTATTCAAAGATGTTGCGAGAACTCCCATGAATTTTTTCTCTCTGGTCTTGCCGATTTGTTTCGTCTGCCATATGACACCTCTGCTTGCTGTGCACTGGGTCAGAATTCCTGCTACCCGCACCACATTCTACCGCAGTCAACCCAGCCATGTCGCTATCAGTCCCCTTCTTGTCGCCTGTTCCCCAACACCGATGAATCAGCAGAGTAAGACCACAGTCACTGGGCCCGCAGCAGAAGTGAGTCCCCGCGACACGAGGTTCACAATTTGTCCGCGCCCAAGATTGCTACACACCTTTTCGCAGAACTTGATTTGGAGCCCTTCCTATCGTGATTGA
>Unigene000624|m.431 type:likely-NA len:116 strand:- pos:1114-1461
ATGGCTCTGATTGCAGCTGATGCACGATCACTGTCCACCACTGTATCCTCGCTGGTGCCGGGAACACTAGGTCCTCTGAAGGCCATCCTCCATCTGAGGCGGGGAACAAAGAGGGTATACGACCTCTCTGCCAATCATGGAGTACCATTTTGGCAGCAGTTTTCAAATCGGGCTCACCACCCTTCAAAAGTTTGCCACTTAATTTGCACAACTGAAGAAGAAAGTCTTCATCATCAACCAGTCTTCGATTTATATGCTCTTTTTAGATGTTCCTTTTTCACACGCTTCAGGACCTCTGCAATGTGTTCAGAAGCGTCTTCCAAGTTTGTAACACGTACCACCCCTTAA
>Unigene000625|m.432 type:confident-5partial len:106 strand:+ pos:348-665
ATACTCTATTCATTTTACCATCTCGTCGTTTGGTTATTTTCTTTTCCTGCAGTTTGGCCTTCACAGAACTCAGAGCATGATGAGATAGATTTGGGATTCTTGGGAACAGGACTGGCCACCCTACATTCTACAGACCAATGTGTTCACAGAGGCTGGGAAAAAGAGAACAGAGGATCTCCGCTGTTCGACCCAACCAAGCGTTCCACTCTTACTCTGTGTTTGGAAACATGTACCAGATTGTGTACAGTCCTCCATCATATTTTCGTGTGTGTATATGTAGGTCATAGTAAGCGGGCCTATCGTCCATTATGTGCTTAA
>Unigene000626|m.433 type:confident-5partial len:103 strand:- pos:160-468
CCCCTGAACATCTCCATCAAAGGGCGAGATTCACAACATAGAGGTTTACCCCAACCACCAGGATGGTATCATGTCAAGCATAGCACGATCCAAGGAATAGGAGTTTTTTTAATCCCTTTTTTTAATGTCCCTTTGACGGAGGGGGCAGTATCTATGATATTGATGAGCCAGGAGGTGGGTCACATTGGCATACCAAGCATCTTACGCCCGCGACAGCCTTCCAAGTTCATCTCCCTCAGGCTTCACTCAATCTTCTCCTTCATATATAGGTTCATGAATAGTCAGCTTGCGGCGTGCATCTGTATTTAA
>Unigene000627|m.434 type:likely-NA len:157 strand:+ pos:143-613
ATGTGGGTTGAACTGCTATGCGGACTTGTGATCTACGGGTTGTTCAGGTGTTTCTTCTACGAAGATGATACCTCCGAGGTTGAAACCTCCGATGTTGACGCCAAGTTCCACGTCGGAAGCAGGCTCGAGACACTGTACGGTGGCAAGGTTTATCTGGGCCTCCGAATTCCCGATCCGGATACCGGCCTCCGCCAGAACATCGACATGGTTCTACTCACCCAGAGGGAGGCTGTAGTGGTTAATGTGCAAAACATTTCCGGTATTGTGGGAATTGAGGCAGATGGAAGCTGGATATGCACCCCAGCAAGAAAACACACAACCGAAAAGCATCCTGATCCTGTGAAAGAACAAAAAAGCAAATTGCTATTCTTGAATCTTATTTGGAGCAAAGGGGTGTTTCTTTACCTGAAGGATATTTCTCTGCTAAGGTTGTCCTTCCCAACCCAACATTTCGGTCTGTTCATTCCGTAA
>Unigene000628|m.435 type:likely-NA len:403 strand:+ pos:1640-2848
ATGCTATATAAACCACAAGGGCGGATGTCAAGCTTGCAGGCACTGTATAATCTGTCTACCTTGGATGATAATGCATCCATTCTTGTTGATTATGGTGTCCTTGTTCCCCTCACGGATATCCTTTTCAACACCCAGGATGACTTTAAGGATTTGAAAGAATTTGCTGTATCAATAATTGCAAATATAGTATCAAAGCCTGGGCAATGGGAATTAGCATCTGTAAATAGAGATGGGTTCTCATTGCAGTCGGAAGTCATAGTGTACAGTATCATGGGGCTCCTACCTCATGCATCTCCTAAAGGCCAAATTGCAGTTCTCCAAATTCTTTCTGGCATTGCATCTTCACCTCAGGCATCAGAGTCGGTAGCTAATCACATAAATTCAGGTGGTGGTATTAACATGATAATTCCATTTCTTGGGCACCCTGACGCTGACCATAGGATTTGTGCCTTCAAACTTGTGAGGATCCTTTCTGAGAAGATGGGGGAAATTCTATGTAATGAGTTGCGATCTTCCAATACTTTTTCCTTATTGCAAGACAAGCTAATGGATTCTCAGTATGGCGATGGAGAGAGGTCTGAAGCTGTGTCCATACTTGCGAACCTTCCATTGAATAATGAGGAGGTGAAAACAGTCTTAGGAACTAATCTCCTAGGTTGGATAGTCACAGCTCTCAAAGATCATCGTCGCGGTTCAAGTGGGGCAACCTCACGGTCTACATCACTTGTCGTAGAAGGGTATCTGGGATTACTGCTGCATTTTGTGAGATGCAATGACCTAACAATTTTGAGTACAGTTCAAGAGCACCGGCTTATGACTGTCTTTAGGGAACAGCTTAGCTATTCATTGCATCCAAGAATGAAGCAGCGAGCTGTCCTCGGACTAAAGTATATGTCAGAGTCTGGTAGAACAATGATTCCTGCTACTGACTTGGTACCTACACCACCACGTGGTTTGTTCTCTTCTTTGATCTATACTTGCGGGAAAGCACCAAAGAAGCCACCAACATGTCCCATACACAATGCACAGTGTGAGGATGACAGCCAGTTCTGCTTGCTAAAGAGCAATTGCATAAAGCCCTTGGTGGATCTTCTAAATGACGAAGACACTAACGTACAAATAACTGCCCTGGATGCGATCTCTACTGTTTTACATGATACTTCTTATAGTCTCAAGCGAATTGTTGATGAACTTGAAAAGCTGGAGTAG
>Unigene000630|m.436 type:likely-NA len:163 strand:+ pos:1094-1582
GCTCGGGGTACCATACTTCATTCCCAGTTGGCAGATAGGCTCTTTTGGTGCCATTACAAGGATTGTGAATATTGTCTCGAACCGAGAAGACCTTTTGAAGCTTGCAGCTGCTGGACCTTTGGCTGGATTCTCATTGGGACTAATTTTTCTTTTCTGGGTTTCATCATACCACCTAGCGATGGTATCGGCGTAGTGGTTGATGCATCTGTATTTCACGAATCATTCTTTGTTGGTGGTATCGCAAAGCTTCTATTTGGAGATGTCCTCAAAGAAGGGAGTCCTATATCTGTTAATCCACTTGTAATATGGGCCTGGGCAGGACTCCTTATCAACGCCATTAATAGCATACCTGCCGGTGAAGTCGATGGAGGCCGGATCTCTTTTGCCATATGGGGAAGAAAGGCATCAACTCGCCTAACTGGTGTAGCCTTGCTCTTCTGGGATTGTCGTCACTGTTTAATGATGTGGCCTTCTATTGGGTGGTTCTGA
>Unigene000631|m.437 type:confident-complete len:366 strand:+ pos:194-1291
ATGTTTTCTTCAACTCCGTTTGTTCTCTCCTTCGCTCTTCTCCTCTCTCTCCCTCTTCTCTTCCTCTTAGCCCCTAAAATCCTCCCTCCTCGTCCTCTCCCCATCTCTCTACCAGACGAAATAGACGATCTCTCTCTCTTCCACAGGGCCTCGATTGCTTACAGATCTCCTAGTAATTCCAAATCAACTAATTCCATCTCCCATCTCTCCACTACACCTCCCCCACCCAAGATTGCATTTCTGTTTTTAACAAATTCCGACATCGTTTTCGCCCCATTATGGGAAAAATTCTTTGATGTCAACAAGAATTTGTACAACATATACATCCACGCCGATCCAACAACCAAATTCACTATTCCCTTGTCCGGTGTTTTTAAAGATCGAACCATTCCTTCCAAAAGAACACAGCGCGGTTCTCCCACGTTGATCTCCGCTGCTCGGAGATTGCTCGCAACAGCTGTTATCGATGATCCGCAGAATATGTTCTTCGCATTAGTCTCTCAGAGCTGTATCCCCTTGCATTCCTTTAATTACTTCTATCGGTCCGTTTTCACACCTTACAAAGATCCGACTGAGTCAACAACCAGGACCTGGTTAACTCGGTTCGGTGAGAAGAAGTACCGTAGTTTCATCGAGATTCTCGACAGTGAATCAACCTTACCGGATAGGTACAAAGCCAGAGGCGAGAATGTAATGATGCCGGAAGTTTCATTTGAGCAGTTCCGGGTTGGGTCACAGTTCTTCATACTGACCCGGAAACATGCTTTGATGGTTATCAAAGATCGAAAGCTATGGAGGAAGTTTAGATTGCCTTGTTTGAATATTGAATCTTGTTATCCAGAGGAGCATTATTTTCCCACGTTGTTGTCAATGGAGGATCCGAAAGGTTGCACCCATTTTACGCTTACTCGGGTCAACTGGACGGATAGTGTGGATGGGCACCCGCATACGTATGAACCACCGGAAGTGTCGGCGGAGTTGATTTATCGTCTAAGAGTGTCGAATTCCACTTATTCGTATTTACTAGCAAGAAAATTCTCGCCGGAGACTTTGAATCCGTTGATGGAAATGGCTGATACTGTCATTTTCAGGGACTGA
>Unigene000632|m.438 type:confident-5partial len:367 strand:+ pos:2-1102
TTGGAGGATTTTCTCCAAAAACTGGGCCTTGATGTCTCAGTACATGTATTATCATTTCTGGATGATCCAGCTGATTTCGTTCGTGCCAGTTCTGTTTCGCGGTCTTGGCGCCAATTTGTGATTGAAAACGAGTTCTGCAAGAGGCTGTGTCTTAAACTCTTTCCTGAAGTATCAAATGTTGTCCATGCCATTGAAGTGGACAGAGTGATACAGCATAGGAAGGTTGACTCCAATGGCTCCAAGGTGTTGGAAAATGCAGAAAGTAATCATAATGTCTATGCCTTTCTTGCTGGAGGTCTTTCTCCCGTACTTAGAAATAATTGTATTTCGGAAGCCATCTGTGCAAGCACTACTGATAATTACCCAGAAGAGAGCATTCGAAACACATTAGATCCAAGGGACAGAGTTGAAGCAAAAGCTTCATACTGGTCTAGCACAGGACAAAGTGATGCGAGCTACCCTGAGAAATTGACATACGGGTTGATACCAGATTTGTGCATTATTACTGAAATTAACATACAACCATTCCAAGCTTATTTTCAATATGGCTTTCCTATATATTCAGCCAGGGCAGTTCGATTCCGAATGGGCTACCCCAATCATGATGATATTCTGGATTCTTTACATATGAATGACCGGTACAAGTGGGCATATGTGTCGCCTGTATTTCCAATGGCTCAGGAAAATTGCTTACAGAAATTTAAGCTGCCAGAGCCTGTTCTCTCCCTCGGTGGAACCCTAGAGATTGAGTTATTGGGCAGAGTTCAGAGACAAGAGATGGATGACTTGTTCTATATATGTGTGGCACATGTTGAAGTCGTTGGTAGGACACTATTACCGGGATTTCATGTGAAACTTACTGATAGCGGGAAGTGTACTGTAGACTATCATCCTGTGCACACAGATGCAGCAGTCTGTGAAGGGTTACTTGAGGAAGATTCTGGTGCATCCTCTCAGTCCGATACAATTACTGCAAGGTTGATGAGGGGAGCTGGCCGGGGTTGGGAGCGGGTATTTCTGAATACTTTACTGGGGAATGTTGTACTAATTGACAGCGATGATGAGGATTATTCAGACGAGGAGATGATCGAAAGCCCTTGA
>Unigene000633|m.439 type:dumb-complete len:189 strand:+ pos:460-1026
ATGGGCCCCAATGGTCAAGTGGGCTCCTCCTTTTTGCTGAAGCGGTACATACTAATTGGAATTCGTGATGGTCCACACGAGCCATTTATTGCAGACTCTGTGGACTTTGTTGTTTCCCAGGTAGAAACACTCTCAAAAGAGGACTTGGCTTCACGTTTAACTTTGACTGTTGATTCTGCTGCAGTTGGACACCTCATGCTTTCAGACTCATTTATCACTATAATGGATACAAATGATTACTGTGCCACTCCTCAACAACTGAAAGATCAACTGAGGGACAAATATTCTGGGGCAAGGCAAGCATACTTAAAGACAGGTGGTGATTTTCCATTTCTTTCACGTCCAGATGAAGTTAACCTTCACCTTCAGCTGCATCTGAGACGGGTGGGAGTTGAAGCTAGACCAGATTTGGTTCGGGGTCTGCCGCGGATAGCAGTGCAGGAGGCTCTAGTAAGGAAAATCACAAGGGAGATGATTCTAGCAATCCTCGACCAGATGACCAAGAATCTTCAAGCCTTCCCTTACAAGATCAATTACCTCCATCGTCGGATATCGCGGGCTCTCTAG
>Unigene000634|m.440 type:likely-NA len:169 strand:+ pos:1-507
TGGGGGGTTGGTTGGTGTGTTGGGGGTTGGTTTGGTGTTGGGTGGTTGGGTTTTAGGGTTGGTTGGGGGGGTGGGGGGGGGTTGGGGTGGTTGGGTGGTTGGTGGGGTGGTTGGGGGGTAGGGTTTGGTGGGGGGGGGGTTGGGGGGTGGGGTTTGGGTTTGGTTGGTTGGTTAGTGGTGGGTTGGTTAGTGGTTGGGTTTGGGTTGGGGGGTTGGTTGGTAGGTTGGGTTGTTGGGTTGGGTTGGGGGGGGGAGGTGGTAGGTTGGGTTGGTTGGGGGGGGGTTGGTTTTGGTTGGTTGGGTTTGGGTGGTGGGGTTGGTGGTTGGGGGTTTAGGTTGGGGGTTTTTGGTTGGGGGGTTAGGGTTAGGGGTGGTTTGGTGGGGGGTTGGTGTTGGGTTGGTTGTGGGGGTGGGGTGGTTGGGTTGGGGGTTGTGGTTGGTGGGGGTTGTTGGTTGGTTGGGGGTTGGGGTGGGGGGGGTTTGGGGGTGGGCTGGTTTTGGGTTTAG
>Unigene000635|m.441 type:dumb-complete len:182 strand:+ pos:954-1499
ATGTCGGGATGGCATCTCAACAACAAAGACCGTCTATGGTCTCGGGATGGGTTCGAGCTCCATAATCGGCGTTACCCACATAATGGTGCCTTTCAGAGCTCGAATTTTGATACTGCTTCTTTTTCCAGTTTAGGAACAAATGATCGTTGGATCACATGGGATAAGGTCAGAAGACGAGTAAGGGATAGTGGTCCCTTGTGCAGTTGCAATGGTGCAGTCGATATCCTCAGTGAGCAGAATCGGGGCCCAAGGGCTTCAAAGCCCAAAAACCAAGCCACCTCCGAACTGGATTCTTCTCTTGTTCTTAATAAAATGGCACTAGTACTACTGAGGCCAACACTCAGTCATACAATAGACCAGATTTTGCCACTGACTACAATGATGCCAAGTTTTTTGTTATCAAATCTTATAGTGAAGACAATGTTCACAAGAGTATTAAGTATGGTGTTTGGGCGAGCACACCAATGGCAACAGAAACTGATGCAGCTTATCGTGAAGCTATGGATAAGCAATGTCCAGTTTTCTCTTGTTTTCGGTAAATGCTAG
>Unigene000636|m.442 type:dumb-complete len:108 strand:+ pos:1956-2279
ATGTCAACAAGGCTGACTACTAGGGCTGTATTAATCATGGTCTCTATGCTGCAACTAGGACAATTCTCTTATCTTCCACACCCAATTGACAATGATTCATGTGATGGATTATCCTTTGTATACGATTATTTGTGTAATACTGGTGATGAGACTAGAAAGATTGGCTGGAGTTCTTGCCGGGAGAGTTTTGTCAAGATTGCGTGCAGTACACAGTTCCGAGAGACAGAAGAGCTAAAGGCAAAAGGCTCAGATTTCTCATGCGCAACCGGACGACCTCATGACCTTCTACCATTTGAAGAGCAGGAGGGTATGAGCCAGATGTGA
>Unigene000637|m.443 type:dumb-complete len:111 strand:+ pos:691-1023
ATGCTGCAATGGGAACGAGTTGCTCAAGGGACGCGAAGTTCTAGCAGAGGTGGTTATGAGAAAATTTTTAGACAAACATTTGATACTGTACCTGAGGAGCAGCTTCAAAGGACATATGCTTTGCTCTCTATCGACATCAGCTGGACGTTATGGGAATTTTGTACAATCCACTGCAAAGCTTGCCTTTTGTTAGCGATAATCCTCTTCCATACAAAGTGGGGAACAAAACGATGGAGTTATACAGGTGTCATCCCATTACCCAGCTTAGCATTAATACATCAACATCAAGTTAACCGTGCTGAAAAGATATTCTTTATCCAGTTGAAAACATGA
>Unigene000638|m.444 type:confident-complete len:101 strand:+ pos:459-761
ATGATCAAGGTGAGGCCCCGGAATATTATTTCAAAATACCCTGAAGATGGATTCTTCTCATGGAGATGGATCCTCTTCTTTGGCTTCGACCATATGTTCACATCTCCTGTTTTCTTGGATGTTGATTCTCCTCGGTGCGTCACTCATGGCTTGTACTTACACTACCCAGATTCCCATAGTCAAGGTTGCGCGAAGATGGAAATTCTTTCACTCGGCTGGGCCATCCGCAAACAACCTTATACTGACTCTCTTTCCCAAGCATCGGTCGTGACTTGGGGTTATTCTAATGGGTGCTGGATATGA
>Unigene000639|m.445 type:dumb-complete len:187 strand:+ pos:1004-1564
ATGCCTCCACAAACACTTCATTCTGCTCAACAGCCCCCGTCATTCCACCAATCTCAGGTACCCACCATCTTTAATCAGCACAGCAGACGCTACATTCATCTGGCAGCCAACATCATCCCCTGCAGCCACCTTTGCCACCGCAGCCTAGACCACCTTCAATGCAACTTTCCTGCATCAACCCCATCAACAAATGGGGCCACATTCAGGTTTCCACAAACTCTGGTGCATCTCAGCCACATCATCAACAACCACCATTCAGTGCAGCCAACATGCATCCAGGCAACAGTGTTTGCTCACGGACAGCCATCTTTCCAAATCAGCCACACCTCAGCCCTGTATCAGGTAGGTGGCTCACATTTAGGGAGAGACTTCAATAATCAAGTTGGAGGTCTATGCAAGTGGACAGAGCTCCCGGATGCCTGGTCCACCAGAGAATACTGCAGGTGTAGCTCAGCTTCCTGGTCCCCACCATTACCTGGTCAGGTTGGTCCAGGCAACCAACTCCTTCTGCAACGCCGACGCCGAATGAGATGGAGAGGGCACTCCTTCAGCAGGTCATGA
>Unigene000640|m.446 type:suspicious-NA len:167 strand:+ pos:183-683
ATGGGTGCTGCGGGTTCGAAACTGGAGAAAGCACTCGGCGACCAGTTCCCTGAAGGCGAGAGGTACTTCGGACTTGAAAACTTCGGCAACACTTGCTATTGCAACAGTGTTTTGCAGGCTCTTTACTTTTGTGTACCTTTTCGAGAGCAGTTGCTTGAGTATTATGCAAATAACAAAAATGCAGGTGATTTAGAAGAGAATCTCTTGACGTGCTTGGCAGATTTGTTCACTCAGATAAGTTCTCAGAAGAAGAAAACAGGTGTCATAGCTCCAAAGCGCTTTGTACAGAGAGTGAAGAAGCAGAATGAACTCTTTAGGAGTTACATGCACCAGGATGCTCATGAGTTTTTGAACTTCTTACTTAATGAACTTGTTGACATTCTGGAGAAAGAGTCTAATGCAGTGAAGAGTTCACCTGAAGCTTCATCACCACCTGAAAAAAGCTTTCAAATGGGCCCAGGACTGCTCTGTCCAATGGTGTACAAAAAGAGCCCCTGGTGA
>Unigene000641|m.447 type:suspicious-NA len:189 strand:+ pos:345-911
ATGCTAAATCCAATGGAAAATCGGTTACCTGATTGTTTATTGGCTCAACACGATACGGATTTCACATTTCCAAATGTTAGCCATGATACTAGGGGCTTGAGTGGCTGGTGCTTAGGTGAAACTAGCTCCAATGAGAACCCTGGAAACCAGATAACTCACGATGAGGCCAAAATGGAACAAGCATGGCCAACTTTAGATATATCTGCAGGATCTGATCCCAGGACTGATGAAAGAGGATACGAACCAAGCAATATTTTGTCTCTTGAAAGTGTTAATCTAAACCTTAGTAGCAATCAGGCTACAGGTGGGCCACTGTTTATGCAAAATTATAGTTCTGGTATTCCTCAGAACATGAACTTAAGTGAAGGATATTCTGGAATTGATGGTCCCCGAGTTACAGAAGCAGGTGATTGCCCTCGTCTATGTAAACCTAGTGGACCTGAAACCGAGCATATATTTTACACTGGTGGTGGTTCTGGTTATTCAGGTGCATCCTCTGGCAATATTGGATTTTTAGCTGAAGAAAGTGACGGTAGACCGGTTGTTCATTGGATGGAAGACGCTTAG
>Unigene000642|m.448 type:likely-NA len:189 strand:+ pos:552-1118
ATGACTACACCGGCATCTTCCTGCCTGGCTACCGCCCGGAATCATCCGCCGCCGACCCCCTCCAAAAATACCGCCGCAGGTCAATCTCGAAGCAATCGACCACGCGTCGGCAACCAAGACTGGGATGAGATGAAAACGCATGCGAGTATACGAAAAGGTGCTTGGTTTCCATCGCTTCTGAGCGTCGACGACAAGGACATCTGCACTGAATACTCAGCGCTCAAGAGTATCGTCATGAGTTCGCCCAACGATGTCGTCAAGATGCCCATCAACGAGCCGGCCAAGGGCAGAAGCAAGCCAGATCGAAGAATACGTTGTTTCTATGGCGGTCCCGGTGTCCAGCATATCGCGCTCACGAACGGAGAAACATCGTTCGCGGACATTACCAACCTGAAAGCGCGAGGCGTGGATTTATCAAGGTACCCGAGACGTTACTACGACTCTATGAAGATGCGACTCAAGAAATCTGGACTCACGCTCAACGAGGACTTTGAGGTGCTCAAGAGTTTGGACATCTATCGATTCGATGAGGGTGGTTATCTGCTGCAATTTTTACGAAGCATTTGA
>Unigene000643|m.449 type:dumb-complete len:111 strand:+ pos:484-816
ATGCACTGCATCTCTCTTCTCTGGTGGGCTCTTTCGCATGGTTATCAGACTGACACCAAGAAGTACTGCTACATCTATATTTTTGGACAACTGCCATATAGACTGAATGAGAGCAGCTGTTACATGATTATGACCAGTTGGAAAAAGTGCTACTCTTCTAGGCCAAAACTGATTGTTGCAGGTGCTAGTGCTTATGCACGTCTCTACAGATTATGCACGTATCGCAAGGTCTGTGACAAGCAGAAGTCGATCCTGTTGGCTGACATGGCACACATTAGTGGGTTAGTGTTGCTGCTGGTGTCATTCCATCTCCTTTCGAGTATGCAGATGTAG
>Unigene000644|m.450 type:dumb-3partial len:117 strand:+ pos:1158-1508
ATGGTTCAATTGGGGATGTCATCAAACCATTGTGAAGAGGATGGGTATGCAGGGCTGATAAGAGGATGGAAGCCTAGAATGCTCTTCCATGCCCCGCAGCTGCAATATGCTGGTCTACCTATGAAGCAGGTAAAGCTTTTTGTCAGGATTCCAATGACAGCAGTAACAACAGAGGTTCATGAGATTTGGAAACAGAGGAACATTCACAACTGTTGTATAAGCTGGCTCCATAGGCTGGTGATCCAAGGCAGCAGTTTAAACACACCTCACACAGCACTGACTAGTGACATTAAGCTGGAACACCACAATTGGAAGCCGACTCATCCTACACACCTAAACCTGTCGAGTATG
>Unigene000645|m.451 type:dumb-complete len:119 strand:+ pos:469-825
ATGTCCTATTTCTCTGTTGCTGGAGTTCCTCCATTTGGTGGCTTTGAATCTTCTAGTAAGCAGGAAACCCAACAGACCTGGACTTTCAGATTCCAGATTTTGAGCCTTCAGATGGTCAAAATATGGGTCTCAGAATGCTTTCCATACTCCTGGGGCGAATTCCCAGAGATTGTCAGTTGGTGCAACTCCGAAAACTCTCAGGTTACCGAAGCCTGGCGAGATGCTTCTTCTGTCAGAGGCTCTCCTCTGGTGTATACACGGATGATAACATGGAAGCATCCACGAGTCGGAAGAGGGCCAAACGGAATAGAGCATTCTGGTCAGTTGTGGCTGGTATGTTTTGAGGATGCATTTTAA
>Unigene000646|m.452 type:likely-NA len:117 strand:+ pos:2086-2436
GAATTGAGGGTGAAGTGTTACCCTATATGGGGGACCAAAACGAGTTCTTGTTTAGGTATCAAAGAGGCACGCTCTTTTCACCATGAATACAATTCATTGGCTTGCACTATTGAGATTGTAGATGATGTTTATGAAGCTATTGATCATATACATAGACATGGAAGTGCACATACTGATTGCATCATTACAGAAGATAGCAAAACTGCAGAAACCTTTCTTAGACAGGTTGATAGTGCTGCGGTCTTTCACAATGCAAGCACACGTTTTTGTGATGGAGCTCGTTTCGGCCTTGGAGCGGAGGTTGGAATCAGTACGAGCAGAAATTCATGCTCGAGGTCCTGTTGGAGTTGA
>Unigene000648|m.453 type:likely-NA len:111 strand:- pos:1-335
ATGGTCTCGATGCCTCTTCGCTACAGGGCTTTGCGTTTGAGAGATGTAGATCCTAAAGGTCTGCCTCGACGTTTACTAACTACCGGAGTACTTCTCGTCATCTTCCTCCTCGTACTCCTCTTCGTCCCGCTGATCTTCCTCCTCTACCAGAGCGACAGGGGCGTAATATGGATCCTCCCTCACACCTGCGCGTTCACTAGCCCGGGCAGGCACACTAGAGGTAGATTTGTTTCTGGTTTGGTTGTTGTTGGGACGGGAACGACGATTCCTGAACGACGAGAGGACATGATCACGACGTCGTATGGCGGCTGGAAATTGTCGGTGGTAGGTGTATT
>Unigene000649|m.454 type:likely-NA len:135 strand:+ pos:2-406
CATGTGGAGCACTACAACGTCCGGCCTGCCCCACATAATTCACCCACTTACGGTTTCGAAACCAAAACTCACCCCCTCAGTATCCACAAAGGGCCGACATGTCACACACAATCCAATCATGGAAAGGTTACTACTGAAGACGTTCTTTTCCGCCCGCGTCCTCATGATACGCAGAGGAGTGATCATCTGGTAGACCAATGGTCATTCTATCCTGTTAATCACGAGAACGGCCAGCATGCTCAGGGTCATGACTATCTTGATTATGTTTCTCACTTGGAGAAATGCCCAGCATGGGCTTTATTGCTCCTCAGTGCACACACAACATGGGATGCAGAGAAAAAAGTGGGTACGAGGAGTATGTTACCACTGACGAGGAATATGATTCGGATACTCAGGAGATCGTGA
>Unigene000651|m.455 type:likely-NA len:169 strand:+ pos:146-652
ATGGCCACCATCAGACGCCACTCACTTCTCCTCCTTACGTTTCGGACAAAACACCCCCATTACCAACAAAAACCCTCAAAAGCGCACCTCTCACTTCCTCGACAGCCCCCGCCGCACACGCTTCACATCATCACCGTCATCCAACTTCTCCTCCTACCCTCCGACATAATAACTAAAATAGCAGCATCGTTCAACTACCCAGACCTGAAATCAGCATCACATAGTGTGCAAGTCATGGAGAGACTCACTCCACCCCTGAGAGAAGCCATGTTGTTTTTTGATGTGGGGAAGAGATTCAAACATGGGAGTCATGGGGTTAAGCGTAATCTCAACAAGGCTTTGGATTCTTTCTTGAAAGGTGTGTACCTTGGCTCTACTCTTGCCATGGTTGATGCTGGTCTTCTTTACTGGGAATTGGGTAGAAGAAGGAAGGGATTGCGCTGTATATGCGAGCCGCCGCGCTCGGTGATCCTACTGGCCAGTGTAATCTCGGAATTTCTTTCCTGA
>Unigene000653|m.456 type:confident-5partial len:101 strand:+ pos:123-425
GCTTTGTTTTTGAAAATTTTTCTATTCCTTTCATTCCAAATCACCCACGTGATTGCCCTGGGGAGGTGCCCATGTAGCTACTTAGCCTTTGGGGCGAGAGATCCATGGATCAAGTCATCTATCAACCCTACTTGGGCACTAACTAGGAATGTCCACGCCTTTTTGAAAGAAGGTAAGTACTCCCATAACCTCCTAGCAACGGGGCAAGAAACTAGTAAATTATCCACATTCTCTCTTCTCCTTGTTGCACAAGGAGCACGCATTGTAAAGGTCCATCCCTCTAGAGTTAAGCTTATCAACTAG
>Unigene000654|m.457 type:confident-5partial len:113 strand:+ pos:24-362
CGTGTCTCAGTGCCGTTCACGCCACTTCACTTGGACTGCCCTTCTGTCTCCACCCTCCAGATTGCTCTCTTCAACACACACAAACAGAAAAGTTCTAAGCCTCCGGTTGGGTATACACCGCCCTCACTGTTTACGACGGCATCCAGTCGTGTAAATCCGGCAGTCGGTGAAGCATCGCAAATAGTGCACGCTACGCATAGTGGTGTGAATGACCACTCTCATTGTTGTGTCCTGTTGAGAGCCTCCGAAGTGTTAACCCCGCTCATGTTTCCGACCGCTCCAGTCTTGAAACCGCCAGTCGTGAAGCACCGCCACATGTGGCATAGCCTCCAGTGGTGA
>Unigene000657|m.458 type:confident-complete len:113 strand:+ pos:345-683
ATGTTGTATCTAACGAGCAGAAACTGGACGTGGTCTGATGCTCTGATGTTGTTTGTTTACCCTTGCAGCTTCAGGAAATTAGAATACTGGCCAAAAGAACCACCAGAACTCAAGGATGCTATTGAAATATATTCAGCTGAAGTGATCAAGGTAGCTGAAAGAGTCCTTAGTTCTCTGTCTTCAATTATGAAGATCGATAAGTGTGCTTTGTTAGATATGCACAGGAGGTTAGCAGCCTTTGCGTGTGAACTACTACCCACCTTGTTGCATGCCAGATCGTGTAGTTGGTGGAAGCTCACACTCAGATACAAGCTCCATAACCATATTGATGCAGGATGA
>Unigene000658|m.459 type:likely-NA len:112 strand:+ pos:601-936
GCAGACTGCCGGAGCGGCAGTTTTTTGGGCCTGGAAATTCAAGGCGCCCGAAGGAAGAGACAGAGGCGTTGCCTGCAGAGCTCACTATTGCAGTCAGATTCTGGCGCCGGGCAGAGGCGCCGGACGAACACAGTTATAACTTTTAGGTGTGGGTACTTTAGTGTTATTGGGCTGGACATTGATGGATGCTGGTTTGGGCTGTGGGGGGCCTTAAGGGGTGCAGTCTCTCATATTTTGAGGTACGACTCACTACATATATGGGAGCCGACACGGCCATCTTTTGTTGGCTGGCTCCAGAGGGATCCTTCATGGAAAGAGTTTGGACATTCTCTTTAG
>Unigene000660|m.460 type:confident-complete len:155 strand:+ pos:1327-1791
ATGGTTGGGCCTACTAGGCTTCAGATGGTTAGTGATAAAGCAGCAACTCATTCAAATACAATAATATTTCTGGCATTCCCAGTTTGGAGAACTAACACTAATGGAATGCCTGCTTGGAGAAATGGATTCAAATTGAAAAAGGCGATTTCATCACTTACAAAAGTTGAGTATTACTTGTTGCCACAAGCTTACGCTCTTCCTGAAGTTTCACTCCTCGTGTCTCTCCAACAATTGGAGATTAGTCTTTGTACTTCACTTAAATCTCTTCAACAAAGGGTTGCCAATTTCACTACAATGGTTATTATTATGGAATGCCCATTACTAAAAGAGTGTGTGCCTCAAGGAAGCAAAATTAAAAGGGGAAGCTTGCAGATATACCAACATTTGATTGTTACCTGCGATCTCTCTGAATGCTGGGATGAATGCGGAATACTAAGGTCACTGATCAGGAAGGAACTAAATTAG
>Unigene000664|m.461 type:confident-complete len:145 strand:+ pos:240-674
ATGGAAAAAATCCACGAGGAGGAAGGTATAGGTCCAGATGAGCTTATGGGAGATGTTCTGTACTATGGAGATAACCATTCTGGTGTGCTGCAGTTGCACTCTGGGGAAGATGTTGAGAACCTGATCAATGAACATAAAGTTGATAACAAATTGATTGTTCTGGATGTGGGCTTAAAGCACTGTGGTCCTTGTGTTAAGGTCTACCCTACGGTTCTCAAGTTGTCGCGGCAGATGGCAGATACTGTGGTGTTTGCTAGGATGAACGGAGATGAGAATGATAGCTGCATGAAATTCCTGAAGGATATGAATGTGATTGAGGTGCCTACCTTCTTGTTCATTAGAGATGGTGAGATATGCGGAAGGTATGTTGGTTCAGGGAAAGGTGAGCTGATTGGAGAGATCCTCAGATACCAAGGAGTTCGAGTCACTTATTGA
>Unigene000665|m.462 type:confident-5partial len:135 strand:+ pos:1-405
GGGGAAGCCGATCGGAGAAGGAGGAAGAGAAGAGGGGCATGGAGGTTGAAGAGAGGGGGGAAGGAGAAGGGAAGGGAGGAGAGTGGAGGAGAGGGGGAGGGGGGAGGGAAGGAAAGGAGGAGAAGAAGGGGAAAAGGAGAAGGAGTGTGTGAAGGAGGTGAGGAGGGAGGGGGGGATGGGAAGAAGAAGGCGAATGGAGGAGAGGGGAAAGGAAGGCATAAGGAAAGAGGAGGGAAGAGAAGATGGAGGGAAGAATGGGGGGGGAGGAAAACCTCTATTCTTTCGACTTCAACGCCTCTCCAAAAAGACCCTGACGATTCCAATCTTTCTCTCCCTTTCGCTGTTGTACGGGTTCAGTTTTCAAAAAAAACTTGCGAAATCAATCACGCAAAAAAGAAACCCTAA
>Unigene000666|m.463 type:suspicious-NA len:124 strand:+ pos:124-495
ATGCTTGTAGCAGTCGAAGCCGGCAGTCTTTTACGTGGCCTCATTCTTTTGCTCTCAACACCTCTCATTATTATAGCCTACTTATTCATCTCAGAAGCCCTCGGCATCCAAATGCTTATATATATCTCGTACGCGGGGTTAAAGATCCGCGATATTGAGCTCGTGTCGAGAGCTGTTTTACCAAGATTCTATGCTTCTAACGTGAGGAAAGAGAGCTGGGAGTTGTTTAAAAAGTGCAAGAGAAAGGTGGTGATCACGGCTAATCCGACGGTTATGGTTGAGCCTTTTGTGAAGGATTTTCTTGGGGCGACAAGGTGTTGGGGACTGAAATTGAAGTTGATCCCAAGACAGGGAGGGCTACAGGATATGTGA
>Unigene000667|m.464 type:confident-5partial len:372 strand:+ pos:1-1116
TTTCAATTCAAGATCGAAACAAAACAACAACAATCACAACGTATGTCGTTCGACGCATTCAGCAACGACGGTGATGAACTCCGTTCATCCGACCGTCCATTCGACCAAGGGTACATGGGCTACGACGAATCTTCTTTCAATTTCGAAGAAGATCACACAGATCCAAACAAAGTAGATCACCCAGATCTACCTTCAGATTACAACGGCGGAGGACAAGGACCGTTCCACGACACGGATCACGAGGTTCCTGATGAGTACGGAGGGTTCAGATCTAACTCAATTGGCGGGGAACAAGATGTGAGTGGCGGTTTCTCGGACATGAATCAATCTAACGGTCATCATAGTGCGCCGTACGATCTTGGCGCTGATGATGATGGTTTGTTCACCTCTGATGGACCTGGACCTGGGCCTGTTCTTCCTCCTCTTACTGAAATGCCACCCGAGGAAGGCGCCGCGCTCCGCGAATGGCGAAGACTGAATGCCATTCAACTCGAGGAGAAGGAGAAACATGAGAAAGAGATGCGCAACCAGATTATCGAGGAAGCTGAAGAATATAAACGTGCTTTCTATGAGAAAAGGAAACTTAATTGTGAGACGAACAAGACCAATAATAGAGAAAAAGAGAAGTTATATTTGATTAATCGGGAGAAGTTCCATAAAGAGGCGGACAAACAGTACTGGAAGGCAATAGCTGAGCTCATTCCTCACGAGGTCCCAAATATCGAGAAAAGAGGAAGAAAAGATTCAGTCAAGAAGCCATCAGTTGTCGTTGTTCAGGGACCAAAACCAGGGAAACCTACTGATCTTTCGAGGATGCGCCACGTACTGTTGAAGCTGAAGCACACACCACCACCTCACATGATACCACCACCACCTGCCAAAGATGGAAAGGATGGCAAGAATGCTAAAGATGGTAAGGATGGCAAGGACAACGCCAAAGGCGGAAAGGATGGCAAGGGTGATGAAGCTGCAGCAGATGCAGGCAAAGCTGTTTCTGGGGGTTCACCTAAGAAAGACATTGTTGCTAATGGCGCTCCTGATGATTCTTCCAAATCGGAGGCAGAACCAGCTGAGGATCAACAAGTTAAAACCCCCGAAGCAGAAGAAGCCGCTTAA
>Unigene000669|m.465 type:likely-NA len:130 strand:+ pos:1492-1881
ATGAACCAGGCATGCAGCAACATGAGTTCAACATTTCAGCATTCGCACTCTGTTCCAGAGTCGACAATGAGAGCTTTTCCAGGCAACATGTCTCCTTTTGGTCCATTTGCTTCACATGCATCTGGTGTTGGGCTCTGTCAGGATCCCAGTTGCTCTGGGACACTTCACCTCCCTACTCTGAGAACACGACATCTTCTGCCTGGTCGACACCCTCTACAGGACATCCATTCGCACCCTGTGTACAGGGAATGTGCATTCCATCCAAGATATGAACATGTATATCGTTTGCCACACCACAATCACCAACATCACATCGGATCAGCTCCATCTGGTGTTGCTCTTGAGAGGAACTGGGATATTTTCATGAGTCACCGGAAACGTCATTCATGA
>Unigene000670|m.466 type:confident-complete len:118 strand:+ pos:381-734
ATGTCAAAGTCCTGCAAGGTCCAGGAAGAGTTCCCTCCAAACGCCCTCATTTTCATCTCTGCCGAGGAAATCACACCTCTAGCACACAGGTTCTTCTCGCTCAGCTTCGACACCTATACCTTCTTAAAATACATCGGCAGACCGGGCCGATTTCCACCATGGCAGGCTTTCAAGCGCCGGACCTCATTACGGAAGATAATTGGCGAGATGAGTATGACAGAAGGTCATCGAATACCACACTCCCACCCACATTCCTTCGACAGTTTCCCAAGCCAACTTGAGCAACTACGCCTAAATCACAGGAATTGTGTGGTGGTGCAGGAAAGACTACAGATTGGAATGAGGGAATCGTAA
>Unigene000671|m.467 type:dumb-complete len:177 strand:- pos:2728-3258
ATGATAAGAGGCCATAATGGATTACATAGATATAACATGGAGAATGGATGGACGCTACTTCAAGAAAGCAGATGTCTTGACTTGTTACCAAGAGTTGATCTGTCGGAAGACTCTCTCAGCTGCTTCGATTGTCTTCGGATATCTTCAGGTAATGTGCTCACTGTAAACCCAGCTCAATGGGTTGGTGGCAAGTACACACCTTCTCGATCATTCCCTTCCAAACCTTGTGAATTTTTGGGTGTCACTATTCTTTGCATCTGCCATACAATGTACTGTTCCTTGCTGAAGAAGAATCCCACACCCACTAGTATACCTCCAACGATGTCCATGCCCTGCCTTCCTTCCGCTTCCAAGATCCCGGTAACGAGCTGGTTAGTGTCTTTTCCAATATTCATAGTTCCCGGTCTCCTGCAAACCTTCGGGGTTTTGATTCCTGCTATCATGGCCAATGGGTTGCCACATAAGGTACCAGCCTGGACCAATGGGTCAGCTGGTGCCACTAGTTCCATGATGTCCCTTCTTCCGCCATAA
>Unigene000672|m.468 type:dumb-complete len:177 strand:- pos:1284-1814
ATGTTACATCAGCACACACAAACTTCACATTTTGAAAATGACCATTGGTGCTTTCATCTTCTTTATTACACTTTCAATGAAGTCCAATGCCAGGACCTGACCTGCCTCCTTGGCCACTCTCCAGTGAAGCGACCAATACCTGCTCCAAGCTCCAATACAGATTTTCCTTTGAAAGGTGGGAGCAAAGACAGTACTTCAGGCCTCTCTTCTTTGTCAAGATCTGACGCTTTGGAATCAAGCATCATCGCTTCAACGGTAGCTCAGTGGAAGTTCAATCCAGTATTCTCTGAACATCGCGTTCACCTTCAACGGCCGCCATTGGTACAAAAGCAAGATTTCCGAAACGACGAAGCAGATCTAAGATCCTTCAATGGCGATACGAGATCTAGAAAAGCTCCTTCCTCTCCGGTTATAAGACCGGCCTCTCTGTTGCATCAGCGAACTTCACTCCTCTCCTCCAACTACCACTACTGCGACGCAACTCAACTCTTTAGATTCTGTTTCGTTGGGTTGAGGGAGTGTTCTATTTAG
>Unigene000674|m.469 type:dumb-complete len:105 strand:+ pos:9-323
ATGTACAAACCGCAAGGCAACTGGATTGATCTTCATGAGCACGAGACAAACTATCTACATCCTCATTGTCAACGCCTTTTTTATAGACTACGCTGTAGTCATAACCCAGAAGTCCGGAGAGCCACTTATGTTGCAGAATTGTATTCATGCGTTATTCTAAGAGAAACTTTTACAATTTGGTATCAGCCTAGGTTCGACATAACATTCTTTATTGTGCTATCTCAACGGATCTGTTTTGGCTCTCCATATGGATCTGTCAATCGAGCACAGATCGGTGCTGGCGGTTTTACATTCACAGCTCCTTGGTGCCACTAG
>Unigene000675|m.470 type:dumb-complete len:145 strand:+ pos:803-1237
ATGCGCCGATCATCAACTCAAGCGCGACATGACTCCAAACGACCCCAAGACTCCGCAACGAGCACTTTGATTATTTCCTGGATCCTTCAGAGGAACAACCAAAGGTGGCTTACATTCAATTTCCGCAACGTTTTAATGGCATCCAGCAAGTCGTATATCTACGGCAGTGACAAACGGGAGACTATTCCGATTCCCAAGCCAGGGATGGATGGATATAGAGTCCGCATTACTGCGGAACTAATTGTTTCTTCGCCGAGAGCATTTTTCGGACCACCGTCCGTCCAACACTCCACTGAGATCCCGGCAATTGAGTCTAATTTACGTTTGATAAGCCATGAGCTCCGACAATCTAATATGCTGCGCCCACGTGGCAAGATGCACTTACGAGAAAAACACTGGGCACCGAAGATTGCATACGATATTGGAGTTTGGTGA
>Unigene000678|m.471 type:dumb-complete len:136 strand:- pos:836-1243
ATGATTCATACCCTTGTGTGCACAAATAAGATCAAGCTGTCCATTATATACAGTCACATTCACCCCACCCATATAGCCAATAGCTCATCAACTCTTTATTTCTTGGCCACTAATGAAATCACTCCAAGAAAGACAGAACAAGACAGTAGCCGATCCCCCCATGTTACATGCTGTGGTACTATCTTTAACTGCTTTTTGATAGCTCCATTCATCAGGCTATCAAGATCACACCACACCACCAGGGGTATACTTCAAGGAGATCCAGATATCTTGAGTATCTCTTGTTGCTATTCCTTTGACAACTGCAAGGCTGACTTGGAAACGGATCATTTCCAGAATCAAGCAGAAAATTGTAGAAGTCCACATGTTACATATTGGCTAATTAGGCTCTCAAAGTTCACCCCATGA
>Unigene000680|m.472 type:dumb-complete len:226 strand:+ pos:224-901
ATGGCAGACAGCGCCCCGCCAACGACTCGAACGGCAATGGCAGCAGCCTCAACCCCTTCGCCAAAAAGGACTCGCACTCTGACCAATCCATCCTCCTCTACAAGATCACACACAACAATCTCCTGGCTCCTACTCGTAGTCTCAGCCATCTACACCACCTTCGCCTCGCCCAACGGCCCCAACTCGCACAAGTTCTGGCACAACAACCCCTCCACGCCCTTTGCGCAGTCCAGCATCTTCACCTCCATCTACGTATTGATCATCTTCATTCTGCAGTCTGGCTACGCGTACGCGCTGTACATGAGCGATACCACCTACGTCACTTCAGCCGCCAACCTCGGTAGCCACTTTATTGCCAACAACTTGCTTTTGTTCGGCTTTGTGTTCCTCTTCACGCACATGCACTACTGGCTCGCACTGTTCTTGCTCGTGCTCAATTTTGGTAATCTCAGTATGGCGTATTTCCGCCACAGCACTGCGCCGAGGGCTATCCATATCGGTACTGTTAGTGGACCGTTGGCATGGAACTTTGTCGCGCTCTACTGGGTTGGTGCGATTGCAGTCCATTCGAATCATTTCGCGGCCAGAATTGTGGCAAATGTGTTATCTGGGGATGGTTGGGCTATGGCATGTTCTTCTTGGTGGCGTACAAGGACTACACCATGGGATTTGCGCTAA
>Unigene000681|m.473 type:dumb-complete len:150 strand:+ pos:374-823
ATGACCTCAAGAAGCACTACCCTGACTGGAACTTCGTTGACACCTGGAGAGAGCTTCAGAAGCTCCCCGCTTCCGGTCGCGTCAAGAACATTGGTGTGTCCAACTTCGCTATCAAGAACCTCGAAATCCTCCTCAAGGACGAATCCTGCAAGACCGTCCCCGCCGTCAACCAGATCGAGCTACACCCAACAACCCCTCGCCCAAGCTCCTCGACTACTGCAAGGAGAAGGGCATCCACGCCACCGCCTACTCTTGCCTCGGCTCCACCAACTCGCCGCTAGCCAACGACGAGGTCCTCAAGAAGATCGCCGAGAGCAAGGGCAAGTCCCCCGCCAGGTCCTCCCATGTGGGGTCTCCAGCGCGGCACCTCCGTCTCCCAAGTCCGTCACCGCATCCAGGATCGAGGCCAACTTCCAGCTCGACGGCTGGGACTCACCGACGACGAGATGA
>Unigene000683|m.474 type:likely-NA len:138 strand:- pos:1-415
ATGATCTGTCGAAAGCCCCCCCATTTTCTCTGTCAAATGTGCTGTATAGCCCCATTCATCTCCTGGAAGAGGCCCCAAATTGCAGATTTAACTACAAGGAGGTCTCCAGGTTTGGCTGGAATGCTTCTTGTCAACAACTCTGATAGGTCCGCTGAGATATGCGCAATGGAGGATCAGCATGCTAATGTCATCGGCAGTGTAAGAAGACGTGATGCCACCACCGCTGAAGTCTACCATCTCAATTCGGAAAAATTCACCTACTCTGACCTCTGCAACGACGGTAACCAGGGTGCCAGCGGTTGTGTAAGGGTAGCTTCTGCTCCCTGGCTTCTTTTTCAGGTCTATAGGTTACCAGTCGGGGACTTCGTTGAGCCATTGCTCACGTTTTTCCTCTGCAGCTTGATATATTCTGTTT
>Unigene000684|m.475 type:dumb-complete len:186 strand:+ pos:449-1006
ATGGGGACTGATCCAGATACCGGGGTGAAGATACTAGAAACATGGCTCAACACTCCCTTCAAGTCTTCATGCCCAGCTTCTGACAACAAGCCTTGGAATGAAGAGATTGATTCCTTCTTGACTGGGTCAGTGAACGAGATGTCCAAGATTGGATCGCAATTGGAGAAGAGTGAGGAAGGTGCTTGTGCTATATGTGAGTTGGCTAAGAATAGGGAGTTTGAGCCAGTTGATATAATGCCTGGTGGATCGATGAAGATTGTGAGGCAGAGTCCAACTTCTGCGATTGTGCGGTTTAAGGCTGGGAGCGTTGAGCCTGCGCATCATCATACGTTTGGGCATGATTTGGTTGTGTTGACAGGGAAGAAGAAGGTTTGGAATTTGAGTAAGAGGGAGAGTTATGATTTGGGGGTTGGGGATTTTTTGTTTACGCCAGCGGGTGATGTGCATAGAGTGAAGTATTTTGAGGATAGTGAGTTTTTTATTAGGTGGGATGGGCCTTGGGATATTTTCTTGGATGAAGATTTGGATGCTGCAAAGGATGCAATTGCTAAAGAATAA
>Unigene000686|m.476 type:likely-NA len:117 strand:+ pos:1269-1619
ATGTGTGAAGTGAAAGAGAAGCTCCGTGTGGCTGAAGAAGAAATTCTGATGCATTATCACAGGGTTACTGGAAATGGAAATTATGAAGAGCTTCTTGGTAGAATCACATGGTATGATGAAGGACTCAAACTGGCAAATGAAAGGCTTCGACTTTCAGAAGAAGATATGCTGAGAATGAAGGCTGAGCTGCAATCCGAGCAAGGCCATGTTTTGAAGCTTCAGGAACAGATTACAGAGTTTGATGCCAAATATTCAGTTTCAGTTGACAAGTTTGAGGCATTAGAGATTGAGTTGAAAGATACAAGGAGCAAACTTGAGGGTCAGAGAGGAGAGGAGGAGGTTGCAGCTTGA
>Unigene000687|m.477 type:likely-NA len:955 strand:+ pos:23-2887
ATGGACTGGAGACGGCGATCATCACCAGCATCTTATTCTTCTTTTTCGTGTTCAATGTCTTCACCTCGACACATCATTTGTCTGCAACTGATGATGATCCTGATTGTTGGAACGTTTGGAGGATCACTTGCTGCACGTAAAACCAAAGGATCATCTGTTTTTTCCTTGTTCAACCTTCGAGAGAAGAGTAGATTCTGGAGCGAATCTGTACTTCACGGCGGATTGGATGATTTGGAAGTTTCTAGCCCTGGAAACGTCGAATCTATTAATTACACCCAGGCAGGGAACATTGCGAATTACATGAAACTCTTGGAGGTAGATTCCATGTATCTTCCTGTCCCTGTGAATTTTATTTTCATTGGGTTTGAAGGAAAGGGAAATCATGAATTTAAGCTTGGTCCTGAAGAACTGGAGCGCTGGTTCACAAAAGTCGATCATGTTTTTGAACACACTCGAGTTCCACATGTTGGAGAGACTCTCAGTCCTTTCTACAAAATCATTATAGATAAATCTCAACATCACCATCTTCCTGTCGTCAGTCACATAAATTACAATTTTTCAGTTCATGCCATACAAATGGGGGAAAAGGTTACATCTGTTTTTGAGCATGCACTCAAGGCCCTATCGCGCAAGGATAATATATCTGATACTGGGGACGATGGATCTGCGCTATGGCAAGTGGATGTTGACATGATGGATTTGCTTTTCACAAGTCTTGTTGAATATCTTGAAATTAAAGATGCTTATAACATCTTCATCTTGAATCCCAAGCACGACCTAAAAAGACTCAAGTATGGGTATAGGAGAGGTTTATCTGAGTCAGAAATACATTTTCTTGAGGAGAATAAGAGCTTGCAAGAAAAAATTCTTCGGTCAGGAAGCATCCGGGAAAGTTTACTTACCCTTGATAAGGTTAAAAGACCTTTGTATGAAAAACATCCAATGATGAAATTTGCATGGACAACGGCCGAGGATATTGACACAGTAGGGTGGTCAACCAGTTGTCATGATGCTTTGAATAATGTCGAGAAATTCTATGAAGGAAAGGATACTGCTGATATCATACACAGCAAAGTTGTACAGTTGATGAACGGAAGGGATGAAGATTTGAAGCTCCTCCTTGATAAAGAGTTAAAGTCAGGTGCATTATCTGGTCTTCACTCAGAGTGTCTCACAGACACGTGGATAGGGAGAGACAGGTGGGCATTTATTGATTTAAGCGCAGGCCCTTTTTCATGGGGTCCTTCTGTTGGTGGAGAAGGTGTTAGAACAAACCTTAGTTTGCCAAATGTGGAGAAGACCATTGGTGCAGTATCGGAGATGACTGAAGATGAAGCCGAGGACCGCCTGCAAGGTGCAATTCAGGACAAATTTGCGGCTTTGGGTGATACGGATCATCAGGCCATTGATATACTTTTAGCAGAGATTGATATATATGAGCTGTTCACTTTCAAACACTGCAAAGGAAGAAAAGTCAAGCTTGCTCTCTGTGAAGAACTCGATGGAAGGATGAGAGATTTGAAACATGAGTTACAATCTTTTGAGGGCGACGGATATGACGAAACTCATAAAATTAAGGCTGTAGACGCTCTAAAACGCATGGAAAGCTGGAATCTGTTCAGTGATACACACGAGGAATTCCAAAATTATACTGTGGCTCGTGATACATTCCTTGCTCAATTAGGAGCAACTTTGTGGGGTTCTATGAGGCACATCATATCACCATCAATTGCTGAAGGGGCATATCATTACCATGAGAAGATATCCTTTCAACTATTTATGATTACACCTGAGAAAGTTAGGAGTATCAAACAGTTACCTGTGGATCTTAAGGCTCTTATGGATGGGCTTACTTCTTTGGTGTTACCTTCCCAGAAAGTTATGTTCAGTCCCCACATGTTGTCACTGTCTGATGATCCTGCTTTGGCAATGGCCTTTTCAGTGGCACGCCGTGCTGCAGCGGTTCCACTTTTAGTTGTTAATGGGACATACAGAACAACCATTCGTTCCTATCTTGATTCCTCCATTCTCCAACATCAGTTGCAGAGGCTGAATGAACAGGGTGCACTTAAAGGAATGCCTGCACATAGCAGATCTACACTGGAAGTTCCTATATTTTGGTTCATACACAGCGACCCACTATTAGTTGATAAACATTATCAAGCAAAGGCACTTTCTGACATGGTGATTGTTGTCCAGTCAGAATCAGTATCTTGGGAAAGCCATCTGCAGTGCAATGGGCGCTCACTTCTATGGGATTTGAGGAGACCAATTAAGTCTGCTTTAGCTGCTACAGCTGAACACTTAGCTGGCTTGCTTCCCCTTCACTTAGTCTACAGTCAGGCCCATGAAACTGCAATAGAGGATTGGATATGGTCAGTAGGGTGTAATCCATTGTCTATCACTTCTCAAGGATGGCATATCTCCCAGTTCCAATCTGATACAATAGCTCGAAGCTATATTATTACAACGCTTGAGGAGTCGATACAACTTGTCAATTCTGCAGTTCGTCTTCTTGTCAGGGAGCAGACAACTGCACAGACATTTAAGCTCTTTCGAACGCAGGAGCGTGAGCTAGTGCATAAACACAACTTAGTCACTGGTCTGTGGAGAAGAATATCAACCATAACTGGGGAGGCGCGCTATATGGATGCTATGAGGTTGCTATCTACCCTTGAGGATACATCCAGAGGGTTTGCGGATATGGTGAATGCAACCATTGGGCTACTCCATCCAGTTCACTGCACCAGGGAAAGGGAAGTTCGAGTAGAGTTAGACATGACGACAATACCTGCTTTCTTGGTTGTGTTTGGTGTTCTCTGGTTTGTATTGAAGCCAAGGAGGGCCAAACCTAAAATCAATTAG
>Unigene000688|m.478 type:dumb-complete len:132 strand:+ pos:987-1382
ATGCTCCTACAAACACGCAGACCATGGCTGCGACCTGAACGGTTTCCTTCTCACCGGCCTCCAGGTGTCCGGCGTTCACCATGGTTTCCAGGCTCACCCACTCCCCTTATGATCGTACTCCTCCTTCGTGTTGCCCGGCGTTTCCGGGTCTTGACCGGGGGGGGTATACTTTCCTCAACGAATGGGCATTGGATTTGCATTTCCTCTTGGCACCTTAGGTTGCTGCTTTGTAGAACTCACACGCACAATGCCGCCTTGGCTCATGCCTCATGGATCACCCGCTCCACCATACCATTTCCGTATTTGGCTTGTCCCTCAATACCCCTCCATGGCATGCTGAAGCCTTCATGTCATTGGCCCTTGGAATTTTTTATGATCAAGCACCTGAAAGCATGA
>Unigene000689|m.479 type:confident-complete len:119 strand:- pos:767-1123
ATGTACACCCAGCCAATAGTATGGCTTGTAACAAGAGCTATTGACAATCTTGGGTGGCAGAGTCCTGCTATATTGTTGTTCAAGGCCAGCGCTTACGTTTCTCCCACTTGTAACCTATTATTGCCGCCGCAGTGTTGCATCCCCATCGGTAAACTCCATCTCAGACCGATGGCCTCCATTGATCCCTATCATCTTGTAAACGTCCGCAACTCTGTTGCAGTAGCCATAGTACGTGCAGCAGCGCCTGCAGTGTCTCTGGTAAGTGTAAGGTTGTCGAAGACTGCTGACTGGGGAACAAACGCTGGATCCATGGAGTCCAGTAATCTTCATTATCATCAGCATTACTATAAGCCTTAA
>Unigene000690|m.480 type:suspicious-NA len:340 strand:+ pos:4-1023
ATGGTGTCTCCAGGCGCTGAAAACCTCATCTACGACGTAAAACTATCATCGGTTGGACCAGCTACCGTAACTGGAGCAGATGTAGTCCATGAGCCTTCAGACATGGATTTGGCCATGAAACTACACTACCTTAGAGGAATCTACTTCTTTCAGAAAGAAGCAGTGGAGGGTCTCACCATCTCTAAGATAAAAGAGTCCATGTTCTATTGGCTAGACAATTATTACTTCACTTGTGGAAGGTTAAGGAGATCTTCTACTTCCGGTAGACCTTACATTCGATGTAACGACTGCGGTGTACGGATCATCGAAGCCAAATGCAGTATGAGTATGGAGGGTTTTCTAGAGTTGAGGGATTGCTCTCTTCAGAATCAGCTCTTCTACAATGAAGTCATCGGTCCTGTGCTAACATTTTCTCCTCTTGTCATGATTCAGTTAACTTGGTTCAAATGTGGAGGAATGTCCGTTGGGCTTAGATGGGCCCATGTTCTTGGAGATGCATTTTCAGCTACAGAGTACATCAACGAATGGGGACGAGTGTTAGCCGGCTATCATCAACCAACAAAATCGCTAGGCCTACCAAAGTATCAGGTCCGAGCCCAAACTCAGGTATCAACCATGAACTCAGAGAACTCACCGCCACCACAGCCAGCAGGACCCATCGATGCAGATAACTCACAGCTGCCGAAATCTGTGAAACGGGTTCACCCGGTCGGTGACTATTGGATCACTCCCAGTAACTGCAAAATGGGGATATTCTCATTCGGGGTCACAGTCACACAATTGGCTAAATTGCAGTCAACGGTCCCTGACCAAAGTAAAGATGGAAAAATCTCTTATTTTGCCACTATCTCAGCTGTAATTTGGCAATGTTTGGCTAAAATCAGACAAGAATCCGAACCAAGGACGATAACAGTATGTAGGAGGGATGAATCCAAGTATATGGGCAACTACCAAATACTGAGTGTGGTGAAGGCAGATTTCGAAATAACAAAGCTAAACCGGAGGAATTGGCAATTTTGA
>Unigene000690|m.481 type:suspicious-NA len:103 strand:+ pos:1026-1334
ATGGATCAGAATATGAATGAGAGAAGCCTGGTTGAACAAGCCATTGGAAAAGATTCAGGGGCAGAGGATTATGTTGTGTATGGGGCAAATCCAACTTTTGTGGATCTAGAAAAGGTCAATCTTTATGGTCTGGAACTGAACGGGCAGAAGCCTGTCTATGCAAACTATATGATACATGGGGTTGGAGATGAAGGGGTCATAACAGTACTTCCAAGTTCTAATGAAGGACGGACTGTGACCATAACAGTGCCAGAAAACGAGGTTTCGCAACTCAAGACAAAGCTCAAGGAAGAGTGGAACCTCAGCTAA
>Unigene000691|m.482 type:confident-complete len:110 strand:- pos:426-755
ATGGTTACCTTTGTCATCTGTATTTCTTGGTGCCATATAGCTAGTTTGCTTTCTTTGGTGGGCCTAGACTGTATTTTCAACATTGGGGCAACTATTTTTCTCCTCATCGCTGATGCTTGTGGTAGACCAAAGAACACGACCCAGACCTGCAACAGCCAGGCTCCTCTCAGTTATAGATTCTGGAACATGGTTGCTAGCATAATGGGCTTTATATTCCACTGGCAATGCTGTTTGCATCCCACAAAGGTTTTTTCCAAGCACAGTTGCCTCTCATCTCCTTTGGTGTACTACTTGGTCCCTACCTGCTGCTTCTATTCATACAGATGTTGA
>Unigene000692|m.483 type:dumb-complete len:111 strand:- pos:26-358
ATGCATACAGTGGCCGAGTGGGATTTTGGTGAAGTTCTTGGATACGATCTTGGGTTGAAGATATACGCGGCGTGTATACCAAGAACCTTCCGAAAGTATTGGTCGATAGTGAGTTCATGTAGGAGTCAATTTCGAATGCGTTGGTGGTGTGGGGTGAATGGAGTAGTAGTGAAACTTGGCCGTCTTCTTGGGGGGTTTCAAGGTGTTGTTGATTTGAGGGATTGCGCGATTCGGGTTCTTAGCGATGATTTTCCGTGTAAGATTAGAAGGGTGGATGGTGGTGGACTGTCCATTGTGATGAAGAGATGGGTTCTTGATGGAAGGGTGAGTTGA
>Unigene000695|m.484 type:confident-complete len:130 strand:- pos:724-1113
ATGGAGCTTCCTTCTCAGGTTCCTTTGAGGAATTGCCAAATTCTCTGTAACCTTCGTTTCGCCAGTTTCAGCTGGGCAGCTTCACCCTCTGCTTTATCTTTATTACCACCTTCACATCATGCATTGGAACATCTGGCTTTTCCCTCTTTGGGGTTCATTGGTCATCGGCTACTTCCTTTCCAACTGTCACCGTTCCTTGGCCTCGTGCTTGTCATTATTCACTTCCTTCACTGTCCCTCGCTTGGAACTACTGGTCTTCCCTCCCCTGAGTTTCAAGGGAGCCCTGTGCTTCCTTACTTTCTCCCCCTGAGTATTCACTGGGTGCGCGTCTGTTCTCCTGTCGAAACATCTCTTTCATCCACCTCTGAGGTTCACCTGGGGAGCAGCTAG
>Unigene000696|m.485 type:likely-NA len:178 strand:+ pos:291-824
ATGGGGGCTCCTTACCGCGAGGAGTACATAAAAGGTCCAACGATAGTGCCAGACTATTATCACAACTATCATTTCAGTCATTTTGGTTTCTTTATCGGTATTTCATTCCCGTCTGTTTCAGTTAACAAGTTTAACCTTCGGTCTGGCCTTTTATCGCCTAGAGCTGTTTCCCTTACTGATGATAATAGATCATTCAGAGATACCCAGCTCAAACATGATCTAAGCAGATCTAGAAATAGCTCAAAGATATATGTTGCAACAAATCCTCGTGGTGCAGAGTTACTACCTCCCGGGATTGTTGTGCCAAAAACAGATCTGTATTTGCGAAGGCTATGGGGTGATCCTAATGAGGATCTGAAAATTAGGCCAAAGTACTTGGTGACTTTCACCGTTGGATTCAATCAGAAGAAGAACATTAATGCAGCAGTTAAAAAGTTTCTGAGGATTTCACAATTTGGCTTTTTCACTACGATGATCGGACAAGTGAATGGGATGAGTTTGAATGGTCAAAACGAGCAATTCATGTTAGTGTGA
>Unigene000697|m.486 type:confident-5partial len:537 strand:+ pos:1-1611
TCTCCTCCCACCACTGGTCATGGAATACTAGTAAAAATAAACCATGTGTCTGTACATTCTCAAGATTACAAGGTTCTGTATCAACAAAAATTCAAAGAAGTCCGCCAACTTGTTGATAACTCTGTTACTGGGAACTCTGTTAAGTGTTTGAAGATCATTCAAAGTCTACAAAACCTTGCCATTGACTACCACTTTCAGGACGAGATACAATTGGCTCTAAGCAATCATTGTAATAGCAACGGTCTTTGTCTTTCCCTTTTGCCTGGTTTTAGAGCTGCAGATAATAGCTTCCGTAATGTGTTGCTTTCTTTTCGACTGCTGAGACAGAATGGTTACCATGTCAGCTCAGATGTGTTAAGGAGATCCTTATGCAATCATAACAAGCTTGATTTAGAAGAAATGATCGGTTTATATCAAGCATCTCAGTTTATTATAGATGGAGAGGAGCTACTCGAGCAAGTTAACACACTCAGTAGCAAGAAACTTCGTGAGTGTTTGCCACAGTTGAATCAATACGAAGCAACTCTTGTCCGCCATGCCTTAGACTGCCCCTCTGATAAGACCTTAACACGGTTCAATCTAAGAAACTACATAAAAAGTCGTCAAAAAGTTCAAGGGAAGTACGAAATCTTATTGCAAGAATTTGCCGAAATGGACAACAATCTAGTTCAGTCCCTACACCAACAAGAACTACAACAAATTACTTCGTGGTGGAATGCGTTGGGTTTAGCTCAGAAGTTAACTTTTGCAAGAGACCAGCCAGTTAAATGGTATGTGTGGTCTATGGCTACCCTCGACAACCCGATGCTTTCAGAGCAAAGAATTCAGCTCACGAAACCGATAGCCCTAATTTACTTAATGGATGACATTTTCGATGTTTACGGAACCTTGGAAGAACTTGTGTTATTTACTGAAGCAATAGACAAATGGGAAGTGAACACCATCGAGCAACTGCCATATCCCATGCAGACCCTCTTGAAGGAGCTATACACCCTCACCCAAGAAATTAGCCATGAAATTCACCGGAAACATGGTTGGAATCCTATCGAATCCATTAAAGGAGCGTGGAAGCGTTTGTCCAACGCATTTCTTGTGGAAGCCAAGTGGTTTGCCTCTGGCAACATGCCAGGGTCAAAGGAGTATTTGCAGAATGGAACGATTAGCTCAGGAGTACATGTCTTGTTTGTTCATATATTTTTCCTTTTGGGTCAAGGAATAAACCAGGAAACTGTTAATCAGGTCGATGGCATCCCAGGCCTGATAGCCAATGTTGCAAAGATTCTCCGTCTCTGGGATGACTTGGGAAGTGCCAAGGATGAGAACCAACAAGGGTACGATGGATCATACATAGAATGTTATATGAGGGAGCACAGGAACTCGACTATTGATAATGCAAGAGAACATGTCACAAATATGATTGCAATGACTTGGAAGCAGCTGAATAAGGAGTACCTTTCGACAACCATGTTCTCACCGTCATTCAAGAAGGCTTCACTTAATGCAGCAAAATTGGTTAGCTTAATGTACAGTTATGATACTAATCAAAGGCTGCCAAGCCTAGAGGAGCATATCAACTCATTACTCTCTGAGAGCATTTTCTTACCTAAATAG
>Unigene000699|m.487 type:confident-complete len:251 strand:+ pos:203-955
ATGACGCCGATGAAACAGATGCTGAGGAAATTATCGACCTGGCAAGCAAAGCTACCCTTGCTGACCAACAAAAACAAGTTCAAGAAAACATCCATACCAAATCAAACCTTTTCTTCAATAATGGACCACATTCTCCTTCCTAATTTTAAGAATAGTTCCTCTCCTGATAAAATTGGCACTTCTCGCCGTAGCGGCCTCAGTTTTGCTGTGGGTACAGATGCCCCACCTCGTAACCAACCTGTTGTGCCAGAAACAAAGCCGTTGCTGCGTACTGAGCTCTCTCAGTGTTTTCAAGATCGTATGGGTTACACCCTAGATATCAAACCATCTCATATTCCTCACAAGGAAGCAGGTCAAGGTTTATTCTTAAGTGGTGAAGCTAATGTTGGAGCTGTGGTTGCCTTTTACCCTGGTGTTACATTTTCCCCTGCTTATTATCGGTATATTCCAGGGTATCCAAGGGTTGATGCTAATAATCCGTATTTGATCACAAGGTACGATGGCATTGTGATTAACGCTCAGCCTTGGGGTAGCGGCAGTAATACTCGGGAACTATGGAATGGGTTAATCATGCCTGCTGTTGGGTCGAACGTTCCGGCCAATAGTGATATAGGTTCGGATCGGATGTGGAAATTGCTTAGTAAACCTTTGGAAAGTGATAGAAGGGACAGCAGCGGAGAGGTTGGAGCGACGCAATCCTCTAGCCTTGGGCCATTTGCGAATCATCCTGGTAAAGAAATGGAACAAATGTGA
>Unigene000700|m.488 type:dumb-complete len:101 strand:+ pos:2120-2422
ATGCTCTTCTCCGGATCTGTGGTGCTAGTTTCAACTCTGTCAAGACCTATCGTATTCGAACGATCGAGCGCCTTAAGTCCGGCTTGCAAGAGTTTAACCCCCATCTTGAATTGGGGTTTGCATCTGTCTACGTTGAGCGGAGGCGCAGGTGGTTCTCGGTGGTGTTTTCTGTTACAGTCTGGTAGTCCCTGGTTGCTTCAGGCTGGCGGCTATAGGGTTGCAAAAGCATGCTTAGCTTGCAATGTGTTTCTTGCCTATTGGGCCTGGCCCTTTAGCCTTTGGGCCTGGTTTTTCTGCCTTTAA
>Unigene000704|m.489 type:likely-NA len:104 strand:- pos:418-729
ATGAATACTATACTAACAGCAAAATACAGGTTTGCACTTCTTCGTAGACCATGCGCATCTTCTAGATATACAGATTTTGTTATAATCCGCAAAATTGAAACCAAGACACCAGAAGCAGCAGTTCCAGAAATGACAGCTTGCATATACCTCTCAGGGAGTTCACCGGCGGCCCCAACAACACCCCTTGGACCAACCCATCAGCGGCACCACAAACAGCAACAGCTCCAACAGTACATAGAAGCCAGTATAGAACCCAACCTCCCTTTAATATACCACACGTCCATAATCGGGCAACAAGCAAAGAAAGCATGA
>Unigene000706|m.490 type:confident-complete len:108 strand:+ pos:97-420
ATGTTGACCCCAGAGAATCCATCGATACAGATCTGTGGACTAACAAGTAATATCTTATACATCGACGAGGTCCCAATATGGAAGGGTAAGAGCGAGGGATGGGCGGGGACTACCAGCGCAGCCAAATCCTTTATGGTCTATCGGGACCCTTCTAACTGGGCAACAGGAATACAAAGGGCAAAATATGAAAGTGAAATTTCGGACCTGGTCCCACAGGACGGTCAGTGGACCACTACAGCAGGTCCCGAGCTAGTTCGCAGACACGATGCTAAATGGAGAGTGTCCGACTATGCTGCGATTACACGACCACGCCAGGACCAATGA
>Unigene000707|m.491 type:suspicious-NA len:293 strand:+ pos:321-1199
ATGTCAAGAGGATCTTTGTCTAGGCAATCTGGTAGTGATTCTCTTGTGAAGTCAAGACCTGGATCAAGTATTGATAAGCCGGTAGCACATGATGGGGATATCTTGAGGAATCCTATTACTAAGAAGTATAGATCTGTGTCTCCTTCCCAAGAATCTGGATCCAGTGTTCCGGCGACGTTTAAAGAAGCTCAAATTGAGAAGAAAAGGTTCTCAACTCCACATCCTAGGAAAAAGGAGAGCGAGCAAGAAAGTGTTGGGAAATTGTTCAATAGGATTCATAGTAATGTTCAATCTTCTGATAAGAAGAGTACCAATCGTGTGGCTTCTAGTAAAGTTATGGAGAAGGCTAAAAGCCGTAAGGATGCATCATGGACGAAATATTTCGATCAGGGAGGTAGAAGAGTCACAGCTGTTGAAGCTGTAGATGAATGGACTATTGATCTTTCGAAGTTGTTCCTTGGGCTTAAATTTGCGGCTGGAGCACATAGCCGACTTTACCATGGGATGTACAATGATAAGCCTGTTGCGGTTAAAATCATTAAGCCACCCGAAGATGATGATGATGGAACCATGGCGGATCAGTTAGAAAGACAATTCAAGAGAGAAGTTACTCTTCTATCTCGTCTCCATCATCCTAATGTAATTAAGTTGGTTGGAGCCTCTAGAAAAGCGCCAGTCTTTTGTATCATCACTGAATATCTTTCTGGGGGTTCCTTGAGGGCATTCTTGCACAAGATTAAAGATGAGCCTCTCCCATTGGAGAAGTTGATTGCAATTGCATTAGCCATAGCTCGAGGGATGGAGTATATACACTCGCAAGGTGTCATCCATAGAGATCTTAAACCCGAAATATTCTTTTTGATGAAGGCTTCAACTTGA
>Unigene000708|m.492 type:likely-NA len:124 strand:- pos:1287-1658
ACCAGACTCAGCATAGATATATCCCCACCTTTTATCGCTGGTGTGGGGCTTGGCATAAGAAATAATTTTTCCAGCACTGTTGGTAACTGTCACAATTTGCCTAACACATTGTGCATCACCATTCAAAACCATCTTTTTTATGATAGGATCATTCCATGGACCTTTGTCAGACTCATGCAACCTCCCTGGTCAGCACAAGTGCAAGTACCACCAAGAAAATCTGGCAATCACTGGCATCAATTATCTCCAGCAACTTGCTTGGTATTTGTTCAAGAACATGTATCTTGGATGTGGTTTTGGGTCAAGAAAAGACTTCACGGTGCTATACAAAAACCTAACCCAGGACCAGCATTGATGATAAACATTCGGTAA
>Unigene000709|m.493 type:confident-5partial len:139 strand:+ pos:64-480
ACAGGAGGAGGAGATGGAAGAAGTGAAGGAGAATCGTCGCTTTCGACGTTTCATCCGACACAAAGAAAACTCGTCGTCGGGTACGCGTTAACATCCAAGAAGACGAAGAGCTTCTTGCAGCCTAAACTCGAAGGCTTAGCTAGGAACAAGGGGATATTGTTTGTTGCTATTGATCTCAACAAGCCACTTTTGGATCAAGGCCCCTTTGACATTGTTCTACATAAGTTATCGGGAAAGGAATGGCGTCGAATTCTTGAGGATTACAGGCAAAAACACCGGAAGTCACTGTTCTTGACCACCAGATGCCATACAACATGTGTACAATCGTCAGTCTATGCTTCAGGATGTTGCCGATCTGAATTTGTGCGACAACCATGGCAAAGTTGGCGTTCCAAAACAGTTATTTATTATGAATGA
>Unigene000710|m.494 type:dumb-complete len:180 strand:+ pos:1091-1630
ATGGCATATGAAAGACCGTCATTACCATGTTCTGTTCACACCAAAAAAAAAAAAAAAAAAAAACAAAAAAAAAAAAGGACTCTGCGTTTTGATACAATTGGGGATGGCTTAACAGTATTGGTATGTGGTATCAATCAACGCAGAGTTACGGGGACAGCGACGAGGGAAAACCGGAGTCTCTTAAGGCATGGGTGCTGTACAAGTAAAAACTGCGGACGGATCTATGGAGGAAGAAGCAGTCGGATGTTGATGCTGGTTCCTGCAGAGGGTCAGGTGCTGGGAGTACCGCCGCTTCCTCCCATTTGTTCGCGTCAACTCGTCCACTCGCACCCGACAAGGCTCGCCGGCTCTGGCTACAAGGCCAAGCAGGGCTATGTAGTCTATCGTGTACGGTTCGGAGAGGTGGACGTAATAAGAGGCCTGTGCACTAAGGGTATCCGTTTATGTAAGCCAAAGAATCAGGGTATACCCCAATTGAAGTTCAGAGGAACAAAAGGTCTGTTGCAGAGGAGCGCGCTGGTCGAAAATTGGGTGGTCTGA
>Unigene000711|m.495 type:dumb-complete len:106 strand:- pos:367-684
ATGCATAATTACCCCCTCGAGGAAATGCTCCAGAGTGCCGCGAGCATAGAAGGGATGAACAAGAAGCTTCTCCCCTCTAGGCCCAGAATAAAAAGCCTGAAGAGGAACCAAATTAGGATGCCTAATCAACCCCAACATCTGAACCACACCAAGAACCTCCTTCTTCTTCCAGCACAAGCCGGTCGAAGAAACCTCAACAACGCAGTCGAGTTATTCCTCTCAAAACTAGCCTTATACACAGTCCCATATCCAGATTTCCCCACAACTTCTCCTGGCGCATCCAGTATATCATGGATTGTAAGCTTCTCACCACCTTGA
>Unigene000712|m.496 type:dumb-complete len:209 strand:+ pos:446-1072
ATGATCGCGACTACTTCAGGGCCACTTGGGTGGCGACAGCTCTCGACGCTGGCTTCTGGAAAGCCATGTGGATCCGTCCGAGGTGGTTGCGAGACATTGCCAGCATCGCCGGAACTCTTTACTACTTGGTCTGCGCTGAGCAGGCTGACGAGTACGTACGAAAGGTGCGCGCTGGAGGTTGTGACATTGACCAGATGCGCGTCGCATGGAACAAGGGCAAGACGCCTACATCAAGCTGGCTTCGTGGCTGTCCAGGCCGAGCGGTGTATGAAAACGCGTCCCATCAGATCGCAGATTCAGCGACCGGAAGGTAGCGCTTATGATGAGCCGATTGACTTTTGGCTGTACTATGACAAGCCTCAAGAGATGTTGAGCCAAGAAACAAAGATCATCCTGGACATCCCTGGTGGCGGATTCGTGGCCATGGACCCGCGCTGCCACGACGACAAACTCTTTGCATGGGCTGGCAAGAGCAAACTTCCGGTGGTCGCATTGAACTACAAGAAGGCTCCTGAATACCCATATCCCTTCGCTTTGGACGAATGTTTCGATGCATACCTGCAGATTGTAATGACGAAAGGCAAATGCATCGGACTATCCGGCACACAATGCCAAAAATCGTTCTGA
>Unigene000713|m.497 type:confident-complete len:132 strand:+ pos:2129-2524
ATGGAGAGAAATGCTTATCCTCACATGCAGTTTCACCCCAGGATCGTGCTCGCTAACTGCATACAAGCTTACACCAATGGTATGAATGGGGGCGTGCCAACAAGGATACTGGTGGCAATCCCATGGTTATCTCCCACTCATTATGAGAAAGTTCAGATGCTCCTAAGTGACCGCTTCCTCGGTTTCTACATGGTTCCAGACAATGGCCCATGGAACTACAATTTATGGTGTGAGACACAGACCAGACATGAAATACGGATCAAGCTTGGCACACCACGAGAATTCTTCCACGAGGATCACAGGCCTACTCATTACCTAGACTTCAGTAATATGGAAGACGGGGAGGGACAGGTGGGAGACCGGAGGATGCATTTAGTTAGATTGATGATGAGATAA
>Unigene000714|m.498 type:confident-5partial len:116 strand:- pos:165-512
TGGACGAGGTCTCTTACCCAACAACATCGTCTTTTTCTCTGGGTGACTGCACTACAGCAGGCTTTTTGTGAGAGTGGAGGGAAGTCGGGTTATGGTGCATCTCGAGGCTCAGATTTGTTGTCAAACTTGCATGACGTACCAACAAGTTATTTGAGCGTGAAATATTATGACAAATTAAGTTTTTATCAAAACATGCATTTCGTAGAGAATAGCAGACTTTTGTTTGTGTCTTTTTTTTTAAAACCAAGGTTTTGTTGTGAATCTGAATGTGAACCTGACAATAGGTCATACATGGTGAATTCTTGTATCCCCGTAGCTCATAGTTACATATTATATTTCTTGCCATAG
>Unigene000718|m.499 type:dumb-complete len:106 strand:+ pos:1913-2230
ATGAGATGGCAGGTTCTTCAACTGTACATAAGAATGCAGTATGATTATGGAGGCTGTAGAAGACGATATTCATTCAGCTGGTTGTTGGCATTTAATTTCTCTCCAATGGAACAAAAGTACAGAGAAGGAGGTATAAAAGGTGAGGTTATGGGTGAGTTTGGGGGTGTCCAATTTTCTTTCTCTCTCTCTCTCTCTCTTTCGGATTGCCATTGTAGCAGTATTTATCTTTGTAAAAGGGAGAATGAATGGGCTGCTCTCTTTCTATTTCTAAGTTCAATTACATACTCCATGGAGTTCTATTTCCTGTTAAGGTGTTGA
>Unigene000719|m.500 type:likely-NA len:335 strand:+ pos:1-1005
CTACCTGTTTCTCGATCCGACGATCTCATGGCGGAGCACTTGGCTTCAATCTTCGGAACGGAGAAGGATCGGGTGAATTGCCCGTTCTACTTCAAAATCGGAGCATGTAGGCACGGAGATCGATGCTCAAGGCTTCATACCAAGCCCAGCATAAGCCCCACCCTCCTCCTCTCCAACATGTACCAACGGCCCGATATGGTCACCCCCGGAATGGATCCGCAAGGCCAAGCCATGGACCCTCGCCGTATTCAAGAGCACTTCGAGGATTTTTATGAGGATTTGTTCGAGGAACTGAGCAAGTATGGAGAAATTGAGAGCCTGAACATCTGTGATAATTTAGCTGACCACATGGTGGGTAATGTTTATGTCCAGTTTAGAGAAGAAGATCATGCCGCAGCTGCAGTTCAGAATCTAACTGGCAGATTTTATGCAGGACGCCCTATCATCGTCGACTTTTCTCCTGTGACGGATTTTCGCGAAGCTACTTGTAGGCAATACGAAGAGAACACTTGCAACCGTGGTGGTTATTGCAATTTCATGCATCTGAAGAAGATTAGCAGGGAATTGAGGAGGCAATTGTTTGGAAGATACAGAAGAAGGCACAGCCGAAGCAGAAGCAGGAGTCCTTACAGAAATCGCAACCATGAGGAACAACGCCCACACGGTGGTCGAGGTCAAGGTAGAAGATCTGATGATAGAGATGCCCAATACCATGATAATCGAATGAGAAGGCCAAGAAGTAGAAGCCCTGGACGTAGAAGGGGTCGAAGCAGGAGTCCAGGGGGAAAGAGGAATAAGAGCCCTGTTAGGGAAGGTAGTGCTGAGAGAAGGGCTAAAATTGAGCAATGGAATAGAGAAAAAGAACAGTCAGATTCGGGTAATAAGAACAATAATGACGAGCATGATAATAACGAATATGCACAAAACGGAGAGCAGTATTATGACCTTAATGAGAAACAACAGCAAGAACAACAATCACCACAGCAAGGAGGATACGACTACTGA
>Unigene000720|m.501 type:dumb-complete len:163 strand:+ pos:1186-1674
ATGTTTGGTACCGGAATGGGGCATCGGAGATCATTGGTTCAACCGCCGCCCTCATCAATCAAAGGAGAGATCAATAATATGGATTTCATCAGGAAGAGGAAGCCTTTTGATGAGCCTGACATGGTAATGGAGCAAAGATCTATACTTGTGAGTACCCTCGGTGCCCGTACAATGATTACCGGATTGGGTTCCTTAATAGGACATCAAGAAGCAATCACCAGGCGAGCTGTCCATACCGACAATTGCTTCCAAGGATCAGCAATCTCGTCAAATTTTCAGATCAATGAAGACAAACCGCAAGTTTTCTCCCTCCCGTCTGCACAATCAAAGCCGGTGCCTGCGTCTACAAACCAGACCCAGTCAACCTTCAATCTAGCTGGACTTGGGCTCCCAGAAGATGGGCAGAAAATGATAACTGATCTTATGACATTTTATGATTCTAATCTTCAGCGCAACCAGGGCTCCAATCCTGCAAATCACAGGGTATAG
>Unigene000722|m.502 type:dumb-complete len:259 strand:+ pos:2011-2787
ATGTCCGGAGGAACGTTGCGCGTGGTTCCCCTATTTGAAACCGTGAAAGATTTGAGAGAAGCTGGTTCTGTGATCAGGAAGTTGTTATCAATTGATTGGTATAGGGAACACATCATAAAGAATCACAACGGACAACAAGAGGTCATGGTAGGGTACTCTGATTCTGGTAAAGATGCTGGTCGATTTACTGCAGCATGGGAACTGTACAAAGCTCAGGAAGATGTTGTAGCTGCCTGCAACATGTATGGAATCAAGGTTACACTTTTCCACGGACGCGGAGGGAGTGTTGGCCGTGGGGGTGGACCCACTTATCTTGCCATCCAGTCCCAACCACCTGGTTCGGTGATGGGTACACTCAGATCCACGGAACAAGGTGAAATGGTGCAGGCGAAGTTTGGTCTGCCCAAGACAGCTGTGAGGCAGCTGGAGATTTATACAACAGCTGTGCTTCTAGCAACTCTTCGCCCTCCACTCCTCCCAAGAGAAGAAAAATGGCGTAATGTAATGGAGGAGATATCTAATATTAGTTGCCAACATTATCGGAGTGCTGTGTATGAGAACCCTGAGTTCCTTGCCTACTTCAATGAGGCTACTCCCCAAGCAGAGCTTGGGTTCCTTAACATCGGAAGCCGGCCCGCAAGAAAAAAGTTCAACCGGAATTGGACACCTTCGTGCCATACCATGGATATTTGCATGGACTCAAACACGTTTAATCCTACCAGCATGGCTTGGTGTTGGTGCTGGCCTCAAAGGTGCATGCGACAAAGGTTATACTGA
>Unigene000723|m.503 type:likely-NA len:143 strand:- pos:54-482
ATGATCAATCACATAATTCATAGCTCTAACGGTTTTCTTCGATCGGCGTCGAAACATCAGGCCGGTGACAATAAATCAAATCAACGTAATCCATATCAAGCCGCTTCAAAGACGCTTTGGTCCTTCAACAATGTGCTTCCTAGACAGGCCTTTGTCATTTGGGCCAGGTCCACCCCAAAAGATTTTGGTGGAAACGACGATATCAGATCGTTTCCATCCCAACTCACGAATCGCTTGTCCCATGATCTCTTCGGCACGGCCGTTGGCGTAGACTTCTGCGTTGTCGAAGAAGTTCACGCCGTGGTCGCGGCAACATTGAAGAGGGATTTGGCTTCTTTGACGTCGAGTTGGTTGCCGAAACTCACCCAGGCTCGTAGGAAGATTGGCTCACTTTCAGGCCGGATCTGCCGAGGTTCTTGTACTGCATAG
>Unigene000724|m.504 type:confident-5partial len:113 strand:- pos:819-1157
CTTTTCAGAATACGTTGGAGTGTCACTTTCCTCTTTGCAAATCAGCCCCCCGTCTCCATAGAGCTCTTGGCTAGTTTCAATAGAGTTTTCCATACCTTGAAGCAGACCCCGTCAATTCTCAGCTTCCTCCTCATTTTAGCAAAGGCTTCCGTTCTTCATCATGCTGGCACTTACAAACTCTTACCAAGCATCCAGACTGGCCACTATACCAGCTTGGAAGTTAATGCCCTTCCCATCACGACTAGTGCCACACTTCTCATTAATGAACGATACAAGTCCTCCAAATCACGGCCACCTCATAGTCTTCGCCAGCTTTGTTTCCCTGGGGAAGACTTGTAG
>Unigene000726|m.505 type:confident-5partial len:299 strand:+ pos:1-897
GGTTTCGCATCCAACGGCAACAACAGCTCCCTAAACTTCTTGATCTACGGCCGAACGGGATGGATCGGAGGGTTGCTGGGCAAACTCTGTGAATCCCAGAACATACCTTACACCTACGCATCCGGCCGACTGGAGGACCGAAACTCACTGGTGAGGGATCTGGAGTCGGTTAAACCGAGTCACGTGTTCAACGCGGCCGGGGTGACGGGTCGGCCCAACGTGGACTGGTGTGAGTCGCATAAGGTGGAGACGATCCGTACAAACGTGGTCGGGACGCTCACTCTGGCCGATGTTTGCAGGGAGAAAGGGCTGATCCTGATTAACTATGCGACTGGGTGTATATTTGAGTACGACCAGGGGCATCCACTCGGATCCGGGATTGGATTCAAAGAAGAAGATACCCCCAATTTCATTGGATCCTTCTATTCCAAGACTAAAGCTATGGTGGAAGATCTGCTTAATAACTATGAGAATGTGTGCACCCTACGTGTGAGGATGCCGATTTCATCGGACTTGACCAATCCACGAAACTTCATCACAAAGATTAGTAAATATGATAGGGTGGTGGACATCCCAAACTCAATGACAATATTGGACGAGCTGTTACCCATATCTCTTGAGATGGCAAAGAGGAACCTCACTGGAATTTGGAACTTCACTAACCCTGGAGTGGTTAGTCACAATGAGATTCTGGAAATGTACAGGGATTACATTGATCCCAAGTTCACATGGAAAAATTTCACATTGGAGGAGCAGGCAAAGGTTATTGTAGCCCAACGGAGCAACAATGAAATGGATGCTAGCAAGTTGAAGCAGGAATTCCCGGAGCTCTTACCCATTAAGGAGTCTCTCGTGCGGTATGTCTTCAAGCCAAATCAGAAAACTGCTGTAGCTTAA
>Unigene000729|m.506 type:dumb-complete len:103 strand:- pos:297-605
ATGGCAACGTGGAATTTGCAATCTCCATCAGGACCAAACCTTCAACACCTTCTCTATCTCAAAATAGTAGATGATACCATCACCTCGTCTCTATCTCGATCCATATTACAAGGAAACAAGCCAAAAAATTCGATTACCTTGAATGTCGTTGGTCTCATGGAAATCACCCGCTTCTACTTTAATCTCCTTCAACCTTTGATTCATCTCAGTCACTTCGAGTCCATGGATAAGATACTCTCTAATGAACCTGATGAGATCAGCCATATCATTGCAGTAACTAAATCCATGTCCAATTTCTTTTCAGCATAA
>Unigene000731|m.507 type:dumb-complete len:122 strand:- pos:1856-2221
ATGTGCCATGGTCACTGTGGAATTGGCAGTCTGCCCTGGGACAATTTAAATGCGATCAGTCTGTGCCACCCATACATGCAGCGTGCTGTAAACTCTCTCATTTCTGCATGGGCGGACTATGGCAAGGAGTGCAATGCTCTATACAACCTAGATATACAGCTGCCCGAGGTGTATATACGTTGTCTGCATTGGGAAAGGCAACGAGGAGGATGTTGTTTCAGCGGGGGCCGAAATGTAAGGTGTAGCAGGAGTACCACTGTTCGTATTTTGCTAGCCCACACCGGCTTGCGTTGCCAGGGGCTTCCGGACAGCATACCATTGGGTTATGTGCTCCTAAAATGCACACTAGTTGGCATGGTTCTCTGA
>Unigene000732|m.508 type:suspicious-NA len:200 strand:- pos:760-1359
ATGATAACTATCTTTATGCTAAAGTTGCAAAGTATGTGGAGAACAAATCAGAGCTATCTGAAGATAAATCCTGGCTTAACTGAGATACTTGGGGATGAGGACAAAGCAAAGGAGATTGTCGAAGCATCCAAAGCATCTATGGGCCAAGATTTGTCCATCATTGATTTGATTAATGTCCAACAATTTGCACAGAGGGTGATAGACCTTGCTCAGTACAGAAAGAATCTGCATGAATATTTGGTCAACAAAATGAATGACATTGCACCAAATTTGGCTTCACTTATTGGCGAGATTGTTGGAGCTCGATTAATTTCTCATGCTGGCAGTCTCACTAACTTGGCAAAGTGCCCCTCCTCCACATTACAGATACTTGGTGCAGAAAAGGCACTCTTCAGGGCACTGAAAACACGAGGAAACACCCCTAAATATGGTTTAATCTTTCACTCTTCATTTATTGGCCGAGCGTCTGCACGAAACAAAGGTCGAATGGCTCGTTACCTTGCTAACAAGTGTTCCATTGCATCTCGCATTGATTGTTTTTCAGAGGAGAACACGACGATCTTTGGTGAAAACTGCGTGAACAGGTTGAGGAGAGACTAG
>Unigene000732|m.509 type:suspicious-NA len:120 strand:- pos:359-718
ATGATGAAAGAAGCTATTGAAAGTGCACAGAACAATGATGGAGAAAAGACACCAATGGATACTGAAGAGGAACCCGCAAAAGCTTCGTCTAAAAAGAGCAAGAAAAAGAAATCCAAAGATGTGGAAGCTGCGGATGGTAAGCCTGTGGCAGACGCTGAGGCAAATGGAGGTGCTGCTGAGACTGAAACACCTAAAAAGAAGAAAAAGAAGGAGAAGCGTAAGTTGGAAGAGCAGGAACAAGCTCAGGATACTGTGCACACAAATGGTGTGAATGGGGTTGATTCAGAACAGGATGGTACAGCTAAAAAGAAGAAAAAGAAGAGCAAACCTGTTAGGAATCTGAGACTGCTAGTGAAGTAA
>Unigene000733|m.510 type:confident-complete len:118 strand:+ pos:228-581
ATGAGGCTGCCACAAAAAATACTGGCTCGTCAACTTGTTCGACTGCGCCAGCAAATTACTAATTTACAAGGGAGCCGTGCCCAGATTAGAGGTGTAGCGACTCATACACAGGCAATGTATGCTAGTACTGCAATCTCTACGGGAATGAAAGGTGCAAACAGAGCAATGGTAGCTATGAACAAACAAATGGCACCAGCAAAGCACAAAGTTATGAAGGAGTTCCAGAAGCAGTCGTCACAAATGGACATGACCCTTGGAATGCTATCAGAATCAATAGATGAAACTCTGGACAAAGATGAGGCTGAAGAAGAAACGAGGAGCTCACTAACCAGGTTCTGGATGAGATTGGTGTAG
>Unigene000734|m.511 type:dumb-complete len:226 strand:+ pos:1071-1748
ATGCTAGCAGTTTACAACTCTCTGTCAGAGGATGGTAAAAAGGAATTCCAAGCTGCGTACAGTGCCTCTTACTATCCTTGTATGGAAATCTTATATGAGTGCTACGAGGATGTTGCCTCTGGGAATGAAATACGAAGTGTTGTATTGGCCGGGCGCCGCTTTTATGAAAAGGAGGGCCTACCAGCTTTTCCAATGGGTAAGATTGATCAGACACGAATGTGGAGAGTTGGTGAGAGAGTCCGCTCAACACGACCAGAAGGTGATTTGGGTCCATTGCATCCTTTCACTGCTGGGGTCTATGTGGCACTTATGATGTCCCAGATTGAAGTATTGAGAAAAAAGGGGCACTCGTACTCAGAAATCATCAACGAGAGTGTCATTGAATCAGTAGATTCTTTGAACCCCTTCATGCATGCACGCGGTGTCTCATTCATGGTTGATAACTGCTCCACAACTGCACGATTAGGATCGAGGAAGTGGGCACCACGCTTTGATTACATTCTCACACAGCAGGCCTTGGTGGCAGTTGACAAAGATGCTCCCATCAATCAGGATCTCATTAGCAACTTCTTGTCTGATCCTATCCATGGAGCCATTGAAGTTTGTGCTCAGCTGAGGCCAACTGTTGACATATCAGTGCCACAAGATGCAGATTTTGTGCGGCCAGAGCTACGATAA
>Unigene000735|m.512 type:dumb-complete len:163 strand:+ pos:1046-1534
ATGCAAACACATGGTTCAGGCAGATGGACAGCTGATTCATTATGTCAACAAGGATGGGCGTGTCAATGCTTTATATTCACCCCATCCATTTACACAGATGCAAAATTTGCAGCAAACGAAACCTGGCCGGTCAAAACTGATGACTTCTTCCCATATGCAGACAAACCAAATGCTTATTGGACCGGATACTTTACTAGTAGGCCAGCCTTCAAAGGCTATGTCAGAATGATGAGTGGTTACTATCTGGCAGCAAGGCAATTGGAATTTTTCAAAGGAAGGAGTTCTTTGGGCCCTAACACGGATGCATTGGCCGATGCTTTAGCAATTGCTCAGCACCATGATGCAGTTACTGGTACGCAAAGGCAGCATGTTGCTGATGATTATGCAAAAAGGATATCAATGGGATATGTTGAGGCCGAGGAATGGTTGCATCTTCACTTGCATGCTTGGCTGAATCAAGAGCAAACACTGAATGCGGGAATCCGATGA
>Unigene000736|m.513 type:dumb-complete len:139 strand:+ pos:418-834
ATGGATATGGGAGGCATGGATTTCTCTAACACTGGGCGGGATGGGAGGCATGGGCGGGATGGGAGGTATGGGAGGTATGGGAGGCATGGGCGGGATGGAGGCATGGGAGGTATGGGAGGCATGGGCGGAATGGGAGGAATGGCGGAATGGGAGGAATGGATTTCTCGAAACTTGCTGGCATGGGAGGGATGGATGGCATGGATTTCTCTAAATTGGGTGGCATGGGTATGGAAGGCATGGGTGATGATGGCGATGATGATGATGATAATGATGATCAAGATGAAGTGTCAAAACCTGAAGGACAGGAAGCTACCAAGGCAGAAACTTCAGGGGAAAAAATTGATGTTGCCCCAAGCACTTAAAATCCACCTGTCACAGTTTCTCCATTTATTTGTGGAGACTACTGGACATTTGTGA
>Unigene000737|m.514 type:dumb-complete len:123 strand:- pos:386-754
ATGGCGTCTTTTCTCTTCACCCATACTTCCAAAAGCAGTCGCAAGTTGTTTCCGGCCATTCTAGAACTTCGATACCTCAGGCATCATCTGAACCTGCATTTCCTTTGTAAGTGCTGCATCCTGAAGATATGTAATAATGTCATCAGTACATGGTCTTTAGAAAGGGAAAAATGTAGAGCATATTTGCCATTTAAATATTTGTGGATGTTTCCAAGTGTCAGATTCTCAATACCCAAGGGAAGAAACTTAGAAGGTAAACATAACATGGAGGTGATGCTTCTCAAATTCAAGGTAGTACCTAAAATAGTTGAGAGGCTGAGAATAAGCATCACCGGTCAAAACAGTTGTATCGTTATATTGGAACATTAG
>Unigene000739|m.515 type:confident-complete len:363 strand:+ pos:101-1189
ATGGCGGCCGTAGAGTATCTTGAGTCACAACGCAGCGCTCATCCAGAGCTGGCTGAATGGTACGAAGCATTGGCCGATTTGTACAACAGGAAACTCTGGCATCAACTCACTCTTAAGCTCGAACAGTTTCTGTCTCTCCAGGCGGGCGATGCTTTAATTCAATTATACAGCAGTTTCATTACTGATTTTGAGACGAAAATAAATCTCCTTAAGCTTGCGCATTTTGCTGTCATAGTTTCTCGTCAGTATTCGGATAGAGCAGCAGCTATTAGCTATCTTGAAGGTGTGATTGAGAAGCTTCAAGCTACTAAGGAGTTGCGTATAGAGGAGCCAATCCTGTATATTAAGTTGCAGATAGCTGCATTTAAGCTGGAGAAAGGGGAGCATAAGGAGTGCAAAAATCTGCTGGAGAATGGGAAGACGACGCTTGACAACATGACTGACATTGATCCATCAGTTCATGCAAGTTACTACTGGGTTTCATCTCAGTACCATAAAGCCCGTCAAGAATTCTCGGACTTTTATAAAAGCGCCCTTCTTTATCTGGCTTATACGTCAGTGGAATCTCTTTCAGAAACATTTAAACTGGATTTGGCGTTTGATTTATCTCTGTCTGCTTTGCTTGGGGATAACATCTACAACTTTGGGGAATTGCTTTCTCATCCAATAATCAATAGTCTTCTTGGAACTAAGGTGGAGTGGGTCTACTACCTCCTCCAGGCATTCAATACTGGCGATCTAGTTCGCTATCAGGAATTATGTCAAGTTCACAGAGCTGCATTGATTTCTCAGCCAGCGTTAGTAGCCAATGAGAAGAAACTTTTGGAAAAGATTAACATTCTCTGTTTGATGGAGATTATCTTCAGCCGTCCAGCAGAAGACCGAACCATTCCTCTAAGTGTCATTGCAGAGCGAACAAAACTCTCTATTGCAGATGTGGAATATCTTCTAATGAAAAGTCTTTCTGTTCATCTTATTGAGGGAATCATCGATCAAGTGGAGGGAACAGTCCATGTTTCCTGGGTGCAGCCAAGAGTTCTGGGATACCTCAGATCAAATCTTTGGCTAATAGGCTGGACAGTTGGCTGA
>Unigene000740|m.516 type:likely-NA len:102 strand:+ pos:1880-2185
ATGGGGCCGACCATTATTGCCACATCTCAGGGACACTACTCTAGTTCCGCAGCAAGCTTCTGGCAGTTACAGCTCGAGCACATTGAATTGTGTAAAAGCATACCGAGCATTCCTTTGACTTCCACCGCAGAAGAAGTAATTGATAGAGTTGTGAAAGAAGCAATAAGCAAACCATGGTTGCCATTGCCACTGGGCTTGAAGCCCCCATCAACAAAAGTGTTCTCTGAGCTCCACAGACAAGGCATTTGCAACATGCCCCCCCATACTCCAGTGACGACGTGTCAAAATCCTAGACATGCAGAATGA
>Unigene000744|m.517 type:confident-5partial len:108 strand:+ pos:1-324
AAGAAATACAATGTTCGGTGTAGTATTTCCAAACCGAAGCTTCCCAATGACATCTCAACCTTCGCTCACATCGACACTTTCCACTGGATTCTCGACATGAACACTTTCGTAGGTGAGGCGTACGATGAGATCAAAGAAATGTGTATCTTCCTACTCAACACTTCACTCTCTCCACCAGACAAAGCCCTAGCCGTGTACGTCCAATCACCCGGCTCGCCTTTCGTCTTCTGCGGCGCAATCACTGTGGCACGCCCCTCTGCCGTGCTCTCTCTCACTTGGCCTCAAGCCGGTGGTGGAGGCCAATTGCAGCATCACATCTGCTGA
>Unigene000745|m.518 type:confident-5partial len:150 strand:+ pos:993-1442
AAGACAAACAAAAGGATAATCTTGTGGCAAGAGCACCAGAACTTGTTTGATTTCCCTAATGTCAGTCATAAGAGTGACTCATTTCCCAGCAGCATAAGCCGAGCAAACGTGAAAAGTAGTAACCCGTCTGGGGCCCATGCGTTGCCAAGCAAGAAAGCAGGAGGGAGCCTTCACCGTTACTCGAAAGATGGAGATCTGGTGGATGCCTGTGATTGTGGTGGTTGGGATATGTCCTGCCCCCTTCTAGTTTTGACAATCGTTTGGATCAAAAGACGAAGGATCCACACATGGAAGGTCAACAACCGTTGGAGCTCTTTTTCAGGAGGAAGAGATGAAATTCCAGCACTGACTATAAATCAAAGGCTGAGGGACAGTACTTCGTTGATTTTCATGCTCGCTTGTCCAAATTACAGCGTTCTCCATTTGTGTTGCTCTTTTGCATGGTTGTGA
>Unigene000746|m.519 type:confident-complete len:132 strand:- pos:469-864
ATGTGTTCCACATTCAAGCTAAAGTCCAGCCTCCTAGGTACTTTAATAACCAATGCCCCATTAACAGCTGCATCAAATGCATACATTGTAAATGTTGGAGGACAGTCAACGATTTTATCACCAGGCTCAAGCACACATCGCATTATTAAATCAATTAGCTCATCTGCCCACATCCAACAAGAATATGTTCAGACTCAACACCTGAATCTTCAGCAAGTGCAGCACGTAGACTCCGACTCTCTGGATCAGGGTAGACATAAGGAAACTCATCCCCCCAAGCTTCAAGTACCTCAGAGGTGGTCCATATGGGTTTTCATTTGCATCAAGTTTGATAATATCCTCAGGCTTTCTTCCAAGACGAGTAGACAAAACCTCAAAGGCAGAATTGGCTGGTAA
>Unigene000747|m.520 type:dumb-complete len:131 strand:+ pos:1479-1871
ATGGGCTCAGGGATTCTCCTCTACAGCTTAGCACAACAAGGCACATTCTCCCTACAACAAGCTAGAACCATGGATCGACACCTGAACGGTCATTCCAAATTCCTCCGGTCCATGTCCGTCTTCACCTGGTTTCCATGCTCACAACAATCACCCTTTATGATCGTCTCCTCATTCGTGTTGCCCGTCGTTTCACGGGTCTTGACGGGTATTACTTTCCTACAACGAATGGGCATTGGATTTGCAATTTCCATCTTGGCAACCTTAGTTGCTGGCTTTGTAGAAATCAACGCAAAAAATGCCGCCTTGGCTCATGGTCTCATGGATCAGCCACGCTCCACCATACCAATTTCAGTATTTTGGCTTGTCCTCATACGCCCTCCATGGCATTGCTGA
>Unigene000749|m.521 type:confident-5partial len:392 strand:+ pos:2-1177
TCTTGTATTAGCAGTCACAGCTGTTTGAGTCTCCCATCACTCCGTATTTCCCCCAGAACTAATCTCAGTTACCACTCAAGATCCAAGCTTACAATCAATTGTACAGTTGGAGGTACTGTTGCTGAACCTAAATCTGTCAGTGCGACTGAGCCTCTTTTACTAACTGCTGTTCGAGGAGAAAATGTTGAAAGACCCCCAGTTTGGCTAATGAGGCAGGCAGGGAGGTACATGAAGAGTTACCAGAAGATCTGTGAGAAGTATCCTTCATTTCGAGAAAGATCAGAGAATGTTGATCTTGTGGTTGAAATATCTCTACAACCATGGAAAGTTTTTAAGCCTGATGGGGTTATACTATTTTCAGACATTCTTACTCCTCTCTCTGGGATGAATATACCTTTTGATATTGTGAAAGGGAAGGGTCCTCTTATATTTAATCCTGTAAGAGAAGCTTCTGATGTTGATCCAGTAAGAGAATTTGTTCCCGAAGTTTCAGTTCCATATGTTGGGGAAGCATTGACAATCTTGCGGAAAGAGGTAAACAATGAATCGGCAGTTCTTGGTTTTGTTGGAGCTCCATTTACCCTGGCATCTTATGTGGTTGAAGGTGGTTCTTCAAAGCACTTTTCGAAAATAAAGAGACTGGCTTTCTCTCAACCAAAGGTCCTACATGCTCTACTCCAGAAATTTGCGGACTCTATGGCGAGATATATAAAATACCAAGCAGACAATGGAGCTCAAGCTGTGCAGATATTTGATTCATGGGCGACAGAGCTCAGCCCTGTGGATTTTGAGGAGTTCAGTCTTCCTTACCTGAAGCAGATTGTAGACTCTGTGAAACAGACCCACCCGGATCTACCCCTCATACTTTATGCAAGTGGTTCTGGGGGATTACTGGAGAGGTTACCTTTGACCGGTGTTGACGTAGTTAGCTTGGACTGGACAGTTGATATTGCAGAGGGCCGGAGACGATTGGGATCTGATGTAGCTATCCAGGGTAATATCGACCCTGGTGTCCTATTTGGTTCAAAAGACTTCATTACAAAACGGATCCATGATACTGTGAAGAAAGCTGGCAAGGGAAAGCATATACTAAATCTAGGGCATGGGATTGTTGTAGGTACACCCGAGGAGAATGTTGCACACTTCTTTGACGTTGCGAAAGATGTCAGATACTAA
>Unigene000750|m.522 type:suspicious-NA len:152 strand:+ pos:208-663
ATGGAGTCTAGAGATGCTAATGATACTAGAGAAACCATTCCTCTTGGTCATGGTGATCCCTCTGCTTTCCCCTGTTTTAGAACTCCTTTGAGTGCTGAAGATGCAGTTGTTGACATCTCTTCGTTCCGCCAAGTTTCATTCTTATTCCCCTCTGTTGGTATACTTCCTGCTAGAAGGCTTCGCAGAGTATATTTCTCGAGATCTTCCATACAAAATGTCGCCGGACAATGTTTTTCTGACAGTTGGTTGCATACATCGATTGAGATAGTGCTATCAGTGCTTGCACGACCTGGTGCTAATATTTTCACCGAACCTGGATTTCCAATATATGAATCACGTGCAACTTTTAGCAATCTTGAAATTCGGCGTTTTGATCTTCTTCCTGAAAAGGTTGGGAAGCCGATCTCGATGCTGTTCAAGCTCTTGCAGATGAGAATACGGTTGCTATGGTTGTGA
>Unigene000751|m.523 type:dumb-complete len:136 strand:+ pos:779-1186
ATGGGTCCTTATGGAGGATACAAGAGTGATGCTTCGTATTATCCTGGTTCAAGAGATGATTCTTCTGCCAAGGAATTTTCTCTTCGATTGATTTGCCCAACTGGAAATATTGGTGGAGTGATTGGAAAGGGGGTGCTATCATTAAACAAATTAGACAGGAATCCGGGGCTACTATCAAAGGTTGATAGCTCAGCTGCAGAAGGAGAGGAGTGCATAATATCAATATCCTCAAAAGAATATTTTGAGGATGTTTCTCCAACTATTGATGCTGCCGTGCGTCTACAGCCCCGGTGTAGTGAGAAAAATGAAAAGGACTCTGGAAGCTCCTTGTACACTACCGTTTGCTTGTTCCAACATCACGAATTGGCTGCCTTATTGGTAAAGGCGGTTCAATTATATCTGAAATGA
>Unigene000752|m.524 type:dumb-complete len:172 strand:+ pos:1316-1831
ATGCTGAAGATATCAGATTCAATAGTATGGTTGAAGTGTCTCCATCCTCTGTGGTTGGTCGTGAAACACAGAGTAGCCATAAAAGTAGGAGGGCAGAAATGGAGAGATATGTCCCAAAACCTGTTGCCCAAGAAGCAAAAGAACATTTGGTGCAGGGGAACACTGAGCCTACACTGTCTTCATCTGTTGATCACGCTGCTTCAAATGGAATGGCTGGGAGAACAGAAGCCATCTCTGAACAAAGAAATTTGTGGGCCTAATGATTTACCTAGTGGGAAAGGAGGTTTAAATGTGGTGTCGAAAGTAGGAGATAGCAAGCATAGCAAACATGTCAAAACACATGGTTTCTGGTGCCCACGGTATCTGGTGAAGCCACCATTGTACACCCTTTCTCAGATGAATCGAGTTATTCTTCGGGTCCAAGCAATACAGTCCAGAAATCATTTGAGCAGCCCCAAACCACCAAAGCAGAGATATCCTTTCCAGAAGAGCTGGCAAAAGTTCCCGACAACTTGA
>Unigene000753|m.525 type:dumb-complete len:150 strand:+ pos:506-955
ATGGTTTGCAGGAAATTTGGGCTCTGGAGGGGCAGCTGGCGCTCATCTCTTCTCTTTGTGTATTCTTGGATTATGCCCGAACCCGTTTGGCTAATGATGCCAAGAGTGCAAAGAAGGGGGGAGCGACAGTTCAATGGTTTGATTGATGTCTATAGAAAGACATTGAAATCTGATGGTATTGCTGGTCTTTACCGGGGCTTCAACATTTCTTGTGTGGGAATCATTGTTTATCGTGGTCTGTACTTTGGAATGTATGATTCTTTGAAGCCAGTTCTGCTCACTGGAAACCTATCGGATAGTTTCTTTGCAAGTTTTGCTCTGGGTTGGTTGATCACAAATGGTGCTGGACTTGCATCCTACCCTATTGACACCGTCCGAAGAAGAATGATGATGACCTCTGGTGAAGCTGTTAAGTATAGAGTTCACTTGATGCATTCAAGCAGATTCTGA
>Unigene000755|m.526 type:dumb-complete len:127 strand:- pos:735-1115
ATGTATGTACTAGGAATGAATCCTATATGCATCCTGATCAGTCATAGCTTGAGCAAGATTAAAGAATGCAGAGATTGCAGCTCCATGCACCAAACACTCTGGACTTTCTGTGGATATCCAAAATCGGTTGCTGCTTTGAGAGCCTTTTGGTATGTCTGTTACATGCATCCTGTAAGTTTGGATTCAAAGTCCTCAGGAGGTCACCAATGCATTAAATTGCACTCGCGGTTAAGTTCAAGTTCTCCGGCAGCAACCCCTCCAGCACCAGCAGCGCTTGCTGGGAGCGATCAGAACATTAGCCTTCCTCAGCACATCAATTGCTTGGGGAGTGCAGGGCATAGTATAGAACCTTCATCAATTATACGGCGCAGCCTGAATTAA
>Unigene000756|m.527 type:confident-5partial len:153 strand:- pos:115-573
ATTTTCTTCCTCCCGTTTCTCAAGCCAAAATTATCAGCCACGTCCACGTCCACCTCTTCCACCACTTCGGTTATTGGGACCACCCCTGCCTCGTCCTCCACCAAAGCCTTTAGCACCTCCATCATCTTGTCCACGGCCCATTCCTTTCGCAGGCCTACCACCAACATCGCCTCTCCCCCTCCCTCTTCCTACTCCAGGTGGTTTCCTATCTGTCCGGTTCTTATTGGTTTCTTCCTGAACTTTATCAATCACCTCATCTGGAACTCGAAGGTACTTGATTGTGTTCCCACGAATGTAGCATTCGGGCATCCTCCAAAACCTATCTCCATCTTTCGAGGTACATATGACTTCACGGAGATGAATGTTCATCCAAGTATCACAATTCACCAGATGCCCATTGTAAGTTTCCCCATTCTTGAGCTCCACCAACATGGGGTGCCCTTGAGCTGTTTTGAGTAA
>Unigene000758|m.528 type:suspicious-NA len:263 strand:+ pos:1-789
CTCAGTTCCAACTCCCTAACCATGCAGACCACCAAGTTTTTCGGCCTTCTCATTTCTCTGATTCTTTTCGCTCCTATCACCTCAGTATCATCGTCTAACACAGAACGATATAGGAGCTATATAATCCACATGAACACATCGGCAATCCCAGATATATTCTCAGATCATCACAGCTGGTACATTTCCACACTTGAATCCCTATCTGCCGAAGATGAAAACGCTCCCATTCATCTCTACACTTACAAACATGCGGTGAATGGGTTTAGTGCTGTGTTATCTGAATCACAACTCAGCTTGTTGGAGAAAATGTCGGGTCATATTGCCACCTCTGCTGAGCAGTTCGGTCAGCTGCATACAACTCATACCCCGAAATTTCTAGGCCTAAGTAAAGATTCCGGCTTGTGGCCAGCGGGAGGATTTGGCGAAGATACAGTCATCGGTGTATTTGATACTGGAATCTGGCCAGAGAGTGAAAGCTTCAAGGATCGTGGTATGCCGCCAGTGCCACTCCGATGGCGTGGCACTTGTGAGAATGGTACAGGTTTTAATTATTCAAACTGTAACCGGAAACTGATTGGAGCTCGTTCTTTCAGTAAAGCCATGAAACAACTGAACAGAACCATATCCACGCCCCTGGACTATGATTCCCCAAGAGACTTCGATGGGCACGGCTCGCACACCTCATCAACGGCAGCCGGAAGCGCTGTGGAAGACGTGGATTACTCTGGATATGCCAAAGGTACTGCATCTGGAGTTGCTCCCTTGCTAGATTGGCAATGTACAAAGTAA
>Unigene000760|m.529 type:dumb-complete len:101 strand:- pos:1278-1580
ATGCTGTTGGATGTGGGTGGAAACAATGGTTCAACCTTACTGCTGGGGTTATTGCTAACAGGAAGGAATCTCAGGGCTACTAAGGATAAAATTCAGCAAGCAATTATACTTTCGTCGCTCACCCCGCATCACAGGGCTCCTTCCATTCGGATTGGAGTCCTTTATATGGGGAAGAAATATATGCCCCTTTCAAGAGCTTGCTTCCAGATGGTTAAACCTGATGACATTGTGTTGGTGGTGGTGGGACTAAGCACTGAACTTGGCAGATCCATGACACCAGACTACGCGCCTCTTGGACATTAA
>Unigene000761|m.530 type:likely-NA len:123 strand:+ pos:753-1121
ATGCTTATAGGATGGAAGTCACTCAGAGACCTCCAATGGCTGTTACAAATGCTGTGTCTTGGCGTAGTGAAGGGATACGGTACAAGAAAAATGAAGTTATTTGATGTGGGAAAGTGTCAATATACTTGTCAACAGTATGGGCAAATAGTTCGGTCTGATGTTGTTGGGGCACTGAAGATGAGAACATACTTAAGTGGTATGCCTGAGTGCAAGCTTGGCCTAAATGACAGAGTACTGTTGGAGGCTCAGGGTCGCTCATCAAAGGGAAAAGCCATGATCTGGAAGATATCAAATTTCATCAGTGTGTGCGTCTGGCCCGTTTTGAAAATGATAGGACAATTGCCTTCATACCACCTGATGGTTCTTTGA
>Unigene000762|m.531 type:dumb-complete len:124 strand:- pos:608-979
ATGCAATTTCTCCAGCATCAGTACCTGTTGGGTATACACCGCCTTGAAAATCAGAAAGAATTCATCTGTAAACGGATCCCCAGCAGCTTTAAACGCCTTCAATTCCTCCAATGTTTTTGGTACTTAGACCCATCCACACCATCTTCATCTTCAACTGTTGGAGTGCCATATGAAGAATCAATTGTCTATCACGAGCTCTTGTTAGACAATGCTCTAACGCAGTGCAGAAATCCAACGTTTGTAAACTGTTCTCAAAATACTCTTCCACAAGCTCAAACAATTCGCGAGTCTTCATATATCCTTCTTGCAATCCAAAAGTATCTAACCACCTCTGATTCATCTCAAGAAGGCAATGGTCACCTCTTTCAATGA
>Unigene000763|m.532 type:confident-5partial len:118 strand:+ pos:425-778
ACACACCAATGGCAGACTACACAGTACATCGTTTGGCAAGAGTCCCAGTTCCGTCATGGTCAGCATGCTTGCTTATTTCGCTTTTTGGAGCAATTATTGGTTTCTGACTTGCGCTCACGTGCCCTTGCCATATCTTTGCCTTTTCTTGTGTTCTGGGTCTCCTTTCATCGAGATAGCTTCAACAAGGTGAGCAAGAGTTACATCTGGGCCTACGCTTGCTTCAGTTTGCTATTGTCATTATCTTTGCTCCTATCTCCGCGTGTACTGAATGTAAATGCAATCCTCTGGTTTTCTTCCTCATTTACTGGTTTTGGCATTGCAATCAGCACAAATTCCTTCTCGTGGAATATTTGA
>Unigene000764|m.533 type:likely-NA len:171 strand:+ pos:3-515
AATGCTCTTGCTGTATGCAGGAAAAAGGATTTTCTCAACCACGCCGATCCGGCATCGGCTGACTCTGGAACCGTCAAATTTGCAGCTTTTCATGTTCTTTCTCTCGAAGGAAGCAAGGGTCTTACAATATTAGAAGTTGCTGACAAATTCAGCAATCTGGACTTAGGGACCTCACAACAAGCAAGACACCTGAAGCATCTATTGCAGCTGCATTGTCAAGAAATACAAACCTCTTTGAAAGGACAAGCTCCTTCAACATATTGTGTCAAGACTGCTTTCAGAAAAGATCCTGCTAATGCACAAGAAATATTGCAGCAGCCCGGGAAAAGGTTCAGATATTTGAAAATGGGTATTCAGATTCTGAAGGCGAAAAAGATGCAGAGGACGTTGAAAGAGACGAGGACTCTGAATGTGAAGTTGCAGAGGATCCTGATCCTGACGATATTGCAATTGCTGCAAAGTCAAAGGAAGGGATGTTACATTCTAATGAAGCGAAAGCATCCCAGTCAGTAG
>Unigene000765|m.534 type:confident-complete len:117 strand:+ pos:873-1223
ATGTCTGGATTTGTCAAGGCTGCTGTTAGTGGCCTCCAAAACCAGCCAATTATCAATGCAGTCATTGATGGAGATGATATCATATACAGAGATTACATTGATATCAGTATTGCTGTTGGCACTCCTAAGGGTCTTGTGGTTCCAGTTATTCGCAATGCAGATAAAATGAATTTTGCTGAAATTGAGAAGGATATTAACAACCTCGCAAAAAAGGCAACTATGGGAACTATATCAATTGATGAGATGGCTGGAGGATCCTTTACAATCTCAAATGGTGGTGTCTATGGAAGCCTCTTGAGTACCCCCATCATAAACCCCCACAGTCTGCTATTCTGGGTATGCACTCCATAG
>Unigene000768|m.535 type:likely-NA len:145 strand:+ pos:2-436
TGTCCTCTCTTTCTTGGTGCTAATGCCTGGGATGTTCAATGTTCAGTTCAAATCTGGAGTAAGCTGTTCAGAAACCCTACACCCGAAGTTTCGGATTTTGAGGCCAATAACCATTTACAAATGATAACCAAAGCCCCGACTCCACCGCCGCCCCCACCACCACCTCCACCTCCACCTCCTTTTACTCATTACATTCTGGCGTTACAATGGCCACCTTCTCTCTGCAAATCCAGGACGTGTAGATGGGATATGACGGTGCCTAAACGTTTCACTATCCATGGTTTATGGCCTTCGTATAGTGATGGCACTTCCCCCGAATTTTGCAACCCAGGGGACAAGTTCGATTTTGGCCAAGTACTTAGCATAGCTACACAGCTGGATGCGGCATGGCCAAGTCTCTTCGAGAGTAACCCAGCAAGCATTTTTGGGGAATGA
>Unigene000769|m.536 type:dumb-complete len:106 strand:- pos:23-340
ATGTCGCACGACCTCTTAACATTACACACTGAATCCCCAATCCTTTGCTTGCTGTGCAGTGACAGTACCATATCCACTAATCGTTGTTTCCAGATACGGTTGCCGGTTAACATCTCTTCTAATTCGTCGATACGAGAAGCAAATTGTTGTGTGAAGGAATCAATATCTCGACATAAGCAAAGGGGCAGATCTTGTGCCACTCCACCTGGTCGTATGAAACTGGCATGCATCTGGCTCCCGAGACTCTTTCATAGATCCAACAATTTCTCCCGCCCTCAAAAGCCCACAGGAACGGAGTTAATGCTCCCACATCCATAG
>Unigene000770|m.537 type:confident-5partial len:118 strand:+ pos:116-469
TCAATTTCAGACCCCCACGCTCATTACTTGTTTTCCTGTCAACTAGGGTTTCTTCATCTTGTTCAGAATCATCAACATCAGACTCATCAGAATCTCTTCGTCGCTTGCTTTCCTATCAACTTGGGTTTCTTCGTCTTGTTCAGGATCATCAACTTCAGACTCCCCAAAGTCTTCTTCATCACTCAGCTTCCCATCAACCTGGGTTTTCTTCATCTTGTTCAGGATCATCAACTTCAGATTCCCCAGCCTCAGAGTATGTTTCCGAATAGCTATCATAGATTTTTCATTGTGGCGATCAACTTATTAAATTGGCATTGGTCGACAAAGGGAACTCATGGGCGTCATCAAGCGTGA
>Unigene000771|m.538 type:confident-5partial len:102 strand:- pos:1468-1773
ATCGGCCATAAAAGTGAACCAGATAACAGTGCATCTGAGTCCAAGCGGATTCAGGTGCTATTGGATTTTCTGTTGGTAAGTTCCCTGAGTTACAATTGGGCACTGAGACTCTCCTCCGAGAGGGGTCCAATAACCCCACCAGATGGTTGTTTTACATCGTCGCGGACTGGTGTCTGTCAGTATCGCAACACCAGGAGCCATCCCAGAGCTTGTTCCAAAGGAGGACCAAAAAGAAGAGTACGTGTTGGAGGTGTAGCAACTGTTGACTGCTGTATTTCAAATAGTCCAACCCACATAATCGAATGA
>Unigene000773|m.539 type:suspicious-NA len:170 strand:+ pos:640-1149
ATGACTGTCGACAAATTGCATTACCTGCCCTATTGTCCCTGGCATCATGCCAATCATAACTATAAAGGCTTTATCCGCATGACAGGCTTTTGCAAAACTAGGGTGCCCCCTGCGATCACTGCAGCATTAGAGCCTATAAAAGATAATGAAGAGGCTGTCAGGAAATTCGGAATTGATCTAGGAACTGAAATGTGTAGAAAAATTTTAGCTCATGGGATCAACACGTTGCACATGTATACATTAAACATGGACAAATCAGCTTTAGCTATATTACAGAACCTTGTGTTTAATAATGAAGCCAAAATATCAAGGACTCTTCCATGGAGACCCCTACGAATGTTAACCGTGTCAAAGAAGATGTGCGTCCAATTTTCTGGGCTAATCGTCCAAAAAGCTACTTATCGAGGACCATTGGTTGGGAGCTGTTCCCACATGGGCGATGGGGTGATTCTGGTAGTCCATCATATGGTGCATTGTCTGACTATCAGTTATGCGACCACGCTCCCGTGA
>Unigene000776|m.540 type:likely-NA len:154 strand:+ pos:5-466
ATGACAAAGTTAACGACCACTAGACCAGGAAGGAACGGCTACTTTCTTCAAGACTGTTTTAATGGTCTTAATGCGCTGTCAGGAGTTGGAATACTATCAGTTCCATATGCACTAGCATCAGGAGGGTGGCTGAGTTTGATACTTCTTTTGATAGTAGCTGCCTCATCTTTCTTCACAGGACTCCTAATACGACGTTGCATGGAAATTGATTCACGAATTAGAACTTATCCTGACATTGGCGAACGCGCTTTTGGCAAATTTGGAAGGGCTATTGTATCAACTTTTATGTACCTGGAGTTGTACTTTGTTGCCACTGGATTCTTGATACTGGAAGGAGATAACCTATCTAATCTATTCCCCAAACCGGGATTTGATTACTCATGGGTCAGTCTAAGTGGAAAAGAAGGCTTCATCATAATCGTCGCTCTTATAATTTACCCACCGTCTGGGTACAAGACTTGA
>Unigene000777|m.541 type:likely-NA len:146 strand:+ pos:196-633
ATGTGCCAGGGAGGCGATTTTACTGCTGGAACGGGACCGGGGGTGAGTCCATCTACGGAGCAAGTTCGCCGACGAGAACTTCGATCTGAAGCACACCGGCCTGGGATCCTGTCCATGGCGAACGCCGGGCCTAACACCAACGGGTCTCAGTTCTTCATCTGCACTGCGGAGACCAGCTGGCTCAATGGCAAGCACGTGGTCTTCGGTAAGTTGTGGAGGGGTTGGACGTGGTCAGAAGCATCGAGAAGGTTGGATCTCAATCTGGAACCACCAAGAAGCCTGTTGTTGTTGCCGATTGTGGTCAGCTCTCTTAGATCCATCTGTTCTATTATTCTATCTATCTATCTTTTTACTGAACTGGACGACTGGACTGGACGAGGGAGGGTGTCCGTGGTTATGTTATGTTCCTATTTTCAACTCTACTCTACTCTGAAATAA
>Unigene000782|m.542 type:dumb-complete len:201 strand:+ pos:1012-1614
ATGATGACAGCTTCTTTTGTTGCCCTTGTGGAGTCTACTGGAATTTACATAGCAGTCTCGAGGTATGCAAGTGCGACCCCCGTACCACCATCTGTTCTCAGCCGGGGTATTGGTTGGCAGGGGGTGGGCATTTTACTCTCTGGATTGTTTGGAACTGTAACTGGCTCCACAGTGTCTGCTGAGAATGCTGGCTTGCTAGCGCTGACTCGTGTTGGTAGCCGAAGAGTTGTGCAAATTTCAGCTGGATTCATGATATTCTTTTCTATCCTCGGAAATTCGGTGCAGTTTTTTGCTTCCATTCCGGCCCCAATTATTGCTGCTTTGTATTGCCTATTCTTTGCCTATGTTGGTTCTGGTGGTCTCAGCTTCCTTCAGTTCTGCAACCTGAACAGCTTCAGAACAAAGTTCATTCTAGGATTCTCCATTTTCATGGGTCTATCAGTGCCGCAATATTTTAATGAGTACACAGTAGTTAAAGGTTATGGTCCAGTTCATACTAAAGCTAGATGGTTCAATGATATGATAAATGTGCCATTCCAGTCGGAAGCATTTGTTGCAGGCATATTGGCTTTGTTCTCTAGATGTCACCCTGCACAGAAATGA
>Unigene000783|m.543 type:likely-NA len:118 strand:- pos:427-780
GGCTGTGACCGAGTTCGATTGTTTAATACGACGGCGAGGGTCGACGAGCTCCGTTGCCTCCTCGTCGGGGCGGAGGAGACTGCTTCGGTCCCTAAATCAAGTATCGATCGTTCCGCTGGTGCCGGTCGGCCCCTCCCACCCTCTCCTTACGTCGATCTCCTCGATCCGACCATAATAATTTCCCCCGGGCGGTACGGGCGGATGCTCCTTGCGTGCGTCGATCCACGATCCTTCTCCCCTGGGTGCTCCACCTCCACCTCCAGCTGCGTCACTGGGTGTGAACCCGTTACTGTTCTTGTTGTCCGGTCGGCCGGCGGTGTCCACGGATCGAAAAGAGGGCACCGGGAGCGCTAG
>Unigene000785|m.544 type:confident-complete len:165 strand:+ pos:642-1136
ATGAAAGAGCTTTCGCCGGAAATGGCTACACTTGCTTTGCGGTTGCATCAAGGAGGTTATTTTGATAAAATGCATTTTGGGATAAAGGAATTCGATCTCAATGCTTTCTCCAATAAATTTACCAGGGATTTGTTGAGGGGTGCTGCTGAAAAGTTTGGTCAGGATCATCAGGAGTTAGCAAAATGGTTATCAGGTAGTGACATGAAAAAAGTTGTTCTTTCTGGTTGCCCATCGCTTGAGAAGAACACTGTTTTTGCAGCCAAGAGTCTACGTACTTTCTTCCATATCCAGGAAGATATTGTGTGCAGAGGTTGCAAAATGAAATGCTCGTGCAAATTTGTTAACAAAAAAGTATGGAGGGAGAAAGAAAAGTTGAATCTAGCCGATGCAATGAGAGTCCTAGTTTCATATTCTTTAGGCTCCGCACCACCGATGGAAATACCAGAAGAAGTAAAGGCTTCTGTCGACAAATTACTTGAGGAGTGGTCAATCTGA
>Unigene000787|m.545 type:dumb-3partial len:135 strand:- pos:3-407
ATGGACTGCTGGAATTCACGAGACCACGTACAACTCTATCATGAATGCGATGTTGATATTAAAAAGACTTGTATGGTATATGTTCTTATGGTGGATCTACAATGTTTCCTGGTATTGCTGCCGTATAGCAAGGAGATCACTGCCCTTGCACCAAGCAGTATGAAGATTAAAGTGGTGCACCTCCAAGAGGAGTACAGTGTTTGGATTGGAGGTCTATTTGGCATCCCTCAGCACCCTTCAACCGATGTGATACGAAAGGAGAATATGATGAATCTGGTCCATCAATTGTGCACAGGAAGTGCTTTTAGATATTTGAGTTTTTCGGTTTTTCGGTTTGGTTATGCTGACCTCAGATTGTGGGCGAGCATCGGTTGGTCCAGTGTGGTTTTATCTTGTTTGAATTCT
>Unigene000789|m.546 type:dumb-complete len:519 strand:+ pos:641-2197
ATGAACTTGGAGTATTTTGCCATAGATAGTCAGGGTTTTATCACGGATAATGAGAGAGCATTGGAGGAACTTTTTGGGGAAAATGTGGAGAATTCTAGTCACTATGATGTGTGTTTAAATGTGATGGCCTCTCGGATTGCTACAGTTTTCGCTTCATTGAGGGAGCTTCCATATGTTCGCTACCGTGCTGCGAAGTCCCTTGATTCATCAACAGTTACAACACTTCGTGATGTGGTTCCTACAAAGCTTGCTGCTTCTGTTTGGAACTGTCTTACAAAATACAAAACTATACCCCACTTCCCCCAAACAGAAACATGCGAGTTGCTTATATTGGACAGATCAATTGACCAGATTGCTCCTGTTATACATGAATGGACTTATGATGCCATGTGCCATGATTTATTAAATATGGAAGGAAACAAATATGTTCATGAGATTCCAAGCAAATCAGGTGGTGAACCTGAGAAGAAAGAGGTTCTTTTGGAAGATCACGATCCTGTTTGGCTTGAGCTCCGCCATGCACATATTGCAGATGCTAGTGAACGGTTACATGATAAGATGACAAACTTTGTGTCAAAGAACAAAGCTGCTCAAATTCAGCATGGTGGAAGAAATGGTACTGAACTATCAACCAGAGACTTGCAAAAAATGGTTCAAGCACTCCCACAATATAGTGAACAGATTGACAAACTTTCTCTTCATGTAGAGATTGCTGGCAAAATCAACAGGATAATTAGAGAGCTGGATCTGCGAGACCTAGGACAATTGGAGCAAGACCTTGTTTTCGGTGATGCTGGAACAAAGGAAGTAATCAATTTTTTGAGGACAAAGCAGAATGCTACTCCTGAAAATAAGTTGCGCCTATTAATGATTTATGCCGCCGTTAATCCTGAGAAGTTTGAGGGTGACAAAGCAACAAAATTGATGCAGCTAGCCAGATTATCACCTGATGATATGAATGCTGTACATAACATGAGATTGCTCGAGGGATCAGCAGACTCGAAAAAGAGTTCGACGGGAACTTTTTCTCTCAAATTTGATGTTAACAAGAGAAAGCATGCAGCTAGAAAAGATCGAACCGGAGAAGAAGAAACATGGCAGTTATCTCGATTTTACCCAATGATAGAGGAGCTCATTGAAAAACTTAGCAAAGGTGAATTGCCAAGGAGCGAATATCCATGTATGAATGATCCCAGTCCTACGGTCCATGGGACCACACAAAGTGCACCGGTTAGAAGCAATCAAGTTGCGACAGCTCATTCGATGAGATCAAGGCGCACTGCGACATGGGCCCGGCCTCGTAGTTCTGATGATGGATATTCCAGCGATTCAATATTGAGACATACATCTAGTGATTTCAAAAAGATGGGCCAGCGAATATTTGTGTTTATCATTGGTGGTGCAACTCGATCAGAGCTCCGTGTTTGTCACAAACTCACAACAAAACTCAAGAGGGAAATTATCCTAGGTTCATCCAGTCTTGATGATCCTCCGCAATTTATCACGAAACTGAAGCTGTTGACACAAGAACTGTCATTAGACGATCTTCACATTTAA
>Unigene000791|m.547 type:dumb-complete len:127 strand:+ pos:140-520
ATGAGTCATTGGCTAGCAAAGCACTGGAACGAACCACAGGATATGATGTCGGCCCAAGATTCGTATCTTATGAAGGTTCCTATTTCAAATATCAAAGAACGTCTGCATTATCGCGCTATTGACACGGAATATCAATTCTTGGCGGACAATTGCGTCAGGTTACTGCAATGGACCCAAAGGGAGCTGAAGGAGCAATGTATTGCGCTCCGTCTCTTTCCCCGCACTCCTCCCTGTTACACGCGTATCCTCACTTGTGTCCGCGGTCTGTCGCTCGAGACGGTCTTGTGTACTAGTAATGGGACTCAACGTCGACAAGGCCAGCGGCTCAGTGAGTGGTCGCGGGTGCAATGTTCTAGGTGCGCCCAGTGTCAGGAGAGATAG
>Unigene000793|m.548 type:likely-NA len:129 strand:+ pos:382-768
ATGAAGGGGGATTATTTTAGATATTTGGCAGAGTTCAAAGCTGGAAAGGAGCGCAAAGAAATGGGGGATCAATCACTCGAGGCTTATGAGGCTGCCACAAGCGCTTCAATGGATCTGTCACCAACTCATCCAATCCGACTTGGCTTGGCCCTGAATTTTTCTGTTCTGTACTATGAGATACTGAATTCACCTGAGAGGGCATGTCATCTTGCAAGGCAAGCATTTGAAGAGGCTGCTTCTGAACTTGATGCCCTAAATGAAGAATCCTACAAGGACTGTACTCTTATAATGCAGCTTCTGAGGGATAACCTTACTTTATGGACATCAGATTTGCCTGGCGAGGGAGGTGAAACATCAAAAACCAATGACCCTGAAGCTGAGCAATAG
>Unigene000794|m.549 type:dumb-complete len:307 strand:+ pos:525-1445
ATGTATGCTCGTTACATCCTTCCAAGTCTGTTTGCCTACGGCCTCCTTCAGTGTCATGTTAGATTCTTGCAAACTCAGAACATTGTGATTCCGATGGTGATAAGCTCTGGGCTTACGACATTACTTCACATCCTTCTGTGCTGGATTCTAGTATTCAAATCAGGACTTGGTAGTCGAGGTGCTGCCTTGGCAAATTCAATCTCCTATTGGATCAATGTGGCACTGTTGGCACTTTATGTTAATTTCTCTCCTTCCTTCAAGAAGACATGGAGTGGTTTCTCAAGGGAGGCTTTGCGTGACGTTCTCAACTTTGTAAAACTTGCTGTTCCTTCTGCTGTTATGGTCTGTTTGGAGATGTGGTCATTTGAATTGATGGTTCTCCTCTCTGGTCTTCTTCCTAATCCGCAGCTCGAAACATCAGTGCTTTCAATCAGCCTTAATACAGGTGCTTTGATATGGATGGTTCCATTTGGACTGAGTGGAGCTGTAAGCACAAGGGTCTCTAATGAACTAGGAGCAGGGCATCCAAAAATTGCATACTTAGCGGTGAAGGTTGTGCTATTCTTGGCGGTTGCTGAAGGATTATTGTTCAGCTTAACCATGATTCTGGTACGCCACATTTGGGGCTATGCTTATAGCAATGAAAAAGAAGTCATAAATTATTTTGCTGCTATTATGCCAATTCTCGCAACATCCAGCTTCTTGGATGGGATTCATCTGTTCTATCAGGTGCTGCCCGAGGGTGTGGTTGGCAGAAGATTGGGGCTTTCATTAATCTGGAGCTTACTACCTTGTTGGCATTCCTTGCGCTGTTTTATTGGCTTTCGTTCTCCATCTAGGGGGGAGGGGACTTTGGCTTGGGATTATATGTGCATTGGTTGTGCAAGCGTCATCTCTTTTAGCCGTCAATCTACGTACTAA
>Unigene000796|m.550 type:confident-5partial len:124 strand:+ pos:324-695
AACGAGCGAGTTCTAGATCTAAAGACAAAAGAAGAACTCGAAGAAAATTTTTCTGGAAATGAAAATCTCCAGAAAACATTTCAGGCGACTTACATCCTCGAGCAAGATTACGATGCGAGCTTGAAGAAGACGTGTCGGGAGGAGATTTGCTTCTTGTGGGCCAGCAAGGTTAGGACCAGATCCAGAGCTCGTACCGATCCGACCAATGATTTGAAACAACTGACTGTCCGATCTGTCGGTGTTATGCTGGATCTGCTTTCGATCTCTCGCCTTCTCCACGAAAGCTTCCTGTACCAAAGTTCATCAAAACCGTTGATGACTCGGCCACGAAAGATCTCAGACGTCTACTTCGCCTCGAGTAAAGGTATATAA
>Unigene000797|m.551 type:confident-5partial len:125 strand:- pos:132-506
TTGTTTTCCTTCGCATACATCACAGATGGTGTACACCAGGCCTTCACAGTAGGGACATTTTGCTCCTCGCCAACCCACTCCAGAAACGTTCCTCAACGTTTAATCACCCGTGCCGTCACATTCTGTGCTAATACATGCCCTTCCCCACGACAAGCAAGGCACTTTGTTGTTGAAATTCCTATCGTGCTCCATCAGTCTGTTTGTCTCTGCCTGCAAGTCTGGATGAATCTCCCATCGGTCTCCCCAAGAAGGACACCTGGTGGTAAGATGCCCCATATTCATATCACCACTTTCTTTAACAACAACCTCCTAACTTCAGACACTTCTGCTATGGAAGTATTGAAGCCCCATTTACGCTTTCCTTCTCATCTGTAG
>Unigene000798|m.552 type:likely-NA len:136 strand:- pos:227-634
ATGCATGTCCTACTTGGAGAAGACTCAGATGACCCTTGTCAGATTGTACTGCAAAACAAAGAAGGTTTCAACCCCTGGAACCGGTCTAGTAACATTAGCCTTGTCATGGGAGGAATAAAAGCAGGTTCGACAAGTCATGGGTATACAATGTATTCTCTTGAAGGAGTAGGTCGAGTGTCTGATGCGAATGGAAAAGGATGCAAGTGGAGTGATTGGGGGATTGGCAGCTTGACATTGTCTCCGGACATATTTGGAAGAGAACCCCATCTGCCATACTTTGAAGAGAGATGTCGAGGGACAACAGAAATCTCAGCTGGGATTGTTGCAGCACAGGCTGTTTCTTCACTTCAAATTGCTGAAGATGCACATGGAGACTCCTTTCTAATTAATAGCATGTTAAGAAGGTAA
>Unigene000799|m.553 type:confident-complete len:104 strand:+ pos:185-496
ATGGAGTTGGTAGATGCTGCATTCCCCCTTCTTAAAGGGGTTGTTGCTACAACTGATGCTGTTGAGGCATGCACGGAGTCAACATTGCTGTCATGGTTGGTGGGTTCCAAGGAAGGAAGGTATGGAGAGGAAGGATGTGATGTCAAAAATGTGTCCATCTACAAATCTCAAGCTTCTGCCTTGGAAAAAAACGCAGCTGCAAACTGCAAGGTTCTGGTTGTTGCTAATCCCGCAAATACCAACGCCTTGATCTTGAAAGAGTTTGCACCATCCATTCCTGAAAAAAACACATCCTGTCTCACACGGTTGTGA
>Unigene000802|m.554 type:dumb-3partial len:164 strand:+ pos:333-824
ATGATTTTTTTCTTTTTTTATCAGTCCCTTCTGCTACCATCGGGTGACTTTATCACTCTGTTGCTCCTCCTGTACCTCTCATTCCTTATCTCTTTCCATCCGCCTTCACAAAATGTCAGAATGCCTCTAGCTAAACATTCCACCCTTTACTCCCCATCCATTGGAATTAATAACTTGATCTGTATCATTGGTCTCCCTCCATGGGAATTCTCAGTTCGAGGGAAGACCTCCTTATGCTTTAACCGGCACTCCTATTCCACCCCACATATCACACTTGGATTCCACATTTTCACTACCAATTCTCGTCTCCTCAACCTTTCACGAAAATCAGTTTTCTATCTCTCACTCACCACTACCGCTGACAAAACCCATCTCACCCTAGACAACCCTGTTTCACTACTTTTAATACTTCAATCACCCCCCCCCCACATGTTAACTGAAACGACTTCCACCCTATCACCATCTTTTCCATTGACGCGAGCGAAACCGAAT
>Unigene000803|m.555 type:dumb-complete len:120 strand:+ pos:1609-1968
ATGCCAGACCAACCCAGTTTGCTTTGCCCAACCTACGGACATCTGTCTTCGAATTCTGGTTTGTCATCTGATAGGTCGTTAATGCTGAATAGCAATTCAAGTTTCAGATGGTGGGATGTACTTTCTTCGCCATATATGCTTACCTCTCTTGGCAAGCAACACAGTCAGCTATTGAGGTGGAGTCCTCGTGCTGTAGAGAAGAAGAATACTTTCCAATTCATATTGTGGTGCAGAGTTATCACCAGTACTTGGAGAACCCCATCAGAGGATAACTTGCGCAGTCCGAACAACAGATTCAGTGGAACTGGGATGCACTCCCCATCTGACCGAAGCATCTGCCACTGCTCTGATCTTGCTTGA
>Unigene000805|m.556 type:dumb-complete len:137 strand:+ pos:620-1030
ATGGGTGGTGATATCCAAGACAGTAGACATGGAACGTATACAAAGAGACATCGGAAACAGACTTGGATTAGTTCGGCGAGAAGGCCAGGAATCGACCTCGACTGCCAGAGACATATACAATGTTCTACGAAGACACAGGTTCTGTTGTTGTTGGATGACATTTGGGAACGACTTGATTTGTCAAGCATCGGGATCCTATCCCTAATCGGGAAAACTGCTCTAAGATGGTATTTACGACTCGGTCAGAAGCTGTATGCGGATGGAGGACGCAGACGTAAAAATCAGAGTAGAATTGTTGAAATGGGTGAAGCATGGGAACTATTTAGGAGCATAGTAGGACAACACATCCTTGATCCAGAAATTTCGGTGCTTGCTGAAAAAATTGTAGAAGAAGTGCTGGTCTACCATTAG
>Unigene000806|m.557 type:dumb-complete len:156 strand:+ pos:288-755
ATGGATTTCAAACGGATCTTCATTGTGGTCGCTGATATGCCATATGTGGATGGATATTTACAAAGTCTTGTGCTAGTGTACAAGATTTGGGTGAGAAGCGGTACTCTAGTTTGCGTCTACCACCATCCTCGGAAAGCTGGGATTACCAGCCGGCCACTGTTCATGGTGTTATCAGCTTGCCTCCTATCTAGCAGGAACCATACCGATAGAAACTGCGATCCTCTGAATGCTTTACTGGATTCGCCAACATCGAGGTTCCCCATCTTTTCTTCCTGCAAGCTACAAAGCTCCTCTCTCACATTCCTTTGGACAAAATTCACAAAGCGCATGGTTAGTACTGTAACACTTGCATATAGCCCTGTCATACCTAGAACTAGCAGGTTGCAAATTGATAAACCTTGTTACGATCCTTGTTCATATGGACCGGGGAGACTGTTGGTTCTCCAGCTGCACAAAAAAGTACCATAG
>Unigene000807|m.558 type:dumb-3partial len:191 strand:- pos:3-575
ATGTATGCGGAGAGGTCCACACCCCTTCATCCTCTTCGTCATCAGTGTCACTCTCGTTCTCTTTCCTTCGCTATCACCACTTCCATTATCAACAGCAAGCTCCACATCCCCACCTCCACAGCAACATCATCTGCTACCTCACCTCCAACTGCATCTTGTGTGATATCTTCTTCTGGTTCTTCTCCGTCGGATTCAGCCTCATTAACTTCTTCTCCATCTCCGTCCACCCCGCGTCTTCTTTCACATCCTCTTGTACAGCCTTTGATTCCTCCTCGGCCCCGACAACTGACACATCCATCGCGCCGTCTTGCTCAGCAGCTTTCTCATTACAACCTCTTTGTAGTCTCCACCGTAAGCGTTGATTCCTCTGTGACCACCACTTGTTCTTGTTGCTCAACGTTTGTTGCTTCTTCTTGTTCTTGCTCTGTTTTGTTCTTGGTGTTGCTCTACTTCAGTAGCAGTGGCTGTAGGTGGTCTTGTTTAGATCTTGGGGTGTGGATTTCTTTGCGGAGCCCCTCTTCCTTCCTCCTCCTCCTCTTGGTGCCATTTTCAAGCGTGGTTAGGTTTAGGGTT
>Unigene000808|m.559 type:likely-NA len:166 strand:+ pos:160-657
ATGCAGCACGATGAGGTCATATGGCAAGTCATCAGACACAATCACTGCAGTTTCATGGCCAAGATCGAAACGGGGAATTTCTGTCGTAATCCGTATAATGTTACTGGGATTTGCAATAGAAGCTCTTGCCCTCTGGCTAATAGCCGATACGTCACTATTCGCGAGCACGACAATGTCTTCTATCTATATATGAAAACTATTGAGAGGGCTCATATGCCAAACAAATTGTGGGAGAGAGTTAAACTGCCAAGAAATTATGAGAAAGCACTAGAGATCATTGACAAACATTTGATGTATTGGCCCAAGTTCCTTGTGCACAAGACTAAGCAACGCCTCACTAAAATGACTCAGATGCGAATACGAATGAGAAAGCTGACCCTGAAAACAAGAGAGAAGATAATGACAGCACCAACAAAGGTTAGAAAAAGAGAAGGTCGAAGACTTGAAAAAGCTGAAGTGGCCGCACAGTTGAATAAGATATTGAGAACGAGTTGTTAG
>Unigene000809|m.560 type:confident-complete len:194 strand:+ pos:187-768
ATGTTTCTTGTGGATTGGTTTTACGGCGTTCTCGCATCTCTCGGTTTATGGCAGAAAGAGGCCAAGATCTTGTTTTTGGGGCTCGATAACGCCGGAAAGACGACTCTGCTTCACATGTTGAAAGATGAGAGACTAGTTCAACACCAACCTACACAGTATCCCACATCGGAGGAGTTGAGTATTGGTAAAATTAAGTTCAAAGCTTTTGATTTAGGTGGCCATCAAATTGCGCGCAGAGTCTGGAAAGATTACTATGCTAAGGTTGATGCTGTTGTATATCTGGTGGATGCCTATGACCAGGAGAGATTTGCAGAGTCTAAGAAGGAGCTTGATGCTCTACTCTCAGATGAGTCCCTTGCCACAGTGCCATTCCTGGTACTGGGTAACAAGATTGACATCCCATATGCAGCATCAGAGGATGAGTTGCGGTATCATCTAGGGTTGACCAATTTCACTACGGGCAAGGGGAAGGTGGCTATAGCAGATACTAACATCCGACCTCTCGAGGTTTTTATGTGCAGTATTGTGCGCAAGATGGGATATGGCGATGGCTTCAAGTGGGTCTCTCAGTATATCAAATAG
>Unigene000810|m.561 type:likely-NA len:151 strand:- pos:1237-1689
ATGTACACTATCGTGCTGGTGAAACACAAACAGGTGCTCTTACGTACACTCCACGCTTGGTGTCAATGGGTTGCAAGGTTCACTTGGTTCTTGAGTTCACGTGGTTCTCTATATGGTGATTTCCCAGCGTGTGGTCCTTCAAGTATTGCCACATGGACTGGTAATGTTTCCAGATTGGTATCTGAACCACATAAGAAGAATCGTTTTGCAGAGTTTGTACAAGGAAGAGTTGGACCAGCCATCTTCACGATGAATGATGTAGCAGAGATTAAGGATGAAGACCTTGTTCACTGTCTAGAAAATGATGTTCAGTTTTGGACAGATTTTGCAAAGGTGCACTATCATCCTCAAAGTCTATATGAAGTGAAGGGATTATTCACTGGTGCTCAGGAATTTAACAATTATGGAATTGGAAAAGATGTGTACTCTGAAGTCTGTGCGGTGAAGATATGA
>Unigene000812|m.562 type:likely-NA len:278 strand:+ pos:416-1249
ATGCAGGAACCACTGTACCTAAAATGGAAACAGTGGGATTGCCAAAGTGACTGCAGATACCACTGTATGCTCAACACAGAGAAAGAAAGAGAGGTTCTTGGAACTGGACCTGTCAAGTATCACGGAAAATGGCCCTTCAAACGTGTCTTTGGAATTCAGGAACCTGTTTCTGTTGCGTTTTCCGCCTTGAACCTTGCAATGCAGTTTCAAGGTTGGCTATCCTTTTTCGTACTCATATACTACAAGTTGCCTTTAAGGCCGCAAACTAGGAAGCCATACTATGAGTATACTGGCCTTTGGCATATTTATGGGCTGTTAGCAATGAACTCTTGGTTCTGGAGTGCTGTTTTCCACAGTCGAGATGTCGATTTGACTGAAAAATTAGACTATTCTTCAGCTGTGGCATTGCTGGGATACTCCTTCCTCCTTGCTATTTTACGGACCTTCAGTATCAAGGGCGAGGCTGCTAGGGTCATGGTTTCTGCCCCAGTAATTGCCTTTGTGACCACACATATCTTGTATCTCAACTTATACCAACTTGATTATGGGTGGAACATGAAAGTCTGTGTGGTCATGGGTGTTGCTCAACTTATTCTTTGGTCGGTTTGGGCGGGGTTGTCAAATCATCCATCCAAGTGGAAGTTGTGGATAGTTGTTGTTGGAAGTGGCCTTGCGATGCTCCTGGAGATATATGACTTCCCCCCTTATGGAGGCTATGTTGATGCTCATGCACTGTGGCATGGCACCACCATCCCCCTTACATTTCTCTGGTGGAGTTTCATCAAGGATGACGCTGAGTTTAGGACAGCGAATTCCATGAAGAAAGTCAAGTAA
>Unigene000814|m.563 type:likely-NA len:132 strand:+ pos:936-1331
ATGGTTCCAGAATCTGAAAATGAAGTGTATGATCACAATAAGATCTCTACAGCTTTCTTAGTGGAGTCCGATAACAGTGATCCGAATCAAGATGCATACAAAGCCAAAGCCAACAATGGAGTAGACACTTCTATGTTCGGAGACATGAGAGATGGGTCATCGGATAGTGATTCCAGCGCAATATTAAACGATGACAACAACAACAACAACAATGGGGTTTTTCAGCTTATGATAGCGTCGTCGTCTCCGTCGACTTCTTCGTTGAGATTCAGTTGTTCGTCGCCGTCTTCAATCAATGGATTTCAATCCGCAAATGCCCAGAAAGAAGCCTCATATCATCCTCACCAATTCATCAAAATGAAGAACACAATTTCTTTGGATCGGAGAGCCTTGTAA
>Unigene000815|m.564 type:suspicious-NA len:197 strand:+ pos:863-1453
ATGCAATCCCTCTCACAGGAGAACATACAACATTTGAAAGAAGTGGTGCTTCCTTCCCAAGGTGTACAGTATTTGGTGTCAAAAGATATGGAAGAGCTCTTGAGGATTGCTGCTTCGGACAAAAGGGACGAATTGAAAGTCTTTTCAGGAGAAGTTGTTCGTTTTGGGAATCGTTGCAAAGATCCTCAGTGGCACAACTTGCATCGTTATTTTGAGAAGATGAGTTCGGAATTTGGCATTCAAAAACAACTGAAAGAACAAGCAGAAACAGTGATGCAGCATCTGATGGCTATGGTTCAGTATACGGCTGAACTGTACCATGAATTGCATGCTCTGGATAGGTTTGAACAAGATTATCGACGCAAACTTCAAGAAGAGGATAATTCAAGTGCTACTCAGAGAGGAGATAGTCTTGCAATCTTAAGGGCAGAGTTAAAAAGCCAAAAGAAGCATGTTAGAAGTTTGAAAAAGAAATCTCTCTGGTCTAAGGTTTTGGAAGAGGTCATGGAGAAGCTTGTGGATATTGTTCAGTTCTTACATCTGGAGATTCATGAAGCATTTGGCAGTGCTGATGTGAGAAACAACAAATAA
>Unigene000816|m.565 type:likely-NA len:218 strand:+ pos:74-727
ATGGATCCAATTCTCAACAGAGGAAGGATATATCATATTGCTGGGCAGAGCAACATGGCCGGAAGAGGTGGTGTTATATTGACAGATGGGATGGATTCGTCCCACCCGAGTGTCAACCCATCCGAAGGTTCTCCGGCTGAATCCGAAACTCAGTTGGAGGAAGCAAGGGAGCCTCTTCACGCTGGTATTGATTTGATTAAGGGTTGTGGAGTTGGACCGGGTATAGCATTTGCTCATGCGGTTAGAAGAATGAGGTTAGGGATCGAAACGGTGGGGGTTGGTGCCTTGTGCCGTTGGAGGGACAACTATCAGTCAGTGGAGTCGGGGGATGCCTTGTACAATAATTTGGTGAAGAGGGTGAAGGTGAGTTTGCAAGATGGTGGAATGATTCGGGCGATTCTTTGGTATCAAGGTGAGAGCGATACGATAACAAGGGAGGGTGCCGAGGCTTATAAAATGAAGCTGGAGAGATTATTAGGACTTGCGGGCAGACTTGCAGTTTCCAACGATTCCTATCATTCAGGTGGCACTAGCTTCCGGACAAGGGCCATATCTCGAAACTGTGAGAAAGGCTCAGCTGGAGTTACGCATGCCATATGTTTGTGTGCGTTGACGCTAAAGGGCTCAAACTTGAATCGGATTATGTGCATCTGA
>Unigene000817|m.566 type:likely-NA len:227 strand:+ pos:2-682
ATGTCGTCCGTTGCAACATTCCTCCTCTTCCTCCTCCTACTCCATATCTTCCGCCTTTCCAGCGCCACCAACAATTCTCCGGCACCAACACCAGCGGCATGGCCCCACCAATTCCACTCCGTACTATTCATGAACAACAGCGGTTCACAGCAACTGGTTGATCTCTGGTACGATTGGCCCAACGGCCGTAACTTCAACATCATCCGGAACCAACTGGCCGACAACCTTCTCCACGACCTCGAGTGGAACAACGGCACCTCTTTCTTCTACACCTTGGAGTTAAATCAGTGCTCCTCCACCCAGTTCCCTGTCGGTATCCTTCGCCCCAACTGGCTCGATGGGGCCACCTACCTTGGCCAATACCATGTCGATGGCTTTCTCTGCAACGCGTGGGAGAAGGTCGACTTCATTACGTACTACGAAGATGTGGTCACCAAAAGGCCGGTTCATTGGTTGTTCTTCACTGGGATGGCTGCTCACGTGATGACATTTGAGGTGGGAGCGGTGTTGGAGGACGCGAATGGCAGGCACCTGTTTACTGTTTCCACAATAGTACTACAACTTTTCTCCAACGTCCACGGGATCTTCTCAACGGAGCTTCACTTGCCGGTGCACTATAATTTAGCCACTCCATCTACAATTTTTATTGGTACTTTTCCGTTTTCTGTTCCAAACGAAATT
>Unigene000819|m.567 type:confident-5partial len:140 strand:+ pos:1-420
CTTCATTTCCAATTTCAGCATTACAATGCGTCACACATGGTGGATCCCCACGCATGGACCAAAGAGAGAACTCAAATTCGCTTTGGAGTCTTTCTGGATGGAAGACCAGCGCCAAGATTGCAGCTGGTGGCTGCAAAGCTGAGGGCATCTGAACAGATGGATAGCGGGATCAAAGTACGTCCCCGCAACCGACTCATATTGGAAAGGCCTATACCACCGCAATGCTCGATCGTCCACCTAGTACAAGGGAACGCGGCGAGATCGGTTCGACATTTAGTTCTTGCTAGAGGAAATGCTTCCTGCTGCTTGAATGACAAGTGGTTTTACACTAATACCTTATTTGTTCCTGAATTGGACCCGCTACCAATTCTCGTATGCTTCACAAAAAGCAGGACTGAATACAAGAGCCAAGGAGCTTGA
>Unigene000822|m.568 type:likely-NA len:171 strand:+ pos:1-513
AAGGAACCTCATCCGCCACTACATACCCTGCAAAATTCGAATCACTTCCCTCGCACGACTTCACCATGGCGACGCTCCTTCGCGCAACCCCAGCCCAGCAGCAGCGTCAAGCTCGTGCTGCTAGGGAAGCAGCTGTCGGAAAGTCTTCTTCGTTATGCGCTTCGTCAACAACGACTTCCAAGAGAACAAGGAGCCTACTATCGGAGCCGCATTCCTGACGCAGAAATGCAACCTACCACACCGAACACATCACAGTTTGAGATCTGGGATACCGCAGGCCAGAACGCTTCGCCTCGCTCGCGCCCATGTACTACCGCAACGCCCAAGCCGCCCTCGTCTCGTTACGACATCACAAAGCCCTCTCTTCTCCCACATAAGCCCAGCCATTGGGTCGCCGATCTGCCACCGCCAATCCTCCCCAGCGCCGTTATCGACACTCGTAGGAACAAGTTCGATTTGGCACCGCCGCCGAGGAGAGAACGCCGAAGACGTAGATGCTGCCCCCGCAGCTGA
>Unigene000824|m.569 type:dumb-complete len:323 strand:+ pos:800-1768
ATGCTCATGAATATCAAGACGTTTGAGTGGGATAAGCCCACACTTGAAACATTGGGTATACCGATTGAGATACTGCCGAAGATTGTAAGTAACTCAGAAATAATTGGAAAAATTGCCAAGAAATGGCCTATAACTGGTGTCCCGATAGCTGGATGCCTTGGTGACCAGCACGCAGCAATGGTTGGGCAGGCTTGTCGAAAGGGAGAGGCTAAGAGTACTTATGGAACTGGAGCATTCATACTGCTCAATACTGGGGAAGAGCTGATCAAGTCATCTCATGGTCTGCTTACCACAGTAGCCTACAAGCTCGGCCCCAATGCACCAGTGAATTATGCGTTAGAAGGATCGATTGCTATTGCTGGTGCTGCAGTTCAGTGGCTGAGGGATAGTCTCTGTGTTATAAAGAGTGCCAGTGAAATTGAAGAGTTGGCAATGAAGGTAGAGAATGCTGGCGGAGTGTACTTTGTACCAGCTTTCAATGGTTTATTTGCTCCATGGTGGCGTGATGATGCTCGTGGAGTGTGCATTGGTATCACGAGGTTTACGAATAGGTCACATATTGCTCGTGCTGTGCTTGAGAGCATGTGCTTTCAGGTGAAGGATGTGCTGGATTCAATGCACAAGGATGCTGGGGATAATGCAGAAGCTAAGGACAATAAGGGGGAGTTTCTGCTTAGAGTGGATGGTGGAGCTACTGTCAACAATCTCTTAATGCAAATTCAGGCAGATTTGTTGGGAAGTCCTGTGGTGAGACCAGCTGACATTGAGACGACAGCGCTGGGGGCAGCTTTTGCTGCTGGGTTAGCCACTGGGGTTTGGACGGAAAAACAAATTTTTGCTGCTGAAGAGAAGGCCAAGAAAGACGTGACATTCCGACCAAAATTGGATGAAGAGCACAGGAAGAAAAGGGTGGAATCTTGGTGCAAGGCAGTTTCAAGAACTTTTGATTTGGCTGATCTTTCCTACTGA
>Unigene000825|m.570 type:likely-NA len:105 strand:+ pos:82-396
ATGGAAAAAGAGGAGAAAGCGTGCACAAAGAGGTGGGAGGCACGAACTCAGTCTTCTGCTGCAACACCATTCAGACGTATTCCCGTCTACCAATTCGAGATCTATTCGCAAAAACACACTCCAGTGGCACTGCAGTTGGGTTTGGGATTACCAATCCTTCATCCTTGCATCCAAGACTTTCAACCTATTGGGTTTGTACCACCGTGGAGCTGTGCCGATGAAGAAATTGTGTTTCTTGGGTCCGTTGGGATAAAACCTCTTGCGGTTTTGGTGTTCTACGTGGTCCTTTGGCTTGGGGTTGTGTTCGAATCCTGA
>Unigene000826|m.571 type:confident-5partial len:128 strand:+ pos:1-384
CCCTCATTTGGCTCTCATGATACAGCCACCATCGCCACCACCAATGTCATACACCCTCGAATCAAATCTTCCCTTGACATCGCCGCCATCGCTGGCTCTCACGATACAGCCACCATCGCCGCCGTGCCAACACCATTAGAGGTATGGTTCAATTTAGTTCATCTTAATCTTCTTTGTACAGCTGTCGCCGCACACCACATCTCTGCTCCACTTCCAGACCCAGATCTGCTCCCTTCATCTGTCTGTGGTGGCTCCATCCACTACACACGCATGTATCCAGGTACCGTCTCTTCTCTCTTATCCTTTGTTTTTCTCTCTCTTATCACCGTTGCAGGTCCTTCGGTGTGTGCCCCCTGCTGCTTCAACCACCCACCACAACTGTAA
>Unigene000828|m.572 type:dumb-complete len:279 strand:+ pos:916-1752
ATGGAGGTTATTTCGCCCTTTCCTCCTAAGTTGTCGGCCCTAGAAGGGCGAAATGTGTTCTTGGCTGCTGCGACATTGAGGCCTGAAACAATGTATGGGCAGACAAATGCTTGGGTTTTGCCTGATGGGAAATATGGTGCATTTGAGATTAATGAGACTGATGTTTTTATTGTCACGGAAAGGGCTGCTTTGAATTTGGCTTACCAAAATTTCTCGAGAATTCCCGAAAAACCCACTTGCTTGGTTGAGTTAACTGGTTATGACCTCATTGGTTTGCCTTTGAAGTCTCCTCTGGCGGTCAATCCGGTGATTTACGCTCTTCCTATGCTCACCATCCTAACAGATAAAGGCACAGGTATTGTGACATCGGTACCCAGTGATTCTCCTGATGACTACATGGCACTGCAAGATTTGAAGCAAAAACCGGCTCTTAGAAACAAGTACGGTGTAAAAGATGAGTGGGTGTTACCTTTTGAGGTTTTGCCCATTATCAATATACCGGAGTTTGGGGATAAATCCGCTGAACATGTATGTTTGAAGTTGAAAATCAAAAGCCAAAATGATAAAGAGAATCTTGCGGAAGCTAAGAGAATGACTTATTTGAAGGGCTTCACTGAAGGAGTTATGCTCGTTGGAAAACATTCTGGGAGGAGAGTACAAGAAGCAAAGCCATTGATTAAGAATGAGCTTTTAGAGGTCAATCAAGGCATTCCCTATAGTGAACCTGAGAAGAAAGTCATGTCTAGGTCTGGAGATGAGTGTGTTGTTGCTCTTACTGACCAGTGGTACATCACGTACGGGAACCCGAGTGGAGGAAAATGGCAGAAGAGTGTCTAG
>Unigene000829|m.573 type:dumb-complete len:114 strand:- pos:1376-1717
ATGTCTTTCTCTGGCTCCATTAACTTCAGCGCTTTCCAACTTTGGCCCCAAGCTTACATATCCATGCGCAGCACAGGCGCCAAGAAGGCGTCTTGTGAACTAGCTGTGATAGTCTCCGAGTATTCCTCTATCAACATGCTTGCTTGTTTCAAGTGCCACCTCGGCCGAGCAGGCCACCATGCAAGCTATGTGATCTGCCTCTGTGACAAGTCCATGAACCAAGAACTTGATTTAAAAAGATCCTGGCCTCGTTCTATCAGTCCGGAATGGCTACAAGTCATCAACAACCCAATAAACGTCACTTTATCAGGCCTTACATTAGCTGTTAACATGTCATTGTAA
>Unigene000830|m.574 type:dumb-complete len:345 strand:+ pos:365-1399
ATGGCTGCAGTGCCAACCATGCAAGATATACTGTCACCCGCAGGTTGGCCCGATATTCAATCCGTCGAACTCCAAGACATTCAAGTACGCTTCGTGCCAAACGCCCCAGTGCTCGAGCCTAGAAGCAGCGACTCTCAACGCTCCTATGTGCGACAAAACAATGAAAAGGTGTTGTACGAGGCTAGCTACGGCGATAGCTCGTATTCAGTTGGCTACTTGAGTAAAGATGTATTAACACTATCCTCAGCACCGACACCGACGTTATCAGAATTTGTCTATGGGTGCGGACAAGACTCGCAGGGCTTGTTCGGAAGAGCTGCAGGGCTTATAGGTTTTGCTCGTAACAGCCTGTCTATGAGCTCGCAACTCGCTCCCAAATATGGATTCATATTCTCCTACTGCCTGCCTTCTGCTACTTCTGACGGAATTAGTAAACCCGGAACATTTTCGATCGGAAGAACTTCGCTGTATAAATATAACCGTAAGAAAGAAAACGGCACATTAGCTAGCATGTATGTGCCGTATGCCTTCACCCCGATGATAACCGATCCTGACAGCCCAAGTTTGTATTCTCTACGATGGACGGGTATGACAGTAGCGGGTAAACCTCTTACTGCAGTATCTCTGTCAACTTACCGAAACACCCCAACCATCATAGACTCTGGTACGGTAATCACACGAATCCCTCTGGCCATATATGAAGCTCTAAGAGACGCAATCGTCGAAATTATGTCACCGAGGTACACCAAGGCTCCGGCATTCTCCATACTAGACACGTGTTACTATAATAAGAACCCGAAGATGATGCTTGGAGTACCCGAGGTGAGCATGATTTTTGAAGGTGGTGCAGAAATGAAGTTGAGGCCTCAAAATGTGCTTATGGAGGTGGAAAGGGGTGTGTCCTGTTTGGCTTTCGCTGGTACCTACTCCGCTGGTGGACTTGCTATAATCGGAAACACACAGCAGAAAACAATTAGGGTCGTCTACGATGTCGCTAATTCGAAAATAGGGTTTGCTTCTGGAGGCTGTGAGTGA
>Unigene000832|m.575 type:confident-internal len:181 strand:+ pos:3-546
GAAAAAACTGTTCCAGTCCAACAGAACAATGATCGCCAAAATCAAAACCCTATACTATCCATACTCAACAATTTCCATCTCAATTTCCCCCAGTTCAACAAACAACAACAGAACAACAAAGAGAAAGAGAAAGAGAGAGAGTTTTCTTCGCCCCCAAAAGTAGTTGTAGAATCAGAAACCAGAGCAAGCAATAATAAGTCCGACTCTGCGAGGATTCCAGATGCTCGCACAGAGTTTCCTTCGTTGAAGTTGGAAACTGAAGATTCTCAAGAACCCGGTGGTGGTGGACCTTCAAATATGTGGCAGGTATATGCTCTTGGTGGTTTTATGATTGGGAGATGGTTGTGGGCTCGATGGAATGAGAGGAAGGCAGCTAATTCTGATAAAGCACAAGCAGGAGACGATGAACAACCTCTGCAGACAATTAGTATTTTTTTTTATTTTATTTTTGCCTTTAAGAAACTCTTGAATATCCAAATTTCTTCTGCAAACTCCAGTCCATGTGTACTGATTAAGTATTCAGGCTATACAGGAGATTGTTTAT
>Unigene000834|m.576 type:confident-complete len:114 strand:- pos:861-1202
ATGTCACAGTCGGGGCGTATAGACCGAGCTCACGCTGAGACTCTCTTCTTGATGGCAAACGGTAACCTTAAGGTTACTGCTTGTGGTCTGAGTGCGTGTTTGCGTCGCGTAGGCAGATGGTTTGCTGCCCCAGCATGCGGCCCCCAGCTATGTTGCGCCAGAGGTCATCAACAGCCGAGACGCTGGGGCACAGCTGCTATATGGTTGTGGTGTGCTTTTGTTGTTCTACTGGAGGCTATCTTCCCTTTCGGCTCCCCCTCTCCTGGGGTTGGCAACACGCTCCGCACGGCGCTCGTGCCCCTTGGTTCCTCTCGAGGGCCCGGCCGTGCTGAAAGCTTCTAG
>Unigene000835|m.577 type:likely-NA len:112 strand:+ pos:1564-1899
ATGGTCGGGGGAACAACAATGGACGGTCACTGCCCTGATTTACTCCTCTTCTTCTCTTCACACCGTCTCGGGCCCACTCCGCGCTCTGGGGGCCGCCTCACTCCCATGTCAGACGACGACTTTTCCGACTTCGCCGTTTTCTCGGGAGGGGTCGGCGCGTCAAGTCGTACCAGACGCCAACGAAGCTCTCCCGGACGCCGACCACACTTACATCCTTCCTTCAAATACGCAAAACCTACAAGACGAGAAGAGCACGCTACAGATCTCTGTATTCATCATAATCTCCGCCGTGCGAAGCGTCACCCAGAAGCTCGACCATCGGCGGTTCTGGGGTGA
>Unigene000837|m.578 type:suspicious-NA len:111 strand:+ pos:1423-1755
TATTTTACATACAGGGGCACGGGGAGCGGAGAGAAAGGAGGCGATGGAAAGTGGCAACACCCAGATCGGGGGAAGCATGTAGGGCCCGGTGAGAGACGGATAAGGAGCAGCTACAAGAGAGGGGAGCCGAGAAGGCAGGTGGCTGAGGCTGGCGTGAGGGTGGGAAGTAGGAGGAAAGAAATAGGTGGACGGGGGGGATACAGAACCCACCCGGCGGCGACGAGAGACCAGAGGGGCAGGACGAAACGCCGGCCGGGCTACCCCGCGGAGCGGAACTACGTCAAGGCGGAGGCGGGGCGCGTGGGATGCGGACGAAAGACGAGACATGCCTGA
>Unigene000837|m.579 type:suspicious-NA len:190 strand:+ pos:1748-2317
ATGCCTGATGGAAACCAAGGGGGAACCAGTGAAGGACGGAGGCCCGGAGCGGTGGTCGGCGGCGGGGGAGGGGGTCCCAGAACATGTGGGGGCGACGGGCAGGCAGGCGTGCCCCATCGGGATGGCGGAGGTGCTCCGGAACAGGCGGGCTACACGCAGGGCGGGCTGTATCCTTCCACGTCGCGGCCGGGGGGGAGGCAGAGCCAAAGTGGAAAGGCGATAATAGGAAGACACACAAACAACGACCGTAAAAGGGGGGGGGGCGAGGGGGGGGGCAGTCCGCCGGTCTATACAAAGCGGGGTGGGGACAACATTCAATATTTGCTGATTCCATACCCAAACAAAGAACCTGTTTTTGGTTTTTTTTTTCCTTTCCCGTGTATCCAGAGCCTCACGTATGCCTCATCTTATTCGCCCAGGCAATCCCCCCTTTTGTCTTTGCTGCTCAGCGTTCTCCCCACTGTCAAGCCCTACAAGGATAGGTCAAAGTCCCAGGCCAAGATTCCAATTGCCTCTACTTCTCTCCTTCTTCTCTCTCCCACCTTTTCCATTCATACTTACTACTACTAA
>Unigene000839|m.580 type:dumb-complete len:154 strand:+ pos:1755-2216
ATGGTTGGTACCGATATATGTGGATTTTACCCACAGCCAACTGAAGAGCGGTGTAATCGCGGGATTGAGCTGGTGCATTCTACCCATTCTCAAGGATCATGCAAATTTTTGCGTCCCCTAGACAAGAGCTATATGTGTGGGATTCGGTTGCAAGTCAGCTCGAAATGCATTAGGAATGCGATAAGATCCTTCCACTTATACACCTTAAACTATGAAGCCCATACTACTCGGTGCGCCGATAGCAAGACCAATTTCTTCTCATTTCCAAATTTCCCAAAGGTTACGGGCTCAGCCGCAATTCTTATTGGGAAGTGTCTCATGGTATCCCCTGTTCTGAAAGCGGGAACTGCAGAGGTCAAAGCAATGTTTCCACCGGGACTTGGTACAGCTTGTTTGATTTGTCACAAACAATGCTGTCTAAAGAAGGGCATTACCTTCACTGTGATGCTCCATTGCACGTAA
>Unigene000840|m.581 type:confident-5partial len:305 strand:+ pos:3-917
CCCCAATCAAGAGGCTTCTCAAGGTCAATCTCGTCAAGTACATTAACATCAAGCAATGATGTTCTTATCGAAGAAGAAGAAGACGATGAATCTAAACGAGAAGACAATGACCTGAAGAGTAGGATCTTTAGGCTCAGACTTCCCAAGAGAAGCGCCACACATGTTTTGGAGAAATGGGCTGGTGAAGGAAACAAAGTCACCATGTCCGAGCTCAGGAACATCGCCAAAGAGCTCCGGAAGTCTCAGCGGTACAAACACGCCCTCGAGATATCAGAGTGGATGGTTAGGCAACAGGATTTCGAGCTATCAGAGTCTGATTATGGAGTTCGCATAGAGCTGATGACTAGAGTATTTGGTGTTGATGCTGCTGAACGGTATTTTGAAGGTCTCCCTCCAAGTGCGAAAACTGGTGAAACCTATACGGCTCTACTCCACTCCTATGCCAGGGCAAAGCTGACTGAAAAAGCCGAGGGGCTCTTTGAAAGAGTCACAGAAGCAGACGTCACCTTGAATGCCTTGACATATAATGAGATGATGACATTATACATGTCAGTTGGCCAGTTGGAGAAGGTTCCTTTAGTTATTGAAGAACTAAAAAGACGAGAGGTTTCACCAGATCTCTTTACTTACAATCTCTGGATAAGTTCATGTGCTGCCAATTTGGACATTGACAATGTAAATAAAATTCTTGATGAAATGAGTGGTGATGCTAATTCCAATGAAGGCTGGGTAATATACAGGCAAATGACCAGCATATATGTTACTGCCGGTAATCTTTTGCATTCCGAGTCCAACTCTCTTGTTGAGACAGAGAAAAAGATCTCTCAAAGGGAATGTATAACCTATGACTTCCTTATTATTCTATATACTGGTTTGAAGAATAAGAGAGAATTGATCAAATGTGGAAGTCCTTGA
>Unigene000841|m.582 type:dumb-complete len:144 strand:+ pos:2051-2482
ATGTGCCCTTTCAACTCTGCTGCTTTCCCAGACAGCCTCGCTATTGCAAAAGAAGGCGAACTTACAATTGGCACAATCGATGATATTCAAAAGCTTCAATACGAACAATCCCCCTTGGGGAGCATGCTCGGCGTATATGTCATCAAGAGCAGTCACGAACCTTTGCTGTCTGTACTTACAAGTACTGCCAGTCAAGCACAGAAGAATCAGAAAACCACTATGTTCGTTTGGTGGATGATCAGACTTTTGAGTTTATATCAACCTATCCATTTGATGCGTTTGAGCATGGTTGCTCCATCATCAGTTGTTCCTTTGCAGATGACAGTAATGCTTATTACTGTGTGGGAACTGCATATGTTTTACCCGAGGAGAGTGAACCTTCTAAGGGGAGAATTTTGGTCTTTATGGTTGAAGATGGGAAGCTTCAACTGA
>Unigene000843|m.583 type:likely-NA len:190 strand:- pos:705-1274
ATGCACTGCAGAGCTGCCTCTGTACAAAGAGCAGCAAGGTCCGCCCAACATAACCATGAGTATCTTTTGCAACCATCTCAAGATCAACATCTTCTGCTAATTTCATATTCTTGTATGATGAATACGAAGAACCTCCAGCCTTCCCACCTCATCTGGCACACACAATGTCAATTTCTCGATCAAACCTCCAAACCTCCTCAAAGCAGGATCAATGCTGTTAGGCCTATTCGTAGCTCCTATGACAATAACATGAACTCGGCTCTTAAGGCCATCCATCAAAGTCAGAAGCTGGGAAACTATGCGCCTCTCCACTTCACCATGAGTCTTCTCTCTCTTGGGGCAATGCTGTCAAGTTCATCAATGAAGATAATTGAAGGGGCATTCTTTTCTGCTTCCTCAAAAGCCTTTCTTAGATTTGACTCACTTTCCCCAGCCAGCTTCGACATTATCTCAGGCCCATTTATCAAGAAGAAGAAGGCGCCAGTTTCATTTGCGACAGCTCTAGCAATCAAGGTTTCCCAGACCAGGGGGCCATATAGCAGAATGCCTTTTGGGGTTTCACACCAATAA
>Unigene000844|m.584 type:dumb-complete len:110 strand:+ pos:305-634
ATGTCAGTGGATATACCTAACTTACTCACTACAGAGGCCAGCGCACTTGAATATGTGTGGAGAGCTTTTCTGAGTAGAAATCAGCCTGGCCTGAAATTGTTCCTGAATCAAGGGTTCCACATCTTACATTTGAGACTAACTGCTGGAACATCAGTTGCGATGTCACAATCACAATCACCTGGCCAAATCAAATCCAAATTTCTTTTGTGGATCAGCAGAATTGATAAGCGATTTGGCGACATTGTTTTACTGGTGAAGAAATGGGCCAAAGCACACGATATTAACACCCCAAGGAAGGAACCTTTAATTCATATGCTCTTTGTTTGCTAG
>Unigene000846|m.585 type:likely-NA len:100 strand:+ pos:1-300
ACTATCTCTCTCAAACCATCTCATCCTAATATTCTCTCCTTTCATTTCAGTTTCTTCCCTCTTCAAAAGCCATCGCTTTGTTCCTCAACTTTTCCCATCCTCAACAAGGACAGAGATATAGACATGTGGCAAAACCAACCGAACAACACTAAATCCTCCTACAGAGAATCCATCAAAGCCCTCGAAGCTGATATTCAGTATGCCAATACCCTGGCAGCTGCACTTCCAAGAGAGTATGGTGGAGAATGTCTTCAAATGAGATTATCTTACAGCCCATTTGCACCAATCTTCCTTCTTTGA
>Unigene000847|m.586 type:dumb-complete len:116 strand:+ pos:120-467
ATGGGATTGATGTTCTTGCACTCTCCCTCTTCCCCCACTTCCAATGGAGCGTCGTCTGTCTTCATCACATCAGGCAAGTACTCAAGGTGTATTGAGATGGGAAGTAGAAGTCGACCCTCAAATTCCACATATCAAGCATCTTCATCGAGAGTTGCCACATCCCACATGCTCATTCAAAGAACTACTCGTTGTTTTGGGGCACAAATGGAGGCATCTAGACGAATTTGTCACCTTAAGAGGTTGGCAGTATTAGGGGTTCTTCTGGTGGCTCGAACCCTCATCATTAATTTCAAGAAGAAACAATTTGTAAAGGACTTGATTGTCATTGAGAGCATTAGCGACCTCTAA
>Unigene000848|m.587 type:dumb-complete len:109 strand:+ pos:818-1144
ATGATCAAAGAGATTAACTGGGTGAGTGAGGGAGGTGAGCAGCGAGCATGCGTAGCAGCTATGAACGCTACACGGTGTAGTGCTGGAATTTACTTTTATACGCTATGTATTGTGTTAAGATGCTCTCTTTTTGTTTGGCCAGCATGGGGGGGTTCCTTTGCCTGTGTTAGTGATATTCTGCTTTTTCTTTTATTTCTTTTTCAGTTTAGGCAAGTTATGTTTCCCCTTGGAGGGATTTTATGTATGGGGTTTCATAAAATCTGCTATGATTTAATGAAGAGCGTTTTATTGACTGATCAAAAAAAAAAAAGAAGATGGAGAAAATAA
>Unigene000851|m.588 type:confident-complete len:140 strand:+ pos:3116-3535
ATGCCAGAAGATGAAGTCAGTGGGCATCTGCAGAGAGTTAAGAATCTCACTGGAGCGTGTGCATTGCTCAAAGCGGCCCAACCACCACCAAACCTGAAGAAGAATCAGAAAAAGAGGACGAAGAAGAGTTTCAGAGGACAGAAGATGAATTTGGTGGTAAAAGAAGAAAAGAAGGAAATGGTGAAGAAGATGAAAAACCCAAGGGTCCTCAACGTACTGAAGTTGAAACTGAGGAAGTTGAGCACGGGCGCTTCAGGCTGCAGTGTTGCAGGAATGGCATATGCTGGTGAAAGAGAGAGGTGTAAAAGTTCAATAGCACCATTCTCTTCTCTGGTAAGTTTCATTATTGTGGTGGAGATTGTAAAGTTCCTTTTTTGTGCCCTATTTCTTTCTGTTTTTCAGAATTTTTATCTTCCTTAA
>Unigene000852|m.589 type:dumb-complete len:142 strand:+ pos:1277-1702
ATGCTGATTTGTTGCAGGGTCCTGTTAAGCCTTCACCACAGTTTCCTCAACATCAGGGGTTTGCAAGGTCAAGAAAACAATTCTGAAAGTGTTCATGGCTTAGGAATCTCAAAAAAACCCACATTTGCCGCTTTTGATGGTTCCAGTTCCAAATTTCTATTGGGGACAGATTCAGTCAGAGCTGCAAATGAGCTTCACTGTCAATGCCCTTATCTGTTGACACCAAGTCCACGTTTTCCAGATGTGTTGGGGAATGGAAGCTACTGCTTCCACAAGTTTCAACTTTTGGTAGTGATGAAGAAGATGAATATCATGAGAAGTGGTTCAGTCAAATGCTGTTGCAAACATGATCTCTGGAGCCAAGGAAGTTATTCAGTCACCCAGGACTCAGGTGGTGGCTCATGCATTGTCTTTGGTGTTGATTAA
>Unigene000854|m.590 type:dumb-3partial len:121 strand:+ pos:944-1306
ATGGAGGAAGAGGCTAGACAATATCTTCCTAAACTGCTACAATTGCCGAGGACAGGACTCTTTAATTGGATGCTGCTGTCACAAGAAAAGGCAAATTGCCCCCCCCCCGAAGAGGCGGCCAAAGCTACCAAGATTTGGACAATGGAGGATGTGGGGGCCGTGCTGTGGTTGAAATCATGTAGTTTGAACTCTTCGTGGGCCGGAAATTGTGAGTTTAGTAAATGGAAAAAACTAATGACTGGAAGTTGGATGATGATGGTTCACTCCCCAGATCCGATGAAATATAAGGCCACCTGTACTGTACATGATATTAAAATGGAGCATGGGCTATTGCGGACTTTTAGTTTCCACATGACACAGATT
>Unigene000855|m.591 type:dumb-complete len:118 strand:+ pos:287-640
ATGCAATGGAAAGACCCCCATGTTTTAGAATTTATTGCTCTTTTGTTTGATAAAAGCTGGATTTTCTCCTCTTGTTACTCACCAGAGGTTATTGCAGGGATGGGAGATGAAGCTAAAGAGCTTCAGAATGCATCTCGTCTTGGCACCAATCCACAGAAGATTGGTGTAGTGCTAATCGTTTTGCTACCGTCTGTCTTCCGTTTTTGCACTCAAAGTTGCCTGGACCCAAGATGGAATACGAGAACGAACATAAACCAGGATGTCAAGTCGACGTTCCAGCTCGAACAAATTTGCGTTGTAGTTCTTGATGATGGGATGCAGCACTGGAGTTTCTTCGTGATGTGGATATTGTGA
>Unigene000857|m.592 type:suspicious-NA len:163 strand:+ pos:323-811
ATGGGTTCAGGATTTGTTATTGCTGGCCGAAGGATTATCACAAATGCTCATGTTGTAGCTGATCATACTTTTGTTCTTGTTAGAAAGCACGGCTCTCCAAATAAGTATAGAGCACAAGTTCAAGCTATTGGACACGAATGCGATTTAGCTATTCTTGTCGTCGAAAATGATGAGTTCTGGGATGGAATGACTAGTTTAGAGCTTGGGGACATTCCATTCTTGCAAGAAGCTGTAGCTGTTGTTGGGTACCCTCAAGGTGGGGACAACATATCTGTCACTAAAGGGTTGTTTCTAGAGTTGAACCAACGCAATACGTCCATGGTGCAACCCAACTCATGGCCATACAGATTGATGCTGCCATCAATCCGGGAACAGTGGTGGCCCTGCAATCATGGGAGACAAGGTTGCTGGAGTTGCGTTTCAAAATCTTTCAGGTGCGGAGAATATTGGGTACATCATACCAGTCCCAATAATAAAGCATTTTATTAG
>Unigene000858|m.593 type:confident-5partial len:141 strand:+ pos:1029-1451
CCATGGAGAACTAACAGAAATCGGCCAGAGAGGAATAAACATGAGCGGTGGCCAGAACAGAGGATTCAACTAGCTCGAGCAGTCTACAATGATGCCGATATCTACCTCCTTGATGACCCTTTCAGTGCAGTTGATGCACATACAGCAGCTACCCTGTTAATCAATGTGTCATGGGGCTTGGAAAAGAAAACAATTATTCTAGTCACCCATCAGGTCGAGTTCTTGCTGAAGTTGATCGAATTTGGGTATGGAAGGTGGGCGAGTTACTTAATCAGGAAATACGAGGATCTATTGACAGCTGGACAGCATTTGAACAACTTGTCCATGCTCATCAAAATTCATGACAGCACTGGATCGGCAAATAATGTTGCTACAAAGGTAGATGCAGACAACAGAATGGTCCTAACCATTTTGTACCAGTAA
>Unigene000859|m.594 type:dumb-complete len:159 strand:+ pos:751-1227
ATGCTGGTGCTGGTGTTGGAGATGGATCTCTTGATTTCCTTAGAAAAACCAACAGTTTCAACAACTTCGTTCAATGGTGCAAGCAAATCCCCAAATTTTACAGCCAATGCTTCAGGAGCTAAGCAAGCAAAATCCCCAGCTTCTCAGAATAATTCAAGAGCATCATGCAGAGTTCCTTCAATTATTAATGAACCTGTTGAAGGTGCTGAAGGAGATTTGTTTGAGCAAGCTGATGAAGATATGCCTCATGCCATAAATGTTACTCCAGCAGAGCAGGAATCTATAGATCGGCTTGAAGCTATGGGATTTGACAGAGCTCTTGTCATTGAGGCATTTCTAGCCTGTGACCGAAACGAGCAGTTGGCTGCAAATTACTTATTGGAGAATGCTGCCGATTTGAAGATTAAATGGTACTATACGGTTTCTACCCTCCCTGATCTCCAGGACAGTACTTATATTTGGTTGGGTGAAATTTAA
>Unigene000860|m.595 type:confident-5partial len:254 strand:+ pos:2-763
GCGGCCGCCATAGCTCCGGCAAGGAAGATCATACTATGTTCATCATCATCTACTAGTACTTATTTACGGAAATACGCTTCTTCTTCTTCCTCAGCGTCATCCAAGAGGTCTGTATTCGTTTCTGCAAAACAGGTCGTGGGGCTTGACCCCTCAGTTGCAATGAAAAGTAAGGCAGCAGACGCGTCCAGTGAACTAAAAGGAACGTCCATATTCCTCGTGGGCCTAAACAGCACGATGAAAACCAAACTGGGAAACGCTTTAGCTGATGCACTCAGATACTACTACTTCGACACTGACAGTCTAGTCGAGCAAGCTGCCGGAGGTGCATCAGCTGCCAAATCTCTCAGAGAGAGTGATCAGCAAGGGTACAATGATTCCGAGACTGAAGTGCTAAGGCAATTGTCGTCGATGGGGCGTCTAGTGGTTTGCGCAGGAGATGGTGCAGTTCAGAGCTCAACCAATTTGGCTTTACTCAGGCACGGCATTTCAATCTGGATTGATATCCCAATACATATATTAGTTAGTGAGGCAATAGGGGAACGGTCCGAGGCACTGGCTAACCTCACAGCACAGTACGAGAGAATGAAAGATGGATATGCAGTAGCAGATGCAACAGTCTCACTTCAAAAGGTAGCTTGTCAGTTAGGATACGAGGACATGGAAGCTGTAACTGTAGAAGACATGGCTGTGGAGGCACTCAAGGAGATTGAGAAACTGACAAGAGTTAAGAAGATGATGGAAGCTGCTGCAAGACCTTTTTAA
>Unigene000862|m.596 type:likely-NA len:150 strand:+ pos:609-1058
ATTCATCCAAGGCAAACCATACTAAAACTGTGGAGGAAAGAAAAGAAGAATATAACACGAGCCCGTGCACGAATATTTAGCTCTGAAAATGTTATTAGTGGTACAAACAGAAAAGCAGATGATGGACGTAAAGTGCATCCTAATTCTCATCTCGGCTCTGTAGAGCCTGCAAGGTTGATGAGAGGCTTACTGTTGACCGGTCTGAAAGTTTTTGCAGGGGAATTAGTGATTCATCTACAGGTAGCAGTAGATCAAGTAGAGATAGGACTGAAAACGAACCAGGTGGAAGGTACAAGGCAAACAATAAGGTTGCCATCTTTCGGGATCGCGAAGTGGATCGTAAGGACCCTGACTATGACCGAAGTTATGACAGGTACATGCAGAGATTTGATCCCGGATTTGGGTTTAGTGGAGGACCATATTCCATCCAGCCGATCTACTCTCCTGTAG
>Unigene000864|m.597 type:dumb-complete len:146 strand:- pos:1197-1634
ATGCTTCCGAAGAATCAGCCTCGCTATCAGCACAAGGGCTGCTGTCTTGCTATTGCCTTTGCAACTACACATCCTGTTCTGCTTCCAGCTTTCGACAAGACAATGACCCTGACAATTCAGGGGATCAAACTCCTGCTCTTCTTGATACATGCTTCGGATAGGAACTTGGATGTGAAAATACGAGGTTGCCAAAGCTTGACGAGGGGCCACCCTCACTGCTATACCAGGGCGGAATCGCCCAGGATGTTTTTCTTGAATTTTCAAGTTTCGGATTCTCCGACCCCTTGTCGCAGTGAAAGAATAGCTGCTGCAGCATCAACACTCTGCCACATTGTGGGTGGTCGTGGAGCTGGTTCCTGTACATCCTTCTTCAGACTAGCAATTACCATCCTAAACTTTCTCGTTCCTCTCCGTCTCAATGGCAATCATCAGTCTTGA
>Unigene000865|m.598 type:confident-5partial len:106 strand:+ pos:1-318
GATCACTCAACACACCCCACACAGAACAACAAGAAGATGAAGACCACGCTCTCAAGAGTCCAAGACGGGTCTGGAACAGAAACGGAATTGGCTCATCTCAATGGAGACATGCTGTTTGAGATTCTCAAATTTGTGGACTCAACCACACTCGGGAAAGCTGCATGTGTGAACAAGAAATGGCAGAAGGTATCAAATGATGACAGGCTGTGGGAGATCATATGTACAAGGCATTGGGAGGACATTGGTTGCCCACATGAGCAAGTTCGTTGTGTGGTTAATGCTTTTGGTGGGTTTCGTCTTCTCATTCTCTCTACCTGA
>Unigene000866|m.599 type:confident-5partial len:110 strand:+ pos:3-332
GTCAACTATAACAACCCAACAACAACAGCAGCTTCGGTATGCAAGAACAGGAACAGGTCATCCTCTTCATACACAAAAAGAGAGCAGGTCCAACCAGCTGGTCTCAAGAAAGTAGACGACAAGTCGGAGTGGTGGGCTGTAGATGGAGAGATCACGAGATTGGAGACAATGTTCCACCAAGAGAAAGATTTGTCATTCCAAGAGACAATCTCCCCAACAGGCGTAGGAACAGATGAGAGAGCAGTTCATGCGCCGGACTCGCCTTGTTCTCAAAGAATCGGAACACGAGCCCTGGTGCAAAAGATACATGGAACTCTATCAGGAGCTTAG
>Unigene000867|m.600 type:confident-5partial len:106 strand:- pos:656-973
CAATATCCTTACAACTTGGTATCAGGTGTCAGTTTGACCTCCCACCACCACCTTGGTTTTTCGGATTTGCTTTGTGCTATTGGTATCATGATGATCTGTTTAGAGTCAAGGGTTTCTATTCATTTGGTGTTGGTGTGTTACTATTCGTGTTATAGGTCTGTTTTGGATCTTTTGGCATCCTTCCACCATATCAGCTACTCTTCGAATCCCAATCTGCACACCATTGCAAATCCCAATAGACTCATCGGTGACTCATTGGTTATCACAACAGACTCATCAACAATAGATCCGTTGTTTTATAGATTCGATGGTTCATAG
>Unigene000868|m.601 type:likely-NA len:156 strand:- pos:798-1265
ATGCTTATCCGGTATCAGGTCCGTTGCCTTACTCTCCTGCCACTGATATCTCCACCATCAGAAAGCTGGGCCCAGACGCTTCGGCTCTTTCCACCTCCACTGCTACATTCCTCCTCACACCCTGCCACTGTCTTCAGAAGTTCTGACTGCAGTGATGGACAGTTTTCCTTGAGATACTCGAAACCATTTGACCGCATTACAGCTGCATTTGAACAGGCCAATGGAAGCATGGAGAAACAAAACATTAAGCACAGTAAAGCAATAGCTAATAGAACAAATCAAAACCTTAGGCTCCATTCTCGGTTCCCGAATAATCATTACTTGGGAGTTCCTGCAAGATTTCAGCAGCAAACTTTAGGCAAACCGCTTTTAGTTCCATGGCATGGTGACGGTCAGCCAAGGCAAGCGTTTTTGCAACCGAATTCACAGATATATCCTTACACAAGTAAGACTCACACATCAGTCTAA
>Unigene000870|m.602 type:dumb-complete len:208 strand:+ pos:356-979
ATGGAGGAAGGAAGATTCATGGTCGGCAGGCGAGGACTTTGCACACCTCCCATGGTACAAACGGCCTTCGATCTACTGGATGCTGGGCCCGTTCTTCATCGTTGCGCGGCATTTGGAGGTTCACCCGCGAAGCTCAATCTGATCTTGCAGCTGGTCTGCAGGCAGTACATTGACGAGCAAGCGAGCGAGCATCCTGGATACACGAAATTGCCTGCGGTAGATTTCGGAGGCGGAGACAATGATCAGTGCGCATACCAGAGGTGCAGAGCCGCGTGTCAATGTTCACGCTCTGGATCAATTGATCACTGGCTTGATCTCTGCATTTGCCAGCCCCAAGCTGGGTGCATTAAGCGACCGATATGGCCGCAAGAAAATTATCGTCATTACAGCATTGGCACTATCTTGGGCGAGGTCATCACAATCGTCGCGGCGTCTCATCCCGAGACTTTCAATGTCGAGTGGCTGCTTGTCGGTGCTGTGCTGGACGGCATGACTGGGTCGTTCATCGTCGCAATGGCCATCACCAATTCATACATTAGGATTGCACGCCACCGGCCGGACGCAATGTGGCTTTCGGTCTCATCCATGGCTGTCTATTCTCTGGTATTGCTCTGGGCCCCATAA
>Unigene000873|m.603 type:confident-complete len:110 strand:- pos:342-671
ATGGAGACCCTATCAGGTACTCTACTGCCCAGGTCCGGACATGTCGACCATGCCCTCATCGGCGGTGGAAATCTGAGAGACTGCGCCCCAAGCATGTCGATCGAGTACGCCGAAACGCAAGTTTGGGCCAAGGGGTCGATAGAACACACGGCAGAGACCGTTTCGACGCGGGGGGGTCAGACGCTTTCGAGTGATATTGACCCACTGGCCGCATCGGTCGACTTCGGGGAAAATGACTGTCGGTACCTCCCCCCAACTTTAGGGATGGCGACGAGAGTATGGCGTCGTAGTTGTAGTTACCACGGCTCACGGGGTTCCACCCTGCCATAA
>Unigene000874|m.604 type:dumb-complete len:122 strand:+ pos:285-650
ATGGCTGACCGTTATAGTCAATCTCTTATTCATCTGAAGCAGCGGAAGCACCAGCATCAGCTATCAATATCATCATCAGTCTCAACAGTCCATTCCGAAATCAATGAAGATGGATGGTATGACCAGGTCTCACTTCCCCAATGTGAATCAGAAGCTGAGAGCACTCTCTCATACCAACAACCAGAACAATCTTCACTTGACGTGGATATCATTGTTGCTGAACTTGTAATCAGACTGTGGATTGTGAAATCCTCCTTAATGAACTTGGTGTCCAAGAAAAGTGCAATACCGAATCCTCGAGGAAGATGGAGCTGCAGAAGAGCTTACTTGAGGTGTTGGAGTCCGAAGACTGATACTTCTAAATGA
>Unigene000877|m.605 type:dumb-complete len:152 strand:+ pos:1404-1859
ATGTGTTCTGGTCATGGTCAGATCTTACTTACTACCTTGTGGGACTTAAAACTGCTCAGATTTTCTTCAAGCAGATTATATATATATCTTACATGCCCCATGTCCTTCTTTGATACAACGCCTTCCGGGAGAGTTCTTAGTCGGGCATCGACAGATCAAACGAACATCGACCTCTTCCTTCCCTTCTTTCTAGCTTTAATGGTTTCAATGTACATCACAGTCCTCAGCATTGTTATCGTGATATGTCAGGTTGCCTGGCCAACTATATTTCTCATAATTCCACTGGCCTGGTTCAATATCTGGTATCGGGGATATTATCTTGCAACATCACGAGAGCTGACTCGCCTTGATTCCATCACTAAAGCCCCTGTTATCCATCATTTCTCTGAAAGTGTCTCCGGAGTAATGACAATCCGATGCTTCAAGAAGCAAGCAGGTTTGTCAGGAAAATGTTGA
>Unigene000879|m.606 type:likely-NA len:109 strand:+ pos:2523-2849
ATGTGCAGATTTCCGTTTTCTAAAGCCAGAACAATCAGGCTTTCTGCGTACCGAATCTGGATATCTGGTCGAGACGCGAGCAAGAGTCATTATTTTGACTTGGCAGCAGTGGAGGATCCCAACATTCGTCAAAAACAGTATACTTCATTGTTCTCCCACCTCGTTGATTTCCCTGGATATAGTAGAGAACACAGTGCCCTAATGAGCTGGCCAGACGTGCCCAGAAGACGCCAACAGTACTCAGAAGAAACGATTTACAAGCTAATAGTTTGTCAGCAAGAGCATTGCAGTTTAGCATTTTCGGCAACATGGTACCACAGAGCTTAG
>Unigene000881|m.607 type:confident-5partial len:151 strand:+ pos:1-453
GACATCAAGTGCGAAATTGCTTGCGACGAGGTTCCTAAAGCTTCCGAGAACTTTTTGGCACTCTGTGCTAGTGGTTACTATGATGGCACCATATTCCATCGGAATATCAAAGGCTTTATGATCCAAGGAGGGGACCCAACTGGTACAGGAAAAGGTGGAACCAGTATATGGGGTAAAAAGTTCAATGATGAGATACGGGAGTCACTTAAGCACAATGCAAGAGGAATCCTTGCAATGGCTAATAGCGGGCCCAACACAAATGGAAGCCAATTTTTTATTACTTATGCGAAGCAACCGCATCTAAATGGACTCTATACTGTGTTTGGCAGAGTGATACATGGGTTTGAAGTCTTGGATATCATGGAAAAGACGCAGACAGGACCTGCAGATCGACCTCTGGCGGAGATCAGATTAAATCGAGTAACCATCCATGCTAACCCGCTGGCGACTTAG
>Unigene000882|m.608 type:likely-NA len:195 strand:+ pos:41-625
ATGGGAAGCACAAATCTTAGCTTTATCTTCTTACTGTGTCTCGTAAGTATTTCAAGAGCTGAAAACTGTGGTCGCCAAGCCGGTGGTGCAACTTGTCCGGGTAACCAGTGTTGCAGCCAATGGGGGTGGTGCGGAACAACTGATGACCATTGTCTACCTTCTAACAACTGCCAAAGCAACTGTAGAGGTAGTAGCAGCAGTGCGGGTGAAAGTGCTAATAATGTTCGTGCTACATATCACGTCTATAATCCGGCAGCAAATGGATGGGACTTGTACAGGGTCAGTGCTTACTGTTCGACATGGGACGGTAACAGACCCTTGGCATGGCGCCAACAGTATGGATGGACTGCCTTCTGCGGACCAGCTGGTCCTCGCGGCCAGGCATCGTGTGGCAGGTGCCTACGGGTGACAAACACGTACACAGGCTCTCAGGTAACTGTGAGGATTGTTGACCAGTGCAGCAATGGTGGGCTTGATCTGGAGGAAGGAGTTTTCAGACAGCTTGACACCAATGGAAGAGGCATCGTCAGGGAAACCTTATCGTCAACTATCAGTTTGTCAACTGCTAAGGTGCTTCGACAATAA
>Unigene000883|m.609 type:dumb-complete len:112 strand:+ pos:1630-1965
ATGGGGGAGGGCTTAGCGAAGCTCTTGCAGCACTCAAGTATTTCATCTGGAAGTTTCGCTTCTTCGAAAGAGCTCAATGAAGCATACTTTGATTCCTCGATGTTGTTTCCAGACACAAACACCTCTTTTCCTTCTACCATGGAAGACTCGTCTTCTTTTTTTGTGTTGTCTTCATTCTTCTATTTTCTCTTTCTTGTCGCCGTCGTCTTCTCTTGTCGTCCAACACCCATTCCACGTGTTTATTATGCTTGTCTTTCTTCTTCTTTTTCTTCTTCTTGCTCTCCGGGATCTCGTCTTCCTCAACTGACTGACTCGGCCTTCTCTTATTACGTTTAG
>Unigene000884|m.610 type:confident-5partial len:316 strand:+ pos:3-950
AGTCTTCCGTGCGCCCCTTCTTCCCTCGCCACCATTACTATACCCAACTCCCGTCTCCAGCTTCAACAGAAGCCAAACTCCTCGGTGTCCTTTGCTTCCGTCCTTTCACAGGCAAGAGATGAATCCAGCAAATCTGTGTTTCCTTTGTTCCCTCTCACTCATCGATCTTCCAGGACTTCAAAAACTGCCACCAAAGCTGTTGCTTCCACTGACAACGTTACTCCAGCAGCTAAAGCTGTTCCCGACGTTCCAACCTATATGGATGCGACTGTGGAACATGTTGCGCTCCTTCAAATGCAGGAGCCACAAGATGGCACCAAAGAGAAATTCCGGCAAACATTAAAGACCGCATTCAACAGTCTGAAATGCCTCCCCGGAGTTCTTTACCTATCTTCGGGATTTGTTGGAGAAACATATTCTGCACCTGGACCCTTCAACTTCTTCTTACACAGCAGGCACACAAACCAACTGCACCGAGACCGTTTCATGCTGCACCCGCTCAAATTTGGGTTTTCCATGGGATTCACAGAGGGCATTTGCGACGACTTCATGATGCTTGATTTCATTCACAAGCACAATGAACCACTTGACCATCCACAATATGGCTATGCAAATCGTTACGTATTTCTAAAGTTGAAGGACGGGGTGGATGAATCATCTCTGGCAGAAGTCATTGAAAGCTCTTTCCCAGGTAGTCTGGCTAAGCCTACATTTGGGAGTATTATTGAGCCATGCTTCACTGTCCCTGGTACAGAAGCCGATGCGGTTAAGGGGTACAATTTGGGGATGCATGCCGCATTTCCTAACAAAGCCGCTTTGGCTGCATTAGGTGCCCCTGAAGTATTTGGAAAGGCGCTGGCGGACAAACTTGCGGGAGTGCTCGTAGACAACCAATCTGTGTTTGTTGTTGATTATGAGGTTGACCAAGTTTATAATGGAACATGGTAA
>Unigene000885|m.611 type:dumb-complete len:441 strand:+ pos:1831-3153
ATGGAGAAGTCTTCTCTTGATGCAAAACCTGATGCTACTCGGCAGCCATTGCCACAATGGTTGCAGATTGCAAAGCCTGACAATGACAATGCAAAGTCGCCTGATCAATCACAAAACAAAGATCAAGAAACGGAATGGAAGCTAAAAAGTGAGGAAATACAGAAAAAATGGAACGATACATGCCTACGTCTCCACCCGAGTTTCCATCATAGTGTGACCTGTGAGAGAAATGCTCCAGCCTCATTTCCAATGAGGAACCTGTACAATTCAAACCCACTTAGCAACCAAGCTTTCCAGCCGAAGTTGCAAGTGAACAGAAACCTTGGGGGAACCCTGCGACTCAGTCAGAATCCGGTGCTGGAACCGCCTGCTGAACGTGTTGTCACCCCACCTGGAAGCCCAGTAAGGACCGATTTGGCCCTTGGTAATCCCAAGGTCCCAGAGAGTACCCCTGAGAAACCTCAAAACGAGCTGTATGTCAGGGACTTCATTGGTTGCATTCCTTCAAAGCCGGAAGAAAAGGTAACCGAGACAAAGAAGGACAAATTGGCCAGTATATTGGATCCCGATTCCTTCAAGAGTCTCTTCAAGGGGTTGGAACAAAAGGTTCCATGGCAGAGTGATGCAGCATCAGCAATAGCTGCAAACATTATCGAATGCAGATCAGGCAACAGTAGACGTCAGGGCTTTGGGTCTAAGGGTGATGCGTGGTTGTTGTTTGCAGGTCCTGATAGGATCGGCAAGAGGAAAATGGCAATGGCTCTTTCAGAGCTAATATGCATGAGTAGTCCGGTAACCATTCGCCTTGGCTCAAGAAACAATGACAATGCAGAGTTGGATGTAAATTACCGTGGTAAGACCTCACTGGATAGAATAGCAGAAGCCATACAGAGGAATCCGTCTTCTGTGGTTGTACTCGAGGATTTTGATCAAGCTAATATGCTTTTTCGTGGGAGCATCAAGAGAGCTTTCGAGAGGGGCAGATTACCAGATTCTCGTGGACGTGAGGTCAGTCTGAAGAATGTTATCTTCATCTTGACTACAAATCATGTTACACTTCGTGAAGAGAAGCTGGCAAACTTATCATACAGAGGATGGCAGTTAAACCTATCTGTAGGTGCAAAGTCGCGAAAACGGAGCCTACACTGGCTTCAAAACAACAAGACAGCAAAAGCAAGAACAGATGCAGCTTCTTCATTGTCATTTGACCTTAATGAAGCAGCCTTTGCAGAAGATGACAGGACAGAGGGTTCTCTCACTCTAGTGATCTTACTATTGAGCATGAAATTGAACACAATCTCCTTTCCAGCCAGCCTGAAATAG
>Unigene000888|m.612 type:confident-complete len:289 strand:+ pos:199-1065
ATGGGTGATAATGTCGTTTTGACCGTGGACCGTCTTGAGATACCGACGACCTTGCAATCTGTTCAAGAGGATGGGACAGTAAAGGTTATGGGAGAAGGTTCGTCTTCCAGTAATACTGCTTTGTCTAAGGGGGACAAAGAGGGAGTGGTGGAACTTGAAGTTTCTGATGAGGAACAGCCTCTTCTTCAGACTGTGGAATGTCGTATTTGTCAGGAAGAAGACAACATAAAGAATTTGGAGACCCCTTGTGCTTGTAGTGGGAGTTTGAAGTTTGCTCATAGGAAGTGTGTTCAGCGTTGGTGCAATGAGAAGGGAGATACAACTTGTGAAATCTGCCATGAGCTTTATCAGCCTGGTTATACTGCTCCGCCTCCACTACCTCAGGATACAACTATAGATATAAGTGAAGGTTGGACCATCTCTGGTTCTCCTCTGGATTTGCATGATCCTCGGCTATTGGCAATGGCAGCGGCAGAGCGCCATTTTATGGAAGCTGAGTATGATGAATACGCTGCTACGAATGCCAGTGGCGCCGCATTTTGCCGCTCTGCTGCTCTAATTTTAATGGCCCTTCTGCTTTTAAGACATGCTCTGAATATAACAAATGCTGATGGTGACGGTGATGGTGATGATGACGCATCCACCTTCTTCTCTCTTTTCTTGTTACGGGCTGCTGGATTTCTTTTGCCATGTTATATAATGGCCTGGGCGATTAGTATCTTGCAGCGTCGAAGGCAGCTTAGAGAGGAAGCAGCAAGATTAGCGGCAACAGAGGTTGCGTTCCTGATTCAGTCAGGGCAAAGGAGAGGTCTTCAATTTACCATAGCCCCAGCACCTGCAGCAACTCCTCGCCAGGAGCCTGTGTAA
>Unigene000889|m.613 type:confident-complete len:143 strand:+ pos:443-871
ATGAGACTTGAGCTTTTAGAAGGAGTGGTAGCGTATCACAGCGAACAATTTGACAAAAGTCGGAAAGCACTGAGCTCTGCACAAGCGAATTCCTTCAGCTTCAGGTTTCAGATAGCCTTATCACTGATTATGGGGATGGGTTATAAGCAAGAAGCAGCCAAAAGAGCACTCAGAATGAACAAAACAAGTGTGGAGCATGCTGTTGAATTTCTTGTCCAGGAGAATGAAAAAAAGGCACAAAGGAGGAAGGATAACATCCAGCGACAAGAAGAAATCATGGAGCAGAAACTTTATGGGACAACTCCTCTTAAGAAAGCTGTTAACCTTCAAAGCTTGAATGAACTAGTCTCAATTGGGTTTGAGAAAATCTTGCTGCAGAAGCTCTCCGAAGAAATGAAAATGACACTCAAAAGGCCCTGGATGATTTGA
>Unigene000891|m.614 type:confident-complete len:149 strand:+ pos:829-1275
ATGACCCCCATGCATATCTTGATGGTGAATGCATTGAATGCATGGCAACATCTGATAATCGTGCGTGCTGGCTTCACTAACAAACTTCGGGATGTTCCAACTCTCTGTTCCATGCTGACATACAAGCAGGGCTTTCCCGAAATTTTGCAAGGAATTCCGTTAGACCCATACAGAAAAAGATATTCACCACCGTTCAATGAATTTGAGGTTGATTGTGTGTTTTTACCCCAAAATGCACCTACAGTCGTGTTCCCTGCCATTCCAGGCCCTTCCCTGTTTTTGGTAACATCTGGTGAAGGGAAGATACAATTTGAACCATCAAGCAAAGAGCATGTAAAGCAGCACGTGCTTTTTGTGCCCGCAGAGGCAGAGATCAGCATAACATGTGAACAACAGGGAGGGAATACAAAGCCTGTTTCAGACTTAAGTTGTACAGAGCTGGAGTGA
>Unigene000892|m.615 type:confident-5partial len:100 strand:+ pos:3-302
CAAGATGGCACCGAAGAAGGAAAAGGCACCGGCAGCATCGAAGCCCGCGAAATCAGGCGAGGAAAGCAAAAGAAGAAGAAGTGGAGCAAAGGAAAGCAGAAGGAGAAGGTCAACAACATGGTTCTCTTCGATCAAGCCAGTTACGACAAACTTCTCTCAGAAGTCCCCAAGTACAAGCTCATCACTCCCTCTGTTCTCTCCGATCGGTTGAGGGTATGTTGGGGTTTTCTTCACAATTTTTTTAATTCCATTTTATTTTGGACAACTAGAATTAAAGATGATATTATGCTGATATTGTAA
>Unigene000893|m.616 type:confident-3partial len:325 strand:+ pos:3325-4299
TTTATTACCCACATTTGTAAAAAAACAGAGAGTAACAATGTAAAACTTTATTTGATAAGATACTTTTTTTGTAGGAAAAAAAAAAAAAAAAAAAAAAAAAAAAAAAAAAAAAAAAAAAAAAAAAAAAAAAAAAAAAAAAAAAAAAAAAAAAAAAAAAAAAAAAAAAAAAAAAAAAAAAAAAAAAAAAAAAAAAAAATAAAAAAAAAAAAAAAAAAAAAAAAAAAAAAAAAAAAAAAAAAAAAAAAAAAAAAAAAAAAAAAAAAAAAAAAAAAAAAAAAAAAAAAAAAAAAAAAAAAAAAAAAAAAAAAAAAAAAAAAAAAAAAAAAAAAAAAAAAAAAAAAAAAAAAAAAAAAAAAAAAAAAAAAAAAAAAAAAAAAAAAAAAAAAAAAAAAAAAAAGAAAAAAAAAAAAAAAAAAAAAAAAAAAAAAAAAAAAAAAAAAAAAAAAAAAAAAAAAAAAAAAAAAAAAAAAAAAAAAAAACAAAAAAAAAAAAAAAAAAAAAAAAAAAAAAAAAAAAAAAAAAAAAAAAAGAAAAAAAAAAAAAAAAAAAAAAAAAAAAACAAAAAAAAAAAAAAAAAAAAAAAAAAAGAAAAAAAAAAAAAAAAAAAAAAAAAAAAAAAAAAAAAAAAAAAAAAAAAAAAACAAAAAAAAAAAAAAAAAAAAAAAAAAAAAAAAAAAAAAAAAAAAAAAAAAAAAAAAAAAAAAAAAAAAAAAAAAAAAAAAAAAAAAAAAAAAAAAAAAAAAAAAAAAAAAAAAAAAAAAAAAAAACAAAACAAAAAAAAAAAAAAAAAAAAAAAAAAAAAACAAAAAAAAAAAAAAAAAAAAAAAAAAAAAAAAAAAAAAACAACAAAAAAAAAAAAAAAAAAAAAAAAAAAAAAAAAAAAAAAAAAAAAAAAAGAAAAAAAAAAAAAAAAAAAAAAAAAAAAAAAAAAAAAAAAAAAAAAAAAAAAAAAAAAAAAAAAAAAAAAAAAAAAAA
>Unigene000894|m.617 type:confident-5partial len:121 strand:- pos:178-540
GGTTTAGCCTACCGCCTCGAACATAAGCCAAGCTCCGAGCAAAAATCAAATCCAAGCTCCGACGCCATCAAGATCCAATCTTTCTTCCAATCGCCTCTCTCTCGCACATCAATACCAACAAAAATCAGCAAACATGATCAATTGGGAGCTCCGGCTGCGGCAACCACCATCTCATCCAACTTCTTTCTTTCCTTCTCAAGGGGAGGCGGTGGTGGTGCTCCACCTCTTCTCGTCTCCTTCAAATCTTTCCGCTCACCTCTTCTTCCTTTTCTTCTTCACTTCTCACACAGGAACAGCCAACAGAGGAGGGGCGGCACAACAACAGTGGTGGTCACAAAGTGGAGTGGTGCGGTGGTGTGGTAG
>Unigene000895|m.618 type:confident-5partial len:115 strand:+ pos:2-346
AGGTTCTATCCTCACCAAAACCCTAGTCCTTCAGTAAGGCAATCGACATCTAGGAGATCGCCAGTCCGGTCAAGATTCGAACTCAAAAACGTCGTCGTTGTCAGGCGGTGCGAATATGTAAATCATCGTTCGGTCCAGTTGGACTTGACAAGTGCTGGTGATGACATTGGTGACGTGACAATACCTAATGATGGGGCCACAATACTGAAGATGTTATATGTAGACCATCCAGCGCTAGGTTCTGTGGAGTTGGCTGAGTTACAAGATCGAGAAGTGGAGAGGAACAACTTCTGTGGTATTGTTGCTGCGGAATTGCTCAAGAAGCTAATGATCTTGTGCGAATAA
>Unigene000896|m.619 type:likely-NA len:186 strand:- pos:43-600
TTCTCCCCCCAAAACACAATCCCTCAGAGCCAGAAACCATCTACATCCCCAGTACTTTCCCCCGACTTTGACCCGAACCTTCTATCAAATCAGGGAGAACTACTCGAATTCAACTCTTTTACCAGTCAAATTAATTTTCCAACGACCCAACGACACTCGGGCAAATTTAGACAAGCCCACGACTTCCCATACATCGTAACAAGCAGCCTCATCATAAGCCCTTGGCCCCCTTCAACAAGCCGTAATCAAAAGTACCTACCAAAGCCGTTTCCCCCCCATCGGTTCACGAATCTCTTGCAACCCATTTTCCCCCCCACCGCCGCTGGTCTCCCCCCTCACTCTTATAACTACACATGGAATTTCTCCGGCCCTCCTTTCCCCTCTCATACACCCTTCCTTGAACCTTTGGCCGGTGCTCTATTAAACCACTTTAATTGCTTCCATCATTCATTTCCTTTCCACTTTGATAATGTTTCCTTAAAAACATTAACTCTTTCTTGGTTCTCTGTCTTTTTTCGTTTACGGTTTTCAACAACATTTGCATGCTCTTCCGATTGA
>Unigene000897|m.620 type:likely-NA len:177 strand:- pos:1459-1989
ATGGCTATGACGATCCGTGCTGCCATTGAGAAGCAAAAAACTGTCAAGGACAAAACCAATATGATTAGGTTACTACCACATGGTTTGGCTTCACCAAACACAGGGCTCTCAACTCATACAGTGTACATGGGAGTGCTTTGGGTTGCCAAGGTTCAGTTTGATGTCCACAAGAAGAACATAGGGTGGCCTATGGCCAGGTCCAGTGCAGAGGATGTCAAAAAGCACTGGGCCGCCCTATATGAAGGATGCTGCCCTGAGGTGAATGGAAGCGCCCTTTGCAGAGTACGAGACGCACTACGTGAGAAAAGCGGCAGCGCTCAAATCATCATTACTGTGAACTACAGCTGTTGGGAGAAGGCCACGCGCAGGGACACATCGAGAGCCAGCAGCGGCCCCAGAAAAACACTGTCCCAGCCGTGCCACCCCCCATTGCACCCCCCCCACGCCCCCCACCCACACTTCCCCCCCTCCGCAAGCACGTTTCTCCAACTGTTTTCGGGATTCCCTGAGGTTGGTAGAGGCAACTCTTGA
>Unigene000898|m.621 type:dumb-complete len:154 strand:+ pos:1147-1608
ATGATAGTAATGGTTCGGTGGGTTCCCCTCGTTGTTGCAAGCACAATTCCAGTTTCTATGACAAGTGATGTAGGGAAGAAATCCTGGGTAATTAAAGAAGGTCGTGCAGTTCCATTGAGTAGGGATTCAAGTTCTACAGAATATTCTAAACAGTATTCTGCTGTAGACAGCCTACAAATAGCGTCAGATACTGTTGGAGACGTGGAAAATACAGCATTAAATACCGTTCCTTCTTACTTGGGTACATATGGAGATGATAACTGCATCCAAGATTTGCGGAATGTCACAAGCTCTGTAGAAGTTGAACAACACTCTTGGGCTTATCCAGAGAAGGATGATCATAAAGCTGTAGATGGCAAAGCTCATAGTGTAAGTTCTGGGTTATCATCGCTGGGTGTTGATACTTTTCATAGTGAAGAGGGTTACAACAATCCTATCCAGAACAGGTGGAAGAACAATTGA
>Unigene000899|m.622 type:confident-complete len:198 strand:- pos:948-1541
ATGCAAATTAAGTTCCTCCTTGCATGTTGCTGCTCGTCTGGCGTTTCAAGCTTCCTGGAATTGCACCATGTCTTCGCGGTCCCCTTCAGTCCAAGCAGCAAAATGTCAAGGGCTGATGCACGTTCCAATGTTGCGTCTCAAGTCTGCCCCCTTATGTCACGACAGACTGCAACTTTTAGTACTTCGACTTGCTGGCACGTGTTGATCAAGTCCAGAAACGCAAGGAACCGTTCTGTGCAGATTCCCATGATATTTTCTGCCCATGGCCCATCATTTAACTGTGCTGGCTCTCAAATTGCTTTGCACCAGATTTCACCACACATACTACCATTCCTGAAGGTATGCAGTTCGGAATTGCTTGAAAAATTCATTGGTGGGTGCTCGCACAAATACAATTTTACCCATTGCCATGTCTTCAGCGGTTGTGGTGCAAACGCCGTCAGTGTGCTTGGATTTAAGAACCTTGCTCGTGGGAACGAGGGTCAGTCATGGTACACGCCCAGGGGGAACATGAATGGCCATATCCAATTTTTCAGCCGCTTCTTTCCTCATCAGAATCTTTCCCCGTTCCATAAATCACCTGAAGACCTTTAG
>Unigene000900|m.623 type:suspicious-NA len:233 strand:+ pos:1-699
GCTTCGAATCCCAGCCTTCTCCTCACTACCAACTTTCCCCTATACTCTTCAACATCTGTTAAACCCTTCAGACAAACACTTTCATTCCTTGTGAAATGCAACTTAGAAGACAGTGATAATGGGGGTCTAAAGAATGCTTTGTCAGGTATGGTGGATAAAAGAGTAGAAGAATTGTTGAATAAAGAAGAGAATAGGGGTTTGTTGAATGGGTTGGAGAAGGCGACGATAAGAGTCGAAAGAGCCAAAATGGAGCTTGCTGAGATTAAAAGGCAAGAAATTGAAGCGGCCCAAATGAGGAAATATGTCGATTATCTTGAAACCAGAAAGAATGAGATTGCAGAATGCCAGAAGGAAATGTCTGAAGCAAGAGCAATGGCTCAAGAGGCCGAGCGCTCTCTATCTGCAAACCTGAACAGTGTTGCTTCTGAAGATGGGGAAATCGACAAAGATCAAGAGAGAATGGAGTCAGTCAAAGCAGCATCTGTTTTCGACACTGGTTGGCACTCTCGCAGGCCTCCCTCTTTCACTTTCTCAAGTTTCCACTGGCGAGCAATTGATACTCCCTTTAGCAATCAGTGCCATTTGTGTGCTTTATTTGGAGTGACATACCGATACACTATGAGGAGAGATTTGGATGACGTTCATCTAAATCAGGGGTTTCTGCAGCTTTTAGCTTCGCTAAAGGGCTTGGTGCGTTAG
>Unigene000904|m.624 type:dumb-complete len:340 strand:+ pos:1217-2236
ATGTTCATCTGCAGAAAACGTCTTGGAAACCACATATGGGAAACTGCAGCCACCCCTTGGAAAACATCGTTTAAAGATAGTGGAATTCATCTCCATTTACTATCAGTTGGAAGCGAAGCTGCTGAGAATGAACTTATTCATCTTGGAGCAATACGACGTATACTGGAGTTGTTCTTTGAGTATCCATTCAATAACTTTCTGCATCACCACGTGGAAAATATTGTAGTATCGTGTTTGGAGAGCAAGAAGACAGCACTAGTCGAACATCTTCTTTCTGATTGTAACCTTGTTGGTAAATTAGTTGCAGCAGAAAAGCAGTTCATTTTAGCAACCGAACCAGGCAAGCCAACAGTTCCTACCGAGGCTCGACCACCACCCAGGATAGGCAATATTGGGCACATAACGCGTATCGCAAACAAGCTTATCAATTTGGCGAATAACAACCCTGAAGTTCAGGCTTACCTGCAGGGAAATGCTGAATGGGAGGATTGGCACGCAAATGTCCTACTCAAACGCAATGCTGTTGAAAATGTTTACCAGTGGGCCTGTGGGAGGCCAACTGCATTACAGGACAGAAATAGAGATAGTGATGATGATGATTTCCGAGATAGAGATTATGATGTTGCTGCACTAGCTAACAACTTGAGCCAGGCCTTCCGATATGGGATTTATAGCAACGACGACAATGAAGATGGTCATGGTTCTCTTGAACGAGATGATGAGGATGTTTACTTCGACGATGAATCCGCAGAAGTTGTCATATCATCACTTCGTCTGGGCGACGAGCCGGACAGTAATTCTCTATTTACAAACTCCAACTGGTTTGCTTTCGAGGATGAGAAGAATCTCGAAGAGCGTTCTAGTGGCGCACTCACCTCACATCCTGAAGAGGCTGGTGTTATTAATTGTAGCAACGATGATGAAGTCGTCGTTGGTGAAGACGATGACATAGTGACACAGCAACATCTTCTCAAGACCCTGAATCCAGTACTGAAACAATTCTGGACGTATAGGTCTTGA
>Unigene000905|m.625 type:confident-complete len:179 strand:- pos:654-1190
ATGCTGCTTCAATTCCTCAAAACCTGGAACCAAATATCTACCAATGGAAAAAAAAATCTACCAATGGAAATTCCTCAGCATACCCCTCTCGAAACCCCTCAACCTTATCAGGAGGTGTGTCCCATTGTTAACTATTTACCTAAAAAGTATCATTCCACGAGGATTTTCAGAAAGCTCAGTGAAGAAAAATCCCATCATAGAGATTGTATTCCTGCTTCCCTACCTCTTTACTCGATATCCAAACCTTCTATTACCCCTACCCCATCTTCCACAGATGAGTCAAATACTCCTCTTACACCCACTCCAATACCTTCACCTTTCTTTGACATTCCTGTTCCAACTAAACCAGGAAGGGAGCAGTCTAATCCTGATTTCCGGTGTTTTCTCTGTAGGGAGAAAGGGCAACCTACAATTTTTGCTTCCTTCATGACTTTCCCAATCCTTGTCCTAGACCTCTTCATTCAGACAGAGGCAAAAGTTTTTGGAAAATTGGCAAAGAAAAGAGAGAAGAGGTTGAACATTATTGATCCCAGTTAG
>Unigene000906|m.626 type:confident-complete len:112 strand:+ pos:245-580
ATGCCGATTGCGACGGGACATGAACGAGAAGAGCTCGAAGCCGCGCTCGAGGGAAGAGACCTTCTTGACATAAATCATCCTGCTGGTCCGTTTGGTACTAAGGAAGAGCCTGCTGTTGTCAAGTCTTACTACGATAAGCGAATTGTTGGTTGCCCTGGCGGTGAAGGCGAGGACGAGCATGATGTTGTTTGGTTTTGGCTGGAAAAGGGTCACCCACACGAATGTCCAGTCTGTTCGCAGTATTTTACGCTAGAAGTGGTTGGTCCTGGAGGACCCCAGATGGGCATGGTGACGACCATCACTGATCCAGCTTACAAGTTTATTTGGAGAGCATAA
>Unigene000909|m.627 type:dumb-complete len:103 strand:- pos:1306-1614
ATGATGATCTTCCATCTGTGTCACTGTTACAGACTGGTCCTTCAAGTAAGGCACAACATATCTTTTCAAGTCTCTCTTAGAAATATCAAGATGATCTCCAGACACACCATGTATCTACTTTCCTGCTTCATCCATGGTTCTCAAACCATCCAGTCTTCGATGTACAAACTTAGTTTCTGTGGCGCAAAACTAGATCAAACGCCCCATCTTCATAAGAACCAACCCGTAGGTTTCTTTGGAACCAACACTGTCCTCATTCTCAAACATTATAAGCACCAATTCTGGAAGCTAGAGAATCGCTCTTTGTAG
>Unigene000910|m.628 type:dumb-complete len:119 strand:- pos:1384-1740
ATGATACACTCTCAGCCCTGGGTCACCCAATGGAAATCAGTGCTGGCTAAAGCGTTACATATCACAAAATCCTATAGCATGAGTTGGGGCATCTCAGAGATGACGGGAGGCGCGCACACCACTTACATACGTTGCTGTCAACGGATGCAGATGCTTCTGATTCAAACTTTCCCAGGAATCGGTGGACACACACAAAATCGCCAATTCCCTGGTGACAGAGATCCTATATGTGCTTCCAGACGCGTGCAGCCTGTAAGGTGTGCGCATTTAATGCAGTCACTCATGAATACACCTCTGATGGATCCAGATGTTCCCAACCAGGAGACACCTCTCTCATGCTGTTTTGATGGCACCTAG
>Unigene000911|m.629 type:likely-NA len:135 strand:+ pos:459-863
ATGGGTGCGGAGGGTCTTGCTGTTCTCTGTCACTACTATCCAGCATGTCCACAACCTGAATTAACCATGGGAACTACCAAGCACTCAGATGCCGATTTTCTGACGGTTCTGCTACAAGATCATATAGGTGGTTTACAAGTTCTTCACCAAAACCAATGGGTTGATGTCCCTCCTATACATGGAACACTGGTTGTAAACATTGGTGACCTCTTTCAACTCATCTCCAATGATATACTCAAGAGCAGCGAGCATCGAGTGTGTATCAAAAAAGAAGGCCCAAGACTATCTGTAGCATGCTTCTTCAGAAACGGATTCGAGCAATCTACAAAGTTGTATGGTCCTATTAAAGAGTTGCTATCTCAAGGAAATCCTCCCATCTACAGGGAAACCACAGTAAAAGAGTAG
>Unigene000912|m.630 type:confident-complete len:112 strand:- pos:184-519
ATGCGTTTCCAGGAACATTATGAGCCTGGCGACCAAATCCTTGTAGGGGGGAGTCAACGTTCCCATTGGGCAAGCTACCGGCTTGACTTGTCTCTGGTTAGTGAAAACTTCATTCCCATACAACGGAACCTGACATCAATCATTCGACAACTCAAATCCTCAGCATTAGTTGCGGTGGTATCGTGTGTCTCCTGCCAATTGCGCGAATATTGGATCGTCGGGCCGTGCTGTAAAGTTGTGTTTTTCTTGCTATCGGCGATCGTCAAAGAATCGAGTTGTAGTTTGTGCTTTGCTTATTACTGTGCTAGCGGCAGGTGGTGCTTCGGCGGACGATGA
>Unigene000913|m.631 type:dumb-complete len:108 strand:+ pos:823-1146
ATGTCAATTAAAGATGGTCCCGGATGTTTGATGTTGCGGTGTCCTGATCCCCCATGTTGTGTTGCTGTTGATCAGAACATGATCTATCAGATAGTTTCTAATGAAGATAAGGCGAGGTATAATCACTTCCTTCTTAGATCCTATATCGAAGACAATAGAATGATCAAATGGTGTCCTGCTCCCGACTGTAATTTTGCTGTAGAATATTCAGTTGTAGTGAGAGCTATGATGTTTCCTGCAAATGCACTTATAGCTTCTGCTGGAACTGTCTTGAAGAAGCTCATCGTCCAGTGGATTGCGATACAGTGGCCAAGTGGAAATTGA
>Unigene000918|m.632 type:dumb-complete len:189 strand:- pos:824-1390
ATGTTTTCTGAGACCGGCTATGCTATTGGCATCAACTACAGCCACAACGGACTTGAACTTTTGTGTCTGACTACGAATGGCTTGAGCAAAAAGAGCGTGAGATTTTTCCTCGGTAGACATTTCGGCATATTCAGATTTAGAAGAGGTGGACTTTTCAGTTTTGTTAATTGGCCTACGCCCAGCACTATTCAATCCAATTCTCAGACCTTCAACAGCAACCTGAAAGGCCTGAACTTCAGACAGAAGTTCGGAATCAACTGTTTCCCCTTTATCTACACTATGAAGCATCCTTCGTGCATGAGCCAGAGCCGTTTCAATGGACGGAAGATTATCAATACATTGTGCAAATCAATCAAAATGGGTATACAGTTTGAGCAAACGACGGAATCTCGTAATCATTTTGGGTTGAAAATTTCTTGCATTGGCCTCTGCAACAGAACTAGCACTGCTCGGTTCCTGATTAAACTGAGACATTGCAACACTACTGACTTCACCATCTCCGATTGTAAATCAAGCGAAGAAAACAAGCTCTTTGGTGAAGCACCACTTCTGAGGAACCAAACCTAA
>Unigene000919|m.633 type:dumb-complete len:125 strand:- pos:2055-2429
ATGAAGAAACAAGGCTCTGATGCTTCTCAGACTCACTTAAGTTTAACCTGTGGTCCATTGGCGGAGAACCAGGATCCATTTCTGCAAGGTGAAAGTTATAGCCAGAACTATCATAATCACTGGAAGAGGCACCACCATGGTGAGTTGCTGACCACGAGAATGCAGAAGATTTTCTTTCACTATCCCAACAGAATAATCATTTGCTGGAGGCAAAATTCCCTTGGTCTCCTCGTGAATGGATGCAATTATCCTCTTGTTCTCAAACAAGAGAGAGATTATGTAGAGCAAGCACCACACTGCAGTTTCCGGAAACTCTTCTCCATTTGCAAAAGCCTCTTCGGTATTGGCAACAATTCAAAGCAATTAGGCAAGTAA
>Unigene000922|m.634 type:dumb-complete len:199 strand:+ pos:448-1044
ATGCAACTATCTGATTTTGGAACTGAATTGCACAAATATGGTTCAGAAAAAGAGGATGTTGTTCAGCCTGGGAATGAGTGCGAAGATAAAGTGGATGGTAGTTTTCTTGAATATAGTTGGGAAAACATTGGAAGCTTCGATGATCTTGACAACATGTTTAGAAACGATGATCCTATATTTGGACGTGAAAGTCTTGGTCGTGGAGAATTGTGGTCATCAACAGCGGACTTATTTAGCAGTCCAACAAAGTCATTTCCTGGATGCTCCTCAAACTTGGGTCTAAATGAAATGTGTATGTCAGACTCTGAAATGAAGCTGGAATTTGTGCAACCTGGGATCCCGTCACATGCTGCCAGCTTTGGGAGGACAGAGAATCTCGACTCTTATGATATAGATCTGAAGAAGGACAAGACTTGTGGAAAAGAATACTGCCCCTATTTGAGTCCTAGTGTTGATTGTATTGGAGAGAATAGCAAATCCTTGCTCGAGAAGACTAATGCAGAGATGGTTGAGACAACAGAATCATGGAACAGCCATCCTGCTATAAAGGTCACGAGAAAGAAAAGTGTTGAAATATCCTACAAAAGAAGAAAGTAA
>Unigene000923|m.635 type:confident-5partial len:108 strand:- pos:630-953
ACGCTTGAACCACCCAAGTCACTGCTTCCCAATGGCAACACACAACATTTTTCAAAATTGAAACCCAGACACTATGACAACCAAATCTTTCAGCATCCCACATATTCACTAATTCAAATAGCACCCTCCCACACCACCTTCACCCCAACCAAACCAAACACACACCCCTTCGAATTCGCAAAAATAGCGAAGGAGAATATCCAATCAACAACAAATATAAAGGATCAGTTGTCGATATATCTGAATTCTCGCTACCGAGATCCAAAGAAAATACTTTACCGGCATAGTCAATCCAACCAAAAACAAATACCCATCTCACATTGA
>Unigene000926|m.636 type:confident-complete len:122 strand:+ pos:1053-1418
ATGGGTGGCCACCCCCTCTACCTCACCTCCCTCAAATATCTACTCCCAATATCTCAGACATACACAACAAAGCCGTCTTTAATGCAGGATATGGCACATGTGACTCTGCGTTTTCAAGATGTTAACCATACAGTCCAGCCTGTTTTTTTCAGGACCTTTACTCTCACGAGTCTTATAACGGCGCTTTTCCCTGTTGGGCTCTGCTGTAGTGATGCGCTGATCCTGACGACCTACATTGCGCCGAAGTATGCCTTCTGTGGAATAGGGTGCACTTCGCTCTGCCCCACAGGAAAACTAGCCCTTTGTGGTTTATGCCAGGTTCGGCATTGTGATTCACACATCTTCCTTAACAAACCGTTTGAATGA
>Unigene000928|m.637 type:likely-NA len:332 strand:+ pos:115-1110
ATGTCAAGTGTTGGACAATCACATTGGTGTTACAGGTGCAGGCGTCCAATTAGACTACGAGGCGGTCGTGACCCAGTTTGTCCATATTGCAACGGAGGATTTGTACAGGAACTGAGCGAGGTGGAGGGTATTAGCCCACTAGATTTTGTTGGAGTGGATTCTGATGATGAGCGTGATCAGCGGTTTGGGGTAATGGAAGCATTTTCAGCTTTGATGAGGCAGCGTTTGGCTGGCAGAAGCCGTGATCTTGATGTTAGAGGGAGATCAGGTGTGGGTCCTGAACATGGTGGGGGAATAAATTCTGGTCCATGGTTGATCTTCACTGGTCAAATTCCTGTTCCAATGTCCGAAAACGGTGGGCTTGAAATCCTTCTTAGTGGGGGCCCGACAGTAGGACTACGACGAGCTAATGTCAGTGATTACTTTGTTGGCCCTGGACTGGATGAACTTATCGAACAGCTCACGAGGAATGATCGGCGAGGACCACCCCCAGCAGCTCAATCTTCAATTGATGCAATGCCCACAGTAAAGATATCTCAGAGGCATCTTCGTACAGATTCACACTGCCCTGTGTGTAAAGATAAATTTGAGCTCGGATCTGAAGCACGCCAGATGCCATGTAACCACATGTACCATGCTGATTGTATTGTGCCATGGTTGGTTCAACATAACTCGTGCCCTGTATGTCGCCTTGAACTGCCACCACTGGGATCCACTAGTGCTCGCGCTAATCAGAGTTCAAGTGGGGGCAACAGAACTGGGAGCGGTAGTAGCAGCACAAGTGGGAGGGAGAACAATGCAGAGAATCAAGGGAGGCGTCATCCGTTCTCGTTCTTGTGGCCTTTCCGCTCATCAAACCCAAACACCAGCTCAAGCTCAAATTTGAACTCAAGTTCAACTGTGAATCGCAGTGAAGCCAGTCCACCCAGTGCGCCAACTACAATGCACGAAGAAAATCACGAAATGAACTATTCTGGATGGCCGTTTGACTATTAA
>Unigene000930|m.638 type:likely-NA len:157 strand:- pos:1050-1520
ATGCGCCGTCAGGCGGGAAACGTAAAGCGGACATCAGGCCCCGAGCAGCCGGGGTACACGCAGCCCTTTAGCGGTCTTCAAGGGCGGCTGCAGACTGAAGGTGCGGTGCTGATCGCGGTGGCGGGAGCTTGCAGCGTTCTTCATTCACCCCTTGTATCCCAGGCATTCATCAAGACAAGCGGTGGCTACTGGCCAAGTGAACCACAACGGCAACAAAGTAACTGCGTCGCCAGCGGTCGGTTGACGAGACGGCCAGAACAATGCCGTAACCAGGGCTGGGCTGAAAACAGGGACCCGTTTCCTTCCACAGAGAACGGCAAAACCGCAAGAACACGGGCCAGGAAGCATATGCACAAAATAACGAACCAGGGGTCCAGGACCCAAGCCCCTCCCGCCCAGATAACCAGATGCGGAACCACTGTCAGGAAACCTCTCACGCCACAATCGCTCATACCAAGGGGGTCCACCTGA
>Unigene000933|m.639 type:likely-NA len:147 strand:+ pos:663-1103
ATGAAGCATGCAGCTGAGATTCACGCTGGAGATGCGGTTGCTGTAATTGGCATTGGTGGTGTTGGATCAAGTTGCCTGCAAATAGCACGTGCGTTTGGTGCTTCTGAGATTATTGCTGTTGATGTTCAAGATGACAAACTTCATAATGCAAAGATGCTGGGAGCAACTCACACCATAAACGCCAGAAAGGAAGATGCTGTTGATAAGATAAAGGAAATAACTGCAGGAATGGGTGTTGATGTTGCTGTGGAAGCATTGGGAAAACCTCAAACATTCTTGCAGTGCTCACAGAGTGTACGAGATGGAGGAAAAGCTGTAATAATTGGACTTGCTCCATCTAATGTATTAGGGGAGGTGGATATAACACGTCTTGTACGCAGACAGATAAAAATCATTGGTCATATGGAGGAAGAGCTAGACAAGATCTTCCTAAACTGGTAA
>Unigene000934|m.640 type:confident-complete len:165 strand:- pos:1563-2057
ATGGCACACGTTCAAGCTCCACAACAGCCATCTCTTCCAGTCCAATGGACAAATGAACAGCGGCGGCGGAATCAGTTCGTTACGACTTCTTTATACGTCGGCGATCTTGAATTGAATGTAACTGATTCACAGTTGTATGATCTGTTCAGTCAGCTTGGTCAAGTTGTTTTCAGTGAGAGTTTGCAGGGATGTCAACACTCGGATTTCGCTTGGTTTGCTTATGTTAATTATAGCAATGCTACCGAAGCTGCAAGGGCATTGGAGGTGCTGAACTTCACTCCTATAAATGGCAAACCTGTCAGGATAATGTATTCTCATCGCGATCCCAGCATCCGTAGGAGCGGAACTGCTAATATATTTTCAAGAACCTGGACAAAGGTCTTGACACAAGCACTGCATGACACATTTTCTTCATTTGGAAATATACTTTCATGCAAGATAGCAACTGATCTTCTGGACAGTCAAAGGCTACGGTTTTGTCCAATACGACAGTGA
>Unigene000935|m.641 type:confident-5partial len:202 strand:+ pos:3-608
ATCCTTAACTCCATCGATCTCTCGGCCTCGGATGTCCAAACCAATGTGTCCTTGTTGAAACAGGCATGCTTGGATTCTGGATTTTTCTACGTGGTCAATCATGGGATTACCGCAGAATTTATGCAAGAGGTTTTTGCCCAAAGTAAAAAGTTTTTTGACTTGCCTTTAGATGAAAAAATGAAGGTCCTTAGGAATGAGAAACATCGAGGCTATACTCCTACTCTAGATGAACTTCTTGATCCAGAAAAGCAAGTGATTGGAGATTACAAGGAAGGATATTACATAGGCGTAGAAGTACCTGAAGATGTTGCAGAAGCAGATAAACCATTTTATGGACCAAATTTGTGGCCTTCTGCAGATCTGCTACCAAGATGGCGGGAGACCATGGAGAAATATCACAGTGAGGCACTTAGGGTGGCTAAAGAAGTTGCTAGAATCATAGCTCTTGCACTTGGCCTAGATGCTGATTTTTTTGATAAGCCAGAAATGCTAGGTGAAGCTATTGCGACATTACGCTTACTACACTATGAAGGTAGAGTTTCTGATACTCAGAAGGGGATATTTGGAGCGGGTGCACATTCTGATTATGGGTTGATTACCCTTTAA
>Unigene000936|m.642 type:confident-complete len:199 strand:+ pos:449-1045
ATGCTGTGGGGAGCTAAGATTAACAGCCTTATTGACAAAGGACAGCTCTGGAGGTTGGCTACTTCATCCTTTCTGCATGCAAATGTTGGACATCTCATGGTCAATTGTTATTCTTTGAACTCTGTTGGTCCCACCATGGAAATGATCAGTGGCCCTAGAAGATTTCTTGCTGTTATTTCACGTCTGCAGTTGCAAGTTGTGCTGCGAGTTATTGGTTTTGCAAAGCACCTGCTGTTGGTGCTTCCGGGGCAATTTTGGGGTGGTCGGATCATTTGCAGTGTTTGTATTGAGACACAGAACTCTCTTGGGGGTGGGAAAGAGGATTTGCAGCAAATAGCACGTGTTATTGCTTTAAACATGGCTATCGGGCTTCTATCAAAAGGCATCGATAATTGGGGGCATTTAGGGGGCTTGCTCGGAGGAGCTGCTGTGTCATGGTTTCTGGGCCTGCATGGACGTACGAATCCAAGTCTGCTGATGGAAGATCAGTCTATACTGACAAAGCCCCAATTTTCTATCTCACGAGGAAAAGGACTGCTGGATAGTACAAGCAGAATTTTTTGTGAAGGTGCCCTCTTGAATTCCGAATCTATTTAA
>Unigene000937|m.643 type:confident-complete len:124 strand:+ pos:241-612
ATGACAGTTAACGACTCATATGTGTCCAGCTTGTTCTCATTTGTCTACGTACTGGGCATCACAAGGTATACAGTCGAAGAGGTGACAACACAGACTTCTGTCGTCTCTTCTCAGACGTGGCCGTGGGTCTATAGCACGACGTTTCTCATAGTATTCACGGGGACTTGGACCTCTGGAAATACCTTGGAGATGGCGCCACGCACCACGCCCTCGACCACTGCCAAGCTTTTCAATGCAGCGGGAGCAAATAAGCAAGCTCAGAAACGGGGTGAACTAAACAGACCCGCACTTCTGCGAGGGCGCAATTCGAGTTTGGCCTGTCGCGGTTACGACCACGAGCCCGCGAGATGTGGAGTGGCCGTTGAAACGTAG
>Unigene000938|m.644 type:suspicious-NA len:183 strand:- pos:980-1528
ATGCTTCAGACTTGGCCAGTTCGTTCACCAAGGCCTGTTGCATCGAAGCTTGCTGCTGATACACCTCTCCTGACTGGACAGCGTGTCTTGATGCGCTTTTCCCCTCCGTTCTTGGTGGGACTTGTGCTATACCAGGAGCCTTTGGTTGTGGAAAAACTGTCATTAGTCAAGCTCTGTCGAAGTACTCCAACTCTGATACTGTGGTGTTATGTTGGGTGTGGAGAAAGAGGAAATGAAATGGCTGAGGTTCTTATGGATTTCCCTCAACTGACAATGACATTACCTGATGGCCGTGAAGAATCTGTCATGAAGCGAACCACACTTGTGGCAAATACTTCTAACATGCCTGTGGCTGCTCGAGAGGCTTCCATATATACTGGCATCACAATTGCGGAATATTTTCGAGATATGGGATACAATGTCAGTATGATGGCTGATTCCACATCTCGTTGGGCAGAAGCATTGCGTGAGATATCTGGACGTCTGGCTGAAATGCCGCAGATAGTGGTTTCCTGCCTACCTGGCGGCACGTTTGGCATCCTTTTATGA
>Unigene000938|m.645 type:suspicious-NA len:125 strand:- pos:1909-2283
TCTCTCTCGTTTTGGATCTTGTTTGGTTTTTCGAAGCGCCATTATCTTCTCCATCTCACTGAGATTTCTCTCTACTTAGAAACCCTAGCTTTCTCTCTCTCCCCGATCGGATCTGATCATCGATCGGATCTTCAACAGTCTGCAAACATGCCGTCCGTTAATACAGGTCGAATGACTACGTTTGAAGACGCCGAGAAGGAGAGCGAGTACGGTTATGTTCGTAAGGTGTCAGGACCAGTGGTGGTTGCAGATGGAATGGGTGGGGCTGCTATGTATGAACTTGTGCGTTTGGTCATGATAATCTTATTGGAGAAATTATTCGTTTGGAAGGAGATTCAGCTACTATTCAAGTTTACGAAGAAACAGCTGGCTTGA
>Unigene000939|m.646 type:likely-NA len:232 strand:+ pos:231-926
ATGGTTTCTTCTTCCTCCCCTGCACAACCCTCTGTTTCTCTTTGGTGGAAAACTATCGAAATTTACATGAAGAAAGCTGGGAAGAAGATGACACAGATTGTGTTATCTAGCCAAGTGTCCATTGAAAACTACGCACTAGGCAAAAACCTGAAAAGGACACAAATCAGTGAGTTGACTCAGAAGGTGAACTCGGAGCTGAACAGCTTGGTGCTTGTTCTTACTGACAAAGATGTTACAGTGGAAGGTTTTTGCATGAACAGCTGCGGATTTCATGGTTCAAATCCAAAGAAGAATTCTGCTTTCCTCTGGGTTGGTAACTCGGTAACTCAGTGTCCTGGCCAATGCGCATGGCCATTCCACCAACCGATTTATGGACCACAGACTGCACCACTGGTGGCACCTAATGGAGATGTCGGCATGGATGGCATGATTATAAATATTGCCAGTCTTCTAGCCGGAACTGTAACAAACCCGTTTGGAAATGGATACTATCAAGGGTCATCAGGTGCACATCTTGAGGCATCGTCAATGTGTCCTGGTGTATATGGGAAGGGAGCTTATCCGGGTTATGCAGGCCAGTTGTTGCTGGATTCAGGTTCAGGTGCCAGTTATAATGCTCAGGGAGTGAATAGGAGGAAGTTTCTGCTGCCTGCTCTGTTTGATCCTTCTACTTCAACCTGTTCAACGAATGTATAA
>Unigene000940|m.647 type:dumb-complete len:114 strand:+ pos:1624-1965
ATGATAGATGAAGCCCATTCATTGCTTCGATCTATGGAAGAAGAAGGCTGCTTTCCAGATATAAACTCACACAATATCATTTTGAATGGGCTGGCAAGGTTGGGTGGTCCTCAGAGAGCAATGGAGGTGTTTACAAAGTTGAAAAATTCTAAGATCAAACCTAATGCTGTGTCTTACAACACGGTTCTAGGATGTCTCAGTCGGGCTGGTATGTTTGAGGAGGCTGCCAGGTTGATGAAGGAGATGAGTGCTAGTGGTTTTGAATATGATCGTATCACTTACTCATCGATACTAGAGGCAGTAGGTAAAGTCGATGAAATACACAGAGATGTAGTGCCATAA
>Unigene000943|m.648 type:likely-NA len:287 strand:+ pos:1282-2142
ATGACCTTCTTGATCCCAACATCAATTCTGCCCATCAGACAGAGATTACGAGCTGTTCCTCGCTTGGCACGTCCTGGTCTCTTTCTTTGCAATCCTCGGCTGCTACTTGCACATCTACCTTCGCTTCTCGAGGCAATGGGGTATGACTATGGATGTACATTGCGTTCGCCTTTTGGGGTTTCGACAGACTTGCCAGGATTGCTCGCGTGGCTCGTAATGGAGTCGGCAAAGCGCAAGTCACCGTCATCGACGAAGACTACATCCGTCTTGATATCCCAGGAATCACGGGCGAGGGCCAAGCGTACCTCTACTTCCAACTTTGACATGGCGCGTCTGGGAGAACCACCCTTTCTCCATCGCAGGGGTCCTCCACCACAACACCCCTACAGCAAGCGTCGAAGACAAACCACATCATCCTCAAGCGCCAGCTCAGCCCACGCAGCCTCAAGCCAGACATCGAGAAGGCACCAAACCTCACCGTCACGGCGACTCCCACCATTCCAACCCAACTCAACCCCCAACCCTAGCCTGACCTATAATCCGCACTCACACGGCAAACCTCCCTACTCCGCTCCCGCAACTCCCTCCCCGTCCTCGTCGAATCCTCCTACTCCGGCTCCCTCTTACACCCAACCCACAAGCTCCTTAACACCCACCCCGCCTCCTCTGCATCGCAGGCGGAGTAGGGATCACGCTCTCCTCCCCCTCCTTGCTTCGCACCGCGGCCACCGGACTCTCGCCTGGGGCGTGCGGCACGAGAGTCTGCCGGGCGGTTTGAGGGATCTGGTCGAGAGCGATGCTATGGCTGGAGTTGAGGTTCGGACAAAGTGGGGAGAGGTTGGATATTGCGGGTTTGATTGA
>Unigene000946|m.649 type:suspicious-NA len:187 strand:+ pos:113-673
ATGGTGACCAGAACAGTAGACCTTCGATCTGACACAGTCACAAAGCCAACCGAAGCAATGCGAGCTGCAATGGCGAATGCAGATGTTGATGACGATGTGTTAGGATCTGATCCCACTGCCTATCGTTTTGAAACAGAAATTGCTAAGGTCATGGGTAAGGAGGCAGCGTTATTTGTCCCTTCAGGCACTATGAGTAATCTCATTAGCGTGCTTGTTCATTGTGAGGTGAGGGGGAGTGAAGTCATTCTTGGGGATAAGTCGCATATTCATATATATGAGAATGGAGGTATTTCTACCTTAGGGAGTGTACACACCAAAACTGTGAGAAATAACATAGATGGTACAATGGATTTAGATCTGATTGAAGCTGCAATTAGAGACCCCCATGGGGCACTCTACTTTCCGACTACAAGGCTTATCTGCTTGGAGAACACTCATGCAACTTGTGGCGGTAGAAATTTAACTGTTGAGTACACAGATCAAGTAGGAGAGTTAGCAAAAAAATATGGGCTGAAGCTCCACATAGATGGAGCGCGCATATTTAATGCTTCAGTTGCCTAG
>Unigene000947|m.650 type:confident-5partial len:127 strand:- pos:205-585
TCCCTTAAGGACACTTCACTGCCATTCTCCTCATCACCCCAGTCGCACTCAATTCCTACTTGTGGAGGTAGACCCAGTAGCAATCCTTCTCCAATACTTTCCAACAAACCCCCCCTTCCGAACTCCTCCTCATCATCAGCAAATACCAAATTCTCGCTCACATTCACCGGCGTGTTGCATTCCATTCTCAAAGTTTCCCTTCCATTAGGTCCAAACAACTCTGCAGCCTCTGACGCAGCCTTCCTTATATCCTTAGCATCTGCAGAGTCCGGTTTCGGCAACCTCCATACTGAATCAGCAAAATTGAGACAAGTAGACCTACCCCTTAATGCTAATGCAGCAACATCATATGCCCGAGCTGCCATTTCAGGAGTTTCATAA
>Unigene000950|m.651 type:confident-complete len:269 strand:+ pos:118-924
ATGGCTAGCTTGTTGATAGTTGCACTCATAGTCCTTCAAATCCACGCCGCTGTGGTGATGGGTCAAAACTGTGGTTGCTCTGCGGATCTTTGCTGCAGCCAGTATGGGTACTGTGGCAGTGGCCCTGACTACTGTGGTACTGGCTGCAAAGGCGGACCTTGTACTCCTCCTCCAAGTACCAATGATGTATCAGTGGCTGATATAGTCACACCTCAGTTCTTTAATGGAATATCTGGTCAGGCAGACGCAGGGTGTGCTGGTAAGGGATTCTACTCTCGAGAGCGTTTTCTGGAAGCACTCACGTCGTACCCTCGTTTTGCTAGGGTTGGCAGCCAAGATGATTCCAAACGCGAGATCGCTGCCTTCTTTGCCCATGCCACACTTGAAACTGGATATTTTTGCCATATCGAAGAAACTAATGGTGCTTCTGAAGACTACTGCGACGAAACCAACACAGAAAACCCCTGCGTTGCGGGTAAGGGATACTACGGGCGTGGACCTTTACAATTAACATGGAACTACAACTATGGACCAGCTGGAAGGAGCATCGGATTTGATGGGCTTAACACACCAGAAACAGTGGCTGCCGATCCCACCATTTCATTCAAGGCTGCTTTCTGGTATTGGATGAACAACGTCCATCCTATTATAACCTCTGGTCAGGGTTTTGGCCCTACAATCCGAGCTATTAATGGCCAAAATGAATGTGATGGTGCCGATTCGGAGAAGGTCCGTAACAGGGTTCAGTACTATACCGATTACTGTAAACAGCTTGGTGTGTCACCTGGTGACAACCTTACTTGCTAA
>Unigene000951|m.652 type:dumb-complete len:411 strand:+ pos:1222-2454
ATGCAAATGAGTATTGCATATTTGCCTGCAAAAGTTAGAGAGTGTTTTTTAGACTTGGCTTCCTTCCCCGAAGACAAGAAGATTCCTGTTGATGTGCTTGTTAACGTGTGGACCGAGATGCATGATCTAGATAAGGAGGAGGTTTTTGCCATACTTGTGGAGCTTTCTGATAAAAATCTCATTACACTAGTGAAGGATGATCGAGCTTGGGAGAGATATGGCAGTTACTTTGAAATTTCTGTTGTCGTGCACGATGTCTTAAGAGACATGTCTCTTCACTACTGCAATCGTATTAGCATAACCGAGCGCCGGAGATTGCTCATGCCCAGAAAAGAACATAGTCTTCCAAAGGAGTGGGAAAGATATGTGGATAAGCCATTCCAAGCCCGGATTGTTTCAGTTCATACAGGTGAAATGAAGGAATGGGATTGGTTCTCTATGGACTTCCCGGAGGCAGAAGTTCTAATTTTAAACTTCTCCTCGAGTGAGTACTACCTACCTCCATTTATTAAGAAAATGCCAAGGCTAAAAGCTTTGGTGCTTATAAATTCTGGCTATTCCAGTGCAGTAGTGCACAACTTGGCCGTTTTTTCATCTGCAAGTAATTTGAGAAGTCTCTGGTTGGAGAAGGTGGTTGTCCCCTCACTGCCGAGTATGACCTCACCTTTGATTAACTTGCACAAAATCTCTCTACTCTTATGTGAATTCCGCAACATCCATGGATCACTATTGGATAGCCCAGTGATGCTTCCACGCCTCTCAGAACTCACAATAGACCACTGTATCAGTCTCACTGAGTTACCATCAAGCATTTGCTGGATCACCTCGCTTACTATTCTAAGCATCACACACTGCCATGATCTGCATGACTTACCAGCTGAGCTGGGTAAGTTGAATGCTTTAGAAATTCTCAGGTTCTGTTCCTGCCTTGCTTTGAAAAAGCTTCCTGAGAGCATTTGCGGGCTTCATAAGTTAGAGTATCTTGATATCTCTCAGTGCGTCAAACTTAAGAGTCTCCCGGCCCGAATTGGAGGGTTGATAAGTTTGGAGAAGCTATTCATGAGGGGATGTCCGCATATCAGAAATCTACCTGCATCTGTTGTTACAATGAGGCAGCTCTCCCGTGTCATATGCGATGAAGAAGCTTCTTGGTTATGGAGAGAAGTTGAAGGGCTGGCACCCGATCTTCAGATTGAAGTGCCTGAGGAGAGCTTTGATCTGGATTGGCTTTAA
>Unigene000952|m.653 type:confident-5partial len:185 strand:- pos:2354-2908
CAGGAGTACATACGTGACTTGATTCTCCGCAAAGAAAGTATCGGCAACCTACGGGAGCAGCCAATAAAAAAAAGTACCTCACTAAATAGTCTCCATCAACTTTTGGGGAAGGATACTGCGCAGAACACGCAACAGCTGAATCATACTCTGGTTGACTGTTCCTGCACTACAAACCCTGGCTTGGGACAAACGGGTACCTACACTACCAGCCGTTGCTCAACAGGGATAGAGTCCGGTCAAAAACTCAAACTAGCTGAAATCGGGGCCTTGCACAACTCTCCTGTCGTCACCAAGCCAACAAATATCGTTTCAAAATTTTACTGTTCTTTCACATTGAGTTTATATTTTAAAAGAAAAAATGGAACTCTCAAATGTTCTAGAAGAAATATGTCGACAGGAAACTTGAATAAGCCACGCATCAATCCATTCCGGGAAAAGGCCCTTCAATCTTTTAAAATCATCAGTCATATATTGATCCAATACAGCAACTTCACCCGTAAGCTTCGGAACTATTGGCCTCTACCCGAACTTCCAGTTGGTTACTTCTCCCACTGA
>Unigene000953|m.654 type:confident-complete len:101 strand:+ pos:349-651
ATGGATCAGGTGTACACTGTAGAGTTCACTACATTGGGTTATTTGGATCAATTTCCACCCTTTCTACGAGATGAGGTTTTTTTATATATCTTTTGCATTTCGATCTCAGTATGTGGCTGCGCAGCAGATTGGAAGAAGAGAGAAGCCGTGGATGGTTTTCTAGAACCGAAAGCCGCTATGAGAATGCCCCCCAGAGTGTGGTTGATGAGGGAGGTATCTTCTTCTGTCAATTTTTACACTGGTCATTTGATTCTGTGGAAGATAGTGGTTTGGAACGAAGGTTCGGAGATTTGTGTTTTCTGA
>Unigene000955|m.655 type:dumb-complete len:124 strand:+ pos:333-704
ATGGCCAGATCTGCCATGGCTTTCCGGTTTCCCATGTTGCACTCCCAATGTGGGAAGAAGCACAACATTGTCGCCCCAACAGTGGTTCTGGTACCTCGGGTTCATGTTCGTATACATCCAGCCCAGCCCCTCCTAGTCGTCCCTCAACTAAAGCAGACACAAGTTCGGGCTCGTCAATGTGAGGTCCCCGGCAATGTTGATGATGACTCCATTGGGACCAACCGCATCGATGACGTTCCGGTTGATAATGTGCCGAGTTTCTTAGTCAGATCACAAGCGACCACCAGATGTCACAATTGGCTGCCAGATCCAGAATGTTGGAGTAGTATTTGTAGTCCACATTTGGCTTCTCTGATCTGGAATGATAACTGA
>Unigene000956|m.656 type:confident-complete len:197 strand:+ pos:356-946
ATGAACTCCAGATTCCCCTTTCTATTTCTACACCTCTGTGCTGCATGTCTTGCTCTGTTTCTGTACCTCAAAACAATTCACTCCAACACCACGAAAAGCTTCAAAGATATGGACACTTATGTTCATGTTCCTGGTATTCCGCCACTCTTAGCTTCTGATATGCCGAAGCCTGTGCTTGCCAGAGAAGATAAAGCTTATGAAGGCTTCATGAGGTTTTCAACACATGCACATGAATCAAAAGGAATCATTATCAATTCCTTTGAATCGCTTGAGCCCAGAGCTCTGAAAGCAATAAGAGATGGTCTTTGTTTGCCAGATGCGATAACTCCACCCGTTCACTGTATCGGACCATTGATTGCAGATCGCGAGGGAGGAGGAGGAGGTGCAATTCATGAGTGTTTCGGTTGGCTAGACTCACAACCAAGTCAGAGCGTGTGTGTTCTTGTGCTTTGGGAGCTGGGATTGTTCTCAAAAACCCAACTGCGAGAAATCGCAACTGGGCTAGAAAAAGTGCACAGAGATTCTTGTGGGTGGTGCGCAGTCCACCCACTGGAGATAGCGCCAACCACCATTCAGCGCCCCAAGAACTGA
>Unigene000957|m.657 type:confident-complete len:197 strand:+ pos:1649-2239
ATGAAGCTGTATGAAAATTATCTAACCTATCCTACCATTCCTTCTAGATCTTTGGTCCGACCTATTCCCCGTTTTCCGGGTGCCCGTATTTGGGGTTCTAGAGTTCCGGCTAAGGTATCCTTTTTCGTGTGGTGTGCGTCCCTAGACCATATCCTTACCATTGATAATCTCATAAAAAGACAATTCCAAGGGGTAACCCCTGACTTCTGTCTCCTTTGCAACCTTATACCCGAGTCAGTGAGTCACATCATGCTCCACTTCAACTTTTCTTGGAAAATTTGGTCTTGGTTCTTTAGTGCTTGTGGTCTGACTTGGGTGTGTCCAAGACGGGTGGTGGAGATTTTTTCCCAGTGGAGTTCTGGACCGTTTTCGGCTAGAGGCAGGCGCATCTGGAGTGTGGTTCCTTTTGCTATTATGTGGGGTATCTGGTTGGAAAGGAACCAACGTCATTTTGAGGGGAAAAGCATGGAGATTCAGCAGGTGGTTTTGGCTATCACAGGCTTGATCTGTTTCTGGTCAAGAGCTTTCAAGGAATGTCAGGATGTTTACTTCGAGAAGTTGGTGGCTAGATGGGAGGAACTGATGTTTTGA
>Unigene000958|m.658 type:dumb-complete len:295 strand:+ pos:1393-2277
ATGGTCAATGCTAGAATTCGTAAAACAGTCAGAGCAACTGAAGCAAAGGTGGGATACATTGGTCCACCAGCTGATTTGAACTATGACCACAAGCATCTTGGAACATCCCCACAAACACTTGTAGAAATTGCGGAGGGTCGACATCCATTTTGCTCTACCCTCCTATCTGCAAAAAATCCAGCCATTATTGTTGGTGCAGGACTATTTGATCGCATGGACAAGGACTCAATTTTTTCTGCTATTGAAACCATTGCTAAGCTTGGAAAGGTAGTAAGACCTGACTGGAATGGCCTCAATGTCTTGCTTCTGAATGCTGCCCAAGCTGCTGCTCTTGACCTGGGCCTCGTGCCAGAAACTCAGAACAGCATTGAATCTGCAAAGTTTTTGTATCTAATGGGGGCTGATGATGTGAATTTGGATAAGCTACCAGGTGATGCATTTGTTATTTATCAAGGACACCATGGTGACAGGAGTGTATACAGGGCCAATGTCATCTTACCTGCTTCAGCATTCAGTGAGAAGGAAGGTACATATGAAAACACCGAAGGTTGTGCTCAGCAGACATTGCCGGCAGTCCCTACTGTAGGTGATGCCAGGGATGATTGGAAAATAATTAGAGCGCTCTCGGAAGTAACTGGGATAACGCTCCCATATAATTCGCTTAGGGATGTTCGATCACGGATCAGGACTGTGGCCCCAAACCTTCTACATATAGATGAGAGGCAGCGGACTCCAGTCTCCCCAGTGGAGAAACCTGAATTTTCTCAGAAGTTGAGTATGGCGGCCTTTGGAAATGCAGTTGAGAATTTCTATATGACTGATTCCATCACAAGGGCATCAAAGATAATGGCGCAGTGCAGTGCTTCATTGCTATCAAAGAAGTGA
>Unigene000960|m.659 type:dumb-complete len:104 strand:+ pos:651-962
ATGCTTTCAGTCGAGTTGTTACCTTATGAGGTAAGCCAAGTCGTGATCCGAGCACAGAGAATCATCCTCTCTGTGACTTCTGAAACGAACAACAGCAACAGCGTAAGGGATTCTGACAATTCCTGTCCCGTATGGTACCGAGGAATCGTACCAAGCAATTTGTTCAGTTGGAAAATCGGCTTTATCCGGTACGCCAATTTTTACAGCCATTTTCCACGAAACATATGCCGATCTGAAAATGCTCAAAGTGAGTTAGGGATGGGAACTATCGGCTTGCGGTGGGAAAATATCTCCTCCAGGGGATCAGGGTAG
>Unigene000961|m.660 type:confident-complete len:117 strand:- pos:718-1068
ATGAACCAAATGTTCAGTGAATTTGATTTGCCATTAGCAGAGCTGGCGGCAGGTCCGCCGGACCGCCGGAACGACCCCCGGATGAAAGTCTTGAATGGTAGGGATCCCGGGTCCCCCATAGCTTTGACCCGCAACAATACCGACCGCTTCCCCAATTCGACCAGGCGCCTGAGTGGGACTACGGCCAAACATATCGACAGAGCCAGGGCTGACCCCTCCAAGAAAGGGAGGTTACTGACAGGGCTTGGCGCTAAAGGTTATGATCGAGTAACAGCCACTCCAATATCTGGATTTCGACAGGGCACGCATCGTGGACCCACTAGTAATGGCCGCGAATACACGACCAATTAA
>Unigene000962|m.661 type:likely-NA len:123 strand:+ pos:120-488
TCAATTCGTCGAGAAACACACCTCTCCGTTACTCGACGGAACCCTCGTACTAAAGCTCAACCCAGTCGGCCTCCACTACGTACAGTCACGCCTCGAAGCTTTACAAGAGCTCGAAGGCTTAATCGCCGGTGCACCTGTCGATTATCTCGCGCATACATCTCCGATCTCGGCGATCACCGCGCTTGGAACAGCTCCGTCGAATTCTACGGTTTTAACGTCGTTGAAGTCGTTTCGGTTCTTCCTCCTCCGGATAGAGATCCAACACCCTTGTCGTTGTTGCCGTTTGGTAGGCTCAAGTTCTTGGAGCTTCGAGGGTGTGATCTTTCCACTTCCGCCGCGAGAGGGTTACTTGAGCTTAGGGCACTCTAG
>Unigene000963|m.662 type:dumb-complete len:127 strand:- pos:602-982
ATGCATGGGATTGACCAACTGGATGGATTGTACCAACCGCTTTTCCCGATCGAGGATGTGTTGGCATCAGCTGGTCCTGGAGCTTTATTTAAAGAAGCTCAGAACATTATGCCGGTACGCTCCCTCGTGTGTGTGCAGAGTATGGGTCTTCAGAGGGTGATTGCCGCAAATATAAACCCTCGGTGCCTCCGAAATATCGCACTTTTGCACAGTGCTTCCAGATATTGCATATTGTTGAATTTATTCCTCTTGGAGGAAACATTGAGAATCAGGGACTGGACAAAAAACTTGAATCCGAGCCAATTGGTCTCACAGAATGTGAAGCTCGGGGAAGAGTACGAGATTATAGTCACCAATTTTGCCCGGTCTGTATCGTTATAG
>Unigene000964|m.663 type:likely-NA len:134 strand:+ pos:525-926
ATGCATGCCTGTGGGCATGATGCCCATGTTGCCATGCTTCTAGGAGCTGCGAAAATTCTTCAAGATCACCGTGAGAATTTACAGGGAACAGTTGTTCTTGTTTTCCAACCAGCTGAAGAAGGAGGTGGTGGTGCAAAGGAAGTGATCAAGGCTGGTGCACTGGAAAATGTTGGTGCTATATTTGGACTGCATGTCTCTATTGACTGGCCATTGGGTACAGTGGCCTCTAGAGCTGGCCCTCTCCTTGCTGGCAGTGGCTTCTTTGAAGCAGTTATTAGTGGCAAAGGAGGTCATGCTGCGATTCCTCAGCATTCAATAGACCCAATCTTGGCAGCATCAAACGTGATTGTTAGTTACAACATCTTGTTTCACGTGAAGCTGATCCACTGGATTCACAGGTAG
>Unigene000965|m.664 type:confident-complete len:189 strand:- pos:1735-2301
ATGATATTGTCTTACATTAAACACCCCAAGCTGTTTGATTTAGCAGTTACTCCAGCAAACGCAGATTTAGCAAACTCAGATGCACTTCAGATTGCTGGTGCAGCTGACCCAGATGGTTATCGGGACTATTGGTGTAATTCAAAGTTGGATATAATGGACAGAGGGACAGATGCAAGCAACTTTTTACTTGGAAAAGTGATCCCCCTTAGACTTGGTTATGTGGGCGTTGTGAACCGTAGTCAACAGGATATAAATTACAACCGTAGCATCAAGGATGCACTTGCCAATGAGGAGAAATTCTTTCGTAACCAGCCTGTATACACTAGTCTTTCTGATCGGTGTGGTGTTCCTCAGTTGGCAAAGAAGTTGAACCAGATTCTTGTGCAACACATCAGAACTGTACTTCCAGGGTTGAAATCACGCATCAGTTCTGCATTGGTCTCAGTGGCAAAAGAGCATGCCAGCTATGGAGAAATCACAGAATCAAAGGCTGGTCAGGGAGCACTTCTCTTGAACATTCTCACAAAATATGCTGAAGCTTTTTTCCATGGTGGAGGGGAAAAATGA
>Unigene000967|m.665 type:dumb-complete len:100 strand:+ pos:322-621
ATGACAACTTCAACTACAACTTCGATCCTTCATCGAGGATCTCTACAAGGACTTGTTGAGTACCCGACGAATCACGAAAGATCATTTGGAGAACGCCCGCTGAGGGTATCGTTCTCTTCAACCGAATCCACTAGGCAATCATTTACACATCTTGGATTCGCACTGTTACACAAACAACTGCTGCCCTCGGCTCGTATGAGAGATCTTTTCGAGGTGGAGGTTAAGCAAATGGACTCCCTTTCGAGGTGGGATAACTTCTACTCGGATGGTCTACTCGCTGAGAATGAACACAAAAAGTAA
>Unigene000968|m.666 type:dumb-complete len:127 strand:- pos:140-520
ATGTTGTTTTTTTCGATCCTTGTGCTCTTTATATCTACGTATCCTTGTCATCTCTCCATACGTTCCTCATTTCTACTTCTGTGTGGACTCTTGTTTTCACTCTGTGTTCTCTCGCTTTGCCGATTTCTCCTTGTCATCCTCAAACGTTCCTCGGTTCGCTTCTGTGATGACTCTTTTTTCAACGGTCTTTCGCTGTTTACCTGTACCAGTTGCAGTGTCTATTCATCCTTATGCTCTTTCGATCTAACTGTTTCCGTGTCATCTCTCATAAGTTCTTCATTTCTACTTCTGGTGGACTCTTGTTTCCGTTTCTGTGTTTCTTACCTTTACCCTGTCTTCCTTCTTCATCCCTTGAATCATTCCTCCGTTCTGCTTCTGTGA
>Unigene000969|m.667 type:confident-complete len:108 strand:+ pos:253-576
ATGAGAATCATTGCAAAGACGAAGTCGGATGTGATAGCCAAGGCTGATGGGACTTTTTGTGAGAGAGAAACGGAAGCGCCACGAGGAAGAGCTGAGAAGAAGAAAAGAGAACAACAACATGATGCTATTCAAGCTGGAACGGGTGGAAATGCTTATTCTGGTGCTTATGGCTCAGCTCCTAATTTATATTCTGGATCGGTAAAATCTGCTCCGGAGGCTCCAGCACCACCAAACAACATTTGTTGTTCAGAATCTTCCTCACGAGACAACTCCGATGATGCTGCAAATGCTGTTTTGTCAGTATGCTGGATTCAAGGAAGTTAG
>Unigene000970|m.668 type:suspicious-NA len:184 strand:+ pos:1515-2066
GGCCAGACTGTCACGCCCTCTTCAAGGGGCAGGGGAAAGCATGCTGCACGTGGAGATTTTCGTTCTGGGCGAGGCGCTCCTCGAGGTGGCAGATTTTCCTGGGTTAGGCCAGCACCTCGTAGTTTTCCTTCCCGCAGTTTCAGGGTGTTGCCCCGATGGCACCTTCCAGGGGTCGTGGGTTACGGGCACCTATTGGATATAGAGATAGGCGTCCTGTTATGGCCGTCCAAGAGAGTTAGACCATTGCCGCCACCAAGATCTTACAGCAAGAAACCTGTCCCTGCTTACCCAAGGAGCAGTTCAAAGAGGGAGTTGGTCCGACGTGATGACCTTCCTCCGAGAAGTAGAGTTGCAGTTGATTATGGTGCACGTGCTGCCTTAGAGAGAGGTCATCTTACAAGGATGACTTCGTTCCCCGTAGATCAAGCTACGCTGACGTTGAGCCTCCTGCTTCAGCACGTGTTGCACCACGAAGGGCGTATGTGGATGAATCATATGAGCGTAGATTTGAAAGGCCTCCCCCAAGCTATAGGGGGAAGGGCGTGCTCGTGA
>Unigene000971|m.669 type:confident-complete len:133 strand:+ pos:2580-2978
ATGGTGGCGGCGGTGGAAGATTCTCTTCACGATCCAGATTCAGTGGCGCGGGTGGCCGTGGGGATCGCTTTGGAGATCGTTATGGTGGCGATCGCTATATGGATGACCGATATGATGGTGGACGCTATGCAGATAGAGACCGTGGAGGACGGGACCGCTATACAGGTGACAGGTACTCAGCTGGCGGGATCGCTTTGCAGGGATCGTTATGGTGGCTCAGACCGTTACCCTCAGAATGGATATGGCAAGGACAAGGGATATGACAGGATGCAGGCCCAAGAGGAGGCAGTGACAGGTATGGAGCGGGGGGCCTGCACGGTACGAAGGAGGAAGCTACAGGGACAGGCCTGGTCCTATGATCGCCCCAGCAGGACGCCATCATCTTATGAGCGCTACTGA
>Unigene000972|m.670 type:confident-complete len:103 strand:- pos:1728-2036
ATGACTCATCACGAGAAGCTTTTTCTGGATCAGGCTGCTTTCTACTGTAACACAGTGAGGATTGTTCAAAATAAATTTTGGAATTACGGGGGAAAACAGCTTTGGAGCCTTCGGCAGCTATTCCTCGCTTTTAAAGAGCTCAGGGGCTCCTCATATTTTAAAGGCTCGAAAGGATCCGTCATAAATCCATTCCCCATAGACCGGAGCATCAATGATAAGCTCGAGGGAAGAACCCGTATTATTCTCCTAAGAGAGAATTCTATAGTATCATGGATGCCCTACAGCTTCTGTATCAAAACCTTCGTCTGA
>Unigene000974|m.671 type:dumb-complete len:118 strand:+ pos:812-1165
ATGGCATCCGCGAAAGAAGAGTGGAAGGATCAGGATCTAGGTCTGAACCAGATTATATTTGATGACTCTTCAATGCCCGTGCCTGTCTGCTCATGCACTGGTAGACCACAACAGTGTTACAAGTGGGGAAATGGAGGCTGGCAGTCTGCCTGTTGCACCAATACAGTATCAATGTATCCGCTGCCAATGTGCCAAACAACGTCATGCCCGTGTGAGTGGCGGAAGATGAGTGCCAGCGCTTTTACCAAATTGCTGAGCAGTTGGCCATCGAGGGATACGATCTTTCAGCCCTCTGATCTCAAGGATCACGGGCCAAACATGGGACAAACCGATACATCACCATCAAGTAGCTAG
>Unigene000975|m.672 type:confident-5partial len:138 strand:- pos:48-461
GCTGTGACTACAGCTGGAAAACCTGCACCATCCAATACACCCCTTACAATTCCAGCAGCAAATGCCCCGCAATTGAATGTTCCCATGTCTTTAGGTACAGATATAAACCGGTTGACAAGAAGCTCCTTCTCACTGATCATGTATTCATCTTCATGTTCGGTGCCTTTCTCAAGAGAGTCGGCAACCTTTCCAAATAACACCTTCCATACAGTACTATGTACAAATGATAAAATACCCAATAATCTTGTTTCTCTTCTGTTCCCTTGTCCCTATGACAAAGAAGTTCTAGAACTCGTGCTCCAACAGCATAACCTGCATCCTCTAACCTTCGTTCCAGCTCAGCAATATTATCGACTTGAGTCTGATTGTACTGCACTAGCTCTGAAAACAGCAATGCAAATGCGCTCAAACTGA
>Unigene000976|m.673 type:dumb-complete len:225 strand:+ pos:252-926
ATGCACCTGGGTCACTCGTCCATATCCATCCGCAAAGTTCGCGACTCGCGTGGATGTACCCTCCGGCCCCCGCCTGGTGGTCCTCGTGTCCAGATCAGCGTTCATGACGCGCCCACTGCTACACCTCTCGAAGACCGACAGGACTTTTGTGTCGGCGAGCGTCTATCTTTCGCTCTCAGCGGCCAGAGTCCTTTTACAGTGTACTACACTTTTGAGAAGCAGGAGCGCAAGGCCTCCAACCCAGGCACCACGTTCCGCCGTCTCGCCGAACTTCCAGGAACGTTTACCATAACTGGTGTACGCGACTCCGCCTCAGAGTGTCTTGCAGCGCTCGACCTAACCAAAACCATACATCCAATCCCCTCCGTTCGTCTCTCCGGAGGCCAAGTCCATGAGATTGACATCCACGAGGGTGGCGGTACGGATCTAGAGTTCCAGTTCTGGGGTACGCCGCCTTTTGAGTTTACCTACACACGAAGCACGAACGCAAACAAGGGTCGCAAGAGCAAGGTGCTGGAGATCAAGACCGAAATCAGTCATGAGATGACTATGAGTATTCCTGTTCAGGAGGAGGGTACATATGAAGTTGTGTCCATCAAGGATAGGTGGTGTAGCTTTGCGAAGCCTGGCGAGGGCCACGATGGTAAAGGTGGGCAGAAGATGTTGACGTACTGA
>Unigene000978|m.674 type:dumb-complete len:246 strand:+ pos:500-1237
ATGGGAAAAGTGTTCTTCACGAATAGTGGTTCAGAGGCTAATGATTCTCAGGTGAAGTTGGTATGGTATTACAACAATGCACTTGGAAGACCCGAGAAAAAGAAAATCATAGCACGGATGAAATCATACCATGGTTCAACATTAATAGCAGCTAGTCTTTCTGGCCTTCCAGCTCTGCACCATAAATTCGATTTGCCGGTCCCATTTGTGTTACATACCGACTGCCCTCATTACTGGCGTTTCCATTTGCCAGGTGAGTCAGAAGAGGACTTTGCGACTAGATTAGCTAACAATTTGGAGGAACTTATACTCAAAGAGGGACCGGAAACGATTGCGGCTTTTATTGCTGAGCCTGTCATGGGTGCTGGGGGTGTTATTCCTCCACCTGCAACTTATTTTGATAAGGTGCAAGCCATTGTAAAAAAGTATGATATTCTCTTCATTGCGGATGAGGTAATCTGTGCCTTTGGAAGGTTAGGAACAATGTTTGGCTGTGATAAATACAACATTAAGCCAGATCTTGTCTCTGTAGCTAAGGCTCTTTCCTCTGCATACATGCCTATTGGTGGTGTTCTCGTTAGTCCTGAAATTTCAGATGTCATACACGCTCAAAGCAGCAAGCTGGGTTCGTTCTCACATGGATTTACGTACTCCGGGCACCCTGTGGCATGTGCAGTAGCTCTAGAAGCATTAAGATCTACCAGGAAAGAAATATTGTTGAGCAAGTCCAAAAATTAG
>Unigene000980|m.675 type:dumb-complete len:112 strand:+ pos:2685-3020
ATGGAGTCCAAAGATTTGAGGCCTCTTTGCAAGCACACATGTCCGCGGCCGCCATATTGTTGGAAGCATTGTCGGTCACCCTTGGACCACATTTTGGACCCCAACCTTTCAATGCACTTGTCCACATACTCAAGATGTACTCACCGGTATGTGCATCTTCGAAGCCTCTCGGAAGAAAGAAAAGTTGTCCTACTTCGACAATTGATACACAAATCTAATGCTTATCCATTCCTATCACTCCAAGCATCAGTCATGATTGAACAACCATTCCTCTCCCATTCTTCCTTTGGTCTGAGTGACAATTTTGTCTTTCCACCCCTTCAAAGTGGCTCTTAA
>Unigene000981|m.676 type:suspicious-NA len:203 strand:+ pos:306-914
ATGCTTGTGGAAAGGATGACGAAGAATCTGACAACACCGTCCATTTTCTCCAAGAGGTATGGTCTGCTGAAAAAAGATGAGGCTGAGAAGAATGCTATCCAAATTGAAGACACGGCTTTTGCCACTGCAAATGAGCATTACGAGCGGGTGCCTGATGGTGACGGAAGTTCTGCTGTGCAACTTTATGCCAAGGAGTCCTCCACGCTAATGCTGGAGGTTCTGAAAAGAGGTCCACAAGAGAGAGAAGTTTCTGCTCATGCAACAGTTTTTGATATTTCTGGAGACAAGCGAGACTTTCTTGAAATGGAGGAGGCTGAGACTCTGTTGGAACCATTAGCCAAGAATGGGAATTCATACAGTAGGATATGCTTCAGCAATAGGAGCTTCGGAGTTGGTGCAGCTCATATTGCAGATCCTATACTACGATCCCTCAAGGATCAACTGAAAGAAGTGGACTTGTCAGACTTCATTGCAGGTAGACCTGAAGCTGATGCACTTGAAGTCATGAATATATTTTCATCAGCCCTGGAAGGATGTGTGTTGAAGTATCTTAATCTCTCAAACAATGCATTGGGTGAGAGGGTGTCAGAGCATTTGGAGCTCTCCTGA
>Unigene000983|m.677 type:dumb-complete len:154 strand:+ pos:1328-1789
ATGTGGTCAACTGATTTATCTCCACGAACACTTCCTAATGAGAGCAAACGGCAGACTGATATCTACAGAAGATTCTTCTGTTTTGAGAAATGGCATTGTTATAGGCAAGAAGAATTTCAAGTTTTGGCATATTCATCAAGTCAGCTGAGGGAGAATTCTGTGTGGATGTTTGCCCCTGAGAATGGGGTCACAGCTGCTACCATCCGGGAGTGGATGGGTGATTTTCGTTCAATTAAGAATGTTGCAAAATATGCAGCTAGACTGGGTCAGTCTTTTAGTTCTTCAAAAGAAACGTTGACTGTTTATAGCGATGAAATGGAAATAATTCCTGATATCAAGGTTGAAAGAGATGGATCAGAATATGTCTTCTCTGATGGAATTGGGAAGATTTCGCTTAAATTTGCCAAAGGGTTGCAAAAAATGTGGCTTGACGAGTCTTACCCCATCTGCCTTCCAGATTAG
>Unigene000984|m.678 type:likely-NA len:200 strand:+ pos:3-602
TGCACACTTCAAGGTCTTAACCCTCTCCTGCGTTACTCAAATCCATCTGACCCCCCACCAACAAAACCATCACTTCAGTCCCACTATTCCTCAAATTTGTTCCTCCACTCTCATCTTCTCAAGCAGAGCCAACACTCCATTTCAGCAAAGAAGAAGACAACCCAAAGATCTTCGTTTCTATGCGCTGCAACCGAATCAGAAGAAGAGGTCATATCTGGAGAATGGCCCGAGAATTTCTCATTACTTAACTATGATGACTTAAGAGCTTATCTTGAACCAGAAATCTTCAAGGACAAGATGGAGCCTTCTACTTTGTTGGGTGAAGTGATGTCAACTACTATTAGGACAACTACTGTTGGACAAACACTTGAAGAGATTGATCACCACTTTGAACTTGTTTCTGGCCTTCCCGTGATTGATGATGCCTTTGTTTGTATTGGTGTTGTGTCGAAGAAAGACAGAGCTAGAGCTACTGATGGGTTGAAGTCGAAGGTGGGGGAAATTATGTCGTCTCCTGCTATCACTCTGACTCCAAACAACACAGTCTTAGAGGCTGCAGTATTGATGCTGAGAAAAAGTTCCACAGGATCCCTGTTGTAA
>Unigene000985|m.679 type:dumb-complete len:106 strand:- pos:271-588
ATGATCCATGACTCTCTTTATCTGTCTATCTCTTACTACCTTCATAAATTCCAACTCAATTGCTCAGAGAACATAACCAAATCCAAATATTCACCTCGCTCTGCAATGAACGCCGATCCAATCAAAATTGTCAATTTCCACCAACTCTATTCCACATCAACACTAAGTATTAACAGCGACAATATAAAGCTACAACCCGATTTTAACCAAGCGTGTCTTGAACCTGTCAGCAGCCAAGGGACAGATAACGGCGCGCAGCTCAGGACGGCGAAGCGAACCTCGCTCTCAACAAACGCATCCATCCCACACAATGGATAA
>Unigene000986|m.680 type:confident-5partial len:127 strand:+ pos:438-818
TCAGCTTCTGAGTACTTGCTAGACCAGAAAAATCATGAAGTCTTCGTACCCTGTTCACCTCGCGCTCATATAAAACACCCCATCCCATCACCATCAACCAACATCACTGCTGCTTCTACACCGAACCCCTCAACTGTCTATTCGTATGCAACTATAAATTCTATTCTAATCCAATTATTGTCACACTATTTCCAAAGACGCAAAAGTCTTTCCTTATCTTTCTCATGTTGTACGATATTTCCTCTCACCTTACCAGATGAACACAAATCTTCCAACAGAGCAAATCAACAGACCCCCATCGTTATCTTACTCCCTAGCCGCACACCTGTCCTTATACTCCCTAAACCTATGGAAATTTGCAACAAAAATATAAATATATAA
>Unigene000990|m.681 type:confident-5partial len:101 strand:+ pos:347-649
CAGCAGTACGAAGTGGTGAAGAAAGGACCTCGAACTCCAACACGTTCACTGTGGGGTCCATGTGATGGAGTATGGGAACAAAGCATCAAAGTCGAACCGCTTTCTCTGTATCAAGGTTTTGATCCTGCCAATGAAAATAATTATCCAAACAGATTTCCTCATATCCCGGTTGGTGTTGTCAATCAAAGAGACGCTGATCTTCTTTTCTTATGGCAGCGATATGCACACTCCAAAGATGACAAGAAAACCGAATTGTTCAAGGAGATCACACGGACTGTGAAACAGAGAGCTCATGTGACATAG
[truncated: 15,053,992 more chars]
