# Supplementary material for: Transcriptome sequencing and screening of genes related to the MADS-box gene family in Clematis courtoisii
Source: PLoS One. 2024 Feb 5;19(2):e0294426. doi: 10.1371/journal.pone.0294426 (PMC10843124; doi:10.1371/journal.pone.0294426)
Supplement: S1 Data — (ZIP) [file pone.0294426.s001.zip › Basic_data/data_analysis/Unigenes.100.ANGEL.utr]

>Unigene000001|m.1 type:3UTR len:232 strand:+ pos:428-1125
CAAGCCCGCAACTGAACAGGCTGGGAAGGTTTATACTGAAAAGGATTGGAACCGATTACGGAGAAGGAGTGTGAGGGGTTGAAGAGCGACAACCCCATGGCCGCCAGCCTGTGGTACTGCGCCTCGAAAAAGTTTGCGGAAAAGACCGCTTGGGAAATCGCCGAAAGTTCCAACTTTACCCTATCGACCATCTGCCGCCTAGGTCTTCGGTCCTCCTTTGCACAACGTCGACAGCTTGGACGCGCTCAACACGTCCAGTGGCGCGGTTTTGGGTTGATGAAAAAAGGATGGGAGTTCGAGCAAGGAGGTCCCGGAGACCGCTTTCCCGCTTTTGCCGATGTTCGGAACGTCGCCGAGGCCCACTTCAAGTCCTCGATCGAGGGCAAGAACGAGCGGTACCTCGTCTGCAACGGGCCTTACCAACCAGACCATCGTCGATTCCATCTGGAACCGTTACCCGGAGTTGAAGGACAGGTTGGCCGAGGGAAACCGGGGTGAGAAGCCGGATGGCAAGGTGTTCACTCTGGACGCTAGCAAGGCCGAGAAGGAGCTCGGGTTGAGGTACGTCTCGTTCGAGGATTGTGTCAAGGATACCGTCGATAGGTTCCTCGCCATCGAAAGGACGTCAACTAGATTCAGGACGATCCAAATAGATAGGTAGATAAACTCGCACACGCGTGAGGATGAGGATATATCAC
>Unigene000002|m.2 type:3UTR len:286 strand:+ pos:610-1469
CGACGGCCGGTGACAACTCGTACATGAACGCTCTTGGTAGCAAGGAGTACATGCCCGCCATCTCGCCATTCTTCTACACCCACTTTGGCGCCAACTCGTGGAACAAGAACTGGCTGTACCGCGGTGACGACTGGTTGTACGCCACCCGATGGGAGCAGATCATCAGCATGAGAGAGAAGGTCAAGATGATGGAGATTCTCACTTGGAACGACTACGGAGAATCCTTACATTGGTCCTATTCACGGTGCTTTGCCCGCAACTCTGGCGAATGGTCTATGGTACGACCACGAGGCGATCAACACGTTGACCAAGTACTACGCCACGGCTTTCAAGACGGGTTCGTATCCTGCAATCGAGAAGGACCAGGTCATTATGTGGGCTAGACCTCACAGTCGAGATGCTCGAGCGTCCAACGACGACGCCGGCCAGCCCACCGGTTGGGTAGGACCGAAGACAACCTCTACGCCATCATCCTGTCCACTCAGCCATCCATGGTCACTCTACGATCCGGATCGACCTCGCAGACCTTCAACGTCGGCAAAGGATTGACCAAGCTCAAGATCCCAATGGCACCAGGAGCGATCGGCGGTGAAATCGTGAGAAACGGTCAACCCGTCGCGAGCTACTCTTCGTCTGGGTTCGACTACACCACTACGCCACAGAAATACAACTTCAACTACTACCTCGGGTCGAGCTCATAGGTCATCGCTCGTCGCCGACCCGTTTGCAGCTCCTCGAGTAGGTTTTGAACAGTGTATCTCCTAGTCATAGCGATCGAAATCGACCTTGTAAAACCTCCCATAGACCCTCAGATTGGCGTGCTGCACGGACATTCTTTTCTTCTCCTTCTCTTTTCGTTT
>Unigene000003|m.3 type:5UTR len:28 strand:+ pos:1-86
TGCCAAGGAATACCAAGAGAGTCGTCCGACTTATCCACGGAGCTATTCCAATTCATCGCTTCTAAAACTCCGATTCGTGATCTCGT
>Unigene000003|m.3 type:3UTR len:217 strand:+ pos:393-1044
AATCCGGAGGTTAATGAAGCTGTGGATGCAGTGTACTGGAAATGGCGCAATAACACTCACCTTATTGGGCTGCTGCTATAAAATTGGTAGATGATAAGTATAAGATATATGATTTCCCATCTGAACCAGTTGACGGAGTGGATCATACGGGTCCATTTGAGTTTGTGGCAGAGAAATCCATGGAATTGGAGGGCTACTTGACTTACATAAGGTCACGGTCAGCGTATCAAACAGCAAAGAAAAGGGGTTGAACTTCTCAGTAAGGAAGTGGTTGAGAATTTCGAGCGTGCATGGGCAGCAGATGGCGGCCAAAAGATTGTTCGTTTTCCAGTGTATCTCAGGTGGGCAGGTGGGAACTGAGGAACTAATTTATCCAATTTTCAAATTTGCAATTGTTATTCCTCCGTTATGTCAGATTATAATATCTACTGGTGTGGTATTCCCGCGACGCAGGGAGTAAAAATACTATTACTAAGGATCTAAATGTTATTGAGGACGTAATGGAAATATTGCAATTAAGTGTAAAGTGGAAAGCCTTTGTAGCGTTGCAATTATGACAAACAGAAATAATTTGAATGTATGGTAGAAGCTGATAGATTTGGTTTCTAAGGTTGCGTTTGTTTAAAAATGCTAGAGCTGGTAGCTGGTGATG
>Unigene000004|m.4 type:5UTR len:35 strand:+ pos:1-107
CGTCTTCGTATACGTCTCTGGTTCTTCAGCTTCTACTCTCCTCCGTTCAATCGTCCCGTTTAGGTTTCACACAGATCTAGATCTAGCTAACAAACAAAGATGAAGAG
>Unigene000004|m.4 type:3UTR len:456 strand:+ pos:822-2191
TATAGTTGAGAGTGATCTTATCCATTTGTGGGACTTTATGCGAATCTTATCTGTACAGCAAGTTCTTTTCAATCCAGTGCTTGTAATTAAAATGGGCTGCTTAGAAATCATGAGCCTGGACTTGCATCTGAGATTTTTGTGTGTTATGTTCTACTGTCTAAAAAAATTGTTGTTAGTTGCATTGTTTTATTGTTCTTTCTTACAAGTATGCGCCTTAAAAGTATGATGTTTGCATGTCTGTGAAGGGTTTGGCACATGTTGTTAGTTGCATTTGTTTTATTGTTCTTTCTTACTTGTATGTGCCCTTTAATGTATGAAATTTGCATGTCTTTGAAGGGTTTGGCACATAATTGCATGGGAAGGCATATCCGACTTTTATCTACCATTTGAGTAACTTTTTGGATAGAATATATTCTATTTCTGCAGCAAGTCCGTGGGTTGTAAAGATGAGGTGGTCAATACTACTATGAACCTGCACTTGGTTATCTTTGCATTTCAGATTTTTAGGTCTCAATTGTGCAGAGAGTTTAGAGTGCTGTATATTTTCTCCTTTGATTTACTTTTTGATATGATGTTATCTGTTCATTTTGTACACAATGTAGAAACCTTTTTACATCTTGTATATCAAATAATCTATGCATTCAGGTCATTTCTTCACTGACTGCCTCGCTTCGTTTTGATGGAGCTCTCAATGGGATGTCACAGAGTTCCAAACTACTTGGTTCCTTACCCACGAATTCACTTCATGCTTTCTTCTTATGCTCCAGTCATATCTGCCGAGAAGGCATATCATGAACAACTCTCTGTATCTGAAATCACTAACAGTGCCTTTGAACCATCATCCATGATGGCCAAATGTGATCCTCGCCATGGAAATACATGGCTTGCTGTTTGATGTACCGTGGTGATGTGGTGCCAAAAGATGTGAATGCAGCTGTGCAACTATCAAAACTAAGAGGACAATTCAGTTTGTGGACTGGTGCCCCACTGGCTTCAAGTGTGGAATCAACTATCAACCTCCTACTGTTGTTCCTGGGGGAGACTTGGCTAAGGTCAGAGGGCAGTCTGCATGATCTCCAACTCGACCAGTGTTGCTGAGGTGTTCTCCAGAATTGATCAGAAGTTTGATCTTATGTATGCCAAGCGTGCTTTTGTTCATTGGTATGTTGGCGAGGGCATGGAAGAGGGCGAGTTTTCTGAAGCCCGAGAAGATCTTGCTGCTCTTGAAAAGGACTATGAAGAGGTTGGAGCTGAATCTGGTGAAGGGGATGAAGATGAAGGAGATGAGTATTAGTCTCATCCCATTCTAACTTGATGTAGAAAGCTGCTGTGTCCTTTTGAAATCCATGTACTTGTTGGTTATTATTTTG
>Unigene000005|m.5 type:5UTR len:67 strand:+ pos:1-202
ACTCTCTCTCTCTCTCTCATCAATCTCCATAACATGGAGGGAGCTCCACAACACAGCCGCTTCTGATTTACAGAGAAGGTGAAGAACTTCTAAAGCGCAGAGGGAGCTCTTTCGACGAGTCTTTAATTGCAGACAAAGACATCGAACCAATAACCAAAGCTAACGATTTCTTCAGGGAATTCTCAGTTGAATCCAAGAAGCT
>Unigene000005|m.5 type:3UTR len:354 strand:+ pos:746-1808
TTTGTCGTGGTGGTTCATTGTGGTGGCTCAGTTGTTGTATATTCAGTGGGACTTGCGGCCGGGCTTGGTCAGGGTTTTCGATGAAGGCGTTTGAAAATCTTTGGAGTTTCGTTCGGCTTTCGGTTGCATCAGCGATAATGCTCTGCTTAGAGGTATGGTATTTCATGGCCTTGATCCTGTTTGCTGGATACCCTAAAGATGCTGAGCTTGCAGTTGACGGCCTCTCTATATGTATGAACATTTAGGATGGACAGTGATGGTGGCTATGGGATTCAATGCTGCTATAAGTGTAAGGGTGTCCAACGAGCTGGGAGCTGGTCATCCAAGAACTGCCAAGTTTTCGGTTGCGGTTGTCGTCATATCTTCCCTCCTAATTGGACTCATTCTTTCTCTTATTCTGATCATCACCCGAGAGCAATACCCGTACGCCTTTACAAGTAGCCCGGACGTCAGGAATCTCGTATATAAAACCACACCATTGTTAGCATCTCTATTGTGATGGATAATGTGCAACCTGTTCTTTCAGGTGTGGCGATCGGAGCAGGATGGCAAGCTCTGGTTGCTTATGTGAACGGGGGTGCTACTATGTACTTGGAATTCCGTTGGGTCTAATACTAGGTTATGTTATCAATTTTGGTGTTACGGGGATTTGGGTTGGAATGATCACAGGAACATTAATCAAACTGCCATTCTCTTCTTCATGACTTACAGAACACAAACTGGAACAAGAGGCGTCAGATGCCGGGGAAAGGATAAGACAATGGGAGGAGAGGCAAAGGAAAAGATCGCCGACATAGAGAAGAAGCATCCAAATCTTCAATAAATGACAAATGCTGGAGATATTGTGCTAAAACTAATCCTCAGCACATTATGCAAAATTGGATAAATGAAATTGTTATTCAAGCAATTGGCATATTCAATGCTTGACCGTCCAATTTTTTTTTTTTTTGGGTAAGCATACTATTATATTTATTCTAAATAGCAAAGATACAAAGTCTGTAGTCCATTGTAACACCTGGAAAAATTAGGGTTTGTTTCGTGTTTTTGCGTGTGTACATATTAT
>Unigene000006|m.6 type:5UTR len:434 strand:+ pos:1-1302
CCCCGTCTTTTCTTGATTACCTCATTAAAAAGGTCCTACGCATTATTTCCTCGGTCTGATTAAGACTTCCCAGCACCTACCTTTGTTCGAACAACAAAAGGGCCAGAAATCAAGATCCAAAGTTGCAAAAGTTCTACTTAAAACAGATACTATGTACTCCATTGGCCGTCTAGAATTATTACAGCGGTTCATGTGACAGCCACCCTCCTAATCATATCTAAGCATCCTTTGGCTTCCTGCTCTGCAGCTGTATGGCCCCACCCTTGACAGTTGCAATGTCATTTTTGATTGTAATTGTCCTGGTAATCCCGCAACTTGCCCTTCGACAACCCATGGCCGCCAATCACCACTGATTGAATAGTTGAGAGACTTATCCACTCTTGGTGCTCAAAAATGTCACCGCAAAGTCATGATCACCACTGTATATCCAAGAGCGATAGCCTGTGTTTACTGAATTTGAATGGTAATTGATTACACTTCTCACATCTTTAACGTAATTATGCCATTTGGGTTGCACCCAAACCACTCTGGCACTGTCCCCCTTTCGGATATTAGTGCCCTAGAACTCGTTCAATCGTTTGCCCAATAAGAGGAAAGTGTATTACCATAGTACCTTTTGCATCATCAAACGATCTGTGGAATACTCGCTGAGTGATTTAATTCTAGGGAACTTCTACTTCTGATGATTTCATTATCTGAGGAACACCACTTGGCAACAGTTCCTCTCCAAATGTGGAATTTCCATATTCCTCTTCAACATCGTAGGAGATACGTGAAGATCATTCTTACAGTTCAAATTATTGGGCTGTATGTTTGACATAATCCCACCAACACTTTTCTCAGACCACTCCAAAAGTTCGTCCGATATCATGCCATGCCAGCATATGGAACCTGTGAGTTTGTTTCCATACTATATCGTATTCGGGTTACCAAGCACATATCCCTTAAGATTTATAATTTGGTTTGGACCCTGCTTGAAACCATCTGTATATGTTGAAGGATAAAGGGACGGTCATGCCAGCATATGCATCACCTCCACATATACTGAATGTGAGAGAAAATCAGGGGATCCGTCAACCACTTTCTAATAAAGTGTAAGATTGTTCAGCTGCGTTTGTATCACTAGACAGCAGAACCTTTAGAGGTTTGTCGAGTACGAAAATCCCTCCCAGGCGCGTCTATGAACACCATGCTCGACACCTTGCGATATGAATAAGGATTCAAAAGCAAAGTGGTATTGGGTTCCACTTGTAAACAGCGCTCTGGATAGGAATGGACCCATATTATGGGTGACTGCATTTA
>Unigene000006|m.6 type:3UTR len:463 strand:+ pos:1663-3053
ACTGGAAACTGTTATGTGAAAGTAGATTCCTCCAATGATGTGCATTTCTTCTACACCTTTTCAAATCCGAGAGTAATCCAGCTAAGGATCCCTCTCATTTTCTGGTTCACGGGAGTCCTGGTTGCGCTGCTTAAATGCAGTCACCCATAATATTGGTCCATTCCTATTCCAGAGCGCTGTTTACAATGGAACAATACCAACTTTGCTTTTGAATCCTTATTCATATACGAAGGTGTCGAGCATGTGTTCATAGACGCGCCTGGGGAGCTGGATTTTCGTACTCGACAACCTCTAAGGTTCTGCTTCTAGTGATACAAACGCAGCTGAACAATCTTACACTTTTATTAGAAAGTGGTTGAAGGATCACCCTGATTTTCTCTCACATTCAGTATATGTTGGAGGTGATGCATATGCTGCATGACCGTCCCCTATTATCCTCAACATATATCGATGGTATTCAAGCAGGGCCAAACCAATTATAAATCTTAAAGGTATGTGCTTGGTAACCCGAATACAGATATAGATATGGAAACAACTCACAGGTCCATATGCTCATGGCATGGCACTGATATCGACGAACTTTTTGAGTCGGCCTGAAAAAGTTGTGGTGTGAGATTATTTCACATACAGCCCATAATTGAACTGTAAGAAGATCTTCACGATATCTCCTACGATGTTGAAGGAAATGGAAATTCCACATTCTGGAGAGGAACTGTTGCCAAGGGTGATCTCCTCAGATAATGAAATCATCAGAAGTAGAAGTTCCCTAGAATAAACTCACTCAGCAGTATTCCACAAGATCTTTTTGATATTGCAAAAGGTACTATGGTAATACACTTTCCTCTATTGGGCAAACGATGAACGAGTTCTAAGGGCACTTAATTCCGAAAGGGACAGTGCCAGAGTGGTTTTGGTGCAACCCAAATGGCATAAATTACGTTAAGATGTGAGAAGTGTAATCATTACCATTCAATCTCAGTAAACAAGGCTATCGCTCTTTGATATACAGTGGTGGATCATGACTTTGCGGTGACATTTTTGAGCACCCAAGAGTGGATAAAGTCTCTCAACTATTCAATCAGTGATGATTGGCGGCCATGGGTTTTCGAAGGGCAAGTTGCGGGATTTACCAGGACCATACAAATAATGACATTTGCAACTGTCAAGGTGGAGGCCATACAGCTGCAGAGCAAAGCCAAAGGAATGCTTAATAGATTAGGAGTGGCTGTCACATGAACCGCTGTAATAATCTAGACGGCCAATGGAGTACATAGTATCTGTTTTTAAGTAGAACTTTTGCAACTTTGGATCTTGATTTCTGGCCCTTTTGTTGTTCGAACAAAGGTAGTGCTGGGAAGTCTTAATCAGACCGAGGAAATATCGTCGTAGGA
>Unigene000009|m.7 type:5UTR len:379 strand:+ pos:1-1139
AACTCTCTCCCGTCTTTCTCCTTCACCATATCTCCAAAACCACAAACAACCGTTCGCATCTCACCACTGCCCCGATCATCCAAACAGCGACCACCTCATCACCAGTTGCTCGCTAAACCCTCAAAATCACTAGGCCGCGTACAAGACTCCGAATCACCCGATCTCGATTTCTTGTCAACTGCTGAGCATCCGGATGGTAGCATTATCTTCAAGTTCGGTGTCGCGCCTGAGATTAATAAAGATCTTGATTCTTGTGAAGAATTGAGTGTTAGTAGCACTGGAATCGAACAAGCTGAGGTACATAGTGAAAAGGAGTCTATACGAACAAGTAATGTAAGGGATGTGGTTTCTGTAGTACAAGATACCAGTAGTGATTTAGTTTCATCACCGTCTGACCCTACTCTTGATGTCAATAAAGCCGGGGAAGATTCTATACAGGAAAATGAAGATGGTACGATTGATGCGTCTGAGGTCAATTCTACTAATATGGTATATCTAATTCTCCAGAGGTCGTGGAAGATTCTGAAGAGAGTAATGACGGCGAGTCAATGAGTATGCTTCATGTGGCCGAGGTTAATGACGCTCTCGAGGATTTGGTTGGTAAGAATGTGGATGGAGTTCATGAGGTTTCTAAAGCGGATGTTGAAAGGAATGCAAGGGAGGAAGTTATGGATAACATTATTCCCAAATCTGTAGTTTCAATTTCAGAAATGAGTTGTGAATCTAATCAAGATGATATGGAAAAGACTGTCGCTGATGCAATACATGCAAATACGGATCATACCCCGGATGATAACAAGAGCAAATCTATTGGTGAGGTAAAGGAGATTCGTAGTGTCACCAATGGTTTGGATAATTCCAGCTCTGCTGATCTTGAACCTTTGTTGGTTGTGGAAACAAGTCATAATCTACCTGAAGAGCAGGAGGAAATAGTACAGTTGAAACTTCAAAAATGGCAGGGGACATTGCATCTTCTCCAAAGTTTCACAAAGAAGACACTTATTCTGCCACAAATGTTACTTCAGAAGTGATTGGCTCAACAATGGTAGATTTTCAGGATGTAGGAACTTCTCTTCATAAGAGCAGCAAGGACATAGAGTTGTCAAGACCAAGTTTATCTTTATTCTGGTGCTGTTATA
>Unigene000009|m.7 type:3UTR len:39 strand:+ pos:1863-1981
CTAATGCTTGCAATCATCTTCCTCTGGATAGTCTGTTTCTTGGTGTAATTAGTACTGCAACATTAACTTGAAAAACGTTTATTAACACATTTTTTGTATTGTATGGAAAATGGTCATGT
>Unigene000010|m.8 type:3UTR len:151 strand:+ pos:588-1041
GGGTGTTCTTCGGCAGTCATGTGTACGATGTAAAGCATTTGTCCAGGTACTGCCAGAGCTTGTATGGTGGGTTGGACCGGGTGGCTCAAACCTTGAATGTGGACCGGGCGGTTGGGAAATGTCACCAGGCTGGCTCCGACAGCCTGCTGACGTGGCACGCGTTCCAGAAGATGCGAGAGCGGTTCTTCCAGACTGCTGTGCCTGAGCAGTATGCTGGGGTGTTGTATGGTCTGGAAGTATGTTGAAAACCTGAGATCACATTTTCCCCCCAATTTATATTTTCGTTTGATTTGTTTAGCAATGTATATAGTCAAATGAAATTTGTGATCAAATCAAGCTTTCGTTTATTATTGTTGTTTCAATTTGCAATCTCAAATTTGCAATGCAGAGGCTGCACTAGAGGAGTCAAAAGTAATCTAATAGACGCTATTTGATGCAAATGCTTGGGGGATCC
>Unigene000011|m.9 type:3UTR len:188 strand:+ pos:320-885
TATACAGCCACTTCAGAATCTCGCTGTTTTGAAATCATCGAGGAAAAAGTCAGTCCCGATGAAAAGCTTCCATGGATCCAATTTCACATTGGAAAGGCTTTACAGCACTTGAGAAGCTCTTGAAGAACTATTCGGGAAAATACGCAACTGGAGATGAAGTATATCTGGCTGATCTGTTCTTGCACCACAGATTAATGCAGCTATAACTCGATTCAAAGTTAATATGACTCAGTTCCCTCTTCTATCGAGACTCAATGAAGCATATAGTGAGCTGCCGGCGTTCCAAGCTGCTATGCCAGACAGACAGCCAGATTACGTGAAACCCTAGACAGGACGGAATGGTATGGTTACAAGAAGGCATCATGGAAATGCTACTTGCAGAAACTGAGGGATGAATGTAACAATGCGAATGAAAAAAATCCCCGCTATAATTGTATTTTTCCTTTACCAAAACTAAGTGAATGTTGGTGATATACTGTGTGTTGCACTTGTTTTTCTTTTATGTTTAAATAACAAAATTAGGTGGCCAGATGGAGAAGCCCCTTTTCTGTGACACTTTTGACAGG
>Unigene000012|m.10 type:5UTR len:66 strand:- pos:578-777
TGGGCACGAAAAATGTTGCCCACCACAAAAAATCCACACAAACAAAGGTTGGGAGTACCCTTAAAAAAATTAGACAAATAATCAGACCAAAGTGCCAAATGAAATGAGAACATTTTTCGGCATAAACCGGATTACACGTGCTACAGAGATGTTGTTACCACTTGCAAATTTCTAAAAAAATTATTTAGTGGCCCCTCTGA
>Unigene000013|m.11 type:5UTR len:174 strand:+ pos:1-523
GGGTTAATTGATGCTTTTTCAGAGCTGTAGAAAAATATAAACTGGTTGATGAATGCATTTATTGAAACAAAACGCCAGCTGCACTGCTTGCGCAGTTGTCACATGTGAGGTTGGTGCCTCTGAAGCCTAAGTTGCATATAAAGAGAGAGCTCTTGGAATCCTTCACATAAGCAATAAATGCGAGCAACTCTATTATTAACTCGTCTTCTATCGCATCATCTTCATCTTCCCTTCTGAGACAGAGTCAGGGCATGGAGTTATTCTCGCACTGATTGTGGTGGTGTGGTCGAGTTAGGAGTCCAGCGTCGACGCCTTTCACTGCTCTGGATGGGAAAAAGCTCATGCAACCTTTTTATGGCGGTAGCGCATGCCTCCGGCACAATGGGGGGAGCTTGTTGATATGGAGGCTTGTACTCTGCTGGATATGGGACCCGGAGCAGCAGCACTGAGTACGCTCTGTTTAATGATGGGGCTTCCTGTGCCAATGCTTCAAGATCATATGTGATTACAAGACAGATCCAAG
>Unigene000013|m.11 type:3UTR len:59 strand:+ pos:1004-1181
CCGTGTACAATTTTAAGATCGTTGCAGAGTTTGGGTTTCAGGGTTGAGTTGGAGAGCGCATGCTTGAAATTTTAACTGAAGCAGCCCGCCTTTTTACATGCAACTGAATGATGTAATACATATGATTTCCCTCTATTCTTTGGTTAAAGTAGGATTGAACCGGCAACCAAAAGCTTCA
>Unigene000014|m.12 type:5UTR len:361 strand:+ pos:1-1084
ACCGGAACTCATTTAGTCTCTTCTCCTGTCACATGGCTCTCTCTACATTCTCATTTTCCTTCTTCGCTCCCTAAGCCAGTGGCTTCGGAACTCCAGAGAAGTCAGTTGCTATGGGGATCATATCTTCAATCCCCGTGTATTCAGGTCAAGAAAAGGTCCGGTGAGGCTAGAGCTTCACTATCAGACAAGGGGGAGTATCACTCACAGAGACCGCCAACTCCGCTATTGGACACCATTAACTATCCCATCCACATGAAAATCTATCTATCAAGGAGCTGAAACAACTGTCTGATGAACTAAGGTCTGATGTCATTTTCAACGTATCCAAAACAGGAGGTCACCTTGGCTCAAGTCTTGGCGTGGTTGAACTCACTGTCGCTCTTCATTATGTTTTTAATGTTCCACAAGACAAGATACTTTGGGATGTTGGACACCAGGTCTCCTTCCTCCCTTGCATAATTATATTTATATACGTAAATCAATTTCAACATCAAGAGCCTATTTTGTATTACAATTAAAGACCTGTTTGAAAGCGGCAGGAATTACTATTCATGGTGGCAATTCATAGTGGACCACTGGAATTCAGTTGAGAAACAAGTGTTAAAATCACAAAACGGGATGTAGGAGGAAAATTTTAAATCTGCAGACGTAGATACCTGCCTATATTTCCAATTGCTGTGAGAGACGCTAAATCAAAACCCTCCTCCCACCCTGGTTTTTGTTTCGCCTTTGATTCTCCACAGTATAAACCGATTAGTTTGTCTTTCAACCACCGGAAATCAAAACCCTCCTCCTAAATTCCCATCGGTTTTTCAAACACGGCCTAAGAGTTGTCTGCGAGCACTAATATGGTTTTGTTCTTGCAGACATACCCACATAAGATCCTGACAGGAAGAAGAGATAAAATGCCAACACTAAGACAAACCAACGGACTTGCAGGATTTACAAAACGTTCGGAGAGCGAATATGACTGCTTTGGTGCTGGTCATAGTTCTACTAGCATCTCCGCAGGACTTGGAATGGCTGTAGGAAGGGATCTGAAAGGTAGAAACACCACGTCATTGCGGTTATCGGCGATGGTGCT
>Unigene000014|m.12 type:3UTR len:213 strand:+ pos:2066-2705
ACGACCGACCTAGTTGTTTCCGATACCCAAGAGGAAATGGAATTGGTGTTCAATTGCCAACAGGCAATAAGGGCAATCCTCAGAGGTAGGAAAGGACGGATTCTAATCGAGGGTGAGAGAGTGGCTCTTTTAGGCTATGGAACAGCAGTTCAAAACTGCATGGCAGCAGCTTCATTAGTTGAGCAACATGGCTTGAGGTTGACTGTTGCAGATGCACGGTTTTGCAAACCACTAGACCATGCTCTAATCCGCAGACTAGCTAAATCTCACGAGGTCTTAATCACAGTAGAAGAGGGGTCTATTGGAGGGTTTGGGTCGCATGTTGCTCAATACATGGCCCTTAACGCCTTCTAGACGGCAAACTAAAGTGGAGACCTTTGGTTCTTCCTGATAGGTATATTGACCACGGATCACCAGCTGATCAAATGATGGAAGCCGGAATGACACCCTCTCACATTGCTGCTACTGTGTTCAACCTTCTTGGACAAACAAGGAAGCACTTGAATTTATGTCGGAAAGAACTTAAAACAGAAATACACGGGAAACTTTCCCTTTACTTTGTATATTGTAAATGAGATGTAACTCAATGTCAGAGAATCAGCACCTGTAAGGACGTGAGCAACTATGCAAAACTCCCTAA
>Unigene000015|m.13 type:5UTR len:348 strand:+ pos:1-1044
TGTCATGGCATCCAAACTGCAACTTTAAAAACACATTCTCTACAAAACCGCCATTTATCAACCTTCAAAACCACCTTCCTTCGATTTCTCGGCACAGAACAGCGTCCAAATCCTGACTCCCTCGTTTTGTCTCTACCGGAAAATGTTTGTGATGCCGATGCGGTCAAGATATCAGCTGTTCTGGGAACCAAGGAAAGTATTAGGCTGTTGTAAGTGTTCCTCCAGTGAGAATGTAGCTTAGTTGAGAGGGAAGCGTGAGCCCACTAAAAGGTGCACCATGGGAGGAGGTTATGCTTCACACTGCTAATAGACTGAGTGGGTTGATGAAGATATGAAGGTATTTAGTGATAAAACATTCACCTGATGAGCCAGTTGCAGAAAATGTTCGTAAAACTTATCATGCGCCGTATTTTGATGATGTTGCTGTTACAGATCAAGAATCAATCAAATGGATCCAAGAATATAGCAGAAGCATTCAAATATCATCTGCTTCGAGTCTTCACCCGCTTTAATAATAAATTAGGTGGTTAGCCTTGCCAAGTGAAGTTAAGGAACATTTAGCAAAGTGGGCAGCCTAATACAAGCAAAACGACCAAGCGAGTCCAAGAATAGCTCAAACAGTATCTGAGGCATGGGATCGTCGTAATTCGATGATATAAGATTTTGTTGTTAGTCATCATCAATGCATATTAAGGCCTGTTCCGAGTTTACAGAATCTGAGGTCAAAGGGGTTTTCAACACTAATTGTATGGTACCAAATTGTGGACAACAGGTCTTGAACTGTCTCTTGGATCCAAATTGTAGGAAAGCTCTCCAATGCTTGAACAATTGTAGCCCAGTTGATCAGGTCTGTAATATAGATGTATAGCATCATCGAGAGTCCAATTTAGAGGAATTTTCTCTATGTGTTGGCAGAAACATAATGTCTCCAGTTGGATGCAAAAATTCTGATAAACCTTATGTTCCTCCGATGGAAAAATTCGAGGCCAAGACATGTGTCATGAAGTGCCGAAGACTATTTGTGGGTTGGTTGGGTGATTTAAA
>Unigene000015|m.13 type:3UTR len:160 strand:+ pos:1396-1877
GACTGAAAGGGGGAAACTACTATCTGCATTAGAAAGTGTGGCATCAGGAATGGGAGCTTTTCCTGGTTGACAACTGTTCTTGTCAGGGCGCACCTTTGGGAATTCCAGCTGGATCCGTTACATTCTAAGATTGAGTTAACACACAAGATCAGTTGTCGTTTAGAGATAGTTGATATGGATTTTCTTTTTCTGACTCAAAGTAGGATATAGTGTATATGTGATGCACACATGAAATCCCCTGAGGGTAACAAACAAATCCAACAGGTGATTATGCTGTGATCACACACAGGAATAAAATGAAAAGGTTCGACGTCATCAGTTTCAAATGTTGAACACCACTTCTGAAGCTCCCACTTCTAAGATTTCGTAATCAGATTCAGAGGTATTTTTTTCACTCCCCTTTTGAAGATTTACTGTAGTGATCATTGTTTTGTAAAGATGCTTTGTACTTATATTGCCGATCAAATATGTCTATCCAAATT
>Unigene000016|m.14 type:5UTR len:85 strand:+ pos:1-256
ATGCTGCTAGCGGCAAGAGAATGCAAGAGCTTATACGCCAATTCGGCACCATATTTCGCCAGATCACAGCCCAAATGGGCTTGGCCGTTCATGCATCCCGTAGACGTGGAAGGCTTGGTTTAGATGATTATATATGAGTTATTGACAAACCAATGGATTTCACTACAATAAAGAACCAGATGGAAGCAAAGGATGGCACTGGTTATAAGAATGTACGAGAATTTGCGCTGATGTGAGATTGGTTTTTAAAAACGCA
>Unigene000016|m.14 type:3UTR len:349 strand:+ pos:743-1791
AAGTTAGCAATGATAGCAGTAAGCGCAAAAACGATATATGCAATGCTGTCAAAACTGCTAAGAAACGGAGTAAGAAGCTCGCATCTTGATATGAACGTAAATAGTGTTAAAACTGTAGAGTCATGTACAAGAGTTTGTAAGGTTCCATTTTCACAAATTCCAAACAAAGTAAAATTAAATGTTTATACGAGCTCTTTGCCGCACAAGAACATCAGTACAGCAAACGGAAGCCTCTGAAATACTGCCGCACTAATAGATAGTATTTCTGGTTGAGTTGGGGTGCATCTGGAAGGCTTATTTGACCTCGAAACAGCTTGACAATGCAATTATTACATGTCTGTGATACTAGACGGTATGGTTTTTTAAGAACTTCAGTATGAGCTGGATTCTGTGAAGTTCAATGTAATGTTCTGGGGAGAATTGAGTAGTACTCTTATGCTTGTGGCTGCAGCCTTTACCATGGTGAGACGATGTTGGAAAAACAAATTGTATGTGGCTGTTGTTTAGCGGATATAGCGTCTGTTTATGGTCTTTTAGGTTGGGCAGTTCCAAAAATTTCTGGGTGCAATCACAGAACCAACTATAAAGGAAATGGGGGCACCAGAGAGATGAATCATAATCGGTTGCAGACCTCACCTCAGATAATAGAACTTTGCTGATCTCCTTATCTGCACATGTTAGAATTTCTAAGCCTAATGTGTCTTCTACGTGAACCCTTTTGGTTGGAGGAACCTAGTTTCTCTAAAGTAGACTTGGTAACTGGTGCAATTATCACTCAAAAAGTGTTGCCGGAGATGCCCATGTCAATAGTGCGGATCAGCTTTTGGAGGAAGTGAAAGAGGTTTTGAACTCGGACCCAGTAGATTAGAAGTGGGCAAGGTTTGCAAGACTGTACTGGAATGGTAGGGCATGAAATCGTCGCTGATGATGGTTCTACCTTTAGCGGGCAAGCTTATATTGAGAAATCTTTCACTCGTCATGCTACCTGCCCCTCTGGATGCTTGGTACTGGACAGAGGCTGTGCTTGGTTCATAGAATTAGGAATTCCA
>Unigene000017|m.15 type:5UTR len:188 strand:- pos:650-1213
ACATCTGGTTATATTACATACACCTATTTTTTATCAAGATATCAGGTACACCAAAACCATTAACAAAATACAGTTCAGAAAATGTGATTTATTGTAATGAAGGGTCAGCCACTGATGAGACCATGGAGTCTACCCACCAAAGATATGGAACACACCTCTGCATTAAGTTATAAACCATTCTCACCCCAGCTTTATCCCCAAGAATTCTTTATGATCCAGTAAGGCTAATTCTTGACCTCTTGGGATGATCAAAGCCATCAGAGCCATAACCTACCGATCAGTACCCCATGCCACCAGCCTCTTAGAGCCAAATGTATGGACACGATACGCCCCCAACTGTATGTTTTGCATGAACACTGCATTGATGCCCACTGCAAGAGGACCATTTTTCAAAAGGTTTGCAGCCCATTTGGTCCTCATCATGGAGACAACGCTGAAATTTGGCTCGATGCAGTCAATCTTAGTTTTGTTCACATTTGCATGTTACCATCCTTTCAGTGTTATAGGGTAGTCTTCCTCACGCACAAGTCCGCCCAGCGTTGACGTAGGTCATATCCAAACTCT
>Unigene000017|m.15 type:3UTR len:110 strand:- pos:1-331
GACGGCGAGTACTACTCTTTGTTTTTGACCTTCAGCTGGAGTGGAGATCGGAGAAACGGAGTGATGCCGCAAGGCAGTAGGTCAATTATCTGGTGTCTCTTAGCACGGTGCAAGTTTTTGACTGGAACACCTGAGAATCGGTGAGCGTGTTTCCGCGCTCACTGCGTAAGTCTTGCGTCTTGGTGCGGAATTTGGTGAAGTGGCTCCCGCGTTTAGGATAGTTCGTCCGGTCCGACACCACTTCATCCACACCTTGACGATCCCAATATCCTCCGATTCGACGGAGCTTATCGCGATACCGCCGATGATAAGCTGAGAAAGAAAAAGAGCG
>Unigene000021|m.16 type:5UTR len:273 strand:+ pos:1-819
CTGCCAATGGGAGATATTACCTTAAAACAACACCCTCTGTTGCTAGACACCAACAATAAATTCTCTTCTTTGGCAGCATTAGCCATGGGTTTACCGCTACAACTCTTAGGTTTGGGGCTTCTCACCCTCCTTGCCTGAAAACCCGGAAATGTTTGGTTACTAGAGCTTCGGTTGCTGTGGAGCAAGCAGTTATCAGAATTGGCACAAGAGGGAGCCCACTGGCACTTGCGCAGGCATATGAAACACGGAAGAAGCTCATTGCCTCACATTCAGAGTTGGCCGAAGAAGGGGCTATTGATATCGTGATCATTAAGACAACCGGTGATAAAATCCTAGATCAACCTCTTGCAGATATAGGTGGCAAGGGGCTTTTTACCAAAGAGATAGATGAGGCACTTTTGAACAGTGACATTGACATTGCTGTTCACTCCATGAAAGACGTTCCTACATATCTACCAGCTGGGACTATTTTGCCATGCAACCTTCCCCGTGAAGATGTTCGTGATGCATTCATTTCCTTGAGTGCCAATCTTTGGCAGAGCTTCCAGCTGGGAGTGTTGTTGGCAGTGCTTCCCTAAGAAGACAGTCTCAGATACTGTACAGATATCCATCACTTAAAGTGGAGAACTTCAGAGGCAATGTCCAGACTAGACTAAGAAAATTAGGTGAAGGGGAAGTCCAAGCAACATTGTTAGCATTGGCTGGTCTCAAACGCCTAGATATGACAGACAAGGTCACTGCTATTCTATCTATTGAGGATATGCTTCCAGCCATTGCTCAAGGAGCAATGGAATAGCATGTCGAAGCAACGATGACAAG
>Unigene000021|m.16 type:3UTR len:92 strand:+ pos:1129-1406
AAAAGGCCAGGATGGTTTCGTTCGGAATTGGTAGTCAGGAAATTGAACTCATCCAAATGGGTAATTCATCCTCTTTGAGCAGGAAACATGAGAGTAAGTCTCTGTGACCTTATTAACGGCGGGCATTTTGATCATTTCCAAGGACTGAGATGTGTCTTGTAATGTAGATCAGTAAATTGTTTAGGGAATTCAATTAGTTAACATTTTTCAGTATCAGCTTGTTTGTATTTCATATATATGATATGAGAACACTTGTGAACTTGCAATCACTCTCGGAA
>Unigene000022|m.17 type:3UTR len:77 strand:+ pos:572-804
GTTTGTACTTGATTTGCATTGCTTAGATATTATTTTGACAATGCCAGCGAGTTTGAAATTAGTGATCACTGTACCAAATGCGCTGCAACTCAGAAATACACTTCTTTTTCAAGGGAAAACTTCTCTACTTCTGGTTGCGAGAATTAGAGCTGTGCTGAACTGCATCCACTTTAATATATTCATTTGTAGAACTTTTTTTGTATTGCATAGAGAGCTTTTAGCTGGATGAAATT
>Unigene000023|m.18 type:5UTR len:208 strand:- pos:1017-1641
TTGTACAAAATTTTACACCAAGCCGCAGACAGGAATATAACAGATTAGAGACTTACAACAGCTCCACATTCAAAATTCCAAGTACAGTTGCTAAAGTCTGTACATAATCACGAAAGCAAGCTCTATGGTTGAACAAAATTCAGGTTAGCATTTGCAGCACGTCCCCAGCTTCAGAAAGGTGTCCTGTAAAACAAGACTGTGATCGGACTCGCAATTTGATAGCCAAAAAGCCGCTCTTCATAGCTGTTCTCTTCAGGAATTTATATACCAAGGAGATGCCACTGAGCTGTTCTCACACACACTGCAGTAGAGTATACATTCCAACAAGTATCCTCCTTTAGGAAAAAGAAACAGGAGTCATAATGCAACCTTTAGCGTTTTCGAAAGCTGCCACGTAGTAGTACAATCTCCAAAGGGTAACATTATCCTCATTCTCCAAATCTATATGGATCTCATTGCCAGGATTCCCCTCCGGTAATTCCGACCTTGAATATAATATCCACAACACGATCAGATTTTTTGGTGGGAGATTCTGAATAAGTTTCGGAGATTCAGCTTCTCTGGCATTGTCATATTTCTGCACCTGGATGCAATAGTACTGATATAACTTTCAAGCTGCTCCTCC
>Unigene000023|m.18 type:3UTR len:231 strand:- pos:1-695
ACAAATTTCTGGAGATCTCTACTTTGACTTTCCTCAGATGAAACCACATTGTATTTTCACTATCAATATCTTCCGAACCCAAGGTCCGTTCACAATGGGAGCCAAGAGTTCCAGCATCTGAAGCAAAACCGGCTGAAGGCGGTGAGGAGGAAACTTTCTGCTTCTTATGGTGAGATTGGTTTGATCCAGAATCAGCTGAATTGGATTATTAACAACACGCTCTCTGTCAAGTAAATGCTCACCTTGCGCAAGTTTATAGCAAACTTTAGCACTGATCAACTTCTTGGCTGATGACAGTCACACTCTGCTTAAGAGATGCCTTCAGCCTCTCTTTCTTAAAAAGGGAAAGCCCGTCTCCTAAGCCGTCATGAAATAATGCCCTGGAAAGACTAGTGTTGAGGGTCCCGTTAATTCACACTGATTGGCATCAATGTCAATATCTTTAACATTTGGGACAGAAATAATATCTTCTTTTCGGAGAACAACTCCTCAATTTCACGGGGTAGTAAGCAAGGAATCAGGTCCTAATTCGGGTTCAGAGTGAGGAACTGCAGACTCTGGCATCACCAAGTAGTCGCTATCACTGTGAGAGAGGCCGCAGACGGTCTTCCGAAACGATCCTACCTTCTCTGTAGAATCGCAAAACAGTCTGAAGACTCTCATTCGGGATCATGCATCTTTGGGTCTAGCGATCG
>Unigene000025|m.19 type:5UTR len:326 strand:+ pos:1-978
TTCCACCAAGCTTTCACACACACAACACTAACAGAGCTCTAATTCGAATCTAGAAAATGGGGGAGTTGAAAACCTAGATGCGCAGATTGAGAAACGTTGAACGAGAGAAGAAGAGAGATCGGCTGAGAATGTCGCGGGTACAAAGAAAGCCGTTACTGATATCATTCAGCTTTGCTTTCAAGCTCGTGCGTGGAAGACTCTTAATGACCAGATTCTTCTTTTGTCCAAGAGAAGAGGCCGCTCAAGCAGGCGTTGACTGCAATGGTCCAACAGCTAGCAATATATTGACGAGGCACCTGATATTGAAACTCAAGTAGAGCTAATCAAAACACTAACAGTGTATCTGCTGGCAAGATATATGTTGAATTGGAGCGGGCACGGCTGATAAGAGGCTTGCTAAAATCAGGAAGACAGGGACTTATTGCGGAGGTGCCGATTTGATGCAAGAAATTGTGTGGAAACATTTGGTGCAATGGCAAAAAACGGAAAAAATAAGCATTTATCCCTGGAACAGTTTCGTCTATGCTTAGACCGCCAGGATTATGTGCTGTGCTCAAATTTTGTCAAGGAAGATTAGTCCCAGGGTTTTTGACGCTGATACCAAAGGAAAAGAAAAAGCCGAAGGAAGGTGATAACATGGTTGAAGAGGCCCCTGCTGATATACCTTCACTTCCCGAATTGAAGCGCATTTACTATGAACTGATGATTCGTTACCACTCACACAGCAATGATTACCTGAAATATGTCGTTGTTACAAGGCAATTTATGAGATTCCATCTGTGAAAGAAGACCAATCACAGTGGATACCGGTCCTGAGAAAGATTTGCTGGTATCTTGTTTTGGCACCGCATGATCCAATGCAGTCGAGCCTCTTAATTATTCGACTTTGGAAGAAAGAATTTGTCTGAAATACCACATTTCAGATCGTTGCTACAAAAGTGGTCACTATGAGGTGATTCAGTGGACAACTCTTTGGAG
>Unigene000025|m.19 type:3UTR len:170 strand:+ pos:1282-1793
ATTTGGAGAAGGTCCTCGATCTTGTTGAAAAGAGTTGCCACCAAATCCACAAAAGAAACTATGATCCACAAGGCTGTTCTAAAGTCTTGAACGTTGGAGTTTGATTGTCCAAGAAACAGGATGAATGCATCTTCTGAAAATTTTGCAGGTGACTCGTTTCTTATTTTGATAGGCTGATGGGTCTTTCAGTGTGCTACTGTCATTGGATAGCGTGCTGGTTTAAAAGGTCCTCCCCTAATTACTGCCGGTCTTGCTGAACTTTATGGTTGAGGTACAAAAATCTCAGAGGGCTTACTGAAAAAATGTAGTATTCTGTGACCCATCAAGAGAAGTCCACCGGAATTGATTAGAATGAAAACTTGTTTTTATCTTTATGGGGACTGCTCCCTAACCGAGTATTCCCTTGTTTCATTACAAATTATTTCTTTTCTAGGGTTGTGTTTTATCCAGTCACATTTTTTTACAACTTATATTGAAAACACTGAGGTCTACTGGCTCCAGTGCATTTACTC
>Unigene000026|m.20 type:5UTR len:617 strand:+ pos:1-1851
TTAGCGACGAAGAGTCTATCTAAGCGATTGTATCCCAGACGTATAAAAGGGAATATCTCGAAGCCAGGAAGGAAACAAAGAAAACTGGAATATCAAATCTGAATGGAAGAAGAGGGCAGATCTCAATATCTGTGTTACCAGAGGGATGCATCACAAACTCCTATGCTTCACATCTCCTCGTGATGCGTGTTCCTCGCTTTGGTTCATCCATGTTCAAATCCGCTGCAGATTCTGATGTTGTATGGGAGGGTTTCTACCATCGGATTACAAAGACCTCTATCCAATCACCTCCCCTCAACTACGGATTTCTCATCAAAGAAAGACTCTATCAACGTGTTGTGTGGCGTTCCGGTTCTCCTTGAAGGGGCAATAGGTAAAATCAACGCGTTCTTCTATTTCATCAACTAAAGTACAGTATTCTTTGTGAAGGTAGTCTTTGCTATCACATTATACGTATCGTATGTCCATATTGGAAAGACAAGAAATTATGTTGATATATGCTACATGTGATAGCAAAGGACAATAGGGTCCGTTTGGCAATTGATTTGCTAGAAAAATCATTTTAGTGTTGTGATACATCAAACACAATTGGAAATCATTCTCCAATCACCCTTGCATGTTAAGAAGGCTCCTGCTGTGGGCGCAAAATCTGGAATGCACAAATAACTGAAATTTCCCAGCTTTTCCCCTTGCACTGTGCTTGTGATTGCTAGGGAAATGGGACCCACAAAAAAAATTGCCAAAATGTGTATCTGTCTGCCAGATTTTACAGCATAAAATGGGTGTAAAAACCCGGAAACTGACATTCCAGAAATTGCTTTTACACACTTTCCTATGCATAAATTTGCTTTATTTATTCCACCATACCGAGCACAGCTGAAATAACAAATATTTTAGTTATAATCATATTGTATGCTTTTAATTTGCTGTGTACTTGAAATGTCTTATTTTTTTTAGTATTTTGGAAATACCACACTGAAATATATTTGGTAATGTATTTCCGGAAAATTGATTTGTCATGTCAATCAAACAACCGTGGTGTGTGTTTGGGAAACTTTAGTTGAGAAAAGGAAGGAAGGGATGGAAACAAAAGTGGAAAAGAATAGGGTTCGGAGAAAAGAATACTAATTTTGGCGTGTTGGGAACTCATTGATAGAAAGGAATAGTCCATTTATTTTATTTCATTTCTTTCCTTCAATGTGTGGATACTATTGAATTTAAAAATAGGTAAAACATTCCTTTTTTTTAAACATATGTTTTCTTTTCCTTTAAATACTTTCCGAGGGTCTAAGGCTGGAATGAAATGTTGTATGACTTTCCTTCTCACCAAACACACTGAGGAATGAATAAGTGGACCGCTCATTAGCATTCCATTCCTTTCCCCAACTTCAAGGGTTCCAAACACACCCAAAAATCCAAGGAGACCATTTCTAGTATTTTGTATCGAAAATATTTTATAACTTGTGGGTTAACCATATGATCACAGAGTCTAATCTGAAAAGAAGATGGTAAGAAAGCATCACCCTTGGAGCAAAGAGCTCGGAATGTGTGTGGGTGATACCCCACAGTACTGGACAGGGACATCTAATCCGGTCAGGTGTCTCTCTCTCTCTCTCTCTTAGATGCTGAAAATGGTCAGTGTGTTTGTGGGAACCTCACTTACACTCTGTTTTTTGGCAAACATTTTAACAGGTTCTCAGTGACAGCTGAACTTAAATGTGTGCTGGCTTGAAATTCAGGCAGAATAGACACTCGAATGCTTTCCCCCCAAACAACTTATGTGGCTACCTACTAATCAAGAAGCCCATGGACACATGGGCTTGATACCCACCAGCAGAGCCACAGTGGAAT
>Unigene000026|m.20 type:3UTR len:183 strand:+ pos:2155-2704
AGCTTTGTTACTGTGGCAAGGGTGATCTCAAGTCTGAGCAAGTTCTTGTAGATAGACTTCAAACAAACCAGAAATAATGCCATAGATAATGATATTAGCATCAGAATTCCCAAAAAAAAAAGTTGTCAGCGCTGTTCCAGTCACACCAGGTAGTTGAAATTCAGTAACTTCTGAAATTCTGTATAGCGTTACCACCGAACAGATTAGAGCAAGAGGCACCTGTCTACTGTCACACGGTTGCTCTTGTGTGAATGTGTAATTAGTTTATTCATCTTTGGAATAGGTTGGAATCCACTATTATGCCAAAACGCCCGTAAGATGATTTAAATCCCACTGCAGTCTGCAGGTTATATCTTTCTTGCCCGGAGAATCTATGCAGGGGCTCCTTTTACTGGATCTAGAGAGCTCCCTGTCCGCACTACACAGTGGAAGCAAGCAGAAGGTTAAGCCAAATTAGGGAAGGAATGGGCACAGGAGCCCAATCTTATCCTAGTGATAAATTTGTAATGCAACATAATTCAGGTTGGAAATGTGTTTGGTATAAAACCCA
>Unigene000027|m.21 type:5UTR len:247 strand:+ pos:1-742
ACTAGTTTCCATAAATTGGAGAGCAGCGAACTTGAGCATAACCCGAAGAAGAAGATGGAATCTGGGTTGGATCTCAACCCAACCCTGGGCAACTCGTATTCCTAAAAAAGACGAAGGTGACTGGTCTACTCTTCCGAATGGTGGGAAACCACTCCAGACAGTCACACTGTTCTTCGATCCACTCCCAGCACGGAAACGGAGTCGTATCAGTCGTTGCACATCCTTGTTCACACCAGATGCACTTCAATGGACTTCTACTGAGCGCTGGCTTCAGCGAAGGTATGCCGAGATTAATCCAGAGAATAACAATAAAGGACAGTTTAGGGTGCTTGGTTATCAATGGCGTGTGCTCGCTTCAATGACTTCACCCGTCAAAGTACTGTTAAAATAATGGGCTGCTTGGCCGCACATCAGACCCTACTCTGTACACATTATGCAGCACCCGAAACATATTTGGCTGTTCCATATCTTAGAGCATGATCTCTGTTGGGATGGGCGGCTTTGGCATCTGCAGTTACCGACACCTCAGAACTGCAGTCCACGGAGAAAAACCTATGCATATTCTATGCATGGTCATGGTGGAGGAAGCCTACCACTGTTTTTGGCTAGTAGAATTCAGGGTGCAATCGTACACGTCGTTGAACTTGACCCCTTGTTGTCTCCAGCCTCGATTGAAGCAATGGGTTCCCCAGCATTTGCAAGTTGAAGCCATCAGGTGAACGTGCAATTGCGTGCTCCAAAA
>Unigene000027|m.21 type:3UTR len:93 strand:+ pos:1073-1351
AGAGACGTTGGTGGGGAATTGTTCGAAGGTGAGAGGCTTGCTTTTGCTCTTGCTTCAGTGCCATGGCGTTGTAATTCTCTAGTTGTCTGCAGAGGTTTTGGTGCAGGTAGTATGCTTCCCAAAGGGGATTCAGTCGTAAACACACTTTATCCAAATCCAAGTGTAGAAGATGTTCTTAGCTTGTCATTCTCATGTTTGGAATACATAAGGGAAAAATTGTTTGGTCGATTAATTTATCTGCATTCCATTCCATGTGTCATATGCTCTGTTTTCTGCAAT
>Unigene000029|m.22 type:5UTR len:1125 strand:+ pos:1-3377
AACTTTCAAGAGGGGCATGTTGGAAGATATTGTCGCATGGCTTTTTGATTCAGAGCCCCTTGGTGGGTATTGGCGTTGCATTGACAGGGTGTCACAGCAGGTGGTGGCGAAATTCAAGGATGAATACAGATTTGGATGTCTACCAGTCAGATGCGCAGATGCCAGTCTACGTAGGGCTGCGGTGCAGCCGAGAGTCTGGTAAGAATGTTTTAGTGTCACATCCCGAGGCGCCTGCTGTAATAGGGGTTTGTTTATGAGAAAAATGTTCGTGGTTTAATAAATCGGAGGATTTGATGAAGATAAGTGCCACAAATTGGAAAGTGTGAGGGTAAGTCGGAGAAGGGCCTTGATAAATATGTATTTTTTGAGAGGGTTTCAGTGGAGGGTTTGTCGAATCGTGTTAGCATAATAGGTATTGAAGATTTTGTGGGAAAGGATCAAAGGAGGAATAGGACCGCAGTGATGTGGTGCAAGAGGCTTCTCAAGCACAGACATTACAGTGCGAGATTCCGGTCATGAGGCTTCCCTTTCGTTCTCCTGTTGTAATGGAAGGGATCAAGCACCATATTCTCAAAATGTATCTGTGGCTCAGAACGAAATTGTTTTCCCAAGGAAATGGTTTACCGAGTGCGAAGACATAAATTTCTCATAATCGAACCTTACAGTAGATGTTGTATATTTTGAGGTGGCTTGATGTCCTGCAACAGATTCGCTACAGTGCGGCCCTTTCCATCCGAAAAAGTGAAGTTCAAATTGAAATTTGAAGTGGAACTCTACACGGAGGGGGTTTTTTTGCTGCTGATCTGCTACTTATGGAAGAAGAATGAAGGAAAAGGGTCAAGCAGAGCGAAAACCTGAAAGGTACACTGATTCAAAAGCCAGTGAGAAGCTCCCCCTGTAAGGTAGCGTGATGTAATATGCAAGAGAAAAAGTGCTGAGAGGTTGCTGCATCATAATGTTTTCCTGGGTCTGGAACAGCATGGGCAATGGAAAGATCCAAGGCTGAAACCCAGAAAAGGTTAGAATCAATGGCCAGGAAGCTGAACATGAGACGGTGGACTGGCACAGAGGATGTAGAAAGCTTTTGAAAGTTTTTAGATGGCCTACGAAGGAGTCAGGAAGAAACCAAAAAATTGGGGTGAAGCATATGCTGGAGATGCGAACAACGCACGACAAGTATCCCCTTCTTTGTCATTACATCAGAGGGAAGTATCATTGTCCAACTTCGGCAGTGGAGGACTTGGTTTTGTATGTGATCTGGGTTGTGATATCATCAAAGGTGTCGAGGATCGCTCCCCTAAGGAGCGTGATCCAAAGGTTTGCAAAAAGGTACAAGCGTGTGAAAATTGAGGTAGTTTACGTATCTAAGAAGGAAATGATGTCTTGGACCAAATTATGAATGAATTTGAGATTTAGAAGGGGTATGTATCATTTTATTGATGCAGATGAAGGTTAAGAGAGAAATGCCAAAAAAGAAAGCAAAAGGGTCTTTGCACCTACACAGTACTCCAGTTGTTTTTGAATCGTGAATTTGAAAAGAAAAAGCGAAACCTAGAGAGTTCTGCAGGCCTATCATGACAAAGCCCAAGCCGGTAGCCAGCCTCACGGCTTCACACAGAGACTCCACAAACACTGAGCTCTCTGAACCAGTCCCAAGGTGCCGAAGCAGGCAGTGATGGATCAAGGATGAAGTAACAAGCGAAGCCCACCAAATACGGAGCCGATGGACACTGAAATCTGGAGCTGCCCCAAGTCCTGCATGATGCATTAGTCTAATTTGCATTTTGGGAATTTTGAGTTAAGCACGCCGCAGTGCCCAGGGTGTAGCCCTAGGGGTGTTGGGGTAGGTGTGAAACGAACGGAGAAATTTGTAAGAATTCTTAGAGATGTTCAGATGTGACTTCTAAAGCGCGGGAGAGGTCGACGGGTCAAAGAGGACGAGGATGTTACTGGCGAAACAAAGGTTTACTAAGACTGGGGAGATATCTAAATTATGTGTGTATATAACGGGCCTTTGGATAAAAACAAGACAAAAAAAAAAAAGGTATGATGGTGAGAAAAGGAGGAAGAGATAAAGAAGGTTGCTGGGAGAGGGTAAGAAGGAAGGCGGGTAAATTTTGGGGGGGGGGTTGGGGGGTGGTGGTGGAAGAAAACTGAAGTGGGGAAGGACAGAAGCATCACTTGGTGCATAAATACAGATTGTCAGATATACTGACAGGACCATTGGGAGTTATCAAACGCCAGCAGTACGAAAACGTACGACAATGTGAAATCATGGTATGGGAAAACCGTGACGGAAACCAAAAAGGCACCCTGGGAGCTAAAAAATGCATAAATGAGAAGAGCTGGGGCACGCAGAGTTTAAGGATGAATGACGTAAGGGGTGCTGGCTGAATTTGTCGTCGAATAGCTGAGGAATATTCAAAGGGAACTGGAGGAACAGGGGGAGGAGGGAGAAGCGACGACACACAGTGTGTTGCTTTTCTGGACGGATCAGGTGAGAATGAGGAGGGGAGAAGGAGGAGTGCTGGAGGGAGAGAAGGAGAACAAGGAGTCTTGAACCCCAAACGTATTTTCCGTCACCTATATATATACCGTCATTTTACCCTCAGATTCCATTGGTTTGATCAAGGATTTACACATATTTTACGTGGTTGTGGGTTTTGTTGAATAGCAGGTCAGTTCTCCTCTGTACGCGGAAATACCAGGAAACCACGGCCGTTTCGACTGCTTTACTTGCTTGAGATTCCACAGCTCCGATCCACATCGATCCATCTATCATTCTGAAGAGAAATGGCGGTTGCCATGTAAGTTGTGTTGCTGTGTAAGGTATTGTACAGTAGCTAACCTAGAGTGTAAGCCGAAAACGGATCAAACCACAAGTTCAAGGATAGAGAGCATGTCCCTCTGTAGCTAATACAACTGTTGGCCCTTTTCATAACCCTAGTGAGACCTACCGGGCTATGACCTGCCTTTCCTGCACACCAGATTAATGCAAGGATAAAATGGAAGACTTGGAGAATGTACTGAATGGTGATCGACTTAGTAAACGCGCCATATGACTTAAATTTAGGGGTGGATAAGCAGAATTCTCCCTTTGTAAGAAAAAGTTGTCCAGAGAAAATTTTGAGGGGCAGTCTGAGGACTGCCTTATCGAAGGACTATTACTTTCAAATGTAGGGTTATGATGATTTACCCTTTGGGGGTTCCTAGGGGAAGTTGAAAAGGAGAACAAGATGGATCCAGCGCGTACAGTGATATTTGCTTTATACGGCACATTAATGTTGAAGTTAAATATACAATTGTCGTGTTGTTGAAGTTAATGTTCATCCTGATCCAAGATCAGTATTGGACATCACTAGAATACCAGGAGGTTG
>Unigene000029|m.22 type:3UTR len:282 strand:+ pos:3792-4637
ATTACAGCGTTGTAGTTGTATATGCCCTTACATCGGATTGTCAGGATATACGGCACCATCCACATATCTGCAGCTAGAGTACTAATTGTGTGAGAAATTTACTACTAACCTGGTTGCTTGTCTGTTGGCCACTCTTCGTGACCTTTATTTTCTCTCAACACTGTTGCAATTGCCTACAGTGCGACTGCGCCTTACCATGTGGCACTATCTTGGTGATTCTTCTTCTTTTGTCACTAGTAACTTCTCCATGACTATTGCTGTGGTGGCATTGCTGGGTAAGAATATCAAAGGGGCGGAGTTTCAAGCTCCATGCCGCACTACCAATTATCCTAAGAAATACCTCGCCTTGACGGGTATAGATGAACTACCTCAGATGTCAATGGCATGATTCCTTCCCTCAGTGCACTTTATATCGGCTGTATACATATTTGCGGTGTATGGGGCACAAGCTTTACACTATATACAGCATCTCTTCATCGTTCATCCTTTCGAGAGTCACAGCATTATAACAGTTTCTTTGACATATTTAGCTTGCTGTCGAGGATCATGATGGGGTGGAGGTCTGTTGTCTGCGGAGCTCCACCGGTGTATTCATCTTTGCTTACTGCTTTACTCTATATGAAGATCTGACGGGTCTGGTTCATGCAAACCTCATTCTTCTTTGGCTACATGGCTGGCATCTGCTATGGCTTCGTCCTATGCTTGGACAGTCGTATTCCGTGCCTCATTGCTTTTTGTGCGTCACATCATCGCTCAATCAAGGCTAAGTAGGTACTGTTTATATAGCAATTTGAGTCACAATTGTAGCAGTACAGTATGGCCTCAATCGGTTGAATCTTCAACGAA
>Unigene000030|m.23 type:5UTR len:298 strand:- pos:6424-7318
CACCATCATACTTCTTCCAAACCACTGCAACTTAATACTACACTGTTCACAGTTCTACATAAAATATTTACAAACAAAAAAAAGGGAATAATACTTAATCTCCCCTCTAGTATTGGGTATTATTACCGAGAACGTACCCACTACGGGGGGCTAACACATTTACATTCACTACATACTGGCAAATCTATATATATTCACATGAATTCTAATAGGCTCATATGATTGTGCGATGAATAGTTCTCAAGTGCTCATACAATCTTCACTGCAGTGAAACACTCCAAGCAACCCAGCAGATGTGCTTCCCACACTTGCACTCAATATGATTGCATCCATCCACCTTCTCTTTCGTGTATCCACAAACACGGCACCCCTTCACCTGCTCCTTGCCTTGCACCATTCGTTCAAGGACGATCTGGATCATCTTGAAGTCTTTATACCTCTCACAGAGGATTAGGGATGATATTCTAAGTGACACCTCTGCACAGTTTCCACATGAGGCATCCACAGAAAATGGCTCAGGAGCTGCTCCAGGCTTAGCAACTCTATACACTCCTGGACAGTCTGGAGAAGGACAGAACTTGTAAGTTACCCACCACTGGTCGCCACAAATCCCCCAAGGATGCGCGAAATAGGTCCTCCATTTCTCCGCAAAACAAGTTCTCAAATCAGCGAGCAAGATTGGCCTGCCCACACCCTTCTGAGTGCAGCAAGTGGAAAGCCTTCATGGCTTCTTATTGCAGCCTCACACTGATCAACCAAACACAACCGGCAGAACTTATGGCAACAGGCTTCAAGTTGATAACAGTCATCCATCTTCACACAAGCAAATGGGGCATGAGTTTACAAACATCAGGCTCCTCAGAGATCCGGGCGTCCCTGGAGACTTTGCCACCTC
>Unigene000030|m.23 type:3UTR len:1984 strand:- pos:1-5952
TATCTTCACTCGATATGATCCATTCTCATTCCTTTCTAGACATATATACACCCATTCGAGCTTAAAGCTTTTAAATATGATCCAGTTGTTCCTTCACAACAGGATAACAGGGCAGGACAGTATACCGAACTGTGAAACATGTGCTGGCACTGTATCCTCTGCCATGAATGACACCCAGTAATTACTTGTCCTTGTATATGATCCTAAGCCATAGCAGCTTCTAAATGTTGTCCTGCCTCAAAGTTATCACAGCTTTCATCATATAATCTTTGTTCTGGAGGAACAACACCTGAACCTGGAAGTTTTTTACCCTGGGGATTTCTTGCTAGGAATAAAGGGAGTCAACTTCTTTACGAAGTGCTTCTTCACAGTCGTGCATGAGATATTTAGCGCTCTCCTCGCACAGGTTAATGTCAAAGATTTTTTTATATGTAGGCAGTTTTTAAGATATCTAAAAGTTCTGGCTCAGATAGTTCTTTATCAACCTTTATCATAACACATCTTCCTTCCTGCTTCTTTCACATTAATGTAGCTCTCCTTGAATAAATAGCAGAAATCATTAATAAGATCCTCAATATCCTCCCTTTGCACACCTTCACAAAAGCAACACCTTTGCTACTCTACTGGCCAACAGACCTTTGCTCTTACAGCAGGAATGTAGAAAGATCTATCACCGTCCAGATGCATTCCGTGAAGGAGATAACCACCAGCAATGAGCCATTGACATCAACACCATTCATCTCCGCAACAGCCTTTTCAGCAATTCCGGAGTAGAAATGTTATCTTTCCCCATCTTTTTCCGAGTCCTCGACTCGTGTGGATTTTTGTGGATAACTAGAAATGCCAGACCACACTCCTCAAAACATCATAAGGAGTTCCTTGTCAATTACGCAGCACATTTGAAACAGATACGTCCACAGTTAAGTATCTCTTTCCGTTCTAGGTGCCTAATTTCACACAGCTCAATCAGTGCCACGAAGGAGTATACCATGTCCCCCTCGATACAAGCATTCTTCATGCATTCATTTCTTACCACTTCGCTTCGTACTCCAAAACTCATTCACAAGGGTAGTGACTTTTTCCATATCTTTCAGAGATGCAAATAACTGAATCTCTTTTATCAACGTCAACTTCAATACCAACACGTTCTCCATGCAAGCATTTTTACTCGTGAAACAAAGCAGCAAGCCGCGTTTGCCTCTCCCACAAAACTTTTAAGAAGAACAGTACAAATCCAGTCACACATCACCAGCACTTCTGTTTCTCCATTCGGAGACATCAAACAGAGAATAGAAAGCGAATACAGAAATCATGATCTAGGGCAGTTACTCAGACCAACTTGACCTTAATATAGATTAGACGTATCACCAAAACTACCCACTTCGGCTTCTGGCTATATACTAATAACGAGCATGGACGTGAAGCTCAATATATGTCCTGTTAAGCCTTTTGGTAACGCAGGCGATCATATCCAGAGTACATAGTCCCCTTTTCAACAAGTGAGGAAAGTAAAATTTTCTTCAAATTCTTATCATGATCTGGGCACATCAGGATTCCCAAACCATAGTTAGGATGATAGACTGAATTCACTTTTTAGGATTTTCTCCAATCCTGTACATCTCTTTACCATCGCCGCATAGATTTTGCATTGATACTGTTACTAAAGCACCATTATCTGATTAAGTGGTGGCACTTTCCTCCACTCCTTGTAAACAGAAAGCAGTGTTAAAAGGTCCCCATACGATGACAGAATGGCACCTTGAGGCATCTGACTTTACTTTATTCACGCCACTACCCGCCTCGCAAAATATCTGCTAGAATTCGCCATAACAGCAGCATCGCACAACCCTCTTTACATAAACGATGTGAGACTCTCAAGAATGAGTCTCCCAAGACGAGGCTCGATACCCAACTTAACTAGTACCTACCATCTTCACTTAAGCTGAAAAGCACCATCCTTGCATGTTATAGCACCTAAATGAATAGATTATCATGGCCTATCAATTGCCTTCGGACTAGGGGCATCAATTGAAATCAAATTTCGAACATTTTTATCCCCATGGCGAGATTCTCAGACAGCAATACCAAGATGAACTTTGGGAATCTCGGGTCCGGATGGAAGCCATGACTGGAAATCTCCTCGAATACAGCCTGTACACTTCCAGCTCTTTCTACCAGCACGTCCTGCACGTTGTCACTGAACTTTGACTGATACTTGCAAACACGGAGACATTCATACCAGTGCTAGCTCAAACCTCTCTCTTTGCCCAAACTTGGCAGAGACATCACTATTCCAGTGTTTAGGTCTGTGGTGGACTGGGAATGGGGAAAAGAGAGCAGGTTTGAGCCTAGCACTGTATGAATTCCTCCGTGGTTTGCAGTATTCAAGCGTTCAGCTGTCAACGTGCAGGACGTGCTGGTAGAACAGAGCCTGAAATTGTTACAGGCTGTATTCGAGGATTTCCAGTCCATGCTTCCCATCAGGACCTGAATTCACAAAGTTCATCTTGGTATTCTGTCCTGATAATCATCGCCATGGTGATAAAAAATGTTCGAGAATTTGATTCATTGTCCCTAGTCCGAAGGCATTGATATGGCCATTGATAATCTATTCATTTAGGTGCTATAACATCAAGGATGGTGCTTTTCAGCTTACTGAAAATGGTAGGTCTAGTTAGTTGGTATCGAGCCTCGTCTTGGAGCTCATTCTGAGAGTCTTCACTATCGTTTATGTAAGAAGGGATTGTGCTTGCTGCTGTTATGGCGAATTCTAGCAGCAATTTTGCCGAGTGGGTGTGGCGTGAATAATTAAAGTCAGATTGCCTCAAGGTGCCATTCTGTCTCGTGATGGGACCTTTTCACACTGCTTTCTGTTACAGAGTGGGGAAAGGCCACCCCTTAATCAGAATAAGTGGTGCTTTCGTAACATATCATGCAAATCTATGCGGCGATGTAAGAGACTGTACAGGAATTGGAGAACATCCTAAAAGTAACTTCAGTCTATCATTCTACTATGTTTTGGAATCCTGATGTGCCCTCAGATCATGATAAGAATTTGAAGAAAATTTACTTTCCTCCCTTGTTGAAAATGTGGCTATGTACTCTGGATATGATCGCCTTGGTTACCAATGGCTTTAACGGACATATATTGACTTCACCCGTCATGCTCGTTATTATATATGCCAGAAGCGAAGTGGGTAGTTTTTGGTGATATTTATCTATTTCAGGTCAATTTCTGGTCTGTGTACTGCCAAGATCATTATTTCTTGTATTCGCTTTCTACTTCTCTGTTTGATGTCTCCGAAATGGAGAAACCGAAGCTGCTGTGACTGTGATGACTGTTTGGTACTGTTCTTCTTAAAAGTTTTGTGGGAGAGCAAACGCGCTTGCTGCTTTTGTTTCACGAGTTTAAAAATGCTTGCATGGATGACGTGTTGGTATTGAAGTTGACGTTGATTAAAAATGAGATTCAGTTATTGCTCTCTGAAAGATATGGAAAAGTCTCTACCCTTGTGAATGAGGTTTTGAGTACGAAGCGAAGTGGTTAGAAAATGAATGCATTGAGAATGCTTGTATCGAGGGGACATGGTATTACTCCTTCGTTGGCACTGATTGAGCTGTGGTGAAATTAGGCACCTAGAACTGGAAAAGAGATACTTAACTGTGACGTTCTGTTTCAAATGTGCGTTGCGTCAATGGACAAGACTCCTTATGATGTTTGAGGAGTTGTGTGTCTGGCATTTCTAGTTTCCACAAAATCCACACGAAGTCGAGGACTCGGAAAAGTGGGAAAAGATAACATTTCTTACTCCGATCTGCTGAAAAGGCTGTTGCGGAGATGAATGGTGTTGATGTCATGGCTCATTGCTGTGGTATCTCCTTCACGGAATGCATCTGGAGGTGATAGATCTTTTCTCATTCCCTGCTGTAAGAGCAGGTCTTTTGCCACGTAGAGTTAGCAAAGGTGTTGCTTTTGTGAAGTGTGCAAGGGAGATATTGAGACTCTTATTATGTTTTTCTGCTCTATTTATTCAAGGGAGATACATTAAATGTGAAAGAAGCAGGAAGGAGATTGTGTTATGATAATGGAATTGATAAAGAACTATCTGAGCCAGAACTTTTAGATTCTTAAAAACTGCTACATATAAAAAAATCTTTGACATCACCTGGTGCGAGGAGAGGCTCTAATATCTCATCAACCGACTGTGAAGAAGCACTTCGTAAAGAAGTTTGCCTCCCTTTATCCTAGCAAGAATTCCCGGGTAAAACTTCCAGGTTCAGGTGTTTCCTCCAGAACCAAAGATTATATGATGAAAGCTGTGATAACTTTTATGGCAGACACATTTAGAGCTGCTATGGCCTTGGATCATATCCAAGGAAAAGTACTACTGGTGTCATTCATGGCAGAGGATACAGTGCCAGCACATGTTTCACAGTTCGGTATACTGTCCTGCCCTGTTTATCTGTTGTGAAGGAACACTGATTCATTATTTAAAAGCTTCAAGCTTCGAATGGTGTATCATAGTGTCTAGAAAGGAATGAAATGGATCATATTGAGTGAAGATATCAGCAAATGCTACTAAAGCGTTGCAGACATGGGCGACCTCTTGAAAAATATTGAATGGGAAAACATAAGTCATGCTAATCTTACTCCTAGCATACTGCACCATCTTTTCTCTCGAGATGGTATCACCCTCCTTAAGTCATGCAACAAGAACAGGGACATATATTTTGTATGATAAGCAAACTAAATGTCAGGTTTTGGACCACAGGAGAAACTTGGTATAGCGGAATTTACTTGGTGGATCTTTGTTGGTACTCAATGAAACAACAACATGAAATCCGACTCCGGGGCAAGAATCTCCCGCATAATTTGTTGAAAGAAGTGTTATGAAGTTTGGACCTGATCTTCATGGCCTGAGGAGAAGTGCCATCTGATGCTGACTTATTGCTCAACACCCGCCGCCATGCATTATTGTTTCGAGGGGACAAAGAAGTGAAGCAAAAACTTGAGGAGATAACTCATGATGTTGCAAAGTCTCTCAGTGACAGTGGGATCTCTGAGGAGCCTGATGGTGTAAACTCTTGCCCCCATTTGCTTTGTGTGAAGTGGATGACTGTTATCACTTGAAGCCTGTTGCCATAAGTTCTGCGGTTGTGTTGGTTGATCAGTGTGAGGCTGCAATTAAGAGCCATGAAGGCTTTCCACTGTGCTGCACTCGCGAAGGGTGTGGAGGCCAAGCTTGCTCGCTGATTTGAGAACTTTGTTATTGCCGGAGTAAATTGGATGACCTATTTCGCGCATCCTTGGGGGCATTTGTGGCGTCCATGGTGGTACTTACAAGTTCTGTCCTTCTCCAGACTGTCCAGGAGTGTTAGAGTTGCTACGCCTGGAGCGCTCCTGATCCATTTTTCTGTGATGCATGTCATGTTGGAAACTTGTGCAAGGTGTCACTTAGAATATCATCCCTACATCTCTTGTGAGAGGTATAAAGACTTCAAAGATGATCCAGACTCGTCCTGAAAGGAATGGTGCAAGGGCAAGGAGCAGGTGAAGGGGTGCCGTGTTGTGGATACACGATAAGAAGGTGGATGGATGCATCATATTGAGTGCAAGTGTGGGAAGCACATCTGCTGGTTTGCTTGGAGTGTTTCACTGCCAGTGAAGATTGTTATGAAGCACTTGAGAACTATTCATCGCACAATCATATGAAGCCTATTAGAATTCATTGTGAATATATATATATGATTTGCCAGTATGTAGCTGAATGTAATGTGTTAGCCCCCCGTAGGTTACGTTCTCGGTATACTACCCAATACTATGTCATATTTTACTCCTTTTTTTTTTTGTAAATATTTTTCATGTGTAGACCTGTGAACGTGTTAGTATATTAAGTTGCAGTGTTTGGAAGAAGTATGATGGTGGCAGAAGATGTATAATAATTTTGCACA
>Unigene000031|m.24 type:5UTR len:377 strand:+ pos:1-1133
GGCAGCTAAACCAGATGGAGCCAATATTCATGTGAGGTGGTTTGAAAAAAACAAATTAGAACGTGGATTTAAAATGGAGACGAACCAGAAAGTTGAAACCTAGCTGGACCAGTTGATTCCCACCACTTTTGTCATTTTCCACATCACCAAGAAGAAGACACCACCACCATCAATACACCTTAAATTTTTGTGCAAGGAGGTTCTCCCTTCTTCCATATCAAACCGAAAAGAGACAGAGAAGGAGCTGTGGCTGGAGATAAGCAGGATATATACCACTCCTTCAGGTTCTCCTTTGAGAGTGCTCTGTGTGTACTTGCTGTAGTCCACCATGGCGGCACAATTTAGTGCTCTGCTCCTTGTGCTGTTGGGGTTGTTCTGTTTTCTTTCATTAGCTCCATTGTCATGTGTTGGGAAGATAAGTATATCTCAGAATCAGAAAAATCTTAAACTTAACAAGCATTTGAAGAGTTTGAACAAAGCTGCTGTGAAGACTATTAAGAGTCCTGATGGAGATATCATAGACTGTGTGCATGTCTCCATCAACCAGCTTTTGATCACCCTTTGCTCCAGAATCATACAATTCAGATGAGCCGACTTACCATCCCGAAGGGCTGTTTGATGAAAGCAAAGTACTATCAAGTAAAACAGAGAAATCAAGCTCAGTATCTCAACTATGGCACATGAAAGGAAAATGCCCTCGAGGCACTATACAATCAGAAGAACAAAGAGAAACGATATTCTAAGGGCAAGTTCAGTTACCAAATATGGCAAAAAGAAACACAGAACCATCCCTCGACCAAGTTCAGCTGATCTTATTGATTCCATAGGTGGAAATAATCACAAGCATGCAATAGTTTATGTACAAGGAGACAAGTACTATGGTGCAAAGGCTACTATAATGTTTGGGATCCCAAAATCCAACAACCAAATGAGTTCAGCTTGTCTCAGATCTGGATCTTAGGAGGAACTTTGGTAAGACCTCAATAGCATTGAAGCTGGTTGGCAGGTCAGCCCAGATCTCTATGTGATAACAACACCAGACTCTTCACGTATTGGACTAGTGATGCATATCAAGCCACTGGATGCTATAACCTCCTGTGCTCAGGATTTATTCAATAAACAATGACATAGCA
>Unigene000031|m.24 type:3UTR len:155 strand:+ pos:1464-1928
AGGAGTTGGAACCTTCACTGAGGAACCAAATGCTATGATGTCCACTTTGAAAAAAAGGTTCTTGGGAACCTACTTTTACTATGGTGGTCCAGGCAAAAATCAGAATTGTCCATAGAAAGGATCCACCTTCTTTTTCTCTGTTTATGTATGTACACACCATTTTATTGCTAGGAAAGCCATATTGCTTTTAGAGGTGGGTCAAGTTTCTTCTGCTCAAGAAAAACAGCCCTCTTCAATTGTATTTTGCTCCCAGCTCATGAGCAATTCCTCAATAGTCAAGGCTCCATGTGAGTTTTGCTATTGGATATTTGCGAAAGATAAGTTTGTGACTTGGTTTGGTATGGGGGAAGATAAAGGAAGTGTCTGTTGATGAGTGAAAAGGTGGGTGTCATGCACCATTTCGTCTGTGGGCCTGCTGATTTAAGGGTTTGTAGGTATATGGATTATGCAATTTCCCGTAAGTTA
>Unigene000032|m.25 type:5UTR len:194 strand:- pos:2851-3434
ATGATATCCCATTTAAAAGAAACATTCCTTCCACTCTCTACCTCAACCCCCTGCCCCAAAAACAGATCGTGTTCTAAACGGTATTCTCTGCGAGCTAAGGGAAGAGAGAGGGGTTTTTTCCACCAAACAAAGGAATTGGTGAAACTGAAAAAAAAGACCGAAAACTATAAACGAAACGCGGTATCCGCCATGCAGAAAAGGCCGACGAAGCAATTTATCCTAAGTTACTGCTAACTCTAAACCATGGTCCTACTCCACTCTCCTCTTTAACTACACGTGCGAGTGACTTTGGTGCAGCGGGCAAACCATACCTAATCCAAAATCACTGGACTTAACAGCTCTCGGTTTCTACACTGCTCTTGCATGTCCAGCAGAATAGGGGGCAATCAAAATTGGACAACAAGTTGACCACCACAGAAAGCAGAGGTCCCGAAGCTGCCTTGTAGTTTCTTTCTCATTCTGCCTTCTTTGCCAGCCTGCGGGCCACGCACTTGCTAGCCCCATATGGAGCACGCGTCTGAATCACTTTCGACCATCTTGCAGGGTCCAATTCCTTGTAAGGCTTTCATGGCATCCCAAAGAAG
>Unigene000032|m.25 type:3UTR len:843 strand:- pos:1-2529
CTGATCACAGGGAGAGCAACAATGCTGTCCATCCCAGGACACCAGTCTTGTCCTGTACCCTTCTAAAATTCGCCGTACGCCACTCTTTTTCCTGGCTGAAACCTCTGAAACCATAGGTTAAAACTTCGGTTGCAACTCCACTTTGAGTAGGCTTAGGTCAAAATGAATTTGTAGTAAAGGCCTCAGCATCACTTGCCTTAAGGAGCCATTTGAAATAGATGTTCGTCGATAGATAACGCTCACTTGTGATTTCAGTACGGCCCACCATGACCACCGCCCTTTGCATTCTGGAAACAACTGATAAGCTTAGAGCAGGTTCAATATCACATCCCATTATTTTATCTGTCGGATCGATGACAGATATTTCAGCGCGTCTCTGGTAGTCGGCTCCCCCTGCCAGCAGTGAAAATGCGGAGTACTCCTGGATATATTAATTAGCCAGTGAACCAACTTTGGAAAGAAATTAGACCCCAATCGGCCTCAAGCCTCCAATCTCAACGCCAAGAAATCCACTCTCCAAGATATGTGGAGCAAGATGGCATAGGCTGACTTTGCCAAACCTCCTCAAAACCTCTTGCCTCAGTGGTCACATCCTCCTATATGGTAACAAATCGGTCGAACTTCGATGAAAATGGGAGCTGGCTCCAGATTCCAGAATTGTGCTAATGGCACGCAACAACCACTGCAGCTAAAGCACCAGGCTGCATCACCTCGTCATCTGCTTTCCAGCATTCATGCACTTCAAAAAGCAGCAGCCAAATTTGGCATAAACCAAAAGCATAAGTGCATCTCTTGCCAAACTTGTCCCCAATAGTCTCACGTAAATACAGGTCCATCAAAACCTCAGTCATGAGTTGAAGAATCCTCAAGTAAATCAGGACGATTGGACGGCTCTCACTCAGATCTGGAAGCTTTTCTACAAAAGAGCGCAAGGCAAAAACAGATCAACACGTACTGGAAGGTCTGGATCCACGCAACCCCGATCCAACACGGTGCAGTTGAAGGAAGGTATTCTGCTCTGAAGAAGTTGATGTGGCTCTGACCTGCAAAACCATGCGCCTTTGCCATAAAGATGTCCAAACAGGACTCTGAACTCGGGAAAACATGCGCACCAACATATGCTCAAGCTCCGGGACTGTATGGCGCGGGGTGCTTCAAACCTATCACATAATTGCTTCCAATAAGCTAGAAGAGGGGCACCATCTTTCTGCCGAGAGGTGTATACTCCAAAGACGAATAATTGTATTTCTTGAACTTCGCCACAATAAATAGAATGAACCTTCTGCAGTTCTCTTTCCAGTTTACAACAACTCACTGACAAACTCCATAGAGCCGTCCTGGGACTATACAATCTGTCCAATGATAATTTTTTTCGTACCAAACCCTTTCTCACAACTACTCAGGGGGATCTCCCTCCATAGCTTTTGACATTGTCATTAAAGTACATAAGAGGGAAAATTATCTCGAAAAGAGAATCCAGTCGTGGCTGCAGCAAACTATACATTAACTATTCTTTGTAATACTGTGCTCAGGTTCCTGCCCCAAAAATCAGATTGGTTACTCTCAATCCGGTTAGATAACACGACCGGCTCGATGCACCAAGTTTAAGTGACATTCAAATTTCAGCTAGTTCTGTCTGGTAATGTGAGCAAAAGCTTGTTTTCTGTGCTTTTGCACCCCTTCCCAATCCCAAACCGTGTACAAACGGTTCAAAACTGTGCACGTTCACTTTCCCTTTCACCATCCACGTTTTTCTGGAGCTCAGGGATCTGTAGGCGGACCTCTACGGAAACAGCTTCAGGATATTCAAATAAAACCATCCAAGCCATTAAAAAACATTTGGATCAAATAGCTGCTTTGGAATCCAAATATATGGGATGACAGAAGATTTGCAGATGAGTTGATCAGCTCGCAACATCAAACAGTAGGTGTTGACAATCCTGAACAAGTCATTGAATATGGACAAGGAGATTAGAAAGTTTCTTCAACAATCAGAACCATGGTGTACGTTCATCTCCGACTCCCCCCCTGAAATATATTGAGAAAGAATCTCAATAATGTAGCGATCATATATTGTTGATCTTGAGGTATGCTTCACCCACTGAAGAGAACAGGACCCTGCCAGGGTAATTCTGCGTAGGATATCGTCTTGAGGCACTCCCCCAGCTGTGCCTTAGCAAAGGGGGACTTGACCAACAAAACTGGATGTTGTCCAAGTATCTTTCACTTGAAATTTTTTGTGGTTCTTCTTAAAAGGGGGTTCCCATTTTTGAAAAAATTAAAATGAATATGGCAAGTTGCCTCACGCCATGTCACGATAGCGTCTACAATGACTGCACAACCTCCCAAATGGGGGGTGTACTGGAACTGTTGAGGCTACTTCAGCAGCTGGCGTTTAAGCCTGATTAGGACTAAGAGAACTGAAGAAAGAGCAGACTGGGAAGATAATGGCGATGTGAATCAAACCGGTTAATCAACGGGGCTGATGAAGATTTGTTAGGTTCGAGGAGGAAGAAGGAGAGCTTTTGT
>Unigene000035|m.26 type:5UTR len:157 strand:+ pos:1-471
TGTCCGATCTAACCCGAACAACCAATCATGAAGAGAAATGAGAGGGGCAGCTTCGAATTGTCAGCAGAGAGGGGTCAGAAATAGGCAAGACAAATAGACCAAGACTCTCCTGCTGCTGTGTACTTCACATGCGCGTGTTATTTGTATCGTCATAACTGAATACCGCTTATTTTGAATTACTCGACCCCCTGTCCAATTTCAATCGAAGAAGAAGAGAAGTTGTTGTTTTGTGTTGTTGCGAATGATGGGAGACGACAAACCAACGACGGTACTGGCTAACAGAGATAGAGGATCGAGAGCTTCTGATACCAGTTGCAGACGACGATGCTTCTTCCAAACCCTCCTCTTCAAACTCCGCCGCATCTCTCACACGGTAGAGAGGCATTTACCAAAGTTGTTCAAAGCTGGGCTTCAAAAAATTCATGACTGGATGTGTCATCCTTCTTCCAATAGCAATCATTTCTATATTAC
>Unigene000035|m.26 type:3UTR len:50 strand:+ pos:1084-1233
AGGATAGCCACGTCAGTTTGTTGTATGAATTTTCAGGTAGCCTTTTTTTTCCGGTGTAGAAGATTAAATTCTTGGTATCTGGTGGGATATGTAACATTTGTTTTTTGAGTATTCAAAGTCTAATGTAAATTTTAGATGTAGGAGCTTTAA
>Unigene000036|m.27 type:5UTR len:162 strand:+ pos:1-488
CTTCATCTCCAAATTTTTTCTGTCCAAGAGGAACAAAAATCTACCACCAAGTCCACCAAGGCTCCCCATCATAGGTCACCTTCACCTCTTCAAGAAACCACTCTTCAAAACATTGGCCCAAATAGCAAACAAATATGGACCTGTTCTTTACCTCCAGTTCGGATCTCGACCTGTTTTGTTGGTCTCGTCTCCGTCAGCTGCCGAAGATTGCTTCACCAAGAACAACGATATCGTGTTCGCTAACAGGCCGCGTCTCTTGATAGGCAAACTGACGGGCAATGATTACACTACCATGATTTGGGCTCTTATGGGCCCAACTGGAGGAACCAACGGCGAATCAGCGCCATCGAAATTCTGTCAGCGAATCGCGTTCAGACGTACGCTGAGATCCGATTAAATGAGGTGAAATCTTTGATCAAACGGCTTGCAGGTGGTCATGGAGAGGGCTATCGGACGGTTGAGCTGAAGTCAATTTATTTGACTTGAAT
>Unigene000036|m.27 type:3UTR len:137 strand:+ pos:1083-1493
TTCCCCATGAGTCATCTGAAAATTGCATTGTGGGTGGGTACGACATCCCACGTGGCACGATGTTGTTAGTGAATGTATGGGCTATGCACAATGACCCAAGTATATGGCCAGAGCCCAAAAGTTCATACCAGAGAGGCTTTTGGGCCTTCATGGTAATAGGGATGGGTTTAAATTGATGCCGTTTGGGTCAGGGAGAAGAGGATGTCCCGGCGAGGGGTTGGCGATGCATGTGGTCGGCTTGACCTTGGGATCGCTAATTCAGTGTTTCGACTGGGAGCGAGTTGGTCAAGAAATGGTGGACATGACAGAAGGATCTGGGCTCTCAATGCCCAAGCTGCAACCCCTGGAGGCTAAGTGCAAGCCTCGCCAAACTATGTTGAACTTCATATGACACCCTAGACACAGTGTACT
>Unigene000038|m.28 type:5UTR len:649 strand:+ pos:1-1949
ATCTTACGCAAAAACCCACCAAATCTCTCTATATCTCTCTATCTCCTCTGTCTTTCCCCTTTCGATCAAATCCAACTATTTCCTGTTGCTTTCCTCAACAAGCATCGATTTTTATGTAAACAATTCACTTTCTGTTGTTCCAGCTACATTTTGCTACAAATCTTCGTCATTGTCACGCTCTTCTCTCCCATTCCGATCTGACCCATTGTTTTTTTTTCTTCTAATCAACCTTTAAAAAACTCATCTTTTTATAAATTGATCTCAATTTAGTGTATTACTTATTTATTGTGGATCATAATTAGATAAAGGTTTCTTTTTTGTTGAATTTTGAGTAAATTTGGTACTTATGATGAGGAGTTTGGTGGGTGAAGCTAATTTGGTGAATTGGGACTTCAAGTTTAAAGTAGCCTACTTTGGGTTATTTCCGATCTTGGGTTCTGTGAGATGTTTGTGCTGGTGTGAGCTTTGGACAGATTTGAGTGTCTTTATTTCTAAGGATGCAGCAGGATCAGCGAAAAAGGCATCTGCTGAAGTAGATTTCTTCACTGAGTATGGTGAAGGGATAGATACAGAATAGAAGAAGTTATTGGTAAAGGAAGCTATGGTGTTGTTTGCTCTGCTTATGATACACATACTGGGGAGAAATTGCGATTAAAAAGATAATGATATCTTCGAGCATGTATCTGATGCCACACGTATTCTACGAGAAATTAGCTTCTTAGACTACTTCGTCATCCCGACATTGTGGAAATCAAACACATTTTGCTTCCTCCATCAAGAAGGAATTCAAGGACATATATGTTGTTTTTGAACTCATGGATCAGATTTGCATCAGTGTTATCAAAGCAAAGATGATCTGACCCTAGAGCCTTATCATTCTTCTGTATCAGCTGCTTCGTGGCCTTAAGTAATACATACAGCGAATGTTTTTCACCGGGATTTGAAACCAAAGAACATTCTAGCCATGCAGATTGTAAACTTAAGATAGTGACTTTGGTCTAGCACGAGTTGCCTTCAATGACACCCCCACAGCCTATTCTGGACAGATTTGTTGCAACAAGATGGTATAGAGCTCTGAACTGTGTGGATCTTTTTTCTCCAAGTATACACCGGCAATAGATTATGGAGCATTGGCTGCATCTTGCTGAGATTTTAACCGGAAGCCTCTCTTTCCTGGGAAGAATGTGGTCCATCAATTGGATCTGATGACTGATATGTAGGGACACCTTCTGCTGAAGCAATTGCAAGGGTTGGTTTGTTGTCATCACGCTTCTTTTTCATGTATATATTTCTTTGTTTTTATCAATGGATAGTGCCTCCTGTTTATTCAGTCGCTGTTGTCATTATATGTCATACTTGTAGGTAAGGAATGAAAAGGCCCGGAGGTACTTAAGCAGCATGCGGAAGAAAAAACCTATACCTTTCTCCCAAAATTTCCAAATGCAGATCCACTAGCACTTCGTTTGTTTGGAAAGGATGCTGGCGTTTGAGCCCAAGGATCGGCCTACTGCGGAGGAGGCTTTGGCGGATCCATTTTTAGGGGCTGGCTAAGGTGGAGAGGGAGCCATCTGCTCAACCCGTGACAAAGATGGAATTTGAATTTGAGCGACGGAGGATAACAAAGGAAGATGTAGAGGCTGATTTATCGAGAAATCCTCGAGTACCATCCAAAGATGTTGAAAGAATTTTTAGAGGGAAACTGAGCCAATAGGCTTCATGTATCCAAGTGCTGTAGATCAATTCAAGAAGCAATTTGCATGTCTTGAGGAGCAATATGGAAATGGTGCGACAGCTGTTCCTCTGGAGAGGCAGCATGCATCATTAACTCGGCAACGTGTTTATACAAGGACAATGTTTCGCAGAATTCCGTCGAGGTCACAGATAATTTAGCTAAATGTTGCATCGATGATAGCGATAAAGCACAGCCAGACAGGAATGGTGGGATCCCT
>Unigene000038|m.28 type:3UTR len:74 strand:+ pos:2412-2635
AGCAGCAGAAATTTGAAAGAGTGGGTGAGTTCCAATCCAGCAAGAGAAGAACTAGAATCTAAAATGATGCTTAAAAAGACTATCCAATATATACACTGATGTGAAGTAGATAGGATATTTCATAGATCTATGACCCTGAGCCACTACTAATAAGACTGGGAATGGCCCTCTTTTCTCTCTGCATTCTAATTCCGTATTTAGTGGGATGGAAGATCCTGCTAGTG
>Unigene000039|m.29 type:3UTR len:83 strand:+ pos:660-910
GGTATCCAGCTAGTGTTTTGAGCATACATGCTGATAGTTCGAGTTTGGAACTTTATTTTCATCATTGGTAACGATTATGGACAACTGTTGAAATTATTATGTCATGATGTTTTTGGTAAATTCAGGAGTATATTTACCCAGTTTTTGGTGATCCTATCTATGTTGTGGTTTTTTAAAGATTGCCAGACTTTACTTCCCAAATTGCTCTGTTCTGGTGAGATCATGGTCAATTGTTGCAAGTACTTGTCGAG
>Unigene000040|m.30 type:5UTR len:427 strand:- pos:986-2268
TTTACATGATGAACAGACCACGGCAGTGGAGTGAGTGATGTATCATTCATTGATGTACGTGGAACTTCAAGTGTGAGAAACTGCAATCAACCTTGCTTGCAGTAAAACTGTTGGCTTTGCAGGCATCTGTATACTAATCACTGTCCGTTTATATTGTGATAGTCCAATATGTGACCAATGACGCGCAACGTCCAGTGCCTGTTTTTTCATCCTGTAGTTTCTACATAAATTTCTAGTACAATTATTTCCCATTTGCTGCGAGTTAATTCTTGTTTGTGGCCATCAAACCAGCACAGGGCTCTGTTCCAATGCTTCTTTCCTGTAATACCACCCTTCAATGTTTTGAAGTATGTGTCGTAGTCCTTCTCAGGTGGAGGGTTTCGGGATCAACTGTGAATGGCTCACTGAATGGAATGACGCTTTTGACCTCAAATGTCTTGTCGAGGGCATAAGGACTGTCCAAAGCAGCAACACTATGCGAGCAACCTCTTCCCTTGAAATTTTTCCCGTGATATTATCTCCCTCGTCGAAGATAAGATCTGCTCCAGCAGGCTCTTCTGTCAATGCACACGGTCTTATATTGTGTACGGGATCCCACTTTCACGGATCAAATCCTTCCCTTCAACTTATATGTGAGAATGTAGTCCAGCTCCTTGTTCAAGCGAACAGCAGGAGGCTGTTTACTTAAATCAAGTCCAGGTCTGTCAGGTCTGGTAACTCCTGCGGAGCTCACATGTACAAACCTACGGTTGAACCAAATGTATCATAGGCATTAAGAAAGAAGAAAGAAAAGACAGCTTTCAGACACGTAGAAAAAGCAAATGAATTAGAAGAACGCTGAAAGCAAAAGTGAAAACCTAGGAGTGACTGGCTCTTTCATGTATGCTTTTATGCTTGATAATGGAAGCTGAAATGGCCCTTCGACAAAAGTTGGGTCAGTTTCCCATCATATTCAAACTTGCTGAACATAAGCTGCAATGATACAATTTTGCTTGGATCAAAGGGTGGAGCATCAAATACTGTCTTTGCTCGAAATATAGGCCTCAAAGAAGAAAACGGAAGGCGTATCTGAAATATAAAATCCACAGGAAATAAAATCAGTAGAAAAAGAAGAGCTTATAATTTCAACAAAAGCATTGCACTGCATCAAGAGAGATGCACTGAGAAAATGACTAACTGTTTGCCATTGATCTTTCACAGTGTCAAACCCTGTTGTATAACCACGGTATCCCATTCCGCACTAATTCGGAGAATTAGCTTATACCGACGACCATCACCTTTAA
>Unigene000040|m.30 type:3UTR len:192 strand:- pos:1-577
ATCAAAACCCAAAAATGAAATTCTAAAGGAATGAATCTGACTCCTGACATAATAAACGCAATCATTTCACCACCTCTGGTTCAAAGAACTTGATTCCCTGGCTGATTTTGCTCTGTCAGGAGTGTCTCCTTCCTTGGGCCAACAATGACAGAGGCCGCACTAATAACTTTTTCACTCCCTGAAGTATCAGGAACAAGAGTGGTCTCCTTTGTAATGTCTCCAACAACCATATCGATATCCAAACCAAGCATTTCTTTAGCCTTTTTTTCATTTCTGACCAGTACTCTAACAGGCAATCCCTTCTACGCAAAACATCAACAACCCTTCTTCCAACACCCCCAGTAGCTCCAGTAACTAAAATCACATCAGAAGTTCCCATTTGCTTTACTGGTTCACTGACGCCGAATTAGAGAATTTCTCAATCAAGAAGCAAAGATTAGCAGGGGAAGGAGGGCCATTAAAGTAATACAAAGTATTCAAGAATCTACCAAAATCCCAACCTTGCTTTCCACTTTGTGCAATATATTCAACCTTTATGATAGTTCTCAAGCTGTAGTAAGAAGTGGATGATCTTCTT
>Unigene000041|m.31 type:5UTR len:243 strand:- pos:773-1503
CTTTCATGCTTATAATCTTCATTCCTTATTTTCCACAATACTTCTCCTGGTGGTACTCCTTCCTTTTGGCCATTCTTAGTTTTTCCTTTATCAAGCACTCTCTTGAAACTCCCCTTTGACACGTACAGCTGGTTTCTCCCAAATCAGATCCTCAGTTTCTGATTCTCTCCCCTAGCCCAGCACCCTGCTCCGCCTTTCCACAAGGTGATTGAAAACTTAAGCCTCCTACTCTTAGTCTTTTTCAACTTAACTGTTATCCTCTTGCATCTAGTCACTATTGGTGCCCCTGGCATTGGACGGACAGCACAAGCTATGTTTTTCTCGTTGTAGGGCTGCCTCCCTTGTCATCACGTGTTCCTACCATCACTTTCTATTCTCAGCACATGTCCCCTACCAAGACCGAGTAGACACATCTTCCCCACGTGTCTTCAATTTTATGTGAGAACAGAAAGCCAAAGAGCACACGTTTCATGTTAAAACCATCCTCACGTGGCCCTAAGGCCCGCAGATCTGTTTAGCTTTTTTTCTCTTTTTTCTCCGTAAGAAAAGTGTCCCACGATACTTAAAGCCTCCACGTGCTTCACAACTGCACAGACTGTTCTTATCTTCCACATTTGTTTCTTTAAACACGGTCCGGAGCTTGCCATGTGGTTTCCCAACAGCCTTGAGTTTTGAAATTTGAAAACTGACTACAAAATCACGTGAGGCATTCTCGTCAGATCTGGATCTGA
>Unigene000041|m.31 type:3UTR len:125 strand:- pos:1-376
ATCTTGTATGGGTTGCCAATTCCGCAACAGGAACTCACTCTGGTGGCTTCTGAACTTCCTTTTGTTGTGCCTTGAAAACGAAAGTTTGAGCACTTGGTTTTCCTCTTCTTCTTCTTTTTTTTTTTCCTCTTTCTGTGCCTCGAAATCACATATTAGAGAAGGTTCATTCACCTTTCTTCTACCACCTGTCTTGGCGCCCTGTGAATTAAAAGTCACTCCCACTGAGTTGGAATGTACCCTAACTGGACAGCAGCTTGGACACCCCTCTGCTCCGTTTCCTTGAACAAAAACCTTCCTTTCTCCTGAGGTAAATTTCAGCTTCCAACTCATCCTCACTCTCCATCCTTAGCAAGTCAATTCAAGAACAGATAAGAGG
>Unigene000043|m.32 type:5UTR len:123 strand:+ pos:1-371
CAACTTCAGCAACTATGATGTCAACTACTCACTGGAACCTTAAACCCTTCAACACAACCTTATTCTCCTCGAACCCCATCTCCCCTTAAAACATTCTCTAATTCGTTGCTCTTCCACTTCCACCACCAAGAAGCATTACAACATCACTCTTCTTCCAGGCGATGGCATTGGACCTGAAGTCATCTCGGTTGCTAAAGACGTTCTCACTCTTGCAGGATCTCAACAAGGATTGAGTTCAGATATAAGGAAATGCCAATGGGTGGAGCTGCTTTAGATATGGTTGGAGTTCCTTTGCCAGATGAAACCCTCTCAGCTCTAAAGAATCTGATGCTGTTCTTCTTGGAGCTATTGGAGGGTAAAATGGGATAAGA
>Unigene000043|m.32 type:3UTR len:223 strand:+ pos:741-1409
CTCTGATGGCTTCTCTCTATCCTGATGTGGAACTCACACATATGTATGTTGACAATGCAGCTATGCAACTTATTCGTGACCCAAAGCAGTTTGATACAATTGTAACAAACAATATTTTTGGGGATATTCTATCTGATGCGGCTTCAATGCTTACCGGAAGTATTGGAATGCTTCCATCGGCTTCCTTGGTGATTGAGACCTGGACTCTTTGAACCTATCCATGGTTCTGCTCCTGATATCGCTGGACAGGATAAGGCGAACCCATTAGCAACTATCCTCAGTGGTGCAATGCTCTTGAGGTATGGGCTGCAAGAAGAAACTGCTGCAAAAATCATCGAGAGCGCAGTGCTAGAGACTCTGGATAAAGGGTTCGGACGGGTGACATATTCTCAACTGGAAAGAAATTGGTAGGCTGCAAAGAAATTGGTGAAGAAGTGTTGAAGTCGATTGATTCCCAGAAGGCTAGGTGATACCATATGAGTCACTGTTACACAATCCCCAGCAAATGCTGTGCACTTTGAACTATATGGAACCTTGAGTGAAAAAATTACAAGCAGAATCCTGAAATTAATTTTGATTTTTAAATGATTCAGTCAAAGGAGCATTACCACTGGAAGCCTCCCCACGTAACTATGTAGGTATGTACAATTTTGTTATGATATAACTAGG
>Unigene000044|m.33 type:3UTR len:445 strand:+ pos:508-1844
AGACGCCCTGAAGGAAATGGGTCTCAATGCGGATCAATGGCGCTGATCCATTGCCTACTCAATGTCATATCCGCCTATCTCGATCGAAATGATCTCGAAGCGCGCAACCAACTTCTCATCAGTTGTTTAGTCACAAGCTTTACCTTCTCCTATATTTCGACACGGAATTATTTATGCCAGATTCATGGGTATACTTCCAAATAATATGGAAGAAGAAGCCATGCAGCATACCGGGTTCCTGGATACACGGTTGAAATACACGCATCCGGATGCTTGCAATAGGCTGTTGGAGGTTTGCTTAAGTACGGTAAGAGTGTCGAAGCTAATTTGCTTTTCGAAGAACAATTAAATTTGCACTTGAATAGCTTCACCTACCCGTAAATGGTGAATGATGTTTTAGGTCAACGGAAGGTTTCAGATGCAATTTCAGTATTTAAGAAACGGGGGACACATAAGACAGGCCACCCTTCATATGGATGCTCCGCGGCTATATAATATTATTGAGAAACTACATGCCGTCGGGGGGTAGCCGAAGCAGACAAATTTTTCAGAAATGCTTGATAAATCAGTCAAAACAGACACTGCCACTTTTAGGATTGTTTTGGATGCTTGGTTCAACAAGACAGGATTGATGAGTTTTGAAATGGTTCACTTATATGCTCTTTGACACTGATTTGAAGCCAGCTACCGAGTTCCTGAATTCGGTTTTTAGCAGATTACTTAACAAGGGTAGGATTGAGGAGGCAGGGGAGTTTTGGAGAGAATGCAATACAGAATCGGATGCCTTCCCAGTTCTGCTTATGAACTTGCCCTTTTCGAACTCCGTAAGCGAGGTAAACTTGACCAGGTCCGCAGTTTTACTCGGTCTCATCGGGAAGTACAACATTAACATCACTCCCACGCTCCATGGTGTTCTACGCGAGGCTTTAGGGAAAGAACACAGGACTGATCAGATTGAGGGGTTGTTTGGGAAACCCATGGAATTAGGTACCCGAGGCGTCTGACATGCACAGATGCACAACATGAACTCTGCCTGAACTACTATCTACTATGCACTTCCTCTCTGAAAAAAGTGGTGTTGCTCAACAATGTGAGTGCATTGGCCACAGTAAGTTCTCTTATTGCCCTGGTTGTTTGTACACCATCACATATGGTTTTGTACATATAGAACATGTTATCCCTATAACATATTACCCGTTAAATTATGTATCTCTCATCTGATATGCATGTAATGGGAGAATGTTTTTCCTTTTTCATATTTATGTATTTTGAGTGAGTGCTATGAGGGTGCTTATCATGTTATTAAATCTACTTCTTATTTGTGTGCTTTAACTTCC
>Unigene000045|m.34 type:5UTR len:368 strand:+ pos:1-1106
GTTCGTGATGCAATGTCAACTGAGCTGAGAGTTATCCGTCAGGATAAATATGGATGGGTCTCCATGCTGAGAGTGAGTGGCAGGCCCACCTTCAACAACTTGTACATGAGCGAGGAATATTCCAATACAAAGATCTACAGAGACCGGAGAGCCTGAATGGCAACTTTGTCCTATTGAAGGGCCATATAGAATGCGCAAAAGCTTGAGCGTTGCAAACTGCAAATGATACGATTCAGAGTGTTCTTGGTGAGCGGATTGAACAAAGTGGAACTTATTCCTTAGAGGGAAGAGGAAAATGGTCTGGATGTATCCAAAAGTGGGTCAGATGCTGTTTTTAATCTTTTATCAGATGGCGTCAAAGGAGAGTATGATGGTGCTGAGTATGATGAGTCATTTTTCTTAGACGCAGATGATCTTAAATGGCGATACAAGCTCTGCTAAGATTGCTGGAATGATGATCGGCAAGCAGTTTAAATGAAGCAAGTCTTCATTCTGCTCTTGAATACGGTGTTAAGTCTAGTGCTACCTCTGTTCCAATTACAGATAGGTTCCAAGCAAGATCAGATTTAGGTTCACCAAGGATGTCTTCATCTGGTAAGATGATGAAATGAAAGTTAACGAAGATAAGATGGATAAGGAACTGTCTGACAATGGGGAATATCTCATCCGCCATATTTAGAACATCTGGAGAAGATAAGATTCAGATACAATTGTGAGCGTGTTGTTGGTCTTGATAAGCATGATGGCATATTTCTTATTGGAGATTTATGTTTATATGTAATTGAAAACTTTACATCGATGAGTCTGGATGCATATGTGAGAAGCGATTTGAAGATGAACTATCTGTAATTGATCAGGCTTTGGGTTTTAAAAAGATGTCACTGGTAGTATAGACTTCCAATCAAAGTCATCTTCATCCTTTAATATAACAGTTAACCTTTGGTTGGCGGTAGGGCTTGGGCCTACAATGGTGGTGCATGGGGAAAGGAGAAAGTATCTACTAATGGGAATATTCACCATTTATGGCGTATGTGGAAGCTCGATAGCATTCATGAGATTTGAAACGTGATTATCAGCTTCGCCCTGTTGCTGTGGAGATATTTAGT
>Unigene000045|m.34 type:3UTR len:599 strand:+ pos:1869-3665
GGAAGCACCGTGAGGCATTAGAATCCGACTATGTGTCAGAAAATTTGCATCACTGGATAGATCTTATATTTGGATATAAACAGAGGGGGAGGCTGCTGAAGAAGCTGTGAATGTATTCTATCATTACACTTATGAGGGGAGTGTTGACATAGACTCTGTTACAGATCCTGCAATGAAGGCCTCCATTCTTGCACAGATTAATCATTTGGACAGACACCCAGGCAACTATTTCTTAAACCACATGTTAAACGGAGGTCTGATAAGAAGCTTCCTCCTCACCCACTTCGACATTGCCATCATCTGGTTTCACACGAGATCCGCAAGACTTCATCTTCAATAAATCAGATTGTCATGTACAATGATAAGATCCTGGTTGCTGGTATGAATAATTTGCTTAAACCGAGAACATTCAATAAGTATGTTGCTTGGGCTTCCCAGACCGTAGCTTGAGATTTATGAGCTATGATCAAGACAGGCTCCTTCCACTCACGAGAATCTCCATGGAGGCAGTCAGATCCAATGTACTGGTTTCAGTCACGATGGTCAGACCTGGTTACAGGTGCTGATGATGGTGTTGTATGCGTATGGAAATTAGCAAGGAAAGAGTACGCAGCTTGCGGCGTCTACAGTTGCAGAAGGCCCTTTGTGCCCACACCGCCAAAATCACATGCCTCATGTTAGCCAGCCTTACATGCTGATTGTGAGTGGGTCTGATGATTGCACTGTCTTCTGTGGGATCTCAGCGGCTTAAACTTTGTAAAGCACTCCCTGAATTTCCTGCACCAGTATCAGCAATCTATGTGAACGATTTGACGGGGGAGATTAAACAGCAGCAGGAATCCTGCTTGCAGTATGGAGCGTCAATGGTGATTGCCTTGCTGTTGTTAATACTTCTCAATTGCCATCTGATTTCATTTTATCTGTCGCTAGTGCAACCTACTCAGATTGGCAGGACACAAATTGGTATGTAACGGGTCATCAGAGTGGGGCTGTCAAGGTGTGGCAGATGGCACATTGTTCTGAGGATGCAAGCCTTCGCAATAAGTCTCCTACTTATGGACGGGGTTCAAAATTAGTGGAAAAGTACCAGAATACAGATTGGTCCTTACAAGGTGCTCAAGTCCCATAAGCACCCAGTTACGTCCCTTTACCTTACAAGCAACCTTAAGCAGTTATTGAGTGGGGATTCAACTGGACGTATGGTCTCATGGACATTGCCAGATGAGAGCTTAAGGTCATCATTTAATCAGGGGAAATGATAACCACGAGGCAGTAAATTTAACCTCGTATCTAGTCAGAGGTAATTTTCACCTCGTGTACCAGCACAGTGCGGCTTGTGAAAGTTTACAAGTGTGCTTTAGTCATTGGCATGAAGAGTGATTGCCGGTTTTGCTGAATAGAAAAATCAGAGCAGGATGCTAGGCCGGTCTGAAAATTATGTTGGGAGAACCAGACAACTAGACTGACGGATCATAAGAAATCCCATCATCCCTGATACAACTGCGCTCGCGGGTGCAAACGTGCAAATTCATAACGTGTTGAACGGGAAACAATTACCGCAAGGTATGTTTGGTGGATGTAATTGGTAGCAGTAGAGAGAAGGTTTTGAATCTATACTAACACATTAGTTTTAGTGGTTTTCGTGTAAATATGCATCACTGATGTCTGTAACAAAACTTGTATAGTGGAAGAGGGCTTTCCTGCAATGTTAGGGGAAAGATATTCCGGCGGGGATGAGGTAGAAACTTTCTTATGGGGGTTTCTGATTTCAGTGTAATTTTATTCATGTGTGCAGTT
>Unigene000046|m.35 type:3UTR len:211 strand:+ pos:368-1001
ACTTTGAAGCTGCTTATCATTTCTGTCACTCGCACATCCGCTTTTGAAGCCGGTGGTAAAGGTAGCATGTATAATCTCCTCTTTAGCTGGTGTAACTGGCTTCCATGCGAGCACAATTTATGCTGGAAGCAAAGGAGCATTAACTCAAATCACGAAGAGTTGGCATGCGAATGGGCAAGACAATATTCGGACTAATTGTATTGCTCCTGGCGTCATTAGGACTCCGATGGTGAAACAGCCTTTGAAATGAAGACTTCGTCAATCAATACGTCCCCGCGTGCCACTGGGCCGGATTGGAGAACCTAGTGAAGTTTCATCCATTGTGGCTTTTTCTTGCCTTCCACAGCTTCCTACATTACAGGGCAAGTGATATGTGTCGATGGTGGGATCGCAGTGAATGCCTTTTCCTTCAGCGGAGCATAAATGTGATTCCTAATGGGCAAAATTTCTAAGGAAATAACTCAGCATTGCTGAATAAGTATAATGGTGTTTCGCTTCAAAATAAAAGCGTAGAGGCTAGGGAAGGAAGTGCTCCATCAAAGCAGGCGAATACAGTGTGTGTCAAGTGTTGCGCCTTAGGTTTTGTATATATAAGGCCAAATCTTCGAGTCAAATGCAGTTAGACAGTTAAATG
>Unigene000047|m.36 type:5UTR len:418 strand:- pos:995-2249
GATTGAGAAACTCATTGTACTTCCGTGCAAAAAACAAAAGAACTGAGCACTCGTCCAGGAGTGGAGTACAGTATAAATAGCACACAATTCTCTTTTATACAGTCCGGGGATTTGCTGGGACGGTTCCAAGATCGAATTTTGTTTCATTTTCCTGACGGATTGTAGGCAATCATCACCATGTGGATATGTTCCATAGCATCCCAAACACAGGTTCCTCGCCAAAATTCATCAACCTTTGATTCAACAGAGAGACTACAACTAATAGATACAGCCCAGTCTAGTAAAGTAATAGATCTTCAGCATCAGCGTTCAGCTCTTGCTGGCAAAGTAAGACCATGATTTGACAAAGGTCCTTACTTTCATTACTCAGTTGAAAGTGCAGTACTTTACCCACAGCAATTGTTCTAACCTTCACTCGGAGTGTAAACCTCCCAAGCGAGGAAAATCAGCAAACCTCTCGACAATCAAATTAAAACCTGAATGCGACAAAGGCAACAGCGCCATTTCTTCACAAAACGAACATTCTTTTTCATAGGTTTTTTTGTTTTCTTTTCTTGAATCAACTGAGCAGAGACAACAATCTCAAATTCCTCAACACTGAATGTATTTGAAGGACTGCCTTGTAGCAGCAGTAAAAATGCATTGTCAAGCAATAACCATCAGAATCGCCTGCAACTGTGCATCAAATTCTGTGACGGCAGACAATTGGTCTCGCAACACTCGACAAAACGAATCCAGACAAGATGTCCTCTTCCTCTCAATTCAGACCAATTTTACACGCACCGTTTCACCTGGACATGCGCGCCTTACTTTATTTTCATCGCAGTAAATAGAAATAATTTGACGTGGGCCTTGTTGGGCATACTGTAAAGCTATCACCTTCACCTATGTGTACCGATTTCCATTTTGCCATTACATAGTACCCATATCTTTAATTTTGTCAAGAATTGGCATCCTTACTACGGCCCTTTAGGATCTCGAGCAGGAATTCTATAACATCAAGGGCTTCAAAAAGGCACGCACCATTCCACCATGGACAAACAATTTTGTCCACTCTAGATTGCATGTAGCCCCCAACAACCCAGATAACAGGGAGAAAAACTGAACATCTTTCTTAATATTGTAACCTGATGTTTTCAAAAGGGTCTCATCTTACTTTCTATTTCATCATACCCGTTTCTTTAGGACCATTTTCGTTGGGTCACCACACTACAAACAATCAACTTAACACACCCAAGGTCTTGGCAATTAGGAC
>Unigene000047|m.36 type:3UTR len:223 strand:- pos:1-670
GGAAAAAGTAATTGCCCTCCAATGTGTACCTTACATGCATCAACATGACCCGATTGAATACAACATTAAGATGTCTCTTATTTTCTTCTTCTCATCCATGTCTTCGACTTCAGATCCCTGGGCCTAGCTTTGCCTTGTTGACCTGTCTAAGTTCTGTTGTGGAGCTTCTAAGGAAATGTGTGTCCATGAATTCAGTCTCAATCAATTTATCTTCTTCTTCCCATGTTCTCAGCCTTCAACGGGCTTCGTCTCTATGGCCATCCATCAAAAACCTCCTCCCATCAGTACCATGCTCTATGATGATGAATCGAGCTCTAGAGATCGGAGGATTCCGGACTTGACACTCTTCATCTATGTCCATTTTCCGTTTGCTAGGGTTTCGTAAACGATGTCTTGAGTGAACTCAATTTACTTCAAACCCAGAGATGTTGAAACTAGTAACACAAGGGTTAAAAGGCCAATTGTGGCTTCTTTGAGGAAAAAATCGTCCTAGGCGGTGGACGCAGCTTCGTTACAACGAAGAAGAGCCCAAATCGAGCAGTGATAAAGTGTTGCTAAAAAACGGAAGGAAGACTGCTTACACATGATTGCGGAAGAAAAGGGATTTGAATCGGAGTTATCTTGGCAAGGTGATTCGGCACAACTGTATATATACGTGATAACCCTAGTG
>Unigene000048|m.37 type:5UTR len:81 strand:- pos:384-626
CACTGCTTAGCAGTGGTATCACGCAGTACGGGGTGTGGCTCGGACAGTACTGTATGAGATTTACAATCATGACGTGGAGCTGAGGGTCTCTAAGCGGGGTCATTATACTGACTAATGGATGAAGGAGGTGGAAAAAATTTTATGGAAATATGTTGCCTATGATGTGCCTGCTTCCAGAGCGTAACCTGAGAGCTCCCAATGTGATATGAGGATATATATTCCGAGTGGGTCGCCCATGCCAAT
>Unigene000048|m.37 type:3UTR len:27 strand:- pos:1-83
AGTATCTGATATTACAAGGGTGACATGTTCTTATACATGGGAGACTTGTCGGTGAACATTTGGATCAAAATTTACATTGTTAT
>Unigene000049|m.38 type:5UTR len:428 strand:- pos:351-1636
TATACACCATGGTCGTGGTGTAAATAGTTAAGCAGGCCATCGACTTACTATCAATAAATATCAAAATCCGTACTAGCCCGTTAATTAAATAGGTCTAGTATGTTGAACCCAAACCATCCAATACCCGCAAAACCTTACCATACCCGCTAATAGCAGACCGGATTCGCACTAATGTTGGCACGCTAATGTTGGCGGCGCAGACAGTTTGCCACCCTATGTGTGGATCTTTTGCAAAACAGAACCAAGCAGGTTACTAATATGATCTTGCTGGGGATATCCACGCCAAACACAAGCAACTGCCAGAGTCCTGTACATGCCAAGGATCAACAAAATGAGCAGCAACAACTAACACAGTCATTTTCCAGCTTCGACCAACAATGAAGACGACCTTACAACTCTAAGAATGTCAGTCAGCAAGACAATACCTACAAGCAAACCTTGTTGATCAACCCAGACTGTGCCCTTGTCCATCTACAGCTTTATAATCACATCAAGAACGGATGAATTAGTAAAGCACGTCATAAGCTCCTTTGATGATCAAGAAAATGAGCAGCAAAAACTAAACAGTCATTATGTTCCTGCTTCGGCCAACATGAAGACGACCTCACAATTCGAAGAATGTCAGTCAGCGAGACAATACCTACAAGCAAACCTTGTTGATCAACAACCCAGACTCTGTGCACATGTCCATCTACAGCTTATCAATCACATCAAGAACGGATGAATAGCAAAGCATGTCACAAGCTCCTTTGATGACTGAACATATCGCTATTAGTCTTAATGGGGCCTGTAGACGTCTCTCCGTAAATTGAGGACAGGACATGCAAACATGACTGCAGAAGAGAAATTGGACATCCACGTAGATCAGTGGCAGAAAGGGTACTATGAGCTTTTACCTTTCCGTTGAAAGCTGGCCGTGATTTTCAGTCTCCAAAGCTTCACAACAGGGACTGCATTTAGGGAGCCAGTTCTCATGCACTAATGGTCAATGACATGTGGCATTGCTTATGCAATACATCTTCCGTAATACCTCCCATTCTCCAATACGGCGGCATAAAACATCCTTCAATTCCGAAAATGTGATTTCAGAAGCGCGAAGAACATCCATTTGGCTAAGCATCCGATACGATGAAGATTCCGCAAGCTCTACTCCTGAAATATTTCCACATGGCTTTCAACTGGAATAAAGCCGGGGATTCCTTTGCTGAACACTTCCTACAGTCTAGGATGCTTGTGTTGGGATTCATAGTCCATAAGTTGAGACCTTCCATGATGGCCTATAATAG
>Unigene000050|m.39 type:5UTR len:654 strand:- pos:577-2540
TCTCAAGTGATTCAATTGCGATTACGCAATCTTAAATATACACCAATGTAAGTACACTGCTAAAACCTTATAGGTCCATGTCCACGTATAGAATATTAAGGCTACAAAATCTAATATTTAACGGACCGTAGAAATGTCCATGTATTTGCCCAGGGAAGACTCCTCTCTGTAAAAGCCAGATTCTGTTGTCAATGCCAACAGAGTGCGTAAAGTATTTAGAACCGAAGGAAGCAGTAATATTGTCAAAACTTGAGCGCAAATCAAATCCAAACCTAAATCCTTTCTTTTAACCCAGAACAGCAACTTCTGCGTGTACAGCAGTGGGAACCTACCATACATCTCTAAGATATCTTCCATCCATCTGAAGTTTTTTCACTGTAGCCTCAGCTTTAGTTGAATCCACCTTTTCCTGCTCTTGCACAATGGTATGCAGTGTACGATGGACATCTCTAGCCATTCCCTTGCATCACCACATACATAGAGATAGCCACCACCAGAATTAAACTCCATATGTGTGCTGCTTTTTGGTCAGCTTATGTTGAACATATTCCTTCTGTTGTCCTTCACGTGAAAATGCTATATCTAGCTCTGATAGCACACCTTGCTCAACAAAGTTGTGAGCTCATCTTCATAATAAAGTCCATCTTGCGGTTTCTACAGCCAAAAAAAGAACAGCTGGCCAAGCTGAATGCTTCTTCTTTCAAGGCCAATCTTTCCTGTAAGAATCCTCTAAATGGTGCAAACCCTGTACCAGGTCCTACCATGACAATAGGTATTGAAGGATCAGCGGGTAACTTAAAATTCGACGTCCTAACAAAAATTGGAGCCCAGCTACAAGCATCGCTTTCCTCATGAGGAACTGCATTCTTCATCCAAGTTGAACAGACTCCTTTGTGAATTCTTCCGGTCGGACTCGGCCCATTAACCAAAGCACAAGTCACATGTATTCTATGGGAGAGAACCTAGAGAGGATGAGATAGAATAGTATCGGGGCTGTAAGCGAGGAGCTACTGCTGCAAAAAACACACCTAAAGGAGGTTTTGCTGAAGGAAATTCAGACATTACTTCCAGAAGACCCCTCTGACTTCCGACAACCCATTTCGAATATTCATCCTTCCCTCTGGAGAAGACAATAGTTTTAACTTATCGGCCTCGTTAGGTTCAGATGCATGAGCAGCCAAAGCAACTAGCGCAGACTTTTTAGGGGATTCAGAGGTCAGCATAACGTGCAAGCGCAACACGTAAGGTGCAAGGACCTGGAAAAGGTGGCGGTAATGTGCTTCCTTGTGTTGTTCCATCCTCCTTTTCAGTGTGAATGAGAAAACCAATCCAAAGATTGGCCCAACAACTTCCCTGCTTCTTCAACATTTTCATCGCAATTCTCAGCATAAACACCACATGGTCTCCAGTTTCATACGACAAACCAGTGCTGGAAATATCAAATTCCAGATGTATGCAAGATCGATCAGAGGCTGGCTTGTGAAGCTCTTTTCGAATAGCAACATTTGCTCTGCACGGATGGTGATGTCAAACACAGAATGCCCATTGCGGTTCCATTTGCCATGCTCAAGTAGTTATCCTTCCGGGGTAGCATTTGGATCGTGAATCACAACCCGGTATTCAGGAACAGCAGCAGTGTATGGAGAAGCTACATTGTTAACATCACCCTCATCTCGAAGTACCTGATCCATTCAGGCCAAAGAGCTTCCCGCCACGCTGTAAATCATCTTCAATGCATTGATCATCATCACCAAGCCCGACTTCAACAAGACGCTTGCACCTTGTTCAGTAAGTTGTTCGTCAACAACATTGGCGATCTTATTAAAATGCTCATACTGGCGATTACCCAAACCAAAAACACCATAAGAGAGTTGCTGAAGCCAGGCTCCCCTTTCATGTTCCTGTGTAAACCATTTATAGAATCTTGCAGCATATCTGTTGGCTCACCATCACCATACGGCTAA
>Unigene000050|m.39 type:3UTR len:32 strand:- pos:1-96
TTGGAAAAGGCGGTGACAAGTGATTTAATCGATTTGTTTGTTGTGAGCTTCAATCCGAGCTTCTCGAGTTTTACGACAATGAGAAAGAAGATGACC
>Unigene000051|m.40 type:5UTR len:172 strand:+ pos:1-516
CAACCAACCTAACCAATCTATAGGAGGGTACCTCCCGCCGTCGCAATACTCGACAGCACTCACCTGGCGACTCCGAACAGAACTTTGGCCGACTGCGCGTAGCGGCGTGAAGATGTCCAGACTAGAATGAACTTGCGACGTCGTGCGACGAGCATGGTAGACGAAAGCGCATACGGGGGAAGAAGGACAAGGAAAACAGGGTCAGCCGCATCCGATCAGCCCAGCGCTCAGGCCACCTAGACCCTTGTGAAGGACTCGAAGAAACACAGGACAGATGGACTTAGTCGAGGGCGAGTCCTTTGAGGAGTCCTCCGAGTACCCTCCTCACGAGCAACTAGTTTTCCACTCAGACGACGTGCGATGCTCTGTCCCAAGTCTCGACCATACTCAGCCTCTCCCATTGAAAGATCTGATCAAGGACCCGTCGTCTACGCAAAGCTGTAGTCATCGCGGGGCCCTCTCAGACATCAAAGACAAACCCAAGCTACGCAAATCGAGGGAATGGAGCGCTAGGTC
>Unigene000051|m.40 type:3UTR len:252 strand:+ pos:961-1718
AGCCGTCTCGACAAACTGTCGAAAGCCAGCCAACAAAAAGCGGTGGACGCGCACTCCTGTACACGAGAGAGAAGCAGTCGGTAGCCGGTGAATCTGCTAGAAAGGCAAAGAGCACTGCCATTGACCGAAATCCCAAAGCGCAAAACCGCATACGTTTGCAAGGAGGAAGGAAGCTCGATATGGTGACTCTGTAGGTATGGCATGATGCGCACAGATACGGCCGTCTCCGCCCCAAAAATCGACACCAAGACACGCGCCAAACTCAGCAGAAGAACCCTGGCTGGGGCACAGACACGACCCTCGGCGCTGCATCTTCCCTCAAAGGCTTTGGAGGCAGTGGCACGGCGACTAGTCTTCGCGCCCAGGGGCTGAGGACGGGAGGTGTGGGATGGGCGGGAGTGGAACGGGGTCTATTGCTTTTACACCTGTGCAAGGGCTTGAGCTTATCGACCGAGACCAAGGAGGAGGCGGCGAGGAAGAGAAAAGCAGATGAAGATAGGTGGTTCAAGGGGGGTGTTTACGCAGCTTAATGGTGGTGTAGTGGCAAGACGGATGGGGCGGTTTCAAGGTCCTGCGCTGCCTAATAAGAAACGAGGACGGATGTTTAGGCAGCGAAATGAAAGAGGATAGCGATGCATATGTGGCGTTTTTTTGTTAGTGTTCCGACTCGGTGCGTGTGCATTTGACGGCGTTTTGATTTTGGGGGGGGGGGGGGGGGACTGGAAGGCAAGATACCTTTGAGAACTTTTTGGGGGTTT
>Unigene000052|m.41 type:5UTR len:239 strand:+ pos:1-719
CTTTCTTTACTCAATTCAACCAAACACGCCCCAATCCCACTCTCCATTTTCACCCAAGTTTCAACCTTTTCCCACGAATTCACCTCTCATATTACACTAGACACCTCTATATTTTCTCAATACTATTATCAAAACCAATAAAGATTAAACCTTTACATTAATGGAGAGATCAATAGATGCATGGGAGGAGATGCAAAGACATGGTCATGATTTAGCAGATCGACTAACACAAGGTGTAACAGGCCTAATCCAATCATCACACATAACCCCACCTTCATTTTCGTGGCCAAATCCACCAAGTGCAAAGCTTTTTGATGGAGTGGACTTCCCAAACCATAAAGATTTTGTTGATACTTCCGGGTTTCAGCAATTTTTGATATTGGGAATAGGATAAGTCAAGCTGGGGCGGAGTTTGGGAATTCAATTAATGGGGCTGTTCAACAGTTTTTTAGAAGGTTGCCTATGCCTGTCCCAATGTTTAGGAATGAAGAGAATGAGATGGTTAACTTGAAGGTGGGTTTGGATGAGGGGAGGACTGATGTTGGGGCTGTCGAGAGGGGAGGGAATGAGATTGGTGATATAAAAGAGAGCTGAGGGGGTATGGGTTTTCGGAGAATGCTGATTTGGATGGGTCGGATGAATCGACTAGTGATGCTGGTGGTATTGGGCTTGATTTGAAGTCTCTTGCCAATCTTGGTAGACCAAAGGCTACAGTTAAC
>Unigene000053|m.42 type:5UTR len:175 strand:+ pos:1-526
ATATTCCCAGGAGAAAGGAGATGCCGATGGATGAGAAACTGCTGGACGACATAATCCGGCGACTTCTTGACGCCAAGAACTACCGCATCCCGAGGCAGGTTCACCTCACCGAGGCTGAAATCAAGCAGCTCTGCTACACTTCCAGGGACGTTTTTCTCAGCCAACCCAATCTCCTCGAGCTCGAAGCTCCTATCAAGATTTGTGGAGACGTTCATGGCCAATATTCTGATCTTCTCCGCTTATTTGAGTATGGTGGACTCCCACCTGCAGCGAACTATTTATTTTAGGGGACTATGTTGATCGTGGTAAACAGAGCATAGAACAATATGTCTTCTTCTTGCTTACAAAATAAAATATCCAGAAAATTCTTTATACTCAGAGGAAATCACGAGTGTGCTTCTATTAACCGCATATATGGGTTTTATGATGAGTGCAAGAGGAGGTTTAATGTTCGTCTTTGGAAGGTGTTTACTGAATGCTTCAATTGCCTGCCAGTTGCTGCTCTTGTTGATGAAAAATCCTTTGT
>Unigene000053|m.42 type:3UTR len:240 strand:+ pos:968-1688
CAAAGGATGACTCTGGCAACTGCAAGAAAACAGCATAAGTGTTTGCAAGAGAATAGCATGATGCTACATCTTTGTGCATCTTGTCACTTGTTCTTCTGTTGTACCATTCATGCCAGAAGATGGTAGTCAAGTTAGAACTCTCATTTTTTACTGCTTTGTAAAGCAGACATATGCGAGTATTACGTGTTAGATCTCCTGACGGTTGTGTGTGAGCTAACCAAATATACTGGCAGGCCATGAGTTTTCTGTGTTAATGTGATCTAGAATCACAGATGTCTCATGGGTACGAGTAATTGTGTTGCACCACGCTGGTGGCTTCATGTCGAGATTCATTCGAGAAGGCTGTGTCTGTAACGTATATGGTTACGTGTGAAAAATACTCCAGAACTTGGCAACACTTGAGCATACGAGGGCAGTCTTGGCTGATCTTGTCATTGATTAGGATAGAACCGTTAATAATCTTAGTTTTCTGATTAAATAGTGGTGTTCTGATTTGTTTTTAACCCCTTCGACTACAGAAAACTTCTTGCTCAGTAAACTCTTTTAACCCTTTAAGCAGGTGTTTCCAAACACGGTGAAATTTGATTTTTCTAGGCACTTTTTTCTGGAAGTATTTCCTGTGGTTAACATTGTGATATTCCCCGAAACATGGGCTTAGTGCTTCACCGCTGTGAAATTGATTGTTGTTACCGAATAAAAGTTCAGCACATTTGTGATTTAC
>Unigene000054|m.43 type:5UTR len:781 strand:+ pos:1-2344
AGCGTGAATGCCTCGTACGATGATCGTGATCGCTATAGCAGTAGCACACGCCTCTACGTTGGGCACTTGTCTTCTCGAACAAGGTCTCGTATCTGGATGACCTCTTCAGCAGATACGGAAGGTTTCTGGGGTGTTGCCTGACCTGGAGGTCTATGGTGAGGGGTGCCCATGGTGGATTTGGTGGCCATTTATAGGAGACTTTGGCGAATCTTTAATAATGTTATTGCGTGTTTGTATGGAATGGCAACCATCTCAAGGGGTGTTTGTTCATCTGTGAGGAGCAAAGTAAGAAACCTTTGGTTCTTAAGTCATGATGGCCTTATGTTTCTGGCAACCATTTCCGCAGAGTACGCAATGTGGATATGAAGCTGACTTCGCCTTGTTGACTTCAGTGATCCACGAGATGCTGATGATGCACGTATCATTTGGATGGTAGACAGTTTGATGGAAGTCGCATGTGGGTGGAATTCGCAAAAGGGGCACCACGTGGCGCGGCTAGTTCTCGAGAGTATCTGGGTAGAGGCCCTCCTCCTGGATCTGGCCGTTGCTTCAACTGTGGGCTTGATGGCCACTGGGCTCGAGATTGCAAAGCTGGTGATTGGAAAATAAGTGTTATCGTTGTGGAGAAAGAGGTCACATAGAGCGCAACTGCCAGAACAGTCAAAGAGCCTAAAACGCGAGAGGAGTTATTCCGATCGCCATCACCTCTCGTCGGTAGAAGCCGAAGCCGAAGTTTCAGCCGTAGCCGCCAGTTACAGTTTGGCAAACTTCTGTCTTACTAAACTTACCTAGAACATTCTTTTTTAAACATTGCTGTACTAGTAATTATAGCTTGAGTCCAGATGTTTACCCATGATGATATAAGAATACATGTAAACCTATAATTTATGCCTCTGATAAATGATGGTACTTCACTGAGTTTAATAAATGTATTTTGCACTATATACTCCTATTCTCCATCACCCTATAAGTATGGACTCACCTAACACATTCCGCACCCGAGTCCGACTCTTCCGCACCTGAGTCCGACTCTTCCCGCACCGAGTCGGACACACTCCTCTCCGTTGGACTCGCCTCGGGCTTGTGTTAGGCTTCATGTAAGGCTTGCTGCTCCTGGTTCCATTGGGAGCTGCTCGCTTGCTTGGTTGGTTCTTCTCATCAAGAACATGAAAGTTTTCAAATCTTAGTTGCTACTTCTCTCTGAGCTATCAACACTCTTTTAAACTTCTTCATCTTCACTCTGCTGAGGGTATGACCTTTTTCTCCAGCTAATGTTTCATTCATTCAAGTTACTATAAAAAGAACTGTTTTTTATCAATCAAGGTAGGTTATACTAATATAAATGAAGTACATATTACAATCCTCCTTTATTAACTAGAGTTAACAAAGGACACGATCAGTAATGGAGCCAACCAATACAACCAATCAAGCTATCATCGCCTCCATTCCGCTATGAATTCATGGAGAGTAAACCCCTAAACAAAGTACCGCTCTAGCCTATCATGCATCGCGTCTTGGACATCCGAATGAGGATAGTCATTCTTCGTATGTCTTTGAAATCCTTGATTCCTTTCATCCAATAACCCACATGTTTGCCTTGGGAAGGCGCCATACAACCATTTCGGCTTAGGAGAGAGGGGCTGCGGATGTGCTCTTCAATCAAAACACCTTAGCGTTCACCAGGCAATTCCACTCCTTTTTCAAAGAGGGTAAGAAGTTTCCCAAGTCTCTTTGCCAAAGGACAGGAACAGCAAGGGATCCGCTTTCCTCCATGTTGCAAGAGGGTAAAAAGTATTCCCATGTCTCTTTGCCAAAGGACGAGAACAAGCAAGTGATCCACGCTTTCTCTCCATTTTGCACATAGAGCATCCATTATGAATATCCATCTCTTTAGCAATGAGCTCATCCTTGGTTTGGATCCTACCGAGGAACACTCTCCAAGCAAAAAAAGCCACTCTAAAGGAATAATTGGGTCCCAATCTTCTTGGTAGGAAAGTGAGTTACTGTCTCATGCGGTTGAAGTTGACTATCATTTTTTTTTTTTTGCAAGTACCTCTTAGTCTTGACCGAGAAGGCATCATTCTTCTCTTACGCCCAATCCACTTGTTTTCATCCCCAAAAAGCAGCTCGGTTGGTGAAGTCTCTCCATAAGCACAAGCAATCATCCACTTCCAATCAATGAAAGTCTTCTAAGAGGAAGTCCCAAGAACTCTACCTCATCTCAATGCAAGTACTATGAAATCCATGCATTTGTTATTAGCCAACCATAATAACAGGGAACCGTCTACACACGGATCTCCCAACCACACATCATGCCTAAAGAAATGGTAGAGCCCTCCCCAGA
>Unigene000054|m.43 type:3UTR len:90 strand:+ pos:2645-2916
CACCTTCTCAGCCGATTAGGTCCCCTATGGGAACGGGTAAAGGATAGGTAATAATAGGGATAAAGTTCAAAGTGGCTTTGATAGAGAGGCTCTCCCCCTGGATGGGCATTTGGTCTTCCACCCAGCCAACCTTCCAGAGCCTTCTCAAGACTCTCTCCTCCCAAAGGCATGGAAGACTCTACCCCCAAGGGGAAGCTCCAAGTACATAGATGGAAAAGACTCCACCTCACACCCCAACACCTCCCCGAGACGTTCAACCATTCTTCTTCCAC
>Unigene000055|m.44 type:5UTR len:895 strand:+ pos:1-2686
AACTACTAAATCATTCATTATGGTGGAAACTAAACAAGGTGCGTTGATCTAGACAGAATAACCGACACTCTGGAGCCAGATGGGTCTAGTAAAGGAGGATTGCAGCTCCCTGGAAAGGATAGGGTTGTATTTCGGCCTCGGGAGAAAAAAATCTGTTTAGGATTGGATGTGCTTGCAAATGCAAAAGAGAATCCAAAGGCGATGGCAACTTCAAAGTCCCTAAAGATAGAACCTTGTCTGCCGTGTCTGCATTGGAGGAAGATGAGAAGTCCGCATCCTCGGGCTTAGATGAGATTGATTCCGATTTGTCTCATGGTAGCCGAAGACCTTCTGGACGCCATTACCGTGGAACTATATCTCAAGAATCACCTCGTTCAGAAGAGCTTTTGCGTCGGATGGTAGTACATTTGGCTCTCACGTCTCAAATGAATATCCACGTTCTGAGGTTCACACGCCATCTTCGGGAAATTCACAAAGTGTTCGGTCTCGAAGTCCCAACATGGCCGTGAAAGAAGACACTCAAGGATGACACTGACAATGAGAGCAGGAGAGTGAGACAGAGATATAGTGATGGAAGTAAAGAACACACTCATGGTAGAGAACGACATGGTCGATATATGTCTGAACAGAAGTATAGTGGAGAATATGAAAGGAGACATAGACGGCATGAACATCCATCAAGAAGAACACCTGGTAGGTCTGATGGGATAATGGAAGATGGGAATGGAAGACAACACCACGTAGAGATAGTGAGACTACAAGTGGTAGCATCATCGGCCTTCACCATCTCCAATGCTAGTTGGGGCATCGCCTGATGCACGTCTTGTGTCTCCATGTTGGGAGGCCATATCCTCATTCAACAGGACATGCTGCTTCTCCTTGGGATCATGTTTCTCCATCTCCGGTTCCCATACGTGCTTGGGATCATCAGTTAGATCTTCGAGTTCTCATCTTAATGGTAGATCACATCAGAATTTTTCTGGTCAGAAGTCATATCCAAGTCTTGAGGATAGTAAGCTGGATGGAGATTCTTCACTGAAGAACAAAATACGAGATCACTGAAACAATGCGTTTGGAGATGGAATACAATCTGACCGTGCATGGTACGATAGAGAGGAAGGGAACACAGCATTTGACTCGGACACCTCATCATTCTTCCTTGGAGATGAAGCATCTCTTCAAAAAAAAGAAGCAAGCTTGGCTAAAAAGCTGGTTCGCAGAGATGGAACACAGATGACACTTGCACAGAGCAAGAAGTTGTCACAACTGACTGCAGATAATGCTCAGTGGGAAGACCGACAACTATTGAGGTTGGTGCAGTTAGAGGGACAGAGGTCCAAACAGAATTTGAAGATGAGGATGAAAAAAAGTCATTCTGCTTGTTCATGATACGAAGCCCCTTTCCTGGATGGGAGGGTTGTCTTTACTAAGCAAGCTGAGCCCATAATGCCACTGAAAGATCCTACATCAGATATGGCTATAATATCACGCAAAGGATCTGTTTTGGTGAGAGAAATTCATGAAAACAAAGTATGAAAATCACGCCAGAGATTTTGGGAACTTGCAGGATCAAGCTTGGTAATATACTGGGTGTCGAAAAGACAGCTGAACAGGTTGATGCAGATACTGCTGTTGTTGGGAAGAGGGTGAAGTTGACTTCAAGGAGGAAGCCAAGTTTGCACAACATATGAAGGAGAAGGGTGAAGCGGTAGTGATTTTGCAAGGACGAAGACCTTATCTCAGCAACGACAATATCTGCCTATATATTCTGTGCGGGATGAACTGTTGCAGGTAGTGTGAGAAAATCAGGTGATTATTGTAGTTGGAGAAACTGGTTCTGGAAAGACGACTCAACTCACACAGTATCTTCTCGAGGATGGATACACCAAAAATGGCATTGTTGGTTGCACTCAACCTAGACGTGTGGCTGCAATGAGTGTTGCTAAACGAGTCAGCGAAGAAATGGAAACTGATTTAGGTGATAAAGTTGTTTATGCTATTCGGTTTGAAGACGTGACTGGGCCAAAACATTGATAAAGTACATGACTGACGGAGTGCTTTTGCGTGAGACGCTGAAAGATTCAGATCTCGACAAATACCGTGTAATTGTCATGGATGAAGCACATGAGAGGTCGTTAAGCACGGATGTGCTGTTTGGGATTCTGAAAAAGGTCGTTGCTCAACGCCGTGATTTCAAACTGATTGTAACATCTGCAACCTTAAATGCACAGAAGTTTTCAAACTTTTTTGGAAGTGTGCCAGTATTTCACATTCCGGGAGGACGTTTCCTGTGAAATTTTTGTACAGCAAAACTCCTTGTGAAGACTATGTTGAAGCTGCAGTTAAGCAGGCTATGACTATCCATATCACTAGCCCTCCGGGTGACATTCTAATTTTCATGACTGGCCAAGATGAAATTGAAGCAACCTGCTATGCACTTGCAGAGCGTATGGAGCAACTTATATCGACCACCAAGAAGGGAGTCCCTAAACTCTTGATACTCCCGATTTACTCTCAGCTCCCAGCTGATCTGCAAGCGAAGATCTTCCAAAAGCTGAAGAAGGTGCACGCAAATGCATCGTTGCTACAAACATTGCTGAGACATCATTGACTGTAGATGGTATCTTATACGTTATTGACACCGGCTACGGTAAGATGAAAGTATACAATCCCAGGATGGGTATGG
>Unigene000055|m.44 type:3UTR len:239 strand:+ pos:3191-3909
CCACTGACATTGCTCAATGTATACCAGCATGGAAAGCAATCAATACCGAGGGATTGGTGTAACGACCACTTCTTACATGTAAAAGGTTTGAGAAAGGCAAGGGAGGTGAGGTCTCAGCTACTTGTATTCTCAAGACATTGAAAATCCCATTGACATCTTGTGGGCCTGACTGGGATGTTGTGAGACAAGCAATTGTTCTGCTTACTTCCATAATTCGGCTAGGTTGAAGGGAGTAGGGGAGTATGTAATTGCAGGAATGGAATGCCATGCCATCTCCACCCAAGCAGTGCCCTATATGGTCTGGGTTACACCCCAGACTATGTTGTATATCACGAATTAATCCTGACGACAAAAGAATATATGCAGTGTGCCATGCTGTTGAGGCTCAGTGGCTAGCCGAGCTCGCGCCCATGTTCTTTTCAGTAAAGGATTCGGATACATCCATGTTGGAGCATAAAAAGAAGCAGAAGGAAGAAAAACCGCAATGGAACAAGAGATGGAGAATCTGAGGAAGGAACAGACAGAGATAGACAAGAAAAAGAAGAGAGGGAGAAAGAAAAGAGGAGAAGGCAGCAGCAACAAATCACAATGGTAGGCTCTTCTTCACCTATTTAAGACCAAAGAAGTTTGGGTTGTAAATAGGAATGATATGCTTCAAAATGTAACAACAATTATGTTACCTGGCCTTGGTACATTTTATATCACTGTAAATTTTTAAA
>Unigene000056|m.45 type:5UTR len:29 strand:+ pos:1-89
GAAAAAAACAGTTCAAACCATCAAACGAACTTCGTCGTCTCAACTACTGCTCTCCTTTTTCTCAACCGATCGAAATCTAGGGTTTCGAG
>Unigene000056|m.45 type:3UTR len:391 strand:+ pos:984-2156
TTAAGGCTCGCATCCCAAGTATTACATCCTTGATAAAACAAAACCATCGAAGAACTTGAGTCGGAGATGGATCACCTTGGCAGACCCATCGCTCTTGATGCTGGGGCTCAGCTATATACTATCTTGGAACTCTGCCGTGCATTTGACCGAATTTTCAAGGAGCATCTCGATGGAGGGCGACCTGGTGGTGATCGGATTTATGGAGTTTTTGATAACCAACTCCCTGCTGCTTTAAAAAGCTTCCATTTGATCGGCATCTCTCAATGCAGAATGTAAGGAAAGTTGTCTCTGAGGCAGATGGTTACCAACCCCATTTGATTGCTCCTGAGCAAGGTTACCGCAGACTTATTGAAGGGGCTTTAAATTATTTCAGAGGTCCAGCTGAAGCTTCAGTGGATGCTGTGCACTTTGTTTGAAGGATCTTGTAAGGAAGTCACTTGCAGAGACTCAGGAGTTAAAGCGGTTTCCAACGCTTACAATGGAAATAGCAACTGCTGCGAATGAAGCTTTAGAAAGGTTTCGCGATGATGGTCGCAAGACAACTGTGCGGTTGGTAGAAATGGAGTCGTCATACTTGACTGTGGATTTCTTCCGTAAACTTCCTCAGGAAGTAGAAAAGCCTGTCAATCCACCACGGAGAGGCGCACAAGAAGCAGAGAGGGAAAAAGGGAACAACAATCCACCTTCTTCCCCTGTGGACCGTTTATCAGAAGGACATTTTAGGAGGATTGGATCAAATGTCTCTTCTTATATTAGTATGGTATCTGACACACTAAAGACAAATATCCCCAAGTCAGTGGTTTATTGCCAAGTCCGGGAGGCCAAGCGGTCTTTACTTAATCAGTTTTACATGCAGGTTGGGAGGAAAGAGGCCAAGCAGCTTGGACAGATGTTGGATGAAGACCCTGCTCTGATGGAACGCAGGCAACAATGTGCTAAGAGGCTTGAATTATACAAGTCTGCTAGGGATGAAATTGATTCAGTAGCATGGGTGCGATGATTTAATCCATTTTTTTGCCATTTATGTAGATAACCAGAGCTTAGAGCATCAACCTTTCACACACAGAAAACCCACCCCAGTTTCTGTTATTTGTTTATCTGTTGTAGTTTCTACTTTACAGTTCTGTTGTGCCCTCATTGGATTGTATATTATTTTCGAATTATTGGACTCAG
>Unigene000057|m.46 type:5UTR len:125 strand:- pos:2422-2796
TACAAAAGATTTAAATGAAAATAAATATATACATAAAAATAAGTGAATGAAATTATTTTTTTTCTGTTTTAATGATCATAGTTAATATATGTATCTATATATATATATATATATATATATTATATATATATATTATAATATAGACATATATATACACACATTACTACTTGGCGCTCTCCCCCAAACACTTGTAGTACCAGCATCCTGAGGAATCTGCACTACCCACACCAAACAGTACAGCTCCTGGCATGATGTTCTCCAATATAAGCATTATCCCATCCGTAGCAAAGCATAAATATATGAAGGAAAGGTCTCAAGAAGCTGTAATGAGTCATATGCCACTCTTGAAGATTGGCAGAGCCAGTCTTGAATAGC
>Unigene000057|m.46 type:3UTR len:698 strand:- pos:1-2094
TGGATCCAAAATAGACATCAAATTTCCAGATAAAATTGCTCGCCGCACCTCAGTTGCCAACCCTACCGGGATCTCCCTGTGAGTATCTGTAGAGTATGACCCCCAAAGAATAGATGTCTGACTTGGGTGTCAAGTCTTCAGACCTCTGCAACTCAGGTCTCCATATGGAATGCACTTTTCATCTCTGTCATCCCTCGGAAACTTGGGGAACGTGCAATCTGCTGCGGAACAAGCTTGCATATCCCAAAATCCCCGATCTTGCAATTAAGTTTGAGTCCAGAAGGATATGTTCAGGCTTAAGATTCTCCATGAATGATGCTTCCAGCTTCGAATGAGTGCATGTAGAAAAGGGCACATGAGATATCAGCAATAATGTGGGTTCTTATTTTCCAGCTTAAAGGAGTGCAGGTTCTGCCAAAAAGATGGTCCTGGATGCTGCCATTGGGCAAGTACTCATAAACAAGAGAGAATGCTTCTGGACAAGCACCAATTAATGCCACAAGATTAGGGTGATTAAGTTTACTAAGAACTTCAACCTCATGCTGAACTCCAATGTGCCTTCCATATTTAGTGGATGCAGCTTCTTGATGGCAACACTTCTGTCATATATCTCCCCCTTGAAACAAAACCATAACTGTCCTGTCCAATTATGAAGCTTTCAGAGAAGCTGCACGTTGCAACTTGGAGATCGAACAAAGTAAAATGGTATATGCTCTTGTGGTGTCAACAAGACTGAAGTCCCCATAGCTTGAAACACCCACTTGTCCATGACTTTTCCACAGTCCAACTTTCCACCTTGCCCTCTCTTTCTGTCGATGCATATTCTCTCTTTCGTGCTGCAGATTTGTTAGGGACATTTGAATGAGTTTCAATTCTCTAGCAGCATCCTTCTGGCGGCGATTAGCATCCTTCGCATGATTGTCAAGGACCTCTACATTTCTCATGTCTTATGTAGCTCCCCTGAGATTTCTTTCCTTTGTTGAATTAGCTGTTCGCATTCATGTCTAGTAGTTATCAGCATATTCTCGACTTCTTTTCTCAACTGGACCTCACGTGCATGAGCAGTTTCAAAGCTTTAACCTTATCAATAGCTTCTAGAGCCTCCAATTCCAATCTTCTACGCTTTTGAAGCTCAGCAAAAGCTTCATTCTTTAATACCTCTGCTGCTGTCCTGTTTCTAATATGTCATTATAATAGCTTTCTTCATCAGAATCTGAATTACGTACTGATACAGCTTCAACTCAGCAGAAGCATACTCTAGACTTGATGCACTCTGCGAAATTTCATCCGTTGAAGTTAATCCATTAGTTGAAAGAGGAACTCCCAGTTGATCAGTCCTCTTCCATCCAGTTCCCAACTCTAGCAGAACTTGGACACGAATTGAACCGGAGAAACGTTGGATCAGTAATTTCCTCAGTCCTAGGAATATGGTAGGATTTGACCTCAATTTTTGCTTTGGTGGATGTATTGCTATTCTGGGGGTGAAGAAATAACTGTATTACAATTTCAGATGCTTCCCTTGTCCATACATGTCTTCCTTTGCTGACAAACCAGATTTCACAGAAAGCAGGGGCATTTTTGGAGGCGTAGTTCGCCTTACTAGTGTTCTGCTTCACCTTTATGCAATTGTCAGGGGCAGCACCCATAATAGCTTCCTCATCACATGATCATTCACCAGTCTACAATGCCTTTCTGAACATCTTCCATTCAATAGTAAAAGTGGTTGCGGTTACCTTAGCTGTAGCACAAATGGTCAAATAATGTGAGATCAATCTCTTGCATTGTTCCTTCTCTTGTCTTCGATGCGCAAACACCATTTCCTCATTGGCACGACTCACCGGAAGTTTCCCAAGAGTGTGGGGATTGTAGAAGAAGGCCTGTGAACGTGAACAAGCCCAACTTCTGCGTTACCGAACCGTCGGAAAGTCCACTGTAGCAACTGAACTGATCTTTTATCGACTTTCCCACAGCAACGTGTATTATATTATTACTATTATTATTATTGACACCCTCTTCGGAGATTTCAGGTAACTGGGAAGGATTGTTTGTGTGCTGGAAACCGAGATTGAAACTTGGTAACCTGGAGAAGTGGTT
>Unigene000058|m.47 type:5UTR len:48 strand:+ pos:1-144
TACCGATGACGATCTGCTTAAAGGGGTGCCCGACAAAACTTCCCTGGTTGCTGTGAGAAACATTCTTGAAATGGCAAGACGGGCATCCTAAGAAGAGAGGTTCTCCATACAGATTTTCTGACTCCTCCCATATTAAAGGAGTCA
>Unigene000058|m.47 type:3UTR len:171 strand:+ pos:721-1233
GAGAGATAAAGAACAACAAGGAAAGGGAAGTTTGCTGTTGAGCTCATTCAGTTTTATGATATTGTGAACTTGGAAAGTCGAGGACATCTCTTCGAAAAGGTTAAAATACGCCTCCAGGAAAATGTTTAGGGCTTTTTGAGTTTTGAGCAGTCTCAGAGGACATGCAAAGCTTAAAGTACCGCACGTATTTTATGGAGCATTTGTGACACTGATGGCCTTAGATCTAACTTCTAATGATGCTCAAGGAGCGGGGTCAGAGATATTTGAGTCCATCTGCAAAAGTGGAATGGTAAATTCAGGCGAGGTTTTGTAAATCAAACTCACTCAGAATTTTTTTGCACGGGCTAGCACAATAGGCTATATCTGGGATGCCTGTACCCACTTCGCTGCTCTGTACGTTATGATTCTGTAAGGATTTAGCAAAGCCTAGAGTGCTAGACAAAAGGTATGTATTCTGTGGTAGCAAATGTTGTTTTTATCACCCACCCACCCGACAATACTGACGGTTATTTT
>Unigene000060|m.48 type:5UTR len:450 strand:+ pos:1-1351
TCTTTCTTCTATCCCCACATGCAATAAAATGCAAACACTGCAGCTTCTGTGGTCACCATCTCTGTACCGTGTCCTATTCTCTTCTTTTTCAGTGTGTTTGCAAACAGCATTCGAATTCAAGCCCGCATTTTTTTGCCCGAGAATGTAAGACTTCCGGCCATTTTCGCCTTTGGAGACTCCATATTGACCCTGGAAACAACAACCACCTACCTACCCAAGCCAAAGCCAACTACCCTCCATATGGCCAAGATTTCATGGGTGGAAAACCACTGGGCGCTTCTGTAATGGAAGATCCCCACAGACTGCTAGGTAACTATACTGTTCTATGTATACTACAGCCCAACCGGGAATAATCATATACTTCATCGGCTTAACACTATCTATTGTGAAAAAGTTATGCACTAGGAGTAGCATTACTATTCACAGCCACTCTCTTCTTCAATGCATTTTGCATGTATATGAGTATATCTACTTTTCATGGTCGAATACGAATGTTTCTGCTTTTAAATGTGATTGCCGTGCAAAAAAAATTTCCATAAAATGGGAAATGAAGGGCATGTAGGATATTTATCATTGTATCTTTATTTTTTTCTTGTTGTATGCACAAAAGAAAAATTATTGCCTAAGGTTCCATTTGATTGGAATGCTAAATTGATTTTCCGGAAAAGACATTTACCACGGAGAGTATCATGGAAAATACATTTACCAAAATTTAAAAAATACTGAAAATTAGAAAATTTTGATTAGTGATGCACATATAATATCATATGCATATATATAACCAAAATATGTATCTATACATGCTCAGATGCAAATATAGAGAGAGTGATTAGTTTCAAAACAATATCTAAACATATGTGTCAGATGCAAATATGTCCGTATTTGGGGTTTAGGAGTAGATAGAGAGTAGTTATGTGTCCAAAAAAAAAAGGCTTCAATGGACCGGTACTTCATAGACCATCTTTTTGGCAGCGGATGAATTAGGTATCGCGGAGCTCATACCTGCATACCACGACCCAGCCCTTAAACCTGAGGACCTTCTCAAGGGTGTGAGTTTTGCCTCAGGGGGTGCGGGATATATTCCTTCACTACACAGGTGGCGGTATGTATTAGATACACCATTTTCCTTGTAAGAGTTGTTTTATTTATTGATTATTTATTTAAGTCGCTTTCCCAGGGAGCAACTGGGTTGTTAGATCAATTAAATTTATTTAAGAATACACTGGAAAGTTAAAGACGTATGTGATGAAGCTACAGCAGCTAGCATTATTCGGAGAGCCTATATGTTGTGGTGATTGGGAGCGATGACATAAGTAAACATATTTTGGTCTCGGGCTTCAATACAAATACG
>Unigene000060|m.48 type:3UTR len:252 strand:+ pos:1661-2416
TTTACGTCGATGTTTACACCCCTTTGTTAGACATCATACAAAATCCTGGCCGATATGGTAATTGTTTCACATGCTTATCTTTGATTGCATTTCATTATCGGACAAACCTGCCAGCATTTTTTTTCTTCTTCTTACATTTTAGGGTTTGAAGTGGCGATAAAGGTTGTTGTGGCACGGGATTGATAGAGGTGACACTTCTTTGCAATAGTTTGACCGCAAAGACATGCGCAGACGTGTCCAAGTACGTGTTCTGGGACAGCTATCACCCCACACAGAGCCTATGAAGCACTCGTCCATCTGCTCTTGGAGAAATATAAAGACACCTCCTATAAACTGGGGTTCCATGAGAGCTGTGAAGACAAATTTCAATCATTGCCACATTAATTGTAGTACAAACAAAGCACTTAATTGCATAACTGGAAATTTTGCTGTGTGTCAGTTCGTTCAGTGTATTCATTTCGAAATCCACAAGTGGGGTGGCTTATGCGAAACTGAATGACCGAGTGAGAAGGTTGCTCAGCAAAGTCGCAACTTGTAATGGTTTTCACCGCTCATTTATGAGATCTTTAATGGACTTGACAAAAGTGGGCCTGGTTTGCTTCTTCCTCATCTGCAACACGAAACCTGTCTGGTGATTGGTATTTTGATTTAAGAAAAAATTGTGAACAAGATCACGTTATATGTTTTGATTTTCATAATACAAGGTATATAAGCATTAAAAGAAGTCAGCACTGTTTCTGGTTTCAAATGAGAATC
>Unigene000062|m.49 type:5UTR len:115 strand:+ pos:1-347
AAAATGTCGTTCATACTGCCACCACTCATCGCTCTGAAATCAAGTTGGTTCGGGTCTTATTTGAACTATAATGCTGATACTGATTCCGAAATTAAGCGTGGGCTTAACAGATTCAACGGAGCAGATGTGTTCAGCTCATTAGCCAAGTTTGAAGTGGTGGCGGCCAATACTGGGACGGGGCTAGTGCATATTAGATGCGTCTACAATAAAAGTTCATCCGAAGGAGACTGGAAGATGATTGGCATCTTTCTCCGGAGGCTGATGAACCAGAGGAGGACCAATCCAAATGGTCATGTACACTATTTGAGCCTCATGCTGTAGATGACCACCCCGACAAGGTCCGGTTC
>Unigene000062|m.49 type:3UTR len:406 strand:+ pos:699-1918
CTCACGAAAGTCCGTCCAAGTTTCGGCCAGTCAAGATCGACGCTAATACGCTCGCTCTCCAATGCTTAAGCAACACAAGTTCTGCACCCGATACTCAAATCTTGTAGATCACTCCCTGAGCGCGCTCGACAGTAGTTTCAGCATCGATAAGTGGGCACACTAACGCTGGAAGAGCTTGTCCTCTCCAGAGAATATATAACACCGACTTCGACCTTAAGAATGCAATAATCTACGGGGAGGCCCCGTCACCATGGCAACCGCAAACGCCAGCAACAACACCTCAGCGGAGAACACAGTGGAGATTAAGTTCGCGTACACGGACAGTAAGAGCAGCACGTGGAGTAGTACAAACTCGTGGATGGTGGGTATGGAGATCAAAACAGAGTTTAAAATTCCCTTTATCGGCGGTGCTGAGGTCTCTGTTAAGGGAGAGTACTCGGGGTCTACCAGTGGGGGGAAACGGTTACTTCCGAAAACGCATTGGAGGCCACCTACAAGGTTACAGTGCCAGCACACACTACTCTATCCGTGAGCCTCATGGCGACTAAGGGGAAATGTGACGTGCCTTACTCTTATTACCAGAGGGATTTACTCTACAACGGCAAAACCGTTGTCTATGTCAAACACGATGGGTGTACACGGGTGCTAATTCATACAACTTCCACTACGAGGTTACTCCACTGAAAGAACCGGATGTTAAGCTGATGTTACCACCAGAAAGAAGAGGTCCTTGGATACATCAACGGAGAGGTCCTTGAATACATCAACGGTCCACTGAAACAGCAAAGAATACATGTGCCCCTGTCGTATGGATCAGCCAGTGCGCTAAGCAAGGTAACCACCGCTGTCGCCCGGACAATTTTTTGATGAGGGAATGTGCGACAAATAAAAGATTGACATGTGTCGTTGATAGTGAATAAAAGTGGTATGCTTTTCAATACATGAGTTGGGTGGTGGTTATAATCTAACACTTGTCGACATCTTATTTGTCCCTCATCTTCCTCATCGAAAAAAACCCTCACAAATTTTTTCCCTGTCGCCCAGCATAAGAGTTAGTCTCAATTTGATTGCGTAAGAGTGACCAGGGCCGGTTTTAGGGGTATGCAGGTTTGGCGGTCGCTTAGGCCCTAACTTTTACAAATAAAGGCCCCTAAACCTATGTTATAGTATATTTATGGTATGTGTAATCACAAATAATATTTGCTAAGACAGTTCTCTGT
>Unigene000065|m.50 type:5UTR len:170 strand:+ pos:1-511
TCTCTGGTTCCACTCCTATCTCTCTCAGACGCATCCCCTGTCTCTTTTGTTCCATCTCTCTGTTCAAACAACCCCAATTCGTCGGTCACCCCACCGCACGGCGGTATACTAGTTTTCTATTTTTTTAACCCGAGCAAAGCCGTTTAGTTTCCAAACATCGACTCAATCGAAAGACGAGCATGTCGTCGGCGACTAACAACAACAGCAACCCAACTGAGCCGCCTCAAAATGGCGCTCAGTCTTCGATCTTCCACACGACTTTTTCGATTCATGTCGTCTTTATAACCCTCAAGATGGATCTTCTTCTTATTCTTCTTCTTCTTCGTTTGCTCCACTCGATTCTTATCAACCGCCATAAACGAAGAAAGCTTAAAAGAAGATACAGAACACAACAGACTTTTCTGTTGTTCCTAGGTGGTCTTGCAACACATGCAAAGTTGAATTTGAGTCTCTCCACGACCAACGCTCTCATTTCTCTTCCGATTTTCATCGTTTCAATGTAAAGCTGACA
>Unigene000065|m.50 type:3UTR len:477 strand:+ pos:881-2311
GGATTCTGTTGCTTGCTACTGGTGGGCACTTTGCTGGCTGTGTCTTCGACGGGAACTCAGTTGTAGCTCACAAAACTTCCATAGATATGTGGTTAGAGCTAAAGCTGGTAAGAAACAATCATCTAAAGATGCAAGTGGCAAATCCGCCAGTTCAGCAGGAGCCTCTCTTCGCCGGTACAATGAAATTGCTCTTAAGAAGGAAATTCAAGAGCTAATATCTGCTTGGAAGCCTTATTTTGATGCTTCATCATGCGTTTTGTTCATGCGCCATCAAACAACCACCAGCTGCTTTATAATGCAGAAAATGCTATTTTAGTCAGTCACGTGCCGCTATACGACATGTCCCCTTCACTGTCCGTAGGCCTACCTTTAAGGAAGCTAAGCGGATATATAATCAGTTGACAAGCATCATGTATGAGGTTATCGAGAAGAGAATTGAACTGACTGTGAATGATGATGAATCCGTATTACTTGCGAGCAAAGTGGCAAGTGACAACTAGAATTCAAGGAGAAAGCTTGCTGATACCTTCCTAGCATGGAAACTGCTGCAGAATTTCATGTTGTTGAGAATCCTGATAGTGTTGTCAGTGACTGATAAGAACGTCCACACCATTACATGAGGTGGCAAAATCAGGAAACGCTCAAAACGCTGGAACTTCTAGAGCAGGCCTGGATCCGTGCATCGTCGACGAAAGAGGGCGAACACCATATATGTTGGCAAATGACAAAGAAGTCAGGAACACCTTTAGACGGTTCATGGCTTTAAACCTTGACAAGTGGGATTGGCATGCTGCGAAAGTACCAAGTCCATTGACAAAAGAATGGAGGAATCTCAGGCAGCTAAACAGGCAGAGAAAGATGCCAAGAGGAAGGCAAAAGCCAAAGAGTTGAAGAAATTGCGCAAAGCAAAAGAAAAGGCTCAGGCTCAAGCAGCAGTTGTACAAAATGCTCCAACTGTTTCACAAAATCAGAGTGCTGTTCCAGGTCTCATTATGAAGGCCCAAGCACAATCTAGCAAGGGACCAAAACTTTCCAAAGAGGAGGAACTAAAAAGGGCAAAGGAAGAAGAAAGAGAAAAGAGAGCCGCTGCAGCTGAGAGGAGAATGGCAGCTGCTGCTGCACTGAATACTCCAAGGACCAGCTCAAATGTAGAAACAAGTGAGTCGGAACCCGCAAGGGTTCAGCAATGAAATTATTTGCTCCTGCTGTACGTGTCCTTGGCTGGTAAAGTTCCTTTCCATCGTTATAACTACCAGTACTGCAGCACGTCATGCATGCATGTGCACAGAGAGATCCTGGAAGATGGATAATCTGTTCTCACCGTTTCTTTTTTTCCATTAGAAACAAGTCCGACTCTACCGTGCATCCATGTGTTGAAGTAGTTATGTCAACTGCTCTGTTTTTTGGGCTTCATTCAATTGAAATAATTTG
>Unigene000066|m.51 type:3UTR len:263 strand:+ pos:776-1565
ATCGAACAGATCAACCTGCGAGTTTGTACGCTGCCACCAAGAAAGCCGGTGAGGAGATTACCCATACTTATAATCATATTTACGGTCTTAGCATCACTGGCTTGAGATTCTTCACGGTTTATGGCCCATGGGGCAGACCCGATATGGCTTATTTCTCTTTCACAAGAAACATTCTACAAGGCAAGCCGATAACAGTATATCGGGGGAAGAACCGGGTTGATCTCGCCAGAGATTTCACTTACATTGATGATATTGTGAAAGGCTGTTTGGGTTCTCTTGATACGTCCGGGAAAAGTACCGGGAGTGGCGGAAAGAAGCGTGGTCCGGCACCGTACCGGATTTTCAACCTCGGGAATACTTCTCCGGTGACGGTACCGACACTGGTTAGTATACTTGAGCGACATTTGAAGGTGAAGGCTAAGAAGAATATCGTTGACATGCCGGGGAATGGTGATGTGCCGTTTACTCATGCTAATATCAGTCATGCGACGATGGAGTTCGGGTATAAGCCAACGACGGATTTGCAAACCGGTTTGAGGAAGTTTGTGAAATGGTATTGTCTTACTATGGCTACAATGGTAAAACTGTAAATTGATTTGTTTCTTTTTTTGAGCTCTTTTTTTTGTTTTTTTGGTTATCATGTTAAATCGATTTACAAAACCAAAAAAACTGATTCTTTGCTTGGGAAAGCGGAGAAGACGCTTAGCCCTTTTGTAGTTTTTGGAATTTTCTGTAAAGAAAAAAAAGTTTCGGATATGTGCGATATGTGACCGATACGTTTCCCTTTCTT
>Unigene000072|m.52 type:5UTR len:475 strand:+ pos:1-1426
CCCATCGCCAAGTCTGAAAATTCATCTGGAATAATATCATCACCTGATTTGGCGTTCCACATCCTGGTACAGACAACGACCAACAATTCAAAGGTGACAAGATACGATCGAAGTCTGCAAGTTACCGGATCGAAGCATGCCCTCTTTTTTCCAAGTATGCTAAAAGCAACAGTCAAGCCGAAGCGTCCAACAAGACTCTACTTAAGAATCTAAGAAGAATCTTGATGCGAAGAAAGAACTTTGGGATTAAGAATTAGGAAATGTTCTATGGGCTTACTGTACAACTCCGAGATCAAGTACAAAGAGTCTCCATTCAATATTGTTATGGAGCCAAAGCAGTCCTACCAACCAAACTAAAGTTCGCTATCACCAGATCGGCCGTATGGACGATCCAAATTATGCCGAACATTCACATTCAAAAACGACTTACTCAAAGGAAGACGAGACCGAGCATACATGCACATGACGAACTACCATCAAATGTTACGTTGTCATTACAATCAATCCGTCACAATATATGTTCCAACCAGGATACTTAGTTTTGAGACAAGTCTTCCACCACACTCAGAACAAGGGGATGGAAAACTTGGTCCAACTTGGGAGGGTCTGTACATTGTTGAATCGTCTAAAAGACACGGTGCATGTTGGCTAAAGACTCACGTGGGTCGACTAGTTCGAAACCCATGGAATGCTACTTATCTCAAGTTATATCATTACAAACCTTGATGGTTAGTGTACATGCACTCTATTCTGAACAACTACTACTTTTATTGTACTGTACAGTTACCCATTACCTAGACTAACTGTTTTACCGTCATTTGTACTACACTGTCGTTATCACATTAGTGTAACTCTACTCACGAGCTATCTGCATACCTATTCTAGTTATGTACACAAGTATGCAAATTCAGACTAACTGCGAAGACAGATTGAAAAAAGTCATTCATTCCAGTCAATCAAATATGTTGTTCATTACGGACTTTAGAAAAATACAAATTAAAGTACAAGGGAATTGTTCACCCAACATTTTCGGCCTCCGACTGCTAATACTTATCATAGTATTCGTCCCAAACGAGAGTGAAGTTGGTCCACGTCTCATTGCGCTTGTCACACGTCGGCAATTGATGATTAAGATTGGCAATCGAGAGGTCAACTTGGGGATGCCATTCTTCTATCTGTTTCTTCTCCTTGCAAGTTGGTCCCTCAAGCTATCAATCTCCTTCGGCAACCTTTCTCTTTGTCCGCAGTAGCCAACTTCAGTTTGGTGTTCGTCCTCAGAAACTTGGTTTTGCTATCATCCAACTTAGTGACCTTGCTTGCAGCTCGGAGTTGGCCTTCTTTTCCTTCTCCAAATTTCCTTGAGCTGGCTGACAGTAGCCTGATCTCCACTTAACGTTGTGATGATACTCATTTGCTGGAATATTAG
>Unigene000072|m.52 type:3UTR len:141 strand:+ pos:1880-2303
TTGGTCAGATCGCAAAAACTAGACGAGGTGCCGACGTGGCCATACAAGGCAGTAGTAGCGACAAAAACAATTTCCTTATTATGCTCTCATCCTAGGGCTGTTCGATAGTTTTTCTCCTCCGTCGGCTTGGAATTCTCTAAGCCGTCGCTTCGGACGACTCACCAGTTGGTTTCTTCTTCATACTAACTTTGGAAATGATGGGAGTGGTACTCTTCTTTTTTCCGTTTTAGTGGGAGACATCGCGCTTACCTCGTCAAGTGAGTCTGGAAACAATTCGTCTACTGCAGTCCCGAGCTGCTATGCTAGAAGTTTTCTCTTCTTGGCTACAGTTTTGTCAGTAAACTCACGAATTTTCAAAGTCCCGTGAGTGAATTGATGCTTATTACTATCTCCGTCAGAAATCACAGTTGCAAAAACAACAAAA
>Unigene000073|m.53 type:5UTR len:75 strand:+ pos:1-227
ACCAAAATAATAAAAGAAGTCAAGGTTTCGAATGTGTTCTTGATCCTTTCCACACCATCTTCTTGAATTAAAATACAAGAATCAGAGTGATCATTCTTCCAAAAGTATCCGAATATATTCCCCTGGGAGGTAGAAGGCGAGAGATATATATATATATGATGGCGAAAGTTACAAGTATGGTTATGTGATCATGAGTTTGATTATGATGAAGATGATGGCAGTTACTA
>Unigene000073|m.53 type:3UTR len:80 strand:+ pos:714-955
TTGCAGCCTTAGTATTCAGCTGGCTTTCTCAGGCACTGACAAGGACAATGCTGTGCTCAATTCGTGGTATGAGGTGAAAATTTGAGACAGTACTCCCTTTACGGCTTATTCTCCAATCTGAAGGACTCTGTTACCAACCCATTTAGCAACCTCTTTTAAGCTTCACCGACACTGTCCACGTTCTGCGAATACTTCTTATATGTAGGTAGGTATATTGTAATACTGAATTGCCTAAAACATGG
>Unigene000074|m.54 type:5UTR len:730 strand:+ pos:1-2191
CATCACACACGGTTCTTCTCCTTCCCTGTCTTATCTTGACCTATAGGCGCTGATCAGCCGCACGCAAATCACATGAACGGGCAAAGTGAAATGGACAATTACTACCAAAACAGAAGGACACGTGGATTGCCGGGGAAGGACCAGACATTCTATTATATATAGATATTAGTCACAGAAGATTAGATCACACAGAAATTGAATGATTGAGTTGGTGCCATGGAGAATTGGGCGGCGAACAAAATAGGGAAAGCCCAATGAGAGTTCCAGATGTTGGGTTTGGTATAAAAAAGTGAAGCTTGATACAATCAATCGTAGAAACAACACAACATATCATGGACGCAAATGACATTGAGTCTGAAGGGTGTGGTGATCGATGGAAAAGGATATGGAGAGAGACACTTCTTCTTTTATGATTCGGGAGCCCACTCCTCACCAAAAGGTTAACAATACGTCGCTCAGATCGCCCTCATTGGTGCCAATGTCTCTCCCATCGAGAGCCTTGATTATAGATGATTGAAAATGACCTTTTCAAGCAAGATTGGCGGTCACGGAAAGGAATCAGATATTCCAATACATTGTTCTCAAATGGACTCTTGCACTTCTTATTGGGGTATCCACAGGTCTTGTTGGGTTCTTTAGTAACATTGCTGTTGAGAACATCGCAGGTTTCAATTGCTTCTCACGAGTGAACTCATGACAACACACAAGTACTATCAGGCTTTTGTAACTTTGCTGGTTGCACATGATTTTAGCCATTTTTCTGCTGGAGCCCTCTGTGCTTACCTTGCCCCTGCAGCAGCGGGGTCGTGGTATACCTGAGGTGTAAAGCTATCTCATGGTGTGGATGCTCATGCTATATTGGCTCCAAGCACTCTCTTTGTAAAGTATTTGGTTCCGTTTGGGGGTAGCGGGGGGTGTTTGTTGGGGGAAAGGACGGGACCTATGGTACATACAGGAGCTTGTATAGCCAACTTACTTGGTCAGGGTGGATCTAGGAAACCATTGTGACATGGAAATGGCTTAAATTTTTTAAAATGATGTGTGACAGAGACGGACTTGATCACATGTGGTGCAGGCTGCGTGGCTGTAGCAGCTGCTTTTCGTGCTCCAGTTGGTGGGGTCCTCTTTGCGCTTGAAGAAGTAGCCTCATGGTGGCGTAGTGCTTTACTCTGGAGAACATTTTTTACTACTGCAGGGGTCGCTGTGGGTGTTACGAAGTTTGATTGTATACTGCAGGAGTGGAAAGTGTGGGTTGTTTGGACAAGGGGACTTATAATGTTTGATATGAGCTCATCATAGCCACGTATAGGCTTTTCAGATTTACTAGCAGTGGTTGTCCTTGGCATCATGGGGGGTATTTCGGAAGCTCTACAACTACCTCGGGACAAGGTTCTTCGTGTCTATAGCATAATCAATGAGAAAGGTGCCTATTAAAATATTTCTTGTAATGACAGTCTCCCTATTGACTTCGTGCTGCTTGTTTGGTCTCCCTTGGTTAGGCTCGTGTACCCATGCCCTGCCAATTGCAAGAGCCATGCCCCACCATAGATCGTTCTGGAAATTACAAGAATTTGACTGCCCACCAGGCCACTATAATGACGTTGCTTCTCTCTTCCTAAATACCAACGATGATGGAATACGCATCTGTTTAGCTCTGGAACGGATGAAGAGTTTTACACTATCCACCTTACTCATATTCTTTGCTGCTATTTATTTCCTTGGCATTATTACTTATGGAATTGCCATCCCTTCTGGCCTCTTCATTCCAGTCATTCTTGCTGGAGCTCCTATGGGCGCCTTGTCGGGACTCTGCTTGGACCCATTTGTGACCTGAGTCCTGGTCTTTTTGCACTGCTTGGATCTGCCTCCTTCCTTGGTGGCACATGAGAATGACTGTCTCTCTCTGTGTTATTCTGCTTGAGCTCACCATGATCTCTTAATGCTCCCCTTGATGATGTGGTTCTCCTTATTCGAAAACTGTAGCTGACTGCTTCAACAAAGGTGTATACGATCAGATAGTGAAAATGAAGGGCTTGCCCTTCATGGAGGCCCATGGTGAGCCGTACATGAGGCACTGTGGTTGCAAGGGATGGTTCGTCAGGCCCGCTTGTCACTTTGCTGGTGTGGAGAAGGGTGGGGAATATAATACATGCTTTAAAGATGACAGGGCACAATGGTTTTCCTGTAATCA
>Unigene000074|m.54 type:3UTR len:68 strand:+ pos:2630-2834
AACATCTCGACTCTGGAGTTCAGGGAAGAGTTTAATCCGCCCCAAGGAATGAATGTGTGTGTTAGTTTATTGGGCAATTTTTATTTATTATAATATTAGTATTATTCCTATATTGCCGTCTTTCTTTTTTTAGAGTGGTTTTTTGTTCTATTTTTTGTGAATGTCAAAGGCAAATGAGGTCTGTGGCCATTTTGTACCATATATG
>Unigene000077|m.55 type:5UTR len:190 strand:+ pos:1-571
AAGCCAGCCATGAACATATAAATAAATAGATAAGATGCCAAAATCAAGATGATGTTTTTCAAAGCAAATTGAAATTCAATTGAAATTTCCCTGAAGCAGCTGATCTTCTCTTCTTCTTAAGAAACTGAGAGAAATAAGCAATATTGAGGATGCATTATTGAACTTCTCATCACAATGGTTTCATTGGCTCTTACCATCTTTCTCCCTCTCCTCCTGTTTCCATCTGAAGCCAAAAACCATCAAGAGAGCTTTCCCGCTTTCGACAACACCCACTTCGATATATTCACAGTCTTACCCTCTGCCACCATCGGAAATGGTGCACTCCAGATCACTCCAGACACAGCCAACGATGCATTCTCACTCCAAAACAAGTCTGGCAGAATCTTGTTTCCTAGGCCGTTCAAGCTCTGGGAAGGTGAAGCTTCCGGCAGAGTGGCTTCATTCAACACCACTATGGTGATCAACATCTACCGGCCCACCAATGCCACCGCAGGTGAAGGCTTTGCTTTCCTCATTGCACCAGATCTAACATTGCCTAGTCACAGCGAGGGCCAGTACCTGGGTCTCACCA
>Unigene000077|m.55 type:3UTR len:393 strand:+ pos:1253-2431
TCGCTGTCAAGAAATTCTCCAGGAGAGCATCAAGGGTGCAGATGATTCTTGGCAGAGCTTACCATCATCAACCGTCTTAGGCATAAACATCTTGTCAAATTAGTGGTTGGTGTCACACAAATGGGATGTTGTTGTTGGTGTACGACTTCATGCCACACGGAAGCCTGGATCATCACCTTTTCAGCACTGATGAAGGAAAACGAACTCTGCTGGGATCGCAGATGCAATATTGTATCAGGGGTTGCATCCGCTTTGCATTATCTCCACAATGAGTATGATCAGAAGGTAGTCCATCGAGACCTCAAAGCCAGTAATATCTTGTTGGATTCTGACTACAACGCACGCCTCGGTGACTTTGGTCTTGCGCGTGCCATAGACAACGAGAAGACTTCATACTCTGAACGGGAACATGGAGTCCCTGGTACTCCTGGATATATTGCACCCGAAGTTTTCCACATGGGAAGGGCCACCCGAGAGTCTGATGTGTATGGCTTGTGGTGCAGTTGTACTGGAGGTAGTGTGTGGTCAACGCCCATGGACTAAAGTTGGTGGGTTTCAGTTCTTGGCTGATTGGGTTTGGACATTGCATCGCGAAGGGCGCATCTTGGAAGCAGTGGATGAGAAGTTGGGGGAAGATTATGCGGATGAAGAAGCAGAGAGACTTTTATTGCTTGGGCTAGCGTGTTCACACCTATAGCTTCTGAAAGGCCCAAGACACAATCTATCATACAGATATTATCTGGAGCTGTTCCACCACCTCGTGTCCCTCCATTCAAACCATCCTTTGTGTGGCCAATGATGGATCCTTCAGATTCTAGCAACACAACACACAACACTCAAGATACCACACCAATGAATTCTTCATACGATGGAGGTGACTCTGAATGGACACCACAAGAAAATTATACAGGTTTAGTGACTACTCAGCTGTTTGAACAGAGCTGGATTCAACAAATGATATTTGGTAAATCATGTAAAGGTCATTTCCCCTTGATTTCTTTTCTTATAGTTTCTTTTTCTCCTCTAGTTTGTGTTCAGACTTTGGTGCTAAATTTTGCACTCAGTTTGCCTCTTACATTCCTTACTGTATTTTGTCAAAGGTGCGTTTCAGAAGATAATTATTTCATAGATAGCATGTCTTGGTTAATCTGAAGCTCTACTGGTGTTGATGTTAGTTCT
>Unigene000078|m.56 type:5UTR len:897 strand:+ pos:1-2692
GTCTAACCTGAGATTGAGATGACGATCTAGAAAATTATAAGTTGTTTCAATGGCATTTAAGAGATACCCACTTGTTCTTACCTTCGTTTTTCGCACCCCCACCTCGTTTATCACTCTAAGCTTCAATTTTTATGGAGGGACTTGGATTTTGGTGTGGTTGGTTGGTTGTTCTTGGAGTTTTGTTGATTCAATGGAGGATTTTGTTGGACATTTTTGAACAACAGGAATGGGACAAAAGTACACTATAAGAGCTACTTTCCAGGATATTGTTTCATGAGGATCTCAATGAGGATGCTGACATTGGTAGCTGGCCATTTATCATGAAGATAAGATTATGACGGGCAGATCATATGGGAATGGTTTTATGTCAAGGCCTGCTACAGATGGATATTCACAATATGATAAGGAAGTGCTTAGAAAGACCATGCTTAGACATGAAGCCACATTCAAGGATCAGGTTGCTGAACTTCACCGTGTTTATAGAATACAAAGAAATTTGATGGAGGAACTCAGAAGGAAAGATGCACACATTTATTCAACACCCTTGAATGCATCATCCTCAATGTTCCATTCTGATTCATCTCGGATGCTGTCTGAAGGTGCCCGCAATATTTGGGACATCTCAGGGAAACCATCTTGTAGCGGACCATCATTTCAGGCCCACACAACATGCAATCTCCTCAGAGTTGATAAAATAGGCATATGCAAGGACATACAGTTTCAAATGGAAGTTTGAAGGATCACAGACAGTTGGAAACTGACTCCAAAAAATTGGCTACAAGAATGTTTGATCTCCAACTTCCAGCTGATCAGTACATTGACAATGGAGAAGGGAACACACTGAGGAGCGGTCTATGGTTGGAGCACACATTGAGAATAACGTAAATTTGTCTACAGGCTATGGTCGGAACCTTAAATGTCCAGAAGACTCTTCAAACTCTGATTTATCTTTCAGAAAAAAACTGAATTTAGCAGATCTGAACATCCTATTCCGTTGAGGAGGTTGCGTCTTCATCTTCAGTTTGGTATTTTGCATCTTCATCTTCAGTGGGTAACTTTTAGGCCCGTTTGCCTGCAGCAGTGATACTCAAGTACAAAATTTAATAAACAAAATTCAGGCTCATTGGTTCTCCCCAGGGAATTTATCAAAGTACCTCTAGGGGAATACTTAATGGGTCTCACCAATATGTTTTGGATTTGGAGAATACAGCAGGGAGATCAGAATGTCCACCTTATAATCTGAAAACGGCCAAAGTAGAAGCACTCTGAATAGTATTTCTCATGGTTTTGGACCTGAGGAATTCCTTTTACGTCCAAACAGACATTAAGTGAGTATAGGAGCACTCAACTTCCTTCATTTCTTATGGATGATCGCGTAAGAGAGGGTTACTGAGACAGAGTGAAAATTGTTCCACTGAATTGGCCCAAAGAAGTGATAGACTCGCCAAGCATAACTTTTGACACCGGGTTTAGTTCCTGTATACGTTCTACATATCCTGTTATCCCTGATGTTACTGAATTGAGGCCCTCGCCATCATTTTTGAAGGAGCCAACAAGTGGCTTGATGCAGGGCTCAGTACAGCCACACCACTGCTTTAACACTCCCGGCGTCAATGCATCGGAAATGTCAATGCAGAAAACTGGGATGACCGAGGCTCAGTGGCATTTCAGTGGTTCTCAAAAATTGAACACAATTTTACTGGTGGAATGTCCTGCACAAATGGATTTCACATAGAGCTCAAAATAAGTCTAGTGCATCCGAAGATCGCTATCCTTCAGTTGGAATTGATTACCGTAACTGTAGTAGACAATGCATCATCTTCTACTTATTTTGATAATTGTAGCACACCGAAGTACTTCCAAGCTTCAGAGTGCACCAATGTGAAGTCTGCCAAGGACTTAAACCTAAATGAAGCCATTCCGAATGGTTTCAAAGAAGCGATGGTTCCCCAACAACAGAACTTGATTGTAGATGGTGAAGAAAGAACAGGACCCCGTGAGAGGTCTTCCTTGGCTCAAGATGAAACCAACTTGTAATGATGGACCTAGGAGAGTGCCGAATGAAAAAGGTGTCTGTCAATCTCAGAGTTATATCTACCAGTCAATTCCCAATTTTGCAAAAGAAAAAGTTTTAGCTCCGACTCTGTTCAGGATTCTTCATCAACTTCAATTGCCTGTGATGCTGAAGACCAGAGGATTCAGAATGAATCTCTTAGCGGCAAAAAAATTCTTGGGTTTCCCATATTGATGGAACCCGTGCTTCCGAGAACCATTCATCATTTGGCATTTACCCAAGTCGCTCCACAGCCTGTCAGAGTTGAGTTCCTTGCATACGGTGACAAACCTGGAGCAGTTAGAATTGATTCAACATGTGATCCGGCAATTCTTGCGTCCTGCCAGAAGCTATCTTCGAACACGAGGCTGCAGGAAAGTTGGAGAAGGGCAATTCTAAGTTTAAATATCACTTTAATTTAAATTCATGTGCGACGAGGATGAGCCATGTACATTCTCAGTCTCAAGGGAATCGGACGATTGATATAGATTTGGAGGCCCCTGCCCTTCCTGAAACTTTGGAAATGCTCCTTCTGAAGAAGAATCTCAGGCTGATCAGATTAAATTATCTTCACAATCATCACAAGTTGGATCGGAGGACTTATCTGAAGAACTTGTGAAAAATGTGGCAGAAGCTATA
>Unigene000078|m.56 type:3UTR len:159 strand:+ pos:3110-3586
CAGAAGATCTCCAGTTTAGGAGGACTAATGAGAGCAACAGGTCACCCGTGGCAAACTGGAGTGACGAGAAGAAGTGCAACTAGGAACGGATGGGCAAGGGGAGGAAACGTACAAGAAACGTGGCTCCTGCAGTGGTAGAACCCGTAGTGTGCTCACCTCCCAGCAGCAAGCTAACAATAATGATATGGGACTCGAGGAGAGAAGCCTTACTGGTGGGGTAAGACAACTAGACGACCCCGGCGACAAAGATTTGCAGCTGGTAACATCTCTATCCCAATAACTCAAGTATAGAAACAGTTTAGTGATTTCAAAATTATAGAGGGAAATTCTGAGTTGTGTTGTTTCCATGGCTTTAGAATGATATAGCTGTGAGCCATGGATGGCCTTGTACATGTCTTCCTAGCCGGAATTTGGGTCCCTTTCATTATGTGGTCTTTGATTAAAACGCTGTACAATTCAAAAATAACTCTGTTGAGT
>Unigene000080|m.57 type:5UTR len:96 strand:+ pos:1-289
TCCAAGTGGGAAGTTATATCCTCCGTTGTTTACACGAGCAAGTTTGCTGTAGTCATTGATACTGTACCATGTCTTCCGTGGTAGTGCATGTTTGAAATTCGTGGTTAGTAGGTCACTTGCCCATAGTTTCACTTTCCATTTTGTCTGCGCAGCAGGTGAATCGAAACCGCAGGTTCCCTCCCATTTCTGGCACCTTTTCCTTCTACCATGCCCTCTGCTCCTTCCCCGACTCTCATTCTAATGGCAGCTTCAATCTCAAAGCCACTCCTCTTCATAATCCTCCAACTAA
>Unigene000080|m.57 type:3UTR len:603 strand:+ pos:686-2496
TGGTCGTTACCGAATTACGGATGCTGATTCCCTAGATGCTGCGTTGGAAGCGGCTGGAGGACTCGACTTACAATTGAGGCGAAGCTGTCTCCAGGCCATCTATATCTAGCATCCGCCGTCATGGTCGTTGGCATGACTTTGGCGTTGGTGTGGCAAGTGGAAATTTTCTTGCTGCTAAGAGAAGAGGAGTCGTTGACGGTGTTGATTATGGATCGACAGGGGAAGTAAAGAGATAGACTACGTACGGATACGTAAAGACTGATGAAGATTGCATTGTGGTGTTGAGTAACGTGGGGTATTCCAGCACCGGAGAGGATTTGAATGCAATACATATGAGGTTGCTACTGCTTGTGCTTTAGCTGTTGGAGCAGAGAACTGATCTGCATTGTAGATGGTCCATACTTGACGAATCTGGACGGCTGTTCGGTTTATGACCTCAAGGATGCAGATCTATTGATAAGAAGGCTAGCTAAGCAAAGTGAAATTGCTGCGGATTATGTTGAAGCTGTTGGAAGTTGTCGTGATAAGTTTACTGCAATATTCAGAATGGCATTGGATTCGGTATGGGAATGGTGAACAAGGATTTGCTATTGGAGGTGAAGAACGCCTCAGTAGATCAAATGGTTATCTGTCAGAGTTGGCTGCTGCAGCTTTTGTTTGCAGGGGTGGCGTCCAAAGAGTTCATTGTTAGATGGCACTATTCAGGGAGCTTTGCTCTTGGAACTGTTTAAAAGAGATGGCGTGGGAACTATGATTGCTAGTGATGTTTATGAAGGAAAAGAATGGCTAGAGAGATGGATCCCTGGAATAAAGCAGCTGATAGAACCTTTACAAGAGTCTGGCACGTTGTTCGGAGGTCCGACAAAGAGTTACTTGAAGCGTTGGATGCATTCATAGTCGTTGAAAGAGGATCCATTATTGCATGTGCTGCCCTTTTCCCTTCTTGATGAAAAATGCGGTGAGGTTGCTGCATTTGTTGTTCTCCAGAAGCCGTGGTCATGGACAGGGAGACAATTGCTTGACTACATCGAGAAGAAGGCTGCATCAATCAGATTGGAAAAGCTTTTTCTGCTTACAACTCGTACTGCAGATTGTTTGTGAGGCGTGGTTTCATGGAGTGTTCTATCGAGTCCATTCCTGAAGCAAGAAGGACAAAGATCAATCTCACCCGTCGTTCCAAATACTATATGAAAGCTCTGCAGCGTGACCAAAGTGGTATTATTATTAAAAATTGACAGGAATAATCATAGTTCATCTAGTGCTTGCTTGTGTGTAAGCAAGGTAATCAGATATGAATGGAGTTGGGAGAGTTAAAAACCTTGTGATGCACATTTGATTCGTGGAATTCACATCCAATGGGAATGTATCACCGATTACAGCCCATGAGGAAGCCACCAAAGCTTGGATGCAGAAGAACCTTCCCCAAGTCTGACGCAAGAACAATAATACTCAGTATGTTCGTATGCCCTAGCAAATGATAGAAGGAAAGAAATTAGAATGGAATTGGGGAGAGAAGGTACCATGGATAGGCCAGTCAAGTGCAGCCAATCCTCATTACGGTAGTCTTCTGAACTGCTTCTGCCGTTTGTAGTAAGTGCTCGATTTGTGGTTCGTCCAAATCGGGATCACTCTGATCGATGAACTCATTGAGAAGTTCACAACATTCCCATATGCTCTCTTCTTTCTATCCAGCTTCCCATACTGTTCCCTCATTTCTTCACTTGTGAATGTAGTCAATGAGCATGAATTCCCAAAAATCTTATTTGCTTCACCGTGATATTGACGAAAATTACTGTAGTTTAATGTATTAG
>Unigene000082|m.58 type:5UTR len:181 strand:+ pos:1-545
GCAAAATGGCGAGCAACCAGCTAATGGTCCCGTAGCTACTGATCTTGAGCATGGTGATGCAGTGCAGGCTGCCATGTTGGGTTCAGTAGAGTGCTTGTACTGGCAAAGCCGGAAGTGGGAAATTTGGTTATTGGTACTATTGCGCTTTGATTTCTTCCACAACAAATCTTTGATTGTAGCCGAAATTTGGGGGAAAGATTATAGACATAGTTTCTGGAGATATCAGCACTCCAGAAAAGCAGTCCCAAGCTTTAGATGCTGTCAAGAATACTATTTTGGGTATTGTCCTCATTGTTGTCATTGGTTCCCTTTGTGCAGCACTTCGGTCATGGTTGTTTTCATCTTCTAGTGAAAGGATTGTTGCTCGACTACGGAAAAAGTTATTTAGTCACCTAATTAATCAAGAAATAGCCTTCTTTGATGTTACTCGAACTGGGGAGCTGTTAAGTAGGCTCTCTGAAGATAGTTCGATCATAAAAAATGCTGCAACAACCAATCTTTCTGATGCACTCCGTAGTCTCACTACATTTATTGGTCTTGGCTTC
>Unigene000082|m.58 type:3UTR len:537 strand:+ pos:996-2607
AAGCGACTGGAGCAAGTAGAAGGGTCTTTTTCAGCTTTTGGATCGCACATCCTCCATGGCAGTATCAGGAAACAAGTGTCCCTTGGGAGATCAAGATGGAGATGTGGAATTAGATGACGTCTGGTTTTCTTATCCTTCTCGCCCCAGTCATATGGTGCTTAAGGGGATTACATTAAAACTGAGGCCTGGTTCAAAGGTTGCCCTTGTTGGTCCAAGTGGTGGTGGAAAAACAACGATAGCAAACTTAATCGAGAGGTTTACGACCCGTGACGGGAAAGATTTTGATTAATGGGGTTCCACTTGTAGAAATATCACATAAGCATCTTCATAAGAAGGTATATGTGGAAGACACCACACATCCAAAATTCATTAAGAAGCTAATGCGTTTTGTGCATCAGAAACATCAAGAATAGAGAATGACTCCTAAGACTCACTCCAACCCAGAAAAAACAACTTACCAGCTAACCTTTTCGACCGACATAAGGAGGTTTACCCAGCTCACGTGATTCTTCACATGTCCGTCATAGTCCGTAACACAACGACAGACAGAAACTCTCCTCCCCTCTCGATTCCCTTCGATTCTCTCTTCATCCCTGCTTCTTACGTTTCTCTCCCCCGCCATTTTCATTCAATTTTCTCCCAATTTCTTTGATTCCTCTTTGTTTTAATCGATATCACCCTTGGATTCCCATCAATTCACTGGATTGAAGAAGAATAAGGAAAATTCAGATTAGCATAGTGAGCCAGGAGCCAGTTCTATTCAACTGTTCCATTGAAGAGAACATTCATATGGTTTTGATGGTAAAGCTAGCAGTGATGATATAGAAAATGCAGCTAGAATGGCTAATGCCCATGAATTTATATCCAGTTTCCCAGAAAAGTATCAAACTCTTGTTGGAGAACGCGGATTGAGACTGTCGGGAGGTCAGAAAAAAGAATAGCAATTGCAAGGGCATTGCTTATGAACCCTAGAATTCTTCTCTTAGACGAAGCCACAAGTGCTCTAGATGCTGAAAGTGAATTCCTTGTACAGGATGCTCTGGATGCATTGATGAAGGAAGGAAACGTTCTAGTCATAGCCCACAGGCTTTCGACTGTCCAAAGTGCAGACACCGTGGCAGTGGTATCTGATGGTCAGATAGCTGAAAGCGGCAATCATGAAGAACTCCTGAGCAAGGATGGTATCTATACAGCATTAGTAAAGAGGCAACTGCAAGGCCCAAAACCGAGCTCTAGAATGTCGTTTGGCACAATTGCACCCGTTCGGCCAAAGCCCCTTTTCGGATGAATCACTCAGTTAGGAGTTCGGAAATGATAGCCACGTGGTACAGAGCAAATGAGTTAATTTCATTGCCGGAGATGATATTACAGATAGTTCCACAGACTGTAAGGATAATTTCTTTGAGATCCATGTAATACATGGAAGTATCTCATAGTCATAGTGTGCATTGATATGTGAATTATTTGGGTTCTTGTTTTGAATGATTTCTATTGAGCCTAAACCTTTTTCATTTTAGGGCCCGTTTGATTACCCTGGAAAATTTTACGAAAATCAATTTGCAGGAAAATTGATTTTTTGTTGTTTGATACAGACATGAAAATTTGTTTTCGA
>Unigene000083|m.59 type:5UTR len:305 strand:+ pos:1-915
CACTTTTTCTCTCTCCTCTCTGCTCTCTCTAGCTACCGGATAAAGATACACATACACACACATACGCACCTTCACCACACACATACAAAAACCTTCTCTCTCTAGCTTTTGCTCTCATTTCCTCAGACAAAAACCCTATTCTCCCTCTCCTCCTCTTACTCTTCACCTCTCTCGAAACTCCTTTCATGGTGGTTTCCCAAACACAGAATTTGCAAGAAACAGTGCGTTACAACTCAGCCACTGCAAAAAGCTAATAAGAGAGCTGACAAACATCCGTTCAGTTGGACAGTGACAGATCAAGAAGCTTAAAGACCCTTTCCATTAATGCAAAGTACGATTCACAGTTTCTTGTTAAAGATAGTATGAAAGTAGTGCCATGGAGAGGAGGAGATTCATAATCAGAAGATGAGAAGAGGAGGTGGAGGAGGTGGTGGTGGTGGCGGTGGAGGAGGAGGAGGAGCGGAATAGGAGATTACAGCAGTACCAAGACGAAGACGAAGAAGATGGGTCAGAAGAATTGCACTCGAAAACCATCGAGAGTAACCGTCTCCGAGCGTGGCATTCTTCGAGGATATTTAGGGTTTCAAGGGCTTCCGGCGGGAAAGATCGGCATAGCAAGGTATTAACCGCCAAAGGGTTGAGGGATCGGAGAGTCCGGTTATCGGTCTCAACAGCGATTCAGTTTACGACTTGCAAGACAGGTTGGGAGTTGATCAGCCGAGTAAAGCAGTGGAGTGGCTGATTAAGAAAGCTGCGGATGATATTTCTAAGCTACCTTCACTTGAGAGCAAGTTCCCTGACAACCCTAGCTATTTTAGCGAGGATGACAAGAGGATTGTGCCTTCCACAAGAGGTGGATTTGAGGTTGAATTAGAGAATGAATCATTGTTTCAGAAACAGCAGCTTGCTATTTCG
>Unigene000083|m.59 type:3UTR len:196 strand:+ pos:1285-1873
CAATGCCGCCGCCGTTTAATCTGGCAAACGAGCAGGCCGGCAGAGCCAACACCCGGAGCTTCAGCATCTCATTTTTGTCTGATCATCATCTCATACAAGGCGAACAACCCGGTAGTGCCGTGGCGGAACCGATTACAACCTCAATTTCAGCATGTCATCTAGCCTTGCTGGTTACAATAGGGGGACCCTTCAGTCCAATTCACCATCTCCCTTACCACCACACCTCCAGAGATTTGCTTTCCTGCTGATGGATCGAACTGTTGTTCTGTGTGGGAATCCTACAAATGCGGCTACACCAACAGCAGCTGAGAATCATCAGTTCCCCTTGCAGCTCTACTATGGCGATGGGAGTAGGCATTCTGACTCAAAGGGGAAAGATAAGCGCTGAGAATCTGTAAGTAGAACCCAATGAACCTTGGAGAGTGGTCTGTCTTTCTTCTAGCTCCAGCTGAAAAGACGACTTATTTTGTCATTCTAAATTATTGAATTTTCTTGATTGGTGATATCAGTTGGAGTGGAATAGTACATTTAATGATTGATATGCATTCATCAAGTGTTTTATGATCTTCACTTGGAGGAGTAGATTTTT
>Unigene000084|m.60 type:3UTR len:438 strand:- pos:1-1316
TTTGATGGACCTGTGTAGGGAGATGACTCCAGGAGTGGCGGTAATGAAATCGAATCTGATGCTGATGATGGTGATCCAACGTCTGGGAGTAAGTTACTGCTCCCGGTTCCCGCTCCAAGACGCGATTTCTTTGCTTCCCGCAACGCCATGCGAACCACCAACTGGGCAGTGCTCCACTTTTGACGAACACCCTTGATATCCCCACTCTCCTACATCACAGAACACAAACCAAACAAGGCTCTATGAGTAACAGAATTAACTAACATACATTATTGTACCCAATAACACGTTATCATCCATATCTAACAAATTACAACTGAATACATTCGATGAAGCAAGCAGCATGTCAAAACCCTTTTCCATGATCAGAACAAAATTGAGAACACTATGCAAAATTGAGAAATAAAAACCAATGGCTTTAGATGACCCTTCACGAAAAGCTCATTTGAAGATAGTCCTTGTACGTACTGTTTCAGATATAACATGATCAGATTACACCAATGGATGATAGCTCTAAAAAGCAAAACAATAACCATTATCGCATGTGAAGAAATGATGAATAATTTTCAGAATCTGCGCCACACTGACATGTAAGATTAAACCCATCTTTAAAGCTGCAGAGATGAATATTATTTTCAGTCCTGATCTTCAAGAAAGCAATTGCTTTAAATGCTTTCAAAGCTTTTCCTCTTTTAAAGGAAATATTATATAGTATGGGTCTTATAATTAACAAGAACTTACACAATTATGGATAGAAGAAGAAGAAGGTTGAAGTCTGAGTTTATCTTTCGAGTTTTCAACTAACTTTGAGCTCCTAGAGAGGTATGGTAGGAGAGTTTGCCTCAAGGCGGTACTCATGCATGACCCAGTTGCTTTTCCCTCACCCTTGGTGCTTCCTCTATAGAACACCAGAGTCTTCTTCATCCCAACAAGTGAGTTAGTTCTTGAACTGTAAATCTCCCTATCTTCCCGCATTGCTTTCATAGCCCAGCTTCAGTAGCTCGGTTTGTCCTCCAACCAGTTGGATACTTTCTGTCTCTCAGGCTAAAGAAGTACCATTCTTTCTCTTCCCATCTTTGCTTTCCCTGTACAAGATGAACATATAGAAGTAAAGAGCCTAACTCCATGAAAAATGTTGACTTTATGTTGGATGTTTTAAGTTTTACTACCTGGAAGTTCCCATGGTTCGCACTTGTTGAGTATCAACTCGCAATAGCTCTGCAGGGGAAAGTACAATCAAGAACCTTCTTGATCAGGTAGAAGGTGATTAATTCTTCATCATTAGGTGGAAACGGAACCAGGAGGCAGGTGAGGCT
>Unigene000085|m.61 type:5UTR len:274 strand:- pos:599-1422
TACAACACATTTTATAACTCATTTAGACAGGGCACACAGGCTATATAAAGAACTACAAGCTTCTCTATCCAAACATTCCGCTGCAATAGGTGCACCTATTGTTCATCTTCCGCACACTTTCCTCCTCACAATCTCATGGAAATTAGATAGGGTACATGCTCTATATATAAAGGTACAAGGTTCTTGGTTAAAATACACGCGGAGATCATGCAACACGTTTCTTTATTCTTTGAAAATCATATTTTCCTCTCTGTTTTTCCGTTTCTTTGTTCTTCCACCCCTGCTCATTTCCTCCCCTTTGTTTATTTTCCTCTGAAGAAGATAGGGAGCAAATATGAAAACCTCTCAGTATCCCAGTCACACATAAATTTAAAATGCTGCCCACCCTGATGCGGTGCTCTTTGCTGATTCAGATCCAGTTTGGATGGAAGGCTTCTCTCAATCTGAGAAAGATCTGAAAGAGGATCCGGGCTACGCTTTGTATTTCCTTGGGACCCTTGAGCTGAATACCAAGACCTCCAGAAGTCATCCTAGTTGCAGCAGGATCATTTGGTGGTGGTGGAAGAGGGATCTAAGTTTTACAGCCCCCCTAGATGGCGGTGGGAGGACCACAGCTTTAGGTTTCGCACTAGCGAAGTGTTTCCTGATAATCCAGCAGCTGAAAGCATGCCAGTTCCACTAGCTGGTTTGTTCTTCACATTTATTCGGATGGTTTCCCCTTCCTTCAATCTATGATTAACGGCAGGATGAATATCAATATGAGAATCATCACTCACATCCACCTGTCCTCCTTCTCAATCTCTCTCTTCACATACTTCTCGTGA
>Unigene000088|m.62 type:5UTR len:129 strand:+ pos:1-388
AGTAAATAAAACTCTTAAAAATCGAAAGAATCGTCTCCTTCCCCACTTCCAATTCCAACCCATTGTCAACTCGGTAACCTCGATCCAACACATGTGGATCTCTCTTCTTCTTCTTCTTCTGTAGAACATACTTTGGTTTCTTCTCCCAATAGGGAAGTCTATGGGAGTCACTGACTTCCATCGATTGGCATCATGAATCTTATCCACGTTATCGAGATTTCACACTTCTTCCCCTCATTGCTCTGTTCTTCCCTTCCTTTAGATTCTTGCTGGATAGATTCGTTCTCGAGAAAATTGCGAGGATCGTATTGCTGAAAAGCATGCACCCAAAGGATGGTGAAGTAGAATGGAGAAAGAAACTTAACAAGTTTAAGGAGTCTGCCTGGAA
>Unigene000088|m.62 type:3UTR len:152 strand:+ pos:974-1431
TCTTCCGAATGCTCGTAAAACAAGTCCAGGCTAAAGGCCAGCTAGTGATGATGTCCGATCAGATTCTGAAGATGAAACGATCATAATGATTGATATTTGGTATAGAGTTGTTCAAGTCATGTCAAGATCAACCATATAAAATTCTGTTGCAGCTTGATGTCCACACCATTACGTTAACATGTAAGTTTCATCAGATATACTAGTGATGAGAACCCTAATGATTGAAGGTTTTGCATTATTGTTTGGAAATGGACTTAAAGCAACATAGAAGGGATAGTGAAGATGAAGACATCATTTAGGATCTGATTTGTTACCCCTATTCTGGGTCACGTTCTGTTAATCAATAACACGTGATTGTAATACTTGTTCCATTAGGTTCAAGCCCCAACCCAACTTTGTACACGGTAGAATCCATTTGTTTGATTAGAACTTGTCTTAGAACCCTCTTTTTTTTGTAA
>Unigene000089|m.63 type:5UTR len:241 strand:+ pos:1-723
CATTACCCTTCATTAAAGTAATAAAGAGACAGAGCACCAAAGTTCTGTAATGGGGGTCGGCTGAATTTGCTAAAGCTTTGAAATTTTAGTAGTTATGGTGGTCTTTATGGAACTCTTTCAAGGATTATGTGAAGTGTAAAGGGGAATATGGTGCAATTTCGGATTTTATGATGGAACCAAACCAAAACAGTGTGTTCAACAATGATAGAATTATGGCTTCTGCGTCGAATTCGCGGGCTATTTCGTTTCAGTCAGGATAATGAATAGTGACTCTGGGATGATACCATTTGGAGCTCTGTTGGGATAAATAATACAGCAGGGATTATTTTTGCTGGTAGTGGAAATGGAAATAAGTAAATGATGGTAGAAATCGTGGAGGAATTCGGTTGTGAGTTCTCCTGTGGTCACATTTTTGATTCGGGTGCGGGGAGCAAGCATGATGCTGGGTATGCTGTGAGTGGTCTGTGGAAGAACAGGCTAAATTGGAGGAAGGTCTTGTCAAGTACCGCCAATGAACCGAATATAATGGAGGTACGTTAAGATTGCAGCCTTTATTACGTGACAAAGCTGTACGAGATGTGCTCTGAGGTGCCGATGGATGACGAATGAGAGTGGAAAAAGAAGAAAAACAGAACATTACTCTGGAAGGAAGATGAAAGATAGAAAGGAAACATTTATGGAGTCTTCTTTGAAAGCAAATACATCACCATTCAACCACTGAGC
>Unigene000089|m.63 type:3UTR len:97 strand:+ pos:1075-1367
TATTATTTCCAGAGGATAAGGACTCATTGGTTGAGGTGCACTTTTTAAGTTCAAGAATCTGGCAAGAACGCTGGAAGTGTACAGATGAAAACATATCACACTGTGAAGATGGATAAAGAGTCCAGTAATATGAGAATGGATTTGTAAGTCCAACCTGGGGAGCCCAAAGTGTACCAGTAATTGAACTCAAGCACCAGGTAATAAAGAGTGAAAAGCCACTTTCAAGTTTATACCATCTCTTGGTTTTTATGCATTTTCTGGCTTGAAGTTTTTGTAAGTTGTGATTGAATCAG
>Unigene000091|m.64 type:3UTR len:71 strand:+ pos:831-1044
GCTACACGAAGGCAAGAGGAACATTTTACATCTTAATAGCATAAGCAAATATAATATCTTACTCTAATAGATGAACAAAAGAAGCCTTCCAGAGTGTGATTCTTGTTTGTTGTCTTGTTTGATCCTTGTAAGGGCAGGAAAATGGATTCTCATTACCTACTTCATGTAACATGTGTGGTGGCATGTGCTTGTTTACATGATTCACATTCTTATT
>Unigene000092|m.65 type:5UTR len:731 strand:- pos:477-2669
AACAAGAACCCATCCTCCCAAACCTTTGAGCCCCTGCCCGAGGAGACATCAAGACGGCGGAAACGCAGACAAGACATGTATGAAAGGGAGTCAAAGCGACCGCAAAGAGTTTATACAGACGGACATCACATCACTTATCGCCTTAGTATGTGGCCGCCAGCGGAACCGTAGCCAGAGCCGTAGCGAGCAGCGGTGGGTGTGGCAGCGGGGGTGGATGTAGCGGCATCAGGTGGTAGAGGTAGGGTACTCACGGCCGGGGCAGAGGAAGATCTACGGCAGCGGGGGTGGAGAGGTTGGCCTCACCGCGCAGGGCCAGTGGGATAGGCGGGGGTACTCAACGGCGCGGATGGAGCCCTCATCACGGTAGGGTGAGAGCTGGGGACTCAGCTCGACGGAAGGAGTCGACGAGGAGGGGGTAGGCAGGCGAGGCGGAGCGGAAGCGGATGGGAACCTCAGAGACGAAGGAAGCTGGGAGAGTCGATGGGGAGGCGCCGGTGCCAGTGGGTAGGAGCTTGTCAGAGTAGAGAACCAGTGGGACCAACAGGGTAAGGGGCGGTTCAGTTACAAGGTGGGTAGGGGCACGGTGGAAAGCCGCCAGCAGGGCCAGCGGGTAGGACTCTCACCGGCAGGGGTGGAGAAAGAAAGGCGAAGCGGGACAGGCTAGGGGTAGCTTCACCAAAGCGGCGGACAGTGGGATGCTCAGTAGGGGGTCGAGTGTACTCGCATCGGGACAGTGAAGGTCTCCTTGCAGTGACGGTGACAGTGAAGGAGCGGCGAAGTACTAGACCGCGACATCACCACCAGCAGGGCGGGGGTAGATATGCTCGCCAGGGGAGTGAAACAGCGTGAAGAAGGAAGGGGCAGGTGGGGTAGGCGTTGTCGCCGACAGCAGGGACAGGGGGTAGGGTTGTCGCAGCGCGGGCGGGGGGTTAGCCCTCCTCACCGACGGGGACGCGGGGAGCCGGAATGAGGGGATTGACGTAACGTAGCGGGTATGGGGCTGATGGCGTCAAGTGGTGTATAAGTCTGCTCACCGACGGGGACGGTGAGGGAAGGTTGTCGCCACCAGCCGGGCCAGTGGGGTAGACCCTCGTTAGGAGGCGACGACCGAGAAGGCTTGCCCTCCACGCGGGGCCGGTGGGTGGGGAGCCAGCGGGCTTGGTTAGGAGGCGCCCGCCTTGGTAATGACGCCGGTCGAGTAATCGGGAGGTAGTTGTGGAGACGACCTGGTGTAACGGGGTGAGCGCGTGAGCCACCCCGCGGGTAGACGAGGGGATCGGTGACCACGTGGGAACCTCAGAGGGGGTACGGTTGGTGAAACTTGTCTTGGAGGCAGGGGCCGAGGAGCGGGGGTGGCTTGGTCAGGTCGACACGGCGCAGACGGTGGTGCCGACTGGAACGCCGCTGGTGACGAGCGAGGGGTCGAGTCAGAAGCGTGCCGGTGAGACCTGGGCGCGGTAGTGAACGAGGGGTTTTCGCTGCGGTGTGGTTCCGGGGTTTGCCGAGCCAGTGCCGGAGGGGAGGCAGTGACACCGGTTGGCGGCACCGGTGCCAGTGGGGGTGCCGCCGCTGGGGTTTAGAAGGTTTGGAGCCCTAAGAGGGAGAGGATCGAGCACCAGTGCCAAAGGGGTACTGGAGGAGGCCAACGAAACCTGTGGGGGCGTAGTGGAGCTGGAGGGTAGCTGCCCGAGGCAGGGGTCTCTCAGCGCCGAGAGGAGTCGAGAAGCTCTAGCAGTGCGGGAGCAGATGGGACGTGTAGCCGTTGCCGTAGTCAAGAGCGCTGGAAGATTCAGCACAGGGCAGACGAGGCAGGGACCCTCAGGAGCGTAGATGAGCCTCGCGGGAGAGGAGTGGAGGAGAGGGACAGCAAGGGGTGGAGCCCGACTGCAGGGCGGAAGGAAAGGGGTAACCGTTGCCGTATCAAGGCGCTGAAGTAGGCAGCGGCGCGACGAGAGGGACCCAGGAGAGTGTGGAGCTATCGGCGCAGGGGGGTTGGAGCTGGCGGCAGGGTTGAGAACACCGCCCCGATGGGGTACGAGGTGGTCTCAGAACAGGAGTGCGGAGGAGGGAACCTCACCGCGGGGGGACAGGGACGCCTCAGCAGCCCGGGTGGGAGGAGCGGGGACAACTCGGAGCTGGAGACACCGCGGCGGGGCGGAGGGACGGGGGAAACGTTGCCGTAGTCAAGGAGCG
>Unigene000095|m.66 type:5UTR len:272 strand:+ pos:1-818
CAGTTTGGGTTTTAGCAGGAGAGAAAAGAAAGAGTGATGCAGGAGGAGGCATCTCAAAGCAGATATTGCAACCACCCCAGCAAAGGATCGCTACCACTTTTATTGCATCACTATCCCCCTCCATGCCGGACGTTCCTTCTTGTTTTCAACATTACTTAGTTTGCTTGGCACAACATTCTTATTCCCACCGCTCTTGTTCACAAATGGGAGGAGACAATGAAGCCAAGCGAAGTGATCAACCTATGTTTGTTGCTGGTTTGACTACCTTGCCCGACAGTGTTTGGACCCGACTACCTGCGTAATTGGGGATCTTATACCTTTGTGGGTCCTACCATTTCAAATTTTGGCTGGTCGATCAGTATTATGGGACCTCATGAGAATTTGAGGGGACCATGAGAGGAATCAGGGGGCTTCGGCTGGCTGCTTCAAATCCTCAAATTCTGGATTAGTGGCTTTGGCGCAATGTTGTTAGGTTCTAGTCTTGTCAGCTTTCCCTTGGTAGCTCTAGCTGGATTTGGGCTATTGAGCCGGATTTCCTGGTTGCAAGTGTGTCGAATTGGACTTCCGCTCTCATCGTGTTAGTGTTTTCACAGTATGTAACCATTTTTACACCAGCCGCATGTCTTTGACCGATTTGCTGTGTATTTACCGCCGCACTTGTTGGTTTATGCCCACCTGTCACTGTTGTGGACTACACGCAACACCTCGCGCTACTCGTTAAGTTGTCGAACTGATCGTGCAGGGCTTGGACGCTGCTATTGGATCAGAGTTCCATATCCTTCCAAGGGGGCACTACCTTTAAGCAGCGAAGTTTTGCT
>Unigene000095|m.66 type:3UTR len:507 strand:+ pos:1233-2755
CGAATACTTTCTAGTCAAGGATATGTTCCAGTTCCCAGCTGGAAGAGGTTCATGACATGATTAAGGTGCCCTTCCATCTGAAGCATTTGTTGCCTCCGGCATCTTGGCATTTTTCTGACATTACACCTCCCAAGGACAACGCACCAGAAAAGACAAGGGCGGCATGTTGGGGACAAGTTCCGATCCTCAGGGAGACCCAGAAGCGCGGTCTTCTACCGTTGCCATTAATTTGAACAAGTTCTTCCCATCTATTTTGTTCTCTAGACGAGCCATCATTCCAGTGGGTAAACATTTCAGTACCCTAGGGGGTTACTTCGGGGAAATGATAAGTTGTTTGGATCTTTACAGAAAGCGGTAGTGCACATACATGCTTTTACTTTTACATGCTACCAAGTGTATTGTTATTTATAGTTGGGTATAGTCCATAGATGATTGATTAAGAAACAACGAATATTCTACTGGCTATTTTGTATGGATTAATTAACAAAAAAAAAAAAAAAAAAAAAAAACAAAGTACTCTGCGTGATACCATGCTAAGCAGTTGTATCACGCAGGTCACGGGGGGGCCGATGCTATTTTCAGCCAAGCCACTCCCTCAGGCCAACCCCACAACAATCTGCTCCCATTTCCTCCGGCGAGATGAGTCCCAGTCTTCGGGACTCACCCTCTCATACTAGACATCATCTCGCCGATGAACTCAAACTCTCCGCTCTGATCCTTGGCAGAGATGCCTCGCACCATTTTCGAAGATTTCCTTTACCAGACCTTGCTAAGTTCTTGTGGAGCCGTTTGGAATTCTGTCGCTCTGATCGGAGTTGTAACCAGATTTTTTAAGACTCGTGGAAACTGAAAATTGTTGGAATCCGAGTTCTAGTAGCTTCTGGAGGATAACATATAACCGTTTGCATCTCCATCGATTGGTTCGTGGTGATACATTACTAGCTTGCGTCAAATACTGTTCAGGTCATGGACAAAAACGTTTAACCAATATGAGTGATCAGGTATTTACTCAAGGGAGAGTTGCTAATAACCTGTTCAAGCCAGAGCTGTTGTTGATGGCATTGCTACATAAAAATGGATGCCCATGCCAAAAGGGAAGTGCAGTGTTGTATTAGAGAGCGTCCATTGGTCCGATCAGCTATTGGCTGTGCCACACTACCACCAAGAGCAAGAAGGTGGTGTTGACTCTATTAAGAGGAGCAGCAAGGGAGACGGATGCTGAATATACTGGTCCTATTTCAAATGTATGGCCCTCGTGCTCTGCATTTTCATTATTCTCGTGATGATCTGAGGTGAGAGCAGGCTGGACGTTATAGCCTGAATTTCTTAATGATCCGAGATAATGAGAGTTCTCGCCTGTAGCCCTTGTTGTTTCATGGTGAAGGATCATGTGAATAGATATCATTGTGTGCTAAAATGGTGGAATATCTTTTCATACAAACTCTCAAGAATTGTGTTGTAACAAAACTGTTCGGCCTCTAAACTCTGATAACACAGTTGGAGATAGTTATGTATTTCAAATT
>Unigene000096|m.67 type:5UTR len:302 strand:+ pos:1-907
AAGAAGCTTTGGTTGTTATCGGAGACTTTTTGATCATTTGGCACTTGCATTTTACTGTGTAAGGCGCTTACGTTCTCCTGTTGGGTGGCAAATTTTTATATTATCCATCAAACTTCCTTGATTTCATCTTCAAGAGAACTCACATCCTCCACTTTAATGGATTCCTGTATCTCACCGAAAAGAGCCCCAGTTCTTGAAGCTTTACCCATTCCCCTGAAGTCCCCAAGAGGGGTTACTCATGCTTCTTTGGTTTACGCTGGATTTCCAATTTCTCCAAGAAGGATCAGCCCTCGTTCTCAGGTATATGGTACTCCTCAATCGGGGCGACACATCTATGCCAGACGGAGGAGTGGGCCGTTAGTTGTTGCTGTTGCCCACACAGAATCAAGGGATTCAAACATACTGGTGTGTCCACACCCCATGAGCCGTATTCACCAGAGGGCAAGCTCCTGAACTGTATATTGCAGAACCGGCCCCATCTTTTCCCGTTTACTGCGTCAGAGCAGTTGAAAGAATTGGCTACCAATAAGGATGAAGCGTCTTCTATCAAGAATCAAAACTCGAGTTCCATGGAATCAATCCTTCAGAGACGGATTGCAGAAATCAAAGAGAAAGAGCGCCAAGTTGCGGTTGAAGATGTTATGTACATGTCAATTGTTCACGAATTTGCAGAGGTTGAAGTTCCTATGGTTCCGAAGCTATCGAATTGCATTAGTAACGAAAACTTAGAGATATGGCCATCTAAACGCATGGAGCTCGAGTCTATTCATAAGCCTGAGGTCCAAGAGATGGTAAGGGAACATGTTGCTAGAGTCCTGTACAAAACAGGGACAGCTGGTACAGTGGACGGGGAACTACAATCAAGGTTGATAGGCTTCATCTTGGACGAGTATATGCCGCATCTATA
>Unigene000096|m.67 type:3UTR len:96 strand:+ pos:1286-1574
CAGGTTCGAGTTTAGAGAGGCTGACGTTGGAGGCTGTTGCTTTTGGTTCCTTCCTCTGGGATGTTGAACGATCAGTTGATTCTGTTTATGGACTGAAACCAAACCAAGTCCTCGGTATTTAGTAGTAAATTATAGCTACTGGGTTTTCAGTAATATTTTTGAGTTTACAGAGGGTTGTTTCTTTTAAGACTCCATACGGAGCATATGTAGATATATACTGTGATGACAAAGTATACATCAAACTGCGGTTGTGTACATTGCGCTTTTTCTTTCTGTGTTTTCTGTTAGT
>Unigene000096|m.68 type:5UTR len:189 strand:+ pos:1-569
AAGAAGCTTTGGTTGTTATCGGAGACTTTTTGATCATTTGGCACTTGCATTTTACTGTGTAAGGCGCTTACGTTCTCCTGTTGGGTGGCAAATTTTTATATTATCCATCAAACTTCCTTGATTTCATCTTCAAGAGAACTCACATCCTCCACTTTAATGGATTCCTGTATCTCACCGAAAAGAGCCCCAGTTCTTGAAGCTTTACCCATTCCCCTGAAGTCCCCAAGAGGGGTTACTCATGCTTCTTTGGTTTACGCTGGATTTCCAATTTCTCCAAGAAGGATCAGCCCTCGTTCTCAGGTATATGGTACTCCTCAATCGGGGCGACACATCTATGCCAGACGGAGGAGTGGGCCGTTAGTTGTTGCTGTTGCCCACACAGAATCAAGGGATTCAAACATACTGGTGTGTCCACACCCCATGAGCCGTATTCACCAGAGGGCAAGCTCCTGAACTGTATATTGCAGAACCGGCCCCATCTTTTCCCGTTTACTGCGTCAGAGCAGTTGAAAGAATTGGCTACCAATAAGGATGAAGCGTCTTCTATCAAGAATCAAAACTCGAGTTCC
>Unigene000096|m.68 type:3UTR len:222 strand:+ pos:909-1574
TGTATGGTTACTTCTTGAAGTCTGCTAGCTTCAGGCGCCAGTTCGATTCTACTCTAGCTTGTCCTCAAGGACTTCAGCCCCTTGGAGATGCGACTTACCTTTCGTTTACGGAGTTATATCCATATCAGTTGCAGACTTGTGCAACACTTGGCCAACCGAGTGGCATGAACACCACCCCTTTGTGTCAAGAATCACAGAGGGGCAGCACGAGGCCTGAGAAGCTAAGCGGGTATGTTATGGGATTTGACTCCGAATCTTTGCAGAGATGCGCAAAACTTAAATCTCAGGAGGCTGTGAATGTGATTGAGAAGCACACATGGGCTCTGTTCGGGGATGAGAAATTGGGCAGCCTGGTGGTGACAATGACATTGTTGTAACAGGTTCGAGTTTAGAGAGGCTGACGTTGGAGGCTGTTGCTTTTGGTTCCTTCCTCTGGGATGTTGAACGATCAGTTGATTCTGTTTATGGACTGAAACCAAACCAAGTCCTCGGTATTTAGTAGTAAATTATAGCTACTGGGTTTTCAGTAATATTTTTGAGTTTACAGAGGGTTGTTTCTTTTAAGACTCCATACGGAGCATATGTAGATATATACTGTGATGACAAAGTATACATCAAACTGCGGTTGTGTACATTGCGCTTTTTCTTTCTGTGTTTTCTGTTAGT
>Unigene000097|m.69 type:5UTR len:423 strand:+ pos:1-1269
GAAGTTCGATTATTTTAGAATAGTTTGGGATTTTAAGGAAGTCTTTCTTTTAGGAGTTTATATCTGAAGGACTTTTTTCGGGAATTTGAGCAGGTGGCCACATGCTCCCTATATATTATAATAAAGCCCCCCCTCTCGGTCCCAATTCTGACATCTCTCTCTTGGGTGTGTTGTGTGGTGTTTGTTGGTTTTCCTCACCTCAATATTTCTCACATTAATTAATTGTGTTTTATGGCGCCTTCTTATTTGTGTACGTTTAAATCATTCGTTAGGAATACAAGAACAATAGAACACGAGAAACAGTGTTTTTTTTCTCTTTCATCCGTTCAATTCTCGGAATCTAGTCCTCAAGGCTCCCAAAAAAAAATTACCTCAAGAAGGGCCTAAGGTCTGCCAAGGGACAACCATGAAGCTCGTGGACGCGCATACAAAAGGCTTAAAGGAGCTTTGAAAGAAGAACTCCATCCATCAAAAACTCCTTGAAGAACACTTCAACAAGAAGGTTATTAAGGAGAACACAGATGTTATTTCATCTTCAAACAAACCTCCAGCTACACAAGAGAAGAGAAGTTTCAGTAGCAAAGTTGAGGCTCAGAGATACTCATCAAACTAGAAGGTTGAACATCAAAGGTAAATCACCTCTCGTGTTGAAAAACTTCAACAAGAACCAGTTGGGTAAGGCAGTGGGTAGAAGAATCATGTTCACAGTCTTCAACAACGTCAGGAAACAAACAGAGAGAAGATAAATTTTCACAGGTACAATTGGAGGTCGGAGACGAACACAAGATAAAAGGGAGCAAGTGAGAAGGGAGGGAAAGCACGTCAGTTTTGTGTCCACTTCGGCCTTAAGAACGAAATCAAGGCGGTAAAGGCCAGAGCCGGCTGTGAACTCACAACACCCAAGAAGAGCCCCGTCAGATCAAACAAATGTCAAGTGTAAATCATTATTTTTAAACTTAGTGCGCAACGCGTTAACGAGTAAATCTATTATAATCGGATGAGTCACAGCACACACACAAATAGAAGATCTTCCGCTGTCTCGTCAACTCACAGATTCATGTGAGCAGATAAGGTTGGGGCAACACAACTAACTGGAATAAGCGATTCTGCCTGCAGCGTGCCTAATCACCGGAGAAAAACGCAGAATTGGTGGCCAAAGCAAGTCTGCCGGGGACAGCAAAGGAAATAATATCGCAATAGGTGAGCGTTGCCCAACAGATAGCTCGAATTAACTTTACCGAACCGAACACATGGTGCGGAGGGGAGTGC
>Unigene000097|m.69 type:3UTR len:341 strand:+ pos:1687-2709
AGGTGACTGTAATGGTGATATTTTAGGATTGGTCGCTCAACTAGAAGGCAGTTCGAGGATCCAGGAGAGTTTTGCGTACAGAAACCAAGTTACGGAAAGGTGCCATGCATTGGTTGGAGGAATGTACAAATGTTCAGGGAGATCTGGTCAACAAGAATTGTTTATGGGGTTATGAATAAAGAGCTTGAATAGAGAGATATATTCCAACACCCACAGACAAGATCTATCTAGGAGAATTTGCAAACTTACATCAGGATCTTTATGGTGGTTGAATTATCTATATAAAGATTTCATCTTCCCAATAGTAGACAAAGTGAATGAGCGAGAAGAAAAACATCATTGTTGGCCGATACAAAAGGGGATTGTGAAGAAAAATTAGAGAATCCGCCTATCAACCCATTAATATTGGTTTGAAGCTTTCCAATTGCTCTTAATGAGGAAATTGTTGGCTAAGGGGGGTCTGCATAGCTTTCCGTTCATAACTCTTACTATCATGTACTGCTGCCTTTTCTTCCTCTGTGTCTCAACAGTTTGGCTACAACTCCAGCATCTGTTAATCAACGAGTACTCTAAACAAGCATCTTTTTTCATGACCAATGTTTCACCTGCTAGCAGTATGGCCGCAGGGAAGATTACCCAGTCACGAAAAATATTTGATTGAAGAGAACTCACGAGGAAGAAGAGACTGACTTCCAGTAAAACCGTGCGATGTACTAGCTCACACAAGAGTAAATCCTGGATTGAATCTACCAGATTTGATTAGGCTCTCAGTTATGATGTTCATCATCCTCCTAATGGAGCAGCTCACAAGCATGAGATGATGTAATTGCAATATATTGCAAATTGGATTGCCGCTAGGACCAGCCACCGTGTCCTGGACCCAAATATGGTCTTTTTGAGTTTTATTTTTTTTTAGAAGTTTTAAATTTTAGCAAGTCTTATTTTTAGAAGTTTATGATTTTTGGAAGTTTTTTTTTGTATTGAGGACTTTTGGGATTTGGAAGAGGGGCCGTCCCTTATATG
>Unigene000098|m.70 type:5UTR len:25 strand:+ pos:1-76
TGTGTACTTACGTCTCTTCTTGTGTTCCATTCGATGCTTACCAACCCTCAAAGTTTTTCTTCCTCCAAGCTAAAGC
>Unigene000098|m.70 type:3UTR len:313 strand:+ pos:443-1381
GGATTTCTTTAGAACCCAATTGGTAGGGCTATCAAAAATATGTACGACGTTTTACCAGATATGACAGCATGACTGAGTTTTTTATAAAGATGACCCCCCTCATGAGGACTAATGAATGAAGCCAGTGCCCTCAGATCTGTTGGAAACCTACAGTCCTGGTAGCAGAGTGGCTTCTATGAAGTCCCTAGACATAATACTTTTGGAGTGGACTAGAGGGTTTTTGGGAATCATCCCCACTCAAAAAACAATACACCCAAGTTTCAAGTGGAACAGACTCATGGCAAACAATCTGATCTTGACATCGCTTTGTACATTCATTCTTACCAGATCATGGGTATCCAGCTCGGACAATCAAGCTAAAGCTTTCGTAAATAGCTGGCTCGACAACCTATACAAGACGCAAAATGTTGTCCGAACCCATACTCCTGCAGCGTTTTGAAAGCGCAAAAGGTCTGTTTCAACGCATACAAGGGCCTGATATGTCCTGTGGGGGTACACCAAAAATCCGACTCCTCCCAAAAGCGGAGGTGCGCTGAGGGGCCTTGTCTGGCGCTGTCTAACAGAAGGATGATCCTCCGGTGAGACTGATCTTCTAGGTGAGTGCCGTCAAAGCTTAATCTGTTGATCCCCATCTGTAACTCTACGAGTGCGAGGATTACGCTAGACGCAAATTTAGATTGGAACGCGCAAGGCCTCAAAGGCTCCGTGTGGCCAGAACAGGGGTAGAGAAACGAGGACTGCGCAAGAAGTGTGCTAATCCCGCGATGATACTTATTTGGGCTAATTTATGTTGTAAGCTCTTATGGCAAAAAGTTACCCAGAAGGATGTTGTCGCTCTTAGCGATGCTAGATACGCTACCCAGACCAGGGAGAATTGTAATGGTATTATTGCTAAGTTTATACCAATATGTCAACTAGTAGATGGAGTTTGGTGATGGG
>Unigene000100|m.71 type:5UTR len:1118 strand:+ pos:1-3355
TTTTTCAGGTAATTTTTCATTGTATTAATTATATTTCTTATGGCAATATTCTTTATTGATCTGTATGGAATGCGAGAAGAAAATCATTTTTTTGAACTTTTGTTTCGTAAGATGTTACTATAATGTTAATTGGTTCAAATCTATATAAGATTAACACACATTATTATCTACAGAGCTCAGATTGTTGTTAGATCTAATGTCGTTATCTTAGATTTTCGATTGTTGGAAAAATTTCTTAGATGGTTTGGAGATTCTTTGTACCTGTTACCTTTCTATTTTCCGATACTATCGGCGGCAATTTCCGTTAAAAAAGACTCAGTGGTCCTCGGATCTCGAGGTTGCATGTGTCTATTCAACGGTGGGTAGCGGCGATTCTGTATACCACTTGTTAGGTTTGTCGTGTTTTGTTTTGGGCACTTTGTGGAATAAGAATGGCACCGAAAGGAGATATCTGTCTGGAGGGAGTGTACGTATGTAGTAAATTACAGGTCCCACAAAAGTTGACACAGCAAATCTGTGTGTGAGTGTTTCTTTTAATGCTTTTAATATATATGATGCAGCGGGCAACCACACCATCCAGGTTAACACAATTGGGTGTTGCCTGCTATAACGGCCGTGAGTGGGGTATCCAACGTGCCTACCAATCACATCCTGATCGACATAGACCCTGTGGCAAGCCTTGTTGGTTCAGTTGTGGCTTTGGATCCCCACGACCAGGGTGGGCAGCCCACACGCCACATGGATTTTTTTTATATATTTTTTTTTATTTCTAAGATTTGTGTTTGGAATTAAGAAAGAACAAACGAGAGAGAGAGAGGATGGGAGCCACCCAATTGAATAATTCCACAAAATATTTATCATAAATTTACAACACAATTTAAATTTTAGCCTTCCTAAAATTTATTTGGCCCAGTGCCCCTCTCAAATTTTATGGCTCTGACCCTGCCCACGACTACAACAGATGGAGTGTTGGCCAAACTTCCCTCGGTTGCCTTTAAAAACAGGGATTATGATAGTTAAAAGGAGTACTAGGCTGCAGAGCTAATTTGGTCCCCTGTCCGCAAGCTCAGGATAAAATCATTATGTAATTGCTGCTTATATGTATGATCTGCTATTGAGACATTATGTGTACATCTAGAGGGCAGAATTTGTGGGTGTGGGAATTTATCTCTTCCTTGCTTTTTTTTGTGTTGTGGTTTTGCTACATATCTCTGTTGGGAGTTGGGGTTGGAAGCGTCTTTATGAATTGCCAGACTGGTTAGTGGTCCACATCTATAATTCCTCATATAGAGCACTAAGTTTTTTAAAAGTTTTCCCAAGTCAGCTAACTACTTAAAATGGCATCAGCCCTTTGTTAGAACATATACATTAAAGTGCATGGAAATTGTGTGCTTGAATCTTGTTGAAAATGTTGTTTATGAGAGAGATGGCCCATGAACTAGCTTTATCAAGTCGACACACTACTATGATCTTGTATTAGTCAATACCTTAAACGCCGTTTGCAAAATCATCACTCTATGTCGACTTTATCCTGAAAGTACTCTTCCATAGAGCTGATAGGCACTTATCGAATTGAAGATGACTGATACCTAACTTGAGTTCAATGCACTTAATAATAGATTTTATTTCCGTACTAATTACTTTAGTACTGAAATAGATATGCATGCGAATCACTTGACTATGTCTTTGGATGTATTTCGTGATTTTGATTGTGGCTTTCTTTTCATTCTCTTGGTAAGGACCTACCGACATCTATGGGAAACCTTAAGCTAGACAGGCAATCCTGGCAAGGGCCATTCATATTTAATGTGAATCACAAGTTTTGTTTACATTTGTCTTTTTGTATAACCTTTACCCAATGAAAATGAGCTTCTGCTAGTAGTCACTTTAGATAATAAAGTAGTCACTTTAGATAATAAACGAGTGAATCCATAGCATCACGCCAGTGGTTCCTAAATTCTCTGTGAGTGGATCCCATAACATCACTGATAGTGGTTCCTAAATTCTCTTTAAAGGACCACTATAATGGTTGTTGGTGTGTGTCACCAGTTATCACACCAATCTTCTCATTATACTAAATATCGTCTTTTTAATGGACTTTCAATAGATTACCAAAAATAGACTATTAGGTACCAAGCTTTTGTAGGTATTAGCTATGGTCAAATATTAAAAGCTTTTTTGCACTTAGATACACCAAGTGGAGTACAAGATATTTAAAAAATCTGTTGCGTCTGATGCACTCCGGCACACTTCACAATCCAAGATATCATTATATATATGTTGATTTTTTATCAGTGTCGACGAGATTTTTAATCGGAAGTGGAGGGCTGTATTGATCTAGGAATATATATCCATAAAACAATCAGGTAATTTTTTAGTCTCTTCAAAAAACAGTTTTTGCACGTATGATTTGTGTATTTTCTGTGATGGAGTCTCAAACTTCCTGATGTATAATTCCCAAATAAACTGAAGTTCTTCACCGTTAATCGAAATTATTTTGTATTACAAGTTATTTTATTTTTTCCCTATTATTTGATTCACCGATATCATGTCAATTATGGTACATTAATGTTATCTTTGAGCATATCGATTGGTGTCTCTGAATTTGTGTGCAGGCTATTTAAGTACTTATCTTGGTGGTTTTATCGAAGCTTTTGGTCCATGTCTGACACATTCTTTTTTTTCATAGGTTCCTTGTATCGGATACAGAGTTGAATCGTCCGCAAGGGTGCTGGTGGGCGCATGTCTGTTTCTACCAAGAAGGATGAAAAAGAAACCGTTCAGCGGGTTCCTTTTAGAAACCTCCCTTCACCCTAGCGAGCTCAAGAAAGCCATCCCCCCACACTGCTTCCAACGCTCTGTTATCCGTTCATTCTCTTACGTGGTCTACGACCTCATCATCGCTCTTCTGCTCTATCACATTGCCACTACTTATATACCTCTCTACCTGAACCGCTGTCTTACATGCTTGGCCCATTTATGGAGCTGTGCAGGGCTGTGTGCTTACTGGCGTCTGGGTTATTGCCCATGAGTGTGGACACCTGCTTTCAGTGATTACCAGTGGCTTGATGACACAGTTGGACTTTCCTTCACTCTTTCCTTCTTGTTCCATATTTTTCTTGGAAGTACAGCCATCGCCGTCACCACTCAAATCCGGGTCACTTGAACGTGATGAGGTCTTTGTTCCAAAGCCCAAGTCCGAGGTCCCATGGTTTTCAAAGTACTTCAACAACCCACCGGCGTGTGTTAACTCTTGCAGTCACCCTACTTCTGGTTGGCCTTGGTACTTGGCGTTAATTGTTTCTGCCGTTACTATGAGCGTTTTGCCTGCACTTTGATCTTACGGCCAATCTAC
>Unigene000101|m.72 type:5UTR len:435 strand:- pos:746-2052
ATATAAAGCTAAAATATTTTCCCAGAGAAGTTCATGGTTTTAAAACCTTTTACAAAAAGATTAAGATTTACCAAGAATCCCTGACATCACACAAGTTGAAGACTGGGAACGATCCTCAATAGATATACATAGCCAGGCTCAGAATAATAAAAGAACGACGGAGGCAACAATCCAATTAAGACCGACTTGGCACACTACTGCTACAATACAAACAATAAAAGGACTCTTCTCGACCAAACAAAAGGACTTGATAGAACACTACATGTTCCTGAGGACCAACTGGTACCCCATTTTGTTTTTCATTCAACCCGACCAGGTTTGGGAAAAGAACATCTGACCACTACACCACCCGCCGCCATCTCCAGCAAAACCTCGTCTGCTGCCTTATTCCCGACCCACCATAGGACCTTGCACTGGCACATCCTCAGTGACGCCTGAGAATGGACCATACGACCTGGAGAGCAACAACTTGACAACTGACCGACCTTAACCCATTATACTGACAGTGACCACGCTACAAAATTCAGCAAAGTGGAATCCACAGAAGGAACAGGGACTCATTCCCACCAAAGCGGGCAGCGCTGGCAGCATAACCGGAGGCAATGCTTCTTCTCCTCCTCGAAACATAAGTTTCAAGATCTTCAAAGCTTTCTCATTATTTTCAATGTTGTCGTGACCCCTTTGAAGGTTCTCAATCTCTTTCTAAACCTCAGCTCATCATAAAAGTGCGCATAAAGTTTGACCACACTGTTGCCCAAGTCCTTTTCAGCTTCTCAAAACTTTAAATGGTTTCAAACCTTCCAACACACATAACTATTTCGGTCAGGGCCGACAAGCAATCGCACAATGCCTTATGCAGCCCTGGTTCACAAGTCTTTATATGATCATGTTAGACAACGATGTTGCAATTTGAAGGGCCCATGCTGCTTCTTTATATATCAACTCAGCAGTTTGAAGTAGGGATGAACACACAGAGACCAGAATATCAGCCTAATAAACCTGTAGCGGTTCAGCGGGATATTTGAGAGAGGTACACAAGCTTCTTTTTTTTTTTTGTGATTGGCGTAGCAGATTCACGAGGCAAGGAAGAGCTTGATGATTGAATAAATTACACTTAGATTGTCTCCAGTGACAAGGTGTCCAACTGTGCGCAAGCGGATGAGGACAGATGGAAGGAATGCGCAACGAGAGCAACAATCGGGGTGGCCAAACACCAGCTTCAATAACACTTGGATTTTATCATTTGTACCATCAGAGAGATACGAGAGCGCCCCAGCTGCATCAGTAAGTACTTCTTCATCATTAGA
>Unigene000101|m.72 type:3UTR len:121 strand:- pos:1-364
CCAGAACTCAACACAACTTGGGGACGAACCCAGATTGTATGACTTTGATAGGATCGTGGACTAACGCTCTTCAGAAAAAGTAATTTCCGAAACTGAGTATGGCCGTCAAAGGCTTAAACATTGGTTCATCGGAATACACGCCTTGTAAAGCAGGAGCTGCTAACTTCTTCTCGATTTTGGAAGCGGTCATGGAAAAGGGGAACTGCTGGGCCTGAATCCCTTCGCGTCTTCTTTTCTGAAGACTCCTCTCTCTTGCTCTTCCGGATTCAACCATGTGTCTTTCTCCCTCCTCGCCTTCTTCCGCATCTACGGCCACCTTGTATCGTTATTACGAACCCGGTTCTCGCGTTTGGTCAACGACATC
>Unigene000102|m.73 type:5UTR len:538 strand:- pos:842-2456
GGAATGTTCTTTTATAAGAGTAGAACTTTCCCAAGTTCCATCGTTAGGCGACGTGGGACCTAAACATAAAAATATGAAAACCAATAAAAAACGTACAAGCACACGCATACGATGTGGACTAAACATGCACAAATACATGATGTCTTATCATATGGAGGATGATGGTATAAATTATGTGTTTTTAGGGCATATGACACATTTAGTGACAAATAAACTGCTCGGAATTTCTCTCTGAGTCCAGGCACACAAAAGTAGTTATGACACCTCACTTCAAGGAGGACATTCCATAGATTAAGAAAGAAGTGATGATTTAGGCAGTCACTTTAGGAGTGAGTGACACCCTTCTCCGCGACCTTCATGGCCTCAAACCTTGGCTCCTTGTCCTGGAACTTGAGCTTTGCGTAAAGTTTCATGTAGTCTTCAAAGACAAATTTTGGGTACACTGGCCTTGTTCCTTTCCACAAGTTTAGGTGCTGGATAGATGAGGGCATCACTGCCTGGATGTAGAAGGAAGCAATTGAATCCTTGTACCTTGTGTGTGAATTAGAACGCGGTGTGGAACGCTCTTGTATTGCCATTGGTGATCACCTCAATTGATCACCGATATTGATGACAAGGGAGTGGGCGCATTGGGGGACATCAATCCATTGCCATCTTTGAGAAGCTGCAAACCATGACTTGTCATCTTGCAATAGAAGGATAATGCCACCGGCGTCAGTGTGGGCACGCAGCCCCTGACAAGGTCGGGCGAGGGCACGGTGGATAGTTACCGATCTTGGTTCCGAAAGTTGGTTTTTGATCCTACAAGGCCTTTTCAGGTACCCTTCTCGAGGCCGAGATTCTCGACAGCAAATCCAGGAGTTGCTCGGCTAGTTTCTCCAACTCCAGAGCAAATTCCTTCATAGCCTTCCTATACTCGTCATCCAGATCAGGAACTTCAAAATGTTGGACTCAGGGAGGTGGCGCAAGTGGAAAGTGCTCTCCCAGTCCATGTCAGTGATCTCTGTTTCCACTCCATCAAGGGCTCTGCTTGCAACCAACTCCCTGAACTTGTGCTCCATGTCTGTTGTAATGCTCTTTGGTCAATTTCTCCACTTTGTCCATCAGATCATAAGAAATGCCATGATCATTACCTCAAAGAAGCCCAGTTCTGACAGGCGTCTTGATCCTCTCCATAGTTGCTGCTCGCTCTTCCCCATTCAGATGCTCCATGTTAATAATTGGGAGGAGCGAGCAGCAACTATGGAGAGGATCAAAGACGCCTGTCAGAACTGGGGGTCTTTGAGGTAAGGAATCATGGCATTTCTTATGATCTGATGGACAAGTGGAGAAATTGACCAAAGAGCATTACAACAGGAGCATGGAGCACAAGTTCAGGGAGTTGGTTGCAAGCAGAGCCTTGATGGAGTGGAAACAGAGATCACTGACATGGACTGGGAGAGCACTTCCACTGCGCCACCTCCTGAGTCCAACATTTTGAAGTTCCTGATCTGGATGACGAGTATAGGAGGCTATGAAGGAATTTGCTCTGGAGTGGAGAAAACAGCCGAGCAACTCCTGGATTTGCTGTGCGAGAATCTCGGCCTCGAGAAGGGGTACCTGAAGAAGGCCTTGT
>Unigene000102|m.73 type:3UTR len:146 strand:- pos:1-439
AACTTTACGCACAGCTCAAGTTCCAGGACAAGGAGCCAAGTGTGAGGCCATGAAGGTCGCGGAGAAGGGTGTCATTCAGCTCCAAAGTGACTGCCTAAATCAGTCACTTCTTCTTATATCTATGGAATGTCCTCCTTGAAGTGAGGTGATCATAACTACTTTGTGTGGCTGGACTCAGAGAGAAATTCCGAGCAGTTTATTGTCACTAAAATGTGTCATATGCCCTAAAAAACACATAATTATACCATCAATCCTCCATTATGATGTAAGACATCATGTATTTGGCAGTTTAGTCCACATCGTATGCGTGGGCTTGTACGTGTTTTTTATTGTTTTCATTTTTTATGTTTAGTCCCACGTCGCCTAACGATGGGACTTGGGAAAGTTCTTCTTATATAAAGAACATTCCTTTACCGTATTTTCTATCTTTATCCAACTA
>Unigene000103|m.74 type:5UTR len:34 strand:+ pos:1-102
AGACGAGATCTTCATTCAAATACAATTTTCTGATCATCCCCAACATCCATTGGAAAGTTTTATTCATCTAGAAACATGACTACAGACAACACTTTATATTAG
>Unigene000103|m.74 type:3UTR len:21 strand:+ pos:466-529
TGCTAGTCCTTGTACACAGCCCTGGTTCTGCTTTACTTATATTTGTTTGCTTTCTGGATTTTTT
>Unigene000105|m.75 type:5UTR len:192 strand:+ pos:1-576
CACCCCCCCACCCCCTCTGACCAAAGCTTGATATAATAACCATATCAACCACATACATCTGTGTGGTTTGAGATGACAAGGCGGTGCTCTCATTGCAGCAACAATGGGCACAACTCAAGAACATGTCCAACAACAAAGGGTGTCAAGTTATTTGGAGTTAGGCTTACAGATGGTGGTTCAATAATCAAGAAAAGTGCAAGTGTTGGGAACCTCTCGCATTATTACTCTTCACCTTCATCTTCTGTCTTCTCCTAGCTCCCCTCCTTGTGATCCTATAGCTGTTACTGATGGTTATGTTTCTGATGATCCTGCTCACACTTCTTGTTCTTCTAACTGCCGCGGCGGCGGCGGCGGCGGCGGTGGAGGCCTTGATAGGAAGAAAGGCACACCATGGACTGAAGAGGAGCATAAATTGTTCTTATTGGGTCTTCAGAAGTTGGGTAAAGGAGATTGGCGTGGAATTGCGCGCAATTTGTCATCTCCAGAACTCCTACCCAGGTAGCTAGTCATGCTCAGAAATACTTCATCAGGCAGAGCAACTCAACTAGAAGAAAGAGACGTTCCAGCCTATTCGAC
>Unigene000105|m.75 type:3UTR len:135 strand:+ pos:940-1345
TGAATTGGAGGGAATGTCTAAGCTCAGCTTAGGAGCACCTTTCCCTCGTTTTATGGAACCATCACCACTTTCGCCTAAAACTGATTGGATCTTCTTCAAGGCAGTCGGCGTTTCATGCAAACCAACCAGTTAATAGATCAGATTTGAGAAAGCGGGACGGTAATGCAATTCCAGCAGCTTGAAAGATGGAAGGGGTTGGTTGTTTTACTTCCTTATCTATGCTTTAATTTGTGCTTTGATATGTTCATGTTCAACTTTCATACTATTTTTAACTGAAATGATGGAAACTCCATTAAGTGTAACAACCTGATGTTTTTTTTTCTTTACCAGTTCTCCACACTATCTACATTTTATAGGCTCAGATTCATTTTATAAGAATATGGCACCCTGACCTCCTCAGATACCA
>Unigene000106|m.76 type:3UTR len:197 strand:+ pos:390-981
TTGGTAACAAAGTTGATAAGGAGAGTCAAAGGGTTGTCACTACGACAGAGGCTATCAAGTTTGCCGGAGAAAATGGTTGTCTTTTCCGTGAATGTAGTGCTAAAACCAGAGTTAATGTGGACAAATGTGTGAGGAGCTGGCTCTGAAGATATTAGGTAACACCAAGTCTATTGGCTCAAGGCTCAAGTGGGGGAAAGTAATCATTTCCAAAAAAGAGCCCCCAAAAGTTGATGAATCAAGTAGCAGCTGTTGCTGCTGATGGGGATGATTCCTTGTGCAAGTAGGGGTGGAGCTATAAACTATTTTTATTACTTTTGCAAGAACAGGTATCTCGGATGCCATCAGTTGTGATTTTTTCATTCCCTACAGGTTTGTTAGATCGCACGATTTACGTGCCAGCCTTGTCGAAGAAATACTCTTTCTGTGTGTGCTTTTGGCACTTTGTTTCTGTAACGGCTTTTGTTGTAATATTTAATAAAACTATCACAATGTTTTCAAGTAAAGAGGTGGCCCAATGGTAGTTATTTTGGACCACAAGTGTGAGCTCTTGAGTTCAAGACTCCTCAAGGGCAATTTGTATATTGATAATTAT
>Unigene000108|m.77 type:5UTR len:356 strand:+ pos:1-1068
TCTTAACCCAAACTTCTACAGATACCAACCAATTTTAATCTGTTTTCTCCTCTAATCAGCGACGCTTTATTTCTCTCCGGTTTTTCATTCATTTGTAAAAGATTGGAAAATTACGGCATAACTCTTGGGATTGAGTAACAGGTTCAAAGTGGGGTTAAAAAAAACTTTGCATTCCCAAGGAATTGTAGTTTTAGATGCAAAGCTACATCGGCCCCCACCTATAGGAGTATACTAGTAAATTGTTCTGCGGAATACTTTATTTATCGACCGACGTAGTAATTGTGTCTTCTGGAGCCACAATAGTGTTTTATGTCCATCACCATAAAACGTCCTGCCAGTCACACCTTCCATCAAACGACGCTTCCCTACCCCAATCTGGCAAATCACGCCAATTTCATCCATAATTCCTGTCACAGTTGGTGTCCTTGTGTAATTTCCTTCCTATTCCGGCGACCCCCCTTGCTAATCGAGCCATTGGATGCTCCAATTTTTGAAGAAGAAGAACCCTCGTAATCCAGATCCGGTCCTTGACTTACATCGGTCCTTACCGCACCTTGGTTACTAGCTTATCATGAACCCACATCAAGATTCAGAAAACATTACGAAAACTCCATCTTCTATGGGAAGAAATTCAAACTCATCTGGATATGTCTCAACGCAGATTGGATGAAGAGCAGCGGCTTAGTCAGAATCTTTTCCGCCAATATCAAGATTCTCAAAGAAGAATTAAAATCCTTAAGATTTATATTGGAAATGCTGAACAGTTTGCAGACAAGATTCGAGCAAAGGAGGATTCAATCAGGTCAGTTCTTTATGAGTCATATCAATCTATTGTGAATAGCGGTGCAAAAGATTCCCAACTAACATCAGAAGAGGTTGCCAAGAGCTCTGAATCATCTGCTACAAATCATTGGAATTGAAAGAGAGAGAGACCTTTCTGATGAAAGATGAATCAACGTCTCTGATTTCTGCTACAAATTCATTGGAATTGAAAGAGAGAGAGACCTTTTTGATGAAAGAATGAATCAACGTCTGTGATTTCTGCTAAAACAGCGGCAGGTACAATTG
>Unigene000108|m.77 type:3UTR len:262 strand:+ pos:1900-2687
GCTGGAGAGGCCAAACAGAAACTTCAAACAGCGTCCGATGGTTTACTGCAGCTGGCATTAGCATCAGAATCACTGGTATCTGCGGATAAACCTACAACTGCAACTACAATAGCATCATCAGACCAAGGTCATGATCCTGATCAGAAAACGCCACCAAGTTCGCGTGCTTTCCCCAAGTCCTGCATTAACTTCTTGTAGATGTTTATGGTCTGGTACTCTGGTTCCAAGCATGTTACCTTTCCAAGTCATGGTTTGCTCGATGCAGTTTAAAGGGTTAATTTTTTGCGTACTCCTAATGTGATTGGCCCTTTATGGAGAATTTCGGTGCTATCCTGCATAAAGCCCAATGCAGATGGTCTTCATGTCAGTCAAGGCAAAGTGATCAACAAATGTCTTATGGCATGAATATGATTGAGCTCTCGGGCCAGACATAACTCGAGTCCATCAAGGGTGGTCTGGCCGACGCCAAAGGCCGGTGGAAGGAACACTGTACATAACATGGTGCTATATAAGCATGTGGAATCAAGTTCGAGGGCTTCTGAGAGTCTCGATAGCAGAAAGACAGAATTACCTTGAAAGCAGGCAGGCATGGAAGACATCCAGGGGGGCCGAGTTTGAACTTGTGGCTGAGGGCGTAGTACGAAAGAATGGTTTCTAGAGTGCAAACAGTTTATTTCCTTTTGGCTATTAAAATTCTCTCTGTCATTTGATTCGCTCTAATTGGGAAACAGTCGAATTGAAATAGGTCGATAGCAGTGCATTCTCGTGTCTAGCAGATTTTTACTTGA
>Unigene000109|m.78 type:5UTR len:526 strand:- pos:1309-2888
CATAAAAGGCATACAAGAAAAAAGGAGGAAATTCTCAGAAGTGCTGCAACCTATAGCAACAACTGATGAACTGATATGCTTTTGGTTCCTGGATGAGATGATATTAATCGAAGAACCAAGTAGACCTGTTGGGATCCCAAGGTATGATTAGACAGAACAGAGGAAAGTAAATTAGCATTTCCTTCAGTAAACCCATTTGCTTCATCCACAATGACCACTTAACAGCCTCGAGGAAGTTATCGTTTCTTTGAAGTGCATGAACAAGATTGATGTAAGTGATGTGATCAGGTTCGATTCCCTTTTTCCGCATTTCCTTTACTACATCAACAGCCTCTTCGACCATTCCAGCAATCCCATATGCCTTTATTATGGGTTGTAACTGCACAAATTTGGTTCTAGCCCACGTTCCTTGATTTCAGATAGCACAGCTGAAACTTCTTCAATCACCCTTGCTCTCCATAGATATTTATCAGAGTACCATATGTGTAGTGATCTGAAGCAAGGCTTGACTCCGTCAGCCTTAGCAACACACTTTTAAAATTCTCCATTTGGCAATCTTTCCATAGGCATCCAACATACAGTTGTAAACTTCAAGAGATACAGAAAACCCACTGAATTCCATTTTCCGGACAGTAGCTCGCATGTTGTGAAGTCCTTGTTCTGGGCATATGCAGCAATAATTGTATTGTAAGATATCACATCCGCCAGTCCTCGTGTCCTAGCCATCCAGAACACTTTCCTAGCCTTCTGAATAGCCTTTCTTTTCCATAGACATCAGCATACATTGAATGTAATAGTATTCGGTGAGAAACCGCGTGAACCATCTCATCGAAAACACGTGTGAGCTCATCAACAGGCAAGGCTCGGGCACAGCAATTTATAACACAGTTATACATTTCCTCATCCAAGCAATCCCACTTTTCATAGTGTGAAGTAAGTTCGGCCAACTTCCCTTGTAAACCACACCGCTGATAAATTCTGAGCATGTCACGGAACAAAAAGCGTCAGGAAGGATGTCTTTTTTCTTACTCATTGTGTCTAAACTAAACAGCATCTTCCAAAGATCCATCTTTGATATACATCCTCACGACAATGCTATACGCAACCATATCTAAGGCAGTGCCCGAAGACTCAACATCTGATAAAGATCCTTTGCTCGGTGAACTGACCATGCTGCCATAGATGTCTATCATTGTGCATGTGATGTGTAAATTTGGATTGGCATCCGACTTGGGCAGTTCATGAATATCTTGATGGCTTCCTCATGAAGACCTAATTCCTTGCAAGAGCAAATTAGTAAATGGTACAAGTTGTCCTCAAACATGACATCATTCCACTGCTTTTCATGAAGAAGTCGCAAGCATCATCGACCAATCTGTGTTTTACATAAGCCATAGCCAAGATTGAACATGAAGTCTGATCGCCTAATAGATTTGATAAAAGGCACCTTTCACGACAAGAGGGATCCTGTCCACCTTTTCAACTTTCTCATATACTTGTAGAAGGCTACTAAGGATACAAGATATTGGCACCCCATTTTTCTCATATCTTCAAGTGTTTCAAGAGTAGCCTCTTCATCC
>Unigene000109|m.78 type:3UTR len:316 strand:- pos:1-948
GAACAACATTATCCTGTTTCATGAATCCAATGATCTCTCCGACTTATGATACATACCCAGTCGGGTGTATATCGTGATCATCGCAGAGTACCCAGATACGCATTTCAGATTAAGGTTCCTCATCTGGTGAAAGGCAATTCCGCTTCCTCAACATTGCCGCCCTTCTGGTAAAGGGCCATGGCATACGAAAGTGGCAATGTTGGGGTGGACATTTTATTAGCATCAAATTGAGCCATTTTGTAGCCAACTGTGGTAACCCCCTTTTGTAACATGCATAATAAGTGTGTAAAGACCTGAAAATCGAGTTTGTCGCCGAAATGGAGAATCATTTCTTGAAGAAGGTTTTCCGCAGTTTCCCAGTCCTCTTTCCTACCCAGCACCCGGAGAACATAATTGAAAGCTGTAACATTACTGCCAATTTTCCATTGGCCCTCATCCACTCGAAAAAGCTCAAAGTCTTGGGGTGGCTGCACCGTTCTAGCTGTTTCAAGATGGCGTTGCAGTGCTCCACGCTAGAATCCGGTGTGATATTAGCAAGTTGAACCTCCAAATTTCTTGTTCTTGGGGTTTGGAGATAGTTTGAAATCTCTTCCATATGGTGCTTCTCTTCTTCTCCTTCTTGTCAGGGTTGGGTTGGGGTAAGTCCATCAATCTGTTGATACTGGATGAATGCAGTTAATGGGTTTAAGTCTAGTGGTGGTGAAATGAATCTGAAGGAAGTAGGTCTGAAGGAGATAAAAGTTGGATTTCGAGTGTTGTTGTTGTTGTTGTTGGTAGACATTCAGGAATTTGATGGAGGCCATGCTTGCTGGGGGTTTAATTTGAATTCATTGCAGATATCACAATCACAGTCCGAAAGAAGAAGAAACACGAATTGAACACCAATCATAAACACAAATTCGGTGGTTACCTCCACACGCTTCTGTGAAGTGCTGCTGCTAGCGGGCA
>Unigene000110|m.79 type:5UTR len:492 strand:- pos:1109-2584
TTAGATATACATATACTCAGCTCTTACACCAGTATCCCAAAACAAAACAACAAAATTGATGATATATAAAAGCAAAACAGCATTACATAGTTTCATAAAATAGCACAAGCCAATATGCAGCATAAACATATAGTGAGATGCTTTAAAAGTTTGGGGTACTTAAAAGAGTGACCTTAAGCTTGGGTTTCTCCCATTAAGGGGCTTCACATCCCAGGTGAAGTCAGGATCCTCCCTGCCAAAAGTGACCATAGGTGCTGTCTTCAAGAATCCTTGTTACCACCCCTCTTGAGTCGAGGTAATGGAGACATGCCAGGGCTGAAGTCAATGTCTCCTCACATCTTGAGAACTCCCGGTCGTGGATCTTTCAGTTCCATAGGTATCAACAAACACAGACAAGGGCTGGGAACACCAATGGCATACGAGAATTGTACAATGCAACCACGGGCCATCCCACTGGCAACAATCTTTTGGCTGCCTGCCTAAAATGTAAGCCCACTCCTATCGACCTTTTGGATCTTTGCCGAAAAGGCACACCACCATGGGCTCCCCAGCCTCCAAGTATCAATGATGATCTTGCGTCCAGTTAGACCTGATCACCATGAGGACCACGAGGACGAAACGACCTGATGATTGAGGTGGAAGATGGTTTTTCTCATCAAGGTACTTCTCTGGACAACTGGCTGATGACATGCTCCTTGAGACGACCGCACTCTCATCATTGGTCACAGTCTCATCGTCTGGGTGGAGTGAAGGACTGTGTGTACACGTAGGGAATCATGGCACCTTTATCGTTATGGTATTCAACGGTGACCTGGGTCTACCATCGGGCTCACCATGCACACGTACCATTCTGCGGACCTCGTAAGACGAGCCCCAAGCTGGTTTGGAGCAGGACATGGCTGAGGGCATCAATTCGGGGGTCTCATCAGTGGCATAGCCAAACATGTGTCCCTGATCTCCAGCACCGATTTCCTCAGGGCGCTTGGTGAGATGTCCATGGACACCTTGCGCACTATCCAGGGCTCTGCTGCTCAATGTTAACCAAGACCTTGCAGTATATCAGCATCAAGACCCACATCATCCGACACAATCCAATATTACGGCAGTTATCACGAACAATCTTTTCATAATCAACCTTGGCCTTGGTTGTGATCTCCCCAACACCATCACCATATTGGTCTTGGTGCAGGTCTCCCAGCTACCTTGCTTTCAGGGTCCTGTTTAAGGCAGGCGTCAAGAACAGCATCGGAGACATGGTCGCAAAGCTGTCGGGGTCCCTCGTTGACGGATTCGGAGGTGATAGGAAAGTTCCATTTCAGAAGCTTAAAAATAGGAGGGGAGACAGAGAAAGCTGATGCGGCTGCAGATCTTCGCTTTCAACCCTTTTTAGAGGCGAAGAAGAGACCTACACAAGTACCCCCCACCCCACCTACCATATCCCACCGCCCTACCCACCCACCCTACCACCTACCCTAA
>Unigene000110|m.79 type:3UTR len:107 strand:- pos:1-322
CCACACCACCCCCCCCCTTACCCCACCCCCACCCTATACCCCCCTACCCCCCCCGTACCCCCCCCCTAAGTAAACCCCTACCACCCCTACCCCTACCTACCCCACTACCCCCTTACCTACCCCTACAGCTACCCCACCCCCCGTCCCACCCCCGTACCCTACAACCACATCACCCGCCACCGAACCCGTACCTACCTTACCCCAAGTACCCTAACCCCCACCCAGTACCTACTACCCCCAGTACCCCAGTACCGTACCCCACCACCCCCTTACCCCACCCCCTCCCCGTACCCCCCCCCCACCCCCAGTACCCCCCCCCACC
>Unigene000110|m.80 type:5UTR len:451 strand:- pos:1230-2584
TTAGATATACATATACTCAGCTCTTACACCAGTATCCCAAAACAAAACAACAAAATTGATGATATATAAAAGCAAAACAGCATTACATAGTTTCATAAAATAGCACAAGCCAATATGCAGCATAAACATATAGTGAGATGCTTTAAAAGTTTGGGGTACTTAAAAGAGTGACCTTAAGCTTGGGTTTCTCCCATTAAGGGGCTTCACATCCCAGGTGAAGTCAGGATCCTCCCTGCCAAAAGTGACCATAGGTGCTGTCTTCAAGAATCCTTGTTACCACCCCTCTTGAGTCGAGGTAATGGAGACATGCCAGGGCTGAAGTCAATGTCTCCTCACATCTTGAGAACTCCCGGTCGTGGATCTTTCAGTTCCATAGGTATCAACAAACACAGACAAGGGCTGGGAACACCAATGGCATACGAGAATTGTACAATGCAACCACGGGCCATCCCACTGGCAACAATCTTTTGGCTGCCTGCCTAAAATGTAAGCCCACTCCTATCGACCTTTTGGATCTTTGCCGAAAAGGCACACCACCATGGGCTCCCCAGCCTCCAAGTATCAATGATGATCTTGCGTCCAGTTAGACCTGATCACCATGAGGACCACGAGGACGAAACGACCTGATGATTGAGGTGGAAGATGGTTTTTCTCATCAAGGTACTTCTCTGGACAACTGGCTGATGACATGCTCCTTGAGACGACCGCACTCTCATCATTGGTCACAGTCTCATCGTCTGGGTGGAGTGAAGGACTGTGTGTACACGTAGGGAATCATGGCACCTTTATCGTTATGGTATTCAACGGTGACCTGGGTCTACCATCGGGCTCACCATGCACACGTACCATTCTGCGGACCTCGTAAGACGAGCCCCAAGCTGGTTTGGAGCAGGACATGGCTGAGGGCATCAATTCGGGGGTCTCATCAGTGGCATAGCCAAACATGTGTCCCTGATCTCCAGCACCGATTTCCTCAGGGCGCTTGGTGAGATGTCCATGGACACCTTGCGCACTATCCAGGGCTCTGCTGCTCAATGTTAACCAAGACCTTGCAGTATATCAGCATCAAGACCCACATCATCCGACACAATCCAATATTACGGCAGTTATCACGAACAATCTTTTCATAATCAACCTTGGCCTTGGTTGTGATCTCCCCAACACCATCACCATATTGGTCTTGGTGCAGGTCTCCCAGCTACCTTGCTTTCAGGGTCCTGTTTAAGGCAGGCGTCAAGAACAGCATCGGAGACATGGTCGCAAAGCTGTCGGGGTCCCTCGTTGACGGATTCGGAGGTGATAGGAAAGTTCCATTTCAGAAGCTTAAAAATAGGAGGGGAGACAGAGAAAGCTGA
>Unigene000110|m.80 type:3UTR len:277 strand:- pos:1-833
CCCACCCCCCCCCTACCTCCCCCACCTACCCCCCCCCCCCCCCCCCCTACCCCTAAAATACCCCCCCACCTACCCTCCCCACCACACCCTAACCCCCCCAGTCCTAACCCCCCCTACCCTCCCTACCCCGACCACCCCTCCATCCCCCATACCCAACAAGTACCCCCTAACCCGACCCACCCCCACCTCACCCCCCTACCCAGTACCCCCCCACACCGTACCACTCCCCTACCCCACCCCCCCGTACCCCACCCCCCCCCCCCCCCGTACCCACCACCCTACCCCGCCCCCACCCCCCGCCGTACCCCGTAACATACCCCCCCGTACCCCCCCAGTATCCCCCCCCCTACCTACAACCCCCCTCCACCACCCTACCACCCTAACCACCCCGCCCTCCCCCCGCCACCTCCCCCACCCACAAACCTACCTACCCCGTACCCCCCCCCTACCTCCCCCCCCTTACCCCCCCCAACCCCCAAGTACCCAGTCCCACCAACCCCCCCCCCCATAACCACACCACCCCCCCCCTTACCCCACCCCCACCCTATACCCCCCTACCCCCCCCGTACCCCCCCCCTAAGTAAACCCCTACCACCCCTACCCCTACCTACCCCACTACCCCCTTACCTACCCCTACAGCTACCCCACCCCCCGTCCCACCCCCGTACCCTACAACCACATCACCCGCCACCGAACCCGTACCTACCTTACCCCAAGTACCCTAACCCCCACCCAGTACCTACTACCCCCAGTACCCCAGTACCGTACCCCACCACCCCCTTACCCCACCCCCTCCCCGTACCCCCCCCCCACCCCCAGTACCCCCCCCCACC
>Unigene000110|m.81 type:5UTR len:583 strand:- pos:834-2584
TTAGATATACATATACTCAGCTCTTACACCAGTATCCCAAAACAAAACAACAAAATTGATGATATATAAAAGCAAAACAGCATTACATAGTTTCATAAAATAGCACAAGCCAATATGCAGCATAAACATATAGTGAGATGCTTTAAAAGTTTGGGGTACTTAAAAGAGTGACCTTAAGCTTGGGTTTCTCCCATTAAGGGGCTTCACATCCCAGGTGAAGTCAGGATCCTCCCTGCCAAAAGTGACCATAGGTGCTGTCTTCAAGAATCCTTGTTACCACCCCTCTTGAGTCGAGGTAATGGAGACATGCCAGGGCTGAAGTCAATGTCTCCTCACATCTTGAGAACTCCCGGTCGTGGATCTTTCAGTTCCATAGGTATCAACAAACACAGACAAGGGCTGGGAACACCAATGGCATACGAGAATTGTACAATGCAACCACGGGCCATCCCACTGGCAACAATCTTTTGGCTGCCTGCCTAAAATGTAAGCCCACTCCTATCGACCTTTTGGATCTTTGCCGAAAAGGCACACCACCATGGGCTCCCCAGCCTCCAAGTATCAATGATGATCTTGCGTCCAGTTAGACCTGATCACCATGAGGACCACGAGGACGAAACGACCTGATGATTGAGGTGGAAGATGGTTTTTCTCATCAAGGTACTTCTCTGGACAACTGGCTGATGACATGCTCCTTGAGACGACCGCACTCTCATCATTGGTCACAGTCTCATCGTCTGGGTGGAGTGAAGGACTGTGTGTACACGTAGGGAATCATGGCACCTTTATCGTTATGGTATTCAACGGTGACCTGGGTCTACCATCGGGCTCACCATGCACACGTACCATTCTGCGGACCTCGTAAGACGAGCCCCAAGCTGGTTTGGAGCAGGACATGGCTGAGGGCATCAATTCGGGGGTCTCATCAGTGGCATAGCCAAACATGTGTCCCTGATCTCCAGCACCGATTTCCTCAGGGCGCTTGGTGAGATGTCCATGGACACCTTGCGCACTATCCAGGGCTCTGCTGCTCAATGTTAACCAAGACCTTGCAGTATATCAGCATCAAGACCCACATCATCCGACACAATCCAATATTACGGCAGTTATCACGAACAATCTTTTCATAATCAACCTTGGCCTTGGTTGTGATCTCCCCAACACCATCACCATATTGGTCTTGGTGCAGGTCTCCCAGCTACCTTGCTTTCAGGGTCCTGTTTAAGGCAGGCGTCAAGAACAGCATCGGAGACATGGTCGCAAAGCTGTCGGGGTCCCTCGTTGACGGATTCGGAGGTGATAGGAAAGTTCCATTTCAGAAGCTTAAAAATAGGAGGGGAGACAGAGAAAGCTGATGCGGCTGCAGATCTTCGCTTTCAACCCTTTTTAGAGGCGAAGAAGAGACCTACACAAGTACCCCCCACCCCACCTACCATATCCCACCGCCCTACCCACCCACCCTACCACCTACCCTAACCACCGTACCACCTACCCCTCCACCTACCCCCCCCCCCTCAACCCCCTACCCCCCCCCGACCACCACAGTTACCTACACTCCCTCCCAGAGTAACCTACCGCCCCCTACCCCACTCCAACCCCATACCCCCACGCCTACCCCCCAACCACCCCTCCCCACCCACCCCCCACCAATCCCCTACCACCTACCTCCCCCCCTACCCCGCACATACCGTACACCACCCCTCACCTCAGCCCCTACCCCCCACCCCCCCCACCCGTACCCCCCCCCATAA
>Unigene000110|m.81 type:3UTR len:173 strand:- pos:1-521
CATACCCCCCCGTACCCCCCCAGTATCCCCCCCCCTACCTACAACCCCCCTCCACCACCCTACCACCCTAACCACCCCGCCCTCCCCCCGCCACCTCCCCCACCCACAAACCTACCTACCCCGTACCCCCCCCCTACCTCCCCCCCCTTACCCCCCCCAACCCCCAAGTACCCAGTCCCACCAACCCCCCCCCCCATAACCACACCACCCCCCCCCTTACCCCACCCCCACCCTATACCCCCCTACCCCCCCCGTACCCCCCCCCTAAGTAAACCCCTACCACCCCTACCCCTACCTACCCCACTACCCCCTTACCTACCCCTACAGCTACCCCACCCCCCGTCCCACCCCCGTACCCTACAACCACATCACCCGCCACCGAACCCGTACCTACCTTACCCCAAGTACCCTAACCCCCACCCAGTACCTACTACCCCCAGTACCCCAGTACCGTACCCCACCACCCCCTTACCCCACCCCCTCCCCGTACCCCCCCCCCACCCCCAGTACCCCCCCCCACC
>Unigene000110|m.82 type:5UTR len:687 strand:- pos:522-2584
TTAGATATACATATACTCAGCTCTTACACCAGTATCCCAAAACAAAACAACAAAATTGATGATATATAAAAGCAAAACAGCATTACATAGTTTCATAAAATAGCACAAGCCAATATGCAGCATAAACATATAGTGAGATGCTTTAAAAGTTTGGGGTACTTAAAAGAGTGACCTTAAGCTTGGGTTTCTCCCATTAAGGGGCTTCACATCCCAGGTGAAGTCAGGATCCTCCCTGCCAAAAGTGACCATAGGTGCTGTCTTCAAGAATCCTTGTTACCACCCCTCTTGAGTCGAGGTAATGGAGACATGCCAGGGCTGAAGTCAATGTCTCCTCACATCTTGAGAACTCCCGGTCGTGGATCTTTCAGTTCCATAGGTATCAACAAACACAGACAAGGGCTGGGAACACCAATGGCATACGAGAATTGTACAATGCAACCACGGGCCATCCCACTGGCAACAATCTTTTGGCTGCCTGCCTAAAATGTAAGCCCACTCCTATCGACCTTTTGGATCTTTGCCGAAAAGGCACACCACCATGGGCTCCCCAGCCTCCAAGTATCAATGATGATCTTGCGTCCAGTTAGACCTGATCACCATGAGGACCACGAGGACGAAACGACCTGATGATTGAGGTGGAAGATGGTTTTTCTCATCAAGGTACTTCTCTGGACAACTGGCTGATGACATGCTCCTTGAGACGACCGCACTCTCATCATTGGTCACAGTCTCATCGTCTGGGTGGAGTGAAGGACTGTGTGTACACGTAGGGAATCATGGCACCTTTATCGTTATGGTATTCAACGGTGACCTGGGTCTACCATCGGGCTCACCATGCACACGTACCATTCTGCGGACCTCGTAAGACGAGCCCCAAGCTGGTTTGGAGCAGGACATGGCTGAGGGCATCAATTCGGGGGTCTCATCAGTGGCATAGCCAAACATGTGTCCCTGATCTCCAGCACCGATTTCCTCAGGGCGCTTGGTGAGATGTCCATGGACACCTTGCGCACTATCCAGGGCTCTGCTGCTCAATGTTAACCAAGACCTTGCAGTATATCAGCATCAAGACCCACATCATCCGACACAATCCAATATTACGGCAGTTATCACGAACAATCTTTTCATAATCAACCTTGGCCTTGGTTGTGATCTCCCCAACACCATCACCATATTGGTCTTGGTGCAGGTCTCCCAGCTACCTTGCTTTCAGGGTCCTGTTTAAGGCAGGCGTCAAGAACAGCATCGGAGACATGGTCGCAAAGCTGTCGGGGTCCCTCGTTGACGGATTCGGAGGTGATAGGAAAGTTCCATTTCAGAAGCTTAAAAATAGGAGGGGAGACAGAGAAAGCTGATGCGGCTGCAGATCTTCGCTTTCAACCCTTTTTAGAGGCGAAGAAGAGACCTACACAAGTACCCCCCACCCCACCTACCATATCCCACCGCCCTACCCACCCACCCTACCACCTACCCTAACCACCGTACCACCTACCCCTCCACCTACCCCCCCCCCCTCAACCCCCTACCCCCCCCCGACCACCACAGTTACCTACACTCCCTCCCAGAGTAACCTACCGCCCCCTACCCCACTCCAACCCCATACCCCCACGCCTACCCCCCAACCACCCCTCCCCACCCACCCCCCACCAATCCCCTACCACCTACCTCCCCCCCTACCCCGCACATACCGTACACCACCCCTCACCTCAGCCCCTACCCCCCACCCCCCCCACCCGTACCCCCCCCCATAACCCACCCCCCCCCTACCTCCCCCACCTACCCCCCCCCCCCCCCCCCCTACCCCTAAAATACCCCCCCACCTACCCTCCCCACCACACCCTAACCCCCCCAGTCCTAACCCCCCCTACCCTCCCTACCCCGACCACCCCTCCATCCCCCATACCCAACAAGTACCCCCTAACCCGACCCACCCCCACCTCACCCCCCTACCCAGTACCCCCCCACACCGTACCACTCCCCTACCCCACCCCCCCGTACCCCACCCCCCCCCCCCCCCGTACCCACCACCCTACCCCGCCCCCACCCCCCGCCGTACCCCGTAA
>Unigene000111|m.83 type:3UTR len:162 strand:+ pos:714-1200
ATGGCACAATAAAAAACAGGAAGCAGTCGAAGAACTTCCCTTTTTGGGTGCTGTGTTTACTGGTATCTGTTTTTGGCATCGTCATGGCTCTGCCTCTTATCCAACTTTAAAATTTCTGATCGTGCGAGGTTAACAGCTTCCGTACAAACTTAATCATGTTCGAAGCAGCTTTCGAAGCTAGTGTTGGATTTATGAATTATGTAACTCATAGGGAGTTGATCAACTGCGGAGAAATGAGCAAATCAGTGTTCTATTTCCTTCAATCTGTGTTGTTCTCTAGCTCAGGGTGAAAAGTACAGTTCATGCTGGCAAAAAGGGGAAAAAAAGAAGGGCAAGAAAAAAAAGGAAAAAAAGGGAATGATCAAGTGGTTCTGTCAGGTGACAACATGCATAACACAAGAATCGCCCCTGCGTTGTCAAGTACTTCCATTTCTAGGTTTTTTTTCTCTTTGAATCCACTACTTATCATGTCTAATATAGTGATTCG
>Unigene000113|m.84 type:5UTR len:246 strand:- pos:303-1041
ACCACGGAAATATCTGCCAAGGACTTATCAACAATACAGTGAACACAATACTGCATAAAAGAAAATAAGCACAATGTACACAATCACTACAACACAAGGATTTATACCGGAATGGTGACGTAGCACGTTAGAGAATGGTGATGAAACTGTGTCTTTAGGTAGGTCGCCTAGCCCTTGAATGTTAGCAAGTTTCACCGAGCTATGACATGATACCGCACAGCACATTGCGCAGATTGTATATTTGTTTAGGCAAGTACTTTGAAGTGTGATACATTAACCGTAAGAGGTCGCTACATGCTTGTCCGGTACTGGTTATCTCAGTATTCGACTGTTCCACTGCAGTTAAGTCGACCGACAAGTCTTTCACCCTAGAACAATATGTACCACAGACACCGTCGATCCCTAGGCCTTCTAAGGATTGCCATTTCAAGCAGAGACAGCATTAAACCCGGACACTTGTTATTTTCCATCAAACTTTAGTACCGCCGGAAAATAAAGTTATGGCCTCGTCGAGCTGCTCTGCAGTAGAAAATAGAATACCATGGAAAAATATGGTAACACAAGAGAGTAAGAAGTGTAAGATGTAATATTAAGAAGTGCAAGAGAACTTATCTGCTGATCCATGAAGCGTTGTGTAAGAATACAGATTTTCTTTGAGGAATATCTTCAAACATGTATAGATCATCTATCGGAAGCCATCTTAATTGCAATTACAGGATGCTCACCCGTTTTGAGATAA
>Unigene000114|m.85 type:5UTR len:509 strand:- pos:880-2408
AACCAAAATATTTTTGTATAGAACTGAAAAAACAGAGACCGTTTTTTTTTCTGATCACTCAGCTGTGAGCTCTCTCTTGAGGAGCTCTTCATAGGGCTTGCCTAACTCTACTGTGATCTACTGATTACACGATTCGCTTCAACACGGACTCGAATACACATAGCTTGATACACCCGGCCATGATCTGTTCAATGCCAGGAGACATATAGTTTCTCAGTCTTTCGGAGCATGCTGGATGACGCCAAAAACTAGGGCTAAAATTTGCGGCGACCTGAGATCGGAGGAGTGTTGGTTGTTTTCCGTCGAAATCAGGAAAATTTTAGCTTTTTTTCTTACTGTGTGTGTGTCATGAGCTTGTGTTTTTCGCTTTGTCGTGCGCATTTCTAGCAGAGGGAGAGAACGGGGTCGTCGTCGTAACGTCGATACCTCAAAGGTTAGTCTGGTGATAACTGGGTGAGTGTGTTGTAGACTAGGATACGTTGCTTTTTATCTTGTATTTCTATGTATTGCCGTGTGTCGTTTCTATTATTAGTTTTTCTCCTTTTATTGTGTTATAATAATGTTAAGAGAGCAAAGAAGTTGCATGAACAGATCAAATCGGCCAACAAATTGAAGACAAGGAAGGAGGAAGGTACAATGGGGGGCACAATGTGAATGATGTTGAATATGTTGAATTCGGGGAGGGTGGGGCTTCCCCAAGATTGGAGAAATTCAGCAGGATTTCATTATTGCCCATTGTTTCCTCAATTCTTCTACGAGGTGTCCGGGAGGACCATTTGGTGTGGAAGACAGTGTCGGTGCAGCAGTCCGTTATGGCCCTTCGTTGGTTTTTTGTTTTTCCGGTGATATGGATGTTCCGGAAGCGCTTATAACTGCAAATTGGGTACTATGTTTCCGGAGATGGAGGATATGTTGTTTGGGTCTCGGAAGCCATTGGTCTTTTTGGGGTTTTCAGCAAGGTTGGATGAAATGTTTGGAGTGGGGTTATAGATAATGCTATCTACCCGTTCTCTTTCTAGACTATTGAAATCACGATTCCAGCTATTGGGTGGTGGCTACCGAGGGTAATGGCGGTGCTTCTGTGACTGTGCTCCTAACTTACGTGAATTACAGGGGCTTAAAACGATGGTCGGTGGGTTGCTATTGTGTTAGGGACAGTCTCGCTCTTACCATTCATAAGTCAGGGATTCATATCGATCCCACAGTTTGGAGCCTTCGAGGTGGTTATTGTAAACATTGACAAAGTGGACTGGGGTTTGTACTTGAACACTCTGTCTGGAACTTGAACTACTGGGATTCAAGTAGTACTCTTGGAGGGGAGGGCACAACCCGGGGAAGACACTACCCGAAGGCACTCTTTTATGCGTAATATAGTTGTTCTCGGGTACTTTTCCCTCTCCTCATTGGTACTGTAGCTGTCCCTCTCAATCAAGAAATTGTGGGACTGATGGTTATTTCTCTGATGTTGCTAAAATAATTGGGGTGTGTGGCTAAGAGGATGGATTCAGGGGGCTTCGGCATTTTCCAAC
>Unigene000114|m.85 type:3UTR len:175 strand:- pos:1-525
GGTTGAAGCTGTACGCGAGCTGCACTTTTAGTTGGATTTGCTTTGCAACCTTGCCTCAAGCTCAGTTGAAAAGAACAATGGTTTAGGTTCTCTGTGGATCCAAATCTTCGAGATATTCTTGGTGCTAATCCTCGAAGTGATGAGCCTTTCATGGATTGGTGGGCAATGGATGTGGATAGCCAATATTATACTAGAATGTACGCTTGTTTCAACCTACTGCCAGAATTTTTTCCGGCGTATAACCTTTGTTCTCAAGTGGCTCAACAGAGGTGAAATGGTGATCTTTGCTGCTAGTGAGGCTCTCACGTATCGTATCGAATTAGGCCAGGTTTATCTTGATTCAGAGTTTTGTCTTTACTTTGTTGTTTTCTGAAATGATCTGTATAGTGTAGATAACCACCCTTGTTGGGTTGGCTAAGGTAGGCTTAGATGCTCTCCCTGGCTGGGCATATCCCACGGGAGGCTACCCGGCCATTAGTAGATGTTTATTTGCATAAAATTAGATTCTCTGTTTTAATGAAAAAG
>Unigene000115|m.86 type:5UTR len:152 strand:+ pos:1-457
CTTGATAAATTGCCTCTTAATTATGATCAAGTGTTTTATTCGGGATTTGTTCCGTCCGCACTTGCGTTTCTCCTCAAAGGGAAGGGGAGATTGTTAGGAACTTCCTACTTCATACGTTGCAGTTGCAGAGTTGGGAGAAAACTGTGGATTGCTACAGTCCAGGGCAAGGATTGATGCCGGCGAGTTTCAAGGTCAGAACTGTGCCTCTTGATGGAAGTAGTGGAGCATTTGAAGAAGTTTGGATCCAGATTTTGGCGAGTCGGCTATCGGTCGTGTTGCTCCTGTTGATTCGTGGACTGTGGTGGATAATTTTGCTGAGAGCTTATGGAAAGATTACTGGCGATTATGCATTGCAAGAGAGAGTAGATATTCAGACTGGCATTAAGCTGATTTTGAATTTGTGTTTGACTGATGGCTTTGATATGTTCCCTCGCTCTTAGTCACTGATGGCTCCTGT
>Unigene000115|m.86 type:3UTR len:194 strand:+ pos:767-1350
TTGGCAATCTGCACCTGCTCATATGGATTTTAGGTTCTTCACACTGGGCAATCTTTGGTCCAAATCTCTTCATTGGGCACGCCAAGACAAAATCAGGGTATATTGAATTTGATTGAGGACAAATGGGACGATCTAATGGGACAAATGCCTCTGAAGATTTGTTATCCTGCTTTGGAATATGAAGAGTGGGAATAATCACTGGAAGTGATCCCAAAAATACTCCTTGGTCTTATCATAATGGCGGGTCTTGGCCAACACTTCTATGGCGTTTACACTAGCCTGCATTAAAATGGGGAGGCCAAGTTTAGCTGAGAAGGCTGTTTCTTTAGCTGAAAAGAGGCTCTCCATGGATAAGTGGCCAGAATATTATGATACCCGAAATGGGAGGTTCATGGCAAGCAGTCACGACTTCACCAGACATGGACAATAGCTGGGTACTTGACCTCAAAATGCTGTTGGAGAATCCAGAGTTGGCATCATCCTGATCTGGATGAAGATCTTGAGCTTCTGGAGACCTGCATCTGGCACTCAGCAAACCCCGAGGCAAAATGTTCTCGTAGAGCTGCTAGGTCTCAGATTCTTGT
>Unigene000116|m.87 type:5UTR len:175 strand:+ pos:1-525
TAATACTACTGATCATCTTTATATCTCTTGCTCCGCAACTATTGATGGCAAAACCGGCCACATTCCTGCAAGACTTTCACGTCACTTGGTCAGAAGCTCACATTAAACAATTGGAAAATGGCACTGCGATCCAACTCCTCCTCGATCAATCTTCCGGATGTGTTTGCGTCAAAGAGTAAATACATGTTTGGAAGATCAGCATGAAAATCAAGTGGTACCTGGAGACTGCTGGGACTGTCACCGCATTCTACATGAATTCAGACGCAAAAGTGAACAAGAGTGAACTCGATTTTGAGTTCTTGGAAACAGGTCAGGACAGCCATACACAGTTCAAACAAACGTATTCGCCTCTGGTAAGGGTGATAGAGAGCAGAGAGTGAATCATGGTTCGACCCGTCTGCGCAATTTCACACCTACTCAATCCTATGGAATCGGCAACATATAGTGTTTTCTGTAGATGATGTTCCAATAAGGGTGTACAAGAACAATGAGGCCAAGGGAGTACCCTACCCCCGTTTGCAGCCA
>Unigene000116|m.87 type:3UTR len:50 strand:+ pos:853-1003
GATGGACTGTGCGATACCTGAATAATGTCATACAGTCATACTCTGTTTTATGTTCAACTCTCTTTGATTAATCTAAATGGCCTGGTTAAAACCAAGTCCATAGTTCACAAGAGAAGATACAGTATTGCTTCAGAAAAAGAAAAATCGCAAA
>Unigene000117|m.88 type:5UTR len:208 strand:+ pos:1-625
GAAAGAAGAAGGTAAGGTTTCTCTCCCATCATAATTTAGTACTCTGTTTCTGATCTAATATCTCCATGAGTAATATTCATTTCTAGATCTTTCTTATCTGGCCATTCAATCAACATAAATTTGATAAATATGGAGAGAAAGTATAGATATTGGTTTTTTACAGTTTCCTTTATCTCTTTCACTGTGGAAGTAAAATAAAGAACCAAACGTGGGCGTCTCCGATATGGGTATAAGACTATAACGAGATTTCTGGATGACGTAGAAGTAAGCAATGTGGTGTGGGTTAAGGTGATTGAGGTAATGAAAGTGAGGTTGGGCAAAGGGTGCGCATGATACATAATATGTTGTTCGTGTGCTTGTATAATTTGTTAATGCCCCAGACAAAAAAGATAGTCTTGATTTGTTTCTTTAGGTACTGCCTCTGGAACAAAATTCTGTAAGGTGTTTACACATTGATTTACTTTATTTATAAGTCAGTCTTACAATCATACCAAATTTTTTTATGTTGTGTCACGCGCTTGGCGTAATGCACTATATAACCTCTATTCCTTTGCAATCTCTCAATCCACTCAAATTCCCCATTGTTTTTTCAAACTTTCAAGAATCTATCACCATTTTTTCCTAG
>Unigene000117|m.88 type:3UTR len:226 strand:+ pos:1025-1704
ATGATATAATTTTACTTGAGTATCAGTAAATTTAATCTATCTTGGGTGCAGCTGATATGCAGTATAAAGGTCAAGATGCATGCAAACTTTTTGAGAATAATATTGGTGTACAAGAACACGGTATTGAGGTTCTAAGACAATTATAAAAGCTTCACGTTGATGCAGAAAAGGATGAGGTCTTAGAAATAGATGTCATTGTTGATGCTATCGTTATTGAGTAGATTGATGCAATTGAACTTTTTGACAATATTTTGACTGTACAGTAGGTAATAATATGGAATGGGGCGGGGTGATTTCCATCTCTTCTCCTTGTATAAACGAACACTAGTGGACTTTGTGAAGTTTAAAAGGAGTACACTGAATCACGGGAGCATTGCCTCAGACAGATGAAATTTAATGGTTGATTTTATACCCATGGAGCAGTTCAACAAATGGGAGGAATTATGGACAATCAAGACCAGACCATAAGAACTCTATATTCTATAAATAATGACACGGTTAATTTCTGGTATGAACCCTTTGCCCAATCACATAAACAGCTTGACATACTAGATTTCTGAGTCAGTCGGTTATAGGACTTGATGAATAGTTGAATTAGAGTCCAATTTTTCTGTCAAATGGTCATCTGAATGTGGGTTAGGGTCGAGTTTTTGTATAGAGAATTACTGCTTCACTTGAAG
>Unigene000119|m.89 type:5UTR len:113 strand:+ pos:1-341
TGCCTAAAACCCAACATCAGAAGGCTCGGCAGTCGCCACTTGCATTGCAAACCCTCTCTCAACCATCCTCGTTTACGTCTGTGCAGAAACAACTACAAGCAGCTGAGAAGCTAGCGATTCTCGGCTCATCAGTTCACTATCCTGGTTATCAAGACTATGGCGTCCTCATCCGATGACCAGTTAGATGAAAGCCAATTCAGAAGACCCAGTGGAAAAGACAACAATGATGACAACTTTGAAGAAGAACGACATTAAAGAAAGATCCAGACAGAATCCAAACAGAAACAAATTGAAAGAGCTTGTTGATAGACTATCCAAAGAAAGTGTGAACCTTCGAGTTC
>Unigene000119|m.89 type:3UTR len:374 strand:+ pos:648-1771
ACTTGTTTGGATATGGCGACGTTTGGATGCTTTGGGATCTTATAGTTGGGACCAAGCTATAGAGATAAGTGCTGGTTTAACTATCCAAGATTCAGAGGATTATCAAGCCCTTTACAGCTCGAATTTCATTACTTTCTCGAGACTGGGTGAAAATGTCTTCCTACAAGGAAAAATCGATGGGCCTCTCACTCGGCCTATATCATCAATGCATCATGACTTGTCCTACAATCTTGCTTGGCGTACATTAACAGATCCATCTCAAATGGCATCCAGGTCTGTTAGGATGCAGCTTGGGCATAGTTTGCTCTCTTCCTTAAATACATTTTCACGATGACAAGAGAGATTCATCTCTTAGACCAACACAGGATGGGCTTTTGTGTCTAAAACACAGATTGCTGGTGTGACGCCAGATAGTAGAAGCCTACGTTTTTTACGACAGGAGTTTGATCTGCGTTTTGCTTTACCCCTGGGCTTCAGTAATGCAGCATTGAACTTTGGTTATCTGCAGGTGTCATTTTCCCTGGGGAAGTGGATTCATGAACAAATCCTCGCCTCTATCTGAGAGATTCTTCCTCGGGGGACAATCTTCTTCAGTGTGCACTTTGAGTGGCCCCACGACATTGTTGGGATTCAAGACTCGAGGTTAGGTCCGTCTGAACAAGAAGAGTTAGTGATGGTGGTTCTGGCGAAGAAAGTTCACATGCCTCTCCTGAAAGAGATGCTCTTGGTGGAGACCTTGCCTTGACTGCTTTTGCTGATCTTTCTTTAACCTTCTCTTAAACTTCTCACTGAAGCTGAATACATGGACACCTATTTGGTTGCACTGGGAATCTCACACAATTGTCACAGAATGAGTTCCGGAAGTCTCACTGAAAAAATTTGGACAGTCATTTCGAAGTACAGTAGGTGGTGGGGTAGTCATTCCTACCAGCCTTCTCCGCATGGAGATCATTACTGCTATATAATGAAGCGTTGGAGTATGACCGCGGCAAGACAGGCATACAGTTTAGCTCTCCACCTAATGGCAATGGTTAGATGGAAACCATATTTAAAACATCTACAAGGCAACTTCCAGTTTTGATTTTTGAAGAAAGAAAAATATGTATGAACTGTCAATTCTGTGC
>Unigene000120|m.90 type:3UTR len:246 strand:+ pos:357-1094
AATTGAAAAATTCAGTGGATGCAACACTAGACAAGGTGGAAGAAGCATCAGAAATTATAGAAGATGCTGCTAGGAAGGTTGACAACATAGCAGATTCAATCGCAGAAAAATCTTCCTGAAGGAGCACTTCGGGATGCAGTTGAAAAGTTGGATGATTTGGCTGAGCAGACAATACAAGCTGCTGATGACGCACAAGAACTCTTGCACAAGGTGGACGAGTTCAGCGAGGAGTTGGACAAAATGCTAGAGGAATCGGGCCAAACTAAAGAACAAGTTAGATCAGCTACAGCTAAAGTTGCCGATGAACAGGGTAAATCGAATTGATACCTCAGATCAGTTTGTGGTGCGTTGCCATTGAGATGTCGTTGGCCAAACGGAGAAAGATTCCCTCAAAGTGTGGGCGAAGAAAGAGATGCATTTTATTTTCATTTTCTTGAATCACACGAAGACTATAAATCATTCGTTATTATCTGTGGTGTTCTGTGAAATATTCTTGTTTGGTTTAATAATGTATATTTCCGGAATCTATTGATGTGTTCATCAACCCAACGTCAAGACTTGGAGGTTGGGCCCAAAGTCTTGAGTCCGAGTCCCACTTTCACTGGGAGTAGTTTGGGAGATAGTAAGGTCTAGTTTGGGGGTAATAACATTGTAATCTATCAAAAAAAAATAATAATATTCCGGAACCTTTATAGGAGTGTTAGTCGATGCGGTTCCGGTGTGGTTTATGATTTCAGC
>Unigene000121|m.91 type:5UTR len:336 strand:+ pos:1-1009
TTGAACACCAACAGCAATACTTCAGGAGCTCGACATGGAAGAACTTGAAGTCGAGAAGTCGCTCATTACTCCTCCTCGGATGAATCCATTGAGCCTGCGCATGATGGAGAAATAGAGAATCTGATGGTGTAACTTTTGACATGTGCTTGACATCCTTACACACATATCTCGGTGAGGTTGACGACACTCAGCATAGGGTTGCTATTTTTGAAGGGGGGACAAACTTGAGCTTCCAATTTTCTTTCTCGAAGGAGTTGTTCTTTTCCTGATGCGACTCTTCTCTGAGAGTTATTCATCCAAGATGTAAAGCTGCTTTAGAAAGAGCCTAATCAAGTTGAAGCTCCCTATACAAGGTGTGATCCGAGTTCATAGGAGTCCTGAGGATGGAAGCCTGTGCGTTGCAACTGTGGGAACAACTGCAGAGATTCGACATACAAGCGGTTAGATGATGGTTCAGTGAACATTGTCACTCGTGGTCAGCAACGATTTCGTTTGCGGCGGAGTTGGATTGATGTGGAAGGAGCTCCATGTGGAAGTTCAGATCATCCAAGAAGATTTGCCTCTAAGGACACCAAGTGAAGCTTTTGGACAGGTGGCATCAGTTACTAATTCATGGCGCCGTAGTTGTCAATTTCATTGCCTCAAAAGGTTTGCATGTTCGGCAGCATCTGTCTAGACATGAAGAGAGTGACTCAGTTCCATGTAAGCGATTTTGTTGCCAGAGCTGAGATTACCCGAGTCGCCAAGTGATTCCGGTAATGAGTATGATAGAGCTGACCAACTATCAAATAGTGACGAGGAGTTAGTGTGCAAACCAGGTAAAGTTTGGAAAATCTCATCCAATGACTCTAAGGGCCATCCGACAGCATATGTTTAGAGATGAAGAGAGCGACTCAGATTCCAGTCTAGTAATTATGCATTACCAGAGTTGAGATTACGCGAGTCACCTAATGATTCCAGTAATGAGTGTATATGACTGATCCCTATTAGATAGTGGCGAGTCACTAGC
>Unigene000121|m.91 type:3UTR len:150 strand:+ pos:1544-1993
ATCCTATGGTTATGTGCATGAGATCATGACTCTTTACACTGCTAATGGCATTGCTCCTGTTGGCCATCCTGTTAAACAGTATAGTTGGTTTCCTGGGTATGCTTGACGGTTGCTGTGTGCACAACTTGTGAAATGCAGTTGGGCTGGCTTTTTCAGCGACTAACAAGAAGTTGAAGCCAAGATCCTTTCTGGGAATCAGGAGTTCACAAGTTGCTGATGATGCTCTCTAGTTTAGAAGTCGTCAGATGGTATCAACTCCTTGATACGACCAGAAAACATAATGTGCATAGTTATATATTGAATATCTAACGTGTAATCTTAAACAATTGTCCACAGCGAATAAGTTGTGTGTTTATTTGACTCTTCGGTTTAATTGTATGTTCGGTATGGTGTCCTACCGTCCTCTACGGTTTGCCTTGGTGTAATTTCATCTTTTCCCCTGTAGTTGTT
>Unigene000122|m.92 type:3UTR len:757 strand:- pos:1-2273
CCTGCTCAGGTCAGCAGTTACAGAATTAAAATTATCAGGTCTTGGTCTCACTGGATCACTGGGCTACCAGCTGACGAGTCTAAATCATTGACCAATCTGGACGTAGCAACAACAATCTTGGAAATACTATTACTTACCAACTACCTCCAAACTTGCAGAGATTAAATCTTGCTAGTAACAGTTTCACTGGACAAATTCCTTACTCAGTTTCTCAGATGACTTCTCTTAAATATCTGAATGTTGCCCATAATCAACTTGGCCAACTGGGCGATATGTTTGGAGGGCTTTCTGCACTGACTACATTGGATCTCTCTTTTAATACTTTTACGGGTAACCTTCCTCAAAGTTTAGCTCTCTTTCTGGTGTAAACCACATGTATTTGCAAAATAATCAGTTTACAGGTTCCATTGACGTTCTTGTCGATCTTCCCCTTGACACTCTGAATGTCGCAAACAATCGTTTCACTGGCTGGATTCCTGACAGACTAAAACGGATAATAGCCTCCAGACGGATGGTAACTCATGGACATCAGGTCCTGCACACCCCCTCCACCTGGTACACCTCCTTCTAGTGGACGAACCAACCTAACCACAAATCTGGTGGAGATAGCAGTCCCTCTAATGGTGGTGGAAAAAGTTCGGGCATTGGAGGTGGAGGCATTGCAGGAATAATAATATCTCTTTTGGTTGTTGGAGCTATAGTGGCTTTCTTCCTGTTGAGAAGCAAATCAAGGAAACCTTCCGCAGATGTTGAAAAGCCTGATATTGTCCAGCCTTTCACCTCTCTTCCTCCAGATGAGTTTAAAGAGATGAAGTCTGTTCAACCTACCCCAGCAATTAATACAAAGACATTTGATAATTCTGCATCAATGAACCTGAGACCTCCACCTTTTGATCGCAACAAATCATTCGATGAAGATGATTTGACAAGCAAGCCTGTTGTTGTCAAGAAAACACATACTGCTCCAATCAGTGCCACAGCCTATTCTGTAGCAGACTTGCAATGGCTACAGGAAGTTTCAGCGTTGACCATCTGATCGGGGAGGGTCAATTGGACGTGTTTACCGGCTCAATTTGATGATGGGAAGGTACTTGCTGTGAAGAAAATCCACTCATCTGCTCTGCCAAACCATCACCTCATGATTTCATAGATGTAGTGTCAAATATCTCTCGGTTACATCATCCAAATGTTACTGAGCTGGTGGGATATTGTTCTGAGCATGGGCAAAATTTGCTTGTCTACGAGTTTCATAAGAATGGATCGCTTCATGACTTCTTGCACCTCGCAGAGGACTATAGTAGCCCACTGACCTGGAACGCACGTGTCAAGATTGCTTTAGGATCTGCACGTGCACTAGAGTACTTGCATGAAGTTTGCTCTCCATCTGTTGTTCATAAAAATTTCAAGTCAGCTAATATTTTACTGGATAGGAGCTCAATCCTCATCTTTCAGACTGTGGGTTGGCCAGCTTTGTTCCGAATACAGATCACCAGGCTTCAGAAGATAACTCAAGTTCCGGTTACAGTGCACCTGAGGTTGACATGTCTGGCCAAATAACACTAAGAGTGATGTATACAGCTTTGGAATTGTTATGTTGGAGCTCCTCACTGGACGGAAACCTTTTGAAAGTTCAAGATCAAGATCTGAACAATCATTGGTTCGGTGGGCACACCTCAACTTCATGACATTGATTCTCTAGCTAATATGGTGGATCCAGCACTTAAAGGTCTCTATCCTGCAAAATCTCTTTCGCGGTTCGCTGATGTGGTTGCTCTATGTGTCCAGCCTGAGCCAGAGTTTCGACCACCTATGTCAGAAGTGGTCCAAGCACTTGTTCGGTGGTGCAACGAGCAAACATGAGCAAAAGAACCATTGGAGTTGGAGATGAGCGACGAACAGATGAGTCGCATACAGGAATACTAGTTCTAAATTGCATGAAGTACTGGAGTGTGAATTGTGATAATAGATCTCCAGTTGAAATTGTTTTGGATGCTGGTCCCTGTGACATGTATAAAGAAAGATGCCTCTTTTTTGCCTATTCAACCTGGGAGTGATATTGCAGGCATGTGTTGATGTTCTTCATAAACTTGCAGCGGATGTGAAAGGCTACGGATATTTTGTAATTTATTTTTCTACTGTTGACACCGAATGTGCTCTTTTTATATTCCAAGTATTTTATCACAATATATATCAGCTAAATTTAGCATTTACGTTGTTGATTATTTCCAGACTTGCACCATGTAACATTACTTGTATTAAATTTATTATTGCTG
>Unigene000123|m.93 type:5UTR len:204 strand:+ pos:1-614
ACCCCGAACTCGCACTCGGTAATCCCTTCGAATAGCCTTCCATTTCATATCAATTTGATTTCTGCTTTTAAACTGAAAGTGAGTGCCGCAGAACGAGCGGTATGGCCTTCGCAAGCTAAGCTCCGAAACCACTCTGGGAGTCAAAGTTACTGAAGGATTAGGGAAGTTGCCAAAGGTTGTCCTCAATTCTGCTGATGGAAGTGAGGCGGCGATTTACTTATTTGGAGCTGTGTCACATCATGGAAAGTTTCAGAGGGTAAGGACCTGCTCTTCGTTCGTCCTGATGCTGTATTCAATGGGCAGAAACCCATCAGCGGCGGCATTCCACATTGTTTCCCCATTTGGACCTGGATCAATACGCAGCATGCTTTGCGAGGAACTTGAACTGGTCCATAGCTAATTCTGAAAATGTGAAGGAAATCCTGTTCTTACTCTAGAGTTGAAGGATGGTCCTTACAGCAGATCTATGTTGGACTTCAGCTTCCAAGCTCTATACAAGGTCACACTTAAGCCAAAGAGTCTTTCAACAGTATTAACGTAACAAATACTGATGAACGCACTTTCTCTTTCCACGACTGCTCTGCATACTTACTTCCGTGCTTCTATCGCAGGGT
>Unigene000123|m.93 type:3UTR len:64 strand:+ pos:1008-1200
GACTCACTCTCTGGCTTGGGACAGAGTAGCGAGTTTGAAGAAATGGAACTAAGCATTCCCTGTTCATGTACAGACGATAAAGTTTATGAGTTAATGTCTAGTTTCCAACACTTATTGGTTACACATTACTCTCAAATCTGTCACCAGCAATCACCACATGAGCAATTTCCATCTTTGAAATGGTGGAAACGAG
>Unigene000126|m.94 type:5UTR len:270 strand:- pos:1558-2367
ATATCATACCTAAGCTTATCATTTCCCGAAAGAACATGAGATTGAAGGTTTCCGCACAAATCAAGTGGAATAGAACATAATTAGGAATCCAGGAAGATTATTAAACACAACAACAACGACAAATCTGGAAATCAACGCAACCCCTGGCCTCTCTTTCAGATTCGAGGAGAGTGAGGATATCACCTTCCCTGACGGGGCCCTTCACGTTCCTCATGATGAGACGGTTCTGGTCGTCCAGAAACTTCACCCAACTTGGGTCACCTGTCCTCGCGACCCAGTTCTACCATCACTTTCACCACACTGCGCCACTTGCCTGGGAATCCATCACTATGCTCGATGTGGTTTTGCGCAGAACACGAGAGATAAAGCTGAAGCCCCCGTACTCTGCGTGATACCCCTGCTTCGAAGCAGTGGTTAGTCAAGCAGGGCGGGTCGGCGGCGGAGGCTTTTCTGTATCTGTTAACTGATCCCCAGTTGCGTATCTCGAACCAGTGACAGATTTGCGTTAGAAAGAGTTCTGGTGTTGGGATGGTGTAAGCTCCAAATTCCCGTAGGTGTACTGCTGCAAATTCCGACATGTTGCTCACGTTCACAATCTAAGAATTCGGTACTCGAGGCGCCGGTGTTGAAAAGAGGAGAAACATGAGGCTGATAGTCACCAACGTTCCGGGATTCACATTGAGCAACTAGGTTTGCTACATCTGGTTTTGCTGTTGAGAACATTGTATCTGACACGGGGAAAAAGCTCAAATGTTGTTTATAAGGGAAAATTGGACATCATAGACGCTTGCTGTAAAGCGCTTTAATAGA
>Unigene000126|m.94 type:3UTR len:393 strand:- pos:1-1179
GACTGGTAGAGTACTGCAGAAAGTGAATATATAGCTTGGTACTCTCTTGCTTGCTCTTCTCAGTGGAAAACATATTCCCCCAGTCATGCCCTTGACTTGATACGGGACAGGAATTTCAAATGCTAACGGACTCTTGCCTGCGAAGGCAATTTTCTAGTGACGAGGCACAGAGTTAGTACGTTGGCATCTCGTTGTTACAGTATGAGCCGCGAGAGCGACCGAATCCAAAGTCATTGGTGCCATCTTCTTACTTCCCTCCAGAAGGAAACTGAGGTTCCTTCTACGTCTTAAGGGATACCATATGGGCTGCATTCTCACCTTTGTCTCCTCTCGCAGAAGCTTGCTCTAGAAAGGATTTGACTGCAATGCATGAAATTTTAGAAAAACCTGGGTATAAAGACGATGAGGGACCGCGAATGAGCTGTCATTCCAAATGTGGACCAACCAAATGCAGGAAACTTGAATTCAAGAAAAAGGGTGATGTGCTTTCCGACACAAAGATTTTGTAGCTGCAATCGAGTGCTACCACCAGTCATTAATGGGGGAACCATGGTCTCTCTACTGTTATTGCACGACGCTGCCTATCCTATCTCATGAATGACAGCACACGGAAGCTCTTAATGATGCCGTGCAGGCTCAAGTGATTTCGCCAGTTTGGTCTACTGCTCTATACTTGCAAGCTGCAGCTCTTTCCACCCTGGAATGGAAAATGAGGCACAACACTGCACTTAAAAGGGTTCTGCCTCGAAGTAAAGAAAACTCGACCCACAGGATCATAAATAAGCTATACACCGGATTCTCCATGGCTACAGATTATTTGAGCTCCTTATATCCAGAAAGTGCAACAAGATTGGTCAGTTTATGATTTGACATGGTTTCTGGTGCGAATGTTGTAGAGTTGACCTTTTCTATGTGTCTTTTTGGGGTGTGGGAGGCATTGATTTCTGCTCCGTTGCTTTGGTCTGCATTAGACTCTAGTTCTTGGACACTCCCAGAAAGGACAGGTGACGAGGTGTGTTGGAATATTTAGATGCGGATAACAGAGAAAGGGGAGGAAGGGTTATGGGTGATATGTATTTTTTGTACAGCAACTTCTGGTTGTAAGTTATGATTGTTTTTTGTTGCTCTCTCTGTACTTTTGAATGCGATGTGTAAACTATTAATAGACTAAATGCAAAC
>Unigene000127|m.95 type:5UTR len:814 strand:+ pos:1-2443
TTTTGATAACCACTTCAAAGTTCAATGGAGTTCACCTCCATCTTCTCAGAGGGTGGTGTGCTGTTCAACAAGTTTGGATTTGACAAGTGGGGGTTTGTTTTTTCTGAGGCTTAATTAGAATTGGAAGAAGATGGATTGCTCTGTTTTGTGTGAAATAGCTTGAGAGAATTGTGAATTGTGAAAGTATGTCTTGCGTTGAGGAGAAGAGTAAAATGGTTGGAGGGCTGTGAATGGGGCGCCACCTACTTTATGGATGAAATGAAGATTCTTAAGAGCTTCAAGATCAATCTGGGACCAGAAAAAGTATTCATTCAGAGCTTTGGCATGCTTGTGCGGGTCCACTTGCTTCATTGCCTCAAGTGGGTAGTCTTGTCCACTACTTTCCTCAAGGGCATAGTGAACAGGTGGCAGTTTCTACAAGAATGCCTGCTACCTCACATATCCCCAACTACCCTAATCTTCCATCTCATTGATGTGCCAAGTCACAAGTTACATTGCATGCAGAGAAAGAGACTGATGATATTTTTGCTCAAATGACTCTTCAACCTGTGAAATCTGAGAGAGATGTATTCCCAGTTCCAGATTTTGGTTTAAAACAAAGCAAGCATCCCACAGAGTATTTCTGTAAAACTTTAACAGCAAGTGACAAGTACCCATGGTGGTTTCTCGGTGCCCGCAGGGCTGCGGAAAAGCTATTTCCTCAGTTGGATTGCAGTGCAACCCCCAACCCAAGAGCTTGTTGTTCGAGATTTGCATGATAACACGTGGACGTTTCGTCACATATACCGCGGCCAACCTAAGCGCCACTTCTTACAACCGGATGGAGTGTGTTTGTTGGTTCCAAGAGGCTTAAAGCGGGAGATTCAGTTCTTTTCATCAGGATGAAAAGTCGCAGTTACTTCTGGCGTAAGGCGTGCAAATCACCAGCAGACTGCAATCCCATCCTCTGTCCTCTCAGCTGATAGCATGCACATTGGAGTCCTTGCAGCTGCAGCCCATGCGGCTGCAAATAGAAGCCCTTTTACATTTTTATAATCCAAGGGCATGCCCGGCAGAATTTGTAGTTCCTCTGGCCAAATACCAAAAAGCTGTATATGGTGCCCAAGTTTCGGTTGGGATGAGGTTTGGTATGATGTTTGAGACAGAAGAGTCTGTAAACGCAGATATATGGGTACAATTGTTGGGATAAGTGATTTGGATCCATTGAGATGGCCTAATTCCAAGTGGCGTAATCTTCAGGTGGAATGGGATGAATCCGGATGTGGAGAAAAACAGAAAAGGGTCAGCTTATGGGAAATTGAGACTCCAGAAAGCCTATTCATTTTTCCTCCCTGAACTCGGGGTTCAAGCGATCATTGCCCCCAGGATTGGTGGCCCAGAAACTGAATGGGGGAATCTTATCAGAGACCTTTTATTCCAAATCAAGGAAGTGGTAATTGTGGTCTCCCCTACCCTCCAGTACCAACCCTTGGATCTGAACAACTGATCAAGATGCTACTTAAAAATTCTAATGTTACCACAAATGGAGCATTTTCCTCCGCTGTACCAGCTTGTGTGATCAAGGGAAATTCTCTGCAGGTTGAAGAGACCCAGGCAAACAGTGAACCAACCAAAACCTCAGAATATTCCATTACAAAATACTTCCATAAATCCTCTCCATCACAGTGCCATTCCTTCTCATTCTGTAGATCGCACCATGATAACACAGGCATCTGTGCTGGAGAATGTCCACCATGCAAGCAAAGCTGAGACAGAAAACTCACCTAAAACAATTATTGAAAGGCAGGAAAACACCTGTTTCATCGGATATGCCGAGCCATGCGTCTCGGGCAAATGCGATGATGACCAAATGGTTGTTAACCTACCAATCCCCAGAACTTTGTAGGTGAACCTCTGTTCCTAGACCCAGGGCCATCACAACTTCAAAAGGAGCCACAGTTTACAGATCTCGTTGGTACACCCCAGTTTGAGACGAATAATCTGAGCAGCTATATTCCACACCCAAATAGCTTTCCCTCCCAGTACATGGATGGTGATGATTGGTTGTTTCAATCTGCTCTATGTCATTCTCTTTCCGGAGTCCTTAAATCACCTGGCCCTATGTCTGGATTTTCTGCAGAAGACACTTCTGTGGCCTACCCAGATTTCGTTAACCAGATGATGCCCACATGTGGTCAAGAACTCGGATGTCCAGAAATGAATTTCTTAGGGTTCTTCCCTCAAGCAGAAGACCTTGCTCAATGTCGTCCGCAAGATTCAAGTACCATTCAGAGTGTCCTACTAGTGTGGGTTGAGAGACCTCCCTGAGGAGAGCAAGGAGCAGAGCGAGACCTACAACAGTCTTCATTTTGAATCTACAAATGGTGGAAGTACATTGTTGATCCTTCTGTCTTAGTAGTGTTTTTAGTGGATTGCTTCATTAGGAAAGTTAGCTTCAAGAATC
>Unigene000127|m.95 type:3UTR len:75 strand:+ pos:2945-3171
GTGTGTATCAGTGGATAGCAGGACCTTTGGGATTAACACAGTTAAAACTAACAAGGCGACCACTGCCAACTTTGGACTTGTATAATGACATGCTACAGCATGTGAGTGGTGTAATGCCGGTGTCTTTATTTTTTGAGTATGGTACTATAGAGCGTTGAATGGAGGGATCTGAGTAGCTATTTGATTGGATGAAAATGAGATCATCGGTTGTTCGTTTTCTAGCTTCG
>Unigene000130|m.96 type:5UTR len:518 strand:+ pos:1-1554
AGCAACTGCTTCAGACACAATGTCAGCGATTCCTCTTATCTTCACCATAAAGGTGTGATCTAAGTCGCAGGCAAGCCTTATATTCGAGACTTTTAACTCTCTGGCGAGTTGACCTTTTATAAGGAAACTCGGTACAAAAATCCCAAGTTATGGTATGGTGCTAGTGCAGCTGGTACAGAAAGCATTAGCAGAGAGACCTGGATATGTCTTAGCACACAAGGATATATATATTATTGACTCATACGAGCTCAATCCATACCTTATTGACCATAAAATCCCAAATAAAAACCAGTCGCGCTCAAGCTTAGAACCACTTCTCCACGCAGACCCACCTCTTTTTGGAATCTTCAGGCAGAACATCCTCAGAATTATCTCCGTCTTTTGCTCCATCTAAGGCACACTTTGGGTGAACATCAAGTCGCATTCATCACTAATAAAAGGACAACCCACTCCAGGCCCTTGGCAAGCATCACAGACATAGTTATTCCGCGAGTAGCACAAGCTCATGCTTTTCATGAGTGCATGCTCACCTTTCAGGCCACCCCTTTGCTATCTCCTCTATTTGCTCTAATCTCCTTGATACGCTCATCGTAATGGATATGCATTGGCACCATGCACCATTATACTGTGTCTGCAATCTGTTGAGACAGTCTTCCCGAGGCCCAGGGCTACCACAGTGGGGATCCCTGAACCTTGAACAGCTTACTCAAGAAGCCTTCCTCATCACCAAAGGGGAGGCCAACCATGGCATTCCTGAAAAGAATTCTTTGAAGATTCTTCATTACGATCACTGGAGATGAAAATAACCTCAAATGCATCATGCTTTGCCTTAATGTTGTGGATGCTTCAATCAGCTTAGGTAGGAATGCACGACAGGGAGGCACCAATGCGCGAGAAGTAGAGGAGGATGTCTTCCCAACAAGTTGATACAGGGACTTGGTGCTATCTTTTCCAATCACGAAATCCTCGATCCCTTAACCAGAATGGACTCAAGTGTTTGTGCTTCAAGTTTAGCTTTCGCTATCTCTTCTAGCTCTACCGCGTTTCTGGGGTAAAAGAAGCCTGAACTCCATGTTCTTCAATAAGCTCAGCTGCATTCGGGTGTAAAGTTTTACCATCTGGACCGAGAATGAATCAAAGTAGGCAGCTCCGAGAGGCCAAAATAGGTGACACAGCTTAGTCAAGGTTTTGTCCTACAGGGAATTGCAGCCAGGCATAACTTCAAGCTTTCTTAAAAGCTTCATCATCCTCATCAAGCGATATCAGTTACAACCTTAAAATTCTCTCCCTCTCGTTCAATTTGTTATAAACATCTACAAGTATTTTAGTAAATTCCACACACGGACCTAAAAATGATGAAAAGAGTACAAACAACCGTCTTCCTTCTAGCTCTGACACCGGTACCTGTTTTCCATCATTTGAAATCAAGAAGTGGCGCGACTTAGATGCCAAGACAGTACTCGCTGTTTGTTCTTTCTTAGCCCTTTCTTCTTCGTCTTCAGTTGTTTGCTTCTCTCCGGAGTGAGGGTGTCCTTCAGCTCCATACTGGGTAAA
>Unigene000130|m.96 type:3UTR len:312 strand:+ pos:1885-2822
CAAACAATAAACTAATGCATTGCGTGATCCATGCGTAGCTTCTTGAATATGTATCTGAGTATCTGGTAGTTGAAATTTGTGTTTGAAATGTCCAACACATGCAATTCACGTAACTCTTAGCTTTTTTTTTTGGTAATCATATTATTTCATTAATATTATAGAGGTTACATAGATGGAGAGGGCTCCGAACCATAAAATCAGATATAAACATAGCTCCTAAAATTATCGAACAATACTGCAACTGAAATTTTGTTGTACCATTCTACCCATACTGCTAAAGAACCACAACAAAGAGAAGCCCATTTTCATACCTGACGAATCCAGTTCCATTCTCCAAGAGGAAACAAGTCCACACAAATGTAGACCAAGGAACAGAGGAGTCTGTCGCACCATAGCAAAAAGCTTACTCTCAAAATCCAAACACGATGAGGACATCTACAAGGAAACGTAGAATGACATGATCGTCTCCAAGAGATTGCCATTGAGGAAGAAAACCTCCAAGAAATTGACACATTGTAACATGGAGAACAAAGTCTGAATGTCGACAGGCGTATGGAATCATCTTAGGCATGCCCAGGTTAGCAAGTAGGTGGACTTGGTACTCACCAAGTGTTCCCAAACGCAACATTAGGCCTGATAAGGTAAGGAGACGAGCAATTGACGCATGAAGACCGCCACAAGAGTCCCACCTATAAACAGAACCACGAGGGTGGTGGGAGCTTACCGGATTATTGAGCCTCCTTTCACGACGCCAAAATAGAAACAAACAAAAAAAAAATCATTGTCCCATGACATATAGATACGCCATAGAGACCATGAATTACACACCACCACTTGTTTACAAAGTCTAGAGTAATAAGCGAATTATAGATCACAATTAACAAAATGTGCTTATTATATAGTTTCACAAGCCCAAACTACAGGTACAACAATTAGCT
>Unigene000131|m.97 type:3UTR len:295 strand:+ pos:485-1369
TTCTTGGGCATTCAGAGCGCAGACACGTGATTGGTGAAGATGACCAGTTTATAGGGAAGAAAGCTGCTTATGCTTTAACTGAGAATCTCAAAGTAATAGCTTGCATTGGGGAAAGACTTGAAGAGAGAGAAAGTGGAAAAACTTTTGATGTTTGTTTCCAACAGCTGAAGGCATTTGCAGATAATGTGCCCAGTTGGGATGATATCGTTGTTGCCTATGAGCCTGTATGGGCTATTGGGACAGGTAAAGTTGCGTCTCCAGAGCAAGCTCAAGAAGTACATGTTGCCGTTCGAGATTGGATTAAGCAGAACGTCTCAGATGAAGTTGCTTCAAAAACTCGTATCATATATGGAGGGTCAGTAAATGGGGGTAACTGTGCGGAGCTAGCAAAGCAGGAAGATATTGATGGCTTTCTTGTTGGTGGTGCATCCTTAAAGGGGTCAGAATTTGCCACCATTGTTAATTCTGTTATATTCAAGAAGGTGGCAGCTTGATATTTTAATGGGAGTTTCAAAGCCAAGAAGAGCATAAATAAGACTTAAAGGAAACTCTTAAGAGCCACAACCATTGTCCTGTAACTTGTTTTGGCGGATTTAATGTAGAAGGGTTCAACCTTAACCAAGTTCGCCTGTCGCAACTTTTTGATTAAATTTTGGACAAACTTGTAGTATAGTCAATGGAAATTATGAAGGTTAAGAATTATTGTACCAGGGAATTGAGCAGGGAACCACACCCGTGCACTTTTCCATTGTCACAGTGATTATTGCAGTAATAATATTGCACATATAACAAAACAACTAGAGATTTGCAAGCAATATTATTGCAGTAACAAAGCAGTGATCTGATAAGACACGAGTGAGAAATATATTAGGATTGGTTATGTCC
>Unigene000133|m.98 type:5UTR len:57 strand:+ pos:1-172
ATTAACAGATCCTTTCTCTGTGTTATACTTAGGAAACTTGTAGTAGGATCGTCACATTGGAGCGCCCGCCGTTATTGAAGCTTTTTTTATGGTCTAAACACGCATCTTCTTTCAGATCTATCGGGGGCTTGGAGAAGTATTGTACCTACACTCGGAAAAAAAGAAAAATTAA
>Unigene000133|m.98 type:3UTR len:531 strand:+ pos:575-2169
AAAAAAAACAAAAAAAAGAAAACAAAAAAAAAAAAAAATCAAAACTTAGTAAAAAAAAAGAACATACGCTGCATGCATCTAGAACCTGTTACAGGAATCTGTCAATTCCTTGGCGTGCTACTGTAAGCAACCTTTGCCGACTTTGGAGGACAGCTCTCTGAAACCAGGAAGGCGCCACGAGCATCTGTTCAGCATCTTTAGTTCCTGCAGCTGTTCCCTCTAAAATTTTGTTGGCACAGTTCCTGTTCTGATACCAAAATGGCTTTGAAGAATATGGGTGCTGGGAACAGTGATGATGCTTCTATAGGTATAAGATGCCTAGATGATAACCAAGATTGAAGGCAGGAAATGGAATCAAGACTAATGTGGTTAATATGGTCGATATCTGCCAAGGCTTTGGCCAGGCGGCATCTTATACAACAAAGTTACTTGGCGGAGCTAGGAGCACAATCAAATTTGACGAAAAGACGGACTTCCCTTGTCAAGGGGTCACAGGAAACTGCTAAGCTGGCTGCGCTTCTTGAGAACTTCATCAAAGTATGTGCAATGCTTGGGTGTGGAAAGCCTGAGACAGAGATATTATCACGACAACCAGATGCTCAACTCAAATGTGCTGCCGTGGATTTGTTTCTGATGTGGATATGAGGGACAGCTACATCCTTTATACTTAAGAATCCTTCTGCAGAAAGAGTTCAAAGATAAGAAGGCATGCAAGAGCTGACGAAAGAGAGATGAAGGAAGGGGAGGGTTGCTGATGAGGCTCTGAAGAGCGAAAAGAAGCTGTGCATTTCGTCGAAGCATGGGGTGGTAGGGTGGTGTTGCTAAAAGAATTGCCTCAGATGAGGATAACATCACTGGGGTAGTCAAGCTGATGACAATGAAGCTGGAAGACAGTGATGATGAGGTTCAGTGGCAGACTGATACTTCAGCTGAAGCTGCTCGTCTGCGAATTCAAGAGCAACTGCGTGCTGTAACAGCAGACATGGTCATGTGCTTTCCACCGCTGACCAGACATGGAAGCCAAAATCACAAAGAAGCGGAGTGCTGCCAATACAAGAATGGTACGCAACTTCCGAAAGAGGTGATACTGTTGAGTTATGAAAATGGAAATGGTGCAGGCTTGCACATGAAAAACATAGTCGAGGAGATCAAATCTGAAGGGGGGGTCTCGTAGCCAGTTGCAGTCTTTCTGGGAACTTTGGTATGGTACTCCTGAAGTTGGCCATGAATGCTTTGTTTAGCCTGTTCAGGGGCGTCGAGAAGGATTGTAAAGAGGGGGCAAGAAGAAGAATTACCTGGCGGCTGCTGTGCAGAAAGAAGGAGCTCAGATGATGTTACTGAGTGCTAGATGATTTCGCAGGAAGTCAAACCGATGTGGTGAAAGAGGTGCTTGGTTTGAAGTCACTTATGATGCCGAGATTCTGAGGAAGAGTACATAGTAAGTGGTAGAAAGGAGGACTCGCTGGGCGAACAAGAATGCACAGATTTGGAAGAACACCAAGCCTTTATTGAATGGCTCCAGAGTGCGAGTCTGAGTCAGAATACTTATGAAGGATGTTCCTTTTATCAGATAGTGGTTGTGTGTTACGTTGAGT
>Unigene000134|m.99 type:5UTR len:121 strand:+ pos:1-365
ATTCGGAGAGTCTAATCTTTCACTATTGTTTAAATGGTTTGGCGTCTTGGTGAAGATCGCATGTGGGTGAGATTGCTAAAAGAAAAATATGGAGTTGAAGTTGGTGGTTATTTTCCAAGGAGACAAAGACAATCAATTGGAATTAGTAGTGGAGGGGTTTGGCAAAAGTTGAAGATTTTTTCAAGATGCTAACTTATTTCAAAATTGGGTCGGGTGTTGGAGTAAGTCTCTGAAAGATTGTTGGTGTACTGTCTCTCTGTTGTGTATTTTTCCGAAACTGTACAGTGCAGCTTCACACAACAGTGGCTGATAACTTCAATGTACATAGTAACAGTCCCTGTGCACGGTTCATTGGAACCGATCCC
>Unigene000134|m.99 type:3UTR len:314 strand:+ pos:711-1654
ATCACTTATTTCTTTCTTGTCCATTCACGACAAAGCTGTGGGGTTATTTTGCCATAATGAGTCTCTGAGCGGGTTTTGCAGACACCTTTGAAGGATAACTGGGGGAAAGTTGAGCTGAATAAAAAAGTAGTTTCTTTGGAGATTGATTCCTCATGCAATCTGTTGGTCCATATGGCTGGATCGTAATAACATAATCTTTGAAGGGATTTCCTCTTTTTGGAGAAAATATTAGTTCAGACAAAGGAATTTTTGTGGAATTTGGCTCTTGAAGAAGCGTTATGAAGAATCTGAGGTTTGAGACATTTGTTTCTGAGTGGGATGACCTTTTGATGTAATGTTAGGATTCTTTAGCCATTGTAACTGAACCACTGGTTTAATCAAGGTGCTTGTTTTGTCACTCGAGTACAGAGGATATAGATCCATTATTTCTTTCTTGTCCATTCACGACAAGCTGTGGGGTTATTTTTGCCATAATGAGTCTCTGAGGGGGGTTTGCAGACACCTTTGAAGGATCAGTTAAAGAACTGGGGGAAAGTTGAGCTGAATAAAAAAGTATGTTTCTTTGGATGTTGATTCCTCATGCAATCTGTTGGTCCATATGGCTGGAGCGTAATAACTTAATCTTTGAAGGGATTTCCTCTTTTGTGAGAAAATATTAGTTCAGACAAAGGATTTTTGTGGAATTTGGCTCTTGAAGAAGCGTGTATGAAGAATCTGAGGTTTGAGACATTTGTTTCTGTGTGGGATGACCTTTTGATGTATGTTAGGATTCTTTAGCCATTGTAACTGAAGCACTGGTTTAATCAGGGATTCATTTCTATTTTATCAATATATGCTGTTTTTCTGGTTAAAAAGAGAGAGAGAGATATATTCCGGTTTTTTTTTAATTTAATGAATTTCAGACAGACAGACCTAAGAAAGACTTCGCCTAGCACTAAACCTCT
>Unigene000135|m.100 type:5UTR len:314 strand:+ pos:1-942
TCCGCACTTCAATCTTCTTGAGAAACCAAACCAACATACTTCCCTCTCCGCAACATAAATTACGCCTCCGATCCACAACTACACCTCCAATTCTCTCTCAATTGCGCTCTACACATCTTGAGAGTCTTTCGATTTCATCTCGTCCTGAGATCTTCTTTGTGCTTCAGAAATGGCGAACGCGGTTACAAATTGCAAGAATTTGTAGCTCATGCATCTAATGTTAACTGTTTGAACCTTGGGAGGAAGTCTAGTAGGCTTCTTGTTACTGGTGGAAAGATAGAAGGTTAACTTGTGGGCTATTGGAAGACCCCCTCTCTGCTGAGCCTTTCTGGCCATACAAGTCCAGTTGAATCGTCACCTTTGATTCAGCTGAGGTTTTTGGTTCTTTCTGGAGCTTCTTTTGGTGTAATCAAACTCTGGGACTTGGAAGAGGCAAAGGTTGTTCGCACTCTAACTGGACACAGTCAAGCTGCAATGCGCTGCAGTTTCATCCTTTTGGCGAGTTCTTTGTTCTGGATCATCTGATACTAGTCTAAAGATTTGGGATGTTAGAAAGAAAGGATGCATACTACATACAAGGGCATATTCGAGGAGTTAGCACTATAAGATTCAGTCCTGATGGTCGTTGGGTGTCTCTGGTGGGGCTGATAATATTGTCAAGATTGGGATTTAACTGCCGGCAAGCTTCTTCATGATTCAAATTTCATGAAGGACAGATACAATGCATTGATTTTCACCCCTTGAGTTCTCTCGCCACAGGTTCTGCAGACAAAACTGTGAAATTTTGGGACCGGAGACATTCGAAATGATTGGATCTGCTGGACCTGAGGCCACAGAGGTGCGTTCTATGACCTTTCACCCAGATGGGAAGACCTATTTTGTGGATTGGAAGATAGTTTAAAGGTTTTTTTGGGAGCCAATAATCTGTCATGATAGTGTTGA
>Unigene000135|m.100 type:3UTR len:561 strand:+ pos:1246-2928
AAATGACCCCAAGAAGGAAGGGGATTAAATCTTCAATATTGGTTCATCCTAACAGATTATCTGAACCATTAGTCCATCACACTCAAAAGATGTCCTGAAATACAGGCACATCTCAAAAGCAGTAGTCAGATTAATAACATGAAACTTGGTGACCCTGTGATTGTACCTAGAGACAATTCTTATTCCGAAAATGTGGTAAATTCTAGAAGTGAATTACTACCAGAGGAAAACAGTGCTCCTCTCAGCCAACTCATGTAAGGAGAGAATCAAATGGCAAGTATAAACAGACAATTATCAGTGACAAATGATCTGGACCCTTCAAGCAGTAAAACAGTGTGGCCAAAGCTCTCACCAGACAGGGACTCTATTCTATACTTCCATCTAAAGTGGATCTTTCAAAACAGTCAGCAATCCAACGTACTTGAGGAAAGAATCAAATGAAAAAGTGTGAAACAGCGAAGTCATCTGTCTCAAACATTCCGGGCAGTATACAAATAGAGTAGGTGTTCAAACATCTCACCGAATGGGGAAAATTCCTCTGTACTTCGGTCAAAAGTTGATCCTGCAATAACATAAAGGATGACAGTCATGAGACATTAAGAATGGTGCAGAAATGTTTCAAAGAGTTTTATCATCAGATGATCTGTTAAGTTCCAGACGTGATAGTGGTGTCGAATAAACTATTCCAGCAGGGAAATTAATTTTCACAAAAAGTTAACAAGTGCAATTGGGAGGACTCGTTCTTCGTCGAAAGATTCCGAGAAAAGAGAAGAGCAGCTCTGATCTAACTTTGTCAGAACACTGCATCAACCAAGTTAATGCTAGAGAGTCACGCTCAGCCTGACATGTCGATAGAGCAACCTCAACAACTGGGAGGGAGCCAGCTAATGATGAAAAAAGCCTTGAAATCTAATGCGAGTAAGGCATGTTCATTAGTTCTTTCATCACGTCTTGCAAAGCTCAGGTGGTGCGATATTTTGGCAAAGAAATGACATCAAGGGTGGTCTCAATGCGTGGGGAGTTGCTGATCATTCTGTACAGTGATGATGTGGTCAGTGTTTATCGAGAAAAAAGGATTTGTGTCATGAACTGTTTTCTTATGCTACCAATGCTTCTGGGTTTATTGAATAGCCAGAAGCCCAGGCATACCAATGTTTCATGGAAGATGCTGCTGAAACTTGTGGCATTTTTGGACCATTAATACGGTCGACTGTGTAGCATCTCCTTCTATAGGTGGGATCTTCATGCTGAGAAGAGGCGCGAATGGTGCTCACAATGCTTTACTCAGTTACAAAAGATCAAGCAAATTATTCCTCATAACAGGCGTGGTGGAATACTGCTAAGTATGCCAAAGTTGAACTTACTTCTTCAAGGTCATGATGACATTGCCATAGATGCTGATTCGTTTTGAGAATGTCCAGCTCTTGGTTACCCTTTCCGACGGTTGCACATAATCGATGAAAAGTTTGTAGGCTCATGACATCTTCACATACCCTGAGATGCACAATTTACACCCGGTGCTATCTATCCCCTGCGGTTGTGTGTGATCTTCAGCTGCCACTGCGGTAAATATTTTAAAGCGTAGTTTTAGATCATTCTTCCTTCGTTGCAATGTATCTTCTGCCATATTGGACACTGCCCACCCATTCATTTGTTGTATACGTAATCACTTTGTTTTGATTT
>Unigene000136|m.101 type:5UTR len:59 strand:+ pos:1-177
AGAGAGTTATGGCACGTGTGTATGTTGAAGTTTGGATGAGAAAGTGAGCCAAGCAGATCTTGAAGATGAATTCCGTCTCTATGGAGTCATCAAAGTATATGGGTTGCACGGAAACCGCCAGGCTATGCATTCATTGATTTTGAGGATCGCAGAGATGCACTCGATGCAATTCGCGAA
>Unigene000136|m.101 type:3UTR len:67 strand:+ pos:547-747
AAATATTCCGAGAGCACTGAAGGAATCCCGAACGTGATGATTTGAGATGGTAGAAATAGGAGTCGTCCTTGACACTGTTTTGTTGGGCGCGATTCGAAGTTCCTGGAATCACTCAAATTTCGGAGAGTTTTAGATATGCACTAGTAGACCTATTTTCTTATGCAATTTCCATATTGTTTTATATTACCTTAGTGGATCATT
>Unigene000137|m.102 type:5UTR len:512 strand:+ pos:1-1537
GCTACGAGCAGTTCAAAGGGCAACCCCGACTCCCGAAATTCGCAGTCCCGAAACGCTACGATCTCAAGCTGAAACCCGATTTATCTGCATGTACTTTCACCGGAACCGTTGACATCAACCTCAGCATCGTCTCTGAAACCAAGTTTCTGGTTCTCAATGCTTCCCACCTCGTATTCGATCCTACTTCTGTTCGCTTCACTAACCAGTCAAAGGAATACGAACCGTCGGATGTGAATTTGGTGGAAGAAGATGATATTGTGGTGTTTGGGTTTGACGAGGTTCTCCCTGTTGGGGAAGGAAGTTTGTACATTGGTTTTAAAGGAACCTTAAATGACCAGATGAAGGGCTTCTATCGGAGTACCTATGAACACAATGGCGAGAAGAAGAACATGGCGGTTACTCAATTTGAACCAGCTGATGCAAGGAGATGTTTCCCTTGTTGGGATGAACCTGCTGCTAAGGCTACATTTAAGATTACAGCGGAAGTGCCTACCGGACTGATGGCACTATCTAATATGCCAGTAGTTAACGAGCATATAAATGGAAATCTCAACACAGTTTCTTTTCAAGAGTCACCAATCATGTCAACGTATTTAGTTGCTGTTGTTATTGGATTGTTTGATTATGTAGAGGACCATACACCTGATGGGATCAAGGTTCGGGTTTACTGCAAAGTTGGAAAGGGTATTCAAGGAAATTTGCGTTGGAAGTTGCTGTGAAGACACTGGTGCTGTACAAAAACTACTTCGCCACTCCTTATTCACTACCCAAACTAGATATGATTGCCATCCCAGATTTTGCTTCTGGAGCCATGGAGAATTATGGTTTGGTCACATATAGTGAAACAGCTTTGCTTTATGATGATCAACATTCTGCAGCTGCCAACAAACAATGGGTTGCAATCGTTGTTGCTCATGAACTGGCACATCAATGGTTTGGGAATCTTGTTACAATGCAGTGGTGGACAGACTTATGGCTTAATGAGGGGTTTGCAACTTGGGTGAGTTATTTGGCAGTTGATAGTCTCTTTCCTGAATGGAAAATTTGGACTCAGTTTCTTGATGAAATTAGTGATGGCCTTAGGTTGGACGGGCTTACAGAATCCCACCCCATCGAGGTTGAAATACAACATGCTAATGAGATTGAAGAAATTTTTGATGCAATTAGCTATCAAAAGGTGCCTCTGTGATAAGGATGCTGCAGAGCTTTCTTGGTCCTGAATGTTTTCAGAGATCATTAGCTTCATATATAAAACGGTATGCCTGCTCAAATGCTAAGACAGAAGATTTATGGGCTGTTCTGGAAGAAGAATCTGGTCAACCAGTAAACAAGCTGATGAGTTCGTGGACAAAGCAAAAGGATATCCAGTAGTCAGTGTAAAGTCAGAGACAATAACTTGGAGTTTGAGCAGGCACAATTCTTGTCCAGTGGAGCACCTGGGGATGGACATTGGATTGTGCCAGTAACATTATGTTGTGGTTCCTATGATGCCCACAAGAATTTTCTCTTACAAACAAAATCGGAAACTGTTGATGTG
>Unigene000137|m.102 type:3UTR len:87 strand:+ pos:2639-2901
AGAGCTAGGTCACAGAAACTCTTGTGCAAGAAAATATTTGCATGAGTCGCTAAAACAAATTAGAGGGGTATAAGCATTGAGCATGCTGTCCATTTTATTCACAATGATTGGGAAAGGGTTTTATTTTGTTATTTTTAAATTATTTTTATCACTCCCATCCGATTTAGGAAAAGAGCGAGCTGTTAGTGTATTATTTCCTAGGCCTGCATCTTCTTTCCGTGAACATCTTGTTTATTTGAGATTTAGGGTTTTGGGAAAAATTT
>Unigene000140|m.103 type:5UTR len:26 strand:+ pos:1-80
TTCTTTTCTGAACTCTGGGAAAGCAGATAGTGCAATTTGAGCTCGATGAACCAGCGATTTTGTTTGAGGACTTAAGGGAC
>Unigene000140|m.103 type:3UTR len:306 strand:+ pos:462-1379
TGGAAAGTAAGCTAAAAGGTGGAACAACTCTCATTGTTGACCGTTATTCATATTCTGGTGTTGCTTTCTCATCTGCCAAAGGACTTGATATTGACTGGTGTAAGGCTCCAGAGTTTGGATTGTTGGCTCCAGACTTGGTCCTGTACCTTGACATACCTCCCGAGAAAGCGGCAGAGAGAGGTGGTTATGGCGGTGAGAGATATGAGCAGCTGGAGTTCCAACAGAAAGTTCCGAAAGTACCAAATTCTCCGTGATCCCACTTGGCAGATAATTGATGCTGGTGTTCCCATGGAAGATGTGGAGAAACAATTGAGAGAGCTGGTACTAGACTGTGTAACCACATGCCGAAAAGGAAAGCCCCTCTCGCGCTTGTTAAGCGACGGTGATGCTGCTCATTATAATCTTGAGCGAATTAAAAGAGTGCCCGCTGCTGATGGCGAGAAGCAGGATGAGGATTTCATTGTGGGAAAGGATGAGAGCAGCTCTGCTACATATGATTCTGGAAAAATCCATTTGATCCGAGTGAAAATAACCTGTAAAGAAGGAACCTAGAGAAAAGTATCTGCTTAGAAATCATCTTCAAACAAAAGAAGCCGAAGATGGTTCCATGAAGCAAAAACCCATGGAGAGATAGGATCACTATGCCTAAAAACAGGCGACTTATGCTCCGAGTATAATGCCACACGTGGATGATAAAATTGGTTACAAGGTAAGAGTTGGAATGGTTGTCAGAACTGGGTACCTAGATCCTCCTATGTGCAAGTCATGCTCCGTAGCTGCAGCGAAGGGCCAGAACTTAGGATGATTAGGATTTCGTGCCTCTGTTCCCCTCTTCATTATTTTTGAGTCTGCCTGCATGTCTTGTGTAAGCATTATTCTTATTTAAAAGTAGGTGTTTGCCCAACAAAGGTGGAGTTT
>Unigene000141|m.104 type:5UTR len:197 strand:+ pos:1-592
TTATATAAGATGATCTGATCTATCAGCCAAATTGCTATCATCACTCTTTCAAGTTGCAGCTTCGTCAACCTTATAGATCATGACCTCCTCCGATTACCGCAACAACGAACATGAAGAATCCCCTAACGTCGGCATCGATGAGAATTTCCCAGAAGGCGGCTGGCGTGCCTGGTCAGTCGTGCTAGGCGCCTGGTGCGCCATGATCCCATCGATGGGAATGCTCAATACGATCGGAGTGCTCGACGCTTGGATTTCAGAAAACCAACTCGCGGCGCTGCCAAAGTCTCAGACTGCGTGGGTGGTCAGCTGTACGCTTTCTTCTTGTACATTGGGGGCTCTTGTGCGGGTGCAATCTTTGACAGATACGGTCTGCGTCCGGTCATCATTCCCGGAACTATTGGCATGGTGGCGTCGCTGATGGTTTTGAGTGTCAGCAAAGAGTACTATCAGTTCCTGCTATCCTTGGCGTCCTAGGGGGCCTCTCCGCTGCTTCTTGTTACACCCAAGCGTCTCAACAATCGGACACTGGTTCTCCAAGCGACAAGGCCTAGCAACAGGCATAGCCTGCACGGCCGGAGGAACAGGCGGGATC
>Unigene000141|m.104 type:3UTR len:130 strand:+ pos:1097-1486
CTAGAAGCGGCGCTGACGGTCTTCGCGGTGTTGTTTGGGTTCTGGAGCGGGGCGGCGATTAGTCTGACGCCAGTTTGCGTTGCGCAGGTTAGTGAAGTTGCGGAGGTTGGGAGGAGGGTCGGGACGACGTTTTCGATTTCGAGTTTCGGGGCTTTGGTTGGGGTGCCTATTGGAGGGGCGATTGTGGATGGGAGTAAGGGTGGGTATTGTGGTTGGTGGTGTTTGCCGGGAGCTGTTATGCGGTGGCGAGGGGGCGTTTGGGGTGGCGAGGTGGGTGGGTGGGCCGAAGAGGTTTTGGCGGCGTTTTGAAGATGTATCTGGATGTGGCCTCGGTGATCATTTCAATGTCAACGGAGTCAACGGGGCAAAAGTCTAAATGGAAAAGTTGGT
>Unigene000143|m.105 type:5UTR len:301 strand:+ pos:1-903
TGATCGAGCAATGCCAGATCTCTCGCCACCAGGCTCAGTCTCAACGACATCTCCCCTGTGACCATCTTTGATGCAATTTTTCTCCCGATGCCTCTCATACAATCGCTCTTTATATGAATTCCCCACTCGAAGGATCATTTCACCTTGAAAATCTTCCAAGCATTAAGCACTCACTCTCCTAGCTCTCCAACATTTTCCCACTTGCTGGGATCTAGCATGGCCTCAAACTTCATCCAGACCCGAGATTCATTACGTGAGGGGATTCAGTGTCAGTAACTGTCGCAGAATCGGACACGAGTTTTTACGATCTAGTTGATGAAACACACGCAAAAGATGTTGGTATATTTATCAGCTTGTTCCCAAGTTGCTCAACAGCCCCAGCAAGAAACTATCGCCTCTGACATGTTTCAGGTAACTTGTTCCCAACACAAGGGATTTTCATTGGAATCACCTACAACCATGTAGCTGCCGATGGCATAGCGCACCTTCACTTCCTGAACACATGGGCAGCCATATGTGAAAAATTCTGGTTCCCAATGCCCCTTGCAGTTACCTCAACCGTGATCTCTAAATCAGTTGCCGGGGAAAGAAACCATGAGACCGATGTGGCCGTTTCAAGTATATGAAGAAGTTAAATTTCACCAGAGACAATTTCTATACTTCGAAATACCAAGCTTGTGCGGCAGACATTTTTTCGCCACATTCTTGATGAGGCCTGCTGAGATGAGAGACTCAAACAATGGGTCTCGAGTCGGCTCCAAGAACATGAAAATGAAAATGCAGCCCCATTACATTTGTCAACATTTGTGTTGACATGTGCATACGTCTGGGTTTGTTTAGTCAGAGCGCAGTTTCCGGAATATATTCCAGCAGCGACAGAGGAAGATGAAATTGAGCATTTAG
>Unigene000143|m.105 type:3UTR len:46 strand:+ pos:1477-1615
TTACTTTCAGACAGGCTGAGCTTTCAGCATTGCTGATGTTTATCAAGAATATTGAGATTCCACAGTATACCTTAAGTGACATTCATATGCTCTTGTTTACAATATATTTTACCGAATCATTTTTTTACAAATATGTTAT
>Unigene000144|m.106 type:5UTR len:134 strand:- pos:773-1176
TCAGTTTGGAAGGAAGCTTGCTGTTATCAGATAGTCTCAAGGATTTAAAAATTTGAGATCTCAGCTCTATACTGCAGCAGAGTATTTTGAGGTTTCTTATTTAAACAATGGCGAGAAACAATCAGTGGCGGACACCTTGAAAGAGACACTGTTAACGCTTTTGTAAATACAGTGGACCACTTAGGGTCTGTCACATATGATGTGATTGATCTCGTGAATGGAACGTTGATGAAGTTTCTGCGACTGAGTTCGAGTTGCTTGTGTTGAACAGAATAAGGACCTGTCAAGAGTGTTTTGATCGTGAAGGCCGTTCCCAACAGCGTTAGTGATGACGACTCCCAAGTACTATAAGCGATACATCTTGCCAGGCAAACATGTTGAAGAGATGATGCACGATTCTGAAC
>Unigene000144|m.106 type:3UTR len:107 strand:- pos:1-322
TGAACAATACCCCAGCAAAAGTAAAAGAATTTTCAAAGCTTTGCTCAGACGACGCAAAGCTAAGCAAGATGAAATGCTGTACACTTTCTTGGATGAATACTAAAGGAAAATCAGGTATATAGGCACACTGAGTATATAGATGCAGGGGGAGAAAAACTTGCCCAGACCAAAGTTGTCATTTTTCCTTTAGTTCAACAACTACCCAAGCTATAATAGCTGTGCAATTTACTGAAAAAAAAAAAAAAAAAAAAAAAAAAAAAAAAAAAAAAAAAAAAAAAAAAAAAAAAAAAAAAAAAAAAAAAAAAAAAAAAAAAAAAAAAAA
>Unigene000147|m.107 type:5UTR len:190 strand:+ pos:1-571
TTGTAACTGGAAGTATTGCCGGTTTTCTTCTGCTTTTTGGTTCTCTTACAGCATGGACAAAATTGAAAGGAAAAAATCCAGTCATAATCCCTTGGAAGAAAAACATCCAGTCAGAAGGACGAGATGATATATACATAGATCCTGTGTTGTGAAGGATGTCAAGAGGTGGAGCAGACAAGAGCTCGAAGTACCATGTGAAGATTCAGCAACATCATTGGCTCTTCTCAAGACAGTATTGTTTACAAAGGCGTTTGTAAAGAAGGACCTGAAATTGCTGTGATATCTGTGTGCATGAAGGAAGAGTACTGGAACTCCTGTCTTGAGCTTTATTTCAGAAAAAGGTTGCAGATTTGGCAAGAAATAATCATGAAAACACTAGTAAATTGCTTGGATATTGCAGAGAGAGCTCCCCATTTTCAAGGATGCTTTCTTTCAGTATGCATCAAATGGGACATTATACGAGCACCTACACTATGGTGAAGGTTTCATTTATCATGGGCTCGGCGGATGAAAATCATCATGGCATTGCCCGTGCCTAAAATATCTTCACACAGAACTTGATCCTCCGCTC
>Unigene000147|m.107 type:3UTR len:81 strand:+ pos:1085-1328
CCATTGGGTTAGTTAACTACGTAGAGCTGACATATATAAATTTGTATACTCTTTTCTTTCTCTTTTTTACTTCCATAATTTCTAGGGTTTCATGGAAATGCAAGCATGCCAAAGGGAATGTAGAGTGCGGCATTGCAGTTCCGTTTGTCTATAAGATCTCTAACGAGAGGTTTTACAATTTGTAAAGCAATCAATATGAAGGATTTGTACAATCTTTATATCATTTTGGTTTACTTTTGATTTT
>Unigene000149|m.108 type:5UTR len:140 strand:- pos:1871-2291
TAACAATACATGGTAAAATGACTTGATTCACTACGGTGCGCAGGCGACAGATACGCACAATCCTGGTGCTAAAATGGTCATAGTTATGGAAGCCTGCTAGATAAACCGGTAAGGGCGGTGCTCTGATCGCACCTTAAAATTTATATATAGTTTAGGTGTAATGTACAATTTAACCACAGCGTCACCACGTGCTGCATAATTATATGCGTCTGTAATTTGTTCAAAGCCATGCGCCACATGGAACTGGGTTCATACCTATTGCAGACTTGAAATCTTCTTGGTGGTTCAGTCAGACACGCCACTTGCTTTGTGTCCACCAGTTATTGATATTGCATCCTTTCCTGACCTGAAATCAATACATCGGCCACTGAGCTGATTTTTGTTAAATGAGTGCATCTCACAGGGATCCGATAAAGGGTGG
>Unigene000149|m.108 type:3UTR len:425 strand:- pos:1-1276
TTGATTGACTCTGTTCTTGATGTTGTCAGGAAAGAACGAAACGCGATTGCTTGCAAGGATTTCAAGTTTGCCATTCATTGGGGTGGAGTACTGATATTGTATGGGGTAGCACTTTTGATTCTAAGATCAGGGACAGTATCCCAGATCGAATGATGATGACATTTTCTGTCTTTTCCATTCACCAAGGTATCCTGATACTGTTGTGGGCCATACATGCTACTCTCTCTGTCCACAACAGCAAAACAAGTTGTTGGAATGCTGATGATTCATGGTTTTGACAACGAGACGCTGTATGACGTATTGTTCCGCACTCTGAAGCTCTCCACTTACCCTCTCCACTTTTGGTTGATACTCTATCACCGCATTTTACTACAATGAGCGGGGTTACGTTGCTGCCCCACTCCGGTTCCCTGTACAACTGAACTCTGATCTGCGAAACTTAGCTGATGAACTTGATACCATTCCCCGGCTTCCCTTGCTTCAATGGTTTGTTTTGGCACCCTGACATCCGAGGCTCCCAACCAGACCGAGCTCGTCACTGTGCCTGAACTCACCCAGCAGATGTGGATTCCAAGAATTGATGTGCGCTCTGATCCTCGTCATGTCGCTACCTCACAGCCCTCTGCTTTTGTTCCGTGGTAAGAATGAGCACCAAAGAGGTCGATGACAATGATCAATGTCCAGAACAAGAACCCTCCTACTTTGTTGAGTGTCCCGACCAATGTGAAATCCATTGTCGTGCATCCCAACCCAAGGGATTGACAATGTCCTCTACATTCATTGGGAACTCAAACCTCAATTCAGGATATGTTCCGGAGGGTTAGTGAGCAGTTCACAGCCATGTTCAGGAGAAAGGCTTTCTTGCATTGGTATACTGGGAGGGCATGGACGAGATGGAGTTCACTAAGTCTGAGAGCAACATGAATGATTTGGTGGCTGAATACCAGCAATATCAGGATGCTACTGCTGATTAGAATATGATGGAGGAATTTGGAATCTGAAGAGGAGGGTGGCGCATGATGTCTTCCTTGGCATCTGTTTGCGCATTATACTTGTTTGGTTTGTTGTTCGTTTGTTGCCCTGTGCAAATGTTGTCTTTTGCCAGCTCTGTGTGCGCTTTGCGGTTCTATTCTAAACTTCCTCCGGGGTGTTGAAATGTAGTATAGCATGGATCGCCCTTGATGTTGAAACTCAACGACCTTGTTGGTTTTTTTGCTTTTTATTTTTAATCTTGTGAATTTGTGAACATTGGTTCAGCCAAACACTACGCAGCAGT
>Unigene000150|m.109 type:5UTR len:214 strand:+ pos:1-643
GAAAAAAGAGAAAAAGATCATTCATCTCCAAAACACAGACGATGAAACGTACTTCCCTAAAAACAGTCATCTCACTTCAGCTCACAACTCAAAACCAGTCGTGCTAGGGTTTTGCCGAGGATTCGAGTGCTGTTTGTTGACTGTTTTATTGACTTGGATTTGGTCTGCGTTAGATGAGGTAGTTGAAGAGCATGGAGGACACGATGCTGACCTGGCTTCTTCTCGGCTGATTCTTGTTTTCACCCCTTCACCACGATCTGTGTAATATGGAAGGTGATGCATTGATAGCTTAAAGACAAATTTGATTGATCCAATAATGTGCTCCAGAGTTGGGATCCACTCTTGTTAATCCGTGCACTTGGTTTCATGTTACATGCAATAATGAGAACAGTGTAAAGAGTTGATCTTGGAAATGCTGATCTCTCTGGTCTATTGGTCCTCAACTTGGTCAGCTAGAAATCTGCAGTATTTGAACTTTACAGTAATAACATAAGGGCCGATTCCTAGTGAGCTTGGGACCTGACAGTTTAGTGAGTTTGGATCTTTATTTAAACACTTCAATGGCCCTATTCCAACCACATTGAGCAACCTAGCAAGCTCCGATTCCTCCGGCTCAACAACATAGCCTGACTGGCAGCATCCT
>Unigene000150|m.109 type:3UTR len:481 strand:+ pos:980-2422
TGTCCCAGCTGAAGAAGATCCAGAAGTTCATCTGGGCCAGCTCAAAAGGTTTTCTCTGCGAGAACTTCAAGTTGCAACTGATACTTTTAGCAACAAAAAACATTTAGGCAGAGGTGGGTTTGGGAAAGTGTAACAAGGAGTCAGCAGATGGCTCATTAGTTGCAGTGAAGCGATTGAAAGAAGAGCGTACTCCGGGTGGAGAGCTGCATTTTTCAGACGAGGTAGAGATTGATTAGCATGGCTGTGCACCGAATCTTCTGCGTTTGCGTGGTTTTGCATGACCCAACGGAAAGACTTCTTGTGTATCCATTCATGGTAAATGGAAGTGTTGCGTCATGTTTACGAGAGCGCCAGCCTCAGATCTCTCACTGACTGGCCTACCCGGAAGCGAATGTTTGGATCCGCGGGGGTCTTTCAACTTGCAGAACATTGTGATCCAAAGATTATCACCGTGATGTAAAGGCTGCTAACATATTACTGGATGAGGAATTGAAGCAGTTGTTGAGACTTTGGCTTAGCTAAACTCATGGACTACACAGATACCCATGTACCCCTGCTGTGCGGGGCACAATGGGCATATTGCACCAGAGTACCTCTTACTGGAAAATCATCGGAAAGACTGAGGTTTTGGCTATGGTATATGCTTTTGGAGCTTCACTGGCAGAGGGCATTTGATCTTGCTCGGCTAGCAAATGATGACGATGTTATGTTACTTGACTGGGTAAAAGGACTTCTAAAAGAGAAGAAGTTGAAATGCTGGTTGATCCCGACCTAAGGACTATATTGATGATGAAGTGAGCAGCTATCCAGGTTGCTTTGCTCGTACACAGGGTTCACCCATGGAAAGACCCAAATGTCTGAGGTGGTAGAATGCTGGAAGGTGATGGGTTGGCAGAGAGGTGGGAAGAGTGGCAGAAGGTAGAGGTGATCCGCCAGGGGGTGATTTGCTCCTCTCGGAGCTCTGAATGGATCTCGACTCCACTGAAACCTCCATCCAGTTGAGCTGTCTGGTCCAAGATAAACATGCCCAATAAGAATGGATTATTCAACCCCTCTTTCTCTCGTCTCCTTACCTTGCTTTTTTGGTCCTTTTATAAAAAAACTCATGTATCCAAACTGCAAATCATTGTGCAATATTTTGCAAACCCGATTGTACCTCTCTACAACAAGAATACCAGATTGAGATGTTGACTGTTCTTCAGATAGACCTGTGGCGATGAAGGTGTTGCAGGCACAATATACTCGACGAGGGGAGCGTCAGTCTATGTGCCCCGTATAGTACTACAGCAATTGGTATGTAATCTTAACAAGCTAACTGCTACTAAGGATCAGACAGGCCTGAACTTATATTGTGCCAGATATTCAACTCCTAAATTCCCTCCCTCGTTGATGTTCTTCTAAGGGAGTCGGGCTGAGTTTGCATGCGAGATTGTTATGCAGGTG
>Unigene000153|m.110 type:5UTR len:72 strand:+ pos:1-216
TGGAGTCTCTCTCTCTCTCTCTCCGGTGGCAAAGATGTCGAGTAATGTGAAGAGAGTGTTCATGGAGCTGGCTGCAACCGAATCGTCAACAACGTCTCATGGGGTGCTTCTGGTTTAGTATCATTTGGTGCTCAAACGCTGTCGCCATCTTCTGCCCTAAGACAGCCCAGATTTAACTACGTTGCCAGGGCACAACGCATCTGTCAACTGCACTCA
>Unigene000153|m.110 type:3UTR len:648 strand:+ pos:661-2604
GCTGAAAGGGCATACAGACTGGATACGTTCTTTAGATTTTTCATTACCAACTTGCACAAATGGAGAAAAGGGTAGCCTTCTCCTTGTAAGTTCCTCCCAGGATAGATGCATACGCTTGTGGAAGATATCCTTGCGTAAATCTCCAGCCAATTCTGACATACCACACAGGAAAGAAGACATAGGTTTGGCATCTTATATTGAAGGTCCCATAGTCGTTGCTGGATCTTCTTCCTATCAGATTTCTCTAGAATCTTTACTAATTGGACATGAAGACTGGGTGTATTCAGTACAGTGGCAGCCGCCATCCAGTTTGTCCGGTGAGGAGAATGATGTCTATCAACCTCAGTCAATATTATCTGCATCTATGGACAAGACCATGATGATTTGGCAACCTGAAAAGACCACAGGTATCTGGATGAATGTGGTTACTGTCGGTGAATTAAGCCATTGCGCTTTAGGATTTTATGGGGGCCATTGGGCCCAGATGGAGAGTCAGTTCTAGCTCATGGCTATGGTGGGTCTTTCCATTTATGGAAAATACTGGCGTGAACTCCGAAAATGGCAGCCACAAGAGTTCCATCTGGCCACTTTGCGGCCGTGACAGATATTGCGTGGTCTCCCTCTGGTGATTATGTGTTGTCAGTGAGTCATGACCAGACTACTAGAGTATTTACTCCGTGGAAAGATGAAGTACGTTCTGAAGATGGGTATTCCTGGCATGAATTGCACGTCCTCAAGTTCATGGTCACGATATAACTGTGTTGCTATCATTCAAGGGAAGGAAATCCCGGTTTGTTAGTGGAGCAGATGAAAGGTTGCCAGAGTATTTGAAGCCCCATATCATTTTTGCAGACCCTTAGTCATGCTCATTTTCAGAACTCTAATGCTCCAGATATCTTCAAGATGGCATTCAATTTTGGGCGCAAACATGTCTGCACTTGGTCTATCACAGAAACCCATATATGTTCAAGCTAGAAACGAGCCCCCAAAGAATCCGGTATGATGATTTAGACACAATGGGAGAGATACCAGATGCCGTACCAGTTGTCTTGACAGAAGCTCCAATTGAGGAGCAGCTGGCCTTTAACACTCTATGGCCAGAGTCACACAAGTTGTATGGTCATGGAATGAGCTATTTTCATTGTCCTGTGACCATCAAGGGAAACTTGTTGCTTCATCTTGCAAGGCCCAATCAGCGGCAGTAGCAGAAATATGGCTATGGCAAGTGGGATCGTGGAAAGCAGTTGGTCGCTTGCAGTCTCACAACCTAACAGTGACCAATATGCAGTTCTCTTATGATGATGCATTTCTTTTGGCTGTTTCAAGGGATCGCCAGTTCTCATTGTTCTCTATCAATAACACAGGGACGGACAGTGTCAGTTTTGACCTTGTCGCAAAGCAGGAGGCACATAAAAGAATATATGGACTTGTTCATGGAATCCATTTGGCCATCAATTTGCAACAGGTTCACGGGACAAGACAGTGAAAATATGGTCCATACAGGACAGATCGTCTGTGAAGCAGCTCATAACTCTGCCACAATTCAGCAGTAGTGTAACTGCCCTGTCATGGTCTGGTCACAAACCTCAAGGATAAAGGATTTCTCGCAGTTGGGATGGAAAGTGGGCTCATTGAAGTGTGGTCGCTCTTTAACAAAATGTCGATTCCAGAGGTATTGAGCTGCCCGATTTTCATGCTACTCTTGCAGTACGGTTTGATTCATTCATGTGCCATGTTTCTACTGTACATCGCTTGGCATGGAATAGAACAGAGAATGAAGATGGCAAGACCTTGCAACTTGCTTCTTGTGGTGGTGATCATTGTGTAAGAGTGTTTAATGTACATGAGAGTTAGTACTATTCCACTGTTTGGTGTACTTGGATTTTCGAAGAAATTTGAGTTATGAATTTAATTAGTGTCTTGTGTACATCATAATACATCAGG
>Unigene000156|m.111 type:5UTR len:216 strand:- pos:303-950
CCATTGCATGATTTCTGCCCAAGCAGCAGGGCCATTAGCTAACAAGAGGATTGATTTCCAGAATTGTGGATTAATCCGAACTTGATAGTTAATGGTCATGAACAAAAAAAACGTGTCAATACTTGACACAGATATCTAGAGCAAGGCTACCACGGAAAAATTCAGAGCGAGGCTTCCAGGTATGTATATAGTTTGTCCTCCGCTCCATCCGCCAAAAGTATGCTGATACTACACCAAACCCAAGAGTTAACAATTGATTCACAGTTCTTGCAGAACCAGAAGAACCAAGTGGGAATTTGTTTTAGCCACACCAGCCACCTAGAATAGCAGGTGGAAAGTCCTCTGCAGCAACCAGGGAATAATCCAAATAAAGCCGGCAACATTTAGGAAGCAAGCAATTCCAGAAACATAGCATGAGAATGTTTCTGAAATCTACATTCTCTCAGCTGTGACGACAACCGGCTGAGCTCAATCCTCTCTCTGGTAAGGTATGGCCCTCTTTTACAGCTCCATGCAACTTTCCAGCTAATTCAGCAAGTGATGGATCACTGGCGAGCTTGTTTAGGATGATAAAGCATTGTATATTGCCACACAACAATTATATCGTGCTCCATACCATTTTTGTGGATTCATTGTGTGCCTGTCACA
>Unigene000157|m.112 type:5UTR len:62 strand:+ pos:1-187
GACATCGCCAAATAGGGGTTGCCCACTCCCACTCCCACTCCCACTCCGTAAACCTCATTCCTTTCATTCTCTTTCCTCCCACTCGGCAAACCTCATTCCGTTGCATTCCCTTCTCCGGCGTTACATTCTCTCACAGTTTGGTTTTGATCGGGATTCTCTGCCGTCAGTTTCTCTCGAGATCAAGTTG
>Unigene000157|m.112 type:3UTR len:117 strand:+ pos:497-847
AACTGAGTGCCCTCCCATTTCCTTAAGAAAAGAAAGGTGATCCTAAGGTAAACTTTGTGATTGCAGGAAAGCCTTATCTGGAGCTTCAATCAAACTGCTAGTTTCTGCTTTCCTGTTTCAAGGCGTTACACAATTGCATGTTTCTCTTGAAATTATGTATGTGGAAACCTTGTAGCATCTCATTAATGTGAAATACTTAAACTGCTTAGGTCTGGATTTTTAGGGGTTCCTGGTTGGAGGGATATACGCAGATTAACATTGTGTCTGTTATTGAATCTGTAGTACTGGTCCATGTTCTAAGATCTGAATAGGCAACTTTTTAATTTCTGAAATAGTTTGAGATAAAAAGCT
>Unigene000159|m.113 type:5UTR len:154 strand:+ pos:1-462
CTCAAAAATGTCTACCAACTCAGATGATTTCGTAAACATTCACTCAAATCGGCCATTTCTCTACTAAAACACCTCCATTCCTTGATACCCACTAAGCTCAATATCTCTCTCTGTTCATCTCTTAAGAGTTTGTCGTATCATGGCAAGACCAAACCAGGAAGCGAGACTTGGATTCTTACACTATCAAGGCACCACCAAGGGGTCAAGCTGGGATGTGTTACTATGCGCCCATCGGACTCTGACAAGCCACCCTATGTGGCTAGATTGAGAAATCGAAGGGGATAATAGGAACAATGTGAAGGTTAGAGTGAGGTGGTATTACCGGCCTGAAGAGTCACTGGAGGTAGAAGACAGTTTCATGGAGCAAGGAGTTGTTTTATCTGATCATTTTGATGTTCAGAGTGCTCACACTATTGAGGTAAATGTACTGTGCACTCTTTCAAGAGCTATACAAAGCTCGAG
>Unigene000159|m.113 type:3UTR len:183 strand:+ pos:766-1314
CAGGAGGTATTTTTTTAGTTTGTGTTTTCCATTGCTAGTCTGTTGAGGAATTGTACATGCAGATGACATATTGTACCTATAAAAATTGGATGTTTTCCTCGTATCATGGCGTTGTACTAGCACAGGTGATGACTGTCCTATCTTTGTGCACTTTGTTTTGTGTACAACTGTCAAACACTAGCTGCCCTTTGCCTGGCGTGGATTTTGAAGCCAAGTGGAACCATGAAAAACTAGCATTGTGGATTTTCTATGTATGCATCTATGCCTAATTGGCTGTAAATTGAGCTATGACAGCTTTCGTCGTCCTACACTTTTCTTCAGTTTCGTCTGTGAATAATTTTACATTGTATAGTTTCAGTAGAAATAGTGTTTTGTCCAGATCGAATTTCAGAGGCCCTGAAACTCCTGACTCCTTGGTTACCACTAATGGTGGAGACTAGCTTGCAGATGTGATGTCATTTGGCACTCATCCAGTAAGACGTGGTTGTTAAGTGTCGCTGCTGCTGTTCCACTCATCCACAAAATGTAATCCCCAGGGAAACTTTTGAT
>Unigene000162|m.114 type:5UTR len:135 strand:+ pos:1-406
GCCCGGTTGTCTTGTTCTACCGCGCGTTCCATACGGCGGGAAAACATACTTAGGAAGAGATATGGCGGGAACCTCTTTCCAGGAATATATCGGTCTTGCACTAAAACAGACATTTCAGGTTTCTACAGAACGTCTCTTAGGTTCCGTTCATTTGTGGACATGGCGAGAAACCAGATCTAGGGTTAGGGTTTCTGAAGAAGACAACGATGGAGGAAGAGGTGAACACAAAGAAGAACCAAAAAGTAATCTGTACGAGATTCTTGGTGTAGAGAGGACAGCATCCCAGCAGGAGGTGAAGAAGGCCTACTACAAGTTGCATTGCGTCTTCATCCAGACAAGAATCCTGGTGACGAGGAAGCAAAAGATAAATTTCAGCAACTTCAGAAAGTGATATCAATACTTGGAG
>Unigene000162|m.114 type:3UTR len:102 strand:+ pos:854-1161
GGAAAGAGAAGTTTGACTCTATGTTCACATCTATTATAGCAAAATGCGAAGGGAAACAGGCAGAGAAATCAGGCTCTGAACCTACTGAAGAAGAGTTTGAGGCAGCTCGGAGAAGGCTTGAGAGCCAGAAGCAGAACAAGAGGAGGAAGAAGTGAATTACATAGGGGTCCAAACAATCTCCGTCCACTTTCTGCTGTTTGCATCTAAAATTTCTGTCGAAATATTTTCTGGTCTTTCATGAATGCCTACTGGGAATGACTAGAAATAATTAATCATACAAAACTTGTTATCTAGAATCCTCGTCGGGA
>Unigene000163|m.115 type:5UTR len:480 strand:+ pos:1-1440
AGATCAAATAGTTTGCTACTGCAAACAAATCAAAATGTAGTGCAGCACTCGTCTCAAACGACCAAAAATTAAAAAAATAAAGAAATGAAAATAGTTACAACAATTAAAAAGGCAACAAAAACACGCCTTGATCCTTGGACAACCAGAATGACGAAGCCGGATTACACACAACACAAAGCCATAATCTTATTCTATATACTGTTACAACATCGAATACAAGCACTTCGCAGACACAGGTGTACTTACAATTGTCAAGTAAAAGTCAGTCAATTTGTTAGGGTCAGCGCGAGGCTGATGATCCCGGGTCCAAGGAGGGTGATATTGCAGTCGAAAGCAATCTTCTGGCAAGCATAATTGCTGCATTCTTTCCGTTCTGATTCAAAGGCCAATACATAGGAAAGTCCTTTCTTCACTTGCCAAAATACTGCCTGCGCAGCAGCATTACCACCCCTCTAACTCCACACAACTGCATGAGGAAGAATACGAGTCTTAGCTTTGTAAACCTTCCTTGCAAAGTTTTATCCTCTCTTCCCCACATGTAATACATGGACAAAGTTGACAGATTATCTTGTCCATTTATTGAGTGACAACAACATGAACTCAGTGTCGGATTTTCTAACAAGTGCTTCCACATAGTTTCCTAGTCCTGGAGCTGGATCAATAGGACCAGTGGTTGTTGCAGCATATCTTTGATCATCTAAAACAATTTCTGCACCAAGTTTCGTCCAACATCATAAGGCTCTAACGCATAAATGATTTGTTGCCCAGAAATTAGTCCTTTTGCTACCTTCTGGAGACACACGATACATTGAATAGAGCATTTGAAAGATCAGGAGCTCGTCCGAGCAAGGAATGATTCTTAAGTATGAACCTAAAGTTCAGAACCATCTAATTCATAAGAACAGGAAGTGTTCCCTCACGCCTTTGCTCATTTCCAACTCTTTCTGAAGCTGAAGAGAATACATAGACTTCTGAGCTAACTGAACCTCAATGCTTGAAGTTCATGTATTCTCTTCAGCTTCAGAAAGAGTTGGAAATGAGCAAAAGGCGTGAGGGAAACACTCTGTTCTTATGAATTAGATGGTTCTGAAACTTTAGGTCATACTTAAGAATCATTCCTTGCTCGGACGGAGCTCCTGATCTTTCAAAATGCTCTATTCAATGGTATCGTGTGTCTCCAGAAGGTAGCAAAAAGGAACTAATTTGGGGCAACAAAATCAATTTATGCGTTAGAGCCTTATGATGTGGACGAAACTTGTGGCAGAAATTGTTTAGATGATCAAAGATATGCTGCAACAACACTGGTCTATTGATCAGCTCCAGGACTAGAAACTAGTGGAAGCACTTGTTGAAAATCCGACACTGAGTTCAATGTTGTGTCACTCAAGTAAATGGACAAGATAACTGTCAAACTTTGTCCATGTATTACATGTGGGGAAG
>Unigene000163|m.115 type:3UTR len:51 strand:+ pos:1783-1936
AGATTATGGCTTGTGTGTGTGTAATCCGGGCTTCGTCATCTGGTTGTCCAAGGATCAAGGCAGTGTTTTGTTGCCTTTTTAATGGTTGTAACTATTTTCATTCTTTTTTTTTTAATTTTGGTCGTTTGAGACGAGTGCTGCACTTACATTTGAT
>Unigene000164|m.116 type:5UTR len:440 strand:+ pos:1-1321
GAGCGGGCAATCGGTGGTAAGCTGACGTGCTAAGAGCAGCAGAGGGCGTTAATAAAGGTGGCGCTGGCAGTGACGCTACTCTTTTCGCTTTCTCTTCTCACGAGTCTCCACTCATTCACTCTGCCCACTCTTAAGAAACCCTTCCCCTCTCCCCTCCCTCTCTCCTCTCTCTCTCTCTCTCTCTCCTCTCTCTCATTTTCAGTCCCCATATTATCTATAATTCAAAACGAATTGATTCGGTTGCAGAATCAAATAGAATTCCGTTGAATCGGCTGAGGCTTTGTTTTGAAAGGTTCGAGATTTATTTCTCCACACTGCACTGTGGTATACTAGCTGTATAGAGGGCCTCAACCACACCGGCGGTCTTGACAGTTACCTAGGTCAGTTTGTCCCAAATGGCACTTTCATCATCTGTTTTCAATACAGGGGCATCACTGTTCAAAAGGAAGCGGCAGTTTCTTCGGGAAAATGTAGTCAGCTGTTCATGGGTACTCTCTCCTGTACAATTTCGGATAAGCTAGTTCTCTCGAAATCGTGTGGCTGTCCCTTCACTGAGCAGGACAGGTTTAAGCAAGGGGTGGAAGCCAATATCATGCATTGAAAACTGAAAAATCCTTGGGTGCGATAGTTTTATCATTTTCAAAAGGAGAGAAATTTCAACTTGATGATGTTTTAGATGCTCAACAGTTTGATACGACATGTTGAATGCTATATTTCAAGTGGCACGCAAGATGGAGGACATTGAAAAAAACTCATCTGGAAGCCAAATCCTGAGGGGATACTTGATGGCTACTCTCTTTTATGAGCCCTCAACAAGGACTAGGCTTTCCTTTGAGTCTGCCATGAAACGGTTGGGGGGAGAAGTTTTGACCACCGAGAATGCACGCGAGTTTTCATCCGCAGCAAAGGGAGGAAACCCTTGAGGATACTATAAGAACAGTGGAAGGTTATTCTGATATTATTGTAATAAGACACTTTGAAAGTGGCGCTGCTCGAAGAGCTGCAGCTACAGCTGACATACCTGTTATCAATAGCTGGAGACGGTCCAGGGCAGCATCCAACACAGCGCTTTTGGATGTGTATACAATTGCAAAGAGAGATAGACCGTCTGGGATGGCATCAAAGTTGGTCGTGGTTGGATTGTTTGTTTTGCTAATGGTAAGGACAGTGCGATCTCTTGCTTACCTGCTTCCAAGTATCAAGATGTGAAGTTTACTTTGTTGCTCCAGAAGTTGTAGGATGAAGGATGACATCAAAGAATATCTCACTTCAAAGGGGATCGAATGGGTAGAAAGTACAGATTGATGGAAGTAGCCTCTGA
>Unigene000166|m.117 type:5UTR len:191 strand:- pos:1287-1859
CAACAAAGAAAATCACACTAATAGAAAAGGCAAAATCAAAAGGAGGTTCAACCTTCCTATTTTATGCAGCCTATGCTCCCAGAATTAAAAAGCGGTTATACCACAATGTATCAAGCGATAAGTTTTGCGCCTACGTAATTACAAATCTCAAACAATCTCCTACATGGAAATTTTGGTGTTGTATGAAATGCAACATCAATCTGGAACAGCATTCTGCCTTTTTGCAAGAGTGATAGGATATGAACTTCAGGATGGGACCAACAAAGCTCAGAACATGTCTGGCAAATTATAGATCTTCAGGCTTTTGAGGCAGTTGCATCTTTTACAGTGATTATAATGCCCAGAACATTGTACTATGAGAAACAGTTTCTGCAATAGCTTTCTACATTACAAACATTTTGCCAAAGGTGAGTCCCTAATGAGCAGGATCTGGATTAAACTTCACAGTTCCCGCCAATCAGCTCCTTGATGTTCTCTTCAGTGATGATGGCTGCCAAAATCAAAACTGAAAGGTCTTGGGCAAACAGGCTCATCATTGATGTCGTGTAAGGACTTTAAGTATGGATGACATAG
>Unigene000166|m.117 type:3UTR len:323 strand:- pos:1-971
GTAGGAGTTCTGGTGCTCGGTACCACCGAGTGACAACATACTCGGTCATGAAACAGTTTCAGTTGTTGTCCTAGCCAGACCAAAGTCTCCAATCTTAAGGTCGCAATTTGCATTCAAAAGCAAATTCTTGGCTTAAGATCGCATTGCAAGACGTGTGCGGAATGGACGTATTTTAGTCCCCGTAAAAGGCTGATAAAGGAATTAACAAACTGAATCGTATAGTAATAGCGACAATGATCATCTGTCAATGGTGGTTCGAGCGTATTATTTGATGAAGATGGTGTCCATCAGCTCATAGACATGTACACTCATTGAAGCTCTCTTTTCGTGGGGGTCGTATAATGTCCTTGATGGCAATGACATTCTCATGATCCATGTGGCGGAGAAGCTTAATTTCTCTTAATGTCCTCTTGGCATCTATCCTGTTGTCAAATGCATTACCAATCTTCTTAATAGCGACTTCTTCATGGGTTCTGAATTTACAGCAGCACAAACAATGCCATAAGCACCACGACCAAACAGGGGAATAGGAGGAACATACTTCGTGGAGACTTCAAACAAGTTGCCGTACACATTGTACTGGACATACCGACCGCCGTGAGTCAGTACTCCTTTGATGTTACTATCGTTTGATGAACCAGATCAGCTGCCATGTTTGGTTCAACAAAGCAAAAACACCTCTGTCTAATGAAGAAGAAGGGAGGAAGGTGGGGGGGTTGCTTGCTTGGCTGAATGGCTTCGTCGGTCGTTTTATTAGTATTGAAATGAAAGTTTTGAGTTGATGTGAAGCTGTGGAACTTTTTAGCGAGGTCTTTGAAAATCCGTGAAGTCAAGCGATTTCGACCTGCTTTTTCTTCTCTTTTTTCAACTTCTTTATCTTCCTATCGCTGTTTTCTATCCCGTGCTCTTTGACGTTTGGAGAGGTCAGTCTACGCACTGTTTGGGTCTGGGTATTTCGTCCCCTGCTTCTT
>Unigene000167|m.118 type:5UTR len:115 strand:- pos:1557-1901
TTTTTTTTTTTTTTTTGGTTTTTTTTTTTTTTTTTTTTTTTTTTTTTTTTTTTTTTTTTTTTTTTTTGTTTTTTTTTTTTTTTTTTTTGTTTTTTTTTTTTTTTTTTGTTTTTTTTTTTTTTTTTTTTGGCTTCTTCAAATGCATTGATGCATTCTTTCATATATGCATCCATAAGGGAAATATAATTCAGTCCCATGTAGTAGCAGCAGTGGGCATATACAACTGCCACATTCAGTAAATGCGCAACAAGTAATCATCTACATAGCAACACCACTTTCTCAGAAGTATCCGCAACGAAAAGCTTCCACCTCTATGGGCTCGGTTTGACAACTAACTCTGTCTAG
>Unigene000167|m.118 type:3UTR len:408 strand:- pos:1-1226
CCTTTGCTCTGATTCGGCAGGAAGAAGTCTTGTAGCAGGAGACCTGGAACTGGCCAGCGCCTAGTGAAAACAGAATACAAATAACAGCATCCCCCAACGGATAAATAGAGAGATCCAGAGGCTGATACAATAGAACTGCTGCCGTACGTGTAGGAGCATTGCTACTGCCATTCCAAAGAACTTCCCAAAGCAGCACTCCTTCCTAGTTTATCCATCAACATCATCGCAACAACTGACCTGATAAATTTGAAACTCCAACACATATGTTGTCCAAGTCTGAAGGCACCCCCGCACTTTTAACACAGTTGAGGAGAAATAGAATACAGCATTTTAACCAGAGCGCTGGAAAGCATAAGGGTTGACCCAATAAAATACTCTAAAATGGCGACCACTGAGCAGCTCCAAGAACTTCACAGACTCATTCCATCCCCTCTGTCAGACTGTTGAGATTCTGTCATTGCATAATTTCACATGTAATACTCCTAACACTTTCTCAAATTCAGCTTCAGCATCAGCAGTCTTCCTTTCTTGTGTAGCCAATGAGGACTCTCCACACAGAACTCCATGCAAGAGTCAGAATTAGCGGGAAGCAGCAGATACCCAAAAGCACACTCCCACCAACCAAATTTCCTGGCCGGGATACCAATAATAGAGCACTCATAGGTCCTAGACAAGTTGCAATCTGAATGAAACTTCCGTATGTACTCGTAAAAGAAGGTGACCCCAGTCACATAAAGTGAGGCACAGATGGACAAGGCCCTATCCTGTTCCAACTAAAAACTGCCCAAGACATTCCTTCCAGACTACTTGTTGTCGCACTCACAGAAGCTCCAATAATCATGGGCAAGCACTCAACTGGAAGACCTACGACGCCCATACCATCGGTAATCCAACCGCTAAAGAAGATCCAATGAAGGCGCCGCCTAAGCAATACTTACCACTAGACCTTCAGCAATGGGTATCCCACTAAAACCGAGATCCACCGAAATGGTTTCAGTGGTTCATTAACCCACCGAGATGGTATACCGAATAGGAGGAAGAAAAATGGCTACAAGTATATGCGGAAGAGAGAGCTTCCATGAAGGATTCCGGTAGTTGGATATCGGATAGTCTTGCTTAACGAGGATATCAATGGCTCTTTTGAGGACACTCTTTTGTACGTGGAGAAGCATCTCGGAGACTCTGGCGAGCCCTCATGCTTTAGCGTAAAGTTGCAACAGGCCGCT
>Unigene000168|m.119 type:5UTR len:62 strand:- pos:1246-1433
AACAAATGTACATAATTTACAAAAAGATCATGATAACAAGACCCCACATTAACGAGAAGTTAACAAAGCGAAAGTAACAACAGATCAACTCAAACTGCCAATCCCTCCCACTCTACATGAAGTCTCTTGGACACTCCTCCCCTCAAACAAGATATTGCCCCTAGAGAAATCAAAACAACACTTCTTGT
>Unigene000168|m.119 type:3UTR len:289 strand:- pos:1-867
GTTGCATTGAAGAATCCATTTGTGCGGTAGCTGGTGTGCAGCAATTAAATGAGCTCACTGATGACTTATTGGACTGCAAAAAGCTACCACTTGAGAAGCTGTTGTATGAGAAATCCCTGCAAGATCAGGGAGAGGTTAGATAAGAGATTGAGATGATAAGTTCAAACTAAGAGCAAAGCTTAAACAGCTTATACCGAATCAAACCACAAGAAAATTATTTTGACTGTTTTTCAGAGTTAACAGCACTATGCAGCCAACAAGCAACACCATATAGATTCGATTTAGTAAGCAATACTCCCTTTCAGACTATTTCATATTCTAATTTTTCTCTTTGGCAATATCAGCAAAATGAGTAATCTTCTTCTGTTTTTCTAGACTTTTGATGCTTAAACCTTTTAAACTTCTGTTCAGAATTACACTTTGCTTGAATTTGTTCCAATTCAGTTCCTCATCTCACAATTCACATCCTGCACAGAATACTATTGATATTGTTGTGGAGCCGTGGAAGCAACCCACAAGCAATGAACTATCTACTAAGCAATATCTCAAAGTAAACTACATATAAAATGCTCACACACACAAGATTTCACGAGGTTCGGCGATTGCCTACATCCTCAGGGTGAAGATCCACTATATGAAGGAAATGACGACTTGCACAAACCGCAAGTTCGTCCCAAGAAGAAAACTGAAGATTATTCCACAAAGAGATGAACCTCTGCCTTGCTACATCTCCAAGCTCTCTCTTAACCTCTCTTCTAATTACCGCAAAAATAGAACCTACTGTTGTTGTAGAAGAAGAAATTTGTGTTGATGTTTTGGTTGTTGTGCTACTGAGTTGATGATAATCGATATCCTAAATTGTGCACA
>Unigene000169|m.120 type:5UTR len:158 strand:+ pos:1-476
CTTGCGCCGTCTCAATCCTCACCTACAACCCCGTGTCTTCAGCACCTCCCCACTTCTCCAGTCACCATTTATGGGTCTGGGAGACATCATTTAACATTTAGCCAACTCCGCAACTTGGTGAGTCAAAGTAAGTGAAAGATGGAGGTTGCGACATGCGGTTCGGGGTCGAGGAGTTTGAATCACAGCTCACGGATTGTTGGCACAGAGAAGTTCGTCAACGGTAAACCAAATGGGTTCTTGAAATTTTCTTGTAATAAAGAAAATGGAACAGCTACTTGTATACGTTCTCCAAGGTGCGGCGTCACGGTGAAGCCTAAATTCGTCGACTTCAAACGATCTTGTTTATATAAGACGGCTGAAGCTTCCACTGTGGATCCATATTCAGATTATAATTCTATGGATGAAGCTTTAATTTTGAAGAAAAATCACAAGACATCAGCCCATACATAAGTGGACGCTGTATATATCTTGTTGGA
>Unigene000169|m.120 type:3UTR len:62 strand:+ pos:1020-1207
AGGATGAAGAAGACGCAGAGACTCTTGAAAGGAATTTCTAGGTTCCTAAGCTTATTTCATTTCATTATGTAGGACTATATCCTTGTGCTCTAAGGTCATATTCATTGGTCAACTTAATATTTTAGATCCAAAATGTGTAATAGGCAGATCGAAAGAGGATGTTTGTTCTTTTTGCCTGCTTTATTCTG
>Unigene000170|m.121 type:5UTR len:116 strand:+ pos:1-350
AATTAATAGTATATATCACAAAAACAAAATCACTCTTCCCTGTCCGTTGGTTGAAAGGTGTATGATTGTGTTCTACACCTTGTTCAATGCGCGCTGATGAAGAAAAGAGTGATTTTATTCAGTTCTGGGTTTAGACAAGAATTGTTCTTCCTGGAGCTGAGAAACGCTATAAAAAGCTTGCTTTGAAATGGCATCCAGATAGATCCTCCGCTACAGAGATGTAAAGTGGTTGAGGAGTCTAAAAAGAATTTTCAAGCCATCCAGGAAGCTTATTCTGTGCTTTCAGATGAAGGCAAAAGATTTATGTATGATGTAGGTATTATAATGCCGATGATGATGACGAAAATGAT
>Unigene000170|m.121 type:3UTR len:76 strand:+ pos:864-1091
TTAGCTATGTCAAATTCTTTGGAAAATTGTTGAGGATTCTTTGCATCTTCATTTCTTGCAATGGACTTGCGTGTGTGTTTACATGGTTTGACGAAGAGTAAGAAGCTGGATTCGGATTGTTCTGATTTTAATTTTTATTGTGGTGGAGTCATATTTGGCTCAGTTTATTGAAATGTGGATCTACAGAGAATGTCCAGGGCTTAGCCGGAGTGTGCTAGGCGTGTATAG
>Unigene000173|m.122 type:5UTR len:388 strand:+ pos:1-1165
AAAAACGTATCAAATTACAATATAGCTGTAGTAGCAATTCCATTTATAAGTAACAATCAGTTTCTTTCACATTTTGTAAAATCCAAATAATCTTAAAGAACTTGTATTACAAGCAAAGATCACAGAACAGGCATATGTGACATGACCACAAGAAGAAAAAAAGGTGAAAGTAAAATAATTCTAATTTAGCCAGAAAGACGGTAGTGACGGATCGCAAGCACATTATCATACCACTACAGGGAGAAAGCGCAGATCATGGCGAATCGGCTTACGCCTGGGGCTTATCCCACTTGAGGGGCTTCACAACCTCCCAAGTGAAGTCGGGGTCATCCCTACCGAAATGACCATAGGCAGCAGTCTTCAAGAACCTTCCATTGCCACCTCTCTTGAGGTCAAGGTTGATTGAGATCATTCCGGGTCGGAAATCAAAGTTCTCCTTCACAATCTGGAGGATCTCCCTGTCGGGATTTTGCCAGTGCCGTAAGAATCCACAAACCCGACAAAGGCTCTGGGACACCAATAGGTATGACACCTGCACAATGCAGCGACGAGCAAGCCATTGGCAACATGCTCTTGGCAGCCGTGTTAACAATGTATGCACCACTTCTGTCCACCTTAGTAGGGTCTTTCCCTGAGAAAGCACCACCACCGTGTGCTCCCCAACGCCATAAGTGTCGATAATGATCTTGCGTCCAGTGAGGCCAGCATCACCGTGAGGTCCCCCAATGACGAATCTCCCAGATGGATTCAAATGGAAATGGTCTTCTCATCAAGGTACTTGGCAGGAATAATTGGCTTGATGACATGCTCCTTAAGATCAGCGGCAATCTCGTCATTGGTGACGGTCTCATCATGTTGAGTAGAGATCAATACGGTGTGGACACGGATAGGAACCATGGCACCACCTTCGTTCTTATACTCAATAGTGACCTGCGTCTTCCGTCAGGTCATATGAGTATAAGAACGAAGGTGGTGCCATGGTTCCTATCCGTGTCCACACCGTATTGATCTCTACTCAACATGATGAGACCGTCACCAATGACGAGATTGCCGCTGATCTTAAGGAGCATGTCATCAAGCCAATTATTCCTGCCAAGTACCTTGATGAGAAGACCATTTTCCATTTGATCATCTGGGAGATTCGTCATTGGGGGACCTCACGGTG
>Unigene000173|m.122 type:3UTR len:127 strand:+ pos:1466-1846
TCTCAATCAACCTTGACCTCAAGAGAGGGTGGCAATGGAAGGTTCTTGAAGACTGCTGCCTATGGTCATTTCGGTAGGGATGACCCGACTTCACTTGGGAGGTTGTGAAGCCCCTCAAGTGGGATAAGCCCAGGCGTAAGCCGATTCGCCATGATCTGCGCTTTCTCCTGTAGTGGTATGAATAATGTGCTTGCGAATCCGTCACTACCGTCTTTGGCTAAATTAGAGAATTATTCTTACTTTCACCTTTTTTTCTTCTTGTGGTCATGTCACATATGCCTGTTCTGTGATCTTGCTTGTAATACAAGTTCTTTAAGATTATTTGATTTTACAAAAATGTGAGAAGAAACTGATTGTTACTTATATAATGGAATTGCTACT
>Unigene000174|m.123 type:5UTR len:100 strand:+ pos:1-301
GGAGCGAGGGGGAGAGAGAGATAGGTAGACAGGAATAACTTACAAGAGATGACGAGTTCATTACTCTCGCTCTTCCCTCCAGCTTGCTCCTTCAATTCAACCCAATCCATATCCTCCTTCAAAGTTTATAAATTCAATCCACCTCCTCTCGCTCCAATCCATCTATTCAAAATACCCGTTTCTCTGGGGTTTAAGCACTTCACCCCCAATTCCCGAAGAGTAAAATCTTGGGGTATCAAAGAACCAGTGGAAGAGTCTTCTCCCAAAGCAAATTATGAACTGAACAATAGCAGCAGCAGTG
>Unigene000174|m.123 type:3UTR len:216 strand:+ pos:719-1367
AGATTTCATTTTGGAGTCGCCTTCTTATGAAATGACACCAGTGCATGTCCCAGAAAATTTTGTTTTGTGATGGGCGATAACCGCAACAATAGCTACGATTCACATATATGGGGTCCTCTTCCTGCCAGAAATATACTAGGAAGATCTATATTTCGATACTGGCCACCAAATAGGATTGGCAGCACAGTTTTGGAGGGTGGTTGTGCCGATCAGAAACAATTAACTAGTTCGGATCAGAAACAATTAACTAGTCCTGATCAGAAACTAGAAAGCAGTGCGGCTTCACCATGATTTTTTAGCTTGCTGGTAACATATTAAAGGCACGAATGACCTTCAAAGGTTAATAACTGGTTTCTTGTCGGGCCCAAGTTCTAATGCTTTCTTGGGGAAAGGACCCCATTTCTTCAGACAGGTACCTGTTATGAATGCGAACTTCTGCCAACGGATTGTAGAATAACAGAATAAGCTGAGCAGATGTTCTCTTTGACTGAGCACATGTGTTTATGCAAATTCTAAGAAGAGAGCAGCTTATGAGACAGAGACTAGCATTTTCACCTAGCAGTGTCCCAATATCACTCAGAAGCATGTCACAATTCTTTCAAATACTAGCTCTGCTAACTGTTGTATATCTATGAGTTGTGTACTGTAT
>Unigene000177|m.124 type:3UTR len:200 strand:+ pos:369-969
AAATTTGTGAGGAAAGAAGGCAGAGATGGATATTAAGACACAGGTGGTTGTTGGAGATCCAAAGGAGGTTATTTGTCAAGTTGTTGGTGAGTTGAAGGCTGATCTTCTTGTTATGGGATCTCGCTCTCATGGCCAATTAAGAGGATGTTTCTGGGAAGTGTAAGCAACTATTGCACCAATCAAGCCCAGTGTCCTGTAATGGTAGTTAAGGATTCTTGTTGACAATCTTATCAAGCCTATACTGTGGGAATAAGTAGTTGTGCAAAGAGCAAGCAACTACTCTGTCAATGCAGCCAGCTCCTCATTTATCATGTTAAGAGTCGCTTGAACAGCTACAGTCTCACGCTGACTCTGTTCTCTTTATCCTTGAAGGTGTGCTTTTCCAAGACCTGCTGGTCCCTTGTCATTTTCTGCGTGCCCTACTTGGTTTCCTGTAATAGATGAATGGTATGCTTGTTTTGTAATGCTGGCTGGTTCCCCTTGCTTTGGATCCGCCTTCCATTCCCATGGAACAGAAAGTGTCTCTGTGTTGTGTTGCAAAAACGTGGTTATTTGGCCTGTGTCTGATTTGAGCCTTTATGTTTGGAGTCTTCTATACATT
>Unigene000178|m.125 type:5UTR len:125 strand:- pos:1109-1485
CATTAACATAGCTATATCGACAAAAGTAATGTCGTCCTCATTGATCAAACAGAAATCAACATTTCAAATTCTTACCGAGCAGTCCAAGTGACAGATGCTCAAAAATTTAAAAGGTACCGTTGTAAATATTGAAATGCTTTCATTGCAAACACAGGAAACTGCTGAGTACATCACCATCAAACCTTCACAAGTATGCAATATCCCTGCTGTCCACTTCTTATATTGGATATGAGGTAACGCACTTGGCTTAAACTATGTATAAAGGGCAATGCAAGGATTGCCCCAACCCAAGTAAGTCTCTTCCCTTCCCCACACACTAAGACAAGACCCCTCCAAACACCTAACTTCTTCCTTCATCCAGACATCCACAATTCTCC
>Unigene000178|m.125 type:3UTR len:226 strand:- pos:1-679
GAGCTTTGAGGAATTCAGCTTCTTGAACCGTAAGTATAGGACTAGGCCATTTGTTTGGGTAACCACATTTGTCCCAACTGCAACAAGATTCACTCTCTTCTCCGTTTTCTCTCTGCTAGGTTGTTTTTTCAACAAGAAGCGTTATCAGAGGTCAGAATCGGCATATGATGGGCGCCTTCTGAAGATTACGCCTTCCTTTGTGAGTACTATCCGATAGTCTATCATTACTGTGTAGGTTACTACCGCTGCTACTGCTAGCTTCATTTACATTTCTTCTTGGCTGTAACTTCTTAGGACTTTTTAGAACACCATAAGGAGCTGATACAGAAATTGATGACAGTTCTGTTTGGGGACGTATCCGCGACTGTGGTGCGCATTCGTGTCCAATTCTTTGGACATCAAAGACCCAATTGTACCGGTGTCCCAACCCTGATGGAGCCTCCACTGTCCTTCACTACCTCAAGTTTCGGAGCCATGATCCTCTCAACAGCCAATCTGAGATTTCAAAGCAGCCGTTCCAAAGAAAGCAACTCTAATTTCAGAAACTCGCTATGTACACCTTACAATCCCAAGTAGACAACAGGACAGATTGCCATTCAATGTTAGGAACAAACTTTTGAACTACCACTCTGAGTGAGTTTTTTCCAGTTACGTCGCCTTCTTTAGATCTTTCCTGTGT
>Unigene000179|m.126 type:3UTR len:718 strand:+ pos:358-2513
GTTCAGTTTTCCTTCTTGAGTCAGATTTGGTCACCACTGAAGAAGGTCGGCTGCTTTTATGATTTTCTTGATTCGTCAGTATCAGAATCTCACTTTCACTATCAGAATCAGAGTCTTGTCTCCTCTTTTCATCAGAACCTTCTCTTTTCCTTTAAATCAGATTTACTCTTTGGATAAGAATGTCGACTGCTTTTCTGATATTTCTTGCTCTTGCCAGAATCGAGTCCTCGCCTCTTTTGGCAATGGGCATGCTACTTTCGCTGTCCGAATCATCAGAACTGGTGTCATATCTTCTCTTTTCCTTGGTACTTTTTGTCACCCTTCTTGAACCAGATTTAATCTTCACAGAAGAACGCTGACTGCTTTTCTGATGTTTTGTGCTTTCATCAGAATCAGAAACTTCACTGTCACTTCTTTCTTTACTTTGAGTTTCTTCAAACTTTTACTCTTCTGTTACCATTACTAAAATCAGAACCATCTTCTGAGTCGCTGTGATCCTCGTGTTCTTCCTTGATGATTAACATGCTTGCATTAATATCCCCATCAGAAGAATCATCATTGTACCTTTCTTTTGCTGGCAGCCTGCTCACGGGTGCTTGATTTCTTCTTGACTTCATCTATCTGATTATCACGGCTACCCTCATGCTTCTTCACGCCTTCTCTGGAACATCTTTCCAACCGTACGCTTTTCCTCTCGTCCTTAAAATACCGGTAATCTGTCAGAAATTGTCCGGTCCCGCAATGTTGGTTTCTTGCCACTTCCAGATTCATCCATTTTCTGCATCTTTAGCTCCTGAATTCTAAGCTCTCGGTGTCGGTGTCTTTAGTTATTCCAAGTGCAGCTTTAAAGTCTCCATTTTCTTCTCCTTTCTAGCAGCAATTTGATGAGTCTGTGTATCCGAACCTTGTTATCGGTGAGCACGAGGCACCAGGGTCAGCGGCTTCGGCGGCTTCAGCCGCGGCTTCCAAGGCTTTCCTCGTCTCCTCAAGCTGCACTTCTCTCATCAATTGCTGCTAAAAGGGAAGACAATGGAGACTTTTAAGCTGCATTGGAAATCAAGACCCGACCCCCGAGAGTTAGAATTCGGAGCTACGTGCGAAACTGGAATGCTGAAGTGGCAAGACACCACTTGGGGACCGGACAATTTTCTGACGATCCGGTATTTAAGGCGAGGAGGAAGCGTACGGTTGAGAAGATGTTCCAGAGAAGGGCGTGAGAAGCATGAGGGTAGCCGTGCTATCCGATGAGAAGTCAAGAAGCAATCAGCCCCGTGAGCGGCTGCCAGCCAAGCAAGGTACACTGATGATTCTTCTGATGGGGATATTATGCAAGCATGTTAGATCATCAAGGAAAAACCGAGGATCACAGCGACTCAGAGATGGTTCGCTTTAGTAATGGTGCCAGCAGCGGTAAAATTTGAAGAAACTCAAAGTAAGAAGACAGTGACAGTGAAGTTTCTGATTCTGATGAAAGCACAAAACATCAGAAAACGCAGTCAGCGTTCTTCTGTGAGATAATCTGGTTCAAGCAGGGTGACAAAAGTACCAAGGAAAGAGAGATATGACACCAGTTCTGATGATTCGGACAGCGAAAGTAGCATGCCCATTGCCCAAAAGAGGCGGGACTCGGATTCTGGCAAGAGCAGATCTCAGAAAGCAGTCGACCTTTTCCCAAGAGTATCTGATTTAAGAAGGAACCGAGAGTTTGATGAAAGAGGGACAGACTCTGTTCTGCTAGTGAACGTGGGTTCTGATACTGACGAGATCAAGAAAATCATAAAAGCAGCCGCCTTCTTCAGTGGTGACCAAATCTGACTCAAGAAGGAAAACTGAACCTACCAAAGAAAAGAAAAGACACGACACTGATTATAGTTTGATAGTGAACGCGACATGTCCACTGCCAACCGAGGCGAAGTAAAGTACGCGAGTTAGGGGTGATGGGACGGACATGGTAGCCGAGTCGGGAAAGAGATCATGAGGAGCGGAATAGTAACACGAAAGGTTAGGAGGAAAGAAGGAGTCGTAGAAGGGAAGATGAAGATCGGGAATAGAGTACAAACTAAGAATGATGACAGTGGAAGCAGAGAAAAGAAATAGGGGAGAAAAGACCGTGAAATGAAAGATGATAGAGGACACGGCGCATAAGGTTGAAAGCG
>Unigene000180|m.127 type:5UTR len:55 strand:+ pos:1-165
TCTCTGCGATCGGTTTGTTTGGCCAGATCCGACGCGTCGATCTGATTTTGTTTTAGTAGATCTGCCGAGACCGGAAGCATTATTGTTTGTTATGGACAGATTCATGCTTTCTTTACTCATCTTCTGATTGGCTGCGCTAATTTTGTTGTTGTTGTGTGGTTAGAC
>Unigene000180|m.127 type:3UTR len:219 strand:+ pos:673-1331
TGTTGATCTTGAGAAGATTCGCTTTCAGCACTTCTCCTTCGAAGAGACTGTTGCTGTACTTCATTTGAAATTAGAGAATATGAATGACTTTGACTTGGGTCTTAATGCTTTGAAATCAGAAATTTGGCTTTCTGGTGTCAGCATTGGAGGTGCAGAAATAGCAGAATCCACCAAAATTGGAAAAAGGGAATCACTTACGTTGATGTCCCAATTACATTTAGGCCCAAGGATTTAGGTTCTGCGGTATGGGAGATGATCCGTGGAAAGGGCACTGGTTATTCCATCAAAGGAAACATTGACGTGGACACCCCATTCGGAGCAATGAAGTTACCAATCAGCAAGGAAGGGGGCACCACTAAACTCAAGAAGAACAAAGAAGACAGGGAAGATGACGACGACGACGACGATGACGACGAGGAGTAAAGCATATACTGCAGGTCGTTGATTGATTAGGAGATATTATGGGTAATAATAATTTGAAGTAAATAAGAGGGTTGAGAGAGTGTGGTTGAAGGTATTTAGTTTCCTACTTGATAGACCCTGCATGTTGTTCGCCTCAAAATTGTGTTCTTGGTTGTTTTATTAAGTAATGACACTGCTGAGTGGCGCTCGTGGGTTCTCTTTACTCCAAAACTACTTATTATTTTTTATTTTGTGCT
>Unigene000185|m.128 type:5UTR len:35 strand:+ pos:1-105
TGAAGCAAAAAAAAAAGGATACTGCCTGCTCATCTCGCATAAACTTCATTTCATTTGAATCCCCGTTAATTCCCTCACCAAATCTATTGCACCAGCCACATTGCC
>Unigene000185|m.128 type:3UTR len:372 strand:+ pos:490-1607
ATTCGGTGCTCCGTTTGGCGAGGAACATCTGAGATCATAACAAACGGTAAGGAAGCTCTCCTTGATCTCGACACTCAAAATGATCCAGATGTTAGAAATGTAAATCCAAATGCCAAACATTATAGTAGATTTGAAATGAAATCAGGCCATACAAAGTGATGTGATACGTATACCGAACACCGGACGATTTGGATGATTATGGCAAGTGGAAAGCCGGGTTTGCGGTGGACGAGAAAGGCGAAGAGATTGAGAATTTGCTTGAGGAAAATGCGGTTGTTGAAGAAATATATAATAGGATGTTCCGAGTGTTTGTGGATGGTGGACGTTTGGTGTAGGTATTTTTATAGAGTCTATAAGCTTAAGCAAGTTGAGGATGCTAGAGCTAATCTTGTGAAAAGAGCGATTCGGGGGAAGAGGAGGATTTGAGTTGGGATGTTGATGATGATGATGTTTAATAGTTTTGAAGTGAAGAATGATAGGCCGGGAATTAGCGAGGAGAAGAAAATAATGTGGACCTGTGGTGAAGAATGAACAGAGTGATGAATCAGGTGTTGTTTGATGCAACACATGTGGTTAAAGGAAATGTGTCTAATGAAAATGTTGAGAATCCTGTTGTTGAACCAATGTGTCTAAAGAATGCTCCAACGGACGAAAGGGTAAAGGGTTCTGAGTTGCGTAGTGAGGAATTGGTGACAGAATCTGATGAGAAGAGTTTATCTGCATGGAAGACTGATCATGGTGAATCTTCCAATAGCAGTGAGGTGCCAGTTGTAGTGAGTCAACCAACAGGCCCTGAAGAAGAGGACATGTGAGTGGGATGAGATTGGGACATTGACGATCATGATGATAAGAAGAGGGTGCTTTCTGGAAGTCCTAATAAGACTGACTTGCGCAAGCGTCTGAGCGTTGCTGAAGACGAAGAAGATTTGAGTTGGGATATTGAAGATGACGATGAACCATTAAGCGTTGAGCTGGTTTATGTTTTAGTGACTCTGTTGTTCTTATACCTATTTTATTTGCAACTCAATTCATTTACTTGGTTTACTATGTGAATATAAGGTGTTTGTCTTTTGTTTTGAAAGTGAAGCAAATTACCTTCCGATTTCTTGACAATCTCC
>Unigene000186|m.129 type:5UTR len:326 strand:+ pos:1-979
GACAATGAACGATCCGACCTTCTTACTGAGAGGGCAGTCTAGTCTCACACTTGAAACGATTTCAGCAAACACTGGAGGAGCTGGAAACAAGTATACTGAATTAGAGGAAAAATGTTCAGTCTTGGAGAAGGAGAAGAGCACACAATTCATCAGGTTGAAGAATGCGTGCCGCTTTGAATACAGAGAAACAGGAACATGCAAATTTCTCACAATCAAGTGAGACTCGTCTAGCACGTCTAGAAGGTCAGGTCAGTGTCCTCCATGAGAAGGTTATTGGAGGGTGAAAGAACTTGAAGCAGAACAAGAAAGAACCATAAAATCTCAGGTTGAGATCTTTATCTTGCAGAATGTATCCGTGATATGGAAGAAAAGAATTTTTGCTTTTGTTAGAGTGGAAAAACACTTTGCGGAATCCAAGTTGTCTGAGAAACTGATTTCTGAATTGGAAGAAGATTGTCATGAACAACAGCTAGAAGTCAAATTCTTATTAACCAACTCCAAAGTCTGAGAATAGGAGTTCTAGACATACTGAAGTCAGTCAATGCTTCTTTTCGAAGAAGATCGAAGAAGACAAGTTCCAAGACAAGATCGAAGAAGACCAAATACTTTTGAAAAACATTTTAGAAAAATTGAAGGTACGGAGAGTTCTTTATTGCAAACACAGGATGAAAAACAACAGGTGCTGTTCGAAAATTCAGTCCTCTTTACTCTTCTGAGTCAGATAAGACTAGAGGTATCAGATGTGACGTCAGAGAAAATATGCTTGATCTAGAGTTGAAGATTGGACTGGAGAAGTTACTTAACCTTCAGAGTGAGAAACAAGAACTCCTTGATATGAATGGACACTTGACATTGGAGGTGGGAGCTGCAGAGAAGCAGATGGTGGAGCTAAAAGCTGAATTGGAAAATCTTCAAGTGAAATTCTCAAATTTGGAAGAATCATACAGTATTGTACAGAATGAGAACTCCAATTATGTGA
>Unigene000186|m.129 type:3UTR len:745 strand:+ pos:1295-3530
ATCACCAGTTAAATCACCAGCTTGGAGTTGGAAAGGAGATTCTGATCCAGAAGGAAACAGTGCTTTCAGAAGCATCGGAGAAGTTGAGGATTCAACAAGCTGAAAATGTGGAACTACGCAGAAATGTTGAGGAGTTGCAGAAGCAGTGTCAAGAGATATATTTACAAGAAAGGATTTAGGGACGCAGGTTCTTGAGCTATCGGACGATAACACTCGTCAAAAGGAGGAAATTGGATTTCTTAATGCAGCAGCAGCAAAGTGGTGGACCAGTTAGACAAGTTACATGAGGACATTAGAGATCGTGACATCAGGGAAGATAACTTGAGTTCTGAGCTGTTAGAGAGAAGAAGTACTGTCAAACTCCAAGGAACTGATTGCTACAATGTATGGTGAGATCCAGCATTCCACCATCTGTGCGGCTGTATTCAGAGAAAGAGCAAATGAACTCGTTGGAGCGTGTGAGAGCCTGAACGATGAAGGCAATTCAAAGGGTGCAGAGATTGAACAATTAAAAGAAAGGCTCAGTGTTTGGAAAAGGAAAACGGTGGACTGAAGTCAAATTTTACTGAATACTTGCGCATCATACTTTCTTTGAGGGATACTTTATCATCTCTCGAGGAGCATGTGCGTTTGCGGACAAAGATTCTTGTAGCTGATAATCAGGATGCTGGGCTGACAAGTCCTCAAAAAGAAACAAAGCCTCATGAACCAAGCGAAGCAGCTCAAAACCTGGTCCTCTTAGATGATGTCTCAGACTTGAAGGGGCTGCAGACTAGGGTTAAGCTGTTGAGGAAGCAGTGATAGAGATGGAGAGGTTTGCGTTACAAGAAAACTTGGTGGTGAACCTCAAGCTAGAGGCAGCCATGAAGGAGATCGAAAAGCTAAAATCTGGAAGCATGTCTATTAAGGAGGATGGTGTTGAACTAGCAGGTATATTGTTATGGAACTGGAAGAAGAACTTGGAGATAAGCCCTGTATCCTGACAGCATGAAGTTGAACCAAAATTTCTCGAGTTAGGAATGGATAGTGATGAAGATATTCCACTAGATCAGGTGTCAGAATGTTCTTCGTATGGTATTGCCTATGGTCCCCGCACAAGAGAGAAAGAAAAGGGTGCATCAGATGATCAGATGCTCAAACTATGGGAAACAACTGAAAAGAGCAGCTGCAATGATCACCAGAGAAGGAAGGCAGAGAAGTAGCGCCTGCACCTATGGAGGATGATGGCACAGTGGACCAGGTTGAAGCAGTGGAAGAGATCAAGAGTGATATCCTTCTTCTGAACTACAAGCTGAGAAAGAGTTGGGCATAGACAAACTAGAGATTTCCCCGAGATTTAATGACACACATCAAGGGAACAGGAAAAAGATCTTAGAAAGACTTACCTCTGATGCTCAGAAGTGACTAACATTCAAATCACTATTGAAGACTTAAAAAGGAAGATGGAGACCACCAACAAGAACAAGAAAACCAAGGGCATCGATTATAGTACTTTGAAAGGACAGTTGCAAGAAGTTGAGGAACCATCATGCAGTTGGTTGATACCAATATCAAATTGTCGACAAAAGTTGAGGGAAGTCCCTGGTTAATGAAGGAAGGCGGCAGAAGAAATGGAAGATACTAAAAAGGTCAGGAAGCGGAGAGTTGCCGAGCAAGCAAGGAGAGGGTCTGAAAAGATGGGAGGTTGCAGCTTGAAGTGCAGAGAATCCAGTTTGCTTTATTGAAACTTGAGGAGGAACACGAGGTAAAAGGAGTCAGCACGGACAAGAGAAGTACCAGCATTCGCCTAAGGGACTATCTTTACATCAGTGGGAGAAGTGGCCGGAAGAAAAGAAGGGTTCTTGTTGTGCTTGTATAAAACCACTACTACCAAAGGAGACTGAGGTATGCTAATCTAAAGAAGCACACCTTACTCCACTATACTTTGAAGAGCTATATTCTAGTAGTAGAGATGTAATTCACATTCAGATGTTTATCTCCTTTAGCAAGAGCTTTTCCGTATTTAGTTTATTAAGGTACAGAGCAAATAGCGGTTGGTTCTGGGTGGAGGGTTGTGAAAAACCCAACTTACCGGTGCGAGAGACCTAAATGTTTCATGTCCTATAGTAGCACCTGCTCATGGAATGCTACTGTTTACTTGGATGCTTCTACTAAATCTTGGTTGGTCATATTATCAAGTTACAGACCTAGTATATGTACAAGTTATAGCCAGCATTGTTTAACCTTGAACATTGTG
>Unigene000188|m.130 type:5UTR len:879 strand:+ pos:1-2639
GGAACACCAATCCTCCAATCCCTCACACACAAACCTTCTATTCTCCTTGCCCCAGCTACATCCACTCCATTATATCAATACTGAAACTTTATTGATGTAATGGAGATACATATTTGAGAGATTCCTCTGAGGATTTAGCTTACAATACTCTCTATTTGAAACTCTCAGCTTATCTGTGATCAAATTTCCGAGTTGGGGGTTCATTGGAATCTGGACAGAAGATTAAGATCTGTGGTATGCGTTGAAGTCTACATTTCAGCTCAATTTGATGTCTTTGATTATAATTTGATGCCTTGCTTGTTTCATGTATATTACAATTCAATTGGTCAAGTAATGATGTAAAGTTGCTTTCTTTTTGCATTTTGTGAATTGGGGTTGTTTCGATTCTTTGGAAGTTAGCTTCTTTTGGTGAGATGACTAGGAGGGTTAGGCGTAAAGTGGTGCAATTGAAGAATAAAGGGAAGGGGATTGTCATAGTTATTTGGAGATTGGCGATGGGAGTTTGAGTTTAGACAGGCAATTTGAGGTTGATTGGACAAGCTTGCTGATGATACAGTTCTTCAAGTTTTTTCTTGTTTGAATTACCGAGACCGTGCCAGCTTGTCTTCCACTTGTCGAACTGGAGGGGTTTGGGTCTTCTCATTGCCTTTGGAACTCTTTGGATCTCCGAGCGCATAAATGTGATGCTGCCATTGCGAATTGCTTGCACGCGGTGTTCTAAGCTGCAAAACTCCCGGTTCCGTGGAGGAGAGTCGGCCAGTGTGGTTATGCATCTCCAAGCTGGGATTTGAGGGAAATAAGTGGAGATTTTGTCGAGATATCAGTGATGCTACTCTTCGTATTGGCTGCTCGGCATGAAATGCTTGAGAATCTCCAACTTGGGCCAGATTTCGTTGAGAGGATCATAGTGATGCGATTAAGGCAATAGCTTTCGTTGCCCAAACTTAGGACACTCTCTTTCCGGGTTCGTGACGTGGACGGTGATGCCATCAATGCTTTGGCAAAGCATTGCATGCAGTTGACAGAAATTGGGTTCATGGACTGTGTGAATGTCAATGAGGTGGCCTTAGGGAATGTTCCATCTGTTCGTTTTCTATCACTTGCAGGACTAGAAATTTGAAATGGACTTCAGCTTCGCTGCCGTGGAAGTCGTTGCCTAACTTGGTTGGGTTAGATGTTCCAGAACTGATATAAGTGCGGCGGCTGTGTTGAGATTGTTATCTTCATTGCAAAATTTGAAAGTTCTATCTGCTCTTCACTGTCCCATTCTTGAAGAAAGGTGACAATCCAGCATATCATCACAAAGGTAGTTGGTTGTTTACCATATTCAGTGACATTTTCAAAAGAGTGAGCACGCTGTTTGTCGATACCTCAAAGAATGAGAGGAATGTGTTTTCGGATGGAGGAGTATGAATTACAGGAATAAGAACTTAAATGAGATTATGAATTGGCTTGAATGGAGTCTCTCACACACCCTACTAGCATTGCTGAGGGTAATCCTAGGGTCTGGATAGTTTTGGCTCAGCCAGGCGCTGCTTTGTACTCAGTTGATGCAGAGCTCTCAAGAGGATGTTCAAGAAAGAGCGGCCACAGGACTTGCACCTTTGTTGTCATTGATGACGAAATGCTACTGTTGACCGTGGAAGAGCAGAGGCAGTGATGCGAGATGCTGGAATACGTCTCCTTTTAAACCTTGCGAGATCTTCTCGAGAAGGTCTTCAATCCGAAGCTGCAAAAGCTATAGCAAACTTATCAGTGAATGCAAAAGTGGCAAAGGCCGTCGCAGAAGAAGGGGGAATTAATATACTTGCTGATTTGGCCAAGTCATGAACAAATTGGTTGCTGAAGAGGCCGCTGGCGGACTTTGGAATCTTTCTGTTGGAGAAGGCACAAGGGAGCCATTGCTCGTGCAGGTGGAATAAAAGCTTTGGTGGATCTAATTTTCAAATGGCCTTCTGGTGGCGATGGAGTTCTTGAACGCGCAGCAGGTGCACTCAAATTTGGCAGCCGACGACAAGTGTAGTATGGAGGTGGCTTTGGCCGGCGGTGTTCATGCTCTGGTGTGCTTGCCCGGACATGCAAGTTCGAAGGAGTTACAAGAGCAGGCTGCTCGTGCATTGGCTAATTTGGCTGCACATGGAGATACAACAGTAACAACGCTGCCGTTGGACAAGAAGCAGGTGCTCTGGAAGCGTTAGTGCCGCTTACACGTTCTCACCACGAGGTGTTAGGCAGGAAGCTGCTGGTGCATTGTGGAATCTATCTTTTGATGACAAAATCGTGAAGCAATTGCTGCGGCTGGTGGCGTCGAAGCTTGGTTGCCCTGGCACAAGTTGTTCAAACGCATCCCAAGGTCTCCAAGAAAGAGCTGCAGGTGCGTTGTGGGGTTGTCTGTATCAGAAGCTAATAGCATTGCTATAGGACTAGGAGGTGGTGTTGCACCTCTTGTTGCACTGGCACAGTCAGATGCTGAAGACGTCCATGAAACAGCTGCCGGTGCACTCTGGAATCTTGCTTTAATCTGGTAATGCTCTTCGTATAGTGGAGGAGGGTGGAGTCCCAGCTCTTGTTCATCTTTGTTCTTCTTCGATATCAAAATGGCACCTTCATGGCAGCACTTGCCTTAGCTTACATGTTCG
>Unigene000188|m.130 type:3UTR len:172 strand:+ pos:3048-3563
CACCTATTGAAGCCAAAGTATTTGCGAAGATCGTATTCGTCACCTCGAGGATCACTTTTCTGGGACTTGCATTTGGATAGAAGTGCTCAACTCCGAGGATGTATCTGAGCCTGTTGGTTTTACTTGATATCAAATTCCTCAGCATGCCAGTCATTACCCAGAAGTACCATTTTTATTGCAATTAATCTCAGTTGGCTTGCCTGGAAGTCCCATGTTTTTGTGAGGGAAGGATAGCAATCTGAATAATGGTTACCCAGCTGGATATGGGTATTGCAGAGCGCTGTTGAATATGTTAAAAGAGTCGAAGATTGGAGAAGGCACAACTGCTAGTGCTCTTATGTTCATCTCTTCAAGGTAACTGCGTATGTTTGATACAGCATTAAGTGTTATCCCCTTTTTCAAAAATAAAAGTTCTCAGCATGTGCAACAACTGGGAGTTTGATTTATGTCATTAGGGTCAGGTATGATGAAAGCTACTACATGGTGTGATTTATTACAGTATGATTACAGTGTGAT
>Unigene000189|m.131 type:5UTR len:47 strand:+ pos:1-142
TGCTTCGCCGCTCCACTAACGGCAACACCCGATCATTCTAACAACACGTTCTCTCTCGATCGAGTGCGTCATTCGAACTTGATCTTCCGATCGTCACTGTGATCTTCACGTTGCTATTTGCATAACTGATTGATCGATTCAA
>Unigene000189|m.131 type:3UTR len:62 strand:+ pos:1028-1213
TTTATTCTAATTACCCCCATCTTCATCTCTGCATTAATTCGGTGAGTGTGTTGTTTATGAATAGGAGCTTGTGTGTTTGTTTGCTTGTGAGAAATGAGAGTTTTTTTGTCCCTTCTTTCCATATTCGTTTTTGTTTCCTACAATCTTGTTGTAATTGCATACAATGGTTGCCATATTGAGACTGTA
>Unigene000190|m.132 type:5UTR len:158 strand:+ pos:1-475
TGCTAGACCTGGAATGGTACAGCCCCATCTCTCATCAGTCATTATACAACTTGGCTTCTGGTGGCCACACGAACCCGGATTTACGACCCCCATTTTTCCCAACAGGCAGTTGGCACATTAATGGAGGACAGTTGCGGAACTGCAGACAGTGTAGTGCGCATGCTGTTTGATTGAGCAAATGTTTGTTGTGCCCATGCCTACCCCAACCCCAATTCCCGCTCAGCGGCAACAAGAATCAACTGGCTAAGGTTTTCTTATTGGAAATCTGTCCTCAGCACTTTGTGTATACAAGAATCTTGGCGACGAGCCAAACACCCACTGTTGTGGATACATTTAAAGATGGCGGAGATAAAGGTAAAGATTTCAAAGACCATCCCAATGGACAGATTAAGTGATCTTCCGGATCCAATCATCCATCATATATTCTCATTCCTGGACACGAGATTAGTGATGCAAACAAGTGTTCTGGCAACAG
>Unigene000190|m.132 type:3UTR len:352 strand:+ pos:797-1854
CATTGGCCTTCAGTCAGGGAACAGGTGAAATGCAATTGCCAAATACAATCAGTTCAGCAGCTAAACTTAGAATTCTGGAATTGGAAAATGTGAAACTTCCAGATGGTAATTCTGATGGGGAGCTCATTTTAAGTTGTCCAATTTTGGAAAGTTTGAGGATGTGTGGTGCGATGATAGCCACCTTAAAGTTGTTTCAATATCTGCTGTTGCACTTAAGACTCTGAAGTTCATAACCGAACCTAACTACGATTCTTCATGTGTGATGAATGTATGCTGCCCAAATCTTACATCAATCATGTATACCTGTAATGGAAATCCTAATTTGTCATCAATGAACCTTCCTGCTCTAGTTAGTGCCTACATCAACATATTTCAGGTTGACACAGTGAAGAAGAAGGCTATGATAACTGGTTGGCACAATTTTAAGAGGAATATGTAATGCGCGTTCTCTTACGCTTGGAGCATACACACTTAGGGACATAACCAATTCTCGGAGCATACTCCAGATGCTTCCAAATCTATTTACTAATTTGAAGGTCATTGCGCTGGAAGAATGTGTTGATGATTTTGGCAGGACATCTCTCCATGCTATGGGAAACATATTTTTGAACGCGATGATATCTGAACAGTGATGATGGAGGAGAAGACCTACAGGTTCAGGTCATATTATATGGTATGGAAACTGTTGAGATTCAAAATCTTGTGGGTTGACGGATGAACTCAAGTTGACAAAATTCTCACTAGAGGGGGCCTTATCTTGTTGAAGATGACTTCCAAAGTAAAATTCAGGAAAAAGCTTTTGGTTTTGTCCAGGACATCAACCGGTGCATTAGTACATTACCCTTAGGCAACTTCTTTTTTCACAAGGCGTGACAGCTGAGTCTGTGGACGCTCTACATGAACATGTATTTATTCTGTACACAGCTGAATTCCTGTTTCACAGGAGGATTTCTGTGATATGGTTAGCGCGGGATTATTTAGAGCCTTATGTTTGATATTTAGAAGATTCTCTTACTGCATTGTAATAGGCAATCTGCGTATGTATAAATGTTAAACTT
>Unigene000191|m.133 type:5UTR len:72 strand:- pos:847-1064
CATACAATAAACAACAGTGAAATGTAGTAAAATTTGAAATTTTTACCTATTACTCCCACTACCATTCCTCTTGATGCCATGATTTTTACTAGCTCCATCTTTCTTCTGAGAAGAAAAAAATTGCCCAAATCCAAACACAGACCCGGATTTCGACGACCCCGGAGAGAACAAACAGGAACATTTAACACAGGCCTAATCCTAACATTTGCAGAATATGA
>Unigene000191|m.133 type:3UTR len:122 strand:- pos:1-366
GACCTTTTCAACCCAAGCAACTCTTTCCAAGAACATTTGGGTGCTTTTGGCGAGGCTGAATTTCCTTTTCCAAAAATATCATTAATCACAATTTTCTCACATTCTTTTCTTCTTCCACGGCGAACTGGTCATGAGACTCGTGACCGGACTTCTCGTCTTCGTCGTCGTCTTCATTTCTTGATGTGATCTGCAACGGCACGAGTTTACCATTCAAGAACAGCTCATCTGCAGGAGATATTTTGGTCGGATCGCGCACAAAGAACTCGAAATCCACATCTCCGTTTCTTGGAGACTTAGTTGGATCTTGATTGAGAGCAAAGTCGTGGCTGAAAGACATTCGCGGGCTGAACCAGGATGGTGAAGAAG
>Unigene000195|m.134 type:5UTR len:550 strand:- pos:1594-3243
GGCTAAAATTCAGAGGGAAGAAAAACAGTACAGAGAATAAATCATAAAACATGTTTGGTTTCACCAGATAATAACTAAGGAGCGAGAGGGCAATCATGGAAGCTAAGAATAATAACACATCCAATCCCTTCCAATCTTTCTAATGCCATCATGCGCCCACCATGTTGATCAACAAGTAATACAATTGGTGAAAGTTTTCCTCACAGAGGCATTGAACTCGGAGGTCAAAATGAATACAATCAACTAGAACTTCAGTGTCAGCAGGGAAAGTGCTGAAAAACCCCTCTCCTTTAGTCCTACAACAGCTCAAATTTTACAGAGGCCAAATACTTGGCATGTTTTGTAAGAAAAAGAGACTAAACAAACAAATAAGGCGTTCCAGTATGGTGGCGCATTTCTAGTACACATACAGAATATAAATTCTCTTGTACACCCATTAAGCCCAGGTGAAAAAAACAAAGATGGGCGAGCTATGATTAGTGATAGTTTTTATATCGTATATTTATAGATTTGAATTACCAAGTGAGGGCGGCGACCATTCCATTAAGATTTTGCTCTTGAATTTTCCTTTGTGGCTTTCAGGTCCACCCACAATCACAGTAATGTTGTTGTCCCTTGCTTCCTTTTTGGAGAGCAAGCTTAGACGGCCACTCTGCTTGCTGCTTGAGGCAGAGGAGGATACAACTCCTTCACCCTCTTTCGGCGAGAGCTGAAAATACCATTTTTTTGTGCCAGAGAGAAGAATACGCCTTCCGAGGCCACCATCCAACAAACTTCTTTCCATTTGTCATAACATCCCCATAAAAAAACCCTCACTGGCTAGGAAATAAGGCCACTCGTCCTCTTTTCATCCGAGGAACAAAATTGTGACTTTCTGGATCTGGAAAAATTCCATGGCTTCAAAATATCTTATCCCAATGGACCTTGGACATTGCAAGTACCCCCAAAACAAAACACACGGTTGGCCCATTTCCACTGAATGACTTGTTGCCCTCCAGCAGCTTTTCAAATCCTAGCATATTCATCTTTCTCTATTTGGTTTAGGTCGACTGAACAGTGGCATCGGCTTCCCTTGCCACGCAAACAGAAACGCTCTTGACAATCGCCACAGTTTGCACCAATGATGTGGGATGAAGAATAACAACAGGCAACCACACCCGTAGATCCAACAGGTTTCTGAAGCAAACACAGGTTCAGCTACACCTTCAAAAACACTTACTCTGCGGACGTTACCGCCCCACTTTCGTCTCATCTACTTTCAGAAAGCAATTTGTGGAAGGCTTTTTTCAGCCATTTTTCTGTTTCTTCCTGAAGGCTCCCATCACTCAACTTGTTTTTTTTGAATGTTCAATTTTTCTTCCACTAGAAGCTGAAATGCATACGATCCACGGCAATAAATTTGGCAACCTGAGAACCCCCCATGGACCCATCATAAACTCCAGAAAATGAGCTGGGCATGACCCGCCTTTTGATTTCCACGCCATCTAATATGTGGTCACCAATTAGGGCTTGAAGTGGAATTCTTTCAAAACAACCGAGGTACGCCTGTAAAACAGCTTCTCCATCTCTGGTCGCCCTCCCACATATAAAAATTGAATCCCCAAAGAGAGAGGCATTCCAGTGCAAGATTTTTCTTCTCTTGGGGCATGA
>Unigene000195|m.134 type:3UTR len:428 strand:- pos:1-1284
TCCCCCCTCCACTGACAAATTTCATCTTTCCTCCAATTTCTTGGAATCAAGGCATCTCTATCACCTCCAGCCTCAGGTACAACTAAAAAAGGCAATTGGCACTCCACCTCTTCCCAAACGCTATCCATCTTCCACCACGGATTGTGGAACGCACATCTTACTTTCTCTTTCAGGATTATTGCATGCCACAGGCCTTTTCTCCATCCATGGACAGACTCGGGAAGGCGCAGCTTTGGGAAAGGCTCAGACAAAATTACAGTATGGTTATTCAGCTTGAGCCTAGTGATTCCACGTGGCTTTACTATAGCAAAACTATCACAGACTGAAATTTTCCTAGCTAAATGGAAAAACAGCTACCATGATGACATCCTCTCTCCCATCACTCCCCTATTGAATTAGAGTACCAAACAACCTTGCAAACCCTTTAAAACTCATAAACCAATCATTTTTTTTACAACCGTTTCATCTCCCATACTGGGGTAGAAAAGCACCCTTTCCATTCCTAATTAAAAACTCGACAAAAAACCCGGAAGATAACCAATCTACAAGAAACAATAAATAATTGAATAAAAATCAAGAATGAGTAAGGGTAAGGTGCAACCAGAATGGAAAATGGGTATTTCAGATCTAATGAAATAGAAAATGGATCCGGGACTCTCATTTAAGGAAACGCCAATCCCTCTGAGTCAGTAGATCTCTCTGGAAACTTTGAACTTAAAAAGGGCAAATAAGTCAATACCCTTCACCCCCCACTTTGGAAACAGAGGAAGAGAGAGAGAGAAGAAGACAGCAAGGTGGAGCTGAGACCTTTAAATACTCTTTTAAAGATGGAAACCCCTTTATCTCTAAAAACAAAGAAAGAAAAAGTAAGCAAAGGAGATCATGAGAAAAACCTAGGAAAGTCTTGTGTCTTCTCAAGAATCAAGGAAAACACAAAAAAAGGATGTTCACCCCTTTCCTACTTAACACCTTGTTTCACTTCCCTGGATCAAAGGCACCCAACCCACCTCAACCTCTTTCCCTCAAACCTCAATAAATCCAACAGAAAAAAGAGACCCTGCATAGGTACCTAGTAAAAATTTTCTTCAAAAGAAACCAAAAAAAAAAAAAAAAAAAAGCAGCTTTTGAGGATTTGTTAAGCTTACCAGTAAATCTGCAAAATTTTGCCAACTCTCTATTGAAAACCACTTTTCCTGAATTTTTTCTTTTTTCTTTTTTGAGGCATTGATGGAGGAAGAGGATTTTGAAACAGAAACTTTGGTTGTGGATAAAAGAGAATGCAAA
>Unigene000196|m.135 type:5UTR len:373 strand:- pos:437-1556
TCGGAAATAAATGAATAGACACATGGGTTCCTCCTCACTATCCTAATAAATTTAACACACTAAATCAATAAATCAAAGGCAGATAAAAAGGGTAACCACCCCGGCAAGTAAAGAAGATATTTATTTCACTCCCTATTTTCTGTCCCAAATCTGCACTTAACAGTCACTGCCGAGTCCTCCGCCGCCTGTCACTGCCCTCCCAGAACCAACAACCACTCTTCTCTAGAACGGCGTCTGAGAGCAGGCCCATCATCGTCGTCTTCTGAGGATGCTTCGGCTGGAGACAGCCCCTGTGGAAACCTTCTCATTAATTGGTTGGAAGAAACCCTTTCACGCCCCGGCCTGTACCATTTCCGTTCTGTCCAATTGCACGCTGCAAAATGAAAGCATGTTCAGAATGTTGCCGTCTCCAAAGCCACCTGATAACTGTCACATCTTCATCAGCCCCCTCATCCTCATCTGTGTCAAACGGGTGATTATTCTCTCTATACATAGTCGCCAAGGACCATAGCTCCTGGCATTGATGATGTTATTGTGCTAATCACATCATCACGTCTCTCTCTCGTGCTCAAGTCTTTTCCATTCCTGTTCAGAACAGGATCCACTTCTCGCGGCGCGCAGATGGATGATCTTGCTTTACATGTTTCCTAAGTTCCTGTAGTGTCCAATGATGAGCAGTTTTCCTGCATGCAGTTCTCTCCTTTTTTGTTAGAATGCTGCGAGCACCTTCAACCACTGTCCATCCCTGACCTGCCCTCGACAGAGGGGCAGCACTAGCTCCAAGCTCTCACAATTCTGAGTAGGCCAATCACCTGAACCAACATTTGAGTATACTGTTGACCCATGCCATGATTGTTCTGGTGGGGGGGATGTTACCTTCTTGTAAGCCTTCTCATACTGATCCAGACAATTGAATAGCGATAGCTCGTACCACCATGTAGGGTCGGCAGCCTTTGTCATGTGAGGAGCGAGGAGGAGAACTGCATTATGGGGATACTCCAGCACACTGCACAGGTTGCATCTTCCAGTCTTCTTTATCTAAAGCTTTAGAGTACTTCTTCATGTGCACATCCTTGTCTAAGACCTCACAATTGCATGATGGAGATGTGTATGGAGCTGA
>Unigene000196|m.135 type:3UTR len:44 strand:- pos:1-133
CCTATTAACAAAAGATTTTCGAGAACAAAGAATTCTCCTCAACAAAATGTGGAAAGGCTCCTAAACAAACCTAGAAAACTGGACTTGGATTCTCGGATGAGTGTTTGGGGTGATTCGATGAGAAATGAGGAGA
>Unigene000197|m.136 type:5UTR len:420 strand:+ pos:1-1260
AAGTACAAGGAGCTTGCATCATGGGACCCCTTAAGAGATCCTCGCCTAGATGCCAAATCTGGTATCACACTAGCATCAGTTACACATAATGTAATATGTGGGCAGAAGAACAGTAAAGAATCAAAAAAATTCAGTGAAACGCGGAGAGCATCATGTTGAAGCCCATTCCTACAGGAAGCACGTCAACCTTTTGAAGCCTGTTGAAAGGAAATGAATATCTCTTTGCCACCACGTTCTCTTAGAGCAAGAGTGAGTGTGTCTCCAGCTCCTATGTTGTAATGTGCCAGTGACATATTAGCTGCAGAATGATCCTCGTCCAGTCAGTTCTGTTGTGGCAGGAGCGAACTCTCCAGCAATGTTCCCTTTAGACGCCAACGGTCTCAGACAAGGACTGTATCAATCTCTAAAAGCTGACCCTCAGGTTTCCTTCGTCACATTGGGACCAGATACCATAATCCGAACAGGTCCGGATGCTGAGCCAAGAACTGATCCTCTGGGATAAGACTAGATCATCACCCTCTGCCGCTTTGGCTCTGGCCATCTGGCATGGTGAGGAGCTTCCTCGGGAGGGGGGAGGCATTCTTGTGGCATGGAGGAGGTGGATCATTTCATAGAGGTGGTGGAATGGGAAGGAGCACAAGGCCTGGGACCTCCAAGAGGTGTGAACTGGGATCCAGGTGGGGGTGGCAAAGGTATGCTAGAAAATTCATGGACATTGGAGGTAGTGGAGGGGCGCGATTTACCATTAGTGGTTGTTGTCCAGCAGGCATCTGCATTGGAGGAGGTGGCGGCTAACGATGAATTCATGGGCATCATAGGTGGTCTAGGTGGGGAGGGGCGGAGAATGCATTATTGGGAGCGAATATTGCATGTTTGGAATGGCATGAGGCATGTTCGGGGAAGACCAGGAGGGGGGGGAGGACGAATGGTGGGCATACCAGGTGGGGAGGTGGAGCAGCAGCCCAGGTAGGCCCGGCATCTGTTGCTCCTCCCCAGTCATATCTGAGACATTGCCTGATTTGCAGTTCTTCCAATGCTTCCTGAATGGCCATCCCATTACCTGCTTTGGTTGCCATCTTTTTCTTCTCATCTCTGCTTGACGGCATTGGAAACTCTTCTTCTGTGGTTCCAAAGATATCAGGACGAGTTCGAGCCAGCCCCCAATGTTTCTGATATTTCATCATCCTGCGCAAGGTTGTATCCCGAATTTGGCCATCATTCCTCTTCTGCTCTTTGTACTGGGTCAATAGAGATATCCTC
>Unigene000197|m.136 type:3UTR len:415 strand:+ pos:1819-3065
GTAGGCATCAGCGAGGGAGAAAACATGAACATGCTATGCGTTGGTCGCAAAAAATAAACTGAGCCTTGTTGCCTTCCCTTTTGCTCAATTAGCCAAGAAATCTTTCCCATTCCTCGCTACAATTGCGCTGTAAGTTTTAATGTCCACTCTTCCCAGTAATCCTTCTGGTAGCCGAACAGTATATGTTCAGCCTCCGCGGTTCAAGAACTCTAGACAGGTCTAACGGAGCGAACGGATCGGGTTAGCTGCAGTAACTACCGTCTCCGACACACAAGATCATTACCATCGCTGTGGCAGGAGCAGCTCAGAGCCTCCCCGTCCCCCGTACTTGCGTTGATACCATGCTTAACGTGGTATCAACGCAGAGTACGGGGACTCAAGTGAAACAAGATACCAAATAGCAGGGTCCACTACAAACCATTTCATTCTTTCTTCCTCTCTGAAACCTATTCTTCCATTAGCCATGGCTGCTTCTACCATGGCTCTATCTTCCCTCTTAGCCGGGAAGGCAGTGAAGGTTGCTCCATCAGCATCTGAGGTTCTCGGTGAAGGAGAATCAGCATGAGGAAGACAGCGGCCAAGCCAAGACAGTCTCATCTAGCCCTGTATGGTCCTGTAGAGTCAATACTTGGACCATTCTCTGGTGAAGCACCATCATACCTTACCGGTGAATTCCCAGGTGACTATGGCTGGGATACAGCTGGACTTTCCGCTGACCCAGGACCTCGCCAAAAACCGAGACTTGAGGTCATTCACTGCAGATGGGCTATGCTTGGTGCCCTTGGTTGTGTCTTCCCGAACTACTTTCCGCAACGGTGTCAAGTTCGGAGAGGCCGTATGTTCAAGGCTGGTGCACAAATTTTCAGCGAGGGTGGACTGGACTATTGGGTAACCCAAGCTTGGTCCATGCACAAGTATTTAGCCACTGGGCCAACAAGTTATTTAATGGGTGCAGTTGAGGGCTACCGTGTTGCGGTGGACCAGGCGAGGTGGTGACCCATTGTATCCAGGTGGAAGCTTCGACCCACTTGGACAGCCGAGGACCCAGAAGCATTTGCTGAGTTGAAGGTAAAGGAGATCAAGAATGGAAGATTGGCAATGTTCTCCATGTTCGGATTTTTGTCCAGCAATTGTAACTGGTAAGGGACCACTGGAGAACTTGGCTGACCACTGGCAGACCCAGTCAACACAATGCCTGGGCCTTTCCACTACTTTGTTCCCGAAAATGATGTGAATTCTAGTTGATG
>Unigene000198|m.137 type:5UTR len:408 strand:+ pos:1-1226
TGTTAATAAGTCTACATGGACTGATTCGTGGAGAGAATATGGAGCTTGGGCGCGACTCTGATACGGGCGGTCAGGTCAAGTACGTTGTGGAGCTGGCAAGAGCTTTGGGAACAATGCCTGGTGTTTATCGAGTTGATCTACTCACTAGACAAGTATCAGCACCTGATGTAGATTGGAGTTATGGTGAACCAACTGAAATGCTTACTACTGGTTCTGAAAGTTTCATGGAAGAGGTGGGAGAGAGCAGTGGATCTTATATCGTTCGTATACCCTTTGGACCCAGAGATAAGTATGTCCCAAAAGAACTTCTATGGCCTCATATTCCGGAATTTGTTGATGGCGCACTTAACCACATAATACGGATGTCCAAAGTCTTGGGGAACAAATAGGTTCTGGGAACCTGTTTGGCCAATTTCCATTCATGGTCATTATGCCGATGCAGGCGACTCTGCTGCTCTCCTCTCAGGGGCATTAAATGTGCCAATGATTTTCACAGGACACTCCCTTGGCCGAGATAAGCTCGAACAATTGATGAAACAAGGCCGACAATCAAGGGAGGAAGTAATTCCGTATCACAGATAATGCGTCGGATAGAGGCTGAGGAGCTGTGCATAGATGCCTCTGAACTAATTATCACACAGCACCAGACAAGAAATAGAAGAGCAGTGGAGTATGTATGATGGTTTGATGTTATACTCGAACGTAAGTTGCGAGCAAGAATCAAGCGCGGCGTGAGCTGTCATGGCAGGTTCATGCCTCGTATGTTTGTCATGCCTCCTGGAATGGAGTTCCATCATATAGTCCACACGATGGTGATATGGATGTTGAAACAGAAGCAAACGAGGACAACCCTGCTTCTCCTGATCCACCTATTTGGCCAGAGGTTTTTCTATTCCTAGAATATCCTATTTGTGATGTCATTTATATCGAATTTAAAGTTGGATGCTATCTGTTTAGTGTTAGTCTTACCCTCTATATAATCATTCTTTATGTGGCAGATAATGCGCTTCTTTAGCAACCCCCGCAAGCCCATGATTCTTGCCCTTGCTAGACCAGATCCTAAGAAGAACATTACGACTCGGTCAAAGCATTTGGAGAATGCAAACCTTGAGGGAACTCGCTAACCTTACGTTGATTATGGGTAACCGTGAGGGATTGATGAAATGTCAAGTACAAATGCATCTGTTCTTCTATCTATTCTTAATTGATCGACAAGTACGATCTGT
>Unigene000198|m.137 type:3UTR len:668 strand:+ pos:1680-3684
GAGATATACAGGATATATCCTTGAATCTGAGACTTTCAATGGACGGGGAGAAGAATGAAGGGAGTGGCAATCTTGATAATACTTGGACTCTGATGAGAATACTGGTGGAAAGAGTAGATTAGAGAAGGCTGTTTTTTCATGGTCTAAAGATGCTCTAAAAGACAGTAGAAAATTTGGTACTAGTGAAAAGACAGATCAGAACACTGGTTTCCATGCACTGAGGCGAAGGAAACATCTTTTTGTTATTGCTGTGGATTATGAGAGCATTTCAGATATGGGTGAAATTGTTCAAATGGTCTTTGAGGCTGCTGGGGAGGCCAGGATATCCGGCTCTGTAGGGTTCATATTGTCAACGTCCATGACAATAACCGAAGTAAACTCACTTTTGGTCTCCACAGGTCTTAGTGCAACCGAGTTCGATGCTTTTATTTGCAATAGTGGCGGGGAGCTCTATTATCCATCTTTGAATAGTGAAGACACGCTCACTTCACCTGGTCTTCCCTTCGTAGTCGACTTGGATTACCATTCTCAAATTGAATACCGCTGGGGTGGTGAAGGATTGAGGAAGACTTTGGTTCGTTGGCAGTTGCCCAGAAGGGAAAAAATGAAGAGCAAATAGTTACTGAAGATGAGCAGACATCAACCAAATATTGCTATGCATTCAAAGTGAAAGACCCTTCCTTGGTAAGTTGCTTTTTGCTTATATATATACTAGCGTGCACACGGGCCTCCGGCTGCTACACATTTTTTTTTCGGTTCACTTCGCTAGCCCAGGACGGCCCACTATGCTCGCCGTTTCCCACTGCCTCTCCTCCCTCACTTTTCCAGCAGTTTTTACTATTTTTCCATGATTTTTCTCATTTTTTATGATTTTATAAATTATTTCCTAATTCCTGGTCCCGCAACCCGACCCACAACCTCCGGGACCTGAATTCAACTCACTACTAGACCCAAGCCCGACCTGCTACCCGTGTGGGACCCATATGAATTTTAAATATTTTAGGATTTTTTTACTATTTTTTATGAAAATTTAAATTATCTGTTTTTCCTTAAAAGCACTTGGTACGCTGCTTCATGTTGTTTTACAGTTGGATTTATGTTTGACATAATTATACTGAAAGGAACCTGTAAAAGGGTTATTTTTAACAGATCCCTCGTATGCAGATATATGAATATGATTCTGTAGATGAACGTATTTCTTTATTTTTTCAGATTCCTCATGTTAAAGAGCTTCGGAAAAAGATGCGAATTCAAGCTCTCCGGTGTCATGTAATTATTGTCAGAATGCTTCCAAGCTGCACGCAATCCCAGTTTTGCATCTCGTGCCCAAGCTCTCAGGTACCTATACATAAGATGGGGGCAGACTTGTCAAATATGGTTGTCTTCACGGGAGAAAATGGTGACTCCGACTATGAAGGATTGCTGGGTGGAGTCCACAAGTCAGTAATATTGAAGGGGGTCTGCACGAGAACACGCATGCCAGAATCCCAGTCTAGCATGAGCTACCCACTCACTGACGTGGTGCCATTTGATAGCCCAAACATTGTTCAGACTGCTAACGAGTGCAGTGTTAGTGAAATAAGGAAGCACTGATACATCTAGGAGTTATCAAAGCCTAGAAGACATGATCCGTCTGCTTCCTTCCTCACAAAACAATAAATTCGAACCTTGCCATGGCTTCAGCTGGTTTTCATGAAATCGAATTCCATGAATCATATTTATACCCGAATTGGTTCAGAGTAGCAATTCTGGGACCATCTCCTGGAACCTTGTGTTTCTGTTTCATATCCAAGCCGTCAACCAGTCTTGTTGGATTCAACATCCCAAATTAACATCCCTAGTTCTCATCAACAGTTTGCATCCGAAGCTAGTGTTGTTGCCTCACTTTTGGTCATCATAGCAGTCTGAAGATGAAGACGGGCGCTGGTCTTTGGAATATCAGGTAAATGTAATAAGATGGTTTTCTACCATATGATGTACATACTATTTAGGACACACTTGCAAC
>Unigene000199|m.138 type:5UTR len:240 strand:- pos:3959-4680
TCAAAGAATGCTCTAGACACTAGCCATACAATCCGAGTGTTGTTAATGAGCCCTATAGAGTACAAGGGCCAAATAATACGAGTGCATCCAAACCATAATCAACTCACCAATCTCGTATATTCCTTCAACTGATCACAGCGCATAATGAAATAACCTAGTTTCGATGAGCTCGAGTTTAAATCTTTAGATGCATGGTATATTTGATTTGCACATCTTACCTTCCCTGTTGCGAACCAGCTGCGAGAAATCATCAACACCAATTGCACCATTTCGGTGCTAGATTCCCTTTTTACTTCTTCATCTTCATCTATTTCAAATATGTGTCCTCTGATGCCCCCATCTTCCTGAAATTAAGGTTAATACTGGTATGATGATCCACCCTTTGATTGCCCATACTCCCTGGAATCTGACTACTTGAGAAGAAGCTTCTCTGTAGTTTTTGCGTGCTGAAGCTTCATGCAGCTGCAAGATATACTCCAGATCCACAAGACTTCGCCCATGGTAGGTCGATTCTTTCCCTCATCAGCAAGACATTTCTCCGCTATTTCTCCAAATTTTTCCAGTGAGTCTGGCGAGTATAACCCTTTAAGTCGTGGATCCACAATGTTTTGAGCAATCCCTGCCGTTGCATCGGACTGCCCATTCTGCGAGGTTGATTTGATCTTTCGGCAACTGGGATTAATGACCGCCGTGCACAGACCACTTCAAACAAAACCACACCA
>Unigene000199|m.138 type:3UTR len:1216 strand:- pos:1-3649
GGTTCCATTAGCCTGTACTCCTACACCAAGATCATCTCATTGTTTTCTCGCAGAACCCAATCATGGAAACCAATGTCGGTGCCTGAGTTTTGAGAGAGCATTTCAATTTCCGTTTCAAATTCTCTCAGGCCTTGCTGAGATTGGGGGTTTGCTCGCTTAATCGCCACCAATGAGCCATCATCAGTTTCACCTTTGTAAACTTTACCAAACCTCCACTCCTATCACTAAAGAATCATCAAGTTATTTGTAGCAACTTTGAGCTCCGCTAAAGTGAAGTACTTGCCAGCTCTAGTAGTAGCCATGGACCCATTATAGTACACCCTCCTCCAGAAACTTGGATCCCTGTACATTAGTAGTGCTGTTTCCGAAAGTCCCGTGGAGGAAAAGGACGGCATCCAGTGGGTGGGTCTTGTTAGGAGCCATTTGTTTTCTTTTGCTGCAGTAACAGAAGAACATAACACAATGCAAGAGCAGCAATTGAAGCAATCCCTGCTCCAATTCCAATCCAAAGAGCCTGACCTTTCTTGGATCCCCCTTTTTTACCAAACCAATTTTTATCCGACACGTGAGAAAGATCACCTCTTCGACTGAGCTTGAATATCTCCAGTCCATTCAATATTGCATCAGTCCCAGATGCACCAGCAGCTGGATCAGGCCCCAATTGAACCCAAGAGTGTCAACCTGTGGAGATACCACATTAACATAATCCTGATGATAGGCCTTGTTCTTCCCTCCTGCTTTGAAACACATCAAATTCTCCACAGCCGTTCTGTTGTTTATGTAAATTCGGAATACCCTCTGATTGTCCTTGTCATAACTAGCTCACAGAAATGCAATCGCACCAAATACTCAAATTCGGATCTACTTCAAACTTCCAGGACATGTTGATCTCTTCTCTAAAACTTCATTATTTGTCATGATCCTTGCAGTTTCATACACCATAACGTGTGCAAGTGAAGAATCATTCGCAGACGAGTAGGTATGTTTGATGAATTCTTGATTTCAGCTCCAGCATCTCGAGTGAACATATAACTGATATCTGTTCCCATTCTCTCCAAAGATCATGATCAAGGTCACTTTGATCTCTGAGCCTCCGACATCAATCTATATACTGTCTCAATGCCACGCTGCCCAAATTCAAAGAACTGTCTGCGGCATTACCACCAACTCTACTTACAGAATCCCACAACAATTTACTGCGAACCGGGATAAGTTCAATAGCATTAACGAAAGCAATCACTTCTCGTTAGGATGATCTCAATAATCAGCGTAGCCGAATCGACATACTTCATCTTCTTTGATGAAGAATACTTTCTGATGTCGATTCGGCTACGCTGATTATTGAGATCATCCCTAACGAGAAGTTGATTGCTTTCGTTAATGCTATTGAACTTATCCCGGTCGCAGTAAATTGTTTGTGGATTCTGTAAGTAGAGTTGGTGGTAATGCCGCAGACAGTTCTTTGAATTTGGGCGAGCGTGGCATTGAGACAGTATATAGATTGAATGTCGGAGGCTCAGAGATCAAAGCTGACCTTGATCATGATCTTTGGAGAAATGGGAATCAGATATCAGTTATATGTTCACTCGAGATGCTGGAGCTGAAATCAAGAATTCATCAACATACCTACTCGTCTGCGAATGATTCTTCACTTGCACCGCTTATGGTGTATGAAACTGCAAGGATCATGACAAATAATGAAGTTTTAGAGAAGAGATTCAACATGTCCTGGAAGTTTGAAGTAGATCCGAATTTTGAGTATTGGTGCGATTGCATTTCTGTGAGCTATTTATGACAAGGACAATCAGAGGTATTCCGAATTTACATAAACAACAGAACGGCTGTGGAGAATTTTGATGTGTTCTCAAAGCAGGAGGAAGAACAAGGCCTATCATCAGGATTAAGTTAATGTGGTATCTCCACAGTTGACACTCTTTGGGTCAATTGGGCCTGATCCAGCTGCTGGTGCATCTGGGACTGATGCAATATTGAATGGACTGGAGATATTCAAGCTCAGTCGAAGAGTGATCTTTCTCACGTGTCGGATAAAATTGGTTCTGGTAAAAAGGGGATCCAAAAGGTCAGGCTCTTTGATTGGATTGGAGCAGGGATTGCTTCAATGCTGCTCTTGCATTTGTGTTTATGTTCTTCTGTTACTGCAGCAAAAGAAAACAATGGCTCCTAACAGACCCACCCCCTGGATGGCGTCCCTTTTTCCTCCACGGGACTTTCGGAAACAGCACTACTAATGTACAGGGATCCAAGTTTCCTGGAGGAGGGTTGTACTATAATGGGTCCATGGCTACTACTAGAGCTGGCAAGTACTTCACTTTAGCGGAGCTCAAGTTGCTACAATAACTTTGATGATTCTTTAGTGATAGGAGTTGGAGGTTTTGGTAAGTTTACAAAGGTGAAACTGATGATGGCTCATTGGTGGCGATTAAGCGAGCAAACCCCCCATCTCAGCAAGGCCTGAGAGAATTTGAAACGGAAATTGAAATGCTCTCAAACTCAGGCCCGACATCTGGTTTCCATGATTGGGTTCTGCGAGGAAAACCATGAGATGATCTTGGTGTATGAGTACATGGCTAATGGAACCCTCAGGCCCACCTGTTTGGGAGCGATCTTCCTCCTTAACATTTAGCAGAGGCTAGATGCCTGCATAGGTGCTGCTCGCGGACTCCACTACCTTCATACTGGGGCAGAGAGGGGTATTATCCACAGGGATGTTAAGACGACAAATATTCTACTGGATGAGAACTTTGTTGCAAGATGGCAGATTTTGGTTGTCAAAGGATGGTCCCGCACTTGATCATACTCATGTTAGCACTGCAGTAGGGAGCTTTGGATATCTTGATCCTGAATATTTCCGACGACAACACTTGACTGAGAAATCCGATGTTTTATTCATTGGTGTGGTTTTGTTTTGAAGTGGTCTGTGCACGGCCGGTCATTAATCCCAGTTTGCCGAAAGATCAAATCAACCTCGCAGAATGGGCAGTCCGATGGCACGGCAGGATGCTCAACCATTGTGGATCCACGACTTAAAGGTTATACTCGCCAGACTCACTGGAAAAATTTGGAGAATACGGAGAATGTCTTGCTGATGAGGGAAGAATCGACCTACCAGGGCGAAGTCTTGTGGCATCTGGAGTATATCTTGCAGCTGCATAGCTTCACACGCAAAAACTACAGAGAAGCTTCTTTCTCAGTAGTCAGATTCCGGAGTATGGGCAATCAAAGGTTGATCATCTACCAGTATTAACCTTAATTTTCAGGAAGATGGAGGCGCATCAGAGGACACATATTTGAAAATGATGAAGATGAGAAGTAAAAGGGAATCTAGCACCCGAATGGTGCAATTGGTGTTGATGATTTCTCGCAGCTGTTCACAACAGGAAGGTAAGATGTGCAAATCAAATATACCATGCATCTAAGATTTAACTCGAGCTCATCGAAACTAGTTATTTCATTATGCGCTGTGATTCAGTTGAAGGAATATTACGAGATTGGTGATGTTGATTATTTGTTTGGATGCACTCGTATTTATTTGGCCCCTTGTACTCTATAGGGCTCATTACACACTCGATTGTATGGCTATGTCTAAGCAATTTCTTTTGAAGAATGTATTACTCCCCTGTTTCTTTCT
>Unigene000201|m.139 type:3UTR len:338 strand:+ pos:363-1376
CAGTGACTGGAAATCGAAAACCTCGAGTTGTATAAAAATCCTGAAATGAAAATACTTAGCTTCCTGCTACAGCAGATACAGCTGTGGGTTTTGCATCTTCACTCTTCTCATGTTCCTTGTTAAGCATCTTGTTGTTGATCAGATTATGAAGGGCAATCACGCTTCGAATTAGAGATGAAGATAGATAACCAACATCATGTCATTCGTTTTGACTGAAAAAGCCTTGATCAGTTCTGCCACGTTGAGGTTGGGAAGTAGATTGAACACGTCCTGTAAATGATACAGAATCTCATGATTTAAGGAAGTTTCCCATCAATTACAAGTTCAAGGTAACCCTTAATCTCACGGAGTCGTGCATCCAGGCCTTTCAGAGCTGCAAGTTTCCCAGTAACCTCGGTTGCAAGGGTGCTAATGGTTGTATCCTTCACATCCCTGAGTAAATGTTCAACTCCAATTTCTCACTTCATGAGCCGCAATTTCTGATGCTACATGCACAAAAACCTTCTGGCTTTTCTGAGTCGCATTCTCTTTGACCTCTTCACAGCATAGTAAGCTTTGGTTGGGATTCCCAGCTCTTTTGGTTGGACATCAATAATCACCAATACAGGATTTGGGACATAATCATGGAACAGCCGTGAATATCAAGTCGTTTTCCCGCAACTTCGGTCCTGTGCTATACCAACCTACAACATGCTCCTTCGCATTGATTCTCTTGAACATGGAAAACATAGACTCATGTAGTTGTGGTCAAGAAACCAGATGCTCGGATCTTTGTCATCCTCTTCGAAGGCACTGCATAGCTGTTGGTAACATCGACGGTTCCTCTGGAGGAGCTGCCGAGAAGAACGCCAACGACGCGTTTACGAGTATCTCTGGCGACTCTGTTGTAGTGTCGGACGATGCTGAGGAGAACCAGTGGGTGAACTACTACCTTCTCGATCGGTCGAGATGATATCTGCTGTGTCTTTATAACGTCCATACTGTTGTTGAAGAGAGAAGGGAGAGAGATTGGTG
>Unigene000202|m.140 type:5UTR len:103 strand:- pos:1176-1486
AGGCGTACCTAGCATATCAAAGAAAAAAGTACTTGCATATCATGGTCGCTTCTACATGCTGTACAGAAGCACGTTCACCAGTGTGATGTGTGCTTTTATATACCACATTTGATTACGAGGCAATCCACTATATTTCTGCGTACACACAAATATAACGGTGTCCGCTGCTCTGGCGCAACCATCACGTGGACAACGAACCATGTATCTGACGTTGTACCGTAAGGAACTGATGAATAATATCTCAGAAACAATGGAGGAGAAATTAGTGTCTTCACCAAAGTTGACATTATGTGATTACTTAACTATTTAAA
>Unigene000202|m.140 type:3UTR len:287 strand:- pos:1-863
CTCGAGCGCACGAACACGATTTCACAACGCCTCTCAAGAGCGCATGTCCATATGATCTCGGGAACGTAAAGCTGAACATCACACCATACCTAAACGTAACCCAGAAGGACAGCATGTTCTTGATCATTATATCCTCGTTCCCAGGATGTCTCCTAGATACATCACAGCTCCACCAAGCTCCAAGATCCCTTCCCAGACCAAGTAGAGCAGCTATGGCTTGACGCAGGCATAGCACACCTCTTGCGTCTCATCTTCAATACTCTATCAGTACTCATTGGCGCGCAATTTCCAGAAACATTGGTTGGCACACTAACGCAAAAGCGTCCATGATGAGTGCTTCCAGTATATTCTAATTTATCTCCTAATTCCAGACGAGTCAAATTCTGAGATTCGAGCTATTTTCACAATCCAGCCTAATCAAAGAGCAATTCGAGGATTGGGACGGCGCTGCCACCCAGGCTTCTCCCAAGACTGAGCTACTCTCTCACTCCGTAAGAGGAGTCACGATGGCATGAACAGTGAGGGCAGAGGACGGTGTGAAACGCGCGGTGTGTCTGCTCAAGAAAATAACCTCATCAAAAGACCTCGTGCGCCGGAGGCTCTTCATACGTTTATCCAAATCATCTTCTCTGACAATGCTGTTGTCGTGTTTAGGCCAATTCTCACTTGCCACATTACGAAACTTGGGATACCCTGGAGGGAAGGGCCAGGGTGCCAAACTGCGCATGGCTGAAGTGGCGAGCCGGCCTATGTCCGGATCACGCGTGGGACGCACATTCCAGCGTCAATCGAGTTATTTTTCTTGCTTTCAATACTGTTAGTAAAATAGTAGATTGAAGGACTGCCAAACAAGATTTAAAAGC
>Unigene000203|m.141 type:5UTR len:31 strand:- pos:467-559
TGTCTATTTCTGATGTTATTCAGCTACACAAACGCTGTACAGATTTGAAACGAGAGTGAAACAAATTTACATTGAAGTGAAGGGAGTAGGTAC
>Unigene000203|m.141 type:3UTR len:41 strand:- pos:1-124
TCGTGTGTCGAAGTTGGACACAACAGCCAATTTCACACCCGAATTTCTGAGTGCCTTGAAGACACTTTCGCATCAGGGTCACAAAGGTGCCAAGCCTTGTCAGTAGCAATAGTGATAAAGCTCT
>Unigene000205|m.142 type:5UTR len:343 strand:- pos:1040-2068
TCCAAGGCTTAGCCGTTGGACCTAACACCCAAAAGCTTTGAGGTCAACTATATATGCGAAATGAAGCTCACAGTAGGCTTACTCACACCAAACTAAGATTTTGAATTTAATACACACATGTAAACCAAAATGTCAGTAGTGTTCTAATACTGATGCGATGTATACCAAAATCCTGTTGCGATGTCCATTATCCCATTGATGCTATTGAGAATGCGTGATTCTGTTTTTGCTGTGATCCCCGGTTGCTGTCCACTACGACGACATCGTCTGCACCGAACAAAAATATTGATGCATCGACCTCCTGCTATTAGAACCTGATTATGCGCCATGTCCATTGTTGTATCACGAAGGATGGACTAGGGGATGATTTCCCCTGCCTTCATGTCTCGATTGCACGAGTCTTTCTTGTCAAACGATACTGTCGAACACACAGACCTTCTTGAAAAAGATGCAGATGGTGATTGAGATGGAGACCTTATCCGTGAAATGCCCTGCATTGCATCTTGCATCAATTCGGTAGATGATTTCTTCTCCGTGGGAGGACTGGAACATTAGAGCTGACAGATAGCGCTGTGTTATCTTGATCGCCCGATTCCTCACCTGCCTCCTTCACAAAGTTTTCAGACAGTGTACTCCACCCGAACAGTGACTTGAGATGCCTCCTTGTATTAATACAGATCTTCGCTTCTTTGTTCCGAATTGTTGCTAGAACAAATGGAGCTGCTCGAGCAAGGGCTGAGCTTTACGCTATCAGAACTCATGTACGATGATATCTTAGCGTCGGGTATTCCGAAGCATGTCCTGGACTTCTTCCAATACCTTGCATCGTCTGGTGAGCAACAAGGGTGCATTTTGCTTTATAGACATGAACATTTCGGATTCCGCCAGCTAAAATTAAATGCTTCATAAGTATGTCTGTCGTTAAGGATTGTGGTTGTTGCGCAAGTACATCTAAAGGTGTCATGCCATCTGCATCATGAATGTTGAGATCAATTGAAGGGATGGTCATAAGGACTTCCACCAGAGTAG
>Unigene000205|m.142 type:3UTR len:213 strand:- pos:1-640
GCCCAAACATCCGAGCAGTCTTCAAGAAGTTCCTTCAGTATCTCCAAATGCTCCTCTTGCTGCCGCGTGAAGGGCTCTGTTCATTAGCTCCCACTTATAAGCTGGCGGAGCTTCGTTAGAATCAAAATCTCCGTGACCGGTCATTAGAAACCTTGGGGATACCGAGAAATCAAACAGAACCCTGAAAACTTCATAGACTTTACTGCGCGATGCTGCGTAAAGTATGTCAGTTATGCCATACTCCCCTTGTCCGAAAACACAGGAGGGTTTCTCTGTCGAGTAATTCTTGAACAAAATGACATCCCCAGCTGAAGCAGCAGTGTACAAAAGCCATCCACCATAACCGGCTGGATGAGGGAGTTTTTTTTCTTCTGGCTTCGTTTCGGATTCAAGGAGGAGTTTCCTAGCGACCAGAGAGCGACACTGAGCGGCATTGTTAAGTTGGATTCGTCGTCCCAGAGGGTCTCGAGGCGGAGAATCGGCGGAGGGAAGTGAGCTTAATGAGAAGGTTTGGATCAAGATGGAGAAGCTCCCGGACTAAATCATAGTGGCCATTGGCAGCTGCCCAGTCAATGGGAGAAGCGTACCACCACTGATTCCGGTGCCTTCCCACCGTAGAGGAAATATGATGATGACATGG
>Unigene000209|m.143 type:5UTR len:91 strand:- pos:1414-1688
GACAGATTTGTCAGCCATTCACGAGTTAGACCTGTATCGGAAACCCTACCTGAATTAGTGTATTGTTGTATGCATATATCTTCCAAGTTGGACACAAAGAGAGGTCAGTCCTTGATAACACCATCACTACAAGGAAACTTACTATAGCACGCCAGTCGGTTTTAGCTCTATTACCAAATAAGGCCACTTCAGACAAACTGGATCATAGTCGAGAAGCGCCAGCACAAAAAAGAAAAGCAGAAATATAAAAAGCCGCTCGAGAAGTGCCCTATGAC
>Unigene000209|m.143 type:3UTR len:358 strand:- pos:1-1074
GAATACTAGTATGCTAACCTGCACAGATTTTTCAACCCTCTTGCGCTTCATCCATCTTTTGAAATGAAGCCAGAGGCTTTTTCCGCCCTGCACGGGGGTGAAGTCGGTGGTGAAAGTAGGCAGTAAGAAACCCACGGACAGCAGAATACACAACAAATCTGACGTACTGTTTGAGTAGCCCCAATGTCAAGGTGCCGTGGAAACGCTTTTTGAATGACTTGTGGAGGCCATACATCATAGTCCCTGGGTTTCACTGGCAAGTCCACTGTAGCTAATATAATGCATATTAAGAATATAACTGAAGCTGGCAAAAACCTGCCGCTGACAGTTGGATGCAGAGCAACGACCCGCAAAAAAGAAACACAGAAATCAGAGCCATCACGATAAAAGAAGTGGTTGAGTCCACAATCGTGTCCAGATGGGTAAAAAAAATGAGAAAGAACCCAGAGAAGGGGAACGTTGCATGTAAACACAAGCGAAACGACAAACAAAGCAATTGTACTCAGAACTGCTCGTCCTTTTTAACCCATCTGTCATTCCATCCTGAACAAAATCCAACAAGAGAACAACTTGAACGAGGAGAAAAATCCTGATCCAAATTTTGATATGGATCATAGACTGACGATCCCATTAGGAAGGAAAAATGTGAAATGACAATCAGACACCAGCTGACAATTTTTGCCATCCATCCACCATGGTGTAAACGATCACGTGGATCTTTCTGAACCTTGAAGACAACCATAATAAGAGCGAATATGGTAAAGAACAAAAAGTTCCCCAAGCTCACTCGTAACACTGCATCAGTTTCGAACCACTCTCTGTTTGGGGTATACTGAAAATGGTTGACTCCCCGGGATTTTCTCCATAAGGGGGCGGCAACCTCGCGAAGATCCAGGAGACGTAAGCGATAAAGCAAAGAGACCACAGTATGCGATTCGCGCTGAGCGACGGCTGATGCTCCCGGCACCGATTGGCAACACTGGCTGCCCAAGCTGCGCAGCAAGAAGCTCGGCTGAGTGCCCACATCGTATGTTTGAATGTATATATCTGTCAGGTGAAAGATTCTGTTCTCTT
>Unigene000212|m.144 type:5UTR len:223 strand:+ pos:1-671
CCCGCGACTGCTCCGCTGAATCAGATCGCGTAGATGTGATAAACGCGCTCCTCTCTCTCGGTCCAAATCGATCAAGGTGCCGCCTCTCTCTATTCCAACCTTGGATCCCGGCGATTGAACACTTGTGCTTGTCAACAGTTTAAAAGGAAAACCATAATTGGACTGATTAAATGGATTCATGTTGGCTAAGCTAAAATAAGTGTATGCTGAAAATCTTATAATTAGGTTCCAAACTTACTGCGGTCCCCATCGTCACATGGTTTACTAGTCTTTATCCTACCGAAGCCCGAAACCAAAGCTCCACTGGGTCATACTGGACCTGGTTGTTGGTCTCAATTGGCGCAATTTATTCGCTGCTTCTTCCAAACTGTAATCAATCCTCCTCCCAGCCGATCTTAAATTACAAGCTATTGTTTTCGAAAAGCTTATGATTTCTTATTTTGTATTTGATATGTACGCAACATTGTTGTGTGCCTGAAACCTTGGATTTTCAGTTTATAACTCGATAGAGCAAATGAGAGGCGTTGACGATGATAACGACGGTAAAAAATCAGTTAGTACGGTATTCGTGACTGTTGGAACTACTAGTTTCGACTCCTTGGTTAAAGCCGTTGACACGGAACAAGTAAAAAGAGCTGTTCAGGAAGGGTTATACTCATCTTCTCATACAG
>Unigene000212|m.144 type:3UTR len:92 strand:+ pos:1056-1333
TTAATGCATATGCAAGATTTCTGGTTGGGAGTTCATTGAATCCTTCTGGCTTGGTAAGTTCTTGATGTGGTGTGGTGTTTGTGAGGGATTGTTACATTTGACGTGTTGACTAGTTATCTTGTTAAGTGATATAGTTGAAGCTGCATATACAATCGGTATGCCTCATTTGAGCAGTGCGGTAGAATTCTGGGGCAGCTGTTGGAACTCAGACTATCGTGGCTGTATTGGGTCGGTGGGCTGTATTTATTTTGTTGACGACAATGAACTTCTTGTTCACT
>Unigene000214|m.145 type:3UTR len:43 strand:+ pos:696-826
TGTGTGTGCATGCCCACGGATATGTGGGTAAAAAGATTAAATTATGATGACATTGAAGGAGAATAAATACACTATTGGTAAAAATATAGGGTGGGGTATTATCGAGGAAGAATTTCTTTATGGTGGAAATT
>Unigene000216|m.146 type:5UTR len:626 strand:+ pos:1-1878
TCGTCAATTCAATTCCCAGGAAAGATGGACGTGAGCGATGAAGCCATGGCAGCTAACAAGAGAACATTCATGGAGTTCTTGGATCAAGATATAGGGAAGGTATCTACATGGAAGAAATCAGGAAAATGATCGACCACAAAGACCGCCGTCTCATCATCGACATCTCCGATCTTTACGATTTCAAGCCCGAGTTAACCGAAGGATACTGACTAGTCCTGGAGAGTATTTGCAACCGTTTTGTATGCGTTAACCGAGGTGACTCGGACGATTGATCCCAAGTATCTGAAGGAAGGGGAGCAGGTCTTTGTTGGGTTTGAAGGTCCATTTGTTCTATAGAGAGTCACACCGCGGGATCTCTCTCGTCGTTATCGGGTCTATGGTCTGCGTTGAAGGGATTATTACTAAATGTTCCTTGTAAGACCAAAGTTGTCAAAAGTGTTCATTTTTGTCCTACCACTAATAACTTCACAACCCGTGAATACCGCGACATTACCTCCAATGTTGGTTGCCAACTGGGTCTGTGTATCCCACACGGGATGAAAATGGAAATTGTTGGTCACTGAATATGGGCTGTGCAAATACAAAGATCACCAGACATTATCTATGCAAGAGGTGCCTGAGAATTCTGCCCCTGGTCAGCTTCCACGAACTGTGGATATATAGTAGAGGATGACCTGGTGGATGCCTGCAAGCCTGGGGACCGTGTAGCAATTGTAGGTGTATACAAAGCCCTTCCTGGCAGAAGCAAAGGCAGTGTGAATGGTGTCTTCAGGACTATCCTAATTGCCAACAATGTTACATTGCTCAACAAGGAAGCAAATGCTCCCTTTTATACCAATGAGGATTTAAAGAACATTAGAAAGATAGCCGAGAGAGAGGATGCATTTGAATTACTTGGTAATTCACTTGCACCTTCTATATACGGACATTCATGGATAAAGAAGCAGTGATTTATTGATGCTTGGCGGAATGGAAAGAACTTAAGAATGGGACCCACTTGAGAGGTGACATAAACATGATGATGGTTGGTGATCCTTCTGTTGCCAAGTCTCAACTCCTAAGAGCAATCATGAATATTGCACCACTAGCATATCAACAACAGGTCGCGGTTCTTCAGGTGTTGGGTTGACAGCAGCTGTTACTTCTGATCAAGAAACAGGGGAAAGGAGGTTAGAGGCCGGTGCAATGGTTCTTGCAGATCGAGGTGTTGTTGTATAGATGAGTTCGACAAGATGAATGACCAAGATCGTGTTTCCATCCATGAAGTTATGGAGCAGCAGACTGTAACTATTGCTAAAGCTGGTATTCATGCATCACTCAATGCTCGATGCAGTGTGGTGGCCGCTGCTAATCCTATATACGGGACTTATGATCGTTCGCTTACTCCAACAAAAATATTGGATCCCAGACTCTTTGCTTTCTCGTTTGATTTGCTATTTATTGTATTGGATCAAATGGACCTGAGATTGACACTCAATCTCAGAGCATGTTGTGCGCATGCACCAATATCGTCATCAGAGATGGAGGTGGGGCGGCCTTTGATGCAAGAGAAGATGATGCTGCTCAAGAGTCATCTCTCTTTGTTAAATATAACCGCCTGCTACATGGAAGAAAGCTGGAAGGGGACGGAAGCGTGATACACTGACCATCAAGTTTCTTAAGAAGTATATTCATTACGCAAAACATAGAGTTGCACCGGAGTTGACTGACGAGGCGTCTGAGCAAATTGCAACTGCGTATGCGGAGCTCAGAAATGCTAGTGCTACTGCAACGTCGGGGGAGGAACACTTCCAATCACGGCGAGGACTCTAGAGACCATTATCCGTCTTTCAACAGCTCATGCAAAACTGAAGTTAAGCAAAAAGGTGACCAAGGTTG
>Unigene000216|m.146 type:3UTR len:242 strand:+ pos:2284-3009
TGATATCGTGCATATGATGTAAAATCATCGACAGGAGCTTCTCTGCTGTCGAGAGAGTGGCAATGCAAGTCCGGTTGTAGCAGTGCAGCAAAGTTTGCCTGTATTGCTCAAAGATGACAAAACATGTGTAATGACTGTGAAAGCGCATTTTTTGGTGCTTCACTATCTTCTTGTGTCACTTCAATGAGTTTGGGGATTCTTTTAATGTGATGTTTCACTGAAATGCATGTTTAGGCTTCAGATTTCAAGTAATGACCGAGTATAACTTGTTTGAGACCAAGTATTGTAGATGTATGATTTTCTTTCATTTCCCTGATTTTGTTGAAAGGTAGAAAGTTTGTGAAGAGACTACTGTTGGTTTCAAGCCACACTTTGTTGTGGGCGTTCATTAGGTCTATATAGATTTGAGTACACAACTGTCTCCTGGATTAGAATACAACGGAACGGATAATTAAGGAAACAGTTTTGAACACTTCAGATTTTCAATCGTGCTGTCCTGTCAACGAGTCTTGAGGACTTCTGCATTTGTGGACTACCCCCGCAAGCTTATGGGATGGGGACGCCTTTAACTTGAAAGCTAGCTGTTTAAACCGTGGAGAAGAAAGGCTTTTGGTGAACACGTCTGATGCTTGATCAGTGTGCTTATGTACTGAACCTGAGGGCTTTCCGGACAACTGTTCACGTATGTAATGATAACCCGCCTCCAAACTGAGGCTAATGAAATGG
>Unigene000217|m.147 type:5UTR len:148 strand:+ pos:1-444
GGAGATGCTCTTAAGATTCCAAAGGATGAGGACGGGTTCAGACCATTTCAATGCCCTAGTTGCAGACTGTACAAACAAGCAACAACGCTACCACGCCAAACGTTCACCTGCCTTCTAAGCGACGGAGACTTCAAAGTTGAAACAGTCCTAAAAAAAAAATATCTCATTTCTTCACCATTCCAAAACACAATCGAAAGTTATTTCCCATTCTCAGGTCTCACCTACTAATTCAAATCTCCGCACCTAGCCTTCCTCTTCCTCTTCGAAGATGAGTAGCAGCACCACATTCGCGCTCTCTTCGTCCTCACCGTTCGTCAAATCTCATAAACCCTTACTCCACAACTCTGCTCTCAGATTCAATCCGATACGCCTCTCGCTTTCATCAAAACCCATCGATCTAACAACTTCCGTCAATGGAGTGTCCAGATCGTCGCGGTTCAGCAC
>Unigene000217|m.147 type:3UTR len:250 strand:+ pos:769-1520
CAATTCTTCCATTGGCTATGGTGCACACATTGGGAAACCTCTTCACAAACATGAGTCTCGGCAAAGTTGCTGTTTCGTTCACACATACGATTAAGGCCATGGAACCTTTCTTCTCCGTACTCCTCTCTGCCATGTTCCTTGAGAGATGCCTACTCTCTGGGTGGTTTCATCGCTTCTTCCAATTGTTGGTGGTGTGGCTTTGGCCTCGATGACTGAAGCTTCTTTTAATTGGGCCGGGTTTTGGAGTGCAATGGCGTCAAATGTGACATTCCAATCTCGTAATGTACTTAGCAAAAAGTTCATGGTTAAGAAAGACCAAGCAATGGATAATATAAACCTGTTTTCTTTAATCACAATCATGTCGCTTTTCTTGTGATGCCCGTGGCCTTCTTCATGGAAGGTGTCAAAGTTTCTCCATCATACTTGCAGGCATCTGGATTGAATATTAAAGACTTGGCACGAAGGCGCTCATCGCTGGTATATGCTTCCATCTTATCAGCAGTGTTCTTACATGATATTACAAGGGGTCTCTCCAGTTACACACTCTGTGGAAATTGTGTAAAGCGTGTGGTGGTCATTGTGTCGTCAGTACTTTTCTTCCGCTCACCCGTCTCACCAATCAATTCTCTTGGGACTGGGATTGCCCTCTCGAGTCTTCCTCTATTCCAGAGTGAAATCATTGAAGCCAAAGCCTAAGGCAGCCTGATATTTTATTTGTATTTGTAGGAGAACAGGTTTTGAAGGTTTTCGGA
>Unigene000220|m.148 type:5UTR len:1123 strand:+ pos:1-3371
TAGCGATGGCGAGATCAGGTAAAGGCAAAGGCAGAAGGGAAAGGAAGAAGAACCAAATGGAGATCAAAACCCTAACGTCGACGAAGCTACTCGGATTCGAATATCCAAATTGCTCGACGACTTTGATGTGTGGAAACGACGAAGTCTATACATTTGAGCTGGCCTAACAAATCCTGAAAGAGCTATGGTACATGTCTTGTCCAGGAAAAGGGGTATGCTATCCAAAAGTTTTGGGAAAGGAGACCAGCGACAGGTTTCTGTTTACAGAAGAAAAAAGAAGCCAGAAGACCGTATGAAAAAGAAAATATCATTAATTTGACCTTTTCACAAGAGTCAAGAGAAGTTTACAAGATTTATTCATACGTTATCCTCCTAGTGATGGGAAACAAAATGAAGAAATGGGTACAAGTCGTGGCTGGAGAAAAAATAAAGATTCAAGGTGAAAGACGACACTTTCGATAAGCCATCAATGCCCAGAGCAGAAATTTCTATGAAGGTGGATGCCCTTGCTTCTAGAATGAACAAGACCCCAAATCTGAGCAGGTTGGTGAAGGCAGGTCTAAGCTGCCCATTGCTTCATTAAAGATGCAATTATTTCAGCTGTTGAAGCTACCAGGTGGGCTATTTCTGGCGAGACTGGGTGTGGAAAGACTACAAGGTTCCACAGTATCTGTTGGACTATGTGGGGGAAGGGTGAGGGTGTAAATTGTGTGCACTAAACCTCGACTATTTCAGCATGTCAGTTGCTGGAGAATGCTTTTGAAAGAGGAGAATGTTGGGACAAACATTGGATACAAGATACGTTTGGAGACCAAGGGTGAAACACTCGTCCATTATGTTCTGCACGAATGGGATTCTGTTAAGGGTTGTGTTGGAAAAGGCTTTAGCAAATCAATCAGAAAATCAGAAAAGATGAGATCCAATGAGGAACTTTTGAAGTACTCACATCATTGTGGATGAAATTCATGAAAGGGACTGCTATTCTGATTTTATAATTGCAATTCTAAGAGACATGCTTCCTTCTTATCCTCACCTACGCCTGATACTGATGAGTGCCACTTTAGAGGCTGAAACGATTTACAATATTTTGGTGGCTGTCCCATCATTCGGTTCCGTTTTTACTATCCTGTCAAAATTTTTATTAGAAGATATACTTCCATAATCAATCATGGACAGCAATCATTGATTCCATCTCACTCGAGAAATAATGCAAGATGCCAGATTAACAGAGGACCATACAGCTGCCCTAGTGAAGCTATTGATCTGGCATGGTCAAGTGATGAATTTGATCTCCTGCTGGAATTAGTTTCTTCTGAGGGCAACTCACGAATATGCAATCACCAACATTCTTTAACTGGACGTTACTCCATTAATTGTATTTTGCTCGAAAGGTAGAGTATCTGATGTCTGTATGCTTCTCTCTCATGGTGCAAATTGTGATGTACGGGCAAGGATGGGAAAACAGCAATGGAGTGGGCTGAAAAAGAAAACCACGGGAGATTGTTGAAATTATCCGACGCCACCTTGATCACGATAATTCAAGATCGAAGAAGAACAACTTCTTGAAAAAATCTTGCTACTGCAATCCAGAGGTCATTGATATTATACTAATTGAGCGTTTGTTGAAGAAAATTTGTAGTGATTCTGAAGAAGGCGCTGTACTATTTTTCTTCCAGGGTGGGAAAATAAATAGAACCGAAAAGTTACTTGCTTCATCGTACTTCCAAGATGCTTCGAAGTTTCTAATAATTTCTCTAATTCTATGGTTCCAGCGTTGAGCAGAGAAGGTATTTAACGCCCACCTCATGGGTCTCGTAAAATCTTCTATCGACCACATTGCTGAGACTGCTGTTACGATTGATGATGTTGTCTATTTATTGATAGTGGTCGAATGAAGAAAAAATTATGATGCCGTACAACAATGTCTCAACACCATGCGTCTTGGGTTTCAAAGGATAGTGTAAAGCAGAGAGAGGGACGGCAGGGCGCTGCCAACCAGGAATTTTACCATCTTTACTCGAAATCCCGAGCCGCATCTTTACCAGATATAAAGTTCCTGAGATCAAGAGATGCCAATGAGACTCTGTTTACAGGTAAAGATGCTTGATCCGAGCTCCAGAATTATGGATTTCTTGCAGAAAACACTTGATCCACCAATTTTTGAAACTGTACGCAATGCATTATAGTACTCTCAGGAAATTGGGGCCTTAACATCTGATGAAGATCTCACCGACTTGGCGAAAAGTTGGGTTCTCTACCAGTTCATCCATCAACAAGCAAGATGCTTTCTTTCATATTGATGATTGCCGGACCAGCTTAACTCTTGCATGTGCATCTGACTATAAGGACCCATTTATATCCTTCCCATGGTTCCAAATGAAAGAAGAAGGTTCTGCTGCTAAGGCCGAGTTGGCCTCCTTATACGGCGGGCACAGTGATCAACTAATTGTTGTTGTGGTGCATATGATTGTTGGACACGTGCAAGGGATAGGAGTCAAGAAGCACTGTTTTGTTCTAATATTTATTTCTTCAAGCACCAGAACATGCTGTCCAGGACGCGGACTCAGCTACAGAGAGATTTGATTAGGAATGGTTTGCTGCAAGAAGATGTATCGCAGTGTAGCCTAAATGCAAGGGATCCAGGTATACTTCATCTGTCGTTGTAGCTGTTTATATCCTATGGTGGGAAATTGCTTCCCCCAAAGGCGGACAACGATTCGTAGTGGAAACTGCTAATTGTGCAAAAGTCCATTGCATCCCCACTCCTGTAATTTTAAGTTACCAGAAGTTAAATCTAGAGTCAGCCGTTGGTTGTGTATGATGAGATAACTAGGGAGATGGGGGTATGGACATTAGAAATTGTTCTATTGTGGGGCCATATCCCTTACTTGTGCTTGCAAGAGAGATGGTGGTTGCTCCTGCAGAAGACGATGAAAATGAGAGCGATGAAGAAGATGTGGATCTGGCACTGATGAAGATGGGACAGAGATGCCCACTGTTTCTGCTGTAAAACCTGAACCGAATCATGTCAAAACCTGATAATACTGTTTTCAGTGGTCATCGACAGGTGGCTTACATTTGAATCAACTGCACTTGATGCGCTCAGACCTACTGCTTGCGAGAACGGTTACATGCTGCAATCTTGTTCAAAGTGAAACACCCAAGGAATGATCTACCACCAGATCTTGGCGCCTCTATGCATGCAATTGCTTGCGTTCTTTCATATGATGGACTCTCAGGGAATACCTCCATCCTTCGATTCCATATCTCATTGAATGCAGTGGGAAGTAAAAGTTCAACTCCAGAAAATGAGAGTGAAACTCATGTTCAAATAAGCAAGAATGATTACTTGAGGTCCTTAATGAGCCAGG
>Unigene000220|m.148 type:3UTR len:46 strand:+ pos:3840-3979
TTTTTCCAAACGGAGGCGTGGTACTGGTCCATAGGGACCTTGAGCTATTTTAGTTTCAGATCCTACTTGAAAGTTTGTTCCCATTTTTCGGAAGATGTTCTTCTAAATGTATCCACGGATGGTGCTCTTTTTAATTGCCA
>Unigene000222|m.149 type:5UTR len:269 strand:+ pos:1-809
CGTCTTTGAAAACTATTGACGACTTTCAGAATTAAACCAAGCCAAAATCAAACTACTCCGATTGATCCAATCACCAGAGAGATCATCTCATCGTCGTCTCTCTCTCTCTTAATTGTTATATGCTGGTTAATTGAGAGACGCGAGTAAATAATACAATGGCGATCTCTCGGCTTCGTCACATGCTCATCTCTCGCGCTCCTTCCTTCTTCTTATCCAGAACGCGCCCTTTCACAACTTGTACCCCTCCACGCATAGCCAGCTTGCAAAATGCTTTTGCAGAGGATATTGGTAGCGGAAGATCGCCGAGGCCTCGATCTTTAGCTATGGTCAATGGAGACTCCGGCGGACTGTTGGCACTCAAGCTGCAAATGGGAGTACGCTGTTTTTCTCTTCCGATCCTTCTTCACATATTGTTCTGGAAATGCCGGCATTGTCACCAACCATGAGCCAAGGTAACATAGCAAAGTGGAAGAAGAAAGAAGGGGATAAGATAGAAGTGGGTGATGTGCTATGTGAGATAGAAACAGACAAAGCTACGGTTGAGTTTGAAAGCCTTGAAGAAGGGTTCCTGGCTAAGATTTTGATACCCGAGGGTTCAAAAGATGTTAGTGTGGGACAACCAATTGCAATAACTGTTGAGGATCTTAATGACATAAAAATCTCCCAGCTACAAGTGGTACAGAGATTAAAGAGGATCAATCAACTCAGGAGGAAGTGGGAACTCAAGTTTCATCTTCAGAGCTTCCTGCGCATCTTGTGTTAGAAATGCCTGCATTGTCGCCAACCATGAACCAAGGTAACATTGCTAA
>Unigene000222|m.149 type:3UTR len:252 strand:+ pos:1599-2355
TTTTATGTGATTCTGTTGACATATCCATTGCAGTGGCTACTGAAAAGGGTTTGATGACACCAATTGTAAGGAACGCAGATCAGAAAACAATATCAGCGATCTCTTCAGAGGTCAAAGAATTGGCAGAGAAAGCAAGAGCTGGTAAACTTACACCTAATGAGTTTCAAGGAGGCACCTTCAGCATTTCAAATCTAGGAATGTATCCGGTGGACCAATTTTGTGCAATCATAAATCCTCCACAGGCCGGCATTCTTGCTGTAGGTCGTGGTAACAAGATTGTGGAACCTGTTGTTGGCAGTGACGGGACAGAAAGACCCGCAGTCATCACAAAAATGAATGTAACTCTGTCAGCCGATCACCGTGTTTTTGATGGAAAAGTTGGAAGTTCTTTCCTTTCTGCTCTACGTCTGAACTTTAATGATATCAGAAGACTACTACTTTGATAACGCAAAGGAAAAAGCGAAGATGCTGTTGTAGTGGTGTCATCTAGATTCTGATTAGGTGATCCAATCAGATCCTAGGAAGTCCATGCCAAAACATGTTTCACCTTGGGAGCACTTTGAGCGCATTTTATTCACATGTCCTTTGCGGTATCTATGAACATGATTTTGTTAATTGTTAGCTTCACAATACTCTGCTTATATACCTTAGTTTTGTTGTGTTGAGGCTGGTTTCAATGTACATTTGAAATAATGCTTTGCGGCTTATTCTTTCAAAACTCCTGTTGGGGGTTACTGTATAAATAAATTGCGGAAAG
>Unigene000223|m.150 type:5UTR len:254 strand:+ pos:1-762
TGTTCCACCTACTACTCCAACACACATATTCGATTGGTTGGCAGATGGCGAGATTCATTCTTCCTCAACCGCTGATTGTCGCACTTCTTCTGTTTCTTCTCCTCTCAGGTTTGGGTGTTAGAGGTGATAGTCTTGGAGTTGGAATCAATTATGGACAGATAGCAAACAATCTTCCGTCTCCTACCCGTGTTGCATACCTGCTTCAACCCTTAGCATCAGTAGAGTCAAGCTCTATGATGCTGATCAAAATGTCCTGCGGGCTTTCTCCAATTCAGATGTAGAGTTCATAGTCGGGGTAGGGAACGAGCATGTACCTAGTATGACAGACCCTGCGTATGCCGAGGCCTGGATCAGACAATATGTCGTGCACACATTCCGCAAACTAAATCACCTGTATTACTGTTGGGAATGAGTGTTTTCAGGTAATGACACTCAATTGAAGGCTAACCTTGTACCAGCAATGCAGACGATATACAATGTTCTTATTTCTCTTGGATTGAATACTCAAATGAATGTCACCACCGCACTTCGCTTCCCATTCTAGCAAGTTCGTCTCCTCCTTCATCGGGAGTTATCCGAGAGGATCTTGTGCAATATATGAAACCCCTTATCGAGTTCCACTCTCAAACCAAGTCGCCCTTTCTCATAATGCCTATCCTTATTTTGCCTACAAAAAAATCCTAATGAAATCTCACTCGACTATGTACTTTTCCGGCCTAACCAAGGGACGATTGATCTAATACAAACCTAAATTACGACAAT
>Unigene000223|m.150 type:3UTR len:96 strand:+ pos:1162-1450
CAACATTTTTACTTCAAGTCTGAAGAACGATTACGTGTAAAGTTTTAGAAGATTAGTCAAGCGTAGAACAGAGTTTGGAAAATTTTTCCATATGATCACAATCAGGCTATACAAGTGAGTGCACAAATGTAGTATTGTCCTCAAAATTCAGAGAAAATTCTAGTATTGTTGTTGGTACACTGTGTGAGTATTTGCTGGATCAAGTTTACGTGTATATGTACATTGCAAATTGAAAAATCTACTGAAATATAATGTGGTATACATAGCTATTACTGATCTTATCTCTTAC
>Unigene000224|m.151 type:5UTR len:318 strand:- pos:329-1284
AGGAGACGACCAAGTAGAATTTGCCAAGGTAGATATGCTCAAAGCTTTCTTCCGTCCAAGTATTTGTATATCTCCCACGTTGGTCCTTGTCCCAAATTATCACCAATCTGAAACCTTAACAACATTCTTACATGACCCTTTCAGCTAAAGAGAGTCGGTAAACTATAGAGGGTACCATCCCCAACTGGGAAACTATTTACAACCATCAAAACCAGGATCAAGCCGTGCACGGTGCAGCTTGGAAGGTCGTCGTCGTCCTTCTTTTGGTGACTCCGAAAGATTAAGTTGGCATTCACCACCATTCTCTCCTTTTCGTCCTCAAGCCCTGCCACCTGCTCTTTAGCTGTCTTCCCACTTCACCGTCAGCCTTTGCAACCTTATTGAAGGCGCCAGTTACCCAAATGCCCTGTTAAATACATAACGGTTTTCGGTGCAGACCTACATCTGACCCTCTCAGCTGCGGCAATGCTGATTTGTCTTTCGGAAACCTGGAACTTCTGGTCATTTCCTTCACTGTACGTTCCAGCAACAGTACCCATGCTTGTCTTCTCAGTCGCCAATCTTTATCAAAGAACAACCTTGGCAGGGCGGGATGATACTGGGTTTCGCAAAAGATTTTGCTTTTTACGCATCTTTCCTAAAGCCCCTGGCAAGCATGGGCTACACATCCTCGGCCTTGGACACATGAGTCAGAACGTGCGCCTTGATCCTGACGGAGCAGCAGCAGCAAGGGGTTAGCTCTATCTGAGCTGGCCAGCTAGGAGAGCGTCCCTCGCCTGCCTACCCCCCCGCGCCGCCAACTCTTGGCGAATTTCATCACCCTAAAGCCGAGCAGCAGACATTTGACCGTTTCCGCCCGTTAGCGCGAGAGAAGCGCGCGCCTCCTTGCACAGCGTAACCGTGCCTGACCGTAAACGCTATGGACGGGAGACGCTGTGACCACGCAAGCAACGCAC
>Unigene000226|m.152 type:3UTR len:85 strand:+ pos:762-1016
TGAAAATACATGAGGAAATTTTGGTCTTCAAGCTCAACCGCGAATCTAACAGTTTGGAGTTATGTGATGTTTTTGTGAAATTGTTGGTAGGGTTTGAATCAATTGTTGTCCAAGACAGAAAATCAAAAAGAAAATCTTATCACTCTTTGTAGTCGTATGTTTTGGATTTGCACATTTCTAGGATTGGCCTTGAGAAATCGCTAGTAATAATTGGTGGCACATTGAGCTTTCTGTAACTATAATCTTTGATACAGT
>Unigene000228|m.153 type:5UTR len:62 strand:- pos:3679-3865
GCACAATAACCAGATTGGGCACTATGTTAGTATCAAACATTTATGAATAATCAAACGCTACTTTGTTAAAACCCAAACACGAGCCAAGTAGTTTATGAAAAATATAAGACAAGCCGATTCAGCAAAATACAAACAGAACAAACTAACCAAGTAAAAACGAACTGCCTCGTGGCGTCTTTCTTTTTCT
>Unigene000228|m.153 type:3UTR len:1087 strand:- pos:1-3261
AGCTCAGTTTGTCCTTCACAATTCATCAACTTTGTTTGTATATTCTCGGTAACTGCACTAGGTAGGAAGGCAAAATCGATCATATTGTTCATCAGGCGCGGTAAGTGAAACATCGGGCGTAGCAATCGTAACAAATAAAGAGGCAAGAAGCAAAAACTTTTCTTTCCCGTCAAGAAATAGACAGTAGCTCTTCTGAAGTTACCGTCGCCTGACTGTGGAGCACGTCTCCCTGGCATCTTTTGTAAAGTGTGTTGTTTTCTTTGAAAAGGTGCATAGATGCTTCCACTACCACCTTTAGAAATATAAGCTGATATAAGTCTCAGCTCAAAAGATCATGCTTCTCAAGCCTTTTGTGAAGTAGCTATCTGATCGAATTAGGTGATTATCAATGATTCCCGAGCATGGTCATAGTCTCCTCCTCAACATATCTAATGTTGTCTCATTAACAGAACACCTTGTCTTACCCGTAACATGATGGCTTACGAATGAGGAGGGTACAGCCTTTCGCATTATATCGACGACGCGTGTATGATCCACCAAGAAGTGCAAGTACATTGAGAAATCATTGAAGATCAGGATGTTCCTGCAAGTAGAAGTGCACTGCTTGTATAGAGCTCAACATTCGCCACTTTAAAAGATACATCTTTGAACGAATGGTCCCACGCTTCGGTGAATGTTCAAATGGTTGTAGAGCAGTGTGTCAAACTCATCATATTGGATGTATCCAGATAGGTAAGTTCCTTCCAGTGCTGCTGTTCATCACAGGCTCTATGAGCTTAGGAATGTTCAGCCGGTGAGAACCACTTGATGTGTTCCTAAGCTTTTCAGGACGATATCTAGCCTATAGGACGCCTAACTCAGTAATATGCCCATATGAGCAGTTCCTAATCCCAAACCACTCTCCATAAGAAGATCAACTCATTGAAACAACCTCTGTTCTGATAATACTCGCTAACTTCCTCAAGTCATCACCTGTACACTGATGTTTAGTCCACAAATTTGGGCAAACGAAATGCCTCAGCGCAACAGGCAAAGCAAACCTCTTCCATGTCTTCGCACTGTGTCCTTGCGGGCTGCGTCAAAAGCACCTGTGAAACTGTTCAACTTCACAAGTGTGACAGCAAGTTTTGCCAGTTAGAATAAAGGCATAATGATTTTGCAGCCTATATAGAGCTCATCGTATAGACGATCCCAACGTTTTTGAGATTAGCAACATTTGGCATCAGAATAAATTCCTCAATGGCACTTAGCCTATCAATCTTGGCATATTGAATATATAAGCTCGCTATCCACCTTGGGTTGTTGGGTTTCTGCCTAACCATCAATAAGAGTTCACTAGATCATGGTAACATTGGCTCCCTCTGCAGCCCGAATAACATCAAGATTGAGTGGCATCATCAGCACGAATGAATGACTCAATTGCATCGCTGACTACCCCTCCCGAAGTTGCGCCGTGGCTACCTGACTCCAACAGCATCCTCTTCAACACGGAAGTCAAACTCCACAGCTCGCTCAATGCTTTGAATGTATCCATAGAACATTTCCGCCTGAAACATTCAGGTTAACTTCTGAGATGGCAATGCTTCTTCATACAATGTGCTCCACAGCCACCTCCAACAGCAGGTCCATCAAAGTTGTCTAACCATTGACGTAATCCATAACTCTTGATGCATCAGCCTTGATGGCTGTCAAGATCAGCAGGTTCTGCAATTGAGAGTTCCCACTGAAAGCAGAGTTCTGAAGAACAATCTTTTCAACAGTTCAATTAGGTATGTGGCAGATCTGTGGCATGAATGCTTTGACAGAAGCAGAAACTTGCTCAGGACTCTTGCTTTCAGGCATGCAGTAGTACAACTGATCAATAGCGCCGTCTATACTCATTTTCTGGGTCAAGAACTTCTCCCATAGATCTGCGTCCATCCTTCCACCACATATCTAGCCTGCAGTTTGAACAAGGAATTCTTGTTCGTGACATTGATGAGTTCATCATCACACTGCCCTCTTCGGTAACAACCACTGCCAAGGTAGGATCCCTTTTCTCACAATATTTACCAACAACACGTGATCATAGTAAGGATTGGTGGTAAGAAAATGTTCGGGCATTGTTGTTGCTATCTATGATAATTTTTCCCAAGCATGTGAACATGTACATCTTGATTCCCTCGCAAACCAATGCCAAGAATTGAGTTAATAACCGTAGACGGTTCCTTTCTCACATTCCTCAACAAGAGGCTCCCAGAAGGAGAAACGTACTGAAAGGAGGCCCGTAATTAAAAATCTTCGGGACATCATCGTCTAGCAACTGCCCTACAACTAGGAGCATTACCGGGTTGACCTTTTGAACATAACCTTCAAATAAGAAGGATGTTTACTTGTATAGAGATAATGAGTCAATCCGAACAACAACCAAACGGTCACAAACATTAATCAAGGTCGGCATCGGAAGTTTAGCTTCCATCAGAGTTTTCGTCTTTTCAGCTCATAGAATTTGACTCTCTCGTACACGTCAACCTCCTTGATTTGTCCAGTTTTCGCAGCTCCCCTGTACTTGAAGAATCTCAGGCTCCTCACTAGAATCAATACGATCTAGAAAGAGTATAAACCTTCATAAGACTTGAATTGCCAAAAAGTTTTATGCATGAATCTACACCTCAACTGCTAGAAGTATTCCTTGCAGCCTGAACAATTATCTGGAGGTTCCTCTCAGATTAACAAGTAAAAAGTCCTTCATGCACTCTAGCGCCCATTCTCTTGAGAGGGTCCCCAAAAACTCTACCAGTGACTGTGGTTCAATGGCATGCGTATTCACAATGCACGTTTATATCTGGTAGCTCGAATAATCTGAAGAGCACGCACATACAGACCAGCTTTTTCACATAGTGTGCAATTCTAGACGGTCATAGTGACTAAACATGCCATCTAGCCAGTATAGCATCTGTACATCGGAAATGTAACAAGATTGATTTCCAAGACCTTCGTCTGGAGGAACGCGTGCTCTGGTAAATTTGGCTTTAGCACATCTATAAAAAGCAGTAGCCTCGCGAATCAATTTCTCTGAAGAAAGAGATCAGTGATTGTGTTGTAATCAACAGGGCAAACTCCTCCATTTGTGACATCATCAGAGCAAAATTGACCGCTCCCTGGGGGTCAGTTCGCAGAATGTTTGCGGAGAAAACAGATAATCAGGGTGTATCCAACTGCTTTGAGTAGATGAGAATCTTGTCAAATTCCCTTCGTTCAGCAAATGCAGCAACCACCTTT
>Unigene000229|m.154 type:5UTR len:114 strand:+ pos:1-344
CCGCAATTATTTTCAAGTGACAAGCAGAGACAGACGCGCTGCGTCTCTTCCGATCCATGCAATTGTAACACGATGACGAAATTACATGGATTCATGAAGAAACCAGCTGTGCTGGAAACATTGTCGATATTTTGCTATGCGCAGTACCGATTTGGGTAGCGGGTGATGATCGGATTAGTTATTGGTGGTCATGGAGGCCTAGATGGTCTGGACTGGTTTCTTAGGGCTTAGAAGCAAATTTAGGTTTCTTGGTCGGCTCCTCTGGTTTCGGTGCCGGAGGCTCTGGTTGCTTTTACAGCTGTCTCTGCCTTTCTGTTGGAGGAGGCTTGGGTAATTATTTTTAA
>Unigene000229|m.154 type:3UTR len:385 strand:+ pos:663-1819
GCTGGTTAGAGATTTTTCTGGGATGAGAATTTCGTCCTAAATGGATCCCATGCTTGCACATTTCAAGACATTAGATGAATGCTCCGAGACAGGACGATGTTGTGCACTGGATAAAGAAGTTCCCTTTCTTTTGCAGTGATAGAGAATATATCTCGGCCGACGGATATGGGAATCTGGAAGAACATATTACTGTCTGACCAAGGGTGTGCCGTATCCAGGTCTACCGAAGCGTGACAAACCAAGGCGTGTGGAGCTCTATTTCTCAAGCTGGATCATCAGGCCTGTGGAATCTCGCAAAGGGGATGGACAGTATCTGCTTGTGAAGTGAATCTTGTTCATATGAAGACATGGGAATCCCAAAAGATGTGGCTAAGCTGGGAGTTCGTCATGGAATGTGGGAACAGTCAAGAAATACAGGCTGGCATGAGAGCTTATCAACTTGCAAGGAAGTGTGAGACAGCACTTTCCAGAAGTTTATCATGGCCCAAATTACACAAGATTCATATCGAGAATAACAAGGAATCTTGGAAAGACTTGCAGACTCTGAAAACGGTGGTAGTTGCCAGGGCTTGCAGCAGAGAATGGAAATGGTGTTGATTGGAGATGGGTAGCGGGGTGGAACAATAGCTCTGGTATGTGGACTACATATGGTGTTATAGGGAAAACCTTGCTCTTTGGAGCAGCTCGGAGACTTGCTCGAAGTGAGTCTATCTTGCTACTGTAGTACATCCCTATCAGAGAGACGGATAATTGAGATATACATACATTATTGAGGGGACATGTTAATGGAGTAGACATTATTTTTTCCGCATCGGCTCCACCTAAGTAATCAATGCATGACAGGGATGCTGAGACCGGTCTTTTAATTTAGTGGGGATTGCTGGTGGAGTTCAGACCGATGCCCTTACCATTGTTCATATTATTTCCATTTGTGTGTCAACCGTGCACGGTGATCTATGTAACTATGCTGCAAGTTTGTGTAATGGGTCAATTGAAGTGTGACCACGCGGTGTAGGGCATGAGCCCAACATCTATAAACCAGCTCTACCACTATCTTGCTTCTCTAAAATACGACTAAATCTTCCACGATGTTCTGACCATATTTTGGCAGTTGGAACTGGGGGTTTTTGAATTACACGTTATAGTTTTCCGAAAGG
>Unigene000230|m.155 type:3UTR len:195 strand:+ pos:491-1077
AGAAGTTTGCTTGTACAAGGTTCAAAGCAGAGTTCCCTATATTTGACAAGGTTGATGTGAATGGACCAAATACAGCTCCTGTTTATCAGTTCCTGAAGTCAAGCGCTGGTGGATTTTTGGGTGATTTGGTTAAATGGAACTTTGAGAAATTTTTGGTGGACAAAAATGGTAAGGTTGTCGAGAGATATCCTCCTACAACCTCCCCATTTCAAATTGAGAAGGACATTCAAAAGCTTCTTGCAGCCTGAATCTGCTTTGTACCTAGAAGCGAGGTGAATCATTACTTGTAAAGAATACTGGGTGTACATGTAATCTTCTATCGCACTGGACACAGCGAGTTGGTGTGTTTCTGTTCTTTATAGCTACAAATGATTGTTTTCATTTACGACCTGTCTGCCTGTGCTCATGGAGAAATTGGCAACACAACCAACTCGAGCTGTATCTAGTTTTCAGCTTCGTTGCAACCAATTTTTTGATTATTTCGGTAACTCCTCTTTGGGACTGTCTACCATCACTGCTCACTACCTATGCAGCTGAAGGCAGTCTTAATAGTATGAAAATCTGTGTAGTTACAGAGAGATCCTCTT
>Unigene000232|m.156 type:5UTR len:171 strand:- pos:764-1277
TCACACTCAAACATGGCCTCATTGATCTGGTGTACAAGACTATTCACTCAACGGAACCCCGGAAGTACTGGTTCAAATCGCAGGCATGCCTGAAATTCAAAATGAGCAGCCTGACTCGCTTATGCCACAAAGACACCACAACCCCTAGATTACCCTCCATAGGTGACCCACCTTTGTTTTTTCCTCAACAGTAGTTTTTTTACTTGCGAATACTCTGTGGGGCCACCAGGAGCTGCCTTACAGGTCAACGCAGCTAATGAAGGCGAAACGCAGGCGGGAGTCTCAGTAAACTCCCTTGTTTCTCTAACCCCAAACAATGGGATACGTACCTTCTCAAAACCAAACCTTCCAGCAGTCTGACCCAATCTCAGAAGACATCGTAACTATCCAGAATCATCCACAACTGGAAACAGCACAACCATACACCTCGCAAATTTCCTAAGCTGTTCCCAGCTCAGATCCATCCACCCACAATAGCCCCAAGCACCACGCACCCCTAACAAAGCCGCAGTCT
>Unigene000232|m.156 type:3UTR len:152 strand:- pos:1-457
TCACTACCTCTACAGCTCACGCAGCAGACAAAATTGGTCTGACCTTTACCCCAGCGAGAAGAGAGTACCTCATAGCTTCATGGTCTTTTCCGCTCTTTGAGGGAGACTGCATGTCCGTTGCCTATTCCGATTTTGCCTCTCGCATGTACGACTTGACGTCCAAATTCACTCAGTCGGGCTCTTCTGGCCGATGATGATGATGCTTGCCTGTGACAGACATCCAGAATCGGGGGAATGAAGAAAAGGGGGCTTTCATTGTGGGATTTGCGAGGGTTTGCTTCCCCGCCAAAAGGGAGAAGGATTGATGGATTGATTGCACTTGGTATCTAACCTGAGCCCGGTTTAGGGAGCGCAGAATAACTAGGTTCAGAGAATCGAATCGGAAAGGAGAGAAACCTTTGGGCTTCTGAACACAATGGAGGAGTTCTTCGCCGCACTTGGGCTACCGTGATTATGC
>Unigene000233|m.157 type:5UTR len:873 strand:- pos:597-3216
AACCCTCCTTTATTAACTAAGAGTTAAAAAAGGTTATGATCCAGCCTTGAGCCACCCAAAAAACAATTATGCCACCAGCTCTTCCACTCCACGATGAACTCATGAAGGGAGAATCCTCTAAACAAATCACATCCTCTAGACCATCATACAGTCCCTTCTTGCACCTCCGCCATTAGGTTGTGCACTCCCTTGGAGTATCCTCGAAAACTCTTGATCCTCTCATTCCAAATGAACCACACTGATAGCCTGGGAAGGCGCTATGTAACCAATTAGCTTTTGGGGAAAGGGGTCCTTGTACAAGCTTTTCCACCAAAGCTCCCTTGGCCTGGATGGCATTATCCACTCTCTTTTTGAAAGAGACAAAAAATATTCCCAAGCGTCTTGGCGGTGGGCATAGAACCAACAAGTGATCCACACTCTCCTCCCCACCGTTTAACACATTGGGCATCCACTAGAATACTCCATACCATGCACTAAGAGCTCTCTTTTGTTTGGATCCTTCAAGATACACCCCCCATGCGAAGAAGGTTACTCTAAAGGAATAGCCGGATCCCAAATCTTCTGACGGGGAAGTGGATGCCCCTCTCTGAGATTGAGGTGGCACTCCGCTCTTTCTTTGGCAAGGACCGCGTAGTAAGACTTCACAGAAAAGGCCGCGTTTTTCTTCCACTCCCATATCCACTCGTCTATCCTTGAAAAAGCGGGGATTGGTGAAGTCCCTCCACAAACACAGATAGTCATCAACCTCCCAGTCATTAAGATGCCTCCTAAGAGGGACATCCAAAGAACCCTTCTTCGTCTCAATGTAAATATTCTAAGATCCATGCGTTTTGTTACTAACTAAGGCATAAATATCTGGGAAACGCCTACACAATGGGGTCTCCCCAAACCACAAGTCATACCAAAAAGCAATGTAGAGCCATCCCATGGAATGAGTTTGATGCCTTCTTGGAACCTCTCCCACCTCTCCGAGATAGCCTCCATAGAGAGATAACATATGCCCTTCACACTCTTTGGTCTCCACCAGCGGTCCCCTTCTCCATACTTCTCCACAACCACCCTCCTCCGTAAATGTTCTCTTCCTCTCCATACCTCCACAGCCACTTGGCTAGGAGAGCCTCTTCAGTCCCATAGAGCTTCAACCCCAAACCGCCATCCTCTTCGGAAGAAGTAATCTCTCCCAATTCACCCAATGGATTTCTCTCTCTCCTCACTCTCCCCCCACAAGAATCTTCTAAACACTTTCTCGATGCGGTTTATCACTCCTACAGGAATCGCATAAAGAGATAGGTAATAATTGGGAATGAAGTCTAAGGTAGCTTTGATGAGTGTGGTTCTCCCCCCTATAGATAGGCATTGGTCTTCCACCGCGCCAACCTTTGGCCACCTTTTCAATGACTTTCTCCCAATAGGCACCGAAAGACACCTAGATCCGAGGGGAAGCCCCAGTACATAGCCGGTAAGACCTCCACCTCACAACCCAAAACCTCCGCCAAATGGTCAAAGTCCGCCACCTCTCACTTGGTATAGTTTAGACTTTGGAGATTGATCTGAAGTCCCGAGACCAATCCAAAACCACAAAGAAGATATTTTAGAGCTAAGGCATTTTCTGAAAAGGCCTCAAGAAAGAAAATGGTGTCATAGCGATTGGAGGTGAGAACAACTAGGCCTCCTCTCTGCTAGAGATGTTAATCCCTTCAAGAGTGCCCTCCTCCACTAACATACAAGTCATCTTGCTCAAATACTCCGTCGCCATAATGAATAGGAGAGGTGAAAGGAGGTCCCCTTGCCTATACCCCTTGAGCTCTGAAGTATCCTTTTGATGAACCATTAACAAGGACCGAGAAGCTAGCATGAGCAATACACGCTCTCACCCACTTCCTCCACTGGGACCAAATCCCATCTCCACCATCATGTGATCAAGGAAATCCCAAGAAATATGATCATACGCCTTCATCAGTCCAACTTAAACACCATTCCCCCTCCTTGTTTCAATAAGAATCATGACTTCGTTAGCGATAAGGCTACAATCAATTATTTGTCCCCTCCTACAATGGCATTTGGATATGAGATATAACACCCCTTAGCACCTTCTTTAACCTTGTAGCAAAGACTTTTGTGGATAATTGTGTACATAGCACCCAAGAGGCTAAGGGTCTATAATCCCCGATTTTAGACCCCTTCCTTCTTTGGAATTAATGCAATAAAGGTGTTGTTAGGACAACAATGAAGGAACTCCTTCTCATAGAACTCTTCCACCACCTTCATCACCCTCCCTTAACAAAACTCCATCATTTTTGAAAAAAAAAAAGTAATGGAAACCATCAGGGCCCCATGCCTTCTCCCTCCAAGGCTATTGACAGCTCAAGCACCTCCCCCCTCCAATTCTACTTCCAGACAACCCTTCTCTTCTTCCAAAATCTTTTCTAAAAGAACTCCATCAATCTCGGCCTCCACCTACTAGGCTCTTATACAAGTGCGTATAGTACCCCGATATGGTTTGCTAATTCTTCTTGATCGTCCTCCCACACTCCCCCAATCATCAACTACACCATGGCGGTTTCTTCTTTTTTGGCACACGCAAGTTTATAAAAGTAACTGTGTTTCGATCCCCCTCTAG
>Unigene000233|m.157 type:3UTR len:63 strand:- pos:1-191
TGCAAAAGCTGAAGATTTGGGAAAGCTGCCTCCCACTCTGAGGATACAAATATCAAGCGGGCTCAAAGAAGGATTGGGTTCCCCTCTAGACCAAGTGAACTCATTCACCAACATGGGCAAATCCACAAAGCAATTATTACCACCCCGAGAATCTCCTCATAAACCTATCTACGACCGTCCTCACCTCTTCT
>Unigene000234|m.158 type:5UTR len:760 strand:+ pos:1-2280
GCTGCTTCTTAATTTGCATCAGACCAGACTACAAGTGTGCGTCCGTGGATTCCCCTCTTGGTTCTCTATGGTATGTCCTGACTTGCGTTTCAACGACACAGCGCCATCCTCAGCACACACGCAACACAGAAGTGGATATATATTTTAATATACCAAGTAATGAGCAGAAACCAGTATGAGAACAGCGATACTGAAGTAAAATGCAGAATGGATCCCATAATAGATTCTCTAATCCCAATCATCGTACAATAATTTTGCAATTTCGCTGCAAATAAAGGCCAAAGCTTGCTTCGATTCAAAGATGATATTGAGAATACGAAGGATAAGCTTGGTGCATGACATCGGATCTAGAAATGCACAGAAGATCGCAGTACTCACCCGAGCTACACTACTGCCAAGGAAATTCTATCTCAGATGAGGGAATGGGTTTTATGACGCTGATGACATTCTTTTAGATTGCGTATTCAAGCTGCTGTGAAAGCCTCTCCAAACGTCACCGCTACAACACCACGTGCATCTCTTTCCGACTCAATGCAGCGAATAAGTTGGACCAGATATAGACAAGGTTCCATGAACTGAGGCCAAACTTTCCAGATAATCCGAAATGGGCCGAGAATGCAACCGAGAAAATAGCAGCACCGCATCCACCTCACAGTTCTCGTGCAGACAGGATAATTGGGTTGCAGAAGAAACGGAAGAAATAATAGGATATATCACAGGGGGAAAAAAGCAATTGAAGGAATGTGCAGACAATAATAGGATATATCACAGGAAGGACCGTAGGAAAAATAGCAAATGCAAGGAAAAGCGCAGGATTGGAATTGTGGGGATGGGGGTTGGGGTCAAAACAGCAATGGCCAGAAGGTCTTTTAGGATCAACGGGTGTTGATCTTTTCAGGAAAGGATTTGGGTTTCAGTTGGTCAAAATTTAGACGGAGAGCTATTCTCACAAGCCTAGTGGAAGCAAATAAGCATATACCCAAATGATAAGAGTGCAGACGTACATGCAGATGTCAGATGAGCAGATTATGCAGGATGTACGTAAGAGTCTATCTCTCAAAATTATCTTATTGTTTTGGATGATTTATGGGGTCCAGATATCCATGTTGGAAGAGTAGTCGGAATTTTATCTGCCAGATGGGACAGGAGTAAGAAATGCATTATAAGTACTACGAGAACGCTAACATTGCCACGAATATGGCTGTCATGTATACCACCGTACACGAGAGCTTGAGAACGAGAGGGATGGATTTGTAGTGAAATTGCATTCGGTGCAAGGTGAATAGCAACGATCGTGACTTTAAAAAGGTGGGCAAGAAATTGTGAATAAGTGTCGTGGCTTTCCGTAGCTATCAAACAGTTGCCGGTCTATTGCGAGCAAAGACCGCTTCATCAGTGGAAGAGGTGAGGGATAATATTCATGGCGAAGGTCGCCAAATATTCGATTTATTACCTCTAACATACAACTGAGCTATGACAAGCTATCAGCTGAGCTAAGAACTGTATCTGATTTTTCTATTTACCCCTGGGGACTTGAATCAATGCGAGCAGTTAGTTTATTGGTGGATTGCTAGGGTTTCGTTCCTGGAGATGTTAAAAGGCTTTTGAGCGTCTGAAGAACTAGTCAATACTGCCTTGTTGAAGCTGTTGAGAGCGGTTATGACAGTAGAGTCCACCGTGCAGAAATTCATGACATGATGAGAGTTGGATCATTAAACGTCCCAAGAAGAGAATTCACACTATGAAAGAAAGAGAAGCAGCGGTAACACCGCCATTTGGTTATACAGGGATATTGAAGAAACAGCTTCTACAGAACAATTCAAGCTGCGTACCTTGTATTGATGGAAATTGTGGGCCCCTTCCTACGGGTTGTCCACATTGGAACATTAAGTCCTCCGAGTGTTGGTGATCCTACGCAGAATAAGCCAGAAAGCACAATGCTAGGATCGGTGCGTGTCAGACACCAGAAAGCCTTGCTAATCTAAATTACGCGAGTCCTGGCCTAACAGACTGCCAGATGGTAAAGAGCACCAGCACCTCAGATACTGGTCACTAGAGAATGACTTAATCTCAAGAGACTTCCTCTCAATCACAACCTTACAGAATCTGATAGTCTTGCTGTGAGCACTGCCCTATTCGAAGACCTGCTCGAGAGACTGGGGAAGCTCACAGCTCAGGTGTGTGTGCTTCAAGTCGGAACAGTAGACGGCGCTCGCCTCGGACTAAGGATTGAGGACTCAGAGAACTTGGAATTAGCATGCAAGGAGGATGCTATAGTGG
>Unigene000234|m.158 type:3UTR len:121 strand:+ pos:2635-2998
AGAAAACAGAGTGTCCAAAGCTCGACACAATTCCTGTGATGTAAAAACTGGCATTGGCGAAAATAATTGGAGAGTTTACCACATCGCCAGTGGCATTGGGAGAATGATAAATTAAACAAGGTGCGACGTGCACAGCACCAGCAGACACTTTCGGCGTGAGCAATCATGGCGGTTCTTGGGCTCGATGTGTGCTACTCTCGTCATGTTTCTTTTTTCTTTCTCTCGCCTCCTGTATATTAGCGTGATTTGAGTGTCGCTCTTTCCTGGTTTTGGGCAACCTGAGAACTTTTCCTATACACACCCCTTAAGTGGGGGTGTCTTCTGCATTCCGCACCTATGTGTACATAAAGGGGTAGTGCTGTAG
>Unigene000237|m.159 type:5UTR len:30 strand:- pos:1982-2072
TGTGATGGGTGTTTCTTCTTGTTACGAGACAACAACACCACAAGAGTGGGTTGAGCTGAGGTGTCTGACAGTCCACTACCATGGATGATTT
>Unigene000237|m.159 type:3UTR len:520 strand:- pos:1-1561
CATTGTCCAGACTCTTTTTCTGAAAACCTCGACTTCGCCTATGAGATAAAAAGTTGACCCTTCAAATTGGGAAAGAGTTTGCAGCAAGGTTCAAGTCTCCTGACCCTTTCCGGATTATATACTGTGATTGCCGATGTTGGTGAAATTGCAATGGAAGCGTCTCGGTGCATTCTGGTTTTGGTGGAGCCTTTCTTCGGGCTACACTAAATCACCGGAACTCTCCTTTGCTGAATTTCACCTGAATGCCAAAGAGGCATGCGCTGATCTTGAGTATTAGTCTTTCTGAAGGCTTTGAGTAAATTTCCCATTTACTCGGGTGAGATGGATCTGTATTGGTTACCGACAGAGGGGTGGCTGGGGTCCCCCATGAATACAATCACTCTTCTTTATGGTCTTTAAGATGGGCGTCTTCTTTTGCTCAAAAGCCAGATGACGCGGGTAAGGCTTGTCGAGAGGACGCATAGCAAACCGCCCGTTGTCATGCGTTGATTTCAATGAGATTTTATTTGGCTTGACCGCAGCAACTCTAATGACATAGATCGCTAATAAACTGAGGACATTCACACACCAGCCGTGGTGGATAAGTTCATGTCATTCCGCTCGTCTCACCAGTTGTGTGTCTTATTCCTATGCAAACTCTGGTGGGATCATGTTTGGAAATGTGAGCCCTGCCGAGAGGAGTTCCGTTGGTTGGGCTTGGGCTACTTTGATGGCTTTTTTTGTGCATCTTGGCAACGCTGACGCGTGTCGTTGCTTATATGGTCTAGGAACTCCGGGGACTGGAACTGGTTGGGCGAAACATGCCATTGAAGGGGTTACTGTTACTCATAGCCATAAGAAATATGGATACGAGGTCGGCGAACACGGTTGACTCCAAAAATGGGGAGATTTTTATCCAATGGAGCTTGGGACGTCCTCTGGGTCCTTGTTTTGGTGGCCTACGTGGTGGTTAACGACGGCCCCCTTGACTGCAATAACTCTCTTATCTTGCTGATAGCCGTTTGTTTAAAGCCAACTGGCCAGAGTATGTCTATGATGGTAAAACCTTAGGAAAGGTTTTTTGGGAGCAAGCACGAGAAGTTTCAAACCTGGTCAATCTCAGCGTACTAAGGTTTTGCAACAAATTGATGCCTGGCAGACCCTCTCTATCTGGCACTATCTAAAGGGATCAAGAGCAACTTTATCAAATTTGACTAAGAGCACGAGTTCTTGGAGTTACATTTAAATCAAATCAGTTTTTTTCAGCGTTTTGGATAAGCAAAGTTTTTGTCTTCTAGGCATGCCATTCTTCGTGGGGAATAGACTTGGTGTAGAACCGTATTTTTTCTCCCGACGCATTTCTTTCACGCTTTATGTATATCAGATGTTGCAGTTGATATTTTTACACTGGCGAACTTCAGACTGCGTTTTGAAGGGTACGCATATCTCTCTGCAAGCATTCTAGATGGGGTTCTCTGGTTTTCGGGAACCAGACTTTAGGGTTTTATACTTAGAATAACTATCCCTTTTCTGTGTGCCCAATGGTGCATTTGGTCCACAACTTTTTTACCCAAGAGGAGGT
>Unigene000238|m.160 type:5UTR len:53 strand:+ pos:1-159
GAAGGTCAGCCAGGTATCGGCCGAAGAGGCGTATACGCATTTGACCACACCGGTCTTCGGGAAAGGCGTTGTGTATGACTGCCCTAACGAGATGTTGATGCAGCAAAGAGTTTATTAAACACGGCCTTACGACAGAAGCACTCCAATCCTTGCCCCTTG
>Unigene000238|m.160 type:3UTR len:267 strand:+ pos:550-1350
GCGATTCCGACATTGCGCATATGATGATTGCTATTCTCATGGCCGGACACATACTTCTTCTGCGACCTCGTCATGACTTTACTCCACCTTGCGGATCGAACAGATATCTACGAGCAATTATACGAAGAACACGTCAAGTTGTTCAGAAACGCCGATGGGAGCTGGAAAGAGGTTACCTTGAGGACACTAGAGTATGCCGATAATGGATGCGTGTATCAGGGAGACACTTCGAATGCACGCTCCCATCCACTCAATCTACCGCAAAGTCCTATCCCCCATCCCTGTCCCATCGTCCCTCTCCGCACCTTCCGAAACCGGCACCTACATTATCCCATCCAACAACTTCCTCATGGCCGCTCCTGGAGTATCCGCTATGGACCCGAAATAGGGATCAGCCCAAAAATTGGAACCCCAGCGATGGATGGACGAGAAGGGTGTTGGAGCGGCTGCGCTTGAAATTACTATGGGCAGAGTGGGGGCAGGTGGATTATGGGTTTGGGCAGGTTAGTAAGGGAACTGAAAGCCTTATCAGCCTTTGGAGCTGGGAGACATAGGTGTGTAGGGGAGTCTTATGCTTATTGCAACTCTCGGTGATATTATCGTACGTGGTCAGGAACTTCCACCTTAAGATGAAACAAAGAGTTCCCTGTTCCGAACTACCAGACCATGATAGTCATCCCTGCCAAGGGTATGGTGACTTTCACTAAGCGAAGGCAGAAGTAAAGGAATGGCCCGGCGGTCTGATGCGAATAGCCGATGAGGGTAGTTCATATACAGGTCGGACATTCAGAGAGATTGGGG
>Unigene000239|m.161 type:3UTR len:82 strand:+ pos:473-719
AGAGCAAAGATTTCTAGTCTCAGTTTTTACTCAGATTTATTTGATGTTTATGTACCATATGCTGTGTTGCATTGCCCAATTCAACGGCTGTCAAGCCAGAAATATGGATGTTAAAGTTTTATAATTATTCAGATTAGAAAACGATTTGAGTTGAATTCTAGAATTAGAAGGTCAGTGCAGGGTTTTGTGACCCACCTTCTCAAACCTAAATCTGCAGTGCATGTTTACGCACCAGATCTTATGAAGA
>Unigene000240|m.162 type:5UTR len:75 strand:+ pos:1-225
TACTGATCCTCCTAACACTCGCACTCCCCATCTTCTCCACTTCCGCTTCTCCTCCCGAAACATGTTCAGCTCCATACAAAGAAGAACAAGACGACCACATGGTACCAAAGAGGAGGGAAGTGTATGGCAATGGAGAATCTTTGACATCAGTCATAGGTATACAGGAAGTATGCCCGTGTGGGAACAGAAGATGGGTTGGGTCAGTTTCTTTGGTTACCAGCAAGT
>Unigene000240|m.162 type:3UTR len:150 strand:+ pos:538-987
AGGATGGTGCCAAATGGCTGGTAGAGAACACTGACATCAAGTTGGTTGGCGTTGATTACTTGTCAGCTGCTGCATATGACGATTTGATTCCTTCATCTTGTTTTTCTGGAAGGCAAGGAAGTAATCCTTGTGGAAGGCTTGAAATTGGACGATATTATCCCTGGGATATATTCAGTGCACTGCTTGCCTCTGAGGTTGCTTGGTGCTGAGGGTTCGCCAATAAGATGCATTCTTATCAAATGACAAACTTTCTCCAAGTAAAACATAATAAAAAGGTTATTGTTCGTTAGTTCGTGATTATATTTTATACAGGAACAGTACATAAATCCATGTGGAGGTCATTACCACACGGTTTAGTGGAGCAATCGATTCTAAATAGTGATTTGAGATTAATATTTTTTTCCAACAAGTATTAGCATACTAATTAAAATGGTATTGGTTATGGATTTT
>Unigene000241|m.163 type:5UTR len:385 strand:+ pos:1-1156
CACTCCTTATTAATAAGGGATATGTTGTAACTTGTTCTTATCAATGAAAATCCTTATCCACAAAAATATATTCACGGTCTAGTTGACCCAATCAATAAAAACATTTAGTTCCTCGGACCTAAAAACTCTTGGAATCTCGGTCTTTGGATCAGTAACACAGCGTTTCTTCAAAGGCAGAGCAACAATCAATTGTGTTCACATCACTTGTGGTTGGATAATGGGGGAAAAGGATTAAATTTCGAATTACGAGAGCCAGAAGGATACATGATAGCTCAGAAGGCGAGAGAGTTTTGGTGTTTACCACCTAAATTTAGTGCATCCTAACGTCACCATTCTTATTCTTGCGCTTCTTTTACCTTTCTGCCATGTCAACAACCATATTTTGAATCACCAGTTTCTGTGTTGGTTATCTCATATGGAAACATCAACATGCTAATAGCCAATCCTTCTGAAACAAGGTGGAAACTGTGTGGAAGGATGCAGTTCAAATGTCTGACCAACTGCTGGAACACAAGGAGAATGTTCTTAAATCCACTGCATAATTTCTGCACTTTTCTTCCCCACTACATCAACTTCTTACTGGGGAAAAAAATCATCAACTCTGTAGCAAAGGTTCTTCTTTGTATGCACTGGCGTGCCCTGCAAGCATTCACACTGGTAGGTAAAGGGAATATCTGGGTGGTAAAATGGTAGGCTCAGTAGGTAACAGAGGCGAGACATGTTGGTCTGGTTGCAGAAGCAATTTGGTGTACTATTTGTGACTAGGCGTAGGGGTTGGGAGGCTATGTCCATATTCCATATGCTAAATTGTGCTTTAATGTTCGCCAATCTTGCTTCATGTCTGACATCTCGCCTTGAATTGCTCCATGCATGTTTTGGATGTAGCTCATACACTCAAAAATCTAGTATTTGCGAAAAATTGAAAATTTTTGGAGTTCTCCAAAAAAATTTAGATTATTTTTTGAAGAAAATAAAAATAAATACCTAATTGTCAGCTTAGCGTTGGCTCTTAGCTGTCAGCTCGGCTTAGCTTCCAGCTTGCTGGGATGGACGTCCCAACTTAGGCTGGCCTCGACTCGGGATAGTTTGGCTAGAGTTGAACCATCCATTTAACCCGATCAGGATAATAACTTGGAGGCTTAGAGCACCAGATGAC
>Unigene000241|m.163 type:3UTR len:520 strand:+ pos:1505-3066
ACTTCTTCAATATATACAAGATAGGATAGAATTATAACATCAAAGGCTTTATTTATACTATTATTTATACATATGCTGGAGGCCACCAAAAATTAAGAAGAGTTCTCCCACAATATCTAAGGCTTTGGCAGTGCGGTGTTAAAGGCGGAATTCAATTAACACAATGGGATGGAAACAAGAACAAGTAAATAGACAAAGAAACATATATTCTATTCTAGATACATTTTTACAATCAATAACTCCCTCTTCTCTAACGCACTCTAAGGTAAAAAAATCTCTTGGATCTCTTCTAAAACCCTAGTTAGGTTGTAGAAACTTGAAGAACTATATCTCAGTTGTTGCTGCTTGTCTAGATGGATTGGATATCCTCTCTATAACCCCTACAGTCTTATTTTATATGAACTTCTCACAAACTTAAATACTAAATGCAGTCGGATTTCTATAATAGTCCATTCTAGTCCGACTAGGACTCTGTAAGTTCAGGCCACGTCTTGGCCGAATTCGTGCCCCTTTGGAAACACTTTGTGCCCCCTGTTTCTTGCTTCTTCGTGCCAAGCTTCTTGGTTTGGTTTCTGGCTGGACGTCATCCCCTCCTATCTTCACACCTGGCTTCTAAGATGTGTCAATGATATAGTGTGGGAAGTTAAAACTATCTCTAGCTGATGAAAATATTTTAAGCTTCTAAAGTAAGATACACCTGTATTATACAACCAAAAAAAAGAATCCGATTTCTACTATACCACGGCTTCAAAAACCAACTCAAATCTAATTCCTAAGAAATTAAACTACTAAATACTCAAATTATATATGATTTACATCAACAATATTTTTTTCGTGACATTCTCTCTCCTAACTATTACGCGCTTGCATGTCGACCCCCCCCCAGATTCATTTTATGCCTGCATACAGTTTATCTATTCACTACCGTGAACGCATAATCCACTCGCAACCGACCAACGCTACAGCCACGCAACCAATCATGAAGAGGGTATCCTATCCACGTTAAACATGCCTAAACACGAAAACTATTCACAAGCGGAAAGTTCTTTCAGCTAAAAATTCATTTCAAAAGATCTAAATAACCTACTTATTAAAAATATTTTTTATATTTTTCCAGTTTAGTTGTCAACCAGGAAATCAAACGTAAAAGTTATTCTTTTCCTCAGCCAAAATAAAAATTATCGTCATGATAAGTGCCTCATACTCTATTTTTGCTTAAAAAAAAATGGGAATTATTTGTACTGTCCCGGAGTCCTTCTGAACCTTAATTTTCAATACCTCAAAGTTCTTTTAGATGTCCTAAACATAATATCAAATGCTGCGGATTTTGCACAAGACCGTGGTACACACAGTGGACAAAATCTGGAGATGAGGGTAAGGCAATCACAGTTTTTCAAAACTCTGCTACTTTTCAACGAAACACTGTTTGAAAAGCCTCTTATTTATAACATTAAGAGATACGCTGGGTATTTACACCCTTCACAGCGCTGACACGAAAACGAGCAGAAATAGATGCACCACGCTATTTTACACAGTAAGACTTGTTGGCAAAAATGACACCA
>Unigene000243|m.164 type:5UTR len:107 strand:- pos:1229-1550
AACTATTCACTCCATGACGGAGATCCGGCATCGCCGCTCTGAAAGAAGAATTTTTACGTTCAGATCATGCATACCCTCGCACATGTAATGTGCTTGCCTCTCGGACTTATTCGCAAGCTAATGTCCACTTTCTAGTTTCTTATATCCGTTCTCCATACCCGTTAGCCATGACTCCACACTGAGGCCCTGGGAGGACCGTTGGCCTGGCCCTTGGCGGTACCGTTGACGGCGCAGTTGGTCATACCGTTCATGGTCCTGTCTTTGCGACTTCGTGCAATGGGAGTCCTCGATAGGCTTGTCGTCATGGTGTATCCAGTGTCGG
>Unigene000243|m.164 type:3UTR len:281 strand:- pos:1-844
CTCGTGGAGCGGGCTCCAGGTGGCCATGGGCAATGAACGGTCGAGCCGATCTCGTGAAGGTTCGGTAGTCTCGAGTTTTCAACACTCGTGGATACCAGCATCCGGTTGATCTCATCCGCTGCTTGGACGGACCACTCCTTGATCATCGACCCCACGACGAACGAGAAAGTGTGTTAGCTTCTCACAGTACTTGTGCCAGCAAGTCGATGTGGTCTTGTGGGCGCAGTTTGAGATCTGCATCAACTCCTGGCAAAGCCGTTTCGTAACTAGACCCTCGGTGTGTACGTCTTACAAGAACGAGGAATCGCGGAATGTGGCATTGGGCGTGGTACGCTCCGAGACGGTTCTTGTAGTCTGCCGTAGTGAACGCGACCTTGACGCTGACACTTCATCAGCAGCCATGGCAATCAGTGGTGGGAATACGGCTGTGAAGTTGGTATTCCCTTGCGGTAGGCGGCCGCAAAGCACATCCACACATCAGTCACCAAACACCGCCAGCCACACAAGTGACAGGCTCCTTGCGGGTGATACCAAAGTCGGTCCATCTGAGTCAACTATGCCTGAGAAGAGTCTCCATGGACTTGCGCCTTCTCGCCGATCATGTGCTTTTGACTGACCGGGTAGGTTGCTGTGGGCGAAGTGTACACTAAGGGATCTCATCCGCCATGGAGACGTTGGTCGGATGTTCAAGTCATGACCGCCAAGCAACGGCCCCAACGCTCATAGCACTTTGGCTAGGTGTTGTTGGAGGGTTGAAAGCCCGTCAGAAGGTGAAGCATATTCGACCTCTCGTATCTCGACATGGAGCCGTTCTTTGTTTCGACAACGAGCTGAGGTCGGAAAT
>Unigene000244|m.165 type:5UTR len:824 strand:+ pos:1-2472
CTTGGAGGTGAGAGATTTTGATAACAGAATGTGAACCACTTTGTGCCATATTAGAGCCGACGGAAGAAGAGACGGATCTTCGTTGTAATCCTAGCGCTCTTAGGAGATGGAGAACATCTTGTGAGAGAGCGAAGAGGACTCTTTCCTCACTGCTCAAACCACAATTGAAATCGCTTCCCTATTTGATGTTATTGATTCTACTCCACCTCACAAGGGATATATTTGAAGACTCAATGGATTTAGAAGTGTATGGAGTCCCGTTGAGAAGTGTTTGAGAGATGCCCACCGGATGGACCGAGCACGAGTCCTTGATGTTGTGCTTCTTTGGTGGTTCCACAGATTCCAAGGTCCAACAGTTCTCCACGACCTTCTTCAATGGAAAGGAAGCTTTGCACGTGCATTAACCAGAGAGGCTTTGCCTGGTGCTGAGTTCAAGCTGCCATGAGTGGTGCGGGTACTCGACGGTTCCGGATCTTTGCTATGGGATCTCACTCCCTTTCCTTGGGTTGAAACTGCTGGAGGTATGATGACGTTTTGATCCCTAGAAATACAACCATCCCCCACTAAAAAGGAACAGGATCCTTCTCGACTTGAACTGTTTGTTGATCAGTGTTCCGATGGGTGAGAGAACTAGGACCAGGGAAACACTTTTTTGTGTAAGTTTGATATTTCTCGGCATCCCTCTGCTCCCCGTGGGGTTCCGTCTATCACGCTTTTGCCCTTGATGCCAATGGCATTTAAATGTCTGCTGAGGACACGACCACTGGTTCATAAAGAACAAGTGATCACCACAAACATGACAAGGGAGGTTGTCGCAAGGAGGACCGTAGAGAAGATGGTTCAGGCAGCGGAGAAATACAAGTCCTAGGATGACAGGAGCACAAAAAGAAGGTAGACGCAAAGAAGCTTTGACGCGAACTAGCCTACAACATATGAATACCATCAAGGACGCAGAAGATTGCCTCCAAGCTTGATGCTGCAGACAATAAAGAAAATTAGGATGCCACTTGAGGGCCGCTATCAGTGGCTGACAGCAACCCTGACTTGCATAGCGCTTATGAGTTCGAGGACAAGATGGAAGAACTTAATAAGCATCTGCAACCCCAATCCATTTCCAAATATGTACCAGGGGTTTGGCGTGTGCTGAGTATGGGGCGCTTCTGGCTAGGACGACCAATTCGATCCGGGTCCCCCTCTGAGCGGTGTGGCGTAGCGCGTTGCTTGACCAAGATTGAGGAGTCCGACTAAAAATCTCGACAATTGCTTAATTTTTTGAGTACTATTGGTGGTTATCGTTTTAGTGTGTTTGCTGGGGCCGTCGGTCTCTCTTTGTAATCCTTCTGAATAGTGCGCTGCCCCGGTCTGCTCTCTTCTCTACATTTGATGCTGAGCTTGTTTTGCCGCCGGTCAGCACAGTTCATACCTTTTGGATTACGTAAAAACAACCACAACTAAACAAAAAAAAAAAATACATGAAGCCATCTGGCGACTTCTAATAACCCCCAAGCGTCAAGCCTTAAGCAGGGTATCAACGCGAGAGTACGGGGGCTTCACCCCTCCACTAGTAAAAATCCTAACAATCTACCCCCCCTGCTGCTTAGTCTCCCTTCGACAGCCATGTATTATTAACTTCTTGCATCTTTCTCCAAATTTTGGTTCACCCTTATTCCTCTCTATCAGTCTCATCTTTACTTCTTTTTACAACACCAAGCCTTTAACGCAGAAACACACCTCCTCCACAGAACCATTTCAGAACCTATCCAGTTCTCGGAAAACCTACCTGACTTTATATCAAAACCGACACCGGTTTCATTCTTGAAGACTACTCATCTACTCATGAAAGATCCCGCCAACACGACACCGACGTAACCTGTTCAGCGTCCGGTAAAGTTCCAAAGGATTGAAATCAACTAGCCAATCCATCCAACGTGGAGCACCATTCTCAAAAGCATTTCACCAATTACCCGTAAAGGCTACATTCGGATTTACCAGTTTTGCTGGTTGGAATATTCTTCTCAGGCAAACGGCAATATTCCAATTCGCTACCGACCTGTGCGAGATAGTGGCTTACTCTCCAACTGAAAGTGATGAAAGAAATCTCGCAAGCTTATGAATTCGGTACAAGGTCGCTAAGAAGTTTATCTGATAGAGAAATGTCAGGTTTAGCACTCCAAACAAACCTTATCCCTTTTGTTTCCAGTATGGCCAATGAGAGAAAATCAGATTAGCTCGATATTCAAGGATCTTCTCGGCGCGGTTCGCTTTCGATCATGTTATGCAAAGTTGCTTTCATGAGACCTCCTGCTTGTCTCGAATAGACGGAACTACTCCAGGCAGGAGTTCATGAAAGCTTTTTGAAGATTCCGCCTTCCAACGATTAGTTCTGCTGGGCGGTCTTCATGTATTGTTTCCCTCTATCTGGTTAACACTCAACCTGAAATACTTTGAACTTTGGTTCGTAGAATAGGTTGA
>Unigene000244|m.165 type:3UTR len:189 strand:+ pos:2875-3441
GCCCTAGCACTTTATCCTCCCGTGCTGTAGACAACCACTACAGTCGTGAAGGCCGTGAGTCTTGCCTGACGGTACATTTACTCTGGAAGCGGTTAGGTTTCAATTACGTATCCTACATATGACACTGGGCATGAATGGATCACTCCCTTTGGGGGAACAATATAATGCATTTTTTGCCGCCGAGGGATGGTTGGATCAGATCGGTACATTTCGGCTGCGAATCCATATTCAGGTTTCCAGTTTTCATTGGGGGGCCTAAAATGTGTTTGGGGAAAGATATGGCATTTATAATTCAATGAACTCTATTGCGCTCATCCGTGATTGAGCATTTTGAGCCTGACGTGATATGATAAAGCCTCGTGTCCAAGGCAGGTCCTGTCTTGTTTCGGAGACCTCTTGGGATGAAAGATGGTTTTGATGTCCAGGTTGAAGAGAGATGGGAAGATTTTTAATCGATGGGCAAATGACTTATGTTTTGATGTAGTTATTTATTGTATGTAACACCTCCTCATTATAGTTTAGTTATGCTCTTCATGCTTCATTGGTATATGTGAAAATGTTTATAAT
>Unigene000245|m.166 type:5UTR len:350 strand:- pos:537-1586
CAGTTAATTTTGTTCACAGATTGACGTGGCAAATCCATTCACCATGCAATCAAACGTACCCTATTGCTAGAACTGCAAAAGAAACTATTCTGGCAGCCTATAACATTAGTTGAATCCCAAGTCAAATATTTCCAGGCATTACCACAGAATGAAAGTAAAGTGGTCGCACACATAACATGACACGCAAACCTGCCCGAAGTGAGAGCGAAGCAACAAGAAACCACCGCAATAGCGAAGCTGAGGCTGATGTTATGACCCACAAGTTAGTTAAGAAAGTTCTGTGGAGAAGTATAGTGAAGTAGTCCAAAACAGAACATGAAAGGATTAGGTGTAGAGCTTCAGCCATTAGCTGCAGAAAACCCCAGCAATATAGTATTACCGTCTCAGATAGTCCGAGACAAAGCAGACTAGTAACTTGAAAAATGAGAACATGCCAACCATGTTGATGGCCTGCAACAACAATTAACCTCGAAGGAGAAACTGAGGGTCCCTTTCAATAATCCTTCTGCAATGACTGACTTTCATATCACCATGGAATAGCTTTGGGGCAGATGGAATGCAAAGAAACATGATTAAAAATGATGAAAATGGACATTGGCAAAGGCCGATCTCTTTTAGCCTTTCCACTCTGTTTCCTCTGCTAGGTGAAGATGATATGATTATGTAATATAAGATGACCAAAACCGTGTCATAATTTGTACATTCACTCATGTGGCAATAGTAGGTGCATTGCATTGGCACTATCATCAGTTTGTTTCTAACGATGTTTCTTGGGGTTGAGGGTCTGAGGTAGAAGCAATCGCTGCAGCCAAATTTAACCTCAATGGGCGTCCTTCCAGTTCCACTCCATTCATAGCGTCAAGTGCGCGCTGTGCCTCACTCATGGATGCGAAGGTAATAAATCCAAAACCCCTGGACCGGCCGGAGTCCCTCTCATATATGACTTTGGCGCTCAGTAGTCCTGGCTGATCTTCAAAGGCATCTTTCAAGCCTGCGATGTGAGCTTCCAACTGAGGTTGCCTGCGTAGATTTTATAAGGACTTTCAATGA
>Unigene000245|m.166 type:3UTR len:45 strand:- pos:1-137
GAGAGGGAGGAGCGGTGAGTGAAAGGGGTTTTCAGTCTGGGGAGATCAATGGTGGTGGCGGTGTAGTTGAAGGAGAGAGTGGAGTGTCGGTGATGGTGTTGGGACGGAGTGAAGGGGTGGTAGATCCAGGTATGGAG
>Unigene000246|m.167 type:5UTR len:901 strand:+ pos:1-2705
CTTCTTGTTTCCAAATTATTCCGCAGAATGACAAGCCCAAAACAACTGGGCTGCAATAGCTATCGTAACGATGATGCTCACAGTCAATTTGACTGGAGCCTTCAAGGGTGCCCCGAGAATGAGAGGAAAGCTCTTCTAAGTTTTAAGCATGGCGTGACATCTCCCTCAAATGGCTATCTTCCTGGAAGGGCATGATGCTGCAAATGGCATGGAGTGGGATGTGATAACGAGACTGGCACGTGGTCAAGCTTGATCTTCATAACCCATTTTCAGAGGTTTATGATGATGGTGATGATATTCAAGATATCCAGAGGAAGATCATATTATACGAAGAGGCATGCTTAACGGGGTGGAGGTAGTCCTTCTCTTGTGCAGTTAAAACATTTGAATTACTTAGACTTGAGTTGGAACAATTTCTCCGGAAGTAGAATCCCAGATTTCTTTGGATCTTTTCGCAATTACGATATCTGAATCTCTCAAGTGCTTATTTTGGTGGACATATTCTCTTCATCTTGGAAACCTTTCATCGCTATCTTCACTTGATCTTATGTTGACTCCATCACACTTCACAACTAACAGTAAACACGTTCCGGTGGACTTTAAATTTGTTTTCATTAAAACACCTTGACATGAGCGGAATAGACATTAAATTTGTTCAAGCTCCCTCTTCCCATGTAATACTTTGCTTCCATATTCTCTGTCCGAGTTACGCTTATCTCGTTGTGGTTAACACGTCCTTTTTTGAAAAATGTTATCAGGAATATGACATTCCTTGATGTCAGCAACAATGCTATCGAGGTATATTCCCAAATTTTTTTTGGAACATGACATTCCTGACTTCCCTTGATCTTAGTGGGAATGAACTGACGGGCTCAATTCCTTCTTCATTAGGTCGCCTTGTCAGCAATTGAATCATTAGATCTAAGCCATAATCACCTGACGGGCTCAATTCCTCCTTCATTAGGTCGCCTGTCAGCATTGAATATTAGATCTAAGCCTAATGAACTGACGGGCTCAATTCCTCCTTCATTAGGTCGCCTGTCAGCAATTGAATCATTACATCTATACTGGAATCTACTGACGGGTTCCATTCCCACGTCCATAGGAAACCTCACAAACATGAAGCTATTAGATCTTCGTGGGAATGAACTGACGGGTTCCATTCCCACGTCCATAGGAAACCTCTCAAACATGAAGCTGTTAGATCTCAGCTATAATAAATGAGTGGTCAGATTCCATGTCTCTCGGAAAGCTGTTTAACTTGGAAGAACTCTCTTTATCTGGTAATTCTATGAACGGTGTTGTGTCTGAGGTTCACTTTGCAAAACTCTCCAAACTCAAACGCTTATATCTGAGTGACGCCTCATTCAAAATAACGCCTGGTTGGGAACCTCCCTTTCAGCTTGAGCAAATCCTTTTAGATGGTTGTCAAGTGGGACCTAGCTTCCTGGTTGGCTTCGCACACAAACACTCTTTATATGTTATTCTATGAACGGTGTTGTATCTGAGGTTCACTTTGCAAAACTCTCCAAACTCAAACGCTTAACTTTGAGTAACACTGTCCCTCATTCAAAATAACGCCTGGTTGGGCACCTCCCTTTCAACTCGAGCTAATCCTTTTCAAAGATTGTCAAGTGGGACCTCAGTTTCCTGATTGGCTTCGCACGCAAAACAAATTAATATTTGATGATGTCTAATTCAAGCATCTCAGGTTCCATACCAAATTGGTTCAGTGACATTTCCAATGGACTTCGTGCTCTTGATCTCTCTCTCAACAATATCACTGGAAGCATCCCATATTCAGTCTGTAGTTCGAAAGAACTGGACTTTCTCTCTCTTTAACAAAAATCGTCTGTCTGGAGAACTGCCACGATGTTGGAACAATTCAGCATTGTCCGTTGTAGATTTCTCATTCAACCAGATCACCGGAAGCATCCCTAACTCATTCTGCGATTTGGACTCCTGGAATTCTCTCTCTCTCAAACAATAACCTTTCGGGACAACTTCCACGATGTTGGAGCAATCCAAATTGAGACTTGTAGTTTCTCATTCAACTCATTAGAAAAGACCTTCCTTTTGCGAGCTACCAAATCTAAAATTTTATACTTGAGTCACAATCTTTTTCACGGGGAGATATCCAAGAATTTGAAGAACTGCACAAAACTGTCAAGACTTGACCTCGGTGAGAATTCATTGCGGGAGAGATCCCTTCTTGGATAGGAGATCTTTCAGACTTGAGCGTCTTGAGGCTAAGATCCAACAAGTTCACTGGCATTCTCTCTGCCAACTTGTGTGATTTGGAATACCTTCAGATATTGGATGTCGGCGAAAACCTTCTCTCTGGGACCATCCCATACTGCTTTGGCAATTTCAACCAAATGTCATTAAATTATACAAGTATGAGATTTGACTATCCTTCAGTGGCATTGACAGAATTAATTAAAGGAACAGAACGTGAGTATACCACAATACAGGGATTACTGGTCAACATGGACCTCTCTAGTAATAATCTTGTCGGTCGTATACCCGAAGAGCTCACAAAAACTGGACCTAATCAGTTTGAACCTCTCAAAAACAACTTCACTGGACCCGTCCCATACAAGATTGGTAACATGACCTCATTGGAATCACTTGATTTATCTCTAAACCATCTTACCGGCAGAATTCCACAAAGCATATCATCGTTGATGAGTTAAGTGTCCTGG
>Unigene000246|m.167 type:3UTR len:30 strand:+ pos:3084-3175
TTTCCTAGCTTTTGATTTCTACAAGCTTGTAACCCGTGCATCGTAGACTGGTTTTATATGTTTTTAATTAAGGTGTGTAACTAAGTTGTGAT
>Unigene000248|m.168 type:3UTR len:280 strand:+ pos:482-1323
CAATAGGTTCCCTTGACGATGTTCCAAGTGGGCCGGTTGGCACATTTTTCAAATCCATAAGAAGCACCTTAGATTTTGATTTTGAAGATGAGAATGAAGGTCGTTGGGAGTCTGACCAGCCTCCATCATTGTTTGTCTTTATAAGCTGTAGTACTAGTGAGCTTTCAACTATAGAGAAGTATGTGGAAAAGTTTGCTAAATCCACTCCTGTGCTTCTCTTCAATCTGGAACTTGACACACTTCGAGCTGATTTGGGCCTTTTTGGATTTCCCACAAAAGACTTGCACTATCGATTTCTTTCCCAATTCACCCCTGTATTCTACATTAGACTAAGAGATTACTCTAAGACTGTCCCAGTTGCACCTTACATCATAAACTACACTGGAGCATTATTCCGTCAATATCCTGGACCTTGGCAGGTGATGCTTAAGCAAGCTGACAATTCCTTTGTCTGTGTGGCCGAAAGTGCAACCCGATTCACACTTACTGAAACAAAGGAAGAATTATTAAGGGTACTTGGCCTACAAGAAGAACAAGGAAGCTCTCTTGAATTTCTGCGAAGAGGCTATAAGACATCCACTTGGTGGGAAGAGGACGTCGACTTGGAGTTATCTTCGGCATGGCGTACATAACTGTCACAGTTTATCAGTATATATGAAAATAGAGAAAAGGAGCCACTCTCCCTGATGTGTCCAAGGCACCATGTGGTTACAAGTGTAATTACAATATAAAGGCATATAATTAGTTTACACCTTCATTTTTGTGTCTGTAAAATATCTGTAAAGTTGTTTGCCAAGTGAAACCGATCCTACCATTATCAGAGTGTTATTGGTTCTGCTGTG
>Unigene000251|m.169 type:5UTR len:312 strand:- pos:524-1460
CTAATCACTGGTAATTAAGTGGATACTGTTGCAAAACTTCAGAATAAACATCAAAATGTAGGTCAGAAGTACAACATTTCTCAAACTATGAACGTTTAAAACAAGTGCTACCTTTCAATTGGCTTTGTCAGATTTCAGCAAAGAGAGTTTTTTTCTACATTAAATCCCATGTTCGTGTTCCAGCAAGTAGATAGTAGCTCAGATCTCACCTAGATATATTTGCTTGTCACTGCTACAGGATCCATTATAGGTTCACTGGGATGGAAAACACATTCATTCACAGAGCCATTGTGGCCGGGAGCATATACAATATGCGCCGAGAAGTAGTATCCCAAATGTAGACCATCCTATCCGCACTACCAGCTGTGACCTTGCTTCCATCCGGAGACCAGCAACACTCAACAAATTTTTCAAAATTATGTTGATGCCCAGTAAATATCTTCACACAACGATTCTGTGGGGCATATGGACGCAGATCCCATATGCGCAGAGAGCAATCCATGGAATTAGATAAAAGATAGGATCCATCAGGACTCAGCTGCATGCCTGTAATGTGTCTGAGTGGCCCTGAAGAGTCATAGTAACCTCATTCCTTCGCAAATCCCAACCTTTATATCATTGTCTATCCCACCAGTAAATATCTTATCTGATGCATCAGAGAAGCTGACTGCTGTTATTGGTACTTGTCTGGAAACGTCTGGATGGCTCCTCTTTGACGTAAATCCCAGAGCTTCGCAGTCCCATCATCAGATCCACTAACAACAAGAGGTGGACCTCTCCGAGAAGGGCAACATGAATTCACAAAAGATGAATGTTCCACCACTCTCTTCACCTGGACCCCTGTTTCAACATCCCATGCCCTAAGAGTCTTATCAGCACTGGCTGATATGATTTGAGACCCATCAGTAGTCCACTGCAGATCCAAGACTGCATTCTT
>Unigene000251|m.169 type:3UTR len:72 strand:- pos:1-217
TTCACAGGTGTGGTACCCAGCTATCCTCAGCTCAGACCGTGTGACAGTGGGGACCAACGTAAGTCGCAAAGCTATGTAAAAACACTGGTGATTGACTGTTAACCAGAAAACCTTTTGTTGTTCGATGGCGAAACCACAGAAGCGGCTGAATTTGGTTGTTCACGCTAGTTTTGCTTGATTTTATTTAGGGTATATTTTGGATTTGGGAAAACCCTTG
>Unigene000252|m.170 type:5UTR len:244 strand:+ pos:1-734
ACGGATCAATCTGCGTCTCCTCAATTGTGACGAAACCCGATTCGATCTTAAAGTTGTAGATCTCGAAGCTGCGTCTTCTTCTGGATCTGGGGTGTCTTAAGAAAGAAAAATGGAGGCGACACGATTCGCTGTGACGTCGAACGAAAGCGGGAGGTCAGATCTGCCAGATCTGCGGTGACAATGTCGGTAAAAACAGTAGATGGTGAACTGTTTGTTGCTTGTGAGTTTCGTAGATATCCAGGTTGTAGGGCTGTTATGATTATGAGATGAAGATGGGAATCATCTGTCCTCAGTGCAAGAACACTTATAATCATCATAAGAAGGTCTCCTGTGTACAGGTGGAGGATGGTGATGCACAAGATGTCGGTAGTGATTTCAATTACTCTCTGAGAATCGATCAGAAACAAAGGATTGCCGAGAGAATGCTGAGTTAGGCATTGACTTATGAAGAAGGACAACAGGGATGTTATACACCAAAATTACGACAAGGAGTTTTCAAAATCACATTCTAGCTCATCAGCGGACGGTATCGGGCGAGTCTCCGTCGCGTCTGCCTGAGCATCTTTCACGATGGCATCGCCTGATCTGGCGTTGGGAAGCGTGTGCATCCGTTCCCTTACGTGTCCTAAAAGCAATCAAAACAGTCGGGAGTTTGGTGTTCACCAGATATTGGCAATGTGGCCTGGAGAGAGGGTTGAGGGGTGGAAGGTGAACCGGAGAAGAATGTGGTTCCA
>Unigene000252|m.170 type:3UTR len:845 strand:+ pos:1059-3593
ATCGTGAAACATATCTGGACAGCTTGCTTTGAGATATGACCGGGAAGGGGGAACCATCACAATTGGCTGCAGTTGATATCTTTGTAGTACTGTCGATCCTGTTAAAGGAGCCTCCTCTTGTTACTGCCAGAAACAGTGCCTGTCAATTCTCGCTTGGTTGATATTACATGTGTGACCAAAGTTTCTTGCTATTGTGTCTGAGGATGGTGCTGCTATGTTGTCAATTTGAATCTTTGTCTGAGACTCTGAATTTGCTAGAAAGTGGGTTCCCTTTTGCAAAAAATACAACATGAACCCCGGGCTCCAGAAATGGTACTTTGCAAAGAGAAATTGACTACTTAAAAGACAAAGTTCAGCCATCTTTTGTAAAAGATCGCAGGGCAATGAAGAGAGAGTATGAAAGAATTTAATGTTCGTGTGAACGGGCTAGTAGCAAAAGCACAAAAAGTTCCTGATGAAGATGGGTCATGCAGGATGGTACACCATGGCCCCCAGGAAATAATGTCAGAGATCATCCAGGAATGTACTCCAGGTTTTTCTGGGGCATAGTGGTGGACTTGACACCGAGGGGAAATGACACTACACACGGTTGGTTTACGTGTCTCGTGAGAAGCGTCCTGGGTTTCAACCCCACAAGCAAGGTGGTGCGATAGATGCACTTGTTCGTAGTTCTAACGCTGTTCTTTACAATGGTCCTTATTTGTTGAATCTTGATTGTGATCATTACATAAACAACAGCAAGGCCTTGAGGGAAGCGATGTGTTTATGGATGGACCCAAACCTTGGCAAAACAGTTTGCTATGTTCAGTTTCCTCCGAGATTGTGATGGTATTGACAAGAATGATTCCGTTATGCCAATCGTAACACTGTCTTTTTCGATATCAACTTAGAGGCTTAGATGGGATTCAAGGGCCTGTTTATGTGGGAACTGGGTGTGTCTTCAACAGAAACTGCCTTGTATGGTTTATGACCTCCTGTCAAGGTTAAAAATAGCAAACCAGGGTTGGTATCTACATGCTTTGGTGGGTCACGCAAAAAGGGTTCCAAAAGTTCAAGTAGAAAGTCTTCAGACAAGAAGAAGTCCACAAGACACGCAGATCCCACTGGTACCAATATTTAATCTAGAGGATATTGAAGAAGGTGGTTGAAGGTGCTGGTTTTGATGATGAAAAAGTCACTGCTCATGTCACAGATGAGCCTGGAAAAAACGATTGGTCAGTCTGCAGTGTTTGTTGCATCTACACTAATGGAACATGGTGGTGTTCCTCAATCCGACATCTCCTGAGAACCTCTCTCAAAAGAGAAGCAATCCATGTTATTAGCTGTGGATATGACGACTACAAGTCAGATTGGGGGACAGGAGATTGGATGATCTATGGTGTGCAGTTACTGAGATTATTCTGACAGGATTTAGATGCATGTCTCGTGGCTGCGATCAATTTACTGCATGCCCGATCTACCAGCTTTTAAGGGATCTGCTCCTATCAATCTTCAGATCGGTCTGAATCAAGTGCTTCGTTGGGCTCTGGTTCTGTTGAAATTCTCCTCAGTCGGCATTGCCCCATATGGTACGGTTATGGTGGAAGACTTAAATGGCTTGAGAGATTTGCATATATATACCAACTACAGCCACTTATACTGGCAGCTATATTCTAGAACTTACCTACCAGCTGTCTGTCTGCTTACTGGAAAGTTCATTATCCCCCCAGGATTAGTAACGTTGTAGACTGATTTGGTTTTTATCACTCTTCTTGTCTATCTTTGCCACGTGGTATTCTGGAGATGAGATGGAGTCGGTGTTGGTATCGATGAGTGGGTCGGACGAAATGAACAGTTCTGGCGTTTAGTTGGTGGGTGTTGTCAGCACATCTCTTGCTCTGTCTTTTCAAGTGTCCTCCGTCAAAGTTCTTGCTGGTATTGACAACAACTTCACAAGTTACTTCCAAGTCTGCTGATGTAGGACGGAGATTTTGCCGACTTTACAGTTCAAGTGGACTACACTATTTGATCCCGCCACAACACTGCTCATAATCAACCTCATCGGAGTGGTTGCTGGGATCTCGTACGCTATCAACAGTGGGATATCGCATCTGGGGGCCGCTTTTTGGGAAGCTATTTTTTGCTTTTTGGGTGATCGTTCATCTCACCCCTTCAAAGTCTGATGGAGCGCCAGAATCGGACACCCCTAGTGTGGTTGTGTTGGCAATTCTTCTTGTACATCTTTTCCTGGTTATGGGGTCCTGTTGATCCGGTCACCACCAGGGTTACTGGTCCCAGATATCGACAATGTGGACAATTGCGATGATGTCTGCAAACGAAGGGCAAACACCCTCACCTTGCCCCAACATACAGTGATGACACTTCTCTTGATTTAATTCAGACCTATCTCTCAGAGGGAGGGACAGCAAGGTAATTTTTCGACTTCATCAAAATAGGGTTTTTTTTGTCTGAGGTGTTGTGGGTTTACGTATTAATGATGTATAGTCCACTATATACAACTGTATGTGTAGTAGATTATTTCATTTTGTTAAAACT
>Unigene000255|m.171 type:5UTR len:348 strand:+ pos:1-1044
AGGTCTCTTCTCCTCACCCGCTTCTCTATGTTGACGTTTGGGAGTTTGATGATTACAAGTTCTGCTTTTTGTTTTTGGGGAGATGTTTACTTCTTTTGAGCTTGATTTTGGTGGTATATAGGTTCCGCTGAGATTTAGTGAACGATCGGCCCCCAGGGTGTTTTCGGCTCTGCGTACTGGGTTTTTGTTTTTGGTTTGGGCCCTGGTGCTGCACGTTTTTTCCTCTTTTGGTGGAGTTGGGGGCGCCTCGAGCTGGTTGGGAGACTTAGGGAAATGGGACCACATGTACTCTAATGAGCACAGCTCGTTTTGAATGTCCGATCAATGTGGTTGAGTTGAAGATGGTGTCGTGCTACGTAGTGTTCAACTCACTACAGTGCCCAATGTGCAAGGTGGCAGTGGCCGGCAGGCTAGTTGGTGGGTACCCGCAAAATACTGTTGAGTTTCGAATTGACTGAAATTCCGCGCTTGGGGTCTGCGAAAGGGGTTGAGAGGTAGCTGATCCAGGGTGGTGAGGGTTTTGAGAGCTGCTTTGGCTGTGCCCAGACCACACACCTTCAAATCATGGAGTCCTATGGGCATGGTTTACAGGGGTGATCTAGAGCAATTTGGATACAAACAAATAGCTCACTAGAAGATCGTAGAGTGGGGGAGCAATGGGTTGGGGCCAATTGGGGTCATCAGTCTTGCCGTGATAAGGTGAGTGGTGAGGTTTGGCTTGCAAGACTATGCCAGGGAGGTGGTCACTGCAGAAGATCTCCGTAGTGTCAAGCTTGAGATTGAAATTATGACTAGGCTATCTGGGCACCCGAATGTGTGACTCAGGCAGTTATGAGGATGAGGGTGATGTGCACCTAGTTATGGAGCTTGTGTGGTGGAGAGCTTTTCATCGCTTGGAAAATACGGTAGGTTCTCAGAGGCCGATGCTAGAGTTCGTTTAAGCATCTCATGATGGTGGTGTGTATTGCCTGACAATGGCATGTTCAGAGAGATTAAACCAGAGAATATTCTTGGCCACAAAGGCCCATCCTCTCCATTAAGTAG
>Unigene000255|m.171 type:3UTR len:270 strand:+ pos:1348-2158
TCATCAGGATGAAGGATTGTATGCAGCAAGCTGATATCTGTGAAGGTGAAGACTCTAGCTGTCGTCACGGGATTAGGTGGTAGCCTTTTCAGGTCCCAGTGTCTCCAGAATCAGGATATCCGTTTGGGTCGAGTCCCTTTACCACTGACGTCCAGGGGGAATTTCACCGCGTCACTGCCAACGCATTTCTCCTGTCTAAGGAACCTGCACACCTGCCGGTACCTAGCATCTTTCCTCCAGTAGCGTTGCGAGTCAAACAGTGTGGAGTCCGTCTCCGTTGCCCTTGGCCAGCTTGCATTTTCGGCCAAGCTGTCTGATGACTTGAACAACCCGCAGAACACTTAGGGAACCCACCAGCGTGATGGAGTCAGAAAGATACACGTGGAGAAGGTTTTAGCCTTGGTTCACAGTTGTTGGGCATGGGGTGAAATGATGATCACAAGACCTTGGAGACTCGAAGGAGTGGAGGACCAATGGGTCTAGAGCATGGGCCTCCGCAGCAAAGAACCGCACATTGGTCTTGGGGAATTTGAGCAACTGATCCATGTTAGTGATCAGTAGCGTTGTCATCTGCACCCCATCAGTGCCGCATCCCTGATCATCCCTTGTTTGCTGACACGGGCGGATGACAGGCAAAGTGCTATGCGAAGACGAGTAACTACTGAAATCGAGCTAATGTTGGAGGCTGAACTCTGGTTGCCGCTTCCAGTTTAGTAGTGGTGCGGACGAGGAGAGCTTTCTCTTCCAAACAATTTCTCACCACTTGGCATGCGTGTCAATTCAGTGGGAATTTGTGGGGTTACGAACTTCT
>Unigene000258|m.172 type:5UTR len:244 strand:+ pos:1-734
ATATCCAATTCATCCTAACAATGGGGGTTCCGGGTTCTACACATCCTCTTCAGCTTTGGTGATTCCCTTGCTGACACAGGCAATCGTCTTTCTAAAGGGAAGACATTTACATTTCCAAGAACTCCCCTACGGAGAGACATTATTCCACCGTCCTATGGCCGATCCTCTAACGGTCGCGTATTATAGACTTCAATAGCACAAAAACTGGGGCCTCCGTAATTCCGCCGTACTTGCGTAAACCAACCAAGATTTCCGTTATGGAGTTAATTTTGCATGGGGGGGCAACCGCGGTAGCTGCGTCTCTAGAGGAAGAGGTGTTAGGTCCACACGAAGTATCTCTTGGAATTCAACTGGGATGGTTCAAAAAACTATTTGCGCTGTCTCTGCAACTCAAGTTCCAACTGCCGAGGCTGTTTCAAAATTCTTGTTTCTGTGGGAGGATTGGAGGATGACTACAACCACCCGTCTTTGATGGCACAAGACATTGACGAAAATCCGATCCTTTGTGCCCAAGGTTACTTGCTAAGATTTCTTCATTCGCAATAACAGCGTTGATCAACGAGGGTGCTGTGACGCTGCTTGTTGCCGCGGAAATCTTCCGATCGGAATGCGCTGCTTCTTATTGACAATATTCCAAAGCCGGAATAAGAACGATTATGCCCCTTCAACTGGTTGTCTGAAGTGGTTAAACGAGTTCTCTCAGTTCCACAATCTCCTTCTTCAAAATGAGTTGA
>Unigene000258|m.172 type:3UTR len:94 strand:+ pos:1068-1350
TGATAATGTGGATGTCTCGTACATCTGATATATAAAATTGACACCATCTCGTTTATAGTCCTCTCGTTGTTATGCTTCCAAAATAGGGTGGTTTGGGTACAGACCAGATCGGATGTAATAATCAGAAAAGTCAATTCAGATTTCGGATTACAAAAACCTCATCGGACCGATCCAATATTGTCGGTTCGTAATCGGATCGGATTTGCAAAACTATTTCGGATCTTGGAATTTTCGGAAAAAAAAAAAAACCAAAAAAAAAAAAAAAAAAAAAAAACCAAAAAAA
>Unigene000261|m.173 type:3UTR len:440 strand:+ pos:352-1672
TCAAAGAGTGCGATCAACGAATTGCAGAGGAAACTGATGAACCACCGAAGCAAGCTGTGTCCAGTCCCACACCACTTACTGCATCTGTTAATACTACAGTTGGGGCAAGTGATCAAAGCAACGCCTTACCACAACAGCCAGCAATTGCTGTCCCAGCTAAACAAAATACAGGCATGAATACTATCAGAAAGCAGAGGAAGTAGTGGTAACCATATTGCCAAGGGTGTACAAGCTCAGCAAGTGGTGGTTGATTTGGGTGAACAAATTCTAAGTGTTTCAATTGAGATCCCTGGTGAAGGTGTTTATCATTTTCAACCTCGCTTATTTGCAAAGATAAAACCTGAAAACTGTAAGTACCTGATACTGTCAACGAAAATTGAAATTCGCCTTGCTAAAGCTGAACCAGTCAACTGGACAACACTGGAATATTCAAAGGAACCTGTTGTACCACAGAAGATAAATGCAGCTTCAAGTAAGGCTTTTTTTCATGTGAAATTTGTACTAGATATTTGGTGCTTCAAGGGAATTTTTATCTACTGTTTGGAATCATCAATGAGCATGTTGCATGTTTGAATTTTACCATCACGGTGGTGTTGGTTAATGATTTCCATAGGTTCATGTAATTGAGCCATTTGAGAGAGAGGATCATCTGCTTGGATTAAAAGGGAGTGCATATAACCAATATTTTTGAACAATGTATGCAGCTAATGTTGTTATACTAGTTGGGCATGCATAGAATGTATTATATTGGTTGAATATTAGCTGTTCTTATCAGCTTCATATTTCTTTATACCCCAGCAGCTCTTGAGGTCAGGAGACCTTTATATCCGTCTTCCAAGTCTAGATCTGTTAACTGGGACCAGATAGAGGCTCAAGTAAAAAAAGAGGTTGGTAAAACTTATTTGCCTTGTATATGACAAATTTTCATCATTTCCAAATGTGTTCAATAAGTTCCATCACATTTCAGATGGTTTTTAGCAGTACCTGATAATTACGCTCTATTATTAAACTCCAGGAAAAAGAAGAGAAGCTTGATGGCGATGCTGCTTTGAATAAATTTTTCCGTGATATTTACCAAGGTGCTGATGAGGACGTAAGGCGAGCATGAGCAAATCATTTGTTGAATCAAATGGGACTGTTCTGTCCACAACTGGAAGGAGGTTGGCGCAAAAAAAGTAGAAGGCAGCCCCCCTGACGGCATGGAGATGAAGAAATGGGAGTATTGAAATTTCTAGGGTGATACATATTTGTAGCTAAGCTGGAAGAGGTGGTTTTGCGTCTGTTCTGTCTTTTTGTGTAATAGGGTGGGCATTATTTTTGT
>Unigene000262|m.174 type:5UTR len:531 strand:+ pos:1-1594
GATCTCTCCACCACATACAAAATGGAACCCGATGTGAGCATCCAAACCGGGAGCATGATCCGAATAGCGATCCTCCGATTGGTACAATCCCGCAGTCCAAACTCCGAGACTACATCTCAATCTTGATCCACCACAACAGAATTGATTTATCAGCGATTAGTTCATTCTACACGAACACCAAAAGTCTCCATTCAGCAATCAGCCCTGGGACAGCGGTAGTCTTAGATTAAGTTCATGGTTGGCGGATCTCCATTAAGTCCCTGGGAAGATTTTCAGTCGAATCGTAAGATCTTGGGCGTTATTGGTATCTGTCACTGTCCTTCTTCTCCTGACGATCTCGATTGTTGGAGGAACAGTTTTGATTGCTGCCAAGGGTATACTTCTGCTCTTGTGAAACGCTGTTTCGCGTTTCTCCCGGTGAACATCAGATGGACCGGATGGTGGAGAAAGATCCGTTTTAGAAGAGGAGGTGAAGTATCGTTACAATAGTGTCATCCTGCATTACAGAAAATCATTTAACAAGACAATTCTCAAAGGGTTTCGACCTTGGGTTTTGAGCTGAAGCTACTTTGAAATTGGCTAGATTTCTTTGCAGACCAGAGCTTGCTAAGGAGGTGTGTGGAATTGTTGATGACTGCTGCAGATTGGGCAAGATCTTGATTGACGCTAGTGATCAGTTGATATTATATGTTGAAATAGCCCGTTGTTTGGGACTCTTGGATACCAACGAAAAGCTGCTTTCTTCACGAGACAGGTAGCTCAGTTATATCTGCAACAAGACGACTCTTGGCTGCTATTAGTGCTATGCAAGTGTTGGCAATGACCACAAAGGCTTATCGTGTTCAAAGCAGAACAACTAATTCAAGGTCACTTCACTATCCAATGACAATGGATCCAGTCATGCTGACATCGGAAAAATGCACCCTCAGTCAGTAGTTTCCTTATTTGAGTCGCAATGGAGCACCCTGCAGATGGTTGTGCTGAGGGAGATACTTCTGTCTTCTGTTCGTGCAGGAGATCCTCTTGCTGCATGGAGTGCAGCAGCTCGTCTGCTTAGATCTTATTACCCTCTCATCACTCCTGCTGGGCAAAGTGGGCTAGCAAGTGCACTTACCAATTCAGCAGAAAGGCTGCCATCAGGAACCCGATGTGCTGACCTGCTTTGCCCTTCATAAGGTTGCATTCATTTCCTCTTCATCCCTCACAGATGGATATTGTAAAGAGAAACCCAGGAAGAGAGGAGTGGTGGCTTGGCTCTGCTCCTTCAGGGCCTTTCATTTACACACCATTTAGCAAGGGAGAATCAATTGATAGCAGCAAACAGGAGCTGATTTGGATCGTTGGGAAACCTGTTCAAGTGTTGGTAGAGTTGGCAAATCCTTGTGGCTTTGATTTGATGGTTGAGAAGTATATATCTTTCTGTCCATTCCGGAAACTTTGACGCTTTTCCAATACGTGTGCGTCTTCCACCAAATTCTGCAAAGGTGATCCCCCTATCAGGGATGCCAACTTCGGTTGGCCCCGTGATAATACCTGGGTGCATTATTCATTGTTTTGGTGTTATTACTGAACACTTATTCAGAGATGTTGATAA
>Unigene000262|m.174 type:3UTR len:477 strand:+ pos:2063-3495
CGCAACCTGAAGAACCGATAACAAATGCATCCGATGTGCCTCCTGGTAGACGTCGGTTGTTCCATTGCACATCTGTGTTATGCAAGGTCTATCTTTTGTCAAGGCCCGGCTGCTCTCTATGGAAATTCCTGCACATGTTAGCGAGACACTCCCAAACTTGCCCATGCTGAGAATGGTTCCACTGAAGAAGTGGCTGGAAGAAAGTCTGATTGCTTGGTGAAGATTGATCCATACAGGGAAGTTGGGGTCTCCGCCTACTTGAGCTTGAGCTGTCTAATCCAACTGATGTCATCTTCGACATTAGTGTTTCTGTCCAGTTGGAAAGTCAACAAAATGAGGATAGCCAGACATAATGACTGTGATGCCGCTGACTTTGGTTATCCAAAAACTAGAATTGATAGGGATATTCTGCTAGAGTGCTGATACCGTTGGAGCATTTCAAACTGCCTGTTCTTGATGGGTCTTTTTTGCGAAGGATTCTCAGGCAGACGGGACCTCAAACAGTAGAAATTCGTCTATATCTGAGAAGAACATGAAGGCTGAATTAATGCATCCATCAAGAACTTGATCTCTAAAATAAAGGTGAGATGGCAATCGGGACGGAACAGTGCTGGCGAATTGAACATCAAAGATGCAACCCAAGCTGCTCTTCAGACATCCGTGATGGACATACTGCTACCAGACCCATTGACCTTTGGGTTCAAGCTTGCTAAGAATGATATGGAACCTAAACTACAGAATGATATTCCAAAAGACTCCAACATTCCAGCTGCATCTTTAGGGTCTAAAGGTTCAATTTTAGCACACGAGATGATTCCCATGGAAGTTCTTGTTCGTAATAACACCAGGGAATGATCCAGATAAACCTTAGTATTACTTGCAGAGATGTAGCAGGAGAGAACTGCACTGAGGGCAGCAAAGCAACTGTCCTTGGGCTGGTGTTTTGAGTGGGATCAGCTTGGAGGTTCAACACTTCAAGTTAGCACGCATTCTTTTTCTCTATATTTTTTGGTGCCAGTGAGTATACCTTGGTTGCTGCGCTTTGATCAAGGATGCAGATGACATTCTTAGGGCTCGTGCCAAAACAGACTCTCCCGATGAACCAATATTTTGTCGTGGACCACCCTTTCATGTCCATGTTGGAACTTCATGATACAGTTTTGTGAGAGGCATTCCCACTTTTAGTTCTCTGTTATGATGCATTAGGTGACCAGTGGCCTGCAACAGAGAGAGGACTCATGGATAGAGCGGCATAATCCACCATTTTTGGTGAGTGAGGCAGCAGATGAGCATATGTAAAGTGACGTGTGTTTATGAGCAATGTAGGGTAGCATTGAGGAGGAAGAACCCTTGTTTTTTATTTGCTTAATATCAATATGCATAATGTATGTTTGTAATTAATTTGGTCAGACTAATTTGTGGAGCAAAAACAG
>Unigene000263|m.175 type:5UTR len:189 strand:- pos:1671-2238
GAGTTGAATAAAATTGGATTGTTTTGGTTGTTTCTTTGAAACTTCTTGTTCTTTGTCCTTCTTCTTCAAGCCATTGTTTGCTTCTTGTTATTCTACATCACCTTGGCTCAGCTTGACCCCACCTTTTCCTACCTTTTCTAGCTCTCTCCAGCTCCGCTGCCCTTGCTCGTGCTTTTTGGTTATATAACCAATGGGAAAATGGCCATTTTCAAAAAAAATTAACAGTCAAATGGATGGCAGATTTTCAATGGGGTGCAAAACAATCAAAATTCGATTTAGGGACCATTCTGCAAAAGTGCATAAGTGGGGTGCAAAATGCAAATCACCCTATTTTTTTTGTTTTGTGGTGGCTAAGTTACTTGGCCATGAAGGCAGGGTTAGGGTTATCGATGGGAGGCTTGCCTCTATATAAAGAAGCCTCCCCATCTCAAAAACACACTTATCTTGGAGAGATTGAGTTGGGTTGAGAGCCTTTTCCAGTTTTAATACAATTGTTCGTTAATTCTCTGTTTAATCCGTGTGTTTACATCTACATTGCATCTACAATTCACCTTTCAATTTACATCAA
>Unigene000263|m.175 type:3UTR len:450 strand:- pos:1-1352
GAACCACACCACCAATCCTTACCCATCCTCCATGCCACTGAAACAAATCCTTCTGTCCCAAAGGCATTCACAACAAAACACACCGCCCTTCTCACCCACACCAGCAACCATGCATCAATTAATGCCCACCCCACCTCCTGGTACTCCAAATCCTTACCCTATTCAGAGAAGGCAAAAATCAACAAAACCCAAAATCCACCAAAGAAACCTCACTAAAATTACCAACAATCCTAGCTTTGCCACAGTCTGGAACCTTGATGACATCCCAAGCCATGAAGAAGACCTCCCATACGAACCAAACAATTTTTCTACACCTACACCTACACACCCACTAAAACATCTAACATGAACCACACCACATCCCAAAACGATTTATATACCAACACATCATGCGCATGCGAAAGAGAGGCAACCGAAACCCAACTCTACAAAGCATAGTAAAAAAGACATTCCACAACCCATAACATTCACCAAACCCACACCCAAAATGCATGAGTCCAACTTATCCATTTGTCTTCCCTCATCACCAATCCAACCCAACAGCTACCCAATTCCACTAGAGGACTTTTCTGACAACAGCAATGGCCCAACTTTCTCAATTTACCAAGAATCAGACGTGATTTACCCAATTACATGGCTTATCTAAGAAGGACATAGTGCAGAGCAGTAAAGGCCAAGGCACAAAATACTGCCTTCACAACATTTCAAACCTCCTCCCCAAACAAAACACATGCAGAAAGCCACAACAAAAGGGGTGATAACCAGATGTTTCCACAACTAGATAAAAATGGGAGAGTTACTACCCTAGCCCAATCTACACAAGTCATCCAAACAATCGCAGGTTAACATGAACTCATCAGAAGGTCCATCTACACCATCAAAAATCTCTATAGACAATATTAAGTATGAGCTACTGGCATTGGAAAGAATAATTCAAAAGATGAAGAAAAATCACTCCAAGAAGACCACTCTCTCAAATTTGGAATGGCCAGAAACCAATTAATTTATCAATGTGGATGGTGATAGTGCAAGCACCAATTCAACACCTTTAACAACTTGAAGCACTCCTAGAGAGGGGAGTGTTAATTTCCTTCTTGATGTAGCTTTGTGCGCCCCCTTCCTACTACAATTGTCGAAGTTCTTAGTGAACTTGTTTGATAATGGGGGAGAATGTCTAGTGATTGACTAATGGCCCCATCGCTAGCGCTAGCAACTCCCGACCAAGGCCGATGATTTTTTTTAGTTTGTTTTGTTGTGGCTAGGTTTACTTGGCCATGAGGCAGGGTTAGGGTTATCGATGGGAGGTTTGCCTCTTATATAAAGAAGCTCCTCATCTCAAATGACACACTATC
>Unigene000265|m.176 type:5UTR len:222 strand:+ pos:1-668
ACTTTGTTGATTGGTTTTGCGACTTTAGTTATATCATCAAGATAAGCAATGGGTTGTCTAAGAGCATTTGGAATGATGACATCACCCATTCCATGCAAGGCGCTGATTACTCGTTGGGAAGGTTGGTTGGCCTCGCCCACTGAGTTCTGGCACAAAGATGGAGCTCTCGATAGCAAAGCCGGATGATTGGCATCTTCATCTTCGTGACGGTGATGTTCTCCAAGCAGTTGTCCCTCACAGTGCAAGTCATTTTGGGAGAGCCATCGTGATGCCAAACTTAAAACCTCCTGTTACCACAACTGCTGCTGCTATCACATATAGAGAATCCATTTTGAAAGCGCTTCCTCGCAACAGTGATTTTGATCCCTGATGACGCTTTACCTGACGATAACACCCACCCTGATGAGATAAAGCATGCTAGGAGGAGTGGTGTAGTATTTGCCGTAAAACTATATACCTGCCGGGGCCACAACAAATTCTCAAGACGGTGTGACAGATGTTATTGGAAACTGCCTACCTGTTCTCAAGGAAATGATCGAGCATAATATGCCATTGCTGGTACATGGAGAAGTTACAGACCCAAAGGTCGATATGTTTGATCGTGAGAAAGTTTTCATTGATACCATTTTAAAGCCATTATAGAGAAACTTCCTGATTTGAAAGTAGTA
>Unigene000265|m.176 type:3UTR len:58 strand:+ pos:1203-1376
GCCACTCCGTTCAGCTCATATAATTCTGAGTTGATTCCGACGCATTTGTTGGCCATGAATACAATTTTGTTTTAGTTTCACCGAAGAACAAGAATTTTATGTGAACCTATCAGGTAATCCTTTAAGTTATTTGTTAATTGTTTTAATTATTGCCAAGAAAACTGGTGTTGTGAT
>Unigene000267|m.177 type:5UTR len:155 strand:+ pos:1-465
TGGTATTAGAGTTTGATGGCACGAGTGACGAGGATATGACTGATGTTACAAGGGAAGAACAGATGAAAAGAGTGGAAAGTACTCTAGAAGGTCTCCAACCACATGTGAGCCTGCAACAATGAAGATTTACCATTTACAGGGCGCGCTTCCCATTTGGATGTCTTGTTGTCCAAAGTCATGAAATTGAATTATATTGGTGCAGAATTGCATTCAATTGCTGCGCATTGGGGAGCTTAGAATCTCTTGAAATTCTTAAAATTTGGTTTTGTGTTCTCTGAAACACATTGATCAATGCCGCTGCTTTGGAATGGAGAATCAACAAATCTTGTGCTATTCCCAAACTGAAGGAACTCTATTTGGATAATATGCCGAATTGGAGGGGGAAATTGAGAAAACAAATGGTGCTGCCAGTACGCGTGCCTCTCCCACGTCTATTATGGACGGGTTGGTGATGTTAAAGATTGA
>Unigene000267|m.177 type:3UTR len:734 strand:+ pos:937-3138
TCAGAGATTGACGATCCTTATAGCTTCGTGAATGATGGAGAGATTGACACTACAGGTTGAGTTGAGGGCTCACCATAGTCAAGGGGCTTCAGTGAGATACTTTGATGTCAGAGTGGAACTTAAAATTTCTGGATATATCCATTTTATTAGAAGATTTCTTTGCAAGATGAGGATCAATACATGCTCAAGGCACACTCACTTTAGAATATTTTGAGCATGTACACGTGCTTACCAAAAATTAGAAGTAAATTTTACTTAAGGGTAGCTGTCATGCCAAGTCCAAATACTGAAATATTGTTGCTAGTTCAACAGACTCAAACAAATCTGTGTAAGCCATAACTTTATCAAACGAGATTTAAAAGTTTATAGCTCACATTGTTTGTTAATCATTTCAAACTATATCTCCAGAAATACATAAAGAGAACACTTAGCTAACTTCAACGGGGCAATCTATTTGTTTTCATCTGTCCCTAATGAGAATGATGCTGAAATTGAATGTTATATAACCTCTTATTTGAGACATAGATACATTGGTTCATTCCTCAACTGTTCTGTTGGCTAAAGATATTTTTTTCTTTTAGCGTTTACAAATGGTGCTACCAGTACAATTGCCTCAACTACGTCTATTATGCCGTGTCTCCGGGAATTAGAAATGTTTGGTGTACCAAACTGAAGGTGGTTCCAAACTACTTGTTTTCTCCATCTCTGAGGAGACTAGATTTAAAGATCGCCCACAACTGACTGGTACACAACCTTGCCGTTCCTCCGCTGCTTGAGGAACTCATTTTACAAGGGACATGGGTGAACTGTTACATTCACTGCTACCCAAAATCGCCACGACGAACTTGCTATTGGATATAGATAATACCAGACTAAAGTGATAGAATAAGAGGCAAACAAGATAAGAAACAGAAATTAAGCAGCTATAAAAATAAAAATAGTAGAGTAAAATAATAAGTGTAAAGGTAAACCTGAACAACATCGATCCTTATTCTGAGAAAGGGTATAGAGTCCTCAACAATCTGTTTAGAGAGGATGGGCATCTTATTTACAAAGTGGTTGAGTAGACCGTGTGCCTTGAGTACCTTGTCCTCCTGCCGACACAGAAGGACCCCTTCACGAGTCTGGAACATTCAGGATGCAGCTAGGTTTAGTGAGTTTGCTTTAGAGATGCATTTTATTGTTTGACTGAATGTTTGAAACTTGCAGAGATTGAGAGTGAAATATTATTGAAGAAAGCCCTATTATTGAAGACGCTACAACAGAGAGAATGGAGGACTATCTTACGCCACCACATTCCAGCAGCATCAAAATGAATAACAAACAAATTTAATCAGAGCACGCCGAGGACTTGCTTTTTGAAGATGGCAAATTCTAAACAGGTGGTTGAGCATTCACCATGAAAGAGGTTAGAGTCTATGGAGGTCCATTCTAGAGTGGCAACCTGTATCAGCAAATAGACACCCCTCTGGTGGTAATTTCTTGTCCAATCAACAAAGCCTTGGAATTACCCTTGCTCAGCTCAGCCGGGAGCTTTTGCTGATAGGAAGAATGTGGAGGTAGAATTAGCAGATGTTGCTGGTACAACTGATCGACGAGTAAAAAAGTACTTCCACCTAGAGGTTTTAAACTTACAAGAAAGAGTCTGTGGAGGGCCATTCCAAAGTGGCAAGCTGTATCAGCAAATAGACACCCCCGGTGGGAATTTCATGTCCAATCAGCAAGCCTAGGAATCACACTTGCTCAGCTCAGCCGAGATGCTTCTGCTGCAGGTGCAGCGCGCCGTTTAAACACCCAGAGGAAGAATGTGGAGTTCCGGAAAGGAGCAAGAAGATACAATGAAGATCTGGATTTCAGAGCACTCGAAACGGATTTGTTGCGATAACCCCTACATCTTTTTCTTTAAATAGGAGTTGAGATTGAAACATCTACTTCCAAGTGGATCGCTGCGGTGTTCTCTAAAGATGACCAGTATCCTAAAGCTGACATACTACTGAAGGCGGCAATTCTTGTAAATTACAGATCATTTTGCACGTTGATTCGATTTGTGATGCCTTATTCTCGATCTTTCCTTCAGAGGTTTAGTCAGCTGTTTACATTGTGGGGGAGTGAAGCACATGCTTACCTGCTAACTTTGGCTTGCTTACAATTGCCATTCATCTTGATTTTGTTACTGCAGAATGATCTGTCTCTCTGGTTAAT
>Unigene000268|m.178 type:5UTR len:382 strand:+ pos:1-1146
CTCCAGAGATTCCCTCCTCAATCACCCTTCAATTATTCCATCACTGCTCCTCTTCTTCCAATCTCCAGAAGGCATAGGCTTAAGTATATAAACCCTGTCACTGCTGGAGAATAGTGTCCACATGGCTGATCACCAAGGAAAAACTATAGATACAGTCGATCTTTCAGGAAACATGGTCTTTGTACCTATCCTGGAGGAAGGGGTTTTCAGATTTGATTCTTCTGCAAAGGATAGAGATGCAGCATTTCCAAGCATTTCCTTTACTGATACAAAATTGAGGGACACTCCACTCGCGATTGACAAGGTTCCAGCATATATTCCTACTTCCAGTGTGATGATGGTCAACAGATTGTCATTTTGAGTTTCCTACAGGAACCTCTTTTATGGAACCGGAGAAGTTAGTGGACAGCTTGAACGGACTGGGAAGAGAATATTCACATGGAATACAGATGCTTGGGGATATGGTCCAGGGACTACATCCTATACCAATCACATCCGTGGGTTTTATGCCTGCTTCCAAGTGGAGAGGCTCTTGGGGTACTAGCTGATACAACATTACGATGCGAGATTGACTTGCGGAAAGAATCAACAATACAAATTATATCCCCTGCTTCATATCCTCTCATTACTTTTGGTCCCTTTGCATCACCACTGATGCTCTGATATCGTTGTCTCACGCAGTCGGTACTGTATTTATGCCTCCAAAATGGTCTCTGGGTTATCACCTGTGTCGCTGGAGCTATGATTCCGATGACAGAGTTCTTGAGTTGCGAAGACATTTCGAAAGAAGGAAATACCTTGTGATGTCATATGGATGGATATTGATTACATGGATGGGTTTCGTTGTTTTACTTTTGACAAAGAACGTTTCCCTAACCCAAAATTGTTGGTAAATGACCTTCATCTTAATGGGTTCAAAGCTATCTGGAGTTGGATCCCGGATCAAGAAGGAAGAAGGGATGCTGTGTATGACAGTGGTTCCCAAAATGATGTCTGGATTCAAACAGCTGATGGAAAGCCATATGTTGGGGAGGTCTGGCCTGGGCCTTGTGTATTTCCGGACTTTACACAGAAGGAACTCGTTCCTGGTGGGCCGAGTTAGTTAAAGACTTTGTGTCGAATGGTGTTGATGGTATATGGAATGAC
>Unigene000268|m.178 type:3UTR len:425 strand:+ pos:1993-3268
CATTAGATGAATATGGGAAAGCTGAAGGTGTTCTCTATGAGGATGATGGTGATGGAACTGACTTCAACCGAGGGGAATATTTGTTAAGCTACTATGTTGCGGAACTTCAGTCTTCAGTTGTTACAGTAAAGGTTTCTAAAACAGAAGGATCCTGGAAGAGACCTGTGCGCCGTTTGCATGTGAAATTGTTGCTTGGGGAAATGCTATGATTGATTCATGGGGCACAGATGGAGAAGTAATACAGATTATGATGCCTTCAGAAGTGGAGGTGTCCACGCTATTATCCACATCTGAGAAGCAGTACCAGATTCGTATGGAAAGTGTTAAGCCAATTCCAGATGTCGAGGAAGTTTCTGGGAAGAAGGGATTTGAACTATCAAAAACTCCTGTTGAACTGAAGAGTGGTGATTGGCTTCTTAAAGTTGTACCTTGGATTGGGGGCAGAATAATATATCTATGATGCATCTTCCTTCAGGGACTCAATGGCTTCATAGCAGGGTTGAAGTAGATGGTTATGAAGAGTATGGTGGAGTTGAATATCGATCTTGTGGGTGTTCCGAGGAATATGCTGTCATTGAGCGAGACCTTAAGCAAGCAGGGGAAAGCGAATCACTTCATTTGAAGGGGATATTGGTGGAGGGTTGGTGCTTCAACGCAAATAATGATCCTAAAGACGCTCCCAGTTGGTCAGAATTAAGTCTGGCATTATAGCTCGCAATGTTGGTGCTGGTTCTGGTGGATACTCAAGGTTGGTTTGCTTGCGAGTGCATCCAATGTTCACCCTTTTGCACCCTACAGAAGTTTATGTTACTTTGTTTCTATCGACGGATCTAATCATGATGTGTGGCCTGAGTCCGGAGAGCAGCTGTTTGAAGGGGATCTTCGGCCCAATGGGGAATGGATTCTAGTAGATCGATGTAGCGGCTTGGGTTTGGTAATCGGTTCGATATTGACGAGGTTTGCAAGTGTTTGATCCATGGGGATCTGGTACGGTTAACCTGGAGTTATGGTCTGAAGAGAGGCCTGTTTCAAAGCAATCACCTCTGAACATCACTCATTCGTATGAGGTCAGAGCTCTATCATAAGTTTATCATCATAACTATCGACTAGCAAGCAAGCCACATTAGTGGCGAATACCGCCAGTTAAAACTGTGTTACCAGTGTTGTTATTCAACTCTGCTCAAATGTATGTCCGTCCGGAGCTAATTTGCCAATTTGGGCCGGGTTATTTGAATAGGTCCATTGTAACTGATAGTTGCTAATGAGTTTCAGACAA
>Unigene000270|m.179 type:5UTR len:40 strand:- pos:784-904
CCGTCCTAATCGCGCAAACTCTCTGTCTTCAGGTTGGACCGCTTCGGTGAACTTTTGCCACTTCGGACCAAATTGTTCATAGTAATTTTGGTTGTTGGTTGAGACAAACACAGGTACTCGC
>Unigene000270|m.179 type:3UTR len:75 strand:- pos:1-225
TGCATCATACAAGGGCTCCCAAGAGCGATTTACAGGATAGATGTAGAGTGGCAGCAGTATAGACGAGGCCAAGCCTGTCGATTGTGTGTCCAGATAGGATCACTGCAGTCGGGACGATGACAACAATGAGCACGACCAGCACGACAATGGCGATTATTATCCAGAAAGGTCGTGAGCGTTGCTTCTGCCGGTTGGCAGCACGTCGAGGCGCCTCCATGGTTAGAT
>Unigene000271|m.180 type:3UTR len:355 strand:+ pos:718-1783
TGGACTGGAGGGACGCGCATATGGGGAATGAGCCTTATTTACGAGCCAGCAACAATAAGCTCCCAACTTTCTTGTACGCCATGCCGTTCGATTCGAACTTGGTCTTTCTTGAGGAGACCTCGTTAGTGAGTCGGCCAGCATTATCGTACATGGAAATTAAGCAAAGGATGGTAGCTAGGCTGAGGCACTTAGGGATCAGAGTGAAGAGGATTATCGAAGACGAGAAGTGTGTGATTCCGATGGGTGGTCCTTTGCCTCGGACCCTCAGAGTGTAATGGGCATTGGTGGAACAGCCGGGGTAGTCCACCCTGCTACAGGTTACATGGTTGCTCGCACAATGGCTCTTGCTCCTGTGCTGGCGAGTGTAATTGTAGAATGTCTCGGATCCACTCGAATGATCAGAGGAAACCAGCTTCATCACAGAGTATGGAGTGGCTTATGGACGTTTGACAGGAGAAGCACAAGGGAGTTTTATTCGTTTGGCATGGAGACTCTGCTGAAGCTCGACTTGAAAGGGACAAGAAAATTCTTTGATGCTTTCTTTGATTTGGATCCATACTACTGGCAAGGGTTCCTCTCCTCCAAGTTGTCCCTTGGGGAGCTTGCACTTCTCGGCCTCTCTTGTTTGGACGGGCTTCCAATCCTTCTAAGTTCGACATTCTCACGAAGTGTCCCGTCCCACTGGTCAAAATGGTGGGTAATCTCGCACTTGAAATTTAGTACATTACCCTAGTTGTTTTTTTGCACCCCCATAAATAGTCCACTGGCAGCTGGAGCCATATTAAGACCTTAATTTAAAACGGACCTCATGAAACACCCATGTATTTTCAGATGGGTCAGAATTTAGCCCGATCTCTTAGACGCCAAATAATATACATTTTTTAAACCAAAGAGATCATAATAGAAATAAACTATTCGAGAAACTGGTTTCTTCACATATCTAAATAGTGAGGAGAGAGAAACGTTTTGGGCGGTCGAAAATCGTCCTTATCGATTGTGTACATAGAAGTGTAGTTGTCAATCTAAAGTGATTTGTACTATGTATTGTCTTTGAATGTTCCTACTA
>Unigene000272|m.181 type:3UTR len:125 strand:+ pos:631-1007
TCTCCAAGTTTGATAAGAGTGGGGGCAGAATAAGGCCATTGAATACGATAATTTCATCGAATGCTGTCTTACTGTTAAGGGGCTCACTGAGAAGTTCAAAGAGAAGGATACTAACTATTCCGGATCAGCGACATTTACCTACGAGGTTTTCATGTTGACAGTGTTGCCATTCCTTGTAGCTAGGGGATTCAGGTTCAAGAGACTTTGTTTCATGATGGTTAATGGTTTTTCCTATGTTTCTGTTCTATGTCGATGGAATTTATTATTTTATTTGTGGGTGAATGTGGTAACTGTAAGTTTATGGCGTGGCATCTCAAGTGCAACGTCTGTATGAGTTCTAGTTAGTGAGTTGCTTGAAAGTTCACAATTTATTGTTG
>Unigene000273|m.182 type:5UTR len:140 strand:+ pos:1-422
GAATGGGGGACACCGTTCTTGATTCCCATTTCTGGCGTTAACTGCAATCGTCCTGCGGTTACCAATTTGTGTTCTTTGTTATAACAGTTCTTCTCAAAATTGATAAAGTCACCGACTTTGCAGGAAGCACGAATTTCATCATAATTTCCATTCTGACACTGACATTGAAAGGAGACTGGCACTTAGACAGGTAATTTTGACGTCGCTCGTAGTGATATGGGGTCTTCGCCTTGGCTGTTTTTGCTAATGAGAATTTTGCAGTGGGGAGAGGACAGGCGTTTTGATGAAATGCGCTCTAATATAGGGAAATTGGCAGTGTTCTGGATATTCCAGGCTGTCTGGGTGTGGACTGTGAGTTTACCTGTACTTTTGTTAACGCTAGTGGACAGTCATCCGTCTATTCAAGCAGCGGATATTATTGG
>Unigene000273|m.182 type:3UTR len:79 strand:+ pos:951-1189
CAATTTCTCTTGGACAATTTTTAAGGTATTCCCGATTTTGCAAGGTATAGGAAAAACCAGTGACCAGCAAGCAAAGGAATGAAGACCCCCTTGGTTCTGTAATGGTTTGTCCGTTGAACAACGCCTCATTTCACGGTCTATGATTCCACAGCTGCTAGCAGTTGCAAGGTTGTGGAGACCTTATGAGACCATGGTTTGCTGTTGTAAACGTTGTGTATTGGATGCACCTGACTTGATCA
>Unigene000274|m.183 type:5UTR len:118 strand:- pos:3012-3366
TCCATGGGCACCATGTTTGATTGTTTTGGGACTACATGCAGTCCACTTCTGGTATCACAGGAAAAACTGGTTGGGAATTGGAACAGTAGACTCCTGCCCATAACAACTTTTCAAGTAGTAAAAAGAAACTAATATATCTGCCTTAAAAATATAACGACCTCAACAATTATGGTCCAAACGGCTTATGTCGGAAACCAACACCATCACAAATGGGAGCAATGGTTCCCGATTCTCACACAGGAGAATTGGGGTTGTGTTTCCGACCTTGCCTGAATCAATAAACCTCAACATGCCACTGCTTCTTCTTTTTCAGTTGTGCCAGCTTTTCGTCCCAGCTCTCACCTCTCTGCTCTGA
>Unigene000274|m.183 type:3UTR len:860 strand:- pos:1-2582
AATTTGTCTCCTGGTTTTGAGTCACAGGAAAGTTGCTGCAAACACCGTTCTTCGATGGATCCTCCTTTCCAGTTTCAGGGTCGTAATAAACAGCCCGGCGAACACATAAGCTGCCAGTTTTTCCATCAAAATAGTCTCCATATCTCGTGGACGCAATTGAGTAAAGACGGACATTTTGGGGAGCACCTGGTTTTTTAGGATTTTCACCCGGAGAATAATACCAAAACTTTGTCCTTCCCAGTAAGGGACATTACCACCATGATCTATTACAATATGGCAAGTCTCTCCAGGAGCTTTTGGGCCAACAATCCTTTCAACTGAAACAATGGTAGCTGTGTAAGGACTCTTGGGCTTGTAGAGATTGAGGGGAGGTTCTGCGGGATCCTCAAGCTCCAAAGGTGAAACCGCAACCTTTGGTGCAGCAGCCTGTTTAACGGACATACATACTGGTTGGAAATGGTGTCTGGAATGCAGCAGAGTGTTGGATTTGAGAGGAATTGATGGTTCATATCGTAGCCGTAGATTGTTCGTCTTGTTAAACCCGAGACCCCCTTTTTTGAGAGGAGATGCGTCAGCACCACTTGCAGCATAAGCAATCTGAAGATGAGTTAAGCCAGATGAGTCGCCATTTTTCGATCTGAGAAGAGATGAGATGAGCACAACAAAGATGGATGACTTTTATTTTTGTTGATTCAAACTCGAGAAAGTTGACTCGCGCTTAATAATAAACTCAAGAAAGTCTGCTTGAATTGAATATATTTACTTGAAGTTGAAACCGTCGCACCTTCCTCTCCTCTTCTCTTCTCTGGTATTTGTAGCTGAAGGAGATGATCGAGTTTGAATCATTGATAAAGAAACACAGGTGAAGTGAGGGAGGTGGGCAGCAGGCGCCACCCTTTGGCTCCCACCAAAGATCACTTCACCTGTGTTTCTTTATTCAATGATTCAAACTCGATCATCTCCTTCAGCTACAAATACCAGAGAAGAAAGGAGAGGAAGGTGCGACGGTTTCAACTTCAAGTAAATATATTCAATTCAAGCAGACTTTCTTGAGTTTATTATTAAGCGCGAGTCAACTTTCTCGAGTTTGAATCAACAAAAATAAAGTCATCCATCTTTGTTGTGCTCATCTCATCTCTTCTCAGATCGAAAATGGCGACTCATCTGGCCTAACTCATCTTCAGATTGCTTATGCTGCAGTGGTGCTGACGCATCTCCTCTCAAAAAAGGGGTCTCGGGTTTAACAAGACGAACAATCTACGGCTACGATATGAACCATCAATTCCTCTCAAATCCAACACTCTGCTGCATTCCAGACACCATTTCCAACCAGTATGTATGTCCGTTAAACAGGCTGCTGCACCAAAGGTTGCGGTTTCACCTTTGGAGCTTGAGGATCCCGCAGAACCTCCCCTCAATCTCTACAAGCCCAAGAGTCCTTACACAGCTACCATTGTTTCAGTTGAAAGATTGTTGGCCCAAAAGCTCCTGGAGAGACTTGCCATATTGTAATAGATCATGGTGGTAATGTCCCTTACTGGGAAGGACAAAGTTTTGGTATTATTCCTCCGGGTGAAAATCCTAAAAAACCAGGTGCTCCCCAAAATGTCCGTCTTTACTCAATTGCGTCCACGAGATATGGAGACTATTTTGATGGAAAAACTGGCAGCTTATGTGTTCGCCGGGCTGTTTATTACGACCCTGAAACTGGAAAGGAGGATCCATCGAAGAACGGTGTTTGCAGCAACTTTCTCTGTGACTCAAACCAGGAGACAAAATTCAACTAACAGGCCCTTCTGGTAATAATGCTCTTGCCTGAGGAGGATCCGAATGCGACACACATTATGATTGCTACAGGCACTGGAGTGGCTCCTTATAGAGGTTACCTCCGTCGTATGTTCATGGAATCTGTCCCAAATTACAAGTTCGGTGGCCTTGCATGGCTTTTCCTTGGGGTGGCCAACGTTGACAGCCTTCTCTATGATGATGAGTTTACCAAGTATCGCCAGGACTACCCACAACTTCCGTTATGACATAGCTCTCAGCAGAGAACAAAGAACAAGAATGGAGGCAAGATGTATGTTCAAGACAAGATTGAAGAGTACAGTGACGAGATCTTCAAGCTCTTGGATGGTGGCGCTCACATTTACTTCTGCGGGCTGAAGGGATGATGCCAGGGATTCAAGAGACACTGAAGAGAGTGTCAGAGCAGAGAGGTAGAGCTGGACGAAAAGCTGGCACAACTGAAAAAGAAGAAGCAGTGGCATGTTGAGGTTTATTGATTCAGGCAAGGTCGGAAACCACCCCAATTCTCCTGTGTGAAATCGGGAACCATTGCTCCCATTTTGTGATGGTGTTGGTTTCCGACATAAGCCGTTTGGACCATAATTGTTGAGGTCGTTATATTTTTAAGGCAGATATATTAGTTTCTTTTTACTACTTGAAAAGTTGTTATGGGCGGAGTCTACTGTTCCAATTCCCAACCAGTTTTTCCTGTGATACCCAGAAGTGGACTGCATGTAGTCCCAAAACAATCAAACATGGTGCCCATGGACATTTGTGATGGTTCTTATGGCTGTGCT
>Unigene000276|m.184 type:5UTR len:356 strand:+ pos:1-1070
CGCCAAACTCTCGCCGGTGTATAATCTCCCGGCTATTCTATCACCGGAGCTTTTTAATAGCTCCGGCACCATGGCCCGCATCATCTCCCGCGCATTTCCTCTCGCATCCATATCATCCACCAACAACACAACAATCTCAACATATTCTCATTCCTATTCCTCCACTCGTCTCTTCGTCTCTTCTTCACCCACAAACCCTCCCCTATTTGGTCCAAAGCTAAACATTTTATATACTAACAATCGAATCTGCAGCGCCAAAGCTTTCGATGGCGGCGCGTTGGCTAACCAAAGAGGTTACCGAAAACAGCGGCGCAAATCATTCAAGAAGAATAGAGAGAAAGAGTTAGAACTCGATGTAAGGATTTGCATCGAAGCAGATTTGCCCGATGATCCGGAAATTCTGAGTATTGCGGAAATGCTCCGGCTTAACGTTCCGATGGCGATGAAGTTAGCATTTGACGGATTAAAGATTCAGAATATAAAACAAGAGATACTGCAATAGATGATGTTGGTTGCTTTGAGACTGTTGAGCTGTCTGTACTTTTATGTAATGATGATTTTTAGGAAACTTAATAAAGACTGGAGGACGAGGACCATGCTACCGATGTTCTTTCCATGTCTCAACATATTCCTGATCTTAAACTTCCAGTGCTTATGTTGGGTGACATAGTTGTATCTGTTGAGACAGCTGCGAGACAGGCAGAGGAAAGAGGGCATACTCTTTTAGATGAAATTCGTGTTCTCATGGTGCATGGGTTGTTACATCTATTAGGTTTTGATCATGAACTCAGTGATGAGGCAGAGGTCGAAATGGAGAAGGAGGAAGAGCTTCTTTTGAGGAGTCTTGGCTGGAAAGGAAAAGGATTAATTCAATGTGCAATTGATCTTGCAAGTAGTGAAAATGTTCCTGCAAATGCATCAAATGGCGCACTATTAGAAGAAAGGAAGAGAGAAGGTAGCCTACGGTTTTATAAACCAAAGTTCAACTATATCTTTTGCGATATGGATGGCACACTCCTGAACAGCAAGAGTCAGGTTACTCCTACAACAGCACAGGCCTCAAAGAGGCT
>Unigene000276|m.184 type:3UTR len:106 strand:+ pos:1803-2122
TGGTCAGTGGTAAATTCTTCTATTCTTGTCTGGATCAGTACCCAGGCTCTATTTTTTTGCAATTGAAAGCAAAAGAACATTCTTCATAATTTATTTTTGCTAGGGTTGTTCCCCTGCTTTGTAACTTACCATTGTTCACGGTGATTGGAAATAATGTATTCTTCGTTTGTATTTCGTATTCTTTAAAGATGTACATCTCAAATCTTCTATACCGAATACGCTCCCTAAAAAGGGAAGAGAAAGGGAGAATTTAATGTTGGTTTTACATGCATCCAAAATATTTGTAAACAATTTCATAATTCTGAACGGTATTTTGTTAT
>Unigene000277|m.185 type:5UTR len:94 strand:+ pos:1-284
GCGTTGAAACAACTGGTCTTTTCTTCCAAGATGTTGGAGGTACACAAGAGATACAAACACTACAGTCCATCTTTGGCTGTGACATGCATTTCTTTATATACTTCCCCCATCTCCTTCTCCTTCCCACAATTCCCTGTACTCTACTTTCTCTCAGGCCTCACATCCACAGATGAGAATTTCATTCTGCAATCTGGAGCACAACGTACAGCTTCTAGTGAAGGTGTTGCAATAGTTGTCACGGATACATCGCCCAGAGTTCTAATGTTGAAGGAGAGGACGATAGC
>Unigene000277|m.185 type:3UTR len:153 strand:+ pos:684-1144
AGCACAAACAGCTCTTACCTTTCAATTTTGAGGCTGCTGCAAGAAAGCAAATGCTCCTGTCAACTTGCGTATACAACCTGGATACGACCACTCCTACAACTTCGTTGCAACATTCATCGAGGATCATATCCTCCACCATGTTCAAGCACTCAAGCTCTAATATCACGTGGCTGAAAGCATTCAAAGATATTTACATCTAGTGGTGTTTTATCTTTCTATCTCTGCGCTGCGCTATTTATAATTATGATTATGGAATTTCCCAATGGCTCTTACTCTATTACTGTATTATTGTAAACCTTGCACTAGCAGTGGTTGCACACAACATTCTGGCTACTATTGGTTTCTCACAGCCTGGTGTGATATGAGAATATATTTAGTACTATTGTCTGGGTTATGTCGATCTTGTTTAATTAGAGGTGTTTGTTTTTCTTTTCTAGTGTTTCTGTATAATTGATGGGCTG
>Unigene000279|m.186 type:5UTR len:44 strand:+ pos:1-134
CCAAGTTTAGAGAAGAACATCAATGGCCGCCGAAGAGGGACAAGGATCAGCTGCCACACAACTGATCAGTGGAATGAATGGCTCCAGAAGGGTAACGAGTCCAAGAAACTGGTTGTGGTTGACTTCACTGCTTC
>Unigene000279|m.186 type:3UTR len:50 strand:+ pos:474-623
AACTTGACAGGCCTTGTTATATTTTGGATGTGAAATTTTTTTTTTTTTGGGTAATCATATATTTTATATATTAGTAGTAGAAATTATTACAATGCATAAGGGAGTATTGCTCCCGAAAGAAACTAAAGCTAGAACATAACAATGATCTGT
>Unigene000280|m.187 type:5UTR len:264 strand:- pos:1032-1824
TTATCTGAACAGTTACGTCACTATTCATCAAAACTCTCGAACAATAACATATGTTTAGACCACCTATAACTTCACATGGTGTCAACTTCAACAAAGCGTCACATACAGACCCTTTTCAAAGATCTCCAACGTGTTAAGTGAAAACAATGCTAGACAGACCAAGTTGCATATAGCAGCTCCATTGGGTGTCAAAACACAAAAACTATGAGCCCAGCTAGAACTCTATGAACACAAACCTATACGATTTCTGAAAAGCCTGAGAGCGAGATCGAGTCGCGGGTTTGCATTGTAAACTTCGAAGTATCTGATGCACTACATTTAACTGTGTCTTGGATGGAAAGCTTTGAAATACCACCCTTCAAAATGGGCTCCACTCTTAGTAGGGCTGATACCCAAATGTCCCAGATAGAACCTTTGAGCACAGCTCATTGGATCATCAATTCTCAATGTTTTAGGAGCCCACAGGCCTTATCTACCGTTTCTCCACGTACATTGCATCTCTGAAGCTCCCTAAAGCTGAGAACCCATGATAATGAGAACCGACTAGCCGGCTTCGAACGACGACGAGATTGATTCCACACAGATCCATTCCATGGCCATTCGTTCCACGCTCCAATAGCCCAAGTACTACTCATGCACCCCCAAGAAGACGGGTTCACGAATGGAAATGATGTGGTTGGAGTACAAAAGTTGGAGCAACCACCATTGATGTAGATCCCCATGCACTTGATCATATCACGCCATTCATTCCATAAAATGTCTCAGAAGGGGAAACGATCTACTGCCTAGATTA
>Unigene000280|m.187 type:3UTR len:211 strand:- pos:1-635
GGTTGGAATCCCATCAGAAGACATCATGTGACATCTGAGATGCAATGTGCTTATCTTCCGTCTTCCGCGCCTACTGGAACATTTCTCATTGTTCCTCCAGCAGTCCAATATCTTTTGGCTACTCTTGCAGAATGCCTAGGCTGAGTTAACATTGTAATTGTTTGTAGTAGCAGACTTTGTCTCTAACTGTTACATTCGCGGACAGGGAATGCTCTTGTCTGGCCATCTGAGAACCTTCTCTTGGACCATCACGTCAATCTGAGTGTATCTTTTCCAATCTTTCGATCTATTGTAGCTTTTTTCTTTGGGATAGGAGTTCTCACCAACTTATCATCTGGCAATTATCCACGAAGAAATTCATTCTGGCTTGCCCCTCCTTTTTGTGAGAATAACAGCTCCTGATTTTGTTGTCTCACAATAATGCATCCTGGAGCGGGATGGTCTTCCCAAACAGCTTAATAGCCGGATTCAACATTTACCAGTAACACACGCCAACAAATAGATCCTCACTTGGCCTCCTATCTATCTATCTAACTCACAAAAAACCCAAAACCAAAAACATCATTGGCAAAAGGAAAGGGGGGGCTTTGGTGCGATTGGAGACGATGGGAGTTGAAGAAAGGTGAAAGGGCGAA
>Unigene000281|m.188 type:3UTR len:30 strand:+ pos:1098-1189
ACGGAACAGAAACTGTTTGGAGCTTCTCATTTTTCACTTTTAGTTGAATTACTCTCCTTTTTGTATTTCCTGTTTGCTTTATTTCAAAGAGA
>Unigene000282|m.189 type:5UTR len:194 strand:+ pos:1-582
GAAGAAAACCAGGAAGTCCTAAAGTATTAGAAGCCTTAAAACAAGCTTCCCATGATATACGTAATACCCATCTTCTCCTAGTTCAAAACATTCTAATTCCAAGTCATCCGCCATTAAAGCTCTGTTAGAGCTTCAAGCTGAAGCAGACAACATACTCTCAAACGACCCAAATCTCTCAAACCTCTCCAACCACATAACCAATCTCAAAACTCTCATCACAATCTAAACCACACTAAAGGCCATAGCATCCGTTCGTTTCTACTCCGCAAAGTCAACACACATGAGATCTCTTCTGTAGCAAGTTGTATAGAAACAGAGATTCAGGCATGGATTGATCGAGAAAGTATCGAAAACCTCGTAAAAGCTTACAAGAAGACGGAGTGGATGAAGATGAGAAGGTGAACTTATTAACTCAATTTGAACAGAGAGTTTCACAAGGTTTTGATCTGAATTTGCAAGATTTAATTCTAAAAGCGAAGATTTTCGGTATTCTGGAATCACTTGTATTCAATACAAGTTGCTCGAAAAGGATTCGAGAGCGATCTGCGTACGCTGTAAGTGCTTTGGTTCGGTTCAACAAGG
>Unigene000282|m.189 type:3UTR len:84 strand:+ pos:1066-1317
GAGAAGGATTGAGACAGAGAGAGAAGAGAGCGTTTAAGGCAATGATTGTGAAGAAGGTTAGAGAAGCTTGTGTTTCTGATGCAGAAGCTGCCACCATTGTAGCTGAGGTGCTGTGGGCTCTACACCGTAATTGTCAAAGAGGAAGAGTGTTCGACTGAAATTCTATTTTTGATTGTTATTATTTCATGGAGAAGTAGTTTGTGTTTCTATTTTTTTTTCTTGCTGGATGTAAATATAAATATATTGTAAAAA
>Unigene000283|m.190 type:5UTR len:89 strand:+ pos:1-269
ATCGCGCTCGATAACGTCATTTCCCATCCCTTCTCTTCTCTCCCTTCTCGCGCTTGTACGACGATTTGGACCGGGGCAGCCCAGCGGCTAAAAACCACAACTACTGGCCATTCGACGCAACGAGGACGTCGTCCATTGATCGAGGAGAGTCGACCTTTGTCCCGCTCCCCGAGGTATTTCGAACTCTGTGGAACTCGGATTGTCGAGCTCAGACGAACTCTAGGCTTTATTCGGACGATGGGGTTGCAGGGCAGGCCGACTGGATCGTA
>Unigene000283|m.190 type:3UTR len:92 strand:+ pos:582-857
CTGTTACTGGGGTTGACTGGCGAGAGAAATCAGGTGCAAAGGCAACTCCAGGGAGAGTCTTGAACTTTGGATTGATGCCACTCGCCAGGTCGCTTTCGCCTCTCTACTTTCCACTCCAGGTCTAGACTGATGACGATGACCAGTGTTTGCGAGAGATCAATCTAAAGTGAGATGGAGGAGCGAATACCCATTCGAGAGTGGTCTCGTCGTAACCGCCAGGTACTACAGTGCCAAGACTCGCTAGTTGGAACCCCACGCTTCGCGAGATTCTAGTAG
>Unigene000284|m.191 type:5UTR len:110 strand:- pos:372-703
AGAGGGGGTGGAATCAATTCCCACGTAATGAAACTAAATGGGAAATGCAATCGCAGGGAGCTTTGCACACTGGAACTACAGAATATAAGTCGTGAAATGTACCACTGGACTTCTAATTCATAAAATAACTCCAAGAATCAGTCATTTAGCAGAAATTGGAAATTTTCTTTAGAGAACATCACCCGACCCCAAACATTAAAAGCCCTAATATATAACAACTTTTCGGATGACATTTAAATCGCTCCCGCTACACCCTAATCTTCAATTATCATCAGGCACGCTCTCCCCTGATTCTGCGCGAGCAAGCTGGATGTCCTTGGGCATTATGGTAA
>Unigene000284|m.191 type:3UTR len:17 strand:- pos:1-53
CTTGCGGGCGGTTTGCTTGGTACGAGCCATTGGCAAATTGCAGGAAACAGGCG
>Unigene000285|m.192 type:5UTR len:102 strand:+ pos:1-306
CTCGCTCGCTCTACTCATACTTGTCCTCGATCTTGATCCTGTATTTTCAATATCCTCATAATTTGCATTTCTCCCATTCAACCCACCTCTCAGTATCCCAACTCACCCCTTCTTAGATTTTCTCGATTCTCCAAAAAAACAAACAAAAAAATCCGAAAATAGAAAACCCAAAAATATGCGTCTTCATTTCACGATTTCGTACAAATAGTATTAGTTTGTATTTGAGTTGGTGTGTTGAATTGAAAGATTTGTTTTGATTCGTTTTAGGTTAGGTTAGGGTTGATCATCGATTGTGGTGCTGAATAA
>Unigene000285|m.192 type:3UTR len:592 strand:+ pos:619-2395
TAGATACCACCAAGTGATAACGGTACAAGACTGAGGATGTTACTGCTACTAAAAGAAATGATTTGAAGACTACTTTTGAAAACGTGAGTTGCTCATGATGGGATAACGAGAAGGGATCGAAAGACCACTCTCCAGATCCAGGAAGAGAGCATTCCCAATTGCATTAACTGGAATGGATACCTTGCTAGAGCAAAAAATGGAACAGGAAAGACAGCTGCTTTTTGCCATCCTGCATTGGAAAAAATTGATCAGGACAACAGTGTTATCCAGTCGTTATCTGGTCCCACAAGAGGCTGACCTCTCAGACATCTCAGGTATGTAGGGCTTGGGAAGCATTTGAAGATCCAAGTCCTGGTTTCTACAGGAGGAACCAGTCAAAGGATGATATCATGCGTTTGTATCAACCTGTGCACTTACTTGTCGGGACTCCGGAAGAATACTTGATCTTGCAAAGAAGGGCGTTTGGTGTTTGAAAGACTGCTCGATGCTGGTTATGGATGCTAGGCGATAAGCTCCTTCCTCCTGATATTCAACCCCCTGTGGAATCAGTGTTGATTCGTTTCTACTGCCAAATCGACAGATTTTGTTGTTTTCGGCAACATTTCCTGTGACTGTTAAAGATTTTAAAGTAGATATCTGCAAAAGCCATACATCATTAATTGATGGACGAGCTCACCCTCAAGGTATAACACAGTACTAGCTTTGTGGAAGAAAGACAGAAGGTCCACTGTTCTTAACCCACTCTTTTCGAAGCTTCAATCAACCAGCCAATTATATTCTGCAACTCCGTGAACCGGGTGGAACTATTGGCCAAAAAAATTACTGAACTTGGTTATTCCTGTTTTTATATCCATCGCAAAATGTTGCAAGATCATCGCAACCGCGTTTCCATGACTTCCGTAACGGTGTGCATGTAGGAATCTGTTTTGTACAGACCTGTTCACAAGGGGCATTGATATCCAAGCGGTCAATGTTGGTTATTACCTTTGATTTCCCGAGAACTCCGAGACATATTTGCACAGGGTGTTGGTCGATCTGGAAGATTTTGACATCTTGGGTTAGCTGTGAAATCGATTACGTACGAAGATCGTTCAACTTGTATAGGATTGACAAGAACTTGGAACTGAAATCAAGCAAATTCCTCCACAGATAGATCAGCTATTTACTTGCAGGTGAAGTTTGACGAGAGGCTCACAATCTAACTCAACATGGTTAGTAATCACAAGATCTGGCTAGGTCAACATTGTTGTGCATCCAACATGCCAATAGTCTCCGTCTTCTTTTTTGGAGCACATTTGGCAAACGGAGGTACTCTACCCGTGAAAAAAACTTGGTGGCCAAGTCCTGCTAGTTCTACTGTGGTCTACAGTTTGGCTATACACATTTTAGCATTCGTAGCTTCTTTTTGCATATTTGGAAAACCCAGGTCATCAGAAGTAGCTTTAGAATGACTGCGACAGAACGTGGGCGTTGGTTTTCATTATTTGACTTTTACATGTGTCCGTGTTTTTATTTTAGTGACCAGCTTATCATACTGCCGAATAGGTATTTTCCTTTTTGAATTGTATTCTTATGCTTCGGCTTGGAAGCTTTGTTTTAATGAAATCATGTAGGCACAAGACTGGAGATTGTCTCAGGGCAATGCAAAACAATAGTCTGTCCTGGTTCGGTGGTGTTATTGGTTGAATTAGAATATGACACTTTCCCTTACTGAGGTTAACTGATGTATCACGCGTTCTTTGGATAGTTAAACTATCCTGCGTGGAATATTCAAGAC
>Unigene000286|m.193 type:5UTR len:142 strand:+ pos:1-426
TATGTTCTCGTTCACATTAGAAAGTATAATACAATAACTTGTTAAGCAGCTTTCAAACAATTGCAGCGACCGAGATGACAATAAACTTCTTCAACTGCATGCTTACGAGAACTCAAGGAAATCTGTGAGGATTTGTGATTCAGTTTATCATGAACAACGCCCGTGTTCTCATGATGAGGAACATCTATCGTTTTGAATGTTCTCACAGTCCGGCATCCATCTACGATATCTCATACATATGATGGATTATGGATATGAGAAGCTGAAGTAACAAGCTGTTTCAGTGGAACCTATTTGCATCTTATTTATGCACAATGACTTCCTGGCATAGTAGCTTACTGACGGAAGGAAAATACTGATGTATTCCTGAGAAGAAATAAGCGGAAAAATGCTATTGGGACGATTTTTCTCTTATGTTCCACTGCC
>Unigene000286|m.193 type:3UTR len:53 strand:+ pos:727-887
ATTGTAGACAGGCGGTTCTTTGTATATTTTAGCTTTGTTTGTTAGTCAGCGCATAAATAACCCACCAAAAATTGTTATGACTCATCAAATGTAAGGTGGATTGTTGTTATTGGCATGATGCCACCATTGTGTATAGTAGGGGATATCTGTGGTAGATTTTT
>Unigene000289|m.194 type:5UTR len:62 strand:+ pos:1-186
AGCGAAGAAACGAACAAAATGCCACTCACTCCACTCCCACCAAACGCCACCATTAACAACAATCTAGGGTTTCCGAGACCCCCTTTCTCCAAACCTCTCAAGGAATTGGGTCCTGGGACAAGGAGATCTGTTTGTAGTAGCTCATATTTCTTTCTCGTTTTAACTCACCACAGGAAGAAAGCTTAA
>Unigene000289|m.194 type:3UTR len:613 strand:+ pos:520-2360
GAAACAGCTCCTTGTAGTAGCAGGAAACATGAAGAGTGTCAGCGTCAACTCGAGAGCTTACTGATTCAGAAGAAAATCGAATCCTAGAGCTCCGTAAGATTTCTCAAGAACGGGACAAGGCATGGGAGACCGAGCTTGAAGCTGTGCAAAAGCAGCACTCTGCGGAATCAACAGCTTATCCTCTGCCTTGTGTGAGATCCAAAGACTCAGGCCCAATTGGACACATCAGCGCACATAGACACAGAAAATACTCGGTGAGAAAAAGCTTACAACTGGATCTTGCAAAATATCATTCTGTTATGAGCATTTGGAAGAGAGCTAGATCAATGTAAAGAATTAGAAGCTAACACCAGAGCAATGGTTAGTGATACGTTGCAGCAACTGGAAACAGCAAGGATTACTGTGGAGACACTCCGGTCCGATGGCAAAAAACCATGGAAGATACCATGCCCTTTTGAGGAGTTAGAGCAGTCAAGAGCACGCGTAAATGTGCTGGAAGACTAGTTAGTAAACTTCAGATGGAGCTGGATATCGCAGGCCGCAAGCGGTCAGGTGATACTGACGTCGCTGATATCAATCCAATAGAAAATGGAGATACTATGAACCAGAGCAGCGCAGGATGGAACTTAGTTCTATAAAGCAGAGGTTGGGATTTGAGGTCTGCATTAGAAGCAGCTGAGACCAAATACCAGAAGAGCAGTCCAGTGCCAATGAAAATCCACAGTGCCTACGAACTAGTAGAACAAGTCAAGTCAGAAGCAAGCACGAGGGAAGCAGAAATAGAAAGTGAACTGAAAGGACTAAAGCTCACATTGAAGAGTTAAAGCTAACTTGATGGACAAGGAGACTGAATTGCAGGGCATTTCAGAGGAAATGAAAATCTGAGCTTGAAGATAGAGAAGTCCTTTCTAGTCAAAGACAACCTGAACCGGTATAGAGGCAAACGCTCAGAGGCTGAGATTGCAGATTTGAAGGTGGGCTTGATGAACAAGAAGCAGAGCTGCAGATATGTCTGAGGAAAATGAGAAACTCAGGTCAGAAATCAAGAAGAGGGAACCTGAGAGTAAATGAGTGATGGGACATTGGCTGAAATAGAAGCTGCAAGACTTTCTGAGAGGGAGCCCTCATGAAGCTTGACTATGTGGCTGAGGAAGCGGAAAGAGTACCAGAAGAGAGAGCGTGCAACTGAGCAATTAGAAGCAGCTCAAGTTGCAAACTCAGAAATGGAAGCAGAATGAGGAGGCAAAAGTGCAGTCTGACCAGTGGAGGAAAGCAGCTGAGGCAGCTGCAGCTGTTCTGTCTGCAGGGACAATGGAAAGTGCATGGACAGAGCTGGTCATTTGATAGCAACTATAATCCGTCACATCGCCTTACTTGGAAGACTGGATGATGACTCCCAAAGAAAAGAACATGCTGAGAAGCTGGTGGTTTGTGGAAAAGGCAGAATAAGTTGTCCAGGCTCATAGAATATGGAGTTTGCAGTAACGGTAATATGCATATCTTCATGGAAGAGGGTAGCTGTATCGAACGGCCAAGTCTATCTGCTTCTGCTGGTGACTGATATGAGTGAATACAGTAAAATTTTCTTTTGGTATGAAATGTGACTCCATTGTTTAATTTGAGCTGTTGTTCCATTATGAGGAAGACTGAAACCTTGGTTTAGTGGAAAGTACAATGCATTTACAGAGTTTAGAAAGATCAGAGGTACATTTTAGATCTCAACTGCGCTTAATCAGATGCGGGAATGTTATGCTTGATGTACTATTGAAAGCAAACAATGCCGAAAAGTACTTGTATCAAGTTGGATTATATTGTCCATCAAGCTTCATAATCTGACTTGT
>Unigene000290|m.195 type:5UTR len:535 strand:+ pos:1-1607
AAAAGGTGAAATGGCAGTCGACGTTCATCTCTTTTGTTTCATCAGATACCGTAGTGATAAAAGCTCCAAACGACAAACGGTTATACAGAGTTCTCCATCTTCGTAACGGCCTCTCTGCTATTCTCATTCACGATCCAGAGATTTTCCCGATGGAGTTTCACTTCTTCCAAAACCCTAGAAAACGGAGACGCCGAAGAGAAAGAAAAAGAAAAAGAAGAAGAAGAGCTTGACGACGACGACGAAGACGACGACGACGAAGAGACGACGAGAGGAGGATGAAGAAGAAGAGAAGATGAATGAATTGACTGAGAAGAAAAGCGGTGGTCCTGCACTGACCAAAAAGGCAGCAGCAGCACTATGTGTGGGAATGGGCAGCTTTTCTGATCCATTTGAGGCACAGGTCTTCACATTTTTTAGAGCACATGCTCTTCATGGGGAGTTTTGAATTTCAGATGAAAATGAGTATGATAGTACTTGTCCAAGCATGGCGGTTTGTCGAATGCTTATACAGAAGCTGAGTACACCTGTACTATTTTGAAGTTACAGGGAGTTCCTCAAAGAGCTTTGGAAAGATTTCTCAATTTTTGTCTCACCCTTGGTCAAATCAGAAGCTATGGAACGAGAAGTTTTAGCCGTGGATTCAGAATTTAACCAGATTTTGCAAAGTGATGTTTGTCGTCTTCAACAACTTCAGTGTCATACATCTGCTCCTGGTCACTTATTCAATAGATTTTTGGGGAAACAAAAAGAGCCTTGTTGATGCTATGGAGAAAGGCATTAATCTACGTGAGCAAATCTTGCAATTATCAAAGAAAATTACCATGGTGGAGTGATGAACTAGTCGTCGTTGGGGGAATCTCTTGATATACTCGAGGATTGGGTGTTTGGAGCTGTTCAGTAATATCAAAGAAGGGAAACAGCTGAAACTGGAAGCACAAATCAATGTTCCTATATGGAAAGCCGGTAAATTATACAGATTAGAAGCAGTCAAAGAAATTCATAGCCTCAATTTGACTTGGACATTGCCCTCTCTAAAAAGGAATACTTGAGAAACCTGAGACTACTTAGCCATCTGTTAGGCATGAGGGAAGGGAAGCTTGCACTTCTTCTGAAAGCTGAAGGATGGATACTCATTATCTGCTGGTGTTGGCGATGAAGGAATGGATCGATCTTCTGGGGCCTACATGTTTAACATGTGTATACACCTTACCGATTCTGGCTTAGAGAAGGTTTATGATGTTATTGGGATGTTTATCAGTACATTAAACTATTGCGGCAGTTCTCTCCTCAAAAGTGGCTTTTCACGGAACTTCAAGATATGGGAATATGGAATTTAAGTTTGCCGAAGAGCAACCACAGGATGATTATGCTGCAAAGCTTGCAGTTAATTTATTTCATTATCCCGAGGAACACATTATCTGGGGAATTATGTGTATGACATATGGGATGAGAATCTCATAATAGATCTTTGAGCTTTTGACACCTGAAAATATGAGGGTTGACGTATTGTCCAAGTCTTTTAGTAAGCTGACAGAAGATGTTCAAATTGAACCATGGTTTGGATCTCGATTCCGTGAAGAAGACGTCTCAGAGGCTCTCTTGGAATT
>Unigene000290|m.195 type:3UTR len:504 strand:+ pos:1941-3453
TATGTCTGTGTGGGGACAAGCTTGAACTCAAGCTCTATGGTTTTAATGAAAAGCTCCCTGCTTATTGTCTAAATTTTGGCATTAGCCAAATCTTTTTCACCTGCTGGTGATCGTTTTGAGGTTATCAAGGAGATGATGGAAAGATCATACAAGAATGCTAATATGAAGCCTTAAACCATTCGTCGTATTTAAGATTGCAAGTTCTCGTGAAGACTTCTGGATGTAGATGACAAGTTACAAGTCCTTGTCAACTCATCTCTTGCTGATCTCAAGGCTTTATACCTGAGCTTCTTTCACAGCTGCATATTGAGAGCCTTTGCCATGGAAATTTGTCCAAAGAAGAAGCAATTGAAATAGCTGACATCTTTAAACACACTTTCCTGTTGAACCTTTACCTGTGGAGTTCAGACATGAAGAACGTGTTATATGTTTTCCATCTGCTGCAAACCTTGTTAGAGATGTTTGTGTGAGAATAATTGGAGGAGAACTCTGTGGTTGACTTTACTTTCAGATGAGCAGATATGGGCCAGATAGTACTAGATAAGAGCTCTGCAGATCTTTTTGAGAGATTGTGCAAGAACCAGTCTTGATCAATTAAGGACAAAAGAACAACTTGGTTATGTTGTCCAGTGTAGCGTGGTGTAACGTACCGGGTACTGGGTTTCTGCTTCTGTGTTCAATCTCCGAGTATAATCCTGTCTACCTCTGGTAGAATCGATGCTTTCATAAATGGTGTGCAAAAATTACTGGATGAGCTTGATATCGAGTCATTTGAGTACTTAGGAATGGCTTGATAGCAAAGAAATTGAGAAGGATCCTTCACTCTCTTATGAGACCGGTCATCTTTGGGTTCAAATCGTGGATAAGAGGACTTGTTTGTATGTCCGAGAAGGAAGCCGAGGTACTGAGAAGCATCTGCAAGGATGATGTGGTGAGTGGTATAATACTATCTGAAACCTACATCGCCGAAATGTCGAAGGCTTGCAATTTGCGTTTGGGGATGTAACACCAACATGAAAGAGAAGATAGTCATTGGAACCTACCACACCCATTGATGATCTTGCTCTTTTTAAGAAATCCGCAGAGTTCTATCCAAGTCTGTGTGAAACAAGTTAGCCAATTAATTGTCATGCGGTGCATTCTTTGTTTGGATTGAATGAGTGCAGAGCAGCTTCAACTTGTGCCCGTTCTAGTTTATATGAGTTTCCAACCATATGGCATGGTGAAAATCAATCAAATTAGCATCTTTGATCTTGTATTTGGTTATAGAAGCAACATCAAAGCCCTCCAAGCACTTGCGGACATTTGATTATACTGAAGTAATCTAGCACTAGAGATCATCCAGCTGTTCGGGAAACTCTTAGGCAGGTCTCACGTTGGGGCTATGTTGCATAGAAAACAAAAAAAGATGGCCACAAGTGTTGGAGATTTTTGTTGTGAAAAAACGTGAAGTTCACGTAAGTTTCCTTTATATATATATATATATATAGTTCACAGTTAATTCATTTATTAT
>Unigene000291|m.196 type:5UTR len:210 strand:+ pos:1-632
GAAGAAACTAGAAATGGCAGAAGCAAGGCCGAAGGGAACACACACACCGCCTGATTACAGAGGAGGAAGAATAGACAACCAATTCCGTACACTAACCAAAAACATATCTTCGGACTGTACATAAGAACCTGTGGCGTCCATCCTGCGAAAGCTTTTGTTTGCCATCTATACCATTAGAGTCCTGTCCGATCCCTACTGCCAAGGTTGAGTTCCACCAAACAGGTCTCTTAGAATCTTTCTATCTTTCCCTCCGCCTTCTCAATACCCCAGTGTCCACGACGAGGTTGGCAGAGAAATTGGGGGCGGAAGAATTCACACGCAGGTGTGTTGCGTCTGCGACAGACGTTCAGTTCTGAAGGCTACTGTCACCTAGGTGTTTACTCTTATTGCTATGTGGTTGATGTCTGACTGGCATTTGATGGGGAATTTTGTGCCATTCACAGCAAGCAATTCTCGGACTACTGGCTTTTGGAAAACAGAGGAAAAAAGTTATGCAGAGATGGATCAAGAGCCCAAAAGCCTCACTCAAGATACTTCACGAGTATTTTTTGTAATTTTCAAGATCACATGTGTTGTATCTATCCCTTCTCTTTCCAGCAACGGATGATAATTTCACACCACAACCTGCTGGG
>Unigene000291|m.196 type:3UTR len:433 strand:+ pos:1287-2587
CTCCTCTGAGGGCCCATTACTGCGGTTCTTGCTTGTTACGGGTTTTTAGGAAAGGCGACAAGAAGGGGACTGATTCGACATGGCTGGGTTGATGCTGTAGAATGTGGTGCAGTAATATTGACGCAGTGCAAAGCAGAGAGGTTCATATTGGAAGAAAGAACAAATCTGGCAAGACTAGAAAGGAAAAAATGCCATGGGAGTTCTCGCAAACATCTTTGAAATAAAAAGATCACGAGAACAACTACAATATTCAGGCGAAAGTAAACAATTTCGTCTGCCGGGTCTCTCTTGACACCACCTTTACTGATCTTCTAGTGGATTGGAAGAAATCCCAACATTGGGAAAAACTTCATCTTCACCAAACTATTATGGTGTGGGGGATACCTTTCCGGAATCAATACTAGAATTGAAAGGGAAAAGACATGAAGGAGGAATAATCACTTTCAATACATAAGGTGGTTTCTCAGAGGATTGCTGGCGTTCGAGCAATCATCGAAAACCCCTTCACTTGGCCCTGCGCGGGTTTCTTTTCGCTCTTCCCATGGTTCGTCTGGGTATGACTTGAAGGAGAGGGTACAACAAGGATGCAAGGACTGTGCACCTTTTTCTCACTAGTGAGGGATCAAGGATCGGGAGAAGTGAAAAACAGAGAAGGCCGCATTAAGCTCAGACAGACTGCACAATGTTGGACAGGGAAAATCTAAAGGCGGATTACGGCAGGCTGTGAGGATATTGGTTGCAGCTGGAGCGGTTGAGGTGGGTAATCACCGAAGCGATGGGCAAAGAATCCAGTGTAAGGAATTAAGGAGGATCATTTGGAAGAGTTCTTGGACACGATAACTGTGGATGGTGGGAACCGCTGTCCAGGGGGTGGGTACGGGAACATGTTAGTTCTGCTCATCAAATGGGAGTTGTAGGATGGGAGCTACAGAGAAAGAAGTGGAGTTGAGAAAATGGTGAGAGGTTGGGAAGCAGAAGGTTTTTGTTTGTGTGCGAGGTGGGAGCGTTTTTGCCAACTGCTGTAGGTGTTAACCCCAGGATCACCATCCAGTCCCCTGCTCTTACTGCCCTTCGCCAGAAGATAGCAGAATCCTTGGGCCAAGGGAGCAAAAACTGAACATCTATAGCTGTAAAGAATGATGATATTATGCACATTTATCATTTAGCATTTATAACAACTTTATTACTGTGTGGCAAGCCCCTACGGCCTTACCTGCATCTTGGTCCAAAATATAAGTGTATATGGTCGGAATAATCGAATAAATGGGGTCTTGTGTTTGCACCAAGTTTTTCTTATTCTT
>Unigene000292|m.197 type:5UTR len:1085 strand:- pos:959-4213
TTATATTAGTCCCTAATGACCATAAACTTTCTATGGAAATGAAAGATGACTCAGGAATAACTAAAACCTGTACATTGACTACCTCCTCTACCCAAATAGCTAAGTGACTTCTTCTTCCTCGATCCCCTTCCCATACAGCTCATTCATTGGAGCAGTTCATTCATGCTTGAAGATTCTGATGACACGCTTGCGCATACTGCTCACGTATATTCAGATCCTCCATGTTTAAAGACAACATTCACTAATGCACAGTGCAGGTGTAATTGTTCTCTGCCAGCGCTATACTTCTCTCCTTCTTCTTCTTTCAAGAAGCTCTCTTGGGACAGTGTGCTGCGGTGACACAGGATTCTTTAATCACTTCCAGAGTATCCATCTGTCATTTTGCAACAGCTTGCAATCAAATCAGTGCCATCTCTTCTATGCCCATATTCACTTAGGATTTTCTCTCTGTTGTTGCATCTGGCAATTTACCATCAAACGTCTAGGAAGCTCCTTATAACAGCATCATCGAGGTCAAAAGGCCTGTTGGTAGCAGCAAGTACTAAACGCGCTCCTATCTTTTAGTACCCAGCCATCCCAGTTTATCATGTTATTCATTTTTCTTTTCCCATAGCTTCATGTCTCCTGGCTTTTCACGCCTTCCAAGCATGCTGTCACCCTCATCAACAAAATTACACTAGGAGCATTTTTTTACTGGCAAGAGAGAACACCGCTTTAACATGCTTTTTCCTTCACCAAACCACTTTGATGCAATACTTGACATTGATATATTGATAAAGTTGGCACCTGCCTCGTTGCAACAGCCTTCAGCAATTCATTGTTTTTCCAGGTACCAGGAGGGCCAAACAGAAGTATTCCCTTGCACGGTTGCGTAAGCTGCCCTTTACAAAACAATTCAGGTCTTTGAAGAGGAAGCATCACTAGTCTCCTTTAACGGTCCTTAACCTTTCTAATGCTCCAATGTATCAAAGTGTTACTCCAATATAATTATGTGGGATAACATCAGACCAAAGCTTCTTCTCAAACCATCTTCTCAGTTATCACTAATCCTTGAGGGATTTTTTCAGTGTCTTTTTCTCATTTTAATGCCCTGAAGCATGCTGAGCCCTATTTATACTTCGCTGGAAATGATGATCTTAGTTCCTTACTTCTGACGCATCATGATTATGATGATGGTGACTTAGAGCCCACCCAACTATTTTTCTCCACACTTTCATTTGTAAGTTCTTGATCTTTTATGCAAACTGTTTCAAGGCCAACGCAATCCAGAGCACTTCGATTCAGAATAGATCGTAACTATCAAGATTCGACTTTGCTTTGAGAGTTTCAACTCACGTCCAACTGTTGTTTCCATCTACAAGAAAGTTTCTTCCTGAGGCGTATGTAAGTCACTTTGTTGGTAAAAGTTTAGTGAGTTGCTTGATGATTTGAATTTCTTTGCCTCTCTCATGTAACCTACTGAAACAATCCGAAGAGGTAAGTCGAGGAGAGCAGTCTGGTTGCCACCGAACTTTGTAAACGAAGTCCCCAGGATGTGACTTTTCTAGTACGACTATCCATGTGGGTATATGAGCCAATAATAACTACATTGTCTGGGAGATTTCCAAGACCCAGCTTTAAAGTGCACAAGCTCAGTTATTTTTCAATATAGACTTCTCTATTTCCTTCAAATATATGATTAAAGGACATTTTCACTTTCACTGGAAGCAATCTCAACAGTTCATTGATGGCATGATTAATAGTTCCAATCTACCCCAGAATCCAAAGCGAGTAATCAGCTTCGGGAAACTGTTTGTTCAAATCTACCTCTCCAATTTTGAGGACGCATCATCATCCATAGGCATGATACTTTACTTTTTGACTATAATTATGGTCTCCCTCCTTGAACTAGGCTGAAGCGAGGGAAACACAGGAGGGAATATTTTACATTTTAATCTGTCACCCTTCTAAATGTATGGTGCCGGATGAAGGGGTACGGATGATCTTGCTTAAGCAGAACTTGTGGACTATGAGTAGATGGCCCCACTATATAGCCTCGACACTTGAAGCTTGCTTTTTTTGTCTGACGCTGATTGTTGCTTGTTGATTATATCAGCCCCATCGTTGTTTGATTCTATATCTTTCGAAGAGTGTGCACCGGAGCAGCAAGAGAGACTCGACAATTAGCACCTAGCTCCAAAATGTTTGGGTTAATGCTAATCAAGGTCCCTGCTATATTTCAGAGCCTGAAGGCCTGACAGCAATATCCGTGGGCTTAAAGTAGGAAGATCTGAAGTATGTTTCGCAAATTAGGACACTTCAATGTAAATATGTAGATGATGAAATCAGAACGTTCTTTGGTAGACCTACTTAAATTAAGGAAAATCATTGAAGCCTCTTCAATGTCACTTGGAAATGACAATCTTTTTGCAATAAACTGTCCTTAAAGTTTGTCGTAAATTATCAAATCCTTCGTTTCCTTAAATTCCATTTGTTCATCAAGTGATTTCGCATGCTCCATTAAAATCAAATTCAGTAGCATGATCGTGCAAGTATCTGCAGAGTGGCCTCAATTTAATACAACTTGCAGGATTTTTTCCAGTTTCTTCTGCGTCAAGATGAGCTCCCAACAGCCTCGCCAAGAAATAACTTCCATCAGCAGCAACGTCTGGTTGATAACCAACATTTGTTTTTCCCATTCAAAGAAACAGAAAACTTCGCGTTACATTCGGAATTGTCCTTGCTAGTTTTGTAACGATATCAAATCTCGCATACAGCTTTCTGAAACATCTTGCTGTATATCCCACCAATTTCACCACTGGTGGAAAGTGACAAGGCCTTTTCTTAGTTTGAAAAGAGAAGCTAATATTGATGGCACCGCGGATCAGCCGCAGAGGAATCACCGGACCTTGTACGCACTTGTGCTCCTTTGACCGGAGCACTGTGTGACCCATAATACCATACAATTACGCTGCTGAAGCATTCAAATCTCTGTTGAAAGTTTCTGGAATATTATAGTGGGTTCAGAAGAACTAAATTCCACCTTATCTCCTTCCTCGGAGTATACAGATGATTTTTCTGGAGAGTCTTGCCAGTCCCTCTGACCAAGCCGTGTTCCTGTGATTTCTAGTGAGCACAAAAGAATCTCCGTCTCAATTTGTCTCAGTCACAAAGTGACAGACTGAGCAGAGATCTCTCACACCATAAGTTGCAGCGCTGACTTTGGCCAACCACTGAAAAATAGATCCACAGAGTAGCAATGGGCGGCCACTCTGA
>Unigene000292|m.197 type:3UTR len:137 strand:- pos:1-412
TTTCTTTTTTTTTTGGCATCCTCAAGTCGGCATTCTCTATCAAATGTTGGTGACGATTGTCGTTTTCACATCCGCATTGGCACAGACTGATCGAACATCTTTGCATGATCTTGAATTGATCAACCATCGGATCCGACGGTTCTTGAGAGCCTACCTAACTGTTTCTGGAGGTTAAGCCGATTCCGCCCCGTCTCGTTCAGACGGCATGTGTTGATTGCTCACGACCTTGGATCGTTTTCCCACGCTAGCGAAGAAAGAGCGAACATGAAGAGGTAAGTGTCGCTTCGCCGAAGCGAGCTTCTTCTGTTTCGACCATAGTTGCGCTTCTTCTTCTTCTTTCATTTCCGTCGATCTGTTCTTGTGAAGTAGAGAACCACATATTCTTGTTTTTCTTGTTTATTTATTTTTTTTT
>Unigene000293|m.198 type:5UTR len:52 strand:+ pos:1-158
CAAATGCCAATGGAAAGGAATTTTTATCGAATCTTCGTAAATTCCGGGATCAAAAGTTGCATTTGAGAACTAGACCTACTTATCACATTCTATGACAGATCAGTGGGCTACAAATTTTAGGGACCAACCTATGTATCTAAGGATGTGTTCTATGATAA
>Unigene000293|m.198 type:3UTR len:144 strand:+ pos:459-892
TGGGGCATCACAATGCGGGTGACCTAAGACATGCCACTGAGAGCCATTGGTGGGTGCGAACGGGTCCAAGTTCAGCAGGCCCTGAAACAAGTTTTCTTGAACTCCCACTATTGGACAGCATTTCGATGCAGTTACCCATGACGATGCAGATGATACTCCAGAAGAGCAGGAACAGTGCTTAGACTGGAGAAATTCTCGGTCATTGTCTAAAACGTTTTATATTGATGAAATGAAGCAGAAGGGGATTTTAATCTTCCTTTCAATGATATTTATCACAGGTCATTGGAATCCCAGTGAAAACCCTGATTACATAAGAACTGATTGAGAAAGTGTTATTATATTGATACATGTGAGGATCTGTTTGGTGATTCATGGTCATTGACCTCATGTGGAAGTGATTCCAGAGATGGTCTGTGACAATTCTAATTCTTTGT
>Unigene000294|m.199 type:3UTR len:267 strand:+ pos:576-1378
ATTCTAGAAATGATTCAACTACAGATATTGTTGAGATAGATGGTCCAAGTTCAAGGGGTAATCAAGTCACATCTGATCATGGGTCCAACTTCATGAAAAGTTCAAGTCCTGCTCCACCTGGCGCTACAACAAGAAAGAATGCTTACGTTGTGGATAGGCAAAATTCTGAAATTTCATATTATGCAGATGATGAAGATGGAAACCAGAAAAAGTATTCTCGGAGAGGTCCTTTCCGTCACAAGTTCCTAAGAGCTTTACTACCTTTCTGGTCCAATGCAATGCCTACTTTGCCAGTGACTGCACCTCCACGTAAAGAAGCAAATCACACAGATGACGCACCAGAAGGTCGCCCCCGGCATCAAGATCTTCTAGGACTGATGCAAGAAAAATCCTCCTAATCATGGCAATCATGGCATGCATGGCCACGATGGGTATATTGTACTACCGATTGGCGCAGAGAGGTTTTGGTGAAAATGAGTCCAATGAGGAGCAACGATAGCAGTACCAAACCTTTCATCGGGCATAGATGATCCGTAATTTTCTCTGGTAGAATCTCTTGGTTGTTCTTCTTGTTTGATATTTACTTCATGTGCATGAGTGTGGCCTTGTAGAGGATTTTTTTTCCTCCGGAAAATTTAACTGTCATTCGCTGTAAATGAGATCATATCATCACAATTTCATTACAGCTAATGCATTGGGTAGCCTCTGTTGTCTCTCCATATTGTCCCTGGGAGTGTAACAGGGGAAATGTAGAAGTAAATTATCATGTATTTCTTTACAATTACAACAAGTAACTATACTTT
>Unigene000295|m.200 type:5UTR len:77 strand:+ pos:1-232
GCAAGAAAGCTAAAGATCTGCTCTACAAGGATTACAGCTCCGATCAGAAGTTCTCTGTCGCAACGAACACTGATGCCGGACTGGCACTGACATCAACAACAGTGAAGAAGGGGGGATCTCTACTGGTGATGTTGCTGTCCAGTACAAGTACAACAAACATGTCATTGATGTCAAAGTTGATACAGAATCAAATATATCTACAACCCTTACTTTACATGAGTTTCTCCCATCC
>Unigene000295|m.200 type:3UTR len:134 strand:+ pos:797-1200
GTGTTATCTCCTTAGGGTTAGGGATGATTTAACTTGCAAGCCTACTTTTCCTTCTTTTTTCTATTGGTGAAGTTCAAAAGAAAATGGGAAATAAATATTGCCCACAGTTATAAATTTTTTGCTTAGTTTGGAATGACTGTGGGCGAACACTCTAGGCCTGTATTGGTCTTTTTTGGAGGCAATTTAGTAGTGAGATGTATTTGTAAAATTATTTTCCTTTCAAGAGGAGGGATATGCACCTGGCTTTGCCAGAAAATATTCCTGTTGGCATTTTAAGTTGAAATCATTGTTACTAAAAACAGGAGCCTATTCAGTTATACAGTTTGGAAATCGACAGGCCTGTCTGGTTACGAAGTCCAATGTACATGTTTTTTTCTACTCTGGTTTAATAATTGTATTCGGGC
>Unigene000296|m.201 type:5UTR len:321 strand:+ pos:1-964
CTAAAAAACCATGGCAGCATCTCTTCAAGCTGCAGCTACTCTCATGCACGATAAGGTCGGCGCATCCTTCGTGGTGGCCTGGCTCTGAGATCGATCAAAGCGTTAGCAAGTCTTTTGGTTTGTCCCTCCATTCAAGACTCACTTGCTCTTGCAGAGTGATCTCAAGGACGGACCCAAAGTGCGCTGATGCAGCCAAGCTTGCGGTTTCGCGCTAGCAACATCAGCTCTCCTAGCATCTGGAGCAAGTGCCGAGGGAGTTCCAAGCGTCCTAACCTACGACGAGATAAAAGCAAAACATACATGGAAGTAAAGGGAACCGGGACTGCTAACCAGTGCCACCATGACGGTGTTCAGAGCATCGCCTTCAAGCCAGGCAAATACACCATGAAGAAATTATGCTTAGAGCCCACTTCCTTCACTGTCAAGCAGAGGGCGTATCCAAGAACTCGGCCCTGATTTCCAGAAGACAAGCTCATGACTCGGTTAACCTACACACTTGACGAGATCGAGACCCTTTGACGTCTCTCCCGACGGGACTGTCAAGTTTGAGGCGAAAGACGGGATTGATTACGCTGCATTACCGTCCACATACTGGAGGTGAAGCGGTGCCATTCCTTTTCACTGTTTAAACAACTTCAAGCCTCCGAAGCCAGAGAATTTTGGGGGGAATTCTAGTTCCGTCATACAGGGTTCTTCCTTTTGGACCCAAAGGGCAGAGGTGGATCAACTGGTTATGACAACGCTGTCGCTCTACCGCTGGCGGAAGAGGAGACGAGGAAGAACTCAAAAGGAGACATAAGAACACACTTCCTCAACTGATCATTAATCTAGTATCACCAAGACCAAGCCAGACAGCGGTGAGGTGATGGAGTATTGAGAGCATTCAACCATCTGATACTGATTGGGAGCAAAGACTCCTAAAGACGTGAAAATCCAAGGGATCTGGTATGCCAACTTGAGTAAT
>Unigene000296|m.201 type:3UTR len:48 strand:+ pos:1322-1466
AAAAAAAAAAAAAAAAAAAAAAAAGAAAAAAAAAAAAAAAAAAAAAAAAAAAAAAAAAAAAAAAAAAAAAAAAAATAAATAAAAAATAAAAAAAAAAAAACAAAAAAAAAAAAAAAAAAAAAAAAAAAAAAAAAAAAAAAAAAAA
>Unigene000297|m.202 type:5UTR len:21 strand:+ pos:1-65
CTCGATCTCGAACAACTCCCGTTAAGCAGCCATGGCAGAGCATGTTCCAGAGGAAGGAAATCTGA
>Unigene000297|m.202 type:3UTR len:220 strand:+ pos:492-1153
GAATGACATCAATTGGCTCTTCTGTGTGCGTGATATTGCGTCAGGACGTGATCCAAGAAGTTCCTCTCTGTTGTTGCTGGGCTGTGGGTTTTATCGATTGTCGGGAGCTGGTGCACTTCCTGACACTCTTCTATATAGCATTTGTTCTCTGCAACTTTGCCTGTGATTACGAAAGTATGAGACCAAGTGGACATTATGCAAGAAGGCAAGCTGAGATTAAAGCAGTATGCAGTATTGATGCCAAGGTTTTGAGCAGATACCGCGAGGACCTTGAAAACAAAAAACTGTAGGCTCATGAAGCTTTATATATCTCCTCGATATGACAACTATGGATCGTATCTGTTCCAAATGGTGACGTGGTGTTGAACTTCATCCTCCCTGTTCCAGCTCTTGCGGTTGTTTTTTGTTCTTTGAAACCATTGATTGTAAGTTAAATTTTTAATTTTTATCAGGTTGTATTGTATTCTGGTGCTTCACCCTGGGTGTTGTGTCGGAGTTTGATAGGTCTGCAGGTCCCTGCCTATCGATACATAGAACAGCTGCTTAGTGGCAATGAGATAGTTGGTCTGGCACTAATCTGGACTTCTTGTTCTAGTGGTCTGGTTCAGAGAGTTTTTCCTGTATGAGGGCATATAGGCTTTCATATCCTTCCTGACTTTGCC
>Unigene000298|m.203 type:5UTR len:619 strand:+ pos:1-1857
GCCAACTAAGCTTTTTGGTGGAAGGCTTGTTTGTATAGGCACAAGCCTCCCACCAAAAAGCTTAGTTGGCAGACACTTAGCTGCTAAGTTACGTAACAAATATAAAACAAAGTAAATAAAAAAGAAAATATCACCCTAAAGGGGCTGGTCAGTGGCGGCTACAAAAACGACATAATGAGATTTTAAAAGAATCATCACCTAGATTGCCAGAGCCAGGGCCACCAAACATTTTATATTGTAGCATCAACATGAAGGCAATTGTCAGAGAGTTTAGCTGCCTCTTTAGGACTCCTTGGTGGACAAAAAAATAATTGTAGCAAAAGTATTGCGAATGAGCCTCTGACTCAACGGTAGCACCCCTTCCCAATGTGGAGAGGTCGTGGGTTCGAATCCTGTCAACAACTGATTGTTGATAAAGGGATTATCCATGTAATTCAGGGGTGAGGGCCCCGTAACCCCGCTTGCCAGTAAAAAAAATGATGCCTAATGTGCCTGTAATGTTGAAGATAAAAACCTTCGATTAAATAATAATTGAATGAACCTTATTTATTTTAAATTTTTTTATCAAATAAAAAGCATTTCATTAATTTCAAAAGATACATGATTGTATACAGCCCCAACAGGAGTAAAAAAAATGCTTACAAAAAGAAGAAAAAAGAAACATAACAACACACAAGTGCAAACTTAAAGGTCCTCTTTGTTAAACCCAGGTTTAACAAGTTCCAGTAAATCCACTAGGTTTGTTAACACTACTCCATCTGATCTCCTCTCCCTTCAAAGGCCAAGCTGCTCCTCTATGACAAACCCACTAAACTCCAAGGGAAACTGCTTACCACAAAGACACAACTCCATAAAAGCCACAAGAACAACCTGGCTCCAACTAGCAAAAACAACCAAAAATAGTATCATGATGTCATCCAGCACTTCACCCTATATCCACCCCTTTCCCTTTTCTGGTCCTGGCCTTGGCAACTTCCAAGCATGCTCCATGTTTTCTCCATCCAACCCATGCACTTCTGCTAGGGTGTCAAGCATGAAGCATGAACTTTTTTGATCAGCCAACAGTTTTGCCATGGTTTCTTCTTTGCCTTCATTCGGTACTCTATGCATCAACCTATGTGCCTTATCTACCTACCCTGACTGTTCACCCCAAAATGCTTCCCCATTGCCATCATTGCTCCTTTGTTTCCTCTTCTCCTTTACTTGCTCAATTTCAAACTTCTTTCTCACCTTCTCCAATTTTTCCAAATCAGAAGATGATCTTCTAAACATCTCTTCTTCTTCTTCTTCAAACTACCCTTGTTACTTGCCTTGGTCTTCTCATCCAGCTTCCCTTTGCTACCTTCCTCTCATCCTCCATCTTCTCTCTTTGTCAGATTCCTTTCTCCACAAAGCTTCATGGCCCTTCTTTCTTCTCATTCTCTCTCTCAAGGGCTGCATAATAACTAGGCATCTGCCTTTGTGGCCCTCAAACAAGTCTTGAGTTGAACCTCCTCAACTTTTCTGACTTCTCTTGGCCACTTTGTGAATTTAAACTTTTCCACTATCTGTCAGGGGCCCCATTGCTTCTAACTTCTTTAGCTGTTGCTCTATTTCATCAGTAAACAAAGCCTTGCCTATCTGCTTCCCCAATGTACTTTGGGTGAACCTTCTTCCCTCTCTAACCCTTCCTTCTCTGAATCCCCACAAATTTCCTTCACCAATTGCTCAGCTCTAATCCTAGCTTGACCACTTTATTGTCTTCATCCCACTACTGTCAACCGCCCTTTCCCCTTCTCATCACTACTGCTCTCACATATACAACCCTCTTGTCTGACATCCTAGCACTCCTTTTTTTATCATTCTTGGTTCTTCTAG
>Unigene000299|m.204 type:3UTR len:320 strand:- pos:1-960
ATAGCCCGCACATGCCTCAATGTCTAGTTTATGATTGGCTTCCATGCAATCTTGTAGTTCCCTGCACGTGTGTGTGTGCCATCAAGCAGTGTGCCTCCCTGGATCGACAATCTGGTTGTAGGCCCGTTGCCTTGCGCATAGGACAGTTCTTTTAATAGTTTTTTTGTCAATAGCATGACGAGGAGGGAGGAGCAGGAGCAGAAGCAGAGGCTAGTGTAATATCAGGAGTGACACTCATAAGACCCCAGCAATTCCCTCGCCACTGGCAGGCAGATCAGGCCCATGACAATGGTCGCAAATGAAAATCTCTTCAAGCGAGATGAAGTGAATAGCCGATCACATGCCTGAATAGTCTTGTCAGTATATGTGAGGAAGCGGCTTGGCAAAAAAGTAAATACTCCAGAGAGACAGATAAAGTTCCACCTCAGGCAAGAGGCCCTCGAGATCAACTGAGGTTAATCGGTTCGTTTCCAATCTTCTTACAACTGTATATAATCATTGGGCATGATGTTTGAGTTTAGATTGAGAGACTAAGCTGATAGCGCATTGGACAAAGCATAGAGCCTATATCTCTTTGGTGGTTTCAATAGCTAATATGAGAGCTCTAGATACCAGAGTGCATCCTTGTCCACCTCCTCCCATGATGCTGCAGCAATTATTCTCGTAGTTGGCGAGTGCATCTTCAATTTCCTGCATCATATCAATGTGAACGGTGTCTTCTGCAGTCTGGAATAGTCATCAGGACTAGGTCACTAATCTCATTCACCTACCCGGGATGTCAATTCTGCTTGCATCCATTCCAGGCACTGTTCTTCGTGTTCCAAGCCCCGTGTTCATGTTCCTTCATTCACATTGGATAGGGCCTCTCTACTTGTTTCAGCCATCTCGGTTCAAATTCGGGCAGACGATCGATCTCCAATCTGACTAGTTTCCACTTTCAATTATAACACACACCCTGTC
>Unigene000300|m.205 type:5UTR len:401 strand:+ pos:1-1205
CTAGCAGTTCGTCGCTGTACCATCTGGTGAAACCAGTTCCAAATGGGTGCACCATGACATACATGTACCCAACATACATTCCAGTCTCGTTCGCTCTCCGCCCAACTCCCCTCTTTCCACACCAGATACAATTGTACCTGTACCACGAAGGATGGCGGAAGATCGACTTCGCCGACCACATCAGAAGCTCTCCGGAGTTCCTCTCTTTTCGTCCCGGCAACGGCGCAGCTACAAGCAGGTTCGTTCCTTAGCAGCCGAATCCGACAGGCCTATCAAGCAGGTCCCCTGGAGCTGACGTTCGACCAGTCACCGGATCGTTATGTGTCTCGGTTGGATTGGTTTGCTGTTGATTTGGAGGAGGAGCATCCGCCATGGACGTCAATCTAGAAGACCAAACGGAGTATGTGTGTATGCTGTTCATCGGATCCTGCAATATACAGAGAGTCACGGGAGGCACTATCTATGGAAGGCGTAGAAACCTCTGGAAGTTACCAAGTAGTGTAATCTTGGTTGGTCACTCTATGGGTGTTTTGTTGCCAGAGCTGCAGTTGTCATCCACATTGAGGAAGGAGTGGTTGAAACTATCCTCATCTTTCGAGCGCCCACCAGTCTCCACCTCTGCCTTTGCAGCCATCTTTGGGGGGTTACTATCATCTCAATAATCAGGAATGGAGAAAGGGATATGAGGTCAAACTTTCACACACTGGCCATCAGTTGTCACAGCCTGCATTAGCCCATGTTATTGTTATCTCCATTCAAGGCGGCGTTCTGATTATCAGGTTCGGTCAAATTGGATACTCTTGATGGGATTGTGCCATCCTCTAATCGTCTTGTGATTGGTAGCGCGGGATGAAGAACGTATGGTTGTCATGGAACACCAAACTATCTTATGGTGTAACAACTTGTTGTGCAAGTTTCACACACTCTTTTGAGCTTAATTGACCATAGAAATGGTCAACCATTTACGAGCACGCTAAAGAGGCTTAGTGTATTCACCAAAATGCTCCATATACATTCCACCTAGTTTGGTTTGGACGAGACCGATGCAACCATTTGAGATTTCCACAAAGTTTCATTTCAGGATCAAAAGAGTGCTGCTGGTTCTCAGGTACACAGTTTTCTTCATGTACGCAATCAGTTCATTGGAGTGATGAAGCCTCGAGAGGGATCTTTACATAGAAGGAAGTACTGTCACTGTTCTTGCA
>Unigene000300|m.205 type:3UTR len:292 strand:+ pos:1581-2457
TCCAGAGGAGGGGAAGATGAAGTTTTCTCCGGGTACTGCTATTTCCGTTCATTGCTCGGAAGGGAATTTTACTGAAGGAGGATCACCCTCTTGTCTTGAATCTATCGTTTTCTATAGCATAGGCCTCTTGCTGTACTCTGTCTTTGGAAACAACTGGGTGCGGAATAAAAGTTCTGGGCTTCCAGTTGAAGAATCTGGAGATGCAGAACATAGCAGGCTTTGCAAGCTTCGTTGCTTCCTCCTGTAGCTATTGCATCCGATTCTACTCAGGTCTGCATGTAATTCCTAATCTCTCTTCCAGACTATTATGGTGGATTCCTCACCAGCCTTGTGGGAATCAACTGAAGAATCTGACTTGAGTACGGTTTTGTTACTGGTAGATCCTCATTGTTCCTTAAAGATTGACGCTGCGCTTCTTCACCACAGCTGCTGGCAGATTTTGCTCTATATTTTTCAGAGGTGATAATACAACAATGTAGCCTCCGTTAAAAATTATTTTATTTGGATATTCTTGCATGCTCTTTCTTATATTTCATTAGTTGTTCTGGTAGGCAACCTCGTGTATAGGATATCTGCTTTCAAGTTTTGGTTCTATTTGTTTTCCTTCTTGTTCCACTCCATGTTTTCTCCCATCTTTTATATTTAGAGTGAATCACTTGCCAGCTGATACGTTATAAGGAACTGCTGTGCAGAAATTGAGAACTCTGATAATTCTATAAAATTTCCCTCATCAATGCATGATAAAATAAACATTCACATAATCACATGCATATAAAGACTTTAACACCTAAGAGCAAGGCTAATAGGGACTTGTTTTGGTCACCAAATGCACACAAAATCTGCATAGCAGCAACTTACAGGGGGAGGAGAATGCTGT
>Unigene000301|m.206 type:3UTR len:256 strand:+ pos:1071-1840
GAAGGCATTGTCGGTACCTCAGCTGGAAAGCATATGGAAGGTGATGTTAGGAGCAGAGGTATCTCCCATGATGATATGTGAACCGTTAGGGGGAGAATGGATGAAATATCAGAGACTGCAATTGCATTCCCACATAGAGCCGGTAACTTGTACAATATTCAGTACTTTATTGACTGGGAAGACAGGGACGGTGGGCTATCTGCATCGAGAAAATACGTGGAGTCCACGAGGATGCTATACGATTACATGACACCATTTGTTTCCAAGTCTCCAAGGTCTTCATATCTCAATTACAAGGACCTTGAGCTGGGCGTAAATAAGGATGCTGAAACGAGCTACGAGGAAGCTAGAGTTTGGGGTGAGAAGTATTTCAAGAACAACTATGAGAGGCTGGCATCTGTGAAGAACAAGGTAGATCCTCAAAACTTTTTCTGGGATGAACAGAGCATCCCCCTCTTATGTCAAGTGGAAAGAGACAGAGGGATCCATTTATTTGGACTCCAGTCGAAAGGATATTTTTTGATAGAATTTTCTCCCAGTAAGTACACAGATCAAGGAAGAAAGGTGTGTGGTGACAAATGATGCAGTTATAAGTAGATAGCATAGAGAACCCCTGACAGTAGATTGGTTTTGACTGATGATATGGAGCAGAAGACGGAGATGTGTTTTTGGGGTGCAGCAATTTGTGGAGGGTCAGTTCATTCTTTCCACAAACTTCTGTCATATATTCGCATATGCAGATGGATAAAATTGTTCATGTAATTACTTGT
>Unigene000302|m.207 type:5UTR len:31 strand:+ pos:1-93
TTTGCCCCTATGGCTGTATTGACAGCTACTAGGTTATTGTGGTATTGCAGGATGTTTATATAGGGCAGTTTTCTACTCCACTTGTTCTCTCTG
>Unigene000302|m.207 type:3UTR len:731 strand:+ pos:547-2739
TTGTAGACTCAATATACAATGGTGATGTCTATCCGCAAACATTTAATCCCTTACAGCTGATGTCAATGCCTGCCACAAGCATACCACTTCGACAGTTTTGACTGCAATGCGAATCTCTGTGTTTCTACTAATGCATCATGGTGGTGTGACGTGGATGTCATGTGTGAACCTCTGTTGCTTGGGCACTTCCATCTCGCAGCAGTTGTTCCTTTTCACTGAATGAGTGTACTATTTGTTTCGATCTGGGAATTGTCTGTAGTTCCAGATTTTATACATGGATTTGTACTTCTCCATTACAAGCTGAATCTGTCAAGTTCCATGTGACATTTTGCTGCCTTGGCTCCTTCGGATGGCCACCAGATGATAGGGCCTTTTCTCACAAAGCACCTAGCAATACTTTCAGCAAAGGCACCCGTGCCGATCTTAGCATATGCACTGATACCGCCAGTGCTTCTCGGACTCCCAAGATGTCTTTTGGTGTGCTCAAATTTACCAGCATTGTGAACCAACTACGCCTTCCATATACTGTCGATAAGACTTTGTTCGCTGAAACTATTTTCTATAGTCAAAGGGCAATCAGCTCTGATATATGAGAGTCTTCTCGGGCTGGTGTCTTCTTGTTGGCGCTTTAAAACAATTCATGTTCCAGAATCTTTATGTTTGCTCAATGGCTTATCACGTGGTCATTCGTGTTTTAGGTTGTACATTGTCCGATCAATTGTTCCGTTGTCACGGAGATTGGCAACCCAGGTTCTTATGAGTTTCATAGAGCCTCCCCTACCGGGGGCACCAATCATAGCACTTCTGGTATTTTTTGGAGGGTAATGTTTTACATCTGACTCCATTCTTCGTATATGCTCTCCATTGTGTGCCTGTCCACTCATTCTCCAAGAAAATAGTAGTCATTTCAGTTCTGCTATGGTGCCTCTATGGCATGTTGTTTGTCTTGGGGACCTAGTCTATGTAGCTTTCCAAATGGGTACTGAGCTACTTTTCCCAGTTGCTGTTAAGGCTGTGTCTGTTATTACTGCTGTAGTTGTGGCAGTGTGTGCAATTTTATCCATGCCAGCTTCACTTCTGTATTGACGAGTGTGTACCTATTGATGTCAAGGCTTACTTGTGTGATACAAAGATCCAACACTCTCTTTTATATTCTCTGTGGTTGATACTACAAGGACGCGCGTTGCTTTCCTGTGGCACATTTTGGGTGTGGCACACTTGTCCATGTTATCCTCTATTTTTGTAATGGTTGCTTTTAGTCTTGAAGGTCCTGCTATTACAAATCAGCTCAAGAGGGGGTTCCTGAAGCAATCTTCTCAACACAATTTGGTGTCCGCAGATTACTTCCTCTATACATGTGAGCTCCAGAGTTTCAAAGATCTATTGGGGTCTATAGCAACGACTGTGTCTTTTACTGCTACGGTACTCGTACATGTGACTACAATTCTTGCTGTGGTACAACACAAAACAAATGCGCAGCAACAACAGTGGTATGAACCTCTATAGAGGACACTATAGAATCAGTAGTCACAATCCATAAGCCTTGTGCTCTTTGTGTTAGCACCTCTATGAGTTCGTTGTGCCTAGGATTGTCATGTGGGCTACCATCAACTCTGGGTTCCTGCTTTGTGCTGGCTGCTAGTTCTTCTCATCTGTGCCATACTAATTCTGTTGCTGTCACGGAGAATTCTCTACGAGATGTTGCATATGATCAACTGGAACACCGTTATCATGAGCCCATACGGTCTACTTATTCCACTTCTCTGTTGTTATTGGCTGTATGATTCTGCATGTTCTTTCGGAGCTAATGTGTGTTATTGCTCCAAGTGTGTAACACCAATATACATGCTGCAAGGCTTCTGAACGTGAGGCCCCATGCCAGTTGATGATGCTACCGATTAGGCAACTGGACTCTTTGCTACAGCCCACTACCTATGCTACTAAGCCATTGCCTGTTGTTCTTACATGGTAATTTTGGAGCATTGACATCTTCAGAAAATTCAGGATTCATTCTTTCTAGCGTCCTGGCTGCCATTCTACAAAGATTATTAGCTGCGATCCTTGCGGACAAGGATCTTTCGAAGGGGGGTGGATTGTCATGCCACATGAATAATGTACTAAAATAGGTAGAAGGGTCAAATATGGAAATATATAGCTAGGGCATATCTTAGGAGCATGGGGACATCTGTATAA
>Unigene000304|m.208 type:5UTR len:119 strand:+ pos:1-359
ATCACAGCAAATAAACGCTTTCAAGTCCGAAATAGTCGGTGGAGCAACGTCCCCTCACTCCTCCTTCTGCAGCTCAAATCCCGCCGCAGCACCGGCGACATTCTTTCTTACATGTCAGATCTCTGCTCACTGTCCGGTGGATTCACCAGTGACGCGTCGCTGAAGAGATGCGGAGATGAACGAGATTAGCCATAGAGGAGCCGATAATCACTTGCCAGGATGCATGGGAAGAGTGGTCAACTTATTTGATTTTGGCCCAAGAATGACCGCCAATCGCCTTCTTTCTGATAAGCCACATTCAGATGATTTGGTGAAGAAGGCGGTGGGATCATAGCAAAGGCCTATTAGAGGACAACACA
>Unigene000304|m.208 type:3UTR len:709 strand:+ pos:1146-3274
TGGTCTTGAAGCCTAGCCCTGGAAAGACCCTTGATGTCAGAACTGTTGCTTCTTCTCCTTCCCTGTCACCAAGACAGCTTCATGGTAAAGACTATTACGAAGAATTGGATGATGATGAAGTACAATGTTCACGAGAAGTAGCAAAAGAGATCACTCAGAAGATGCGCGAGACTTTGACCAGTTACCCTAGGGAGGATACTATGCTCTCTTCTGTGTTTCTAATGGATATGTTGGAGATGAAAGCTCGTTTAACAAGTCCGATAATGAATATGTTGGTGAAGGGAACCTCAGTGACTCAGAGATCATGACACCAACTTCAAGAGTTTCGTGGGACTATGTCAACAAGTTGGTAGTCCTTTTTCTTCATCTTTCAGCCGCGCATCCTATTCCCCTGAGTCATCAGTCTGCAGGGAGGCAAAGAAAAGACTCTCAGAAAGGTGGCCCATGATGGCATCTAATGGAAACGGGGAAGAGCAACGACATGTTAGAAGAAGCTCTAGCACACTAGGTGAAATGCTTGCACTTTCTGAGACCAAGAAGTTGCCAATATCCAGTGTCGAGAAGGTCGATGAAATGAATGTTTCGACTAGCAGATCTTTCGGAGGTGAACAGGAGTTGAGAGGGGAGACACCATGCTTTTCTGGCAGTGATAAGAAGGATGAAGCGGGACATGATTCTCCCAAGAATCTTTTAAGGTCAAGATCCGTTCCAGTATCTTCCACAGCATATGGCTCCAGGCTGAATGTTGAAGTTCATAATCTTGAAAATAATAGGTCAAATATTCCTAATGAAGTACAGAAGTCGAAGAGTGTGAAATCATCATTCAGGGGGAAAAGTCTCAAGTTATTCTTTTCGAGAAATAAGAAACAAAATAAGATAAGTCGATAGCATCCCCCTTGTCTGTGTTCCCATGATAAACTGCAGTCCTCCATTACTGAAACTCCTGGTGAGTTGGAGCAGTTGCCTGCTGCAAACATACCTGATGACATTCCCCAATGTGTTAATAGTTGTGGGCTTGAAGAGCAGGCTTCACAAAGTGACCAGACTGCTGTATCACTGACTGCCTGTGCAGAGCAAAAGCAGGGTGATCTCTCTCCTGAGGGGGTATTTTCTATAGCAAGACCTGACAAGGCTAGAAGTCCGGGTGAGAATTCTGAACAGCCGAGTCCGGTTTCAGTCTTGGAAGCACCATTTGAAGACGAAGATGCTACTCCACAGTCACTGTTAGTATCAAGACAGACCTTCAGGGGTTACTAGCACGTGATCGCTCTCCAAAGTCCAACTTGATTGCCAAATCTCCACCGATAGAATCTCTTGCCCGTTCATTGTCCTGGGAAGATGCCTCGGACTTGGCTACGCCAGCTCTACCAAAACTACTCCGTGATTCCTTCAGAGACTGATGAAGAACAAGAATGGTTATTCTTCATACAGAAGTTGCTCTCTTCAGCTGGCATGAACAATGGGGAGCTTTCTGATGCATCCTTTGCCAGATGGCATTCGCCAGAATGTCCACTGGATCCAAAACTATTGGAGAAGTAGTAAGCTTAAAAGAAGGTACATTTCACTGGCACGATGCAAAATTCAGGCAGCAGAGATCAAAACAAAAGCTGATATTCGATTCTGTAAATCAAGCCTTGGTAGATATCACGCAATATAAACCAAACACAAGTTTATGGAGGCAGTGTTCAAGTTTTGTCCAAAGTGATGTCAATAGTCATTCAGTAAATGTAATAACTGCTGAAGAAGTTTGGAACCGAATGAAGGAGTGGTTTTCCAGGGACACCAAGTGTTATTCAGATGAATGTGAAGACAACAACAGCTTGGTGGTTGACAGAGTGGTGAGAAAGGAAGTGTGTGGGGAGAGGGTGGGTGGAGATATGAGGTTGGAAATGGAAGGTATTGGGAGGAAATTGAGGTGAAGGTCTTGGAGGAGCTGGTGGAGGACGCGTTGTTTGAATTAACAGGTCGGTTTCATGAAGCTGGTTTTTCTCAATTATTCTATGGACGCTGGTTGGTGTGTAATCATAATGGTACAGACCCACACGATTTCTTTAATGTTTTTGAGAAAAGAAAAAGAAAAAAGGTGTGTTGTATGCTTGTTGTCTAACTATTTGTAAGTTATCTTCTCC
>Unigene000305|m.209 type:5UTR len:130 strand:+ pos:1-391
CTCCCCTTCTCCCCTTCTTCTTCTCCATTGCACATCACAGAGCATTAAAAAGAGATTGAGCAGAATGTTGGTTCTGTTTGAAACCCGGCGGGGTTTGCTTTATTCAAAGTATTGGATGAGGGAAAGCTCTCTAAAGTGGAGGATGTATGGAAGGAGTTCTCCTCCGCGGACTCAGCTCGAAAGATGGTGAAGCTAAAAGCATTTAGCAAGTTTGAGAACACCTCAGAGGCCCTATCTGCTGCTACGTTATGATTGATGGCAAGCCTAGTAAAAACCTGCGCAAGTTCTTGCGCGACAATTGTGAGGGTGAAGAACTAGCTGTATCGATACCAAACTTGGAAATGAGATAAAGAAGAAACTGGGCATTGACACTGTGCATAGCACTGCCGTT
>Unigene000305|m.209 type:3UTR len:269 strand:+ pos:884-1690
AAGTAGAATGAACACTATTGCTCCCAACCTTACTGCTCTTGTCGGAGAGCTTGTTGGAGCTCGCCTTATCGCGCATGGTGTAGTTTGTTAAATCTTGCAAAACAACCTGGAAGTACAGTTCAGATTCTTGGTGCGGAGAAGGCTCTCTTTCGAGCTCTAAAGACAAAACACGCTACACCCAAGTATGGGCTTATCTACCATGCATCTTTGATTGGCCAGGCTGCTCCAAAGCTGAAGGGGAAAATCTCAAGATCGCTTGCAGCTAAGACTGCTTTGGCTATTAGGTATGATGCCCTTGGAGATGGTCAAGATAACACTATGGGACTTGAGAATCGGGCAAAGCTGGAACAACGATTGAGAAACCTTGAAGGCAGAGAATTGGGTCGCTCTGCGGGATCCACAAAAGGGAAGCCATGATAGAAGTGTATGACAAGGATCGAAAGAAGGGTCGGGGGCATTGATAAATGCTGCAAAGACTTACAACACTGCAGCTGACGTGGTACTTGGGCGATCAATAGAAAAAGCCCTTGATCAAGCGGAGGATGAAAGTTCGCCTAAAAAGAGGAAGCACGAAGAATCATCCAAGACTGAGGAAGCAGAACAGCAGGTCCCTGTGGCAAGTGAAAAAAAAGAAGAAGAGAAGAGAGAAGAAAGCTGAGGCTGAAGACATAAACTTGCAGGAGGGTAAAAACGATGGAACTGTAAATGAAGAGCCAAAGAAAGAAAAAGAAGAAGAAGAAGGTTGAAGCTGAGATACCCGATTTACAAGAAAACAATAAGGCTGAAGAAGGAGAAGAAAAGAAAAGA
>Unigene000306|m.210 type:5UTR len:352 strand:+ pos:1-1058
GGTTCTTTGGAGTGGTACATTTTTTTTCTAGACCACGGTTTGGTGCACATTTTGGATGGGGCACATGGTTTTTAGAAGAATATGGAAATCAATATGTTGGAGTTGGAGGAGAAGATTCATGAAATATTGAAGGGTTATGAACCACATTTGATGAGTGGTTGGAAAGTGGAGATACTAAATGGAACATTAAATATGGTTTGGAGGGTGGTTCTGCTCTAGACATAAATGGAGAGCTCATTGCCTGACTTATCCAATCTCATCCATTCTCCATCTCAACTAAGTCAAGCAGAGCAGAATCAAGCAAGCCAGTTTTCCACGGAGAGTTTTGTTCTAAGTAGGAGTGTCCATTCAAGAAAAGGTTGGTGAGGCAGCATCTTTGAGGATTGCTAGGTGGCGAAACTTGTAAATGTGTGAGTGAGATGTGTTCTTCTTCCACCATTTAATAGTGAATTCGGGATTCCTCCCCGTGGACGTAGACTTGCCAAACTGCGTAACTAATTCTTGGTGTCCTCTACTTGGGTTTTGAGTTTCTATTGTGCTAGTGTGCAAAAGATATTGGGATGTGTTTTAAGTCGGCTTTCCACTGGGGAAGAGTACGCTCATCCCCAACAGATAACTGGGTGTTTCTTATGAATTTTTTGGTATAGTTCCATGAAAAAAACTGTTTAGATGTTTCTTCATTAAAGTTTCATTTTCGCGCGTTCTTGTGAATTTTTGCTCTTTTAACCCTCTGCTGTCTAGAATTCGCATCACTTTGTACGTTGGGGGGGTGGAAGACATGAGACACAATCATCTTGGTCTCAATTGGTTGGGTTTAGGATGGTTGCATGGTGGTTCATGGGAATATTTGGATGTCTCCTTTCAATTTTTTTTGTGTGTATTGCATGGTGTTTCAAGATAATAAAGACTGATGGCCAAACGTGTTTCACCATTTTAGGGTGGTGTGCACACACACACACGTGTGCACTATCATAAGAGTCTGGTCTGAAAATTATAAAGAAAAGCTATACCTTTTATGGCGTGAAATTCTTTGGGAGCTCTCTTTTCTACTTCTTTAG
>Unigene000306|m.210 type:3UTR len:754 strand:+ pos:1374-3636
GCGAGCTCCACAGAGCACAACCAAGCCCGCAAGTTAGCTCGGCCCGTTAAAACAGGTCCGGTTCGAGCTCGCCTCGGACCAGAGAGACGCAAATGCAGGTACTGGTGTAGCGTACCGGGTTGTCAAGAAATCTACCTTTTAATCCAACCGAGATCACCACTGGTTTAAAACATTACCTCAGTGCTGATCCCAGCTTGTGACATGCAACCAAATCTACCCAGCTAACCAGAGAGAAACCATCTTCTTCCTCTTGAGCTAGTTGAGCATAAGGGGTAGGTAGGCAGCATGTCAATGCCCAACACCACCAGGTCCAGGCAGACTAGGTCCTTTACTACCTTCCACCTCTAAACAACACCATCTTCTTATATCGCCTCCTGGGTGTGTGTGCTCCTCCAAGGGGGGCTGAAACACTCAGGGCCCCGTCTGGTTTCAAACCACCACCATTAACCAAAAGCTAGCCTCCACCAGTGCTATGGCCAAAACCCTTCACCTCCACCAGAACAAGTCGACCAGCTTCAACTCCGTCAACCACCGCACCACAAGCCTCCTAGTTAACCGAGCCTAGTTACACGAGACACTAACTCTGTTAACCCGGACGAGTTGGTCAAAGGCAACTAGTAAGTTCAACTATTTTTTCGGGAAGTCAGTACTTTGCAGGTACCCACGTGTTTGCAGGTACAGACCTGTAACACATTCAGAATCTACCCCACCCCACCTGACACAGTCACTGGCAAGAGGCGACATGTTATAGGGAAATCACTCTTGGGCAAACGAATGGTTGTGACCAGAATGACTCCCCAACCCACCTCGATGAGACGTGAGGTCGTCCCAGATTACACGAGTCCGCCAGCACGAGATAGTTGAGCCTCAAGTAGATTCAGCCCAGACGATGTCGACAATTTCATCAACGACCCAAGAGCATTCATCGAGCAAATGGTAGTGAAAACATGGGCACTAAGGCGAATGGTGAGCACCCACGCACTGGCCATCCAAAACCTGCAACAAAAAATCAGGCGCAACGAGGTCAGGGACAGTTACAGGCAACCCGCAAATGGTTGGGAACGAGTCAGCAATGTGGACTCCAATGCAAGGGCGAAGAGGTGAAGCCTCGTTCGCTGAGCTAGAGGTGAGATCAAACATGCAGAAACAAGTACCAGAGAACACCCACCCGTGGAACGATGAGCATAAGACACATCACAGGAGTGTTTGACAGTGGGGACCTCGTAGATCTTCTCTCGATATCGAGAGGGATGCCGCTAAAGAGGCGCGCCGACCACCATCAGGGTCGAGAAGCCCATCATGAGGTGACTCCGGAGTACGGACGACCATCTCCCTCCTATAGCAACATGATTAGCCTATCCAGACCCTAGGACTACAATTCACAAGACCAAGGTCGCACAACCGCCCACATGCTCATCGGTGAAAGGCCTTACAGTCGCCATCCAGAAGGACCCACTAGGCAAACAGGGAATCGGTTCGCTTGCCTGCACACAGCCGAGCCATTGAGAATCAAGCAAGGATCAGGCACTCGAACCAGGTTGACATGTTGCAACTGCTCCGTCACCCAGGAGGATGGCCAACTCCAATGTCGGTTGAGCAATTACAAAAATGATCAATTGTGCGTCCAAAAGAGGCTCCGAGCTGACCACCTTCGTTACTTCGATGATGGCGCCCTTGAACGCCTACCATTCTCGGCGACAACATGAACGCTGCCCAAACAACGATTTCAAGCAACCTGAGCTGCTTAATATGACAAAGCCGAGGAGATCCAGTCGAGCACTTGATAGATTCAAGAGCAGTTATGTTGTACGCCACCAATGGCCGCTGATGTGCAAAGTTTCCCAACCACCTATAGAAAGAAGGTTTCAGGTGGCTCACCGAGCTTAAACCCAAACCGGTGACCTCCTGGTTCACCCATGGAGTATTGTTGAGCGGTTTGCCTGCACAAGTCCCACGAGAAAGACATTTCCCTTTTTCTGATCCACAAACCAGGGCGAGCCCCTCCAAAAGTTTGTTTCAGAGATTCAGGCAGACAACTTCGGAACTACACATGAAGTTGAGGCGACTATATGCGGGCTTTCAAGATAGCCATGGTAGCAGAGAAAGGCATGTTTCAATTATTTAAGCAATGCGAGATCCCAACTTGTATAGGCCATACCACTATGTGAGAAGTTCACAATCAACAAACGATCTCAGATCAGAGTGCTAACTTGTTGGATGGGAGCAAGCAGCGAAGGAAAACTAGCAGAGAAGGTTGAGTAAC
>Unigene000307|m.211 type:5UTR len:100 strand:+ pos:1-302
TACTGACCACTGTCCTCCACTTATGCATGTAGATTTTGACCCCCTTTTTGTAGATCTCACCACTCACCAGCATCTCTTTAACTCCTCGTCTTTCACCAATAATAGCCCTCAATCCACAACCTAACAAAGGCCTCTTCTTTGAATAAAAAGTGATTGATCAGGGTGACGGAGACCCACTCCCAAGGCTTAGAAGCATCAGACACCCAAACTAACGCCATGTTTTGCCAGTGGTCTCTGATTTCTAGACACCGTGAGCGTACCTTTTTTCTTCATCGCATTAGATTTGTTTGGCCCGGCCTGAC
>Unigene000307|m.211 type:3UTR len:408 strand:+ pos:723-1946
CTCCAGAATTCGTGACTATACCTCTTCTAACTATGTTGTTGTAGTGCTCCGTAATCACAGCTACTTTGTCCCACCATGCTTCGGCCACTCCAGCTCCAAAATTTTACGGCGCATGAAGATTTTCATTGAACTTTCCGCTGTAGAGAGTTGACTAGGGAAGATGAAGAGAATATGTTTTCAGAGAGTGGTCTAGAGAAAGGAGAAAGGTGAAAAGAACTTAGTGTTTGATGAATGTGGCTGCTCGATAAATAGCCCCCGGGTTATAAAGGACGCAGGTTCCCTCAAAGCAGATTTTGGGTTTGTCCATCAAAAGACATGGCCCGCAGACTAATCTAGATTCAATTACGTGCAAAACACGCACGTTAATACCAACTCCTTGCATGTTCCCGTGCTCTCCACCCCGTGCCGCCCCACTACCTGCCCAGCGTCCAAAGAACTTTCTAGAATGCCCCGCGTGCAGCCCCCATGTTGATTTCTACTGATTCTGTGTGTGGAAACCCCATGCCACTACAATCCAATCTGATCAACACCATCATGGTCATCCAACTGAATCACCTAACAATTTCCCCTCTTCGTGCTCCAACACGTGGTTTCACCAGATCACTGCTAACGGATAAGCACCCTTGTGCCAATGTTTAAAAAAATGCCTTTAGGCCTCGAGGCGGAAGTGCTCCTTGAGGCAAAAGGCATATTGAAGCGTAAGCCTCAGATGCGGTAAAACTAAAAAAACTAGAAAATTCTTAAAAAACATATGTTTAAATCAAGAACAAGAATAACAACTTTCTATGTTATTAAAACACACACAAAAAAGGATGAAACTCATCGAGGCGTAGCCATAGACACGCACAGACGACGTAGCCACACTGTACACGGTGTATTTTGATTGAAGTTGTCCCTCTTGTACTCAAATTTTTTAAAATGCACAAATTTAGTAAAGCGAAACAACTATTTAACAAGAAACTTTGTCTATCATGATAGAGCTCTGCTTACTCACCTCTTGATATTCAACATCCCCATCCACTCTCAAACTCGGTGTGGCATCCCAAAAAATTCAGCAAGAAACAAAATACAACAAGTGTCAAAAATAGTTCTACTCAAATAGTCAAATACCAATTGCCAAATATCAACTAAAGAAACAAGTCAACCTCCAAATTTGGCATACCTTGAAAAAGCTTCAAAGACTTGAAATTGATAAAGAATTAAAGAGACTTGACCTTAAGAATA
>Unigene000308|m.212 type:3UTR len:43 strand:+ pos:1520-1650
ACACCACCATAGATTGCAGAAATTGGAAGCAGTTTGGTGTTGTTTATCCATTTACTTTAAGTTTTGGAATTAAATAATGACTCCCTGTCAGATTTCTTCTTGTTATGCTTATGTATATGTCAATATTAGTT
>Unigene000309|m.213 type:5UTR len:50 strand:+ pos:1-150
TATCTTTACCCTATGTGCTGTGGTATCCGGTGTTGTTGCGTCAGATCCCGACCCACTCCAAGATATCTGTGTCGCTGACCTCACTTCAGGGATAAAGGTAAATGGATACCCCTGCAAGGTAAACGCAACCGCAGCAGATTTCTTCTTTGA
>Unigene000309|m.213 type:3UTR len:37 strand:+ pos:625-736
AATGACTCCTTCTTGCAGCCATGATTGTATACTTTTCAGGTTAACCAAATTCCTCATCAACTGGCCTGTGTTTTATTTGTTTAACGTTGAATTGGGTTCTTCTGTGGATATA
>Unigene000310|m.214 type:5UTR len:422 strand:- pos:331-1598
TACATTGAATACACCCCACAAGTACCTCTACGATTTATCATGAGTGCAATTCCAGGAATCAAATGACCATCAAAATCTATTCAAGATAAGCTAATCTATTCAAGATGAAGCAACAGCTGATTCCATGTTTCCTCCATGCCGCAAGGGCTCGGTGTGAACATATGATCCAAGTAAATAGAGCGGCAAGCGGGTTATAGAATTTCTAGGAGAGAAGCTGCAAACCCATCATCATCCCTACGCAAAGCCTTCATTGTGGGTTGCCTTTTATGCATCTAAGGATCTGAAATGGTGGCTTCAAAGCAACTGAGAAACCCAATCGAAAACAGACACACATCTGAACCGCCAAGTAGGAAGGTCTCCACAACCACACATCATCTCTCTGCACATTTGATCCGCCTCACAACGTGTCCAGTGCTCTTGGTCCAGCGCAGGAGCAACTGCGATGAATAAGACAGATAAATCCCAATAATTAGCTAGATGATGCTATACATCGTCCTAATGACATAGGTCAAGCTCAAGAGCATCTCTTTGAGTCATAAGTAGCATCTTTGTTCACTTGCCAGTGATGACACGGGTGGCTCAGTGCCTGAAAACAGTAATCCGCTTCTCTAGCTCCAGCACAATATTGGTTCTAGAGTCTTGAACTTAGCAGCATTTTGGGATTCCTCCTCCTGGGGCCCGGTGATTATAAACACTAATATCTTCGGTTACCTATTGTGCCGCAGCCTTAGTACAGCCTTCTTGCAACAGGATCCTCCTCTGTAGCACAAAATTTCCATACGGTGGGTCAAAATGTTGATCCGAAAATCTCCCTGCCGAAACGGTCTTCTTTGGAAAAGAACCCTTCGCTCCATATGTAGACAGATGTCAGTGTTTGTTTGTGGCCGAGGAATAAACACCTTCGAACTAAGCTCATATATGACAGCAACCACGGACCAGCTACCATGGGATGATCATATGAGGCAAAACCAAGTATTGTTCTCAGAGCCTAAAAAGCGGTCACCAGATTAAGGTTTAATCTCATTCTTATCCGCAAAATAGCACTTACCAAATCACAAAAGTTCAGCACAGTTTTGGCCTCGTTAACCCATATTGTCCGTTTAATCGCAGTGCAGAACAGACAATTTCGGAGTGCTCAATCAATAAAAAGGTGAAATAAAGCCGACACGTGACGTCTGGCCTCGGTAAGCCTCACAGCTAGCGTCTTCACACGACATATTCTTCCATCCCTGCTGTCGCATGGAGCATATTACGTATTATTTGTATAG
>Unigene000311|m.215 type:5UTR len:492 strand:+ pos:1-1476
GTCAGGATTCTGTCTCCTTCGCCAACACCAACTTCATCTCTTCCACGCGAGATCAAGTCTGCTCTCGTACAGTCCACTTTCTTGCATCGATCATCGTCTTCAACAGCTTTCACAAGGAGATCACACCTTGTATTTAACGGAACAAGTGTACAGAAGAAGAGCTCGCGATATACTACTGTTTCCTCATCTCTGCAGATGGCTCCTTCCGCTTTAATTTGCAATACAGAACCCTGGATGGACTTGAAGGCTCATGTGGAAACCATCAAGAAAACGCATTTGCGTGATTTGATGAGCGACCCTGAACGTTGCAAGTCCATGATAGTTGAATATGAGGAATGGTTTTGGATTACTCAAGACAGCGAGCTCGTCAAGATACCATGTAAAACTACTTGCCTTGGCTGAGGCAGCACAACTCAAAGAGAAGATTGATAAATGTTCAATGAGAGCATATTAATAGCACAGAGGACAGGTCTGTCCTTCATGTAGCTCTACGTGCTCCTAGGGATAAAGCTATAACCTCTGATGGAAAGAATGTCGTTCCAGAGGTTTGGAGGTTTTGGACAGATAAACGAATTCAGCGAAAAAATTAGGAGCGGTTCTTGGGTTGGAGAGACAGGGAAACCATTGACAAATGTTGTTGCTGTTGGTATAGGCGGCAGCTTCTTAGGTCCTCTTTTGTGCATACTGCTCTGCAAACAGATCCTGAGGCTGTAGCCTTGCAAAAGGACGACAACTGCGGTTTCTTGCTAATGTTGACCCGATTGATGTTGCAAGAAGTATCACAGGATTGAATCCTGAGACCACATTGGTGGTGGTGGTATCAAAAACTTTTACAACAGCTGAAACTATGTTGAATGCTCGGACTTTGAGAGTGGATTTCCTCTGCTCTTGGGCCTCAAGCAGTTGCAAAACATATGGTGGCTGTTAGTACGAATCTTGCGCTGTGGAGAAGTTCGGCATTGACCCTAATAATGCTTTTGCGTTTGGGACTGGGTGGTGAGGCGTTATAGTGTTTGCAGTGCTGTTGGAGTGTTGCCATTATCTCTCCAATATGGGTTCCAGTTGTTGAGAAGTTCTTGAAAGGAGCTTCTAGCATTGATCAACACTTCTATTCTGCGCCATTTGGAGAAAATATACCTGTGCTTCTAGGTTTGTTGAGTTTATGGAAGTGTGCGTTTCTCGGATATCCGGCAAGAGCTATTTTACCGTATTCTCAGGCACTGAGAAACTTGCACCACACATCAACAGGTTAGCATGGAGAGTAATGGAAGGGTGTCTCTATTGACGGGGTTCCACTTCCTTTTGAGGCGGGTGAAATCGATTTTGGAGAACCAGGAACTAATGGTCAGCACAGCTTTTACCAGCTTATCCATCAGGGCCGTGTTATTCCTGTGACTTTATTGGAGTTGCAAAGAGTCAAACACCTGTGTATTTAAAAGGGGAAATGGTGAGCAACCATGACGAGCTAATGTCTAA
>Unigene000311|m.215 type:3UTR len:201 strand:+ pos:1783-2387
GGGCTTTATTATAGTACAAAAACTTTGATGACAAAATACCTTGAGGCGAGGTCATCCGTCCTTCTGACTCAACTACTGTGCTACCAAAGATATAGATGTGCCGGACAACAGGGTTGCTGTCTCACTTCATTTAGCTGCTGTGATTTTGTGATGTTGTTCTTTTATTTATTATGGTCAATTGTTCTCAGTTCTGCAAAGTAGGCTCGTCATGAAGTTCATGGGACAATAATCAACGTTGTCGTTGACTGCAATGTGAAGTAGTGGAGAGGTGTGGGTTATTTTGGCAGTGGCTGTTTTGGAGGAGTCTTCTGTAACCTTTGTGGATTTGGGGAATACAGATCCTGTTATCAGCTTGAATAAAAAGCCTATTCACCAGCTCTCAGTGAGTTTGAATAAGCTGACCAGGGCCACTACTGTTCTCTTCTGCCTTGGTTACTGAACGGAAACTTACCTGTGTCGTTCTTCTCCAAAATACCTTGTAGCGTTGTTCTTTGACATTTTATAATCGTAGTGTATCAAGCTTCCACTAAATTGATGTGTTTTGTTTGCGAAAGCTTAACAATAATGAAACAATTAAGAAACCTAAAATTGGTAACCAAAACCCT
>Unigene000313|m.216 type:3UTR len:418 strand:+ pos:500-1754
AAATGTCCGGAAATACCCCTCGTTGTGTCTGATTCCGCGAGGGGATTGAGAAAACATCTGCCGCTACATCAAGCGTTGAACAGATTGGAGCTTATGACGACGCGGAGAAGGCGAAATCCAGCGAGAAGATCCGTCCGGGGAAGGAAAATGAGAACCGGGCGTTACGTCTCCAAGAAAGGCCCTTTGATTGTTTACGGAACCAGGGGTCGAAACTCGTCAAGGCTTTTAGAAACATCCCCGGTGTGGACATTGCCAATGTGGAGAGGCTGACCTGTGTGAAGCTCGCTCCTGGTGGCCACTTGGGAGGTTTATCATATGGACCAAGTCTGCGTTTGAGAAATTGGATTCTGTTTATGGTACATTTGAGAAGGGGTCGGAGCGGAAAAAAGAAGGGGTATGTGTGTCCGAGGTCGAGAGGGTGAACGCATGACCTAGCTAGGATATTAACTCTGATGAGATTCAGAGCGTTTGTGAGGCCTATTGTTAAGGAGGTGAAGCGGGCTTCTTTGAAGAAAAACCTCGCTCAAGACCTGAATGTCATGCTGAAGCTCAACCGTCTAGACGCTAGACGCTAAAGGATGGCTTTGCTGCCGAGGCCCACGGGGATAAGGCAAAAGAAGGAAAGCTAAAAAAAGAGGGATACTGTTACTAGGTATATTGCTTGCTACTGATTAACTATTTCATGATACCGGACTTTTATGCTTTTAGTTTGATAGTTATGTAGTTATAAAATTGATTATTGTGCTGTGTCTTATATTGTTTTAATACTACATGGTTCAGTCTTTCTGCGGTTTAAATATTATACAGTATTAGTGTTTGTTGTAGTTGAAAACTTGCTTGAATCTTGTTGGTAATTGTAATTCTGTTTGAGTTTAAAACTTCAAACCTAGAGTTTTGTAGCTAAGATACATGCTTACCAGGGTATGATATGAAGTTGGACACAACAAGTTCTATCATAGGATCTTCTGTTATGTTGTGAAGGCGGGTTTAATTTTGAAAGCTTTAGCGTGACTATGTTGTAGTTTTGTTGCCATTCAAACTTTAAAATTTGATGTGGGTACCTTTTGACTGGTGTTTTTATTCTGTCCGACGATGTTTGATTTAATTAAGCCTCTCTCCTGTATGTGATTTGTGAAAATTCATCAGCTATTAGTTACAATTAACTACCTTGAACTTTTGTACACATGCTAAACATTCTCTTCCAGATTACATCAAGGTTAAATTAAGTAACACCTCATTTCTAACACAGACTGGC
>Unigene000314|m.217 type:5UTR len:804 strand:- pos:1610-4021
CATCCAATTTAGTACAACAGTGATCAGTGAATTGTAAATGTGTATTTCCCACCTTTGGCTTTTAGTATCACAGGCAAACTGGAAGCATAAATTAATAACCACGAGTAGTGTGGATGAGGACACAAAATCAAAAGGATGTATGCTAAATATTCACATTGACTTGCGACAATCACTCATCATTTCGATGGGTTGGATATCTCCACTGATATCAGCCACAGGTACTTGTCCTTCACTCACACTCCTTCACTACAGATGCTACCTCCTCAAGACCAACACGAATCTGATCTTTGCTACCCTCTCCGGATTGTCACTGATGATGATTGATCAACAGTGATAGCGCAAATGGAACACCAAGTCATCAGTTCTTGATACCGCTTCCCAATTGATGCTACCTGTTATGTCAATCTTGTGAGAGATACCATTCGCCAGTCAATGATTTAGAGATCTGCTTGGCAACTGTTCGAACTGCTCATTTGAACAAGTGGGAGACTGTACACTTGATGGGAGCCACTAGGGGGGCGAACTGAACACATTCAATTGTTCATCTCTGCTTTGCTTGGCCTCAAGTAGAAAGAATGCCCTCAAATAGACAGTAGAAATCTTCCAATGCCAAAAGATGGCTCAATCACTGAAGGCGTAAAAACCCTTGATGTTCTTTCTTTTTCTCTTTCGATATAGACACCTACTTGATTTAATGGTCCGGTCTCCCCAAGGGCGCAGACATCGAATTCTACCTCTCCTTAGATTCCAAAGTGGCTTTCATTTCCATGGCTTCATTCTCTTCATGGCCTCTAAAGCTTCGACAACTTTCTTCTGATTTCCCTTAAATGCAGGACCCAGCTCCTTCTTCACTGGAACTATAACCAGTTGCTCAATTTCTCTAGGTTCTTGAAACTTTTCTGAGCAACTAGGGCTAACCACTTTTCTCCGAATGAGCATGCAAATCATATGCAGATCTATCAGCAATACCAACACACTCGATCCATCCGTAAGAGCACTCTATCTCAGCATCCCAACAATCGCAGCATAATGAGCCATTCATTGCAAGATGTGGTCTGAACCGTAAGCGTTCTTTGTCTATCCCAAGACTTGTCAAAATAGGTATACCCTCCCAATGAAATAGCCAAGTGTTCATTATTCAACAATGCCCCTGGAAACAGCATCACTGAGTCGAAGTTTTTTGGCTGTTGTCGGTGATTTGTTTTCCCTTGGCAACATTAAGAACTCCAAATCTACAACCTCCCCATATTTTGGATGAGATTTGTATTCAGGATCAACAAAATGCTCTATTCTGCTAGAGTGAACTCACGAACCCTGAGGAGGCCTTGACGAGGAGATATCTCGTTCTGAATGCTTAGACCATTTGTGCTGCAGCAAACGGGAGCTTGTGTCCCATATAATAATACAAGTCCTTGAAGTTGACAAAGATCCCCTGTGCAGTTTCTGGGAGATAAACCAGGACTCAACCCAGATGGACCTATTGATGTCTGGAAAATCAAATTGAATGGATACGGATCAGAAAGAGGATTTTAGGTCGGGAGCATGATCCCATCTCCTGATTTTGGAACCCAAGGCTCAGGCGATAGATCATCTAAAACCGCAAGAATGTGTTTCAGACTCCGTGCTTTTTAAACTGGCAAACTAAGATCCTTCTCGAGCTTATCTTTGCAGAAATCTTTCAGTAAAGGTCGGCACGGTAGCATGTACGGTTTTCTCATCCTTGACCATCAGATCAGTGAATTATCGACGTGGCCCGAGGCCTTTAGGACTTGCGCCAGGAGTAACACATGGACATCAACTTCTAAAATGTCTCTTCAAGAACAAAATGCTGACGCCAGAAAGCGAGAACATTGGACTTAACAGCGCCAAACCGGGAGGACCGTAATCGTATAAACAGCACGACACTCGGTAGATTCTTGAAGGAAGGGATGTAGAAGAGGCGGCGTTCCAAGGTGTTAACAACGGATTGATCGGAATGCCTCTCGATTAACGCCGCCGTACTAGACGGCAGCGATTAATCGAGAGGCATTCCGTCAATCCGTTGTTAACACCTTGGAACGCCGCCTCTTCTACATCCCTTCCTTCAAAGATTACCGAGGTGTCGCTGGTTTATACGATACGGTCCTCCCGGTTGCGCCTGTTAGTCCAATGTTCTCGCTTTCTGCGTCAGCATTTGGTCTTGAGAGAACATGTTAGAAGTTGATTGTCCATGTGTGTACTCCTGAGCAGTCCTAAAGGCCTCGGGCCACGTCGATAAATTCACTGATCTGATGGTCAAGGATGAGGAAAACCGGTACATGCTACCGTGCCGACCATTTACTGAAAAGATTTCTGCAAAGATAAGCTCGAGAAGGATTCTTAGTTTGCCAGTTGAAAAGCAGCGAGCTACTGAACACATTCTTGCGGTTTTAG
>Unigene000314|m.217 type:3UTR len:436 strand:- pos:1-1309
CAGAAATAGAGCATTTTGTTGATCCTAAGACAAATATCATACAAAATATGGGGAGGATAGTAGATTGGGAGTTCTTGATGTTCCCAAGGGAAGAACAAATCAACGGACACAAGCCAAAAAACTTCGACTCAGTGAGCTGTTTCCAGGGGCATTGTGAATAATGAACACTTGGCATTTATTGGGAGGGTATACCATTTTGACAAGTCTGGGGTAGACAAAGAAGCTTACGGTTCAGCACCATCTTGCAAAAGAAAGGGCTCATTTGCTGAAGATTGTTGGATGCCGAGATAGAGTGACTACGGAGCTCGCGTGTGTTGGTATTTGATAGAATTGCATATGATTGCAGCTCATCGGAGAAACGTGGTGTAGCCCAGTTGCTCATGAAAAGTTTCAAGAACCTAGAGAAATGAGCAACTGGTTATAGTTCCAGTGAAGAAGGAGCTGGGTCTTATTTAAGGGAATCAGAAGAAAGTTGTCGAAGCTTTAGAGGCATGAAAGAGAATGAAGCCAGGAAATGAAAGCCACTTGGACTAAAGGAGAGGTTAGAATAGATGTCGGCACCCTTGGGGAGACCTGACCAGTAAATCAAGTATGGTGGCTATATCGAAAGAGAACACGAAAGAACCCAGAGGGTTTTTACACCTTCAGTGATTGACAATCTTTTGCCATTGGAAGGATTATCTATGTCTATTTGCGATTTTTCTACTTGGGCCAAGCAAAGCAGGAGATGAACAATTGAATGTGTTAAGGTTCCCCCCTCTTAGTGGACTCCCATAAGTGTAAGTTTTCCCGGTTCAGAATGAGCAGTTCGAACAAGTTGCCAAGCAGATATCTAATCATGAGCTGCCCGAATGTAGTATCTCTACAAGTTGGCATACAGGTACACATTGGGAAGAGGTATGCAAAACTGATGAACTTGTGCTTCCATTTGCTATCACTGTTGAGCAATCCTCATCAGTGACAATCCGAGAGAGGGATAGCAAAGATCAGGATTCGTGTTGTCTTGAGGAGGTATAGCAGCTGTAGTGAAGGAGGTGAGTGAAGGCCAAAGTACCTCGGCTGATATTCAGTGGAGATATCCAACCCCATCGAAATGATGAGTGATTGGTAGCAAGTAATTTGAATAGTTAGCCATTACATCCTTTTGATTTTGTGTCCGCATCCACACTACTCGTGGTTTAATTTATGCCTTCAAGTTTGCCTGTGCTACATAAAGCCAAAAGAGTAGGGAAAACAACATGCTTTCATTTAACTGCTAACTGTTGTACCTAAAATTGGATGTGTGTTGGTTGTGCGTGGTGGTCTTATA
>Unigene000315|m.218 type:5UTR len:44 strand:- pos:1235-1367
GACCAACCGGTTTGTTACCCGAAAACTCGCCATTCTGTCCACTCCAATTCGACTGTCCATTCCCTACGCTCGGCGGCCTGTACGCAACATATTCTTGTTGCTGAGTCTGCCCTTGTGCCTGTGCATACTTCCT
>Unigene000315|m.218 type:3UTR len:218 strand:- pos:1-655
GACCTGTTGATGGTCCAGAGCTTGAATTTGAAGATGGGGATGATGCCGCTGCGGCAGAGCTCGATGAAGTTGATCCCTGTGATGCGGGTGCTTGAGGCCTCGTTTCTGGTTGATGATGCTCCTGTCGACGTTTGTGCAGTACTGCTGGCTGTGCTGCTTGCATCCTCTGTTGCGCTCGTCGCGGTAATCTCAGCAGCAATGCTCGTCGGATTTGCTGGTGTGGGTAAAGCTTCACCACACTACCCGCTACACTCTCTATGATAGCCGTAGGGACCGCAACGCCGTTGCTGGACAACACTGAAGAAACATCGCCAACAATACTGGATAAGAGATCGCCGATCTGTCTCCGTTGACGCTGATGGTTTCGTTGTACTTTCTCGCGCCAATGCTACCGGCTGCGAGACAATAGTCGTTCATGTAATTTTCAGCGATTGGCCGATCTGGATGGGATACCGGATTGAATGCATGGTGTCAAAGCATGAGACGCGCCATAGGTACTGTTCGCAAAGGCATGTATAGTCTGGGACGGGCGTGGTATTGCAAGGAAAGTAGCCCTTAACCGCCGAAATGCAGGAAGTTATCGCAATCTGCTCATGGTTCCCACCCTGGCCAGTGGAAATAATGGGCCATCGCAACGCCGACACAAGTTTGAGCA
>Unigene000316|m.219 type:5UTR len:53 strand:+ pos:1-161
AAGCACGTTTGCCCCTTCTCACTCACCATGATTCTTTTGAATGTTTTTCCAGCTTTGAACAAGATGGGGTTCCACAGTTTCATCAAACAGGTTGGAACTATGCTTTGCTAGTTTTTGGTTCCTTGAGATATTAGAATTATGAAATCTGGAACTAAGAAGGG
>Unigene000316|m.219 type:3UTR len:192 strand:+ pos:735-1312
CTAGTGCCTTCAGCTGCTTGTCTTCAATTCAATGCGGCAGAAACAAGTTAACAACATCATCTTTGTATCTGCACACCCCCTTGAAAGGGTGCCTCCCACCGTGGGAGTTCAGAAGATCATCTAATGGATCATTGAGGGGAAGGTAAAATGGTGGTAAAATCTGCCCATTTTCTTGTAATCCTTGGTTGGAAATGCAGAAGGGTCTCAACCATGTGTGCCATACCTACTTAGCTCATCATGACCAGGTTCCACTAGCCCTGCAAAGCTGTTGTAATTTTGTAAGTCAGTCAGTTGTCCCACGTTCTTCTTTTGAAATTGGTTTGTGGACGATAATGCCGTGATGCCTGTATGCTGTTAGAACTTCTAAGATGCCATATGATAAATGTAGCTACCAACTGAATTTTCTATCAGGTCTCATCTTTTTGAGAACTTGTGTTGAAGAGTGAGAGTGATCTTGTATAGTGGAAGCTGTTCTGTAATACACAACTGGTTTATGATTCTCAGCACATCCGAAGTGTCTGAGGAAATAGTCATTTTGACCCTTTCAATGACGGGCGGCACCACGGGCTTGTAGATCA
>Unigene000317|m.220 type:5UTR len:74 strand:+ pos:1-222
CTTTCTCTCTCCACATTCCTGTCAAAGCCTCTCCTCGTCCCAGATTTCATTCAGTTGTAATCACAGAACTCAGATCAGATGTGTTTTTGTACAAGTAGTTTCTATATCTAGAAGAATTAATGGGCTCTTCTCAGTCTACACAAGTAATGATGAAGACGGAGAAGAAGGAGAGGCAGAGGAGGAGGAGGAGAAGAAGATAATGACGACAACAATACGGAAGAA
>Unigene000317|m.220 type:3UTR len:352 strand:+ pos:673-1730
CTGCACTATCAGTTTGTCAGGAACTAAACTTCGCCGAGGAGCAAATACAATTTTCGGATGAGCTTGTTGAGATGAGTCTGGGCCAGTGGGAGGGCTGTCTTACATCAGAAATATACACCTCCGATATGGTGAGTCTAATTGACAAATTACAGCCTGATTTTGTTGCACCCTCAGGAGAGTCACTGAGGCAGGTACAATTCCGGATGATTCAGTTCCTTAATGGCACTGTCCTTGGATTACCGGAAAAGCTGAGAATTGAGAACTTGTCATCATTCCATCAAAATGAGAGCAAGGGATTTTCTCGACAGAACTCACAGAGCTTTGTTAATGACCGCGATGGCCCAATTCCTTTACCACTACATGGAGACGTACTTCCGAAAAATAGGCAAGGCCTAACAAAGAAGTTGTCTGGGAAAAGCAGGCTGCAGTTTGTCACCACAACAGGGAATCAAGAAACCGTAGATGATATGTCTTCTCGTGAAGAAAACAAGCATGCTCATCATCATGAAGCAAATGTCAGTAGTTCTTCCTCATTATGCTCATCATCAATCGGGCTTTTCACTCATGCTGTGCCGATTAAGTGTCTTATAGTGGGCCTCCTTGGATGCAGCCCAGCATTGTTGAATAAAATCTGTATTGATGATTCCTCAGTGACAGTCCTGCAACATTCTTTGAGAACGGGTTGGCAGGTGAAGAGACTCAATGATACGGCACATCTGAGACTTCTCTAGTCAGGAAATAGAAATCTGCAGAAAGGTCAGAACTCAGACAAACAACCACATCTTAAAATATACCAGTAGTCTATTTTTCCACGTCCAGGCCTTAGGAATTGCATGTTCCAGTGCTATTAGGGACATGCAGGGCTTCACTTACCACCCCGACCAAACAACCGTATTCAATGCTCTTTGGTTGATTGGAAAAATGACAACTGCATTTTTCAAATTAGTGATTAATGTATCCTGTGGCTACCAGCTCCAGAAAGTTGCTGGAGTGAGCAGCCCTCCATATGAGTGATTCTTTTCGTTGTACCACTTGTTATATTTGTAGTTTTAATATCT
>Unigene000317|m.221 type:5UTR len:222 strand:+ pos:1-668
CTTTCTCTCTCCACATTCCTGTCAAAGCCTCTCCTCGTCCCAGATTTCATTCAGTTGTAATCACAGAACTCAGATCAGATGTGTTTTTGTACAAGTAGTTTCTATATCTAGAAGAATTAATGGGCTCTTCTCAGTCTACACAAGTAATGATGAAGACGGAGAAGAAGGAGAGGCAGAGGAGGAGGAGGAGAAGAAGATAATGACGACAACAATACGGAAGAAATGGAGCGAAGACAATTCATTAATCCATTAATGAAGAAGGTGTTGGAACAAGAACCTGAGATGCTTCCATGCCACTCATCTGCATCTCCATTGTCCCCTCAGCTCTCCAACTTTGGCACTCCTCGTCTCGGTCCATCTATCAAAGTTTGGGATCCTTACAATGTGCTTGCACCACCTCCACCGCCATTGCTGCCTCCACCACATTTGCCATTCTCTAGGGCATACTCGTTGGATGGAGTTGAGTGTGATCAGTTGGTTATGGAGGTTTTTTTGATTAATCATGGGGATTGTGGTGTTAATCTTAGACCTGATTTGATTGGTGGGAGGTGGCCTCAGGCTGATTTGACCACAAATGGACAAAGACAAGCTCGGGCTCTAGCGGTTTTTCTCAACTCCCAAGGTGTTCGCTTCAATGCTGTGTATTCATCACCCCTGGAACGGCGAGG
>Unigene000317|m.221 type:3UTR len:109 strand:+ pos:1404-1730
TCAGGAAATAGAAATCTGCAGAAAGGTCAGAACTCAGACAAACAACCACATCTTAAAATATACCAGTAGTCTATTTTTCCACGTCCAGGCCTTAGGAATTGCATGTTCCAGTGCTATTAGGGACATGCAGGGCTTCACTTACCACCCCGACCAAACAACCGTATTCAATGCTCTTTGGTTGATTGGAAAAATGACAACTGCATTTTTCAAATTAGTGATTAATGTATCCTGTGGCTACCAGCTCCAGAAAGTTGCTGGAGTGAGCAGCCCTCCATATGAGTGATTCTTTTCGTTGTACCACTTGTTATATTTGTAGTTTTAATATCT
>Unigene000319|m.222 type:5UTR len:258 strand:+ pos:1-776
GGCAAGATGCAGCCACTTTGACTGCTGCCTCTCTAGCTGCTCTTGGTAGCTATGCATTTGGCATAAGAAAAGGATCTTCAAATTGAGGGATAGGCTCTCAGGAGGGATGCCACGGGCCCTGGATCTATTATAGGCTCTAGAGCAGATGCAGCCTCAATAGCTACTAGCTCATATGCTGGTGGGACTGGATACCTGGATAAGCATCATATATAACTCAATCTCCATCTCGAACCCTACTACCGACAGGTCAAAAATCCATAGTAGTTTAGGATCCTGATGAAGTTCCATCTACGGAGGCACAAGCAGCATCTAAGCAAGCAGAGGCACGCGCATGGACAAAGAAGGGGCGAAGGCAAAGTCAGAGCAAGTTTCTTAGGGTGGGTGGGAACAAGAAGCCACCCGCGGGAGAACAAGACAGGAAGACAGACGGGGCGGAGAAAGCAGTAAGGCAGAAGGACAAGAAAAGGCCGTCAAACAGGCCTGGAACGGAAAGGGCAGGAAAGAAAATAGAAGTTTGGGGTTTAGGTGGCATGGAAAAGTGACATCGAGGAACAACACTTCTTATTCCCACCCAACTTAATAAAAAGAACCCACCCAGGGGATATATAGCTTCGTCTTGATAAAGAAATGGCGGGGTCGGAAAAAGATACCGTGGGGTGTGGTAGTATTAGAACAGGAATAAGAGCTTGGATGAAAGACTTTCATTATTATTTGATTGGAGACTATACGAGACTCTTATACTCAACGGTTTTTGAATTCATACGTTCTTTCTGAAT
>Unigene000319|m.222 type:3UTR len:57 strand:+ pos:1098-1270
GCAGGAGTCGCTTATATACTATTTCTTTATGGTTATAGAGGAAGATGTGTCCCAAGGAAAGAGCTTGGGGTAGGGGGGAAGTAGAGTTGTTTGACTTTCTCTCTGTCTGAAGGGTTCATCAGGAGGGTGTATAATCAATCGAGAAGAAAAGAAAGAGCCTTTTTCTTATTCTT
>Unigene000320|m.223 type:5UTR len:246 strand:+ pos:1-739
TACCAATGGCTCCAAACTGTTTTCTCCACTTCCAACACGGCTCTCTCTCTCTCTCTCATCTCCTTCTCCCTCTCCTCCTCAAAACGTTGCAGAAGAGCCATATCACACACGTCCAGACTCTCGTCTCTATGCAGCACACTTGTTCCTCTCATGTTTATATGAAGAAGCAACACAAAACTGCCCACTCCACTTATGATCATGGAACAAGCTTTGCTTTGTGCTTAGGTAATAGTGACTCCTTTCAGTCTTCCCGTGTGATTCTAGAAGTTTCTAGTTACCAATTCCACCAGTTGAATAACAAAGGTGTATTATCATGAACAACTCAAGCTTGGGATAGATGTGGTGAGTGCACACAACCTCATGCCTAAAGATGGTCAGGGATCATCAAGTGCATTTGTCGAGCTCTATTTTGATGGCCAGAAGTTCCGTACTACCATCAAAGAGAAAGATCTCCACCCTGTTTGGAACGAAAGTTTCTACTTTAACATTAACAATCCAGATAATCTTCACAACCTCGTCCTTGAAGCTTATGTCTACAATAATGTGAAGGGGACTCACTCCAGGACATTCCTTGGGAAGGCCGCCTTACTGGAACCTCATTCGTTCCCTACCATGATGCCGTTGTGTTGCATTACCCTTTAGAGAAGCGTGGCATCCTGTCACGTGTGAAAGGGGAGCTTGGACTAAAAGTTTATATCACCGACGACCCGTCCATAAAATCTCAAACCCACTTCCTGCA
>Unigene000320|m.223 type:3UTR len:755 strand:+ pos:1400-3665
CCCTCTGGCTCCAGAGTGGTATAGGCTTGAAGACAAAAACGGAGTGAAATCAAAATCGGAGTTGATGCTTGCTGTTTGGATTGGGACACAAGCTGATGAAGCCTTCCCTGATGCATGGCACTCGGATGCAGCATGCCAGCTGATAGCTCAGCAGCTGTCTCAACTCTTATACGCTCAAAGGTTTACCATGCCCTAGACTGGGTATGGCGTGGTAGTGTTAGTATCGAGGCAAGACTTAGTTCCAACTGAGAAGAACCGATTTCCAGATGCGTATGTTAAGGTACAGATTGGTAGCCAGTACTGAAAACAAAGACAATCCAAGCCCGTTCTCTAAATCCCCTGTGGAATGAGGATCTTTTGTTTGTTACTGCCGAACCATTTGAAGATCCATTGATCCTTACAGTCGAAGATCGTGTGGGGCCCAACAAGGATGAGATAATTGGGAGGGTCTTCATACCGTTGAACGCAGTTGACAGGCGTGCTGATGACCGAATGATTCACACTCGTTGGTTCAGTCTTGAAAAGCCTGTTGTCGTTGATGTAGATCAGATAAAGAAGAGAAGTTCTCCAGTCGAATCATCTACGTGTCTGTCTTGATGGTGGCTATCATGTCCTTGATGAGTCTACACATTACAGTAGTGACCTACGTCCGACAGCAAAACAGCTCTGGAAGCCTTCGATAGGTGTTTGGAACTTGGTATCCTGAGTGTTGAGGGACTACACCCAATGAAAACACGAGATGGAAAGGTACATCGGACACATATTGTGTAGCTAAGTATGGTCATAATGGGTGCGTTCGCGGACTATTATCAACAGCCTGAGCCCAAAATACAATGAGCAGTACACTGGGAGGTGTATGATCCGGCTACAGTTCTCACAGTGGGTGTATTCGATAATGGTCAGCTTGTGGAAAAGGATTCTAACCCTACAGAGATATAAGATTGGGAAGGTCCGGATACGTATCTCAACACTTGAGACAGGCCGTGTATACACGCACTCTTATCCGTTACTGGTTTTACACCCTTCAGGTGTAAAGAAGATGGGAGAATTGCATCTCGCTATACGCTTTTCATGTACATCGTTTGTAAACATGATGTATATATACTCGCGCCCCTCCTACCAAAGATGCACTATGTCCGACCATTGACTGTCGTGCAGCTAGATATGCTACGTCACCAAGCTGTGAACATTGTAGCTGCAAGGCTAAACCGGGCAGAACCTCCACTGCGGAAGAGTGTGGTGATACATGTCTGATGTGGACTCACATCTGTGGAGCATGCGTCGAGCAAGGCAAACTTTTTCCGTCTAATGTCAGTGTTCTCAGGTCTGTTTGCTGTTGGTAAATGGTTTGGCGATGTTTGCATGTGGAAGAACCCTGTCACTACAGTGCTTGTCCATGTGCTCTTGTGATGCTTGTGTGTTTTCCCGAACTGATATTGCCGACAGTCTTTCTATACTGTTCCTGATAGGCAATGGAATTTTCGCTACCGGCCAGGTATCCTCCCCACATGAATACACGGATTTCCTATGCAGAAGCGGTGCATCCTGATGAGCTGGATGAGGAGTTTGACACATTTCCTACTTCTCGGACCCAGACCTTGTTCGCAGAGATATGACCGCTTAGGAGTGTGCAGGGAGGATACAGACAGTTGTGGGTGACATAGCAACCCAAGGGGAGCGTGTGCAAGCACTGCTAAGCTGGCGAGATCCAAGGGCAACAGCAATCTTTGTAACCTTCTGCCTTGTAGCGGCACTTGTATTGTATGTGACTCCTTTCCAGATTGTTGCAGTTATAGCAGGGTTTTACTTGATGAGGCATCCAAGGTTCCGTCATAGGTTGCCTTCAGTGCCATTAATTTCTTCCGTCGGCTGCCTGCAAGGACCGATAGCATGCTGTAAACGTGAGTCAGTGTCTGTAGGTTTTCTGTTTTTTTTTTTGTCTAGACATGAATAAAGTGGTAACTGTTTTGCAGCTGCAAGCAGTTCAGAACAACCAGATCACATTTCATTTATCTGATTTTAGGCTGTTTTAGAGGGAAACGTCAACAATTTTCGATTTTTGTTTCATGCTATTTCAAGCTAGAGTAAGGACTGAGCTTGGAGATGAATTGTATGCAACGCAGTATTCTGTCAGCTGACATCTGTTTTAAAGCAAATTGCCAAATCTGTTCTAGTGGAGGCTTTGTTTGACCAGTTATGGTAAGTCTGAGAGTTAGTGAGCTACAAACTATGATTATATTAAATCCAGTGGCTGCTGTTTGAGTAT
>Unigene000326|m.224 type:5UTR len:196 strand:+ pos:1-588
CCCAAAAAAATGGCAGAGCAGAGATGTCTCCCCTCAAAACCCAATCCCAAAATTCAAAACCACCAAATAAAACCCCATCCCCAGATTTAAGAAAACCCCAATCACTTCAAAAACCATGTTTCACTTCATCAAGCAGCCTGTCCCTCCGCTTCCCCCCCCAACCAAAACTGGAAAAGCCAAGCCCAAGAAAAGCAATCAAAAGAGAGAACCCTATTTGGCACCACGATTTCTACAACTACTGACTTTTGGACGAGATGGGGAGACTTCTGTTTCAACACTGAGATCAAACAAGAATCTGAATGAAAAGTTGAGTTCCAGCCCTTGCTGCAAGAAATTCAAGGACTGATTACAATCAGACTTCCATTTTTGTGAGAAACAAAAGAGTGTTCAAAGAAGCGTGCTGACAAAATGGAGGGGCCCTCTGAGACAATTCTTTGAGTAATGTTTTCTCGGAGGTTCTTGCACTGCTGAGTTCTTTTGGGTTTTTTTCTCTATAGGAGCCTCGGGACGAAGAACTCAAGAAAAAAACAAATCCAGTGGTTGCTGAGATTTTTCTCGTTTGATGTCCCGAGGGACGAAGCCCAGGCA
>Unigene000326|m.224 type:3UTR len:127 strand:+ pos:1027-1409
GGGACTTAACACCCAAGGAATTTTGGGACAATTGCAATGGGATCAATTGAACTAAACCCCAACAACTGCTAGGATATTTCCCGGCAGTGGCTAGATGTTGAGAAACCCTGGAGTCAAGAGAAAAATGGACAAGAAAATGGTGTGAGATATTAACAACGAAGTTGAATCGCGGCTGGGGAGGAGAATGACATTCCCTCTGGTGAAGAATTGAAGAGGATTCCCTTTTTATCGCAGCATTAGCCGCATCGGAGCTGTTGGCAGCGAACCCCATGCCCCCCGATTGGGGTCTGGGGTTTGTGGATTTTTGCGGAGTTTTGCGCCCCACAGATTGTGTATTGATCCATTTTTTGTTCCCACAAGTAGACAGTCAATGTAATATTTTG
>Unigene000327|m.225 type:3UTR len:92 strand:+ pos:2045-2320
AAACACTGAAGAAATTACACACAAGTTTCTCCAGAGAATAGATGCTGACATTTCCAACATATCTGAGCTAGACTTCCTTGCAATTGTTGTATGAAGGGCCCTTTATGTCTGAAATTTTGTAAATTACCAAATCTGTCTGCAGATAGGGTATGGGGGAGATTTGAAGATTTGAGGCACCCTTTTCTTGCTTTAATATTGATTATGATTAGGACCAAGTTTGAGTTACAAGCAGAGGGAGAAAACGTGGGTGAGAGAGAAAAATAGAGGCGGTTGAGT
>Unigene000328|m.226 type:5UTR len:17 strand:+ pos:1-52
CTCTCTTTCTTACAGTTAGAGGTTCCCTACCTTGAACTTTTGATTATATCAA
>Unigene000328|m.226 type:3UTR len:98 strand:+ pos:1337-1631
AATCTCCTCAGATGGATCAAAATTATTATCAGTGCTGGATTGGCCTTAGATCTCATTTTTCTTTTGATCAAATGGAATGCAACTGCCAAGAGAAGCAATGTACAAATGAAAACATAGCAAATGGGAATTGCCAAAGTTGACGAATACTCGTACGATACATCAACTTACTGGCTAGTACAACAACTTAGTCTTGCTGTAAATAAAATCATGGGAATCTTTTATAAAAATTCCTATTGTAAAGCATATATACCAGCAACTTGTGAAAGGGATAAAAATGGTGAGCCCTTCTTCTTAA
>Unigene000329|m.227 type:5UTR len:62 strand:+ pos:1-187
TTGTTAATTGTAACAAGGGATCGAAAAAGTTCTCCGAAACTCTCCCCTCTCCCCTCTCCCTCTCTCCTTCTCAGCTCCCTGAGAGAAGGGACGACTTTCTAGCTTTTGATGGCATTGTTTAAGAATCTGCTGGTGTCTTTCTTATGGAAGCGGCTGGAAAGTAGTCTACATTTTTGAAAGCAAGCAA
>Unigene000329|m.227 type:3UTR len:56 strand:+ pos:506-673
CTGGCAGCACCTGGAAATCCACGTGGGACACAAGCACATGCACCACCCGCAGCATATGCATCATTTATCACATTTAAATGAAGCTCCTTACAGTTTCAGGGATATGAAATATGTGAGGCCATACCTATATCAGCTGCTGCTTCAGAAGTTGTGAAACCCGACGAGCTA
>Unigene000330|m.228 type:5UTR len:99 strand:+ pos:1-297
GATTCTCTCTCGCACAAAAAAGGGACCGACGCAGTGACACCCGCTCTCAATATCCGAATTGTGCCTTCCGTAAATGGCAGTTCGGCTTCCTTCAGCCTTGGATCTCTCAAACTCTCGCCACTCCTGAAACCAAAACTCGCAGGATCTCCATTCGCTACTATGCTTTCTTGAGCAAAGCTGAGATTGAAGCATACTAGCCAACGCTCACGAGCTCGGTTCTGGTGTTCATTGTTATCCATCAAGATCCAAACAAACCCGTGTAAACTGTCGCTTACAAGAGGTTGTGCTACTAGCACC
>Unigene000330|m.228 type:3UTR len:331 strand:+ pos:799-1793
AGAAAGGCATGTATAAGTATCAGTTTGGGCAGTATGCATGGACACATATGATTCTGATTGTGGTGTTTACTCAGTCCTCATTCACCGTAGCAAATATTTTTGAAGGAATTTTCTGGTTTCTTTTGCCAGCATCTCTTATTGTCATCAATGATATTGCTGCATATATCTTTGGTTTTTTCTTTGGGAAAACACCTTTGATCAAATTATCCCCCAAAAAACATGGGAAGGTTTCATTGGAGCATCTTTTGCAACTATTATCTCTGCATTTCTGTTAGCAAATGTTATGGCTCGCTTCCGGTGGCTTACATGCCCTAGGAAGGATTTATCCACTGGTTGGCTGTACTGTGATCCAGATCCGATGTTTAAGCCAGAGTATTATTCACTTCCAGGATGGTTTCCTGTGAAAGAGGTGGCTATATTGCCTGTACAATGGCATGCTTTGAGTTTTGGTTTGTTTGCATCTGTTATTGCTCCTTTTGGAGGATTTTTTGCTAGTGGCTTTAAGAGAGCTTTTAAAGTCAAGGATTTTGGCGATAGTATTCCCGGACATGGTGGTATTACTGACAGGATGGATTGTCAGATGGTAATGGCCGTTTTTGCATACATCTATCATCAGTCATTTGTCAAGTCACAGAATTATTCTGTTGAGGCAATCTTGGATCAGATATTAAGAAACCTTACATTTGAAGAACAACATGCTCTGTACACGAAGCTTGGTCAGGTCTTCCTTGAAAGGCAGTTTGGTTAGGCGCAATTACCAATGATGTTACATGTCAGCATGTTATGTACATGGTACCGTGTAATGTTATGTGCAACCCACCTGAATTTTTACGCCATCTGCTATTGGTGAGTTTGTAAATTGTATATTTTCATGTGTTAGTGTTGAGACTGTAGGACTTCACATCGCTTCAGTTTTATTTATCTTAGATTAGACATTGTAACGAAGCCAGAGTATTTACTGGCTTATTTATTCCCTCCCAACCTAATGGTGTGTA
>Unigene000331|m.229 type:5UTR len:92 strand:+ pos:1-276
GTGGCAGGTGCTATTGATTCTGACCTGGTCGGAGAAGATATTGGAAAGGTCTGTAACATGGAGGAAGCTCTTGAAATACCGATTAAATGATCTTACAATGGTTTTAGGCTCAATATCTCAGTCAAAAGCAACCGGAGTTGTCGTTGATTCACTGAACCTTCTACAGTGTACGATAACGTAAACAGGCAACAGCATTTGGAATGAAGAGTGTAGTTATGTTCCAAAGATTAGCTAGAAACAGTAACAGCTTTATCTGCACTCTGTGAAAAGGCCAGC
>Unigene000331|m.229 type:3UTR len:88 strand:+ pos:760-1025
ATCAACCAGTGGACAAAAGGGCAGCACTTAGTTCATCTATTTATTCACTGCAATGCTGGTGGAGTACTTCATTATTCCGGAGTCAGGAATTATTAACAGAGTGGAGATGAAGACAAACAAAAACATAGGGCCCAGATTGGATGAGCAAAAGATATTAGAAACACTTTTGTATGTATTCTCGTGCTCTTGGGATGTCTTCATTCCTCAACAAAAACTTCGCGGAACATATACAAAGAGAGGTCAACTTTTGTATCGCCTATTTTTTC
>Unigene000333|m.230 type:5UTR len:184 strand:+ pos:1-554
GATTTCCTAATCGACTGCTTCCTCAGTAATCATGAATCATCAATTCATTTGCTTCTCTCATCGTCTGAACTTCAAAGTTTGAGAATACAACAAATGGAAGGCCAACTGTATCCCCAACAATTTAAGCATGATCGTTCAAGGACAAAGTGGACAGCATCCCTTGACAAGTTATTTGTGGACCTGGTGCTTCAGCAGGTTCTGCTGGGGAATAGATCAAATAATGTTTTCAACAAGATGGCTTGGAAGCAAATACGTGATGAATTCAATAAAAAACAGGTCTTGATTTCAATCGGAAACAATTGAAGAAACACCTTGACGTTTTAAGGAACAGATATGACAATGTAAAACCCCAGTTTGTTCAAAGTGGCTTTGTTGGGGATGACTCCAGGCACACATTTATCACTGGAGCTGATGTGTGGGATGATTACATTGAGGACTATCCTATAGGAGAAACAACCAAGCATAAGGATTACCCAATCTATGATCAATTATGCAAGATATTTTCGGACTCTGGTGGCATTGGCAGGTATGCTCAATCAAGTCACTACATTGAG
>Unigene000333|m.230 type:3UTR len:96 strand:+ pos:1026-1315
TGAGGATTTGGTGGGCATCACTGTTTTGGTATAGTTTAACATGGTACAAACCAGCTCACGGGAACTTATCAGTGCATTGCGCTTGATGTAAGTCCAGTCTCATCTGACTTCTGGTCAATTGTGTCTCTTAAAGAGTATGATATGACTCTTCTCTTGGCTAAACTGTATCTATCATAGCCGTAGAAAATGATCCTCGAACCTTTTCTGTAGTGTTCCAGCCCAAGGTCATGGTGTTTCGGGCTGTTAGCCCATATTGAGAGCCCGCCCTTGTGGGCAACTCTTCGCCTAGG
>Unigene000337|m.231 type:5UTR len:110 strand:- pos:1413-1743
TATTATTGTGCACAACGACGATGTGTACGCCCAACTGATCCAAAATTTAAATACAACAATTAATCTTAATAAACAAAAAAACCTGCCGCAGTTAACAGGAGGAAACTTCACATACTTTACGGCATATGGACTGTCTCGGGTAGTTTAAACCCTGTGCTGCATTAGTAGCTATTCACAGACCTTACTCTTGATAAAGAACACCGACACACTTGATTTTATGATGGAGTACTCAACTTACAATTTTCATTCATGCAAACCTCATACGCTATGGCCAAAATAGTTGCAGACCGGAAGAAAATCTCGTCCACGTTTCCATCTACTCTTCTCATGA
>Unigene000337|m.231 type:3UTR len:293 strand:- pos:1-881
CACATGAAATCCGTGTAAACGAACCATCCTAAGAATACCATAAAAAAAACAAAAAAAAACGAAAAATAAGTATAACAAAAAAGAAGAAAAAAAAAAAAAGTATACCTTCAGCTCGTAAACCTCAGCCTAAGTGACAAGTCAAGGCTCCACCATCTGGGTGGACTGTAATCTTGAAGATCCCGGGCAAATCTCTTACAAATCCAATACAGGTCTTTGGGCAGTCAAATCACTTGGGTAGATTATGGAGAACAGAGGCCTCATTGCCCTGACCTCGTAAGGACAGGTTTCATCAACACGGGAAACAAGTGATCGTAGACGCAGGTAATTGCAGATGCCTGAACCCGTGTTAAGCGGATATAACAGAAAAGTCAAGACCATATTTATCCACATCACTCATTCCAGATTGAGGTACTGCAAATCTGGTCACGCCTTGTACATGTTCGGATATCCCAAAGCTGGGATGTTAAGTTAAGATGAGATCTTGCGCATCCACAACCACGGGTTTCTGGTAATAGGATCAATCCTGGCGCACGGTCACTAAATAACCACCCCTGGGCTTTCACGGACCCCGACGAGAGGTGACCTTATATGATGTTAACTTGATCTTAAACACCTCTTGTTTTCTTCCACCACTGGCACAATGATGGCATTCATTGGGAGTTCTGCACAGGGCATGTTCTTGATGAACAAGGCCGGGTACATAAGGGGAAGATGCCATTAAACAAAGCTCAACCATGTTCAATGAAATGAGATTCTGTCTTCTTAAAATCAGGATGACAAATGATTCTATCTGGAGATTTCATGGTAGTGATATTCCAAAGCTATAGATTTGGGTTTAGGGTTAATCGTGACGAGAAGCGTCTAAAACAACTGGGGCCACA
>Unigene000338|m.232 type:5UTR len:275 strand:- pos:976-1801
GTAGAGAAAAACTCACATACTCCTCAACACCCATTAGGGTTGCAAAATTTATCCAATGAACATGACTTCTAATCCAACATCTCGTCCTGGTGATTCCAGACCCCAACTCCAAACAACTCTCAACTGTACAGATATTTTCTCCACTCCACCACTTATCTTCAAAATACATGACTCCGTCCTTCCATGACTGTGTGCCACCGCATGAAGAGCAGACCCCAGTAAAGTTAACCACAACTATAGAGACAGGAACCTACTTACGGACAACACCAAACATCCCTAGAAAAGTCAAGAGAAAACTTACAGATTCATTAAGTAGTGCCGGACATCGATTAGGCATCTACCACCCCTACGCCAAGAATGCTAATCAACGGACCCACCCTTCTGTCGGGAGGCAATGCCTAGGCTAAATTTCTCAGCCCTGGTGATTCCAGGAGAAACGCAATCTCCCTAACAGAGTTATAGGTCCTCCATCACGCCGACCCAAGAGTCCTAACAGGAAAAAACTGCAGCCTTCAGAAGAGACAACCATATACAGATCTCCATGAGTCTGCCTGCGAAACCTACGCTCATGTGCAAATCCCAATTCGTATGCTATCCACAACCTGAAAGCAATCACTTACCATGCCTTGCTATATCTCTACTTGTGATGAGCAGGGGACAATTCCCTTAATGATTCAAATGCACCCAAGAATCAACCACACTTATTTTTTCACCACTGCTAAGAACCAAACTGATGTTCATCTCGACCAAGGTTTTAAGGTCATGATTCCCGCCAAACGCCAAACGCCAAACGATGAAACGATAAGCCATATAGCCCTGTGTTTGA
>Unigene000338|m.232 type:3UTR len:203 strand:- pos:1-609
CTGGCAAAGAGGTGCGGGTTAATTTGACAAGGACAAGCTGTACACCCTTGTGAGGTATTCCGCTTACAAAGAGGCACATCGCTCTGTTGAATTTATCAACCAACGGTCACCAAACAGATTTTTGTTGATTTGGCACCGAACGATAAAACCAAGTATCCGGGATATCTCCTTGACAAAACCCCATTCATTAACAAACTTCTTGTCTGAAGGTGAAGATTCATCATACTATGTATTCAACAACTTCTTGTTTGACGGTTAGAATGGAACTAGAGTTTCTTGCAGCTCAAGGTTCGGGATGAAATAATACAAGGGACAAACTCTAGCTTGCAATTTGCTTGGCGTTGAACTTTCTTCAAAGGAACATATTCCTAACCCGGAATAATGAAGTGATATTCTCATAAATCAGCCGAATAAATGACTTGTATTTAGGATCAACATTTGGCAGCAAGTGAAAACCCTCAGACTGATTCTCTCTCCTATGATCAGAAGTTGTTTTTTCCTTTATTCTACTCTATTTTTTTCCCTCCAGGGCTTAAAATAGAAACACAATATTTTGATTATGTGCGCTCGTATGGGAGTAGAACCACTACTTCCCTCTTCCCTCGAGAT
>Unigene000340|m.233 type:5UTR len:30 strand:+ pos:1-90
CCCCATTACCTCCGAATGGTCAGGAACATATCCTTATTTAAAACGACATATTATAAGGTTTGGCGGATAATATGGTACTGGCTGAAATAA
>Unigene000340|m.233 type:3UTR len:148 strand:+ pos:421-864
TATCAGCTCTTAACGTCGAAAAAGCTCTTCGCGGCATTGTGTGCAGCCATCACCGACGCAGATCACTATGGCAGACTTGGACTTCAGAGAGATTGTTCGTATACTGAGGTGCCAGTTGCATATAAAGGAAATGCGAGGAGGTGATAAATCAAGGATTGCCAGATGAGGAGCTGAGCCAAAAACTGGAGCTCTTAAAGGAGTCGTTCATGATCCTCTCGTCGGAGCAACAGAGAAGATTTTACGACTGGAGCTTATCAAGAAGTGGATTTTCAGATGGTGATACTTATGTATGGCCTTATGAGGTCGACAAAACACCGATGTCACCTGAGACTCCACCTGAAATAGATCCGGAAAACGTTGGACCAACAAGACTCGTTGGATACTTCATGTTGGCCTGGCTGGTTTTAGGATTTACATTATCGATTGCACTCAACCTATAAAGCC
>Unigene000342|m.234 type:5UTR len:521 strand:+ pos:1-1565
CAAAGTTTTGACTAGTGAGAGAGATCCAGCTAGCTGCTTCACTGCCGACAGCACTATCAGACTTGTGTGATCTTCAACCAATGCTTCATTGAACTTGCTTGTGTTTGATCAGAAGAAGAATTAGAGAGGCATGGAAGCAAAAGCTGGAATGGTGGCCGGATCAAAGAACCGGAACGAATTCGTCATGATTCGCCACGACGGTGAACTTGGGTCGAAGCCCGTGAAACCATCTAATGGCCAAGTGTGCCAGATCTGTGGAGATACCGTTGGATTCACAGCTACAGGCGATGTGTTTGTTGCTTGCAACGAATGCGCCTTCCCCGTGTGCAGAGCTTGTTATGAGTATGAGCGCAAAGACGGCAATCAATCTTGCCCTCAATGCAAGACCCGATACAAAAGGCTCAAAGGGAGTCCTAGAGTGGAGGGAGATGATGAAGAGGACGGCATCGATGACTTGGAGAATGAGTTCAATTACGCTCACAATAGTGGGAAGACACTGCGTCCATGGCAAGGAGAAGATGTTGACCTTTCTTCTTCCTCCAGACACGATCCCCAGCAACCCATCCCACTTCTTACAAATGGACAGCAGGTCTCAGGGGAAATGCCAGCCACACCTGACTACCAATCTGTTAGAACTACACACTCGGGTCCTTTGGGCTCTAGTGACAAGCGCGGTCATTCTCATTCCTATATTGATCCAAGCACACCAGTGCCAGTTAGAATAGTTGATCCATCAAAGGACTTAAATTCTTATGGGCTTGGAAGCGTTGACTGGAAAGAAAGAGTAGAAGGTTGGAAACTCAAGCAGGAGAAAAATATGATGCAAATGACCAACAAATACACTGATGTGAAAGGAGACATGGAGGGCACTGGTTCTAACGGTGAAGATCTGCAGATTGCTGATGATGCTCGCCAACCGATGAGCCGGATAGTTCCAATTCCATCTGCTCACCTCACACCTTACCGTGTTGTAATCATTCTCCGGCTTATTATCTTGGGTTTCTTCTTGCAATACCGTACGACCCATCCTGTGAAGGATGCATATCCATTGTGGTTGACATCAGTTATTTGTGAGATCTGGTTTGCTTTGTCATGGCTTCTTGACCAGTTCCCAAAATGGCAGCCCATCAACCGCGAAACCTACCTTGACAGGCTTGCCCTGAGGTTTGATCGTGAAGGAGAGCCTTCACAGCTAGCACCAGTAGATGTCTTCGTTAGTACTGTGGATCCTCTAAAAGAGCCTCCTCTAGTGACAGCCAATACTGTGTTGTCCATACTAGCAGTCGATTACCCTGTCGACAAAGTCTCATGCTATGTTTCTGATGACGGATCAGCAATGTTGACGTTTGAATCCCTCTCTGAAACCTCAGAATTTGCAAGGAAGTGGGTGCCTTTCTGCAAAAAGCACAATATTGAGCCTAGAGCGCCTGAGTTTTACTTTGCCCAAAAGATAGATTACTTAAAGGATAAAATTCAACCTTCTTTTGTGAAAGAGCGCAGGGCGATGAAGAGGGTATGAAGAATTCAAGGTACGAATAAATGCACTTGTTGCGAAAGCACAGAAA
>Unigene000342|m.234 type:3UTR len:119 strand:+ pos:3387-3744
TCCCCAGAAACCATGTGCTGCACCTGAAACAATTTTGTGAGGTATCCATCACTTCCACTCGCTTTGTGTATATTTCAAGATATTGAAGTGATCCGCAGCAAATTCTTTGTTATGTTGTATCTTCTACCTCACATATACAGAGACACCAAAGAACCCCTTGTATTACAGTGTTTGTTTGTTCAAGTATTAAGCTGTTACCAGTGTTGTGCTTGCTTGACGGTTGTCTTTTGTTTTTCATATATTATTATTTGTTGCCCATTTGGGAGAGGAAGTCCCATTATGCTAGGTAGGTAAAAATCAGAGTGAAAGCTTAATTTCTTTTAGTTTTATTTGATAATTGTAATTCAAAGAACAGCAG
>Unigene000343|m.235 type:5UTR len:289 strand:- pos:572-1438
TGTAGTAGTACAGGAGAGAAGTATGCTCCTATGCCATCAATGACCAGACAATGCTCCTTCAAATTAAAATTAAAATTTGCCCCAAAGTACTAATTCCTTCTGAAAGTTGCACTCACACCCACCATGAAACAGGTCCTAACATCAAAGTCAATAGATGCTTAATCACCATAGGAGCAAATGGCTTGGCGTCTTTGTCTTGCTCAACTGGAATTGGGGGTAATTATACTATGAACCCGAAAACGGATCTCCTCTTCTTTTCAATAGTCAACTCAATACCATTATAATCCCATGTCCACTTGCCGTCTGCGATTTTGATGGATTCGGCAGACTTGAACAGGTACACTATGTCCTTAAAGAAACCGAGCGACAACGCAATCCTTTAGCATCATATCTCAACTCTCAGAAAGAATCTCTCCAACAAATGGGCGGAACATAACAACCTAATTCTGTCAAGATTTGTAGGCAGCTCTCAAGGGGTCAAAAGCTTAATCTTCCAAGTGCAATAGAGAATTTGATGGTAATGCCTTTATGCATCTGCTAGTTGAAGTCGAAGAGATGTTTGAATACAAAACTATAGGGCACATAGAGTGGCACTTACTAAAACAAAATTAATGAGGGAGCTATGCATAGTAGTGTCCAAATTCAACAAAGACAGCTATGAGCAGAAATCACCAGGTACATGAGATGAAGCGGAGCTCCAAAAAGACATACTCCAGCACCTGGAGTATAGAGAACAAGTAGACGAGCCAGAATACATATTGTCGGAAAGAATTATTGTCGGAAAGTACAGGAGAGGTTCAGAAGTCTATTAAAAATATCCTTCATCTTGAGACCATCAATACCATTGGAGATGCATTCCAAGCTGCA
>Unigene000343|m.235 type:3UTR len:79 strand:- pos:1-238
GCTAAGGAAGAACATTGGACCTTCCTTACTATTGCGAACGGAATATGCCCTATGATTGTGCCGCAAATTGGGGAATCGATGAACCTATACGAATTGACGAATCTGAAATTAGAGTGATATACCAGAGATAGCCGCGAGGTGTGCGATGAGGAAGCCCACGGTGAGGGGCGATGTTCTTCGCTAGGAGGGAAGCTGTGTTTTCGAAAGAGGTGGAGGAAGGAGGCTAGAGGCGAGGGGG
>Unigene000345|m.236 type:5UTR len:187 strand:+ pos:1-562
GAGGAGCGGCAAAGATGGAGTGGTACTTCGTCGCTGCACTTCTCGCCATTCTCACTAGTTCTCAGGGCATATTAACCACACTCTCGCAAAGTAATGGCGGATATAAATACGACTACGCCACTGTTCCTTTCCTTGCCGAAGTTTTTAAGCTTGTGGTATCTAGTTTACTTCTTTGGAGAGAATGTAAGGCATCGTCGCCGTTTCCACGAATGACGACGGACTGAAAAGCGTGCGCTTATTTCCAATTCCTTCCATCATATACCTTATCCACAATAATGTTCAGTTTGCTACCCTTACGTATGTGGATACGTCCACGTATCAGATAATGGGTAATATGAAGATCGTCACTACTGGTATATTATTCAGGCTGTTTTTGAGGAGAAAACTCTCTAACTTGCAATGGATAGCGATTGTTCTGTTAGCGGTTGGAACAACTACAAGTCAGGTTAGAGGCTGTGGGGAGGCTTTATGCGACTCCTCTTCTCAGCCCCAATTCAGGGATACATGCTGGGTATCCTATCTGCTTGTCTGTCAGCATTAGCCGTGTTTATACAGAATTTTG
>Unigene000345|m.236 type:3UTR len:187 strand:+ pos:944-1505
TGGACTTGCCTGCCTCGGTGAAAGTTCTGCCAGAAAGCGTTAATGATGTTTCTGTTGATCGACCCAATTCTTGATATGTGACATCACACTATCAGCGCATTTTAGTGAGGGCATTAAGCTCTCTGCAATTAATGGAGCAGATCAGTTCTACTTGCTAATTACTTCATACAAGGTTGAAGTATTGATTACGAAAGAGAAAAACAAGTTACCAGGATGAGAATCATACTGGATACTATCCCCTCTGGGGATTTTGAGTCTGCCACGATTCCAATCATACCCTTCTGAGTCTGAACTCATTTTGCCAGGAAGATATTCATCCATGTAATGTAAAACTGTTCAATTTTGACATCCATGTGGCTTCGTTTGGTGGAGGTTGGTCAACCAGAGTAGTCAAAGGAAATGATTGGTCAATATCAGAAACAATAGTCCTAGCTCAGTGTTAATCTCTCTTTAAATGTAATTTTCTTGTGAATTTACCTTCACGTCGCTCGTTCTGGTTCAATATAGAGCATCTGGCGGTGATGCTCTAAATGTTATTGACATGGACGTCGGAGTTGTCTAT
>Unigene000346|m.237 type:5UTR len:431 strand:+ pos:1-1294
TCTTTCATCTCAAATTCCTCACGTTTCAATCAGAATTGAATCCTGCCCAACACCAATTCTTAAAATATAATCCGATCAAGTTTCTGATCTATTTATCGGCTTCCTGACTCCATTTCAACCTTAGTTTGGCCTGTTTCTGTACAGAACACAACAAAGTTTGTGTCGGCAATTCAGATTGTGCTGGGTTTCGATTCATCTACATATGTTTGCAATGGAAAGTGTGTGATCCATCACAACACCCCTTTGATGAAAAATCTGTTAACAGAAGTACCACAGGTTATGAATTTGAAATCGTCTTAGGAAATTTGTGGAGAGAATTAACTTGGAATATTTGATAGTCTGAACTCGGAACTTGTTCCTCGCATTCGGAGAGCTTGGGCACTGCAATAGTTGGCAGTGCCCATGGATGCACAACGAGTGGAACCCATCCGTGCAATACCATAACTTGTCGACCAAACCATTACTTCTCTCGTTGTCTCCCTCCACCAAATTCCAACGTCAACAACGCCATTGCTTTGGTGAAACTACTCCTGGGGAATTTCCATTGGTGCTAACCCCTCCATCGTTCTCCATGTTCTTACCGGCTGTAATTTGGACCCTCAAGATCTTGCAACACTTGAGGCAACATGTTCTTTCTTTAGGCAGCCTGCAAACTTTGCCCTGATTTTGAGCTATCCTTATCGGAACTAGCTGCGCTTGATATGTGCCGAAAAAGAGCCATATTCAAGCCAATGACAATAAGAACAAGAAGCTTTGAAACAGAGATGTGGTGGATCATGGAAGCTAGTCTTGAGATTCTTGCTGGCTGGAGAAGCATGTTGCAGAAGGGAGAAATATCATTCAATAGCAGGTCCTGGTCACAGCATTGCTGTGACTTCCAAAGGGGAAGTGTTTTCCTTCGGCCAGACAGCTCTGGCCGCTTGGCCATGGCACTTGGATGAGGAATGGCGACCCGCCCAATCAGGTCGCTTCAAGGAGTCCGGATTATACAAGCTGCAGCGGGAGCTGGCAGGACAATGCTGATCAGTGATGCTGGACATGTCTATTCATTTGGGAAGGACTCTTTTGGAGAAACAGAATACGGTGTTCAAGGCACTAAGTTGTTAGACTCCACACCGGATTGAGTCCTTGAAGAACATTTTTGTTGTTCAAGCAGCGATCGGGAATTTCTTTACGGCCATTCTTTCTAGGGAGGGAAAGGTGTATACCTTTTCTTGGGGAAAAGACTCTACACTTGGTCATCAAACCGATACCAGTGATCTGGAGCCTCATCCTCTCTTGGGCCCATTGGAAG
>Unigene000346|m.237 type:3UTR len:280 strand:+ pos:1751-2591
GCATACGAATGTGTTGACACGGAGCTAGTGACTTCACTGAAGCAGGTGAAAGAACGAGTTGTGCAAATTAGCCTCACAATCAATATTGGAACGCGCACACTTTTGCGCTGACAGAATCGGGGAAGCTATATGCATTTGGTGCAGGGGACAAAGGACAGCTAGGGATTGAACTTTCCGGGCAGCAGAATGAAAGGGGAAACCCTGAACGTGTTGATATTGATCTTTCTTAGAGACTGGGATCGGCGCTTCAAGTAATGTGACAGTGTCTGCCACGTACTTCTTTCGTTACCAAAGTTGTTTAGCTATCTTTGTTCATTTGTAAATATGAAAGACAGGATTGTTGAAGGATCAAGCTTGGGAACAAAAAACCCTTATCAGAGCTGGATCATCAGCCCTTTATTTAGTGCTTGGAAATTCCAAGTTGTCGAGAGGCCCTCTCTTCCATAATTCATCGGCACTTCTCCAACACAGGTTAGGAAAGGAATTTTACTTTCGGCTGGTCTAATGGACTGTGGTGGGCAACTTGCTGGATAGATTGTCGTATAGGTAGTGCTTTCCAAGCTACCGATTGCATGCGCTTCACCAAATCAACTGTGAACGCTCCCTTTTGTAAACGTTGGGCCAAGTAAAAGTATCTTCTGGGAAGCCAAACAGAGTTTCCACGTGGTTTTTTTTTAAAGGAGACCCTATTGTCTTTGTTTTACACGTGTCCATCTTTATAGGACTGGGTCTGAATATATAGGTAAGAAAGAATCTTTCCCCCATTGAAGCTCTAAAAATTTAGAAAAACCCACGCAAGTGGGTATACCACGCTAGTTATATTGTATATACGAGGAGCTCA
>Unigene000347|m.238 type:3UTR len:403 strand:- pos:1-1210
TTTATTCTCATAGTTTGGTTAGAAAGTATGCATGTGAATGATACGTACTTAGTGTACATATCAAGGACAGATTGTGAAGTATGACCCAAATTTCTAAACAAGAACCAACTCGGTTATTAATGGAAACTTAGTCATCTTCTTCCAACAACATTTGTGTAGAAAAAAAAAAGCACAGGAACACAATATCATTAAACAAAATAAGGTAGATCCTATAACACCAAAATCATAAAGTACAATCAGGAAACTTATCAAAACTTTACAATTAAGGAAACTTATCAAACCTGATAAAGAGAAGTACTGGTGAGAACGTCAATCAACAAATGGCGGATACCGCGTGTTCTCCCCTGCAAAGGGTTGGAGCTGTCAACCCATCTACTGCCACCTTTCTAGAGGATGCTTTGTGAGGGTGCAACCACTCAGAGGTGATGACGGTGGTGAAAGGTGTTAACAGTCCTGCATGAGGAAATCTATGATGAAGGGAGGCAGCGATGGCTGAGGCAGTGGCGGAAAATAAACACAGTTGAGCTTGGCAGCACTCAGGGTGATCTAGCATCCAAAGATACACTCGAAGCGGCGACCAAAAGACATTGTAAAGTACTGTCAAGCAACATATAGGATGAACATTAGTGGTACTATCAACTGTTGTTGCAAGTCCTCCAGAACCACTGTTCAGAATTGATCATCAGAAACTGGTGCTAATTTGTCTCTGCTTGGCGCATCGACTGTAGAAAAGATTGCTCCTTTGCCTAATGAACTGGACGCATATCCACATCACCCCACCTAATAAACTGTATGCTCTTTATTCCTTATAAGCCCCTAAACACGCACCTAACACTATATTCACGATAGTTGCACCTACATTTTGAACATTTGAGCCTGCCTTACTGTTCAATGTGGTCTAATCACCATTCACTACACACACACGCTCAATGCTCTTACATGCCCCTCAATATCCACACACCTGGCACCTGAGTGACCCTAGACAAACATATAACAAATTATTATTATGAATGGTCAATTATAAGATGGAAGAAAGAAAAACATCTCACCTCCAACCAAAACATACCCCTCCAATGTTAAGTGGGCTGCATAATACCTTTCTTCAACTTGTACGTGAACTCATAATATGCCATTTACCTAGAAAAACTATTTCAATAAATATTGAAGCTTAAATACAAACATAAATGTAGATACACGTGCCTACAACACT
>Unigene000348|m.239 type:3UTR len:64 strand:+ pos:1580-1772
CTGTATAAATAGCTTGATTGCTCAATAGGTACAATTGATCTTGTATTTGTATCCTTTTATATGTCTGTAATTATTTCTCCATGTTAAAATCCTTCCTGAGCTTCTGGGAATTTGTATGTAGCTGTTGCGTTTCTGTTCATTTGTTGCCGAGAAATTTAGCATTTGGATTCCAGGATGCGCTGCATGTAAGTGA
>Unigene000350|m.240 type:5UTR len:272 strand:+ pos:1-816
ATGATCCAAAATGCAGAGATACAAAAATTAGCCGAGGTGCCACCAGAAATAGAGTGTCTTCCACTCGATAAGATGGTACAACGAGCTGAGATAATTACAGCTGACCATCTGCCGGAAGCTGAAGCATCGAGAGTTGAGAGTTTGTCAAGCAACGGTCTCCACTTCATTCCAGTGAGTATGTCCGCACAGAAGAGGAACGTAAGAGCATAAGTGATGTCTTTGAAGATGAGAAGAATTACGATGATGGACCGCAGATTCCTGTTATTGATTTGAAAGGTCTTGATTCAGAGAACGGAGTCGTACGGGAGAATTGTAGGGAGGAGATGAAGAAAGCTTCCATGGAGTGGGGTGTCATGCATCTGATTAACCACGGTATTCCCGAGGATCTTCTAACTCTAGTCAAGGAAGCCGGTAAGGCCTTCTTTGATCAACCGATGGAGGAAAAGGAGAAGTACGCTAATGATCAGTCCTCGGGAAAAATTGAAGGATATGGAAGCAAGCTTGCAAACAATGCTAGTGGAAAGCTCGAATGGGAGGACTACTTTTTTCATCTCATTTTCCCGGAAGACAAACGTGACATGTCAATGTGGCCTGCAACACCAAGCAATTACACGGAGGTGACGAGCGAGTATGCAACACGACTGAGAGGTCTAGTGGCGAAAGTGCTGTCAGTTCTATCACTTGGCTTGGGACTGGAAGAAGGGAGGCTAGAGACGGAGGTTGGCGGCATGGATGACTTACTAATGAAACTGAAGATAAATTACTACCCCAAGTGCCCACAGCCGGAACTGGCCCTCGGAGTTGAAGCTCACACTG
>Unigene000350|m.240 type:3UTR len:88 strand:+ pos:1471-1735
TATGAATGTTGTTCACAGTACTGTTCATTCACATAGATGGGCCTTTGGGGCGTGTGAGGGCAGTCACCTTCAAAAATTTTGGGAGTACCCTTAGTATACTATGCATCGAGCAAGAATTTTTTCGAAATGTTGAATGCTCACCTCTCCAAGATTTTAACAAAAATCCTTCGGGCCGAGTATCTCGCCCTCTCTAAGGTAAATCATGGGTTTGTCTCCGACTGTTCATTGGTATATTCATCATTTTCGTTTACAACACTATTTACGT
>Unigene000351|m.241 type:5UTR len:612 strand:- pos:1498-3335
CTACAATGGAATAGGAGCCTTCACAATTTCCGGCTTCAACAATAAAATACCACTGAAAACTGTCCCTTCTGTTCTCAAACATTCTCATGACTTTAATAACTGAAATGTTATTGTGTACACAATTGAAAATGTTTCTTAAGTATTTTGCGAGGCTTTTACTGCCTACACATTAATTAAGAGAACCGGTCAGGGGAATCCAAGGCTATATTTGATAGAAGAAATACAACATTGAACTTTGCGCTTGGAGAGATATTAAAAATGTATGTGGAAGAAGATGGAGCGCACTTTAGAATCTGAATCAGGATCAACAGCCATGGCCCAGGCAAATTTGGCGAGAAGCGACTTGTTGAATATCTTCTCAATGGGACTTCCTGCCGTTTGCACCATGCAACTGATATTCTAGGATCAGATAATTGAGCTAGAAGTGCCTAATGCAACAGTTTGAGATCCTCTTTGGTCTTCATATCACGTTCCATTTTCGCATTTTTTGCATTTTTCTTCAAACATCCTCTAACACTTCTCAAACTCTTCTTTGTCTTCCCATCAGCATCCTTCAATGGAGGTTCCCTTCTTCGCTCTCATCAAATCGCCTTAATCCGTCCATCACCAGCCCTTCAAATCTCGTTCCTTTTTTTCAGTCAACTTCTACCATTGCGCAGAGTGAGTTTTGAGACAGAACGTTGATGATGCATCTGATAGCCACCTCCTTGTTTGGCTTGATTATAAACAACAATCTCTCCTCCACATCACCACCCTTGCTCTCTTTATTTAACATCTCATCCAAAGTGATAGACGATTGTAAGTACGGAACACCTTTGCTGTGAGACCAGGCATAACTCCTTAAGCTGAGCATTTAGTTTACTGGTATCCAACCTGTCAAAAAGATCATCTCCCTCCTTTTTTTGGATCTGAATGTGGCCGATTGCTTCATAGACAGGTTGCTCGACCTCAACAGTGTTAAGTATCTAATGGAATCCTTACCAAGGAAGTCAACTGTAATTTGTTGGAATCAGGCAACAATTTGACATTTCCACCTTGAGAGTACAGCAGCCAACTGTGTCAGCTTCATCATCATCCTTTTCATTCCGCCTGCCCTAAGAGCTAACTTATCGATAAGATAGAGTTGCAACTGCTATTTGCCGCTTCATAACATCTTTGTTCTTTAAAATCCTTTGTGTATTTCTCGTATGTATGTATGTAGTCCTTAAGCAACCCTAGCCTTCTCATATTTTCTTTTGTCACTCTGACCTTTCAGTGCACTGCTTGCAGCCAAGAAAACATATTTGAACTCTTTTGGATTGATAGATCATTCCAAAATGCTAACCATGTAACAGTGTTGTCATGCTTTACTTCCTTCCACCTTTCACCGGGATTGGGCACTCGGAACTGGAGAATCTCTTCCTATATTTATAGGATATTCCCGTGGACAATACGCTTTTTAAGCTTGCCCATCTTGGATGCTCCCCGCGGCACACGAACAGTCCAGGAGTTCAACTCTGAAGTTACCAACCTTCTCTTTGACGCCATCAACAACTGCCCACATGTTCTTCTCTCTTGCTTCAATTTTTCTTCCTTCGAGCTTTTTCTCTTCACTAGTCATTTGTTTTTTTTCTTCTCCTTCTCCGCCTGATGCCAGTCATATATTGGGGTGAATCAACAAGCTCAAATTTCTTATCACATGATTTTTCCCAGTATCATCTCCAATCATTCATGAAATTCTCTACAAATTTGGCTTGGATGCGTAGTCGGTATCTTTCATCACCGCAAAACATTGTAGCAACCTCTTCTTGTTCAGGAGTCAAATCAACAGGCTGCCCGCTGTAAAAGCATCTTATTCC
>Unigene000351|m.241 type:3UTR len:384 strand:- pos:1-1152
ACTGAATTATTAACATCAACTGAGAGGTCTCTTAGTTGAAAGTTTAGGGACTTGAGTTCGTTTTTCCCTCTTCACAGAACCATTTTGCTGGATTTTTGATACCAAAGCTTCTCTTCATCCAAGTCATATGATGCTTACAGATGCAGTCCCTGTCGGTTTCAATTTGAACTTAGAGGACAAGGGCATCTCATCTTCTGAATCTTCAGGAGGTTCTTAACATCAACCTTGTCTTTTCAGACCGTGATGAACTCGGACCAGACACCTGGAGATATGGGTGGGTTTACTCTTTGGTGGAGCGGCTGAACCCATCGAAAGTCTCTTACTCAGCGGTTTATCATCATCTGAATCCTCAGAATCAGAATGGGGCACACTGGAGATTTGTCCAAATTCCGCTTTTCCGTATTGTTATTCTCCAGTTCTTTCCTGAAGGTTGCCCTGACTTATCAGCTAACGGAGTAGAATCCCTTCGAGTTATTTAATTCTTTTGAATTCGCCCCAGTTGATGCCACATTTTTTCTGATGGTTGTCTTGACTTATCGGCTATCGGCGTTGATTCCTTCGAATGAGTTAATTCTTTCGAATTCGTCCAGTTGATGTAGACGTCCTCTCCAAATTTTTGGGCGCTGGGGCCTTGGCTTATCACCTATCGGAGTTGATCCCTCGAGTTCATCCCACTTGACGTAGACGTCCTCTCAAGTTCTTTCCTGATGATTGCCTGACTTATCGCCTAACGGGGTTGATTCCTTCGAGTGAGTTGATTCTTCAAATGCGTCGCAGTTGACGTAACGTCTTTAAAGCCGGTGAAGACCAGGCCTCCCTTCTGCGCAGTTAGCTCTGGCCATCGGAGTATGCGTATCAGGGGTTTGCTTCTTGACAACCCCTCGTTTTTCTGCAGAGGTGCTCTCTTTAGCTCGAGTTGAGTAAATTTGTCTTGGACGGGGCCTTACTTCTGAACATAAGGCTCCTCGTCCTCATCGTCGTCGTCATGAATAATTGTTTTTGTTGGTAGCGTCAAGAGCATTGTCACAATGTGGAAATAGTTGCATATATCACATTCTTTTGGGCTGGAGGATTCCTGGTTCCAAAGCTTTCTGTTGGGAATCAAAATCAAATACAAAAATCGAAATCAGAAGAGCTGAATCGAGTGAATCA
>Unigene000355|m.242 type:5UTR len:572 strand:+ pos:1-1717
GTCGATCCTTGAAAGCTTGGAAACCTCAGGTTTGTTCTTCTACCATGGCAACTTGTCATTTCTCAACTGCTACTAGTCCCTCTCTATCTCATCAAAACTCTCACGATTCGAAATCTAATTGGAGGACAATTTGTGGATTCTGAAGCAGCTTCGTCCATTGATGTCTTAAACCCTGCTACACAAGAGGTGGTTTCTCAAGTACCACTAACTACTAATGAGGAGTTCAAAGCTGCAGTAAGTGCTGCAAAACAGGCTTTCCCCTCATGGAGAAATACGCCTGTCACTACCCGTCAGCGCATTATGTTTAAGCTCCAAGAGCTTATTAGAAGAGATATGGATAAACTCGCCATGAACATCACTATGGAGCAGGAAAACATTGAAGGACGCCCATGGCGATGTGTTCCGTGGTTTAGAGGTTGTGGAGCATGCTTGTGGAATGGGAACTTTGCAAATGGGAGAGTTTGTTTCTAATGTCTCCAGTGGAATCGATACGTATAGTATTAGGGAACCACTTGGAGTTTGTGCTGGAATAGCCCGTTCAACTTTCCTGCCATGATTCCCTTATGGATGTTTCCATAGCAGTCACATGTGGCAATACTTTTGTCTTAAAGCCATCGGAGAAAGATCCTGGGGCTTCTATGATTCTCGCGGAGCTGGCAATGGAGGCTGGCTTGCCTAATGGCGTCCTTAACATTGTTCATGGAACCAATGACATCGTCAATAATATTTGTGATGATAAAGACATAAAGGCTATATCATTTGTTGGTTCGAATACGGTGAGTTCATCCTTGCTCAATTGTTTAAGATTTTTCCCGTTTCTCTAATATTGCAGCTATGATCTCTGGCATGCATGGCTCTGGGTTTCAAAATGGAGTGCAGAAGCCAATCGGTGAATTATCCAATCTGGTTGATTATGTGTTAGGGACCCTGTTAGACACAGTTTAAGATGTTGGTTGCTTCAGGGGCCCGGCTTCCAGCTTAGTTTCATAAATTTGTACCAGCTTCTGCTACGATCAGGGTTAGAAACATGGTGGTATCCCTGCACACCATAAATTTATAGACATTTCATAAGCCTAAGCCAAATGATTTTACCGGCCTACTAAATGGATAAACGTCATCCTCTTCATATTTTCTTGTACCTTATGTGCTCCTTGTTTCCTTGGAAATACGACTCTTCTAAGCGTCCAACATGATGGCATTATTGTCTTTACTTCTGTTTATTCTTGTAAGGTTATCATTTGAGTTGTTGCTGGCATCACGATTGGCTTTACCACAGCTTTATAGTTACATGTACTTACTTTACTATGTTTTTCAAGGCTGGAATGCACATATATTCTAGAGCAGCAGCTAAAGGAAAACGTGTTCAGGCTAATATGGGAGCAAAAAATCATGCAATTATTATGCCTGATGCCAGTGTGGATGCTACTCTAAATGCCCTAGTTGCAGCTGGTTTTGGTGCTGCTGGGCAGAGGTGCATGGCACTCAGCACAGTTGTTTTTGTGGGAGACTCAAACCATGGGTGGATGGATTGCTTGAGCGTGCCAAAAACCTTAAAGTAAATGCTGGGTGTGAGCCTGATGCAGACCTTGGTCCAGTAATCAGCAAACAGGCGAAGGATCGGATATGCAGATTGATCCAAACCGGTGTTGAAAGAGGTGCTAGCCTTGTGCTTGACGGAAGGAACATAGTGGTTCCTGGTTATGAGAATGGAAACTTC
>Unigene000355|m.242 type:3UTR len:38 strand:+ pos:2141-2254
AAGAGTTCGGAGTTGAACGGGAAAAAACTTACAAGGATTAGAGATTCACATCATTCCTGCCCTGTACTCATCACTGCCATTAGTTTGTTTCACCTGTACAATGACCTCAGACAA
>Unigene000356|m.243 type:5UTR len:230 strand:+ pos:1-691
ACTTCGGAAGTGGAACTTGTGCAGGTGTGGTTTCAACGTAGACAACTGAACTCGAGGATTGGTCTGAGCCAAAAACAAGAAGAGAAAGAACAGAGGTACAATGGGAGAAGAGAGATGGTGGTGTGGCTATATGGAGGTGGAAAGAGGTGACGGCAGGGCCTCCTTAGATTTCCACTCCCGAGTCCTACCTAACCCCGCCCCCTCCTAATATAACAGCGTTCTTTTCTTCCCCACGCTATCACTGGCTTCCTCTCTCCCATTGTACCTCGCTCTTCTTTCTTTGTTTTTGGGGCTCAGCCAATCATGTTCAGTTGCTCTGTTGAAACCACACCGCCACAGTTCCCACTCCGAAGTAAACAATGGAACCTCTTCCGAAACCTTCACCTTCGATCAAACTCCCAGAATAACCACCCAAACACCGCCCTCCACACGTATGTTTTGAGAAGATGTCACAGTACCTGACAGAACTTTTTAATACACCTCTGACTCCAGAACCTACTCCTCGCGAAACGCATTACTCTGCCAGAGACAGCAGGCCGGTTTATCTAGATTGGGGTGAGCAAGGGCGATGTCATCATGATTCTCCGCAGAACTGTGCTGAATTCGCCTTCTCCTTCTTGGGGCCTCCATGCTTGGCGCGAATAAACCACCACTGCCAATCCATTCTACACCTCCGCCGAGATTCTAAGCA
>Unigene000356|m.243 type:3UTR len:364 strand:+ pos:1232-2323
TGTTGTCTGGGGCAGCGCCACTGGGGAAGGAGCTGGAAGAGGCCCTCAAGACCAGACTCCTCAGGCCATCTTTGGACAGGGAATGGAATGACAGAGGTGGCCCATTTTATCAATGTGCTCTGGTTTTGCAAAGTATCCCTTTCCAACCAAGTCAGGCTCTTGTGGTACTGTGGTGAGAAATGCGAGCTTAAGATATTGATCCAGAAACTGGTGCATCGCTTCGGTATAACCAACCAGGGAGATATGCATTCGTGGACCTCAATCATGAAAGGTTACTGAATGATCCGAAGCAGCAACGGCTTTACTTTGATGTGAAGGTTGGCTCCACACAGGTGACATTGGTTTTGTAGACGATGATACGAAGTTTTTCGGTGACAGAGTAAAAGAGCTTATACTACAAGGTTCCAAGTACCACCAGCGGAGCTTGAAGCACTTCTGTAGGTCTCATCCATAGCAGACGCGGCAGTTGTGTCTCAGCAGGACTAGCAGCAGGAGAAATACCCTGTTGCATTGTTGTGAAAACAAATGATTCAGAGCTCACCGACGAGGAAGTTAAAGAATTCGCCAAACAGGAGTATTTACAAGAGGCTGCACAAGGTTTACTCATCCATGCTATTCCAAGATCGCTGCTGGAAAAATTTAAGAAAAGACCTCAGAGCCAATTGGTTTCGGTGTCGTAGGTTGTCTATGTGTGAGGAGGATGTTGCCATATTGCAGATCATTCCATTACGATCATCAGACTATTTGTACACTGATATGTATTGCACTGCCCTTGAAAATTTTAAACTGTGTTACCTTAGAAGTTCCTATAAGAGCACTCCTAATGGGAGATAAGTTCATGTGATCAATTTGTTGAGCTGGATTATGCCAAGTCAAGCAAAACGAGTTTTTCATTGTGATGAAATACGATTTTATCGTGTTGAATCTGTCACAACCCATGGCGAGAAGAAATTCGGGATAGATTTGTTAGGGCCACCTCACGCACAAACGAATTGTTGTGTGAGTGAAATTTTCATTTAAATTAATCATATACTGCATTTCAATTGCGGTGTGAGGAGATTTATTTTTTTTTTCAATTTAAAGTGGTCTTTG
>Unigene000357|m.244 type:3UTR len:763 strand:+ pos:490-2779
GCAGTAACTTGTTCAGTGGACTACTGAGCTTGAGGCTGCCGCGCTTCCAAACTTGAGAGAACTGAAACGGACGACAATTTTCTCAGTGGAGATATTCCAGAGACATTGCAGTCTCAGACAACTGCGGCAGTTGTCGCTTCGCCAGAACAGATTCTCAGGTGAGATTCCGCAGTCATTTTGAATTTAACTTATCTGGAAGTCATGGACTGCGTAATAACTCTCTGTCAATGGAAATTCCAAGTGAGATTGGAATTTTATCCAACATTTCAACTCTGGCATTAAGCAAAATGAGTTGACTGGTGGAATCCCTTATTCGGTTCAGAAATTGCCAAGCGGTGAACCTTCAGTTAGATAGTAACCTGCTCTCAGGTGAAATTCCTATCTGGTTGCTTGGCATCTCGTCGCTGAAGATTTTAAATCTTGGAGGAAACAATCTTACATGGAATAACAGCGCAATTGCAGCTCCCAAGTGTAAGTTATCTCAATTATCACTGGGTCTTGCCGTCTTCACGGACCCATCCCCTACTGGATATCCACTCAGACGACTCTCGATTTCTTGGACCTTAGCGAGAAGACTCGTGGGAACCTTCCCTTTATGGCTTGCGGAATTGAACCTCGGAACTATCATCCTGTCAGATAACAAGCTTGTAGGTCATCTGCCTTCTCTCTCTGTTTCAGTCTCTGAGTCTATCCGTTCTTGCTTGTCAAGAAACAATTTCTCCGGTGAATTGCCTCAAAACATGGGGATACAACGTCTATCATGATACTTATCTGGCAAACAACAATTTTCAGGTCCGATTCCTCTTTCACTGTCAATATTTATCGCTGTTATGATAGACCTGTCACAAAACCAATTTTCTGGCAACACATTTCCGAGCTTTAGTCCCAAGGCATTCTTGCTTATATAGATGTCTCTTCCAACAGATTAACTGGCCTTGTCCCAGTAGAGCTTCCTCTAGGGACTAGGATACTCGCACTCGGCAAAAATGAGTTTTCAGGTCCCTTGCCTCAAAACCTTAGCAACTTGAACCAACTTGAGCACCTCGATCTCCACAACAACTTCATTACAGGCGAACTTCCGGAGTTCCTCTCCCAAATCCAGCCTACAAGTTCTGACCTACGAAACAATTCCCTTAAAGGCGGATCCACAATACACTGTTCAACCTTAACAGTCTCCGCATTCTTGACCTCTCTATCAACAATCTCATTGGAAAAATACCCTCAAGCATTGGAGGTCTTGCAGCAATGGTAGACAGTCCCACCACTTTGACCTCAATATCCGATATGTTCACCTTCTTTATTGAGTTCAGTGACTTGACTGTGAACTGGAAGAAGTCACTGCGAGGTTTATCTAATCGCAACCTTGACATATACTGCTTCCTGGACCTGTCAAGAACAATTTGTCAGAAGAAATTCCAACTTCACTTGGCCTGCTCAAAGCTTGAAGTTGCTCAACATCTCGTATAACAAACTTCAGGAAATATTCCTAATATTTCGGTGGTTTAGGGAATTTAGAGAGCTTGGACATGTCACACAACTATTTATCTGGAGCGATGCCGCAGTCATTGGCAAATCTCCAACAACTTGGTACTTTGGATGTAAGCAACAATAAGCTTGTGGGTCAGATTCCGACGGGCACCAAATGGATAGGATAACGGATCCGAACTCTTATGCCAACAACACGGATTGTGTGGTATGCAAATACAACTACCATGTCCAATGGCATTGCCGCCAGAATATTGCCAGGGAAGATAGCCACAGTGAGGATAATTGTTTTCATGGAGTGGGGCTGGGATTGGATATCCTATTGGGGTAATTTCAGCAGTAGCAGCTATCTACTTCTCTGGGCATCTCAATATGGAACGGAAGAGTCACCAACATAGACTCGACGAAAAAACATGCTCCATAGCATCAACTCTGTGACTTCAGCCTGTACGCATTCCCCAAGTAGAAAAGTAGTAGTCAGATATATGAAACTTAAATGTTGTAACTCCTAGGCGAACGTTACACAATAAGACCTTATATCGGAACTTAAAGTAGTGACAGACAAGGTCTTTGATGCAGCTGAAGCTGCAGAAAAGCAAGCTCTATCTGCTACTTCCAAGGAAACAAGCAGAATGGTCCGCAACAGGTTTGGTGAAGTGCAAGAGAGGCCAAAGAAGACGCATTTGTAACTGCAGGTCATTTTGCTGGGTCAGCTGCAGTGAAGTGTTCAGTAAACAATATTACAAGTTAGAACAAGGACTGAGACTCAAGCTCCTCTGAACACAGAAAATGATCAAATGTTTTC
>Unigene000358|m.245 type:5UTR len:25 strand:+ pos:1-76
TTTGAATCTGAGAGAAAAAAAAAGAGATGTGTGCATGAAGCTGTGGATCCGCGGTTAGGAGAGAGAGAGAGACACG
>Unigene000358|m.245 type:3UTR len:294 strand:+ pos:599-1480
AGCATATGCACAGTTTCAGCCCACCGTATGCACACAATGATGTCAAGCCAGGTATATTCATCACACGTAGGAAAGGACAACCCCCACTTGCTATACTGATGGACTTTGGAAGTGCCAAGCCTGCAAGAAAGCAAATTCGATCACGTGCTGAAGCGCTACAGTTGCAGGAATGGGCAGCTGAGCATTGTTCTGCACCTTTCCGAGCTCCGGAGTTGTGGGATTGCCCAAGTGATGCAGATATCGACGACGAACAGATATCTGGTCCCTTGGATGCACTTTGTATGCCATAATGTATGGTGTATCTCCATTTGAGTATGCTCTTGGGAATCAGGAGGAAGCTTGCAATTGGCTGTGGTAAATGCACAGATAAAATGGCCTGCTGGACCAAATCCCCCTTATCCTGACGCTCTCCATCAATTTGTAAAGTGGATGTCCAACCACAGCCTGCGCTACGGCCTCGCATTGACGATATCATCATTCACGTCGGCAAGCTGATCACCAAATTTTCTGCTTGATACAAGACTAGCTGCAGTTATCTCTGGAGACAAAACTAGGACCTGATCGTTTCAGTCAGGTGAAGCACACTTTGCAGAGCATATAGAGGAGCCGAATGTGAATGCATGTTCACGAGCGTCACTTGTCATGCGCGCCAACACTACATTAAATTCTGTTTGGGCCAAGACCCCTGGCAGCAATATCAGCATCTCCCTATATGTTTGAACAGATAATTTTCCGTAGATGTATGAATGTGCATCCGTTCAATGCCTTTATCTCTGTTATCTCTCTTCAATTTATAGTCAACAATGTATTAAGAGATGGATTTGAGTTCAAATTGGATATAATACCTGAACTAATAAAACGACCAGCTCAAGCTCCGCCTGC
>Unigene000360|m.246 type:3UTR len:98 strand:+ pos:428-722
AGAAGATGCAGAGCTGCTGGAAGGTGCTGATGCTTTCATTTACCTGCTACACGGACTCTACGAGTTACCAACATCAGAGTTGCAAATGGGATTATATGCTGCGCTGTCTTTATTTCTATCCTTTCTTTCATGTTTACTTGACGGCCTTCTGAATTTTGTTTCATTTTCACATTTGCTCTAGTTTTAAGATGTAGATTTGAGTGGATTTCTAATTGAATTCTGGTGCAGATACTGCCATGTTTTGAATAGGAATCAATGTCATGTACCTAGATATACAAGGTATAACATGTTTTGA
>Unigene000361|m.247 type:3UTR len:214 strand:+ pos:756-1397
ACGCTGAGAATTTAATTGGACTTCGTCTTTACAGGCCATCGACTACCAGCACGCAGTATAGGGAACACGTGAAGGATCTCTCATGTCTGTCAAAGAATCTGCGCCGCACTGTTATTGTTGATAACAACCCATTTAGTTTCCTATTGCAGCCACTGAATGGAATACCATGTGTACCGTTTTCAGCAGGACAACCTTATGATGACCAGCTATCAGAGGTCCTACTCCCTCTTCTAAAGCTCCTATCTTCTCAGAAGGACGTAAGGCCTGTGCTCCATGAAAAGTTTCATATGCCTGAGTGGTTCCAAAAACACGGAATACCTGCATCCTGTTGGACATGAAATTGAAGTTTGATGGTAGGAAAATTCTGCTGTTCTTAGGGTACCCGACGCAATTGGAGGAATGTCTCTGTTAAGTTGGCAGGCTAGTGTATATGATCAGTCTACCTCAGGCGCTGTTGATAAATTCAAGGATTCATATGGCCTAGTGTCGAGGTCAATTCATCCTATGGCAATAATTGCAGTCATTGTTCAGCTACATTTCTGTTATATAATTTATCAATTGCGATGTTCTATAGTTTTTTGTTATCTCACTTCTGCTGGTGAGAAGTAGCAGTTGTACATGTACATCTCATTTTAAAGCAGG
>Unigene000362|m.248 type:5UTR len:76 strand:- pos:826-1055
ATGCCGGAAAATTACATACCAAAAAAAAAAAAGGAAAATTTCTCGGCCGGATACAAAACGAGAGATCACATAGCATAACTCTTGCGTGAATCGTTAACAAATGATTCACAATTACTCCTACAGCTACAAATTGATTTGTTAAACGAAGAGGTTCAACAGCTTTTGTTCACCCATCATCTCGTCTGAGCATGCCACGTCGAAAGTTGTCGTGACTGATCCTTCAGAAGGAG
>Unigene000362|m.248 type:3UTR len:100 strand:- pos:1-300
ACACTGATATTGTCGTTGGATTACCACTTCAAAATCAGAATTAGAGAGGAGATTTTGGGGTGAAGCAACGAGGAAGACAAGAAAGAAAACAAGACTTGCAAGAGGAAGAGGGAGGGGGATATATATGGAAGAGAAAAGCATATAAGTGTAAACTAACTAAGGTTAAGATAAAGAGGAGAGAGAAGAAGTGAGGTTTGGTTGGTGGGGTTTTTAGGTTCCAAAGTCCTGGGCATGAGCGGCTCCGTGTTTCCGCGAATGGGTGTCCCTCCACCGTTGGATTCTGATTCCTGCGTGGCTTCC
>Unigene000363|m.249 type:5UTR len:31 strand:+ pos:1-95
CTGTCGTAGATCATGTGAATTGCGCGTCGACTGAACCCTAACCTCGCAGAAACCACATCTCAAAGACTCAGGCCATACGTCCCCGCGTTAAGCCA
>Unigene000363|m.249 type:3UTR len:333 strand:+ pos:444-1444
TGCGCAAGATGGGCCGTGACATTAGTGAGGCTCGTCCGGATATCACACATCAGTGTCTGCTCACTCTCCTCGATTCGCCAATCAACAAGGCGGGCAGGCTTCAAATCTACATCCAGACTGCGCGCAACGTCTCTCCGGGTTAGCCCCACCGTGCGCATCCCACGAACATTCAAGCGCTTTGCTGGTCTGATGGTGCAGCTACTGCACAGGCATCAGATCCGATCAACTTCTTCCCAGGAGAAACTGATTGAGTGATCAAGAATCCCATCACCGATCACCTGCCACCCAATTGCCGCAAGGTCACCCTTAGTTTCGACGCCGAGGTCGTACGCCTGAGTGACTACATCGGTAGTCTCAATAAGAACGAGAGCATTGCAGTCTTCGTCGGTGCTATGCCAAGGGTAACGATGACTTCGCGGACGCTATCAAGGATGACAGCATTTGTATCAGCAACTTCATCTCAGTGCCAGCGTTGCTTGCAGCAAATTCTGCCACGCAGCAGAGGATGTTTGGGGTATCTTCTAGATGCAGCGAAAGAGTCAAACACGTCGTCATACTGCATACTGCATATGCCTCTTAGTCCTCGAAGACTATTGGCCCACCATCGACACCTAAGAAAGAGGAGAAACGAAAAGCACGGGAAATCTAGGCAGCAGAACACGCAGACGACCTAGATCGCAACATCGACAGTCTCTACGTTTACTGCTATTGATTTTGAGCGTATGCTTGAGTTTTCTTTTACAACAAAACAAAACCTCTGGCTCAACGTCCAAACATCGATCTTCTTTGAAGAATCGCGGAGCACTTCAACTTGCTCTGCACCACCTGTTTTCTTTTATCATCTTGCGCTACACTCTGTGTAAGTGCGAAACGTAAGTGTCATCCTGTCACTGTGACAGGAAGTGTACCCAGTGGTGTTCTAATCCAGCCTATCTGGTCTTGCCTGAGCGCTCAAAAGTTTACAGCTTGTGCGGCTCAGACGGAGCCTTAGCAACTCGTTT
>Unigene000364|m.250 type:3UTR len:31 strand:+ pos:375-468
TAAGCTGTGTGACTGTTGTGATAGTAGTAGATGGCGGGCGGGTATTTCGCCTTTCTTCTCTTCAATCAACGCCTGTGATTGCATTTATTGAGAT
>Unigene000366|m.251 type:5UTR len:48 strand:- pos:816-961
AAACTTTTACAAAGTTAAGCTTCCAGTTTCTGCCCTACAAGCAGAGCCTTTCAAATTTCTGGAAACTTTCCATTTGCAGGATTTCTACTAACCAAGCAGCAAACAAAGAAAAGAAAACCATATTTCCCGATCCCGACAGACCATAG
>Unigene000366|m.251 type:3UTR len:160 strand:- pos:1-482
TGCTGCATAAGCTCCATATCCAGGAATAACCCCCAACTACAGATGTTGAGATAGATATGATCCTTCCGCCGCCACCACGTGTTATCCGGTTAGCCGCCTCACGGCAGCATAGAAAGCTCCTCTAGTGTTGACGCTAAAGGTGTTGTCCCAATCTTCAACGGTAGTATTAACTAGTGTAGATACTTGGGGTCCAAGACACCGCGCAGTTCACTAAGAGTGAATTTGTGAACCGAAACCCTGTTCGGCTTTGTCAATAATGACTTTACTTGATCTGGATCCGCGATGTTGGCTTGAACTGCTATGGCTTGGGGTGATTGTCAGCGGATGAAGTATTGATTTCTGTGCTAGCGCAAGGGCTCCGGTGGAGCTAGAGGCATAATTGAGCACAAGTTTTGCGCCGAGTGATGCGAGGTGGAGAGATATGCTACGGCCAATGCCTCGCGAAGCGCCTGTTACAATGGCGATGCGGCCATGTAAAGACT
>Unigene000367|m.252 type:5UTR len:57 strand:+ pos:1-173
TGGCTTACTTTCCTCCACATTCTCCTCCAATTCCTTCCTCGTGTCTCCGTGTTTTCCTCTCTAGCTGGTATTAAGCGTATTCTCTTGTAATTGTGTTCCTGACTGCCTTCATCTGTAATTCAGTCTTTCTTGTTGCCAAGTGACTTCGAGGAGTTTTTTGGTTAGTGGGCATC
>Unigene000367|m.252 type:3UTR len:648 strand:+ pos:1233-3177
AGAAGCTGATGGAGGAAATTAAACAGAGTGACGAGATAATACTCTTTATTGATGAAGTGCACACATTGATTGGAGCAGGAGCGGCAGAGGGTGCCATTGATGCTGCAAACATCTTAAAACCATCTCTTGCCAGGGGTGAACTGCAGTGTATTGGTGCAACAACACTAGATGAATACAGGAAGCACATTGAGAAAGACCCAGCATTGGAAAGACGATTCCAACCTGTAAAAGTGCCTGAACCGACTGTTGATGAGACCATACAAATCCTGAGAGGTCTTCGAGAACGATATGAAATTCATCACAAGCTTCGCTACACAGATGAATCCTTGGTTGCAGCTGCACAACTATCATACCAATATATCAGTGACCGCTTTCTCCCCGACAAAGCGATTGACTTGATTGACGAGGCTGGTTCTCGGGTTCGGCTTCGCAACGCACAGCTCCCTGAGGAGGCCAGAGAACTTGAGAAAGAGTTGAGACAGATAACAAAGGAGAAAAATGAATCTGTCCGTGGTCAGGATTTTGAAAAGGCTGGAGAGTTGAGAGACAGAGAAATGGACCTCAAGGCCCAGATCTCAAGTCTAATTGACAAAGGTAAAGAAAAAACCAAGGCGGAGAGTGAGGCTAGTGACTCGGGCCCTCTTGTGACAGAAGTTGACATTCAACACATCGTGTCGTCATGGACTGGGATCCCAGTTGAGAAGGTGTCAAGTGATGAGTCTGACCGCCTCCTTAAGATGGAAGATACACTCCATCAAAGGATCGTTGGCCAGGATGAAGCTGTCAAAGCTATTAGCCGTGCTATCCGCCGCGCGCGTGTTGGTCTCAAAATCCAAACAGGCCAATTGCGAGCTTCATATTCTCAGGTCCAACTGGTGTTGGGAAGTCGGAACTGGCGAAGGCTTTGGCAACTTATTACTTTGGCTCTGAGGAAGCTATGATTCGGCTTGATATGAGTGAGTTCATGGAGAGGCACACTGTTTCCAAATTGATTGGATCACCACCTGGTTATGTTGGCTACACCGAAGGTGGCCAATTGACTGAAGCTGTTCGCCGTCGTCCTTACACTGTGGTTCTCTTTGACGAAATTGAGAAGGCCCATCCCGATGTCTTCAACATGATGCTTCAAATTCTGGAAGATGGAAGGTTGACTGACAGCAAGGGGAGGACAGTTGATTTTAAAAATACTATGTTGATAATGACCTCAAATGTTGGAAGCAGTGTAATTGAAAAGGGAGGTCGTCGGATCGGATTTGATCTTGATTACGATGAGAAGGACAGCAGCTACAACAGGATAAAGAGCCTGGTGACGGAGGAATTGAAACAGTATTTCAGACCAGAGTTCCTGAATAGGCTAGATGAGATGATTGTCTTCCGACAACTAACAAAGTTGGAAGTGAAGGAGATTGCAGATATAATGTTGAAGGAAGTGTTTGAAAGGCTTAGGGGAAAGGAAATAGAGCTTCAGGTGACAGAGAGATTTAGAGATAGAGTAGTTGACGAAGGATACAGCCCGAGCTATGGAGCAAGGCCTTTAAGGCGGGCAATTATGAGGCTTTTGGAGGACAGCATGGCTGAGAAGATGCTTGCTGGAGAGATCAAGGAAGGAGATTCCGTTATTATTGATGTCGATGCTGATGGAAATGTGACTGTGCTTAATGGAACTAGTGGTGCTCTGGACTCACTGCCCCCAGCAGTACCAGTGTAAACAAACCACTTATCCATCCAACACTCGAGGTACATTGTATCGTTCCTTTCAAATTATATACGCCAATAGAGTTTTAGGCTAGTCCGTTCTGTAAACAATTGAAACATATGAAACTGTTATATAGCCGAAATATGTTTGTATTTGGAGGTTAGGTTTGTTCGTGTTCCGCTAATTATGAGAATTATGGCGTACCTGTATATCAGTGAGAATTTTGCTTGACAAAGCAAATGCTCAACA
>Unigene000368|m.253 type:5UTR len:26 strand:+ pos:1-79
TGTTATTCACACCCATCTCTATCCACCTCCATGATAGGACACCACTCTTACTGCAGAAAAGAAAATCACTCGGGCTCCT
>Unigene000368|m.253 type:3UTR len:217 strand:+ pos:662-1313
CATCCGTCAATCTTATTGAGAAACTCATCATGCAGTAACTAGGAAACCTGCGTTTAGATGGCTGGGCATTAATGAGCACCAGAGAATGGCTCCTTGTCTTCAAAGAAAAGGGCATTTGGAACTGAAATAACAAATATGTGAAAAGGGATAGGTCGATTGCTCCGCTTGATGAGAGTATTGACCAGAAAAACTGAAGCAATTGCCGATATATTGTGAAAACTTGACACAAGTGTTTGATGGAAAGAAATTGCATCAACCAGAGCAGTTAAGAACAATTCCAAAGGTGTTGTTTACGGTCCTTTTTAGTCCTGTTGGTTTTGCAAAGATACTCAAATGAAGAACATGAAAAATTTACTGACTGGGAGCGACTTGCATCTTCTATCGTCCTCAATATCTCATCAAGCACTAGGTGACATATTTTCTCATATGTGGAAGCATGGAAATCCTGGTACGTCGAAGTCACCGGAAAGGAACATTACAGCTTATATGATTTCAATCTCTATTGCTGGCCAATTTAATTTGTGGATAGCATATGAATAATATCATTGTCAACCATCTTCTTTTAAGAATTACTAATAACAATGTTTACTTATACCAAAGAGTAAAGGTGTATGCTGCTCATGTGCGGCCTGCATATTGTAAATGACTATTC
>Unigene000369|m.254 type:5UTR len:481 strand:- pos:1130-2573
TTAGCACTATTATGCCTATACAATTTACAATAATGTTTGCTTCAATTTTTTTTTTTTCCTAATTTTACCCCTTAACCCCCTTTTGAGGGGCTGGTGAGGATCACATATAATATCATTAACCTATACACTAGGTCTAGAAACATGATCAACTCACTCAGATGGAAGTTATGTGCAGATGACACAGCTGACCGAAAGAGGAAACTAGCACAGTGATAAGGAACTCGAACCAATCAAACTCGTGACATGTGCTTGGGCAGCGGGATAAGGACCTCAAACCAAATCAAAATCGTTGACACTGCTTGGGCCTTTGTCTCCAGAACTTTCTGCATGGCGTAGTGACATCTCCAAGGAGATGATCCAGAACATATACGGTGATACATGATATCTCTGAAGTTTTCTCTGTTACAGTATAAGCTTTATAACTTTGTTCGCAGTCATGAACTCTCCAATTTTCCACAATGGCAAAGAGCTCCCTTTTTGTGGTAATATGTGAATAACTAGGCCTGGAATATATACTTCTGGTGGATCCCCATTTGGTGTTTCTTTGGGCAAGGAGACACCATCCACAAGTCGCACGGATGGACAACATCCTCTGTCTTAAAGAGCGGAAGAGAGAAACTACTTGGTATGTCATGGCAATGAATCATCAAAGCCTTCCCCTGAATACAACATTAAGTTCTCACTGGGTTCTGCATTTACAATAGAAGGGAAGGGCAGATCCTGTTCACAAGCCCCTGTAGTAACATGCTTAGGGTACTTTCTCTTACACGTATGGTAGTCTTTATCTTCAGTTGATGCATCTTCCTTGGGTTGTCCCACTTGCTATATTAAAAAGCTGCTGGGTGAGCTGTAAATCAATGCTGAATCAGCAGAAAATCCGTGACAATGCCGATATAGCAGCAGCACGGAGCCTCTAATTGAGTTAACTGAAAGGCGTGCCGAAAATTCTAACGGTAGCAAGCTTGTAACAAAGTCTGAACATGCTTGCAATGATAGGATCCACACACGGAAGCTCCCATATGATAGACACGCAAGTTTGGGTAACGGCTGTATAATCTTATTCCTAGTAATGCACCATAGCACCTCCAGAGAATGACCAACAATGCGAACCTTGTATCCATGACACTCACCTCAACATCCAACAATGAAGAAAGGAACCCAGCGGAGTTGTTATCTACAGGGTGACCATCAACTTGTAAGAACAAATCCCGAGTTTCAACTATTCCAGAATGCCCATAGTGTGGAAAAGACGAGATAACTCTTTGTTTTACTCAGGGGAACACGGTCACAATTTATTAGCCCATCCAAGTCTTCCATTACTAAGGGCATTCCCTGCATAAACCATCGGTAATAAGATCTTCAGGAGTCTCAGTTCGCGTACAGCATGACGATGGATTGTAAATGATGCAGCACCACAATAAGTACGCAGCTTCCACTTTGCTGA
>Unigene000369|m.254 type:3UTR len:251 strand:- pos:1-754
ACTCATCTTCTTCCACACACTTAAGTATTTTACACGTCCCAGACAGCATAAGCCTCACGGATCCATGATCAAATCCCCTGGTAATGAGCTCTCCATGCATATCATGTGTTAGTCACAAAGACCTCCACTTAGCACTCTGATCCCGCATACAGTGCAAATAGCCAAAAACCACACCATGATACATAAAAGCCGTGTGTGTTTTTCCCATCCATTCGTGTTGTGCTGAACCTGAAAGCAGCCACTTGAGTTTCATTATCGGAAACATATTTTACCATAATAAAATCAATAAGTGGCCCGACAAACTGCAATACATGATTATCATTCAAATCGGGTCCACCATAGCCATCTTTTATACCTCTCCGTCTTTCTTGCCGGATAACCGCGTCGACAGCAACAGACTCTCCCGGAGAACTAACAATCTAGTCGCAGTAGCTTCCTGCGTTATCCCAGCGCCGATCATCGACACGATCCTAACACCAGAAGTACCCACCACAACAACAAACGGTAGTATCGTCCGCTACTACAATTCGATGTAAGCACTATAATGAGCCAAGAGATGATTATCAAATTCAAACCAATAATATTACAGTGATCCATCGGAGGGTTTCAATTTGGAGATCCACTTGAGGTCACGGATTCTCCACCGTCTTCCTCCAGATAGCCTTGATTAGGCGGGAATTGGAGGAAGAGGTGGAGTTGCGGTGATGTAATTTGGGTTGTAGGTGCTAAGAGGAAGGGATTGTTGAGCCGGTTG
>Unigene000370|m.255 type:5UTR len:135 strand:+ pos:1-405
[truncated: 41,311,478 more chars]
