# Supplementary material for: Transcriptome sequencing and screening of genes related to the MADS-box gene family in Clematis courtoisii
Source: PLoS One. 2024 Feb 5;19(2):e0294426. doi: 10.1371/journal.pone.0294426 (PMC10843124; doi:10.1371/journal.pone.0294426)
Supplement: S1 Data — (ZIP) [file pone.0294426.s001.zip › Basic_data/data_analysis/Unigenes.fasta]

>Unigene000001
AAGAACAATACGATGTCCAACAGCTCGTCCTCGTAACCGGCATCTCCGGCTTCGTAGCCACCCACGTCGCCCTGGAATACCTCAAGAACGGGCACCCCGTTCGGGGACCGTCAGGTCGAAAGAGAAGGGAGAGGTCGTGAAAAAGACGCCCTGTTTCCAGCCTTATTTGGAGCAGTTGAGTTTCGTCGTCGTAGAGGATTTGGTCACGGGGGACTTCAGCGAGGCGGTCAAGGACGTAAGCATCATCGCCCACACCGCCTCGCCCTTCCACATGTCCGGCTCGTCGTGGGAAAAGGATTACAGGACCGGCTGTGAGGGGTACGAGAAATTGTTTGGAGGCTGCCAGGAGGAGTCTAATGATATATCATATTACAGGTGTCAAGCACGTCGTCGTCACCTCTTCGTTTGCCTCCGTCGGAGACTTTAGCAAGCCCGCAACTGAACAGGCTGGGAAGGTTTATACTGAAAAGGATTGGAACCGATTACGGAGAAGGAGTGTGAGGGGTTGAAGAGCGACAACCCCATGGCCGCCAGCCTGTGGTACTGCGCCTCGAAAAAGTTTGCGGAAAAGACCGCTTGGGAAATCGCCGAAAGTTCCAACTTTACCCTATCGACCATCTGCCGCCTAGGTCTTCGGTCCTCCTTTGCACAACGTCGACAGCTTGGACGCGCTCAACACGTCCAGTGGCGCGGTTTTGGGTTGATGAAAAAAGGATGGGAGTTCGAGCAAGGAGGTCCCGGAGACCGCTTTCCCGCTTTTGCCGATGTTCGGAACGTCGCCGAGGCCCACTTCAAGTCCTCGATCGAGGGCAAGAACGAGCGGTACCTCGTCTGCAACGGGCCTTACCAACCAGACCATCGTCGATTCCATCTGGAACCGTTACCCGGAGTTGAAGGACAGGTTGGCCGAGGGAAACCGGGGTGAGAAGCCGGATGGCAAGGTGTTCACTCTGGACGCTAGCAAGGCCGAGAAGGAGCTCGGGTTGAGGTACGTCTCGTTCGAGGATTGTGTCAAGGATACCGTCGATAGGTTCCTCGCCATCGAAAGGACGTCAACTAGATTCAGGACGATCCAAATAGATAGGTAGATAAACTCGCACACGCGTGAGGATGAGGATATATCAC
>Unigene000002
CCTTCCGTCAAACCCTCTCCTTCGGCCTCCGTCTCCCAGGTGGCCGCCCAACCTTCATCCGTCCCCCCTCCAGCTCCAACGATCACGTCGTCTGGCCCATACATGGTCGGCAACACCTACCCTTACCAGATTGCCGACTGGAACACCGACATTAGCAAAGCCCAGAGTTACGGGATCGACGGTTTCGCCTTGAACTTGGGTAGCGAATCTTGGCAGCTCGCCCGAGCTGCTGACGGTTACCAGGCCGCCAAAGACCTCGGTCAAGGATTCAAGATGTTCCTCTCGCTCGACATGACCGCCATGTCCTGCAGCAGCTGGAACGACGCCGCTCAACTCGTCAGCCTCGTTAGGACTTACGCCACCCACCCTAACCAGGCCATGCACAACGGCAAAGTGCTCGTGTCCACCTTTGCCGGTGAATACTGCACTTTCGGTACTGGTTCCAACAACGGCTGGCAGGTCGCCTTTGTCGACGTGCTCAAGGCCCAGGGCGTCAACATCTTCTTTGTCCCCTCGCTCTTCTCGGACATTTCGACCTTTTCCTCCAACAATGGATGGACGGCGAGCTCAATTGGAACTCTGCGTGGCCAATGGGCAAGGACCCATTGACGACGGCCGGTGACAACTCGTACATGAACGCTCTTGGTAGCAAGGAGTACATGCCCGCCATCTCGCCATTCTTCTACACCCACTTTGGCGCCAACTCGTGGAACAAGAACTGGCTGTACCGCGGTGACGACTGGTTGTACGCCACCCGATGGGAGCAGATCATCAGCATGAGAGAGAAGGTCAAGATGATGGAGATTCTCACTTGGAACGACTACGGAGAATCCTTACATTGGTCCTATTCACGGTGCTTTGCCCGCAACTCTGGCGAATGGTCTATGGTACGACCACGAGGCGATCAACACGTTGACCAAGTACTACGCCACGGCTTTCAAGACGGGTTCGTATCCTGCAATCGAGAAGGACCAGGTCATTATGTGGGCTAGACCTCACAGTCGAGATGCTCGAGCGTCCAACGACGACGCCGGCCAGCCCACCGGTTGGGTAGGACCGAAGACAACCTCTACGCCATCATCCTGTCCACTCAGCCATCCATGGTCACTCTACGATCCGGATCGACCTCGCAGACCTTCAACGTCGGCAAAGGATTGACCAAGCTCAAGATCCCAATGGCACCAGGAGCGATCGGCGGTGAAATCGTGAGAAACGGTCAACCCGTCGCGAGCTACTCTTCGTCTGGGTTCGACTACACCACTACGCCACAGAAATACAACTTCAACTACTACCTCGGGTCGAGCTCATAGGTCATCGCTCGTCGCCGACCCGTTTGCAGCTCCTCGAGTAGGTTTTGAACAGTGTATCTCCTAGTCATAGCGATCGAAATCGACCTTGTAAAACCTCCCATAGACCCTCAGATTGGCGTGCTGCACGGACATTCTTTTCTTCTCCTTCTCTTTTCGTTT
>Unigene000003
TGCCAAGGAATACCAAGAGAGTCGTCCGACTTATCCACGGAGCTATTCCAATTCATCGCTTCTAAAACTCCGATTCGTGATCTCGTATGGGATGTTGGTACTGGCAGTGGTCAGGCTGCAATCCATCTTGCTGGTATTTACAAGAATGTTGTAGGCACCGACACAAGCGAACAACAACTAGCGTTCGCATTCAAGTGCCCAACATCTGCTACAAACAAACTCCTCCAAACATGTCCTTGTCAGACCTTGAACGCAACGTGGCGTTCTCGGAAACCGTTGATCTTGTGACCGTCGCAACGGCTGTTCACTGGTTTGATTTGCCCACCTTTTATCAACAAGTGAAATATGTGCTGAAAAAACCCAATGGAGTTCTAGCAGTGTGGTGTTTATAAAATCCGGAGGTTAATGAAGCTGTGGATGCAGTGTACTGGAAATGGCGCAATAACACTCACCTTATTGGGCTGCTGCTATAAAATTGGTAGATGATAAGTATAAGATATATGATTTCCCATCTGAACCAGTTGACGGAGTGGATCATACGGGTCCATTTGAGTTTGTGGCAGAGAAATCCATGGAATTGGAGGGCTACTTGACTTACATAAGGTCACGGTCAGCGTATCAAACAGCAAAGAAAAGGGGTTGAACTTCTCAGTAAGGAAGTGGTTGAGAATTTCGAGCGTGCATGGGCAGCAGATGGCGGCCAAAAGATTGTTCGTTTTCCAGTGTATCTCAGGTGGGCAGGTGGGAACTGAGGAACTAATTTATCCAATTTTCAAATTTGCAATTGTTATTCCTCCGTTATGTCAGATTATAATATCTACTGGTGTGGTATTCCCGCGACGCAGGGAGTAAAAATACTATTACTAAGGATCTAAATGTTATTGAGGACGTAATGGAAATATTGCAATTAAGTGTAAAGTGGAAAGCCTTTGTAGCGTTGCAATTATGACAAACAGAAATAATTTGAATGTATGGTAGAAGCTGATAGATTTGGTTTCTAAGGTTGCGTTTGTTTAAAAATGCTAGAGCTGGTAGCTGGTGATG
>Unigene000004
CGTCTTCGTATACGTCTCTGGTTCTTCAGCTTCTACTCTCCTCCGTTCAATCGTCCCGTTTAGGTTTCACACAGATCTAGATCTAGCTAACAAACAAAGATGAAGAGATGCATTTCGGTTCACATCGGTCAGGCTGGTATCCAGGTCGGAACGCCTGTTGGGAGCTTTACTGCCTCGAACACGGCATTCAGCCTGATGGGAAAAGCCCAGTGACAAGACCGTGGGAGGAGGAGATGATGCGTTCAACACCTTTTCAGCGAGACAGGAGGCGGGAAACATGTTCCTCGTGCTGTGTTCTTGATCTTGAACCCACTGTGATTGATGAAGTGCGAACTGGGACTTACCGCCAGCTGTTCCATCCCGAGCAGCTCATTAGCGGCAAAGAAGACGCCGCTAACAACTTTGCTAGGGGTCATTATACAATTGGCAAAGAAATCGTTGATCTTTGCTTGGACCGTATCAGGAAACTTGCTGATAATTGTACTGGGCTTCAAGGGTTTCTAGTTTTCCATGCAGTTGGTGGTGGAACTGGATCTGGACTTGGTTCTCTTTTGCTTGAAAGGCTTTCTGTGGATTATGGGAAGAAATCCAAGCTTGGTTTCACAGTTTATCCGTCCCCCCAGGTTTCCACCTCTGTTGTTGAACCCTACAACAGTGTTCTGTCAACTCACTCTCTCCTGGAGCACACTGATGTGTCTGTACTCCTTGACAATGAGGCAATCTATGACATTTGCCGTAAGAGCCTTGACATCGAAAGGCCTACGTACACTAACCTGAACAGGCTTGTTTCACAGGTATATCCCAATATCTTGTTCATGTAATATAGTTGAGAGTGATCTTATCCATTTGTGGGACTTTATGCGAATCTTATCTGTACAGCAAGTTCTTTTCAATCCAGTGCTTGTAATTAAAATGGGCTGCTTAGAAATCATGAGCCTGGACTTGCATCTGAGATTTTTGTGTGTTATGTTCTACTGTCTAAAAAAATTGTTGTTAGTTGCATTGTTTTATTGTTCTTTCTTACAAGTATGCGCCTTAAAAGTATGATGTTTGCATGTCTGTGAAGGGTTTGGCACATGTTGTTAGTTGCATTTGTTTTATTGTTCTTTCTTACTTGTATGTGCCCTTTAATGTATGAAATTTGCATGTCTTTGAAGGGTTTGGCACATAATTGCATGGGAAGGCATATCCGACTTTTATCTACCATTTGAGTAACTTTTTGGATAGAATATATTCTATTTCTGCAGCAAGTCCGTGGGTTGTAAAGATGAGGTGGTCAATACTACTATGAACCTGCACTTGGTTATCTTTGCATTTCAGATTTTTAGGTCTCAATTGTGCAGAGAGTTTAGAGTGCTGTATATTTTCTCCTTTGATTTACTTTTTGATATGATGTTATCTGTTCATTTTGTACACAATGTAGAAACCTTTTTACATCTTGTATATCAAATAATCTATGCATTCAGGTCATTTCTTCACTGACTGCCTCGCTTCGTTTTGATGGAGCTCTCAATGGGATGTCACAGAGTTCCAAACTACTTGGTTCCTTACCCACGAATTCACTTCATGCTTTCTTCTTATGCTCCAGTCATATCTGCCGAGAAGGCATATCATGAACAACTCTCTGTATCTGAAATCACTAACAGTGCCTTTGAACCATCATCCATGATGGCCAAATGTGATCCTCGCCATGGAAATACATGGCTTGCTGTTTGATGTACCGTGGTGATGTGGTGCCAAAAGATGTGAATGCAGCTGTGCAACTATCAAAACTAAGAGGACAATTCAGTTTGTGGACTGGTGCCCCACTGGCTTCAAGTGTGGAATCAACTATCAACCTCCTACTGTTGTTCCTGGGGGAGACTTGGCTAAGGTCAGAGGGCAGTCTGCATGATCTCCAACTCGACCAGTGTTGCTGAGGTGTTCTCCAGAATTGATCAGAAGTTTGATCTTATGTATGCCAAGCGTGCTTTTGTTCATTGGTATGTTGGCGAGGGCATGGAAGAGGGCGAGTTTTCTGAAGCCCGAGAAGATCTTGCTGCTCTTGAAAAGGACTATGAAGAGGTTGGAGCTGAATCTGGTGAAGGGGATGAAGATGAAGGAGATGAGTATTAGTCTCATCCCATTCTAACTTGATGTAGAAAGCTGCTGTGTCCTTTTGAAATCCATGTACTTGTTGGTTATTATTTTG
>Unigene000005
ACTCTCTCTCTCTCTCTCATCAATCTCCATAACATGGAGGGAGCTCCACAACACAGCCGCTTCTGATTTACAGAGAAGGTGAAGAACTTCTAAAGCGCAGAGGGAGCTCTTTCGACGAGTCTTTAATTGCAGACAAAGACATCGAACCAATAACCAAAGCTAACGATTTCTTCAGGGAATTCTCAGTTGAATCCAAGAAGCTATGGTTTCTTGCTGGACCAGCCATCTTCACCTCCATATGTCAGTACTCTCTCGGTGCCATCACTCAAGTCTTCGCCGGCCAAGTTGGTACCCTAGAACTCGCAGCAGTCTCAGTAGAAACTCTGTCATCGCTGGATTCTCCTTCGGGGTCATGTTAGGGATGGGAAGTGCGTTGGAGACGCTATGTGGCCAAGCATTCGGAGCAGGGCAACTCGATATGTTGGGGGTTTATATGCAGCGTTCATGGATTATTCTCGACGTAACTGCCTTGCTATTAGGACTTCTTTACATCTTTGCTACCCCGTTGTTGAAGTTAATCGGGCAACAAGATAGTATAGCGGAAGCAGCTGGAACTTTTGCGATGGATGATTCCGCAGTTATTCGCCTACGCAATGAATTTCCCCATAGCGAAATTCTTGCAGGCGCAGAGCAAGATGATGGTGATGGCAATGATATCATGTGCTGCTCTAGTTCTGCATACGTTTTTCAGTTGGCTTCTGATTTTGAAGCTGGGGGGGTATGGTGGGTGCAGCTGTGGTACTAATTTGTCGTGGTGGTTCATTGTGGTGGCTCAGTTGTTGTATATTCAGTGGGACTTGCGGCCGGGCTTGGTCAGGGTTTTCGATGAAGGCGTTTGAAAATCTTTGGAGTTTCGTTCGGCTTTCGGTTGCATCAGCGATAATGCTCTGCTTAGAGGTATGGTATTTCATGGCCTTGATCCTGTTTGCTGGATACCCTAAAGATGCTGAGCTTGCAGTTGACGGCCTCTCTATATGTATGAACATTTAGGATGGACAGTGATGGTGGCTATGGGATTCAATGCTGCTATAAGTGTAAGGGTGTCCAACGAGCTGGGAGCTGGTCATCCAAGAACTGCCAAGTTTTCGGTTGCGGTTGTCGTCATATCTTCCCTCCTAATTGGACTCATTCTTTCTCTTATTCTGATCATCACCCGAGAGCAATACCCGTACGCCTTTACAAGTAGCCCGGACGTCAGGAATCTCGTATATAAAACCACACCATTGTTAGCATCTCTATTGTGATGGATAATGTGCAACCTGTTCTTTCAGGTGTGGCGATCGGAGCAGGATGGCAAGCTCTGGTTGCTTATGTGAACGGGGGTGCTACTATGTACTTGGAATTCCGTTGGGTCTAATACTAGGTTATGTTATCAATTTTGGTGTTACGGGGATTTGGGTTGGAATGATCACAGGAACATTAATCAAACTGCCATTCTCTTCTTCATGACTTACAGAACACAAACTGGAACAAGAGGCGTCAGATGCCGGGGAAAGGATAAGACAATGGGAGGAGAGGCAAAGGAAAAGATCGCCGACATAGAGAAGAAGCATCCAAATCTTCAATAAATGACAAATGCTGGAGATATTGTGCTAAAACTAATCCTCAGCACATTATGCAAAATTGGATAAATGAAATTGTTATTCAAGCAATTGGCATATTCAATGCTTGACCGTCCAATTTTTTTTTTTTTTGGGTAAGCATACTATTATATTTATTCTAAATAGCAAAGATACAAAGTCTGTAGTCCATTGTAACACCTGGAAAAATTAGGGTTTGTTTCGTGTTTTTGCGTGTGTACATATTAT
>Unigene000006
CCCCGTCTTTTCTTGATTACCTCATTAAAAAGGTCCTACGCATTATTTCCTCGGTCTGATTAAGACTTCCCAGCACCTACCTTTGTTCGAACAACAAAAGGGCCAGAAATCAAGATCCAAAGTTGCAAAAGTTCTACTTAAAACAGATACTATGTACTCCATTGGCCGTCTAGAATTATTACAGCGGTTCATGTGACAGCCACCCTCCTAATCATATCTAAGCATCCTTTGGCTTCCTGCTCTGCAGCTGTATGGCCCCACCCTTGACAGTTGCAATGTCATTTTTGATTGTAATTGTCCTGGTAATCCCGCAACTTGCCCTTCGACAACCCATGGCCGCCAATCACCACTGATTGAATAGTTGAGAGACTTATCCACTCTTGGTGCTCAAAAATGTCACCGCAAAGTCATGATCACCACTGTATATCCAAGAGCGATAGCCTGTGTTTACTGAATTTGAATGGTAATTGATTACACTTCTCACATCTTTAACGTAATTATGCCATTTGGGTTGCACCCAAACCACTCTGGCACTGTCCCCCTTTCGGATATTAGTGCCCTAGAACTCGTTCAATCGTTTGCCCAATAAGAGGAAAGTGTATTACCATAGTACCTTTTGCATCATCAAACGATCTGTGGAATACTCGCTGAGTGATTTAATTCTAGGGAACTTCTACTTCTGATGATTTCATTATCTGAGGAACACCACTTGGCAACAGTTCCTCTCCAAATGTGGAATTTCCATATTCCTCTTCAACATCGTAGGAGATACGTGAAGATCATTCTTACAGTTCAAATTATTGGGCTGTATGTTTGACATAATCCCACCAACACTTTTCTCAGACCACTCCAAAAGTTCGTCCGATATCATGCCATGCCAGCATATGGAACCTGTGAGTTTGTTTCCATACTATATCGTATTCGGGTTACCAAGCACATATCCCTTAAGATTTATAATTTGGTTTGGACCCTGCTTGAAACCATCTGTATATGTTGAAGGATAAAGGGACGGTCATGCCAGCATATGCATCACCTCCACATATACTGAATGTGAGAGAAAATCAGGGGATCCGTCAACCACTTTCTAATAAAGTGTAAGATTGTTCAGCTGCGTTTGTATCACTAGACAGCAGAACCTTTAGAGGTTTGTCGAGTACGAAAATCCCTCCCAGGCGCGTCTATGAACACCATGCTCGACACCTTGCGATATGAATAAGGATTCAAAAGCAAAGTGGTATTGGGTTCCACTTGTAAACAGCGCTCTGGATAGGAATGGACCCATATTATGGGTGACTGCATTTAATGCAGCGCAACCAGACCCCCCGTGAACCAGAAATGAGAGGATCCTTAGCTGGATTACTCTCGGATTTGAAAAAGGTAGTAGAAGAAATGCACATCATTGGAGGATCTACTTTCACATACCAGTTTCCCAGTTCAAAACGGAAGAGGCCCATCGAAGCCTGGAAGATTGGACTATGGTCTGTGAGAAGACTCCATGTTGTAAAGGTTGACGCAAGAACAGCTGCCAACAAGCAGCGAACTTGCACTTTGTTGTTCTCTACTTGTGTGCAGCTGCTCTTCTCGCTCAACCTTCTTACAAATGAGTCTCTCACAGACCATAGTTCCATATCTTCCAGGCTTCGATGGGCCTCTTCCGTTTGAACTGGAAACTGTTATGTGAAAGTAGATTCCTCCAATGATGTGCATTTCTTCTACACCTTTTCAAATCCGAGAGTAATCCAGCTAAGGATCCCTCTCATTTTCTGGTTCACGGGAGTCCTGGTTGCGCTGCTTAAATGCAGTCACCCATAATATTGGTCCATTCCTATTCCAGAGCGCTGTTTACAATGGAACAATACCAACTTTGCTTTTGAATCCTTATTCATATACGAAGGTGTCGAGCATGTGTTCATAGACGCGCCTGGGGAGCTGGATTTTCGTACTCGACAACCTCTAAGGTTCTGCTTCTAGTGATACAAACGCAGCTGAACAATCTTACACTTTTATTAGAAAGTGGTTGAAGGATCACCCTGATTTTCTCTCACATTCAGTATATGTTGGAGGTGATGCATATGCTGCATGACCGTCCCCTATTATCCTCAACATATATCGATGGTATTCAAGCAGGGCCAAACCAATTATAAATCTTAAAGGTATGTGCTTGGTAACCCGAATACAGATATAGATATGGAAACAACTCACAGGTCCATATGCTCATGGCATGGCACTGATATCGACGAACTTTTTGAGTCGGCCTGAAAAAGTTGTGGTGTGAGATTATTTCACATACAGCCCATAATTGAACTGTAAGAAGATCTTCACGATATCTCCTACGATGTTGAAGGAAATGGAAATTCCACATTCTGGAGAGGAACTGTTGCCAAGGGTGATCTCCTCAGATAATGAAATCATCAGAAGTAGAAGTTCCCTAGAATAAACTCACTCAGCAGTATTCCACAAGATCTTTTTGATATTGCAAAAGGTACTATGGTAATACACTTTCCTCTATTGGGCAAACGATGAACGAGTTCTAAGGGCACTTAATTCCGAAAGGGACAGTGCCAGAGTGGTTTTGGTGCAACCCAAATGGCATAAATTACGTTAAGATGTGAGAAGTGTAATCATTACCATTCAATCTCAGTAAACAAGGCTATCGCTCTTTGATATACAGTGGTGGATCATGACTTTGCGGTGACATTTTTGAGCACCCAAGAGTGGATAAAGTCTCTCAACTATTCAATCAGTGATGATTGGCGGCCATGGGTTTTCGAAGGGCAAGTTGCGGGATTTACCAGGACCATACAAATAATGACATTTGCAACTGTCAAGGTGGAGGCCATACAGCTGCAGAGCAAAGCCAAAGGAATGCTTAATAGATTAGGAGTGGCTGTCACATGAACCGCTGTAATAATCTAGACGGCCAATGGAGTACATAGTATCTGTTTTTAAGTAGAACTTTTGCAACTTTGGATCTTGATTTCTGGCCCTTTTGTTGTTCGAACAAAGGTAGTGCTGGGAAGTCTTAATCAGACCGAGGAAATATCGTCGTAGGA
>Unigene000007
ACCTGCGCTCTTCATCCATCTCCATCTCTCAGAGCTGGAAAGGGCAGTTAAGACTGCCCCATCAGAATCTGAGCTTCTCGGTGGAGAAGGATTACCATGCGAGAAGACTGCCTCCAAGACAAGACAGTCTCATCAAGCCCATGGTAGGGTCCTCACAGAGTCAAGTACTTGGGGCCATTCTATGGTGAGGCACCCTCATACCTTAGCTGGTGAATTCGCAACGGCGACTACGGCTGGGACACTGCTGGGCTTTCAGCTGACGCCCGAGACCTTCGCCAAGAACCGGGAGCTTTGAAGTCATTCACATGACAACGGGGTGAAGTTCGGAGAAAAGCCGTCTGGTTCAGATGGGCACAAAATTTCGTGCGGTGTGATTGGAACTACTTGGCGGTCAAGGGACTCGGGGATACCGTTGTTGCAACCCGGGGCACCATTGCGGTGAGGTGGTTGGACCCATTGTACCCGGGGGAAGGAACCTATTCGATCTCTGGGACTGGAGGTGACCCTGAGGCTTTCGCTGAGTTAAGGTTCAAGGAGATTGCAGATGACGGGAGATTGGCCATGTTTTCTATGTACCCGAGTATGTCTTTGTTAAAGCAATAGGTAACTGGACAAGGTATCCTGTTGAGAGATCTATGCTGAACATCTTGTCAGACCAGTTAACAACAACGCCGGGCTTTTCGCGACAACTTTGTTCCTGGCAACAGTGAAAATTAAATGTCAGCAACGATTTCCAAAGTTCCACTGTGATGG
>Unigene000008
AGGCAGCTGTCGGTGGCACCTGAAGTCTGTTGGGTGACTGCCATTTTGCCCAGGGTCCCTCACGCTGAAGAGAAAAATTCCTACAAGACCACGTCATTGACGTAGCACAACACCCCCGGGGTTTGGATGAACACCCTGAAGGGACGTGCCTGGTGGTTAATTTGATGGGGGACGCCCTGACTCTGATGTCACACCCATTCTGGGAGACGACCCGACCCTCCCTTGTGACTCCGGCTGGGTGCTCCGGGGGGGCAAGTCTGTCAACTTTGTCTTTTCTGAGACAAGGCACCCACTGATGGCTCGACCAGCTTGTGGAATGAATGACGCGTTGGATGGACTCTAAGGCACATGGACCTAGTGAATGGGAGATGGCAGTGCTGTGGTGTTGAGTGTGGCACCAACTGTACCTGTGGGTTGCCTGGCCATTTCAAAAGGGGCTGGTCCCAAAAGATGTGACTGTCAAGCTCCAGTGGTGGTGCTTTTGTCGGAGCATTAACAGACCCAAGCTAAGAAGAGTGGCCTGGCAGGTGGGCACACCCAAGGTTACCCCAAAAGTTTCACCCTGTGGTGAATATATTTGAGCCCGAGAGAATAGGAAATTACAGCAATGGTTACTGCATGTT
>Unigene000009
AACTCTCTCCCGTCTTTCTCCTTCACCATATCTCCAAAACCACAAACAACCGTTCGCATCTCACCACTGCCCCGATCATCCAAACAGCGACCACCTCATCACCAGTTGCTCGCTAAACCCTCAAAATCACTAGGCCGCGTACAAGACTCCGAATCACCCGATCTCGATTTCTTGTCAACTGCTGAGCATCCGGATGGTAGCATTATCTTCAAGTTCGGTGTCGCGCCTGAGATTAATAAAGATCTTGATTCTTGTGAAGAATTGAGTGTTAGTAGCACTGGAATCGAACAAGCTGAGGTACATAGTGAAAAGGAGTCTATACGAACAAGTAATGTAAGGGATGTGGTTTCTGTAGTACAAGATACCAGTAGTGATTTAGTTTCATCACCGTCTGACCCTACTCTTGATGTCAATAAAGCCGGGGAAGATTCTATACAGGAAAATGAAGATGGTACGATTGATGCGTCTGAGGTCAATTCTACTAATATGGTATATCTAATTCTCCAGAGGTCGTGGAAGATTCTGAAGAGAGTAATGACGGCGAGTCAATGAGTATGCTTCATGTGGCCGAGGTTAATGACGCTCTCGAGGATTTGGTTGGTAAGAATGTGGATGGAGTTCATGAGGTTTCTAAAGCGGATGTTGAAAGGAATGCAAGGGAGGAAGTTATGGATAACATTATTCCCAAATCTGTAGTTTCAATTTCAGAAATGAGTTGTGAATCTAATCAAGATGATATGGAAAAGACTGTCGCTGATGCAATACATGCAAATACGGATCATACCCCGGATGATAACAAGAGCAAATCTATTGGTGAGGTAAAGGAGATTCGTAGTGTCACCAATGGTTTGGATAATTCCAGCTCTGCTGATCTTGAACCTTTGTTGGTTGTGGAAACAAGTCATAATCTACCTGAAGAGCAGGAGGAAATAGTACAGTTGAAACTTCAAAAATGGCAGGGGACATTGCATCTTCTCCAAAGTTTCACAAAGAAGACACTTATTCTGCCACAAATGTTACTTCAGAAGTGATTGGCTCAACAATGGTAGATTTTCAGGATGTAGGAACTTCTCTTCATAAGAGCAGCAAGGACATAGAGTTGTCAAGACCAAGTTTATCTTTATTCTGGTGCTGTTATAATGCCACATCCTTCAAAGGCGTTGACAGGTGGAGAGGATGCATATTTTATAACAAGTCGAAACTGGTTTGGTGTTGCTGATGGAGTTGGTCAATGGTCACTTGAAGGGATTAATGCTGGAATCTATGCTCGAGAGCTGATGGACAATTGTGCAAAGATTGTGTCCGAAAGTAAGAGAGTCCCAATCACCAAGCCAGACCAAATTTTGATTCAAAGTGCTACAGCATCACACTCACCTGGATCTTCTACAGCTTTGGTCGCTTACTTTGATGGTCAGGTTCTCAATGTAGCAAACGTTGGCGATTCAGGATTTATTGTAGTAAGACATGGATCTGTCTTCAGAAGGTCCTCCCCAATGACTTATGGGTTTAATTTCCCTGTACAAATTGCAAAAGGAGATGACCCTTCCAATTTAACAGAGATCTACAGTATTGATATGGCGGAGGGAGATGTAGTAGTATCGGCTACTGATGGCCTTTTTGACAATCTATATGACAAAGAAATTGCATTAATTATATCGAAGTCCTTGGAAGCTGATTTAAAATCTAAGGAAATAGCTGAAAACTTGGCAACGATAGCACAAGAGGTCGGTAAGTCCAGATCAGGGAGGAGCCCGTTTGCAGATGCAGCCAAGGCAGCTGGTTACAACGGATTCTCTGGGGGTAAACTTGATGATGTAACTGTTATTGTTTCCTTTGTCGAACAAAACACAGTACCTGTTTAACTAATGCTTGCAATCATCTTCCTCTGGATAGTCTGTTTCTTGGTGTAATTAGTACTGCAACATTAACTTGAAAAACGTTTATTAACACATTTTTTGTATTGTATGGAAAATGGTCATGT
>Unigene000010
GAGCCATGTCGAAACCGATAGCCATACGATCTGTGTACTCAGACAATCTTGAATCGGAGTTCAAACTCATCCAACAACTCATCGATCGGTATCCTTACATCGCCATGGACACTGAGTTCCCAGGCAACGTGTACCGCCCACACCAAGACTTAACAACAACATCTTCATCTCGGTCCGGTCGATACAAACCGTCGGATCTTTACTTGTTCTTGAAACGAAACGTTGACGAATTGAATCTGATACAAGTCGGTTTAACTCTTGCAGACGCTGAAGGCGATTTGCCGGATCTCGAGACCGAGAATCGGTTTATATGGGAGTTCAATTTCCGAGATTTCGACGTCTCGAGAGACGCTCATGCGACGGACTCGATCGAGATGTTGAGAAGACAAGGGATTGATTTCGAGAAGAACCGAGAGAAAGGTATAGACTCCTCCCGATTCGCTGAGTTAATGATGTCGTCTGGGCTCGTCTGTAATGACTCAGTGAGTTGGGTGAGTTTCCACAGTGCTTACGACTTCGGTTACCTGGTCAAGATCTTGACTTGTCGTAGGTTGCCCGAGGAGATCGGGGAGTTTCTGAGTTGTTGAGGGTGTTCTTCGGCAGTCATGTGTACGATGTAAAGCATTTGTCCAGGTACTGCCAGAGCTTGTATGGTGGGTTGGACCGGGTGGCTCAAACCTTGAATGTGGACCGGGCGGTTGGGAAATGTCACCAGGCTGGCTCCGACAGCCTGCTGACGTGGCACGCGTTCCAGAAGATGCGAGAGCGGTTCTTCCAGACTGCTGTGCCTGAGCAGTATGCTGGGGTGTTGTATGGTCTGGAAGTATGTTGAAAACCTGAGATCACATTTTCCCCCCAATTTATATTTTCGTTTGATTTGTTTAGCAATGTATATAGTCAAATGAAATTTGTGATCAAATCAAGCTTTCGTTTATTATTGTTGTTTCAATTTGCAATCTCAAATTTGCAATGCAGAGGCTGCACTAGAGGAGTCAAAAGTAATCTAATAGACGCTATTTGATGCAAATGCTTGGGGGATCC
>Unigene000011
AAGAACCGAAGCTGAAGCTGAAGCTGTATTCCTACTTCCGGAGCTCCTGTTCATGGCGCGTTCGATTTGGCCTCAACTTGAAAGGTTGGACTACGAATACAAGCCCGTCAACTTGCTAAAAGGAGAGCAGTTCAGTGAAGAGTACAGCAAGGTGAACCCCATTGGCTATGTGCCCGCACTGGTTGATGGGATATTGTTGTTTCCGACTCTCTCGCAATCCTCCTCTATCTGGAAGAGAAATATCCTCAACATCCATTACTGCCTCAAGATATTCACAAGAAGGCCATTAATCTCAGGCTGCAAACATTGTTTCCTCTAGTATACAGCCACTTCAGAATCTCGCTGTTTTGAAATCATCGAGGAAAAAGTCAGTCCCGATGAAAAGCTTCCATGGATCCAATTTCACATTGGAAAGGCTTTACAGCACTTGAGAAGCTCTTGAAGAACTATTCGGGAAAATACGCAACTGGAGATGAAGTATATCTGGCTGATCTGTTCTTGCACCACAGATTAATGCAGCTATAACTCGATTCAAAGTTAATATGACTCAGTTCCCTCTTCTATCGAGACTCAATGAAGCATATAGTGAGCTGCCGGCGTTCCAAGCTGCTATGCCAGACAGACAGCCAGATTACGTGAAACCCTAGACAGGACGGAATGGTATGGTTACAAGAAGGCATCATGGAAATGCTACTTGCAGAAACTGAGGGATGAATGTAACAATGCGAATGAAAAAAATCCCCGCTATAATTGTATTTTTCCTTTACCAAAACTAAGTGAATGTTGGTGATATACTGTGTGTTGCACTTGTTTTTCTTTTATGTTTAAATAACAAAATTAGGTGGCCAGATGGAGAAGCCCCTTTTCTGTGACACTTTTGACAGG
>Unigene000012
CAACAAAAACCCATCTCCCCGGACAACCCACCAACAACAACCAAAACCATTCGAAAAAACAAAAACAAAGGTGGCTGGGTGCGTGTACCCAAGAAAAAGGGACTCCCAGATGCGAAAATTTTGCAGGCAAATATTGGACTACGTATGTGGGCCAGGGATATGACTGCAGTGCCCATCCAACCAGGTGGTGCATGTTATGAAAACAACCAAAACACCTATAATCTCTTTCATGCTGCTTATGCCATGGGAATTTCTTTAACCAAACTTCTGGCAGAAATACCCATGGGAACTGCCGATTTCTCCCCAAAACAGCTACATTTAACTGGCGACTAATCCCCAGTTTTACGGGGTGGTTGTGTGTGTTCCTGATTGAAGTATTACCTAAAAGGGCCAAAAGCACTTTTCCAGGATCATTAAGGAATAAGGGTTTCAGTATAATATAATTAGTTGGCTTGTCCCAGGTATTGTTTTTTTTAGCTTGGTTGGTGAGGTGTTCCCTTTTAGTTGGGTGGAGCCAAAAGGAGGGGGAAAATTTTTTCCAAAACTGTTGACCCAATTCCAAAACAAGGAGCTCGGGTCAGAGGGGCCACTAAATAATTTTTTTAGAAATTTGCAAGTGGTAACAACATCTCTGTAGCACGTGTAATCCGGTTTATGCCGAAAAATGTTCTCATTTCATTTGGCACTTTGGTCTGATTATTTGTCTAATTTTTTTAAGGGTACTCCCAACCTTTGTTTGTGTGGATTTTTTGTGGTGGGCAACATTTTTCGTGCCCA
>Unigene000013
GGGTTAATTGATGCTTTTTCAGAGCTGTAGAAAAATATAAACTGGTTGATGAATGCATTTATTGAAACAAAACGCCAGCTGCACTGCTTGCGCAGTTGTCACATGTGAGGTTGGTGCCTCTGAAGCCTAAGTTGCATATAAAGAGAGAGCTCTTGGAATCCTTCACATAAGCAATAAATGCGAGCAACTCTATTATTAACTCGTCTTCTATCGCATCATCTTCATCTTCCCTTCTGAGACAGAGTCAGGGCATGGAGTTATTCTCGCACTGATTGTGGTGGTGTGGTCGAGTTAGGAGTCCAGCGTCGACGCCTTTCACTGCTCTGGATGGGAAAAAGCTCATGCAACCTTTTTATGGCGGTAGCGCATGCCTCCGGCACAATGGGGGGAGCTTGTTGATATGGAGGCTTGTACTCTGCTGGATATGGGACCCGGAGCAGCAGCACTGAGTACGCTCTGTTTAATGATGGGGCTTCCTGTGCCAATGCTTCAAGATCATATGTGATTACAAGACAGATCCAAGATGGTGTATCAAAGGGCAGATCACATTACTGTTACCGGCAGCAAATTTTTGCGCCGCCAAATTTTGCTCAGAGCAAATGATGCTGGGGGATGGTGCAACCCACCCCTCAAGCATCTTGCATATGGCTCAGCCTGCATTGGGAAAAGATTGGGATATACCGAGGAGGATAGTGCCTGTGCTGTACAAAGGGTACCATGCAAGAAAATGGTGGTGTACGGTTTTCAATCAATGGAAGAGGACTACTTTGAGCTTGTGCTTATAAGCAATTGGGAGGAAGTGGATCAATTCATCTGTGCAAATCAAAGGCTCCAAATCGGGACTGGGATGGCAATGTCAAGAAATTTGGGAGCTAATTGGCAGTCAAATTCTATCTCAATGGCCAGTCGCTCTCGTTCAAGGGTCACCGCATCTGATGGGGCAACTCGTATTTTCAATAACATTGTTCCCTCTAATTTGGCGATTTGGTCAGACCTTCTCTAGCCGTGTACAATTTTAAGATCGTTGCAGAGTTTGGGTTTCAGGGTTGAGTTGGAGAGCGCATGCTTGAAATTTTAACTGAAGCAGCCCGCCTTTTTACATGCAACTGAATGATGTAATACATATGATTTCCCTCTATTCTTTGGTTAAAGTAGGATTGAACCGGCAACCAAAAGCTTCA
>Unigene000014
ACCGGAACTCATTTAGTCTCTTCTCCTGTCACATGGCTCTCTCTACATTCTCATTTTCCTTCTTCGCTCCCTAAGCCAGTGGCTTCGGAACTCCAGAGAAGTCAGTTGCTATGGGGATCATATCTTCAATCCCCGTGTATTCAGGTCAAGAAAAGGTCCGGTGAGGCTAGAGCTTCACTATCAGACAAGGGGGAGTATCACTCACAGAGACCGCCAACTCCGCTATTGGACACCATTAACTATCCCATCCACATGAAAATCTATCTATCAAGGAGCTGAAACAACTGTCTGATGAACTAAGGTCTGATGTCATTTTCAACGTATCCAAAACAGGAGGTCACCTTGGCTCAAGTCTTGGCGTGGTTGAACTCACTGTCGCTCTTCATTATGTTTTTAATGTTCCACAAGACAAGATACTTTGGGATGTTGGACACCAGGTCTCCTTCCTCCCTTGCATAATTATATTTATATACGTAAATCAATTTCAACATCAAGAGCCTATTTTGTATTACAATTAAAGACCTGTTTGAAAGCGGCAGGAATTACTATTCATGGTGGCAATTCATAGTGGACCACTGGAATTCAGTTGAGAAACAAGTGTTAAAATCACAAAACGGGATGTAGGAGGAAAATTTTAAATCTGCAGACGTAGATACCTGCCTATATTTCCAATTGCTGTGAGAGACGCTAAATCAAAACCCTCCTCCCACCCTGGTTTTTGTTTCGCCTTTGATTCTCCACAGTATAAACCGATTAGTTTGTCTTTCAACCACCGGAAATCAAAACCCTCCTCCTAAATTCCCATCGGTTTTTCAAACACGGCCTAAGAGTTGTCTGCGAGCACTAATATGGTTTTGTTCTTGCAGACATACCCACATAAGATCCTGACAGGAAGAAGAGATAAAATGCCAACACTAAGACAAACCAACGGACTTGCAGGATTTACAAAACGTTCGGAGAGCGAATATGACTGCTTTGGTGCTGGTCATAGTTCTACTAGCATCTCCGCAGGACTTGGAATGGCTGTAGGAAGGGATCTGAAAGGTAGAAACACCACGTCATTGCGGTTATCGGCGATGGTGCTATGACTGCAGGGCAAGCCTATGAAGCTATGAACAACGCTGGATATCTCGATTCTGACATGATTGTTATCCTTAACGACAACAAACAAGTGTCATTACCAACAGCAAGTCTTGATGGGCCCATACCACCAGTGGGAGCTCTAAGCAGTGCGCTTAGCAGGTTGCAATCTAGTAGACCCCTCAGAGAACTGAGAGAAGTTGCCAAGGGAGTTACAAAGCAAATTGGAGGCAGTGTACATGAACTAGCTGCAAAAGTTGATGAATACACACGTGGGATGATTAGCGGTTCAAATTCTTCATTATTTGAAGAACTGGGTCTATATTACATTGGTCCAGTGGACGGTCATAACGTAGACGATCTTGTGACAATACTGAAAGAGGTGAAGAGTACCAAAACTACAGGGCCGGTACTAATTCATGTTGTCACTGATAAAGGCCGGGGGTACCCATATGCAGAAAGAGCTGCAGACAAATACCACGGTGTGGGCAAGTTTGATCCAGCCACAGGAAAGCAATTTAAGGGAAGCAGTAGCACTCAGTCTTATACTACCTATTTTGCAGAAGCTTTGATAGCTGAAGCAGAAGTAGCAAAAGACATCGTAGCTATCCATGCCGCAATGGGAGGAGGAACAGGGTTGAACCTTTTCATGCGCCGCTTTCCTACAAGATGCTTTGATGTTGGAATTGCAGAACAGCATGCTGTAACATTTGCTGCAGGCCTGGCCTGTGAAGGGCTTAAGCCGTTTTGTGCAATATATTCATCATTCCTTCAGAGAGCTTATGATCAGGTGGTACATGATGTGGATTTGCAAAAATTGCCGGTGAGGTTTGCCCTGGACAGAGCTGGACTTGTTGGGGCAGATGGCCCACTCATGCTGGGTCATTTGATGTCACTTACCTTGCATGCCTTCCAAACATGGTGGTCATGGCTCCTTCTGATGAAGCCGAGCTTTTTCACATGGTCGCTACTGCTGCTGCCATAGACGACCGACCTAGTTGTTTCCGATACCCAAGAGGAAATGGAATTGGTGTTCAATTGCCAACAGGCAATAAGGGCAATCCTCAGAGGTAGGAAAGGACGGATTCTAATCGAGGGTGAGAGAGTGGCTCTTTTAGGCTATGGAACAGCAGTTCAAAACTGCATGGCAGCAGCTTCATTAGTTGAGCAACATGGCTTGAGGTTGACTGTTGCAGATGCACGGTTTTGCAAACCACTAGACCATGCTCTAATCCGCAGACTAGCTAAATCTCACGAGGTCTTAATCACAGTAGAAGAGGGGTCTATTGGAGGGTTTGGGTCGCATGTTGCTCAATACATGGCCCTTAACGCCTTCTAGACGGCAAACTAAAGTGGAGACCTTTGGTTCTTCCTGATAGGTATATTGACCACGGATCACCAGCTGATCAAATGATGGAAGCCGGAATGACACCCTCTCACATTGCTGCTACTGTGTTCAACCTTCTTGGACAAACAAGGAAGCACTTGAATTTATGTCGGAAAGAACTTAAAACAGAAATACACGGGAAACTTTCCCTTTACTTTGTATATTGTAAATGAGATGTAACTCAATGTCAGAGAATCAGCACCTGTAAGGACGTGAGCAACTATGCAAAACTCCCTAA
>Unigene000015
TGTCATGGCATCCAAACTGCAACTTTAAAAACACATTCTCTACAAAACCGCCATTTATCAACCTTCAAAACCACCTTCCTTCGATTTCTCGGCACAGAACAGCGTCCAAATCCTGACTCCCTCGTTTTGTCTCTACCGGAAAATGTTTGTGATGCCGATGCGGTCAAGATATCAGCTGTTCTGGGAACCAAGGAAAGTATTAGGCTGTTGTAAGTGTTCCTCCAGTGAGAATGTAGCTTAGTTGAGAGGGAAGCGTGAGCCCACTAAAAGGTGCACCATGGGAGGAGGTTATGCTTCACACTGCTAATAGACTGAGTGGGTTGATGAAGATATGAAGGTATTTAGTGATAAAACATTCACCTGATGAGCCAGTTGCAGAAAATGTTCGTAAAACTTATCATGCGCCGTATTTTGATGATGTTGCTGTTACAGATCAAGAATCAATCAAATGGATCCAAGAATATAGCAGAAGCATTCAAATATCATCTGCTTCGAGTCTTCACCCGCTTTAATAATAAATTAGGTGGTTAGCCTTGCCAAGTGAAGTTAAGGAACATTTAGCAAAGTGGGCAGCCTAATACAAGCAAAACGACCAAGCGAGTCCAAGAATAGCTCAAACAGTATCTGAGGCATGGGATCGTCGTAATTCGATGATATAAGATTTTGTTGTTAGTCATCATCAATGCATATTAAGGCCTGTTCCGAGTTTACAGAATCTGAGGTCAAAGGGGTTTTCAACACTAATTGTATGGTACCAAATTGTGGACAACAGGTCTTGAACTGTCTCTTGGATCCAAATTGTAGGAAAGCTCTCCAATGCTTGAACAATTGTAGCCCAGTTGATCAGGTCTGTAATATAGATGTATAGCATCATCGAGAGTCCAATTTAGAGGAATTTTCTCTATGTGTTGGCAGAAACATAATGTCTCCAGTTGGATGCAAAAATTCTGATAAACCTTATGTTCCTCCGATGGAAAAATTCGAGGCCAAGACATGTGTCATGAAGTGCCGAAGACTATTTGTGGGTTGGTTGGGTGATTTAAAATGGAGTGGCGTGTGGTGGCGGGACAAACCCAGCTTATGACAATTTCCATGCCAGTACCAACTATTTATAGAGGGAAGGCAGAGGGTCATTCTGGTATGAGCCCATTTTCCAGGTTTGCACAGGAGGGGGACTTGGTATGGAGAAGGCGACGGTACCGGTTAGAAGAGAAATCTCCAGCAACATTTTACTTCAGTGTGTTGGATAATGGTGTAGTATCAGGAGTTTTGGACATAGTCGATGTATCTGATGATCTCAGCTGGGGTTTGTTCCATTACAGTGGCGCTGCTCAGGTTGCAGGGCAGTCTTATACTGGAGCTGTGCTTGTAGTCCAATGGGGAATATCCAAATGAGACTGAAAGGGGGAAACTACTATCTGCATTAGAAAGTGTGGCATCAGGAATGGGAGCTTTTCCTGGTTGACAACTGTTCTTGTCAGGGCGCACCTTTGGGAATTCCAGCTGGATCCGTTACATTCTAAGATTGAGTTAACACACAAGATCAGTTGTCGTTTAGAGATAGTTGATATGGATTTTCTTTTTCTGACTCAAAGTAGGATATAGTGTATATGTGATGCACACATGAAATCCCCTGAGGGTAACAAACAAATCCAACAGGTGATTATGCTGTGATCACACACAGGAATAAAATGAAAAGGTTCGACGTCATCAGTTTCAAATGTTGAACACCACTTCTGAAGCTCCCACTTCTAAGATTTCGTAATCAGATTCAGAGGTATTTTTTTCACTCCCCTTTTGAAGATTTACTGTAGTGATCATTGTTTTGTAAAGATGCTTTGTACTTATATTGCCGATCAAATATGTCTATCCAAATT
>Unigene000016
ATGCTGCTAGCGGCAAGAGAATGCAAGAGCTTATACGCCAATTCGGCACCATATTTCGCCAGATCACAGCCCAAATGGGCTTGGCCGTTCATGCATCCCGTAGACGTGGAAGGCTTGGTTTAGATGATTATATATGAGTTATTGACAAACCAATGGATTTCACTACAATAAAGAACCAGATGGAAGCAAAGGATGGCACTGGTTATAAGAATGTACGAGAATTTGCGCTGATGTGAGATTGGTTTTTAAAAACGCAATGACATATAATGACGATAGAAATGATGTACATGTTATGGCTAAAACCTTGTTAGCAAAATTTGAGGAGAAGTGGCTGCTACTTTTGCCTAAGTTATTGAAGAGGAAACAAGACGAAAAGAGAGGAAAAGAGTTGCGTTTGGGTATGCAGCTTGCCCAGGAGGCTGCTAATGCAAAAACGGCTAGACATTTGAGTAATGATCTTAGTGAACTTGAAGGGCATTTGGATGAACTCAGAGAACAGGTTCTTCAAAGGTGCAGGCAAATGTCTGTAGAAGATAAAAGAAAGCTTGGAGATAGCCTCTTTAGATTGGCTCCTGATGACCTCAATAAGGCATTGGAAATAATTGCTCAAAATAACCCAAACTTCCAAGCAGGGGCCGAGGAAGTGGACATTGACATGGATGCTCAGAGTGAGTCCACGTTGTGGAAGTTGAAATTCTTTGTGATAGGAGCTTGGAAGCTAAGGGTAAAGATTCTGCAGTAAAAGTTAGCAATGATAGCAGTAAGCGCAAAAACGATATATGCAATGCTGTCAAAACTGCTAAGAAACGGAGTAAGAAGCTCGCATCTTGATATGAACGTAAATAGTGTTAAAACTGTAGAGTCATGTACAAGAGTTTGTAAGGTTCCATTTTCACAAATTCCAAACAAAGTAAAATTAAATGTTTATACGAGCTCTTTGCCGCACAAGAACATCAGTACAGCAAACGGAAGCCTCTGAAATACTGCCGCACTAATAGATAGTATTTCTGGTTGAGTTGGGGTGCATCTGGAAGGCTTATTTGACCTCGAAACAGCTTGACAATGCAATTATTACATGTCTGTGATACTAGACGGTATGGTTTTTTAAGAACTTCAGTATGAGCTGGATTCTGTGAAGTTCAATGTAATGTTCTGGGGAGAATTGAGTAGTACTCTTATGCTTGTGGCTGCAGCCTTTACCATGGTGAGACGATGTTGGAAAAACAAATTGTATGTGGCTGTTGTTTAGCGGATATAGCGTCTGTTTATGGTCTTTTAGGTTGGGCAGTTCCAAAAATTTCTGGGTGCAATCACAGAACCAACTATAAAGGAAATGGGGGCACCAGAGAGATGAATCATAATCGGTTGCAGACCTCACCTCAGATAATAGAACTTTGCTGATCTCCTTATCTGCACATGTTAGAATTTCTAAGCCTAATGTGTCTTCTACGTGAACCCTTTTGGTTGGAGGAACCTAGTTTCTCTAAAGTAGACTTGGTAACTGGTGCAATTATCACTCAAAAAGTGTTGCCGGAGATGCCCATGTCAATAGTGCGGATCAGCTTTTGGAGGAAGTGAAAGAGGTTTTGAACTCGGACCCAGTAGATTAGAAGTGGGCAAGGTTTGCAAGACTGTACTGGAATGGTAGGGCATGAAATCGTCGCTGATGATGGTTCTACCTTTAGCGGGCAAGCTTATATTGAGAAATCTTTCACTCGTCATGCTACCTGCCCCTCTGGATGCTTGGTACTGGACAGAGGCTGTGCTTGGTTCATAGAATTAGGAATTCCA
>Unigene000017
CGCTCTTTTTCTTTCTCAGCTTATCATCGGCGGTATCGCGATAAGCTCCGTCGAATCGGAGGATATTGGGATCGTCAAGGTGTGGATGAAGTGGTGTCGGACCGGACGAACTATCCTAAACGCGGGAGCCACTTCACCAAATTCCGCACCAAGACGCAAGACTTACGCAGTGAGCGCGGAAACACGCTCACCGATTCTCAGGTGTTCCAGTCAAAAACTTGCACCGTGCTAAGAGACACCAGATAATTGACCTACTGCCTTGCGGCATCACTCCGTTTCTCCGATCTCCACTCCAGCTGAAGGTCAAAAACAAAGAGTAGTACTCGCCGTCTCAAGACCGCTTGAAACTCCCGGGCTGATGCTCACAAGGCCTCCGATTTCTTCCAACCAATGATCTCTCCCCAGGAGTTTCGATTTGGAGGATCGCGAGCCGCGTTACCACCCGGTTAGAGATCAGGGTAACTGCGTGGTCTCGTTTGTTCGTTTGTACACACGGGGCCTTGGAAGGTGCAAATTTTATTGCCACGGGCAAACCTTTAGTCTCAGCGATACAAAGCTTGTGGTGAACTTGATCACGAGTGTGATCCCAAGGAGAGCATAGCAGTGCATGCGATGTGGGTGCAATGGGGGGACTGTATGAACAGTGCATAGAGTTTGGATATGACCTACGTCAACGCTGGGCGGACTTGTGCGTGAGGAAGACTACCCTATAACACTGAAAGGATGGTAACATGCAAATGTGAACAAAACTAAGATTGACTGCATCGAGCCAAATTTCAGCGTTGTCTCCATGATGAGGACCAAATGGGCTGCAAACCTTTTGAAAAATGGTCCTCTTGCAGTGGGCATCAATGCAGTGTTCATGCAAAACATACAGTTGGGGGCGTATCGTGTCCATACATTTGGCTCTAAGAGGCTGGTGGCATGGGGTACTGATCGGTAGGTTATGGCTCTGATGGCTTTGATCATCCCAAGAGGTCAAGAATTAGCCTTACTGGATCATAAAGAATTCTTGGGGATAAAGCTGGGGTGAGAATGGTTTATAACTTAATGCAGAGGTGTGTTCCATATCTTTGGTGGGTAGACTCCATGGTCTCATCAGTGGCTGACCCTTCATTACAATAAATCACATTTTCTGAACTGTATTTTGTTAATGGTTTTGGTGTACCTGATATCTTGATAAAAAATAGGTGTATGTAATATAACCAGATGT
>Unigene000018
CCTCACAATCTACAGCCTGCAAACTTCATTTGTAATCCAACACTTTAACTTCAATTTCTTACACACCAATCTTGAAAATTCACATTTAGAGAGAAAACCCACAAGCAACAATGATTTAATTCAGCGTTAAAAAAACAGAAATTAAGTGAGACAGCTTGCACGAGAATAGAACCAAACAAATTGATTCAAATTTGGCAGACTAAAATTGAATCCGGTAATGAAAACAGAAAATTGAATCAACTACTTTAATTAAAAAACAAACTATTATGATGGTGTTTTGCACCACAAACACCCTAATTGTTCGAAGTTTCAAGTCCTTGAAAAGTGAAGGAAGATGAAGTCGTCAAGACCAACCCTATTCCAAGATCAAATTTCCGGTACAAACTGTGTCTATAAGCAAAAAATTTGATGATAAACTAATTGCAACCTGTTGTTCTTGCATAATTACAGTACCAAACATTATCCAGCTCCATGTTCAGATCTTAATCTAGCAGCAGAGAGTGAGCAAGAGACGACTTACGATTTGGGTAAGATGAAAATTGGTCGTGGTAGATAAGTAGGAGATTTGCCTTCACAAAACCGATCTGCATTGGCTGGATCTGTCCTACTGAGTTCGAGATAAAAAATTAAGCAATTTATGAGAGAGAAGAAGAGAGCGGTCGACGAGAGAGAAATCAGAGAATCCATATGAGATTAAAAATATGCAATGTTCATTTGGAATTTTTTGCATCTGGAAATTGACCAAGAATAAAATGTACAATCAGAATATCAAATCGCCTAATAAAATAAATTTGTGACAGACGGAAATGCTAGGCGCGTGAAATGCTATTTGGTGTCCTAATGATGGTGAATATAACCT
>Unigene000019
TCCAAGCTGACCGGACCCCAGAATCCACATTTCAAAATCTTCATCAAATCATGCGCCACAAAAACCTAACAAAAAAAAACCTCAATTGAATCCTATGTCACACTCCGATCGGATATAAACCGATCGCAATGTCGGACGCTGGTCTAGCACTCTTTATTCTCGACAAAAAGGCGTGTTCTCGTTTGGCGCGACTTCCGCGGCGTGTCACCGCCTTACCAGCGAGCAATTCTTCCCAAGCTCATCGACAAAGAGGAAGGGATATCGAGACTCAAGATCCAGTGTCTCTATCACGGCATCAAAGACTGTTCTACAACATGCCAATGTGTGATCTAGACAGCCACTAGGCAGAACCAGTAATGGTAGTGGGCTTTCTTTCGGACCGCGTTGTCGATGGTTTTAAGCATTACTTCGAGGAGGTAGAGGAGGAGCTTTGAGAGAAATTTCGTGGTTGTGTAGAGTACTCATGAAAGCGGACTTTGATAGATCCACAAATACTGGCAGCAAAGATCTTAGTGAATTTACTTTAAAACGATGATTTAAAGGATGGAAGTTAGGATTAAAAGGCCTAACACAAGTAGGCTGTAACAAATGCAAGGTCTTGCGGTAGCGAAGGGGATTACGTTCTCTACGACACATATAGGAGTTTAGTGGGATGTGATGCCAGCACGTTTCCCGTCCTTCGTATTAACAAGCCAAATGGGCTCAATATCGATCCGATGTTGTTTTGGGGCTTGCCGCCGGGCGGACATACTGGCGTGGCCCTGCCAGAAGAAGCTTGGCCTACAATGGTCGAGTCTTATTCGCGGCGCCAGGGTCGCTCACGTCCAGGACAAGCCATTGCTTAAGCTGCTCTCACGTTCCCCCGTTGTGTGCGTTTGGCCGTTTTGCACTGACATCGGACAATAGCCCCTAAACCAACCGGATGGATCTTTTGATCTGCGACAGCGGACTCCGTTCCCCAGGTACCCACCTTTGCTCTGGGTGGAGGCTCCCGTTGACCGCCTTCACCCGAAGCGACTTGAGGTCGATGGTAACCGCCCCGGCGTCAATACAAGGAGCGCCCGCACTGCTACAACATGTTGAAAATGCCGTGGCCTGTTCGCCGATCTGAGTCGGACTAACAGTCCGACTATACGGGGCCTCCATGGGCTGCCCTTGCATAGTCCTCTGAAAGCTTGCTGCATTTGCGTGGCCACATTAAGATCTTCCGGTGGCAGGAGTATCGCTGCGGCTGAATTTCGTCTTCCCAGTGTACCTGCTGAGGAAGTCCACACCTGAGAGAAAGGCCCCTATCCGAGTGACGTTTGAGATACCTATTTACTGTATCTGCGTCTCCGGTTCGTTACCTGAAGATCATTGCGAAGAGTGAGATATGCACAAGCTCTCCCATGGGATAGCGAGACATTCCATGGCGGGCGAGCTCTGAATCGGAGACTATAGTGTACAACATATACTGCTGCTCCAATCTACACATACGCTTGCAACGACTGACAGTTGATCTGATCCTCACCCCCATCGAATGTGTGGTCCAACAGCCACATAGGAAAAGCGGACAGTTCTTCCCATTTTTTGTCGCTGTTTTGCAAACACGAGCCTTCGCTGTGCCTTGTCTACCCTCCTTCCTTTCCAGCTAGTTAATGAAGCACATTGTCATTACGTGTTTTTTCTTTCCGAGTGAAATGAGTGTAGATTCCTTGC
>Unigene000020
TTTCTCTCATGCTTCATCATCCCAATTTTTGCCTCCTTTAGAACCAAGAAGATCATCAATACATGCCATTCTAGGTTCACCAATATCACAAGCTTCTTTTTGCTCTTCTACATCCTCTTCTTCGGTGATACGTCACCATGCATATATCCATCTTCAAATCCATCTAGGAGGTATCAATTGAGCTTCTTAAAACCCTATCAAGACTCACAACAAAGGTTGATGATCATATGGAGGATCATGGATCATCAAAATTTGTCACTCCTTCCACTTCAACGTGGAAAGTGGCAGTGAGTATGGTCTCAAATTGGCAATATCCGACGGAGATCAATAAGGAAAAGTCCGACTGTGATAAAGGACCAGTTTGTTGGATGTCATCGAAGATGAGATTGAATGAGAGGAATGATTAATTCTGATAGGCCAATTGATGTCGAGAAACCAATAAACAGTAAGTTATGGTTCCAAATCAGATGCAATCGTCCTCGCCTTCCAATTACACAACGACACAGCTGATCAAAACCTAGCCAGCAGCAGTGCAGTGATCAGAACATTTCGGACTGCAACACAACTAGGGCCCCTCTCTGGAGGAGTGGTCCGAAAGGTCCTAAGCATACACTGTGCAACGCATGTGGAATTCGTCAAAGGAAGGCCCGAAAGGCGATGGCAGCCGCCACAGCGCAGCACAATAATGGCGGTCTTGCCACTGATGCATCATCTATGCACACTAAGGCACATTGTAGCAAGAAAAAGTCTGGAAAAGGTCACTCGGCAGCACAAAAGAAGAAACAGTGCAAGCTCATAAGCACTCCTCATAAACGGAAAAACCTTAGTTTTGAGGATTTTGTACTGAATTTGAGCAACAATTGTCCTTGCACCGAGTGATTCGCAAGATGAAACAGAAGCTGCGATCCTCTTATGGCTCTCTCCTATGCTTGTTAGTAGCTAAATCTCCCTTCTTTCCTCTTCCGTGAGTTATTTTAGCTGAAATTGTTTTGTGCTGTGGGAGGAGTAAGTTTGTATGATGAGAGTACA
>Unigene000021
CTGCCAATGGGAGATATTACCTTAAAACAACACCCTCTGTTGCTAGACACCAACAATAAATTCTCTTCTTTGGCAGCATTAGCCATGGGTTTACCGCTACAACTCTTAGGTTTGGGGCTTCTCACCCTCCTTGCCTGAAAACCCGGAAATGTTTGGTTACTAGAGCTTCGGTTGCTGTGGAGCAAGCAGTTATCAGAATTGGCACAAGAGGGAGCCCACTGGCACTTGCGCAGGCATATGAAACACGGAAGAAGCTCATTGCCTCACATTCAGAGTTGGCCGAAGAAGGGGCTATTGATATCGTGATCATTAAGACAACCGGTGATAAAATCCTAGATCAACCTCTTGCAGATATAGGTGGCAAGGGGCTTTTTACCAAAGAGATAGATGAGGCACTTTTGAACAGTGACATTGACATTGCTGTTCACTCCATGAAAGACGTTCCTACATATCTACCAGCTGGGACTATTTTGCCATGCAACCTTCCCCGTGAAGATGTTCGTGATGCATTCATTTCCTTGAGTGCCAATCTTTGGCAGAGCTTCCAGCTGGGAGTGTTGTTGGCAGTGCTTCCCTAAGAAGACAGTCTCAGATACTGTACAGATATCCATCACTTAAAGTGGAGAACTTCAGAGGCAATGTCCAGACTAGACTAAGAAAATTAGGTGAAGGGGAAGTCCAAGCAACATTGTTAGCATTGGCTGGTCTCAAACGCCTAGATATGACAGACAAGGTCACTGCTATTCTATCTATTGAGGATATGCTTCCAGCCATTGCTCAAGGAGCAATGGAATAGCATGTCGAAGCAACGATGACAAGATGGCTAATTACATTGCCTCTTTGAATCATGAGGAAACCAGACTAGCCGTTTCATGCGAGAGGGCATTCCTTGAAACACTAGATGGGTCTTGTAGAACTCCAATTGCAGGCTATGCCCACAGAGACGAAGATGGCAATTGCATATTCAGAGGTTTAGTGGCTTCGCCAGATGGAACCCAAGTTCTTGAAACTTCAAGAAAAGGTCCATATGTTCTTGAGGATATGATTCTTATGGCTAAGGATGCTGGTGAAGAATTGAAAAAACGCGCTGGTCCTGGATTCTTCGATTTTATAAAAACCCTGAAATAGAAAAGGCCAGGATGGTTTCGTTCGGAATTGGTAGTCAGGAAATTGAACTCATCCAAATGGGTAATTCATCCTCTTTGAGCAGGAAACATGAGAGTAAGTCTCTGTGACCTTATTAACGGCGGGCATTTTGATCATTTCCAAGGACTGAGATGTGTCTTGTAATGTAGATCAGTAAATTGTTTAGGGAATTCAATTAGTTAACATTTTTCAGTATCAGCTTGTTTGTATTTCATATATATGATATGAGAACACTTGTGAACTTGCAATCACTCTCGGAA
>Unigene000022
CATTAGCAACACAGTAGCTTCATCACTCTCCATAATCTACAAATCGGCAAATTCCAACTGCGTCTTCACTCCAAACAACCAGTCTCCACTTCCCAACCTCCTCCGTCTCCTCACAAGCGGGTACACTAACCATACGTCGCCCGCCGTGTGGGAGGAGTTGAGATACCAAACAACAAGCGCATCCAATACTCCCTCCAATACATCACGGAGTCGGCCGAACGCGTGCTCGTCAGATTCTCAACGATCTCACGATGGACAACAAACTCACCAAGACTTGTCCGAAGAGGAGCTCATCACTCTTCGTGAGGAAGTCTCCAAGTACATGATTGAAGGAGATTTGAAACGGTTTAATGCGCTTGCGATTCGGAGGCTGAAGGAGATTCAGTGTTATAGAGGCGTGAGGCATATTCAGGGATTGCCTGTAGAGGACAGAGGACTAGAACAATTGCCGTACTTTGAAGGGCAAGAGAGTTGCCATTGCCGGGAAGAAGAAGGCGCCTCGCTAGACACTAGGTTGTCATGTCCTCTTTTACCCCTATGCCTTTTCCCTTATTTTTCCCATGTTTATTGAGTTTGTACTTGATTTGCATTGCTTAGATATTATTTTGACAATGCCAGCGAGTTTGAAATTAGTGATCACTGTACCAAATGCGCTGCAACTCAGAAATACACTTCTTTTTCAAGGGAAAACTTCTCTACTTCTGGTTGCGAGAATTAGAGCTGTGCTGAACTGCATCCACTTTAATATATTCATTTGTAGAACTTTTTTTGTATTGCATAGAGAGCTTTTAGCTGGATGAAATT
>Unigene000023
CGATCGCTAGACCCAAAGATGCATGATCCCGAATGAGAGTCTTCAGACTGTTTTGCGATTCTACAGAGAAGGTAGGATCGTTTCGGAAGACCGTCTGCGGCCTCTCTCACAGTGATAGCGACTACTTGGTGATGCCAGAGTCTGCAGTTCCTCACTCTGAACCCGAATTAGGACCTGATTCCTTGCTTACTACCCCGTGAAATTGAGGAGTTGTTCTCCGAAAAGAAGATATTATTTCTGTCCCAAATGTTAAAGATATTGACATTGATGCCAATCAGTGTGAATTAACGGGACCCTCAACACTAGTCTTTCCAGGGCATTATTTCATGACGGCTTAGGAGACGGGCTTTCCCTTTTTAAGAAAGAGAGGCTGAAGGCATCTCTTAAGCAGAGTGTGACTGTCATCAGCCAAGAAGTTGATCAGTGCTAAAGTTTGCTATAAACTTGCGCAAGGTGAGCATTTACTTGACAGAGAGCGTGTTGTTAATAATCCAATTCAGCTGATTCTGGATCAAACCAATCTCACCATAAGAAGCAGAAAGTTTCCTCCTCACCGCCTTCAGCCGGTTTTGCTTCAGATGCTGGAACTCTTGGCTCCCATTGTGAACGGACCTTGGGTTCGGAAGATATTGATAGTGAAAATACAATGTGGTTTCATCTGAGGAAAGTCAAAGTAGAGATCTCCAGAAATTTGTTTAGAGTGCAAGACAACAAGCCCCCCAGTGGAGAGCGGTCCAGATGGGCGGAAGGTTACTATGAAGACCAATATCTTCTTTCCCTCTTGCTTGAAGTTCATTCGGTTTTCTGCTGAAATGCTCGTCCATGTTTGTAGACTCTTGTAATGCTTGTGGGATCAGACTAAAAAGAAAAGGATGTCTCCTCTGGTTTTGACCAAGAAGAGAAGTTGAAGCAAGAGTTGGATGAAGATATGCGAATTGTTGTAGACATTGGTGGAGCACTAGCAAGGAAACCGTGAAAAAGTATTCTGATGAGTTCCTTGCAAAGCTTGGCCACATGGAGGAGCAGCTTGAAAGTTATATCAGTACTATTGCATCCAGGTGCAGAAATATGACAATGCCAGAGAAGCTGAATCTCCGAAACTTATTCAGAATCTCCCACCAAAAAATCTGATCGTGTTGTGGATATTATATTCAAGGTCGGAATTACCGGAGGGGAATCCTGGCAATGAGATCCATATAGATTTGGAGAATGAGGATAATGTTACCCTTTGGAGATTGTACTACTACGTGGCAGCTTTCGAAAACGCTAAAGGTTGCATTATGACTCCTGTTTCTTTTTCCTAAAGGAGGATACTTGTTGGAATGTATACTCTACTGCAGTGTGTGTGAGAACAGCTCAGTGGCATCTCCTTGGTATATAAATTCCTGAAGAGAACAGCTATGAAGAGCGGCTTTTTGGCTATCAAATTGCGAGTCCGATCACAGTCTTGTTTTACAGGACACCTTTCTGAAGCTGGGGACGTGCTGCAAATGCTAACCTGAATTTTGTTCAACCATAGAGCTTGCTTTCGTGATTATGTACAGACTTTAGCAACTGTACTTGGAATTTTGAATGTGGAGCTGTTGTAAGTCTCTAATCTGTTATATTCCTGTCTGCGGCTTGGTGTAAAATTTTGTACAA
>Unigene000024
GATGGACAAGAGAAGGAAAGAGAGATAGAATTAGAAAGCGCGATGTACACAAATGTTATTATTAGGATTAGATCCATCGATTATAGGCGTTGTTGGTGGCAACAACACTACTCCACGAGTCGGTTTGTTCCGACATTCAAACCCTAAATTGGCGAACAGCTTCTTATTTTCTCTTATCTCACTCAGAGGCCTATTCAATCCGCTAAGGATTCGATAAATCTGGCCGATCTTCGATTCCGTCAGTCCAGGGACTTTCGCAAGGTGGTGCAGGGATTATTAATGAGCTGGAATCACAAGGAGCCTTGCCGAGAAGTAATTCCAGGGTTTCTCTCTCGCAACTTGTTGTGGTCCAGATTCATTGAGCGGCTGTGGCAACTTTCCCTGCACGCTTTACGTGAAGTTCATAGGCGGACATTTCCCTGCTGTATGTAGCTTCTAACCCACTGCCCGCTTTCATTGACGGATGTGGCATTTCCGCATGCAGCTGGTTTACTTCCTGTAACAAAGGCTAGGGATAGCACTTGAAAGGAAGAAAATTCTTGAAGAATGCTGGATACTGCTGTACGCAGACAGGCTATGTGGTCCAACTTGGCTCATGAAATGACGGCGAGTTTCGGGTCTTGTGCAAGAGGCTTACCTGCAACAGAGTAAGAAGCTACGGATATGCGAACAAAGCAAAAATGGAAGGGAATATGGATGATCGATGTATCTAGCTCCTCAGGTCAGAATTCACAGTTTGGTTTCAAGGGCGACTCGCTTATGGGAGTCTGTTATTAGCTCGGAAAAGTCAACATGAAGTTCTAGATTCAGGTCCCATCGAGATTTGATAGCTCATCGTGAACATCGGTCTCGGATCTCTGATCAGCGTTGCTCTCTGATATGGATCACAGTTCTCAGATTCTATTACAGATGTATTATCTGTTCATCCTGGTAGATGTGGCATCAACACAAGCATATGAGAGAGAGCTAATGGATAGTTCAAGTTGTCATCAAAATAAGAGAAAATCTTAATAGTTCCGAGTCGGGTCATTTGGAAGTTAATGATGGAGTTCTATCTCGTGTGGATGAGAGAAGTGGAAGAATCCCCCCACTGTCGACATAGCTGAAGTCCTCAGGCGCTGGACACATGCTTACAACGCATTCATAAACAGTCACTCCAGCTGTCCAAGACTAATAACGGCAGGGTCCAGGCTTTACGAAGGCACATGATGGTAGTGCTAATGGTCATTCTGAGTCTTAGCTCGGTCCTTGCTGAACATCGGCAACATTTGGCTAGCATACAGGTTCTAATAATCAGTTGAAGGAATCAGCTCCAGCCCTACAGAAATTCAATATCAGAGCTTACCGAAGAGGTTCAAAGCATTTCCTCCACTCTCCTCCCATGACTAAATTTCAAGGAAGATCTACCTCACCCACACAAGCTCAAAGTAGTGGAAGGATAGGGGAATCTGTCATTGATGAAGTATCTGAGGACTTCAAAAATATCAAATGTCCAGCTGGATAAAGCTTCAGGGAGCCCCGCTTTGAAACTTCCACAATTATTTATTTAACTCCTAATTCTTCTGGAAAAGGGGCAATGCCCAAAAACGAAAATGCTGCAAGTTTCAAGCCATCCAGGTAGAAAAGGGTATCGGAAGGAAAGTCAATAGGACCTCCTATGTCAATACCCAAGTGGATAATCCACCACAAGGCAGTGATAGTTTTTATATCCTAAACTTGAGGAGATCGGTCCGTGAAGCTGCTTTCTCTTTACAATCCTGCGATGTGGATTGATCACGGATAATCATTAACCATGATGGTTCTGAGCACTTCTTGTGCCTTTCTCAGGGCTGGGTTCCCAGCCAGTCCAGAACCAAGGCGCCTCCAAATAAACATAGACATTTATTTAAATCCCTGATGGAAACCCTTTCATTCCAGAAACAGTACCTTATGGTGTTCTTGGGGGCAATCACGATTTAGGATCAACTATGTTGAACGACACAGCTATCATTGCTGAATATGGAAGTCTCAACAATAGAGATTTTTCAGGCATGGGTACAAAGTATGCAGATTCTGATGCATTTGGTACATATGATTCCAATGGAACTCAAGACCAAGTCTTCTCGACTCCTTTGCTAACGGTGTTGCACTCATGGGGATATATGAGGACTTGCTTGGTATGTCATTTGAAGAATAGACACTTTTGAAATGATCTGATCATGTGACGTTTTTTTCCCAGTAACTTGTTAGGATCTCAAAGCTCTCATTTTGCATACTACTAACTTTAATAAAATTAGAATGGAATGATACATTGATGGATGACATCCCGTCAGTTAGACCATGTATAAACATTGAAATCTGGATTGCTATTGGTTTGGTGGTGCTCTTCCCTTTACTTGGTCCTTCAATTAATGTTTATTTAGTGTTCTGTTTTGATTGGTTAATTTGTTTGTTGCAGCCCCTTTATCTGAAACAGATACTGCCTTGATGGTAGCGCTGAATATAGTTTTGGGGTTGGTTGCTACCAGGCAGATTGGAAGGATGGGGTGCAACATGATTGCTTCCAAATTAAAAGGCTTGACAAAGTGCACTGTCTCCCGCCATGCGAAACTTGGGGAATGCCAGATTCCTTCCATAATAGGGTCCAGATTCTTCTAACGTTTCATGATTGCTTCCAGTTTAAAAGGCGTGCCACTGTGCACCTGGCTCCCACCAATGCGCCTCTGGGGAAGGTCAGGTTCGTTCCCATAACGTGGCAGATTCTCTAACAGTTGCATTCGAGAAATCATCCATGTTCCTCGTTTTTTGTGTATGATTTCTTGTTCTATCATGTTTTATATCTCAATTGTTGTAGTACGTATCTATAGTCAATTCTCAGTACAGCTTGTATATGTTGATTTGTACTTAGAATATGGACTG
>Unigene000025
TTCCACCAAGCTTTCACACACACAACACTAACAGAGCTCTAATTCGAATCTAGAAAATGGGGGAGTTGAAAACCTAGATGCGCAGATTGAGAAACGTTGAACGAGAGAAGAAGAGAGATCGGCTGAGAATGTCGCGGGTACAAAGAAAGCCGTTACTGATATCATTCAGCTTTGCTTTCAAGCTCGTGCGTGGAAGACTCTTAATGACCAGATTCTTCTTTTGTCCAAGAGAAGAGGCCGCTCAAGCAGGCGTTGACTGCAATGGTCCAACAGCTAGCAATATATTGACGAGGCACCTGATATTGAAACTCAAGTAGAGCTAATCAAAACACTAACAGTGTATCTGCTGGCAAGATATATGTTGAATTGGAGCGGGCACGGCTGATAAGAGGCTTGCTAAAATCAGGAAGACAGGGACTTATTGCGGAGGTGCCGATTTGATGCAAGAAATTGTGTGGAAACATTTGGTGCAATGGCAAAAAACGGAAAAAATAAGCATTTATCCCTGGAACAGTTTCGTCTATGCTTAGACCGCCAGGATTATGTGCTGTGCTCAAATTTTGTCAAGGAAGATTAGTCCCAGGGTTTTTGACGCTGATACCAAAGGAAAAGAAAAAGCCGAAGGAAGGTGATAACATGGTTGAAGAGGCCCCTGCTGATATACCTTCACTTCCCGAATTGAAGCGCATTTACTATGAACTGATGATTCGTTACCACTCACACAGCAATGATTACCTGAAATATGTCGTTGTTACAAGGCAATTTATGAGATTCCATCTGTGAAAGAAGACCAATCACAGTGGATACCGGTCCTGAGAAAGATTTGCTGGTATCTTGTTTTGGCACCGCATGATCCAATGCAGTCGAGCCTCTTAATTATTCGACTTTGGAAGAAAGAATTTGTCTGAAATACCACATTTCAGATCGTTGCTACAAAAGTGGTCACTATGAGGTGATTCAGTGGACAACTCTTTGGAGATGTGCCGGACAGAGTTTGAAAATGAGAAGAACATGCTTGGAGGCTCCTTGGGTGACAAAGCTGCTGAAGATTTAAAGCAGAGAATCATCGAACATAACATTCTGGTTGTGTCAAAATATTACTCGAGGATTACTTGGAGAGACTCGCGACAACTTTTATGCCTTACTATCAAGGAAACTGAGAAGCACCTGTCAGACATGGTTGTCTCGAAATCTTTGGTAGCAAAAGTTGACCGGCCAGTGGGTACAGTCTGCTTCCAAACAGCAAAGGACAGCACGAAGTTCTTAACTCATGGGCCATGAATTTGGAGAAGGTCCTCGATCTTGTTGAAAAGAGTTGCCACCAAATCCACAAAAGAAACTATGATCCACAAGGCTGTTCTAAAGTCTTGAACGTTGGAGTTTGATTGTCCAAGAAACAGGATGAATGCATCTTCTGAAAATTTTGCAGGTGACTCGTTTCTTATTTTGATAGGCTGATGGGTCTTTCAGTGTGCTACTGTCATTGGATAGCGTGCTGGTTTAAAAGGTCCTCCCCTAATTACTGCCGGTCTTGCTGAACTTTATGGTTGAGGTACAAAAATCTCAGAGGGCTTACTGAAAAAATGTAGTATTCTGTGACCCATCAAGAGAAGTCCACCGGAATTGATTAGAATGAAAACTTGTTTTTATCTTTATGGGGACTGCTCCCTAACCGAGTATTCCCTTGTTTCATTACAAATTATTTCTTTTCTAGGGTTGTGTTTTATCCAGTCACATTTTTTTACAACTTATATTGAAAACACTGAGGTCTACTGGCTCCAGTGCATTTACTC
>Unigene000026
TTAGCGACGAAGAGTCTATCTAAGCGATTGTATCCCAGACGTATAAAAGGGAATATCTCGAAGCCAGGAAGGAAACAAAGAAAACTGGAATATCAAATCTGAATGGAAGAAGAGGGCAGATCTCAATATCTGTGTTACCAGAGGGATGCATCACAAACTCCTATGCTTCACATCTCCTCGTGATGCGTGTTCCTCGCTTTGGTTCATCCATGTTCAAATCCGCTGCAGATTCTGATGTTGTATGGGAGGGTTTCTACCATCGGATTACAAAGACCTCTATCCAATCACCTCCCCTCAACTACGGATTTCTCATCAAAGAAAGACTCTATCAACGTGTTGTGTGGCGTTCCGGTTCTCCTTGAAGGGGCAATAGGTAAAATCAACGCGTTCTTCTATTTCATCAACTAAAGTACAGTATTCTTTGTGAAGGTAGTCTTTGCTATCACATTATACGTATCGTATGTCCATATTGGAAAGACAAGAAATTATGTTGATATATGCTACATGTGATAGCAAAGGACAATAGGGTCCGTTTGGCAATTGATTTGCTAGAAAAATCATTTTAGTGTTGTGATACATCAAACACAATTGGAAATCATTCTCCAATCACCCTTGCATGTTAAGAAGGCTCCTGCTGTGGGCGCAAAATCTGGAATGCACAAATAACTGAAATTTCCCAGCTTTTCCCCTTGCACTGTGCTTGTGATTGCTAGGGAAATGGGACCCACAAAAAAAATTGCCAAAATGTGTATCTGTCTGCCAGATTTTACAGCATAAAATGGGTGTAAAAACCCGGAAACTGACATTCCAGAAATTGCTTTTACACACTTTCCTATGCATAAATTTGCTTTATTTATTCCACCATACCGAGCACAGCTGAAATAACAAATATTTTAGTTATAATCATATTGTATGCTTTTAATTTGCTGTGTACTTGAAATGTCTTATTTTTTTTAGTATTTTGGAAATACCACACTGAAATATATTTGGTAATGTATTTCCGGAAAATTGATTTGTCATGTCAATCAAACAACCGTGGTGTGTGTTTGGGAAACTTTAGTTGAGAAAAGGAAGGAAGGGATGGAAACAAAAGTGGAAAAGAATAGGGTTCGGAGAAAAGAATACTAATTTTGGCGTGTTGGGAACTCATTGATAGAAAGGAATAGTCCATTTATTTTATTTCATTTCTTTCCTTCAATGTGTGGATACTATTGAATTTAAAAATAGGTAAAACATTCCTTTTTTTTAAACATATGTTTTCTTTTCCTTTAAATACTTTCCGAGGGTCTAAGGCTGGAATGAAATGTTGTATGACTTTCCTTCTCACCAAACACACTGAGGAATGAATAAGTGGACCGCTCATTAGCATTCCATTCCTTTCCCCAACTTCAAGGGTTCCAAACACACCCAAAAATCCAAGGAGACCATTTCTAGTATTTTGTATCGAAAATATTTTATAACTTGTGGGTTAACCATATGATCACAGAGTCTAATCTGAAAAGAAGATGGTAAGAAAGCATCACCCTTGGAGCAAAGAGCTCGGAATGTGTGTGGGTGATACCCCACAGTACTGGACAGGGACATCTAATCCGGTCAGGTGTCTCTCTCTCTCTCTCTCTTAGATGCTGAAAATGGTCAGTGTGTTTGTGGGAACCTCACTTACACTCTGTTTTTTGGCAAACATTTTAACAGGTTCTCAGTGACAGCTGAACTTAAATGTGTGCTGGCTTGAAATTCAGGCAGAATAGACACTCGAATGCTTTCCCCCCAAACAACTTATGTGGCTACCTACTAATCAAGAAGCCCATGGACACATGGGCTTGATACCCACCAGCAGAGCCACAGTGGAATATGTTGAAAGGGCAGGTAGTGCAAGTGAAGTCGCAACTACTTAACCCGGCCAAGACCAAACATGTTGGGCCCAGACCAAGAGCAGCAATCAGCGAGGATCTGCTCCCACAGAAGAGAAAAGATGGGTGGTTGGAGATTCGATCGGAGAATTCTAATGATCAAGGAGAGTGGGGAGGTGCAGATGAATGTGCAGGAAGTGAAAGGGGTCGGTGGAAGTCCGGTCTTATTGTTGAAGGTATTGAGCTAAGGCCTAAAGCACATAGTACTGAGCGTGCAGGACACCTGCTTTACTATGGGATTTGAAGCTTTGTTACTGTGGCAAGGGTGATCTCAAGTCTGAGCAAGTTCTTGTAGATAGACTTCAAACAAACCAGAAATAATGCCATAGATAATGATATTAGCATCAGAATTCCCAAAAAAAAAAGTTGTCAGCGCTGTTCCAGTCACACCAGGTAGTTGAAATTCAGTAACTTCTGAAATTCTGTATAGCGTTACCACCGAACAGATTAGAGCAAGAGGCACCTGTCTACTGTCACACGGTTGCTCTTGTGTGAATGTGTAATTAGTTTATTCATCTTTGGAATAGGTTGGAATCCACTATTATGCCAAAACGCCCGTAAGATGATTTAAATCCCACTGCAGTCTGCAGGTTATATCTTTCTTGCCCGGAGAATCTATGCAGGGGCTCCTTTTACTGGATCTAGAGAGCTCCCTGTCCGCACTACACAGTGGAAGCAAGCAGAAGGTTAAGCCAAATTAGGGAAGGAATGGGCACAGGAGCCCAATCTTATCCTAGTGATAAATTTGTAATGCAACATAATTCAGGTTGGAAATGTGTTTGGTATAAAACCCA
>Unigene000027
ACTAGTTTCCATAAATTGGAGAGCAGCGAACTTGAGCATAACCCGAAGAAGAAGATGGAATCTGGGTTGGATCTCAACCCAACCCTGGGCAACTCGTATTCCTAAAAAAGACGAAGGTGACTGGTCTACTCTTCCGAATGGTGGGAAACCACTCCAGACAGTCACACTGTTCTTCGATCCACTCCCAGCACGGAAACGGAGTCGTATCAGTCGTTGCACATCCTTGTTCACACCAGATGCACTTCAATGGACTTCTACTGAGCGCTGGCTTCAGCGAAGGTATGCCGAGATTAATCCAGAGAATAACAATAAAGGACAGTTTAGGGTGCTTGGTTATCAATGGCGTGTGCTCGCTTCAATGACTTCACCCGTCAAAGTACTGTTAAAATAATGGGCTGCTTGGCCGCACATCAGACCCTACTCTGTACACATTATGCAGCACCCGAAACATATTTGGCTGTTCCATATCTTAGAGCATGATCTCTGTTGGGATGGGCGGCTTTGGCATCTGCAGTTACCGACACCTCAGAACTGCAGTCCACGGAGAAAAACCTATGCATATTCTATGCATGGTCATGGTGGAGGAAGCCTACCACTGTTTTTGGCTAGTAGAATTCAGGGTGCAATCGTACACGTCGTTGAACTTGACCCCTTGTTGTCTCCAGCCTCGATTGAAGCAATGGGTTCCCCAGCATTTGCAAGTTGAAGCCATCAGGTGAACGTGCAATTGCGTGCTCCAAAAATGATTGATGAGGTATTGTGGAAAGGGACACACGAGCGGCTTTCATATATGAATCAGATGCAGACGAGTGTCATCCTCAACGCCATTAATGTGTATGATCTTGGTTTCATTGATGCGTATGATGGGGACGATATATTCCCTCACAAGCTGTGGGATCCAAATGGCCAATTTCTCAAAAATCTCAGAGTCAGCTTCATCCTGAGCATGGGCACTGTTGTTGTGAACCTCCATGCCGATTCTGATGTTATAGACTCAGATGAACTAATCCAGTTCATCTCAAACACATTCTGCCGATGGGTAAGTATGTGTCACGAATCTGTCGGCATATAAAGAGACGTTGGTGGGGAATTGTTCGAAGGTGAGAGGCTTGCTTTTGCTCTTGCTTCAGTGCCATGGCGTTGTAATTCTCTAGTTGTCTGCAGAGGTTTTGGTGCAGGTAGTATGCTTCCCAAAGGGGATTCAGTCGTAAACACACTTTATCCAAATCCAAGTGTAGAAGATGTTCTTAGCTTGTCATTCTCATGTTTGGAATACATAAGGGAAAAATTGTTTGGTCGATTAATTTATCTGCATTCCATTCCATGTGTCATATGCTCTGTTTTCTGCAAT
>Unigene000028
TCGGTCATTCCTCAGCATGCGATCGGGGAGGATGATGACGACGATGAGGGAGGCAGAAGATTTCCGTAATGCTGTATGGCCTTTGAAAGACATTCAACTTAAACTTGGAGAAGTCCTAGGGTGGCGAGAAGGGCAGTTGAGAATCCAATGGGCAGCAGAAGAATAAGAAATGGAGCTGGTTGAAGTCGTGAAAGGAGAGGTTGTAGCTTGTGCCGGTCATAATTTTTGTCTAACCTAAAGGTGAAAGATGAGGAAGGGAATCATCAGCGTTCGATACCCAGGTGTGGAGGAAACCAATATGGTGATATTGAGTTGTAGGATTCAAGCCCATTACGGATGGACCTCATATGCACCTTATCCACCCCCTACCAATTAGCTTCCACTGTGACCAACCCAGCTCCATTGTGGATCAGGAGGTGTTGCTGCAGTTTTGTTCCAGCAGGCTCTTATGCTGATTTTTGTGGTTCTTGACCGCGAAGCTGGGTTTGTGTCTCACGTGGCAAGAAGTTATCAGGCTTTTAATGGTGTTAATGAGTGTATTACTATGGCCCTGTTTGGTTGGGCGCAAAAATCTCGAAATGCAAAAAATTGAAATTTCTCAGCTTTCCCCTTTCCATGTGCTTGGGACTTGTTAGGAAAATGGGACCCATAATTTTTTTGGCCAAATGTGAAATCTGCTGCCAGAGTTTTACAGAATAAAATGGGTGAAAAACCAGAAACCTCTGACATTT
>Unigene000029
AACTTTCAAGAGGGGCATGTTGGAAGATATTGTCGCATGGCTTTTTGATTCAGAGCCCCTTGGTGGGTATTGGCGTTGCATTGACAGGGTGTCACAGCAGGTGGTGGCGAAATTCAAGGATGAATACAGATTTGGATGTCTACCAGTCAGATGCGCAGATGCCAGTCTACGTAGGGCTGCGGTGCAGCCGAGAGTCTGGTAAGAATGTTTTAGTGTCACATCCCGAGGCGCCTGCTGTAATAGGGGTTTGTTTATGAGAAAAATGTTCGTGGTTTAATAAATCGGAGGATTTGATGAAGATAAGTGCCACAAATTGGAAAGTGTGAGGGTAAGTCGGAGAAGGGCCTTGATAAATATGTATTTTTTGAGAGGGTTTCAGTGGAGGGTTTGTCGAATCGTGTTAGCATAATAGGTATTGAAGATTTTGTGGGAAAGGATCAAAGGAGGAATAGGACCGCAGTGATGTGGTGCAAGAGGCTTCTCAAGCACAGACATTACAGTGCGAGATTCCGGTCATGAGGCTTCCCTTTCGTTCTCCTGTTGTAATGGAAGGGATCAAGCACCATATTCTCAAAATGTATCTGTGGCTCAGAACGAAATTGTTTTCCCAAGGAAATGGTTTACCGAGTGCGAAGACATAAATTTCTCATAATCGAACCTTACAGTAGATGTTGTATATTTTGAGGTGGCTTGATGTCCTGCAACAGATTCGCTACAGTGCGGCCCTTTCCATCCGAAAAAGTGAAGTTCAAATTGAAATTTGAAGTGGAACTCTACACGGAGGGGGTTTTTTTGCTGCTGATCTGCTACTTATGGAAGAAGAATGAAGGAAAAGGGTCAAGCAGAGCGAAAACCTGAAAGGTACACTGATTCAAAAGCCAGTGAGAAGCTCCCCCTGTAAGGTAGCGTGATGTAATATGCAAGAGAAAAAGTGCTGAGAGGTTGCTGCATCATAATGTTTTCCTGGGTCTGGAACAGCATGGGCAATGGAAAGATCCAAGGCTGAAACCCAGAAAAGGTTAGAATCAATGGCCAGGAAGCTGAACATGAGACGGTGGACTGGCACAGAGGATGTAGAAAGCTTTTGAAAGTTTTTAGATGGCCTACGAAGGAGTCAGGAAGAAACCAAAAAATTGGGGTGAAGCATATGCTGGAGATGCGAACAACGCACGACAAGTATCCCCTTCTTTGTCATTACATCAGAGGGAAGTATCATTGTCCAACTTCGGCAGTGGAGGACTTGGTTTTGTATGTGATCTGGGTTGTGATATCATCAAAGGTGTCGAGGATCGCTCCCCTAAGGAGCGTGATCCAAAGGTTTGCAAAAAGGTACAAGCGTGTGAAAATTGAGGTAGTTTACGTATCTAAGAAGGAAATGATGTCTTGGACCAAATTATGAATGAATTTGAGATTTAGAAGGGGTATGTATCATTTTATTGATGCAGATGAAGGTTAAGAGAGAAATGCCAAAAAAGAAAGCAAAAGGGTCTTTGCACCTACACAGTACTCCAGTTGTTTTTGAATCGTGAATTTGAAAAGAAAAAGCGAAACCTAGAGAGTTCTGCAGGCCTATCATGACAAAGCCCAAGCCGGTAGCCAGCCTCACGGCTTCACACAGAGACTCCACAAACACTGAGCTCTCTGAACCAGTCCCAAGGTGCCGAAGCAGGCAGTGATGGATCAAGGATGAAGTAACAAGCGAAGCCCACCAAATACGGAGCCGATGGACACTGAAATCTGGAGCTGCCCCAAGTCCTGCATGATGCATTAGTCTAATTTGCATTTTGGGAATTTTGAGTTAAGCACGCCGCAGTGCCCAGGGTGTAGCCCTAGGGGTGTTGGGGTAGGTGTGAAACGAACGGAGAAATTTGTAAGAATTCTTAGAGATGTTCAGATGTGACTTCTAAAGCGCGGGAGAGGTCGACGGGTCAAAGAGGACGAGGATGTTACTGGCGAAACAAAGGTTTACTAAGACTGGGGAGATATCTAAATTATGTGTGTATATAACGGGCCTTTGGATAAAAACAAGACAAAAAAAAAAAAGGTATGATGGTGAGAAAAGGAGGAAGAGATAAAGAAGGTTGCTGGGAGAGGGTAAGAAGGAAGGCGGGTAAATTTTGGGGGGGGGGTTGGGGGGTGGTGGTGGAAGAAAACTGAAGTGGGGAAGGACAGAAGCATCACTTGGTGCATAAATACAGATTGTCAGATATACTGACAGGACCATTGGGAGTTATCAAACGCCAGCAGTACGAAAACGTACGACAATGTGAAATCATGGTATGGGAAAACCGTGACGGAAACCAAAAAGGCACCCTGGGAGCTAAAAAATGCATAAATGAGAAGAGCTGGGGCACGCAGAGTTTAAGGATGAATGACGTAAGGGGTGCTGGCTGAATTTGTCGTCGAATAGCTGAGGAATATTCAAAGGGAACTGGAGGAACAGGGGGAGGAGGGAGAAGCGACGACACACAGTGTGTTGCTTTTCTGGACGGATCAGGTGAGAATGAGGAGGGGAGAAGGAGGAGTGCTGGAGGGAGAGAAGGAGAACAAGGAGTCTTGAACCCCAAACGTATTTTCCGTCACCTATATATATACCGTCATTTTACCCTCAGATTCCATTGGTTTGATCAAGGATTTACACATATTTTACGTGGTTGTGGGTTTTGTTGAATAGCAGGTCAGTTCTCCTCTGTACGCGGAAATACCAGGAAACCACGGCCGTTTCGACTGCTTTACTTGCTTGAGATTCCACAGCTCCGATCCACATCGATCCATCTATCATTCTGAAGAGAAATGGCGGTTGCCATGTAAGTTGTGTTGCTGTGTAAGGTATTGTACAGTAGCTAACCTAGAGTGTAAGCCGAAAACGGATCAAACCACAAGTTCAAGGATAGAGAGCATGTCCCTCTGTAGCTAATACAACTGTTGGCCCTTTTCATAACCCTAGTGAGACCTACCGGGCTATGACCTGCCTTTCCTGCACACCAGATTAATGCAAGGATAAAATGGAAGACTTGGAGAATGTACTGAATGGTGATCGACTTAGTAAACGCGCCATATGACTTAAATTTAGGGGTGGATAAGCAGAATTCTCCCTTTGTAAGAAAAAGTTGTCCAGAGAAAATTTTGAGGGGCAGTCTGAGGACTGCCTTATCGAAGGACTATTACTTTCAAATGTAGGGTTATGATGATTTACCCTTTGGGGGTTCCTAGGGGAAGTTGAAAAGGAGAACAAGATGGATCCAGCGCGTACAGTGATATTTGCTTTATACGGCACATTAATGTTGAAGTTAAATATACAATTGTCGTGTTGTTGAAGTTAATGTTCATCCTGATCCAAGATCAGTATTGGACATCACTAGAATACCAGGAGGTTGATGTGTAGTTTACGTATTCTGTTGTTTTGGCAAGAAAGGTATTTCCTTTTGGAAGAGGATGGAATATTCAACATCTTCCTCAATGCCCCAGCACTTGGAGATACATTGTGTCGCGATAATCAACTCCTGATTGTGACTGTGTCTGCTTCTGACTGGTTTTCTTGCTACGATTCTGATGATGGTATGAAAATGACTTCGTCCAAATATTCACATGGAATAGTGAATCAATTGATGTCAAGAGAGACTGGATGGAAATACATTATTGGAGATTTATTGTCGTTTTCCGCAAAACCAATCATTGTTGCAGCTGTCCTTGGATCCGGAACTCATCTCCTCGCGTTCTTGAAGCAATGTTTATCTTCCTTCTTTGCACTTGTTGGGGTTCTTCTAGTCCATACAACAGGGGAGCTCTAGATTACAGCGTTGTAGTTGTATATGCCCTTACATCGGATTGTCAGGATATACGGCACCATCCACATATCTGCAGCTAGAGTACTAATTGTGTGAGAAATTTACTACTAACCTGGTTGCTTGTCTGTTGGCCACTCTTCGTGACCTTTATTTTCTCTCAACACTGTTGCAATTGCCTACAGTGCGACTGCGCCTTACCATGTGGCACTATCTTGGTGATTCTTCTTCTTTTGTCACTAGTAACTTCTCCATGACTATTGCTGTGGTGGCATTGCTGGGTAAGAATATCAAAGGGGCGGAGTTTCAAGCTCCATGCCGCACTACCAATTATCCTAAGAAATACCTCGCCTTGACGGGTATAGATGAACTACCTCAGATGTCAATGGCATGATTCCTTCCCTCAGTGCACTTTATATCGGCTGTATACATATTTGCGGTGTATGGGGCACAAGCTTTACACTATATACAGCATCTCTTCATCGTTCATCCTTTCGAGAGTCACAGCATTATAACAGTTTCTTTGACATATTTAGCTTGCTGTCGAGGATCATGATGGGGTGGAGGTCTGTTGTCTGCGGAGCTCCACCGGTGTATTCATCTTTGCTTACTGCTTTACTCTATATGAAGATCTGACGGGTCTGGTTCATGCAAACCTCATTCTTCTTTGGCTACATGGCTGGCATCTGCTATGGCTTCGTCCTATGCTTGGACAGTCGTATTCCGTGCCTCATTGCTTTTTGTGCGTCACATCATCGCTCAATCAAGGCTAAGTAGGTACTGTTTATATAGCAATTTGAGTCACAATTGTAGCAGTACAGTATGGCCTCAATCGGTTGAATCTTCAACGAA
>Unigene000030
TGTGCAAAATTATTATACATCTTCTGCCACCATCATACTTCTTCCAAACACTGCAACTTAATATACTAACACGTTCACAGGTCTACACATGAAAAATATTTACAAAAAAAAAAAGGAGTAAAATATGACATAGTATTGGGTAGTATACCGAGAACGTAACCTACGGGGGGCTAACACATTACATTCAGCTACATACTGGCAAATCATATATATATATTCACAATGAATTCTAATAGGCTTCATATGATTGTGCGATGAATAGTTCTCAAGTGCTTCATAACAATCTTCACTGGCAGTGAAACACTCCAAGCAAACCAGCAGATGTGCTTCCCACACTTGCACTCAATATGATGCATCCATCCACCTTCTTATCGTGTATCCACAACACGGCACCCCTTCACCTGCTCCTTGCCCTTGCACCATTCCTTTCAGGACGAGTCTGGATCATCTTTGAAGTCTTTATACCTCTCACAAGAGATGTAGGGATGATATTCTAAGTGACACCTTGCACAAGTTTCCAACATGACATGCATCACAGAAAAATGGATCAGGAGCGCTCCAGGCGTAGCAACTCTAACACTCCTGGACAGTCTGGAGAAGGACAGAACTTGTAAGTACCACCATGGACGCCACAAATGCCCCCAAGGATGCGCGAAATAGGTCATCCAATTTACTCCGGCAATAACAAAGTTCTCAAATCAGCGAGCAAGCTTGGCCTCCACACCCTTCGCGAGTGCAGCACAGTGGAAAGCCTTCATGGCTCTTAATTGCAGCCTCACACTGATCAACCAACACAACCGCAGAACTTATGGCAACAGGCTTCAAGTGATAACAGTCATCCACTTCACACAAAGCAAATGGGGGCAAGAGTTTACACCATCAGGCTCCTCAGAGATCCCACTGTCACTGAGAGACTTTGCAACATCATGAGTTATCTCCTCAAGTTTTTGCTTCACTTCTTTGTCCCCTCGAAACAATAATGCATGGCGGCGGGTGTTGAGCAATAAGTCAGCATCAGATGGCACTTCTCCTCAGGCCATGAAGATCAGGTCCAAACTTCATAACACTTCTTTCAACAAATTATGCGGGAGATTCTTGCCCCGGAGTCGGATTTCATGTTGTTGTTTCATTGAGTACCAACAAAGATCCACCAAGTAAATTCCGCTATACCAAGTTTCTCCTGTGGTCCAAAACCTGACATTTAGTTTGCTTATCATACAAAATATATGTCCCTGTTCTTGTTGCATGACTTAAGGAGGGTGATACCATCTCGAGAGAAAAGATGGTGCAGTATGCTAGGAGTAAGATTAGCATGACTTATGTTTTCCCATTCAATATTTTTCAAGAGGTCGCCCATGTCTGCAACGCTTTAGTAGCATTTGCTGATATCTTCACTCAATATGATCCATTTCATTCCTTTCTAGACACTATGATACACCATTCGAAGCTTGAAGCTTTTAAATAATGAATCAGTGTTCCTTCACAACAGATAAACAGGGCAGGACAGTATACCGAACTGTGAAACATGTGCTGGCACTGTATCCTCTGCCATGAATGACACCAGTAGTACTTTTCCTTGGATATGATCCAAGGCCATAGCAGCTCTAAATGTGTCTGCCATAAAAGTTATCACAGCTTTCATCATATAATCTTTGGTTCTGGAGGAAACACCTGAACCTGGAAGTTTTACCCGGGAATTCTTGCTAGGATAAAGGGAGGCAAACTTCTTTACGAAGTGCTTCTTCACAGTCGGTTGATGAGATATTAGAGCCTCTCCTCGCACCAGGTGATGTCAAAGATTTTTTTATATGTAGCAGTTTTTAAGAATCTAAAAGTTCTGGCTCAGATAGTTCTTTATCAATTCCATTATCATAACACAATCTCCTTCCTGCTTCTTTCACATTTAATGTATCTCCCTTGAATAAATAGAGCAGAAAAACATAATAAGAGTCTCAATATCTCCCTTGCACACTTCACAAAAGCAACACCTTTGCTAACTCTACGTGGCAAAAGACCTGCTCTTACAGCAGGGAATGAGAAAAGATCTATCACCTCCAGATGCATTCCGTGAAGGAGATACCACAGCAATGAGCCATGACATCAACACCATTCATCTCCGCAACAGCCTTTTCAGCAGATCGGAGTAAGAAATGTTATCTTTTCCCACTTTTCCGAGTCCTCGACTTCGTGTGGATTTTGTGGAAACTAGAAATGCCAGACACACAACTCCTCAAACATCATAAGGAGTCTTGTCCATTGACGCAACGCACATTTGAAACAGAACGTCACAGTTAAGTATCTCTTTTCCAGTTCTAGGTGCCTAATTTCACCACAGCTCAATCAGTGCCAACGAAGGAGTAATACCATGTCCCCTCGATACAAGCATTCTCAATGCATTCATTTTCTAACCACTTCGCTTCGTACTCAAAACCTCATTCACAAGGGTAGAGACTTTTCCATATCTTTCAGAGAGCAATAACTGAATCTCATTTTTAATCAACGTCAACTTCAATACCAACACGTCATCCATGCAAGCATTTTTAAACTCGTGAAACAAAAGCAGCAAGCGCGTTTGCTCTCCCACAAAACTTTTAAGAAGAACAGTACCAAACAGTCATCACAGTCACAGCAGCTTCGGTTTCTCCATTTCGGAGACATCAAACAGAGAAGTAGAAAGCGAATACAAGAAATAATGATCTTGGCAGTACACAGACCAGAAATTGACCTGAAATAGATAAATATCACCAAAAACTACCCACTTCGCTTCTGGCATATATAATAACGAGCATGACGGGTGAAGTCAATATATGTCCGTTAAAGCCATTGGTAACCAAGGCGATCATATCCAGAGTACATAGCCACATTTTCAACAAGGGAGGAAAGTAAATTTTCTTCAAATTCTTATCATGATCTGAGGGCACATCAGGATTCCAAAACATAGTAGAATGATAGACTGAAGTTACTTTTAGGATGTTCTCCAATTCCTGTACAGTCTCTTACATCGCCGCATAGATTTGCATGATATGTTACGAAAGCACCACTTATTCTGATTAAGGGGTGGCCTTTCCCCACTCTGTAACAGAAAGCAGTGTGAAAAGGTCCCATCACGAGACAGAATGGCACCTTGAGGCAATCTGACTTTAATTATTCACGCCACACCCACTCGGCAAAATTGCTGCTAGAATTCGCCATAACAGCAGCAAGCACAATCCCTTCTTACATAAACGATAGTGAAGACTCTCAGAATGAGCTCCAAGACGAGGCTCGATACCAACTAACTAGACCTACCATTTTCAGTAAGCTGAAAAGCACCATCCTTGATGTTATAGCACCTAAATGAATAGATTATCAATGGCCATATCAATGCCTTCGGACTAGGGACAATGAATCAAATTCTCGAACATTTTTTATCACCATGGCGATGATTATCAGGACAGAATACCAAGATGAACTTTGTGAATTCAGGTCCTGATGGGAAGCATGGACTGGAAATCCTCGAATACAGCCTGTAACAATTTCAGGCTCTGTTCTACCAGCACGTCCTGCACGTTGACAGCTGAACGCTTGAATACTGCAAACCACGGAGGAATTCATACAGTGCTAGGCTCAAACCTGCTCTCTTTTCCCCATTCCCAGTCCACCACAGACCTAAACACTGGAATAGTGATGTCTCTGCCAAGTTTGGGCAAAGAGAGAGGTTTGAGCTAGCACTGGTATGAATGTCTCCGTGTTTGCAAGTATCAGTCAAAGTTCAGTGACAACGTGCAGGACGTGCTGGTAGAAAGAGCTGGAAGTGTACAGGCTGTATTCGAGGAGATTTCCAGTCATGGCTTCCATCCGGACCCGAGATTCCCAAAGTTCATCTTGGTATTGCTGTCTGAGAATCTCGCCATGGGGATAAAAATGTTCGAAATTTGATTTCAATTGATGCCCCTAGTCCGAAGGCAATTGATAGGCCATGATAATCTATTCATTTAGGTGCTATAACATGCAAGGATGGTGCTTTTCAGCTTAAGTGAAGATGGTAGGTACTAGTTAAGTTGGGTATCGAGCCTCGTCTTGGGAGACTCATTCTTGAGAGTCTCACATCGTTTATGTAAAGAGGGTTGTGCGATGCTGCTGTTATGGCGAATTCTAGCAGATATTTTGCGAGGCGGGTAGTGGCGTGAATAAAGTAAAGTCAGATGCCTCAAGGTGCCATTCTGTCATCGTATGGGGACCTTTTAACACTGCTTTCTGTTTACAAGGAGTGGAGGAAAGTGCCACCACTTAATCAGATAATGGTGCTTTAGTAACAGTATCAATGCAAAATCTATGCGGCGATGGTAAAGAGATGTACAGGATTGGAGAAAATCCTAAAAAGTGAATTCAGTCTATCATCCTAACTATGGTTTGGGAATCCTGATGTGCCCAGATCATGATAAGAATTTGAAGAAAATTTTACTTTCCTCACTTGTTGAAAAGGGGACTATGTACTCTGGATATGATCGCCTGCGTTACCAAAAGGCTTAACAGGACATATATTGAGCTTCACGTCCATGCTCGTTATTAGTATATAGCCAGAAGCCGAAGTGGGTAGTTTTGGTGATACGTCTAATCTATATTAAGGTCAAGTTGGTCTGAGTAACTGCCCTAGATCATGATTTCTGTATTCGCTTTCTATTCTCTGTTTGATGTCTCCGAATGGAGAAACAGAAGTGCTGGTGATGTGTGACTGGATTTGTACTGTTCTTCTTAAAAGTTTTGTGGGAGAGGCAAACGCGGCTTGCTGCTTTGTTTCACGAGTAAAAATGCTTGCATGGAGAACGTGTTGGTATTGAAGTTGACGTTGATAAAAGAGATTCAGTTATTTGCATCTCTGAAAGATATGGAAAAAGTCACTACCCTTGTGAATGAGTTTTGGAGTACGAAGCGAAGTGGTAAGAAATGAATGCATGAAGAATGCTTGTATCGAGGGGGACATGGTATACTCCTTCGTGGCACTGATTGAGCTGTGTGAAATTAGGCACCTAGAACGGAAAGAGATACTTAACTGTGGACGTATCTGTTTCAAATGTGCTGCGTAATTGACAAGGAACTCCTTATGATGTTTTGAGGAGTGTGGTCTGGCATTTCTAGTTATCCACAAAAATCCACACGAGTCGAGGACTCGGAAAAAGATGGGGAAAGATAACATTTCTACTCCGGAATTGCTGAAAAGGCTGTTGCGGAGATGAATGGTGTTGATGTCAATGGCTCATTGCTGGTGGTTATCTCCTTCACGGAATGCATCTGGACGGTGATAGATCTTTCTACATTCCTGCTGTAAGAGCAAAGGTCTGTTGGCCAGTAGAGTAGCAAAGGTGTTGCTTTTGTGAAGGTGTGCAAAGGGAGGATATTGAGGATCTTATTAATGATTTCTGCTATTTATTCAAGGAGAGCTACATTAATGTGAAAGAAGCAGGAAGGAAGATGTGTTATGATAAAGGTTGATAAAGAACTATCTGAGCCAGAACTTTTAGATATCTTAAAAACTGCCTACATATAAAAAAATCTTTGACATTAACCTGTGCGAGGAGAGCGCTAAATATCTCATGCACGACTGTGAAGAAGCACTTCGTAAAGAAGTTGACTCCCTTTATTCCTAGCAAGAAATCCCCAGGGTAAAAAACTTCCAGGTTCAGGTGTTGTTCCTCCAGAACAAAGATTATATGATGAAAGCTGTGATAACTTTGAGGCAGGACAACATTTAGAAGCTGCTATGGCTTAGGATCATATACAAGGACAAGTAATTACTGGGTGTCATTCATGGCAGAGGATACAGTGCCAGCACATGTTTCACAGTTCGGTATACTGTCCTGCCCTGTTATCCTGTTGTGAAGGAACAACTGGATCATATTTAAAAGCTTTAAGCTCGAATGGGTGTATATATGTCTAGAAAGGAATGAGAATGGATCATATCGAGTGAAGATATCAGCAAATGCTACTTAAAGCTGTTGCAGACATGAGGCGAACTCTTGAGAAAATATTGAAGGGAGAAAGAACATAAGTCATGCTAATCTTAATCCTAGAATACTGACACCATCTTTCTCTCGAGATGGATAAACACTCCTTAAGCAGTGCAACAAGAAAAGGGACATAGATTTTGCATGATAAGCAAAACCTAAATGTCAGGATTTTTGGACCACAGGAGAAACTGGTATAGCTGAATTTAAATTGGTGGGATCTTTGTTGGTAACTCAATGAAAACAAAACATGAAATCGGACTCCGGGCAAGGATCCTCCGCCATAATTGTTGAAAGAAGTGTAGAAGTTTGGACTGATATTCATGGCCTGAAGAGAAAGGGCATCTGATGCGGACTTATTGCTCAAACCCGCCGCATGCATTATTTGTTTCGAGCGGGGACAAAGACAGTGAAGCAAAAACTGAGGAGATAAACTCATGAGGTGGCAAAGTCTCCAGGGACGCCCGGATCTCTGAGGAGCCTGATGTTTGTAAACTCATGCCCCATTTGCTTGTGTGAAGATGGATGACTGTTATCAACTTGAAGCCTGTTGCCATAAGTTCTGCCGGTTGTGTTTGGTTGATCAGTGTGAGGCTGCAATAAGAAGCCATGAAGGCTTTCCACTTGCTGCACTCAGAAGGGTGTGGGCAGGCCAATCTTGCTCGCTGATTTGAGAACTTGTTTTGCGGAGAAATGGAGGACCTATTTCGCGCATCCTTGGGGGATTTGTGGCGACCAGTGGTGGGTAACTTACAAGTTCTGTCCTTCTCCAGACTGTCCAGGAGTGTATAGAGTTGCTAAGCCTGGAGCAGCTCCTGAGCCATTTTCTGTGGATGCCTCATGTGGAAACTGTGCAGAGGTGTCACTTAGAATATCATCCCTAATCCTCTGTGAGAGGTATAAAGACTTCAAGATGATCCAGATCGTCCTTGAACGAATGGTGCAAGGCAAGGAGCAGGTGAAGGGGTGCCGTGTTTGTGGATACACGAAAGAGAAGGTGGATGGATGCAATCATATTGAGTGCAAGTGTGGGAAGCACATCTGCTGGGTTGCTTGGAGTGTTTCACTGCAGTGAAGATTGTATGAGCACTTGAGAACTATTCATCGCACAATCATATGAGCCTATTAGAATTCATGTGAATATATATAGATTTGCCAGTATGTAGTGAATGTAAATGTGTTAGCCCCCCGTAGTGGGTACGTTCTCGGTAATAATACCCAATACTAGAGGGGAGATTAAGTATTATTCCCTTTTTTTTGTTTGTAAATATTTTATGTAGAACTGTGAACAGTGTAGTATTAAGTTGCAGTGGTTTGGAAGAAGTATGATGGTG
>Unigene000031
GGCAGCTAAACCAGATGGAGCCAATATTCATGTGAGGTGGTTTGAAAAAAACAAATTAGAACGTGGATTTAAAATGGAGACGAACCAGAAAGTTGAAACCTAGCTGGACCAGTTGATTCCCACCACTTTTGTCATTTTCCACATCACCAAGAAGAAGACACCACCACCATCAATACACCTTAAATTTTTGTGCAAGGAGGTTCTCCCTTCTTCCATATCAAACCGAAAAGAGACAGAGAAGGAGCTGTGGCTGGAGATAAGCAGGATATATACCACTCCTTCAGGTTCTCCTTTGAGAGTGCTCTGTGTGTACTTGCTGTAGTCCACCATGGCGGCACAATTTAGTGCTCTGCTCCTTGTGCTGTTGGGGTTGTTCTGTTTTCTTTCATTAGCTCCATTGTCATGTGTTGGGAAGATAAGTATATCTCAGAATCAGAAAAATCTTAAACTTAACAAGCATTTGAAGAGTTTGAACAAAGCTGCTGTGAAGACTATTAAGAGTCCTGATGGAGATATCATAGACTGTGTGCATGTCTCCATCAACCAGCTTTTGATCACCCTTTGCTCCAGAATCATACAATTCAGATGAGCCGACTTACCATCCCGAAGGGCTGTTTGATGAAAGCAAAGTACTATCAAGTAAAACAGAGAAATCAAGCTCAGTATCTCAACTATGGCACATGAAAGGAAAATGCCCTCGAGGCACTATACAATCAGAAGAACAAAGAGAAACGATATTCTAAGGGCAAGTTCAGTTACCAAATATGGCAAAAAGAAACACAGAACCATCCCTCGACCAAGTTCAGCTGATCTTATTGATTCCATAGGTGGAAATAATCACAAGCATGCAATAGTTTATGTACAAGGAGACAAGTACTATGGTGCAAAGGCTACTATAATGTTTGGGATCCCAAAATCCAACAACCAAATGAGTTCAGCTTGTCTCAGATCTGGATCTTAGGAGGAACTTTGGTAAGACCTCAATAGCATTGAAGCTGGTTGGCAGGTCAGCCCAGATCTCTATGTGATAACAACACCAGACTCTTCACGTATTGGACTAGTGATGCATATCAAGCCACTGGATGCTATAACCTCCTGTGCTCAGGATTTATTCAATAAACAATGACATAGCAATGGGTGCAAGCATATCTCCCCTGTCTGGCTATGCTGGTAGCCAGTATGACATTAGTGTTCTTGTTTGGAAGGACCCGAACGACGGGAACTGGTGGATGCAATTTGGAAAAGATTATGTATTAGGATATTGGCCCTCCTTCCTCTTCTCATATTTGGCAGATAGTGCTTCCATGATTGAATGGGGCGGTGAGGTTGTGAACTCCGAGCCGGACGGTGAGCATACAACTACTCAAATGGGTAGCGCCATTTCCCAGGCGGAGGGTTACGGAAAAGCGAGTTATTTCAAAATATCCAAGTGGTTGATGGATCAATGTGTTAAGGGACCCTAAAGGAGTTGGAACCTTCACTGAGGAACCAAATGCTATGATGTCCACTTTGAAAAAAAGGTTCTTGGGAACCTACTTTTACTATGGTGGTCCAGGCAAAAATCAGAATTGTCCATAGAAAGGATCCACCTTCTTTTTCTCTGTTTATGTATGTACACACCATTTTATTGCTAGGAAAGCCATATTGCTTTTAGAGGTGGGTCAAGTTTCTTCTGCTCAAGAAAAACAGCCCTCTTCAATTGTATTTTGCTCCCAGCTCATGAGCAATTCCTCAATAGTCAAGGCTCCATGTGAGTTTTGCTATTGGATATTTGCGAAAGATAAGTTTGTGACTTGGTTTGGTATGGGGGAAGATAAAGGAAGTGTCTGTTGATGAGTGAAAAGGTGGGTGTCATGCACCATTTCGTCTGTGGGCCTGCTGATTTAAGGGTTTGTAGGTATATGGATTATGCAATTTCCCGTAAGTTA
>Unigene000032
ACAAAAGCTCTCCTTCTTCCTCCTCGAACCTAACAAATCTTCATCAGCCCCGTTGATTAACCGGTTTGATTCACATCGCCATTATCTTCCCAGTCTGCTCTTTCTTCAGTTCTCTTAGTCCTAATCAGGCTTAAACGCCAGCTGCTGAAGTAGCCTCAACAGTTCCAGTACACCCCCCATTTGGGAGGTTGTGCAGTCATTGTAGACGCTATCGTGACATGGCGTGAGGCAACTTGCCATATTCATTTTAATTTTTTCAAAAATGGGAACCCCCTTTTAAGAAGAACCACAAAAAATTTCAAGTGAAAGATACTTGGACAACATCCAGTTTTGTTGGTCAAGTCCCCCTTTGCTAAGGCACAGCTGGGGGAGTGCCTCAAGACGATATCCTACGCAGAATTACCCTGGCAGGGTCCTGTTCTCTTCAGTGGGTGAAGCATACCTCAAGATCAACAATATATGATCGCTACATTATTGAGATTCTTTCTCAATATATTTCAGGGGGGGAGTCGGAGATGAACGTACACCATGGTTCTGATTGTTGAAGAAACTTTCTAATCTCCTTGTCCATATTCAATGACTTGTTCAGGATTGTCAACACCTACTGTTTGATGTTGCGAGCTGATCAACTCATCTGCAAATCTTCTGTCATCCCATATATTTGGATTCCAAAGCAGCTATTTGATCCAAATGTTTTTTAATGGCTTGGATGGTTTTATTTGAATATCCTGAAGCTGTTTCCGTAGAGGTCCGCCTACAGATCCCTGAGCTCCAGAAAAACGTGGATGGTGAAAGGGAAAGTGAACGTGCACAGTTTTGAACCGTTTGTACACGGTTTGGGATTGGGAAGGGGTGCAAAAGCACAGAAAACAAGCTTTTGCTCACATTACCAGACAGAACTAGCTGAAATTTGAATGTCACTTAAACTTGGTGCATCGAGCCGGTCGTGTTATCTAACCGGATTGAGAGTAACCAATCTGATTTTTGGGGCAGGAACCTGAGCACAGTATTACAAAGAATAGTTAATGTATAGTTTGCTGCAGCCACGACTGGATTCTCTTTTCGAGATAATTTTCCCTCTTATGTACTTTAATGACAATGTCAAAAGCTATGGAGGGAGATCCCCCTGAGTAGTTGTGAGAAAGGGTTTGGTACGAAAAAAATTATCATTGGACAGATTGTATAGTCCCAGGACGGCTCTATGGAGTTTGTCAGTGAGTTGTTGTAAACTGGAAAGAGAACTGCAGAAGGTTCATTCTATTTATTGTGGCGAAGTTCAAGAAATACAATTATTCGTCTTTGGAGTATACACCTCTCGGCAGAAAGATGGTGCCCCTCTTCTAGCTTATTGGAAGCAATTATGTGATAGGTTTGAAGCACCCCGCGCCATACAGTCCCGGAGCTTGAGCATATGTTGGTGCGCATGTTTTCCCGAGTTCAGAGTCCTGTTTGGACATCTTTATGGCAAAGGCGCATGGTTTTGCAGGTCAGAGCCACATCAACTTCTTCAGAGCAGAATACCTTCCTTCAACTGCACCGTGTTGGATCGGGGTTGCGTGGATCCAGACCTTCCAGTACGTGTTGATCTGTTTTTGCCTTGCGCTCTTTTGTAGAAAAGCTTCCAGATCTGAGTGAGAGCCGTCCAATCGTCCTGATTTACTTGAGGATTCTTCAACTCATGACTGAGGTTTTGATGGACCTGTATTTACGTGAGACTATTGGGGACAAGTTTGGCAAGAGATGCACTTATGCTTTTGGTTTATGCCAAATTTGGCTGCTGCTTTTTGAAGTGCATGAATGCTGGAAAGCAGATGACGAGGTGATGCAGCCTGGTGCTTTAGCTGCAGTGGTTGTTGCGTGCCATTAGCACAATTCTGGAATCTGGAGCCAGCTCCCATTTTCATCGAAGTTCGACCGATTTGTTACCATATAGGAGGATGTGACCACTGAGGCAAGAGGTTTTGAGGAGGTTTGGCAAAGTCAGCCTATGCCATCTTGCTCCACATATCTTGGAGAGTGGATTTCTTGGCGTTGAGATTGGAGGCTTGAGGCCGATTGGGGTCTAATTTCTTTCCAAAGTTGGTTCACTGGCTAATTAATATATCCAGGAGTACTCCGCATTTTCACTGCTGGCAGGGGGAGCCGACTACCAGAGACGCGCTGAAATATCTGTCATCGATCCGACAGATAAAATAATGGGATGTGATATTGAACCTGCTCTAAGCTTATCAGTTGTTTCCAGAATGCAAAGGGCGGTGGTCATGGTGGGCCGTACTGAAATCACAAGTGAGCGTTATCTATCGACGAACATCTATTTCAAATGGCTCCTTAAGGCAAGTGATGCTGAGGCCTTTACTACAAATTCATTTTGACCTAAGCCTACTCAAAGTGGAGTTGCAACCGAAGTTTTAACCTATGGTTTCAGAGGTTTCAGCCAGGAAAAAGAGTGGCGTACGGCGAATTTTAGAAGGGTACAGGACAAGACTGGTGTCCTGGGATGGACAGCATTGTTGCTCTCCCTGTGATCAGTTACCGGGAGAACTTTGGGGGGGTTCTAAAGGTACCCGGGAACTTCTGGTCAACCGTATCATTGCAGAAGCAGCAAAGCAGAAGATGCTGAGAGAATGGCGATGATGATGGAATGATGCTCCAACTGATGATGAAGCGATGAAGATGCGACTCTGATGGGAAATGGTTGATGCTGAGCTGTCCGATGAGGTTGATAGCATTAGACTTCAAAGTTGCACTAGGCAAAGCTTCCGCGTTGACGATGAAAAAAAAAAATGACGATGACAATGTGATTACAGCGAGAGAGGAGTTGCAATCCCCATAGATCTGTGCTCCTTTCATCTTCTTTGGGATGCCATGAAAGCCTTACAAGGAATTGGACCCTGCAAGATGGTCGAAAGTGATTCAGACGCGTGCTCCATATGGGGCTAGCAAGTGCGTGGCCCGCAGGCTGGCAAAGAAGGCAGAATGAGAAAGAAACTACAAGGCAGCTTCGGGACCTCTGCTTTCTGTGGTGGTCAACTTGTTGTCCAATTTTGATTGCCCCCTATTCTGCTGGACATGCAAGAGCAGTGTAGAAACCGAGAGCTGTTAAGTCCAGTGATTTTGGATTAGGTATGGTTTGCCCGCTGCACCAAAGTCACTCGCACGTGTAGTTAAAGAGGAGAGTGGAGTAGGACCATGGTTTAGAGTTAGCAGTAACTTAGGATAAATTGCTTCGTCGGCCTTTTCTGCATGGCGGATACCGCGTTTCGTTTATAGTTTTCGGTCTTTTTTTTCAGTTTCACCAATTCCTTTGTTTGGTGGAAAAAACCCCTCTCTCTTCCCTTAGCTCGCAGAGAATACCGTTTAGAACACGATCTGTTTTTGGGGCAGGGGGTTGAGGTAGAGAGTGGAAGGAATGTTTCTTTTAAATGGGATATCAT
>Unigene000033
AATGGCAGATCAAGAAACTACAAAACAGTCCCAATAGATCCGTACAAATACATAAACGTATCTCTCATCCGGACGGTTCGCTCAATAGATCCACCAAGTCCCCAACATCCCACCATCACAAGATGATTGATATACCTCTCAATCCTTTGAAGAAACATGGATGAGGGTCTTCCAACCTCCAAATCTTTCTCCAAATATAAGCTACCCCTTAATCTACTTTCATGGCGGTGGATTTGTTCTTCATAACCCTTCTACAAGACCTTTCACCATCTTGTGTTCAAATGGCAGCTGGCTTACCTGCCGTATTTTGTCAGTTATTACCGGCTAGCTCCTGAACATAAACTCTCTGCATATGACGACGCAGAGGATGCTTTATTATGGGTCAATCTCAAGCTCTGAAGACTGAAGTTGAGTTTCAGGTTTTTGAGCTTGTGGATTTTAGCAAGTGTTCATCATGGGAAGCATTCTGGTGCAAACATTGTTTACCATCTTGGGTTGAGATCATGGGCTTGGATCTCGGCCTGTTAAGGTTATCGGGCTTATTATGAACCACCATTTTTTGGTGGTGTTCAAAGAACCGGGAGTGAACTGAGATTTGAGTTTGATAAGGTAGTTCCTCTGGCAGTCGCTGATTTGATGTGGGAATTTTGTTTACCTGTTGGTGCAGATAAAGATCATGAGTATTGTAATCCAATGATGGTTCTCATCGCGATGAGATCAGACGGTGCCAAGTGTTTTGTGAGAGGGTATGTGGAGATCCATTGGTGATAGGCAGATGGAGTTTGCGAACATGTTGGAGGAAAATGGGCTCTCTTGTTAAGCATTTGATTCAAGATGGGTTTCATGGTTGCGAATTATTTTTGCCTCAGAAGGCTCAGCCCTGTGGATGATATCAGAGATTTATTTACTCTTCTGAAATTACTACTGGTAAATCTACCTTTGAATTATTTGATGGGGGTGATTTTTAATGCGTGATCTTGACAGTGTTCTAGGTTACATGTATCCTTAATATGAAATTACTAGGGTTACCCATGCTTACCGGAACGGTGACTTTTATGGCGATCGTGTTGAAGATAAGTAGATACTGATATAATATATGAAATAATTATTCCATAAGCTGGAGAATGCCACACTTCAATAAAATGTAGGATATTTGATGTAAAGTAGGTTTATGGTGTAATGTAGTTTTTAAAATTTTTTGTTTTCTGTTTTTTTCTGGCAAATTAATGTTCTACAGAGGATTTCTTTGTACTGGAGGATTATGGTGTAATGTAGTTTTAATTTTCATATTTTTCTGTTTTTTGGGCAAATTAATGTTCTAACGAGGATTTTTGTGTACTAGGGCATATATGTAATCTTTTTTATTGATGAATTACCGATAAAAAATACTCACACTCAAAAAATTCGAACCCCTCCATCCAATTGAACATGCTTTTTATAATTCTTGATATTTTTAAAAGAATTCCAACCTTGAGATTATAACTATTGGTGAATAAATGTAATTAACTTTTTTGCTTGTCTCAATATTTTTTATACCCTGTTTTGTTTTGTTAAAAGATCCAAAAAGAAACACATTCTTGGTAGGGGTGGCAATGAGTTTGGGTTTGGTATGGTGGGTTTTTATAGCCAAACCTGACCCGACCCGTTAAGATATGTTAAGATTGAATATGCTTAATTTTCTAAAAACCATCCGATTAAATATAATAATTATATTGAAGTACATAAACATAGTTAAATGGTGGAGAGAACGAGAGATGAGAAAAATGATTAAGATTCTAGGCTCTAATTGATTTTTAACTATATATACATGTATGTAGTGGGGGTTACGGGTAATAAACCCGTTGGGTACTAGTGAAATCTGAACCCAATCTGTTACTTAACGAGGCTTAGTTGCTTGACCTGAAACCTACCCGATACCCGCTAAGGTCATACCCATACCGATAATAGCAGATCGGGTTTGGACC
>Unigene000034
TTTTTCGAATCAAATCCGGATATTTCGGTGAAAATTTTTGCGATTTGAGGCTTTGGGTGATTTACAGACTTTCTCGAGGAATTCATAGTGGGGGTTTTGGAAAAGTTGATGATGAGATATGTATTGGATCCAGTTCTGAGAGTGAAGTGAACTTGTGATAAGCCTCTAGAATGGGAAACAGTGAAGCTGAGGCACCTGTTTAACCATAGAGAAACCATCCCCAGAGAGAACATCCGCCAGAGAGACCACCTATCCCCTACCACTGGAACACAACCTAATGTCCATGTGTATCCTGGATATGTGGCAGCTATGCAGGCATATTATGGTGCTGGGAGTTTCTCTTCCACCACCACTTATGTTTGGCTCTGTCGTACCACCTGGCCATCCTTCTCATCCATATATGTGGGGGCCACAGCCTATGATGCCACCTTATGGTTCACCCTATGCGGCGATGTATCCACATGGAGGGATGTATGCTCATCCTTCGCTTTCTCTTGGAGCCCATGGTACGGAGTTCACCATCTCCCGTGGTAGGTGAACTCTGTGGTGGCATCTCCCTTAGGGATAGCAACACCAAGTAAGTCAACAAGCATCTAAAGATAAGGCTCAAAGAAGAGATTAAAGGGATCTGATGGGCTGGGCAGTGTCAATAGGAAATGGGAATGATGGTAGTGCTGCTGGGCCAGAGAGCGAAGAAGATGGTGTTGAAGGTTCTAGTGACGGTAGTGATGGGAATACTGAAGCAGGAGGAGACCCTGTGCAGAGGAAAAGGAGTTGCGACGCTACGCTGCCCTCTGGTACGAAAGGAAGGTTGATAGACAAGGATCTCCCTACCCGTTCTAGAGGCGAAGACAGCTTCTAACAAGTCACAGGGGAGTAGTGGGGCTCCTGAATTTGCAGGAATGGTTCCACTTAGGACTCCACCTGGATTGGAGTGCTTGCTCCTTCCACGGGAAAGGGAGGGCTACTGCCGGCTCCTCCCCCTGATGCGGCATGCCAGCCCGTGATGGTTTGCCTCCTGAAGTGTGGATGAAGGATGAAAGAGCACTAAGGCGAGAGAAAAGGAAACAGTCTATAACAGGAATTGCTGAGGTCGCGGTTACGAAAGCAGGCGAGAGTGAAGAACTTGCGTTAAAAGTTGATCACTTAATGCTGAGAACCTGGCTCTTAGATCTGAAATTAAACCGTGACCGAAAATTCTGAGAATCTGAAGATAGAAAATGCTATTTATGGAGAAACGAAAGCTGCAGGACACACTGAAGAGATGGTTTCTGACATGGCCGGAGAACAGAATCATGCTCCTATTAGCACTGAGAACTTCTTATCAAGGGTTGATAATTCCGACTCTGCCTTCTATGACCCAGCACCATGAGACCTCTGGTCACGAGAATCCAAATTCTGGTGCCAAGCTTCATCAGCTTTTGAAATCTAGTCCAGGGCTGATGCCGTGGCTGCAGGCTAACACCCTAGTTCTCTGGAGCCTCACTAAACTTATCTCGTGATTCTGGCAATATATCAGCTATGAACACACTCTCGCGAGAGCTGTAACATGATAGCCAGCTCCTGGCTTTAAAACAGCAAACCTACGAAAGTGAAATAGATGCTACCCCTTAATTTGTCTGTGATCTATTATTAGGTTCCACTCTTTTAATTTTTTGAAAATTTTCAGTGGACATTTCTGTATAGTGAGAGTACTGATGTATTAGCTTAGCTGTGTCCTTCTTCTTCTCCTTGGTATTTTGGCGGTGAGCTGGATAATGTAAC
>Unigene000035
TGTCCGATCTAACCCGAACAACCAATCATGAAGAGAAATGAGAGGGGCAGCTTCGAATTGTCAGCAGAGAGGGGTCAGAAATAGGCAAGACAAATAGACCAAGACTCTCCTGCTGCTGTGTACTTCACATGCGCGTGTTATTTGTATCGTCATAACTGAATACCGCTTATTTTGAATTACTCGACCCCCTGTCCAATTTCAATCGAAGAAGAAGAGAAGTTGTTGTTTTGTGTTGTTGCGAATGATGGGAGACGACAAACCAACGACGGTACTGGCTAACAGAGATAGAGGATCGAGAGCTTCTGATACCAGTTGCAGACGACGATGCTTCTTCCAAACCCTCCTCTTCAAACTCCGCCGCATCTCTCACACGGTAGAGAGGCATTTACCAAAGTTGTTCAAAGCTGGGCTTCAAAAAATTCATGACTGGATGTGTCATCCTTCTTCCAATAGCAATCATTTCTATATTACATGGGGTTTATTCACTTTGTCGACGGTTTTTCTCCGATTTATGCTCAACTAGGAATTGACATCTTTGGTCTGGGTTTCGTGACTTCCATAACATTCATATTCTTGGTTGGGGTGTTCATGTCATCATGGCTGGGTGCTTCAGTTCGGGCCTTGGGGAATGGTTATCAAACGATGCCATTTGTTCGCCACATTTATAATGCATCTAACAAATTAGTTCTGCCATATCACCAGATCAAAATACACAAGCCTTTAAAGAAGTTGCAATTATTAGGCATCCTCGTATTGGTGAATATGCATTTGGTTTCATCACCTCATCAGTTATCCTTCAGAGCTATTCCGGTGAAGAGAACTGTTCTGTGTTATGTTCCCACAAACCATCTTTACATTGGGGACATATTCTTAATTAACTCCAAAGATGTCATTAGGCCAAACTATCGGTCCGCGAAGGCATTGAAATCGTTGTCTCTGGGGGTATGTCAATGCCACAAATTCTGTCAACGATGGAGTCACAGACGATTCAAGTGGACAGGACTAGATCTGCTAGAAGTTAAGAACAAAGCAAATTGTGCACGAGTTGGGTGTGTGAGCCACCTTCGCTCAAGGGTGGGTTGAAGGATAGCCACGTCAGTTTGTTGTATGAATTTTCAGGTAGCCTTTTTTTTCCGGTGTAGAAGATTAAATTCTTGGTATCTGGTGGGATATGTAACATTTGTTTTTTGAGTATTCAAAGTCTAATGTAAATTTTAGATGTAGGAGCTTTAA
>Unigene000036
CTTCATCTCCAAATTTTTTCTGTCCAAGAGGAACAAAAATCTACCACCAAGTCCACCAAGGCTCCCCATCATAGGTCACCTTCACCTCTTCAAGAAACCACTCTTCAAAACATTGGCCCAAATAGCAAACAAATATGGACCTGTTCTTTACCTCCAGTTCGGATCTCGACCTGTTTTGTTGGTCTCGTCTCCGTCAGCTGCCGAAGATTGCTTCACCAAGAACAACGATATCGTGTTCGCTAACAGGCCGCGTCTCTTGATAGGCAAACTGACGGGCAATGATTACACTACCATGATTTGGGCTCTTATGGGCCCAACTGGAGGAACCAACGGCGAATCAGCGCCATCGAAATTCTGTCAGCGAATCGCGTTCAGACGTACGCTGAGATCCGATTAAATGAGGTGAAATCTTTGATCAAACGGCTTGCAGGTGGTCATGGAGAGGGCTATCGGACGGTTGAGCTGAAGTCAATTTATTTGACTTGAATATGAACAACATGCTGATGATGATTGCTGGGAAGAGAGTGTACGGTGACAACGAGGGGGAAGTAAAGGAAGCTAAACAGTTTCTAGATTGTTTAAAGGAGATTTTTACTGTGAGTGGTGCTTCTAATATCGGTGATTTTTTACCTTTACTGGGGTGGTGGCAGAGGGTCAAGGGGTACAACAAAAGAGTGTTGGCCTTGAAAGCCAAAAAAGATGCATATATACAAAATCTAATAGAAGAGAAGAGAAAATTTAGAAGTAGCAAGGTTAAAAATCAAACCGATGACGACACAAAAATGACACTGATCGAGGTCATGTTGGGACTTCAAGAGAACGAACCGGATTATTACACCGACGAAATGCTTACCGGCTTTTTTTGGGTTCTATTTGCTGCTGGGATAGAAACTTCATCAGGCACAATAGAATGGGCTTTATCTCTTTTACTTAACCACCCTGAAGTGATGAAGAAACCCAAGCCGAGATTGACGAAAAAGTTAAAGGACGTCTTATGGACGAGTTGGATCTCAATAAGCTCCCGTACCTCCATAGCATTATTGCTGAAACACTCCGAATATATCCAGCTGGACCGCTGCTGATTCCCCATGAGTCATCTGAAAATTGCATTGTGGGTGGGTACGACATCCCACGTGGCACGATGTTGTTAGTGAATGTATGGGCTATGCACAATGACCCAAGTATATGGCCAGAGCCCAAAAGTTCATACCAGAGAGGCTTTTGGGCCTTCATGGTAATAGGGATGGGTTTAAATTGATGCCGTTTGGGTCAGGGAGAAGAGGATGTCCCGGCGAGGGGTTGGCGATGCATGTGGTCGGCTTGACCTTGGGATCGCTAATTCAGTGTTTCGACTGGGAGCGAGTTGGTCAAGAAATGGTGGACATGACAGAAGGATCTGGGCTCTCAATGCCCAAGCTGCAACCCCTGGAGGCTAAGTGCAAGCCTCGCCAAACTATGTTGAACTTCATATGACACCCTAGACACAGTGTACT
>Unigene000037
TTTACTCCCTCAACTAATAATTCCTCCCCTTTGAAATTCAAAACTTTTCTCTTGCTACTGCAAAACTGCTCTAGCAAACAATGCTGAGACATGGCCTCTGTCAGGTCATCATATTCCACCAACTCCCACCCCCAGCTGATTTGAAACCCTAACACCACACACGTCTGCTGCCACCCAGAGCCACCACCAATAACACTTCACCCCTCGTACAAACTCTTTCCTTATAGCCTTCCCTTATCACTCTTAAACTGTCTTCTTCTCTTTTTATATTTCTGTAGTCTAATCTCCCCCCCCCTCTCTCTCTCTCTCTCTCAAACCAAAAAAAAAAAAAAAAAAACTTCAGCCCCCTCCCAAGCAGACTTCTAAACTTTGCCTTCTTCATATTTCTCTCCCCCTTCAAGCAGACAATCCCTTCTTTGCCTCCTCTTGCCTGTTGCTGACTCCTCAGACTCCCAGCCCTAACAACTGCAATGAGTGTATGGGGTTTTTACACTAACCTATCGTGGGTAGTGTATGAAGGGGCACGGGTTAGTGTATTCAATGAGGCAGATTAGTAATCTGCCTTCTTGGGCGGTTTCTGACACCTATGTGAGTTGTTTAAAGGTCTTTAGCTTGTTTTTAGGTTCTAAATCCTTGTAAGCTGAGAACCTATAATCGTAAAGGATGGCCCATTGTTTTCTTCAGTTTTTGTATTAAATTATGGTTTTTGTTATACTGGTGATGTTATTGCATTTCTTGAGTATGCCTTGTTGTATCTGCTTTCGCATTCAAGGATATATAAATTGTATCAGATCAGGTTAGTACATCCTATTGGCGATTCTAGAGTTTTGTGAAATTGAATATTGTGATTTCCGTGAAGATGAATAAACAATGAGAAACATCTCCTCTTGAAGAAGTAGTAGCTCCTTTCAAATTCATCATTCTACGGCAACTTCTTCTATCAACTTCTACATTGATAAGTACAATTTTGAAATGAGTAGTGTTACGATGTTTTATCAATCCAAGACTATCGACAAGTCTCTACCAGACTGATACAAATGGCTGGTATGGTGACGAGAAAGAAAACTCTGTAGTATTCATTGATTGGTTCCATGTTATCCTGATCTAGGATTGTGATACCACATAGTAGTAGCAATCCGTCTATATCCTCGTCCATAAGGACATGTAAGCCACCTGCGATATTTCCACCAAGATTCCAACTTTCCGGTGATGTGTGGAAGCTTAATACTATCTATGAAACCATCAAAGAACCTGAAGATCCGTATTGGTCAAATACTGTGGTCCCTAGCTTGTTTTGCATATACTAGTGCAAATTCAACATTGTATCTAATGAAGCTGTAGCACATTCATGGCTTGGGGATAACAAGAGGTTGTCCGATCATCGGACAAGGACAAATAAAAGGTAAATACAAGGGAGAATGCAAGGATGCATGGTAGCTTCCACATGTGCTTTCATGCGAGTACATATGTGGAAAGTTCGTGGAAGACTTCTTCAAAGCAGGGAGAATTAGATCACAATGTTTATAGTACAAGATTAGGAGCATAAAGCTCGGGATAGCTTTTTTAAAGAAGGGGAGGATGATGTGTTGTTTATTTTACAACCCAAGTGCATATGAAGGGTACGGGGTATTTTACTAGGGGCTGGGTAGTGTCTTTTGCTGAGCATATTAGGAATCTTCTAGACGGATCTAACTTATTTGAGTCATTTAAGTCTTTTAGCTCATTTTTGGGTCTAAATACTTGTAGGCCGAAATCCTCGAATATAAAGGATTGCCATTATTTTCTCATTTTTCTGGTTATAAAATTATTGTTTTTGGTGTACACTTTACTATAAAAGGCTAAACTAAGAGAGAGATGAATCAAATACCATTAACAAGCACAACTCAAGCTTTGATAGAAGATTACTTTCCAAAAAGATAATTGAGAAGCTTTCATGTT
>Unigene000038
ATCTTACGCAAAAACCCACCAAATCTCTCTATATCTCTCTATCTCCTCTGTCTTTCCCCTTTCGATCAAATCCAACTATTTCCTGTTGCTTTCCTCAACAAGCATCGATTTTTATGTAAACAATTCACTTTCTGTTGTTCCAGCTACATTTTGCTACAAATCTTCGTCATTGTCACGCTCTTCTCTCCCATTCCGATCTGACCCATTGTTTTTTTTTCTTCTAATCAACCTTTAAAAAACTCATCTTTTTATAAATTGATCTCAATTTAGTGTATTACTTATTTATTGTGGATCATAATTAGATAAAGGTTTCTTTTTTGTTGAATTTTGAGTAAATTTGGTACTTATGATGAGGAGTTTGGTGGGTGAAGCTAATTTGGTGAATTGGGACTTCAAGTTTAAAGTAGCCTACTTTGGGTTATTTCCGATCTTGGGTTCTGTGAGATGTTTGTGCTGGTGTGAGCTTTGGACAGATTTGAGTGTCTTTATTTCTAAGGATGCAGCAGGATCAGCGAAAAAGGCATCTGCTGAAGTAGATTTCTTCACTGAGTATGGTGAAGGGATAGATACAGAATAGAAGAAGTTATTGGTAAAGGAAGCTATGGTGTTGTTTGCTCTGCTTATGATACACATACTGGGGAGAAATTGCGATTAAAAAGATAATGATATCTTCGAGCATGTATCTGATGCCACACGTATTCTACGAGAAATTAGCTTCTTAGACTACTTCGTCATCCCGACATTGTGGAAATCAAACACATTTTGCTTCCTCCATCAAGAAGGAATTCAAGGACATATATGTTGTTTTTGAACTCATGGATCAGATTTGCATCAGTGTTATCAAAGCAAAGATGATCTGACCCTAGAGCCTTATCATTCTTCTGTATCAGCTGCTTCGTGGCCTTAAGTAATACATACAGCGAATGTTTTTCACCGGGATTTGAAACCAAAGAACATTCTAGCCATGCAGATTGTAAACTTAAGATAGTGACTTTGGTCTAGCACGAGTTGCCTTCAATGACACCCCCACAGCCTATTCTGGACAGATTTGTTGCAACAAGATGGTATAGAGCTCTGAACTGTGTGGATCTTTTTTCTCCAAGTATACACCGGCAATAGATTATGGAGCATTGGCTGCATCTTGCTGAGATTTTAACCGGAAGCCTCTCTTTCCTGGGAAGAATGTGGTCCATCAATTGGATCTGATGACTGATATGTAGGGACACCTTCTGCTGAAGCAATTGCAAGGGTTGGTTTGTTGTCATCACGCTTCTTTTTCATGTATATATTTCTTTGTTTTTATCAATGGATAGTGCCTCCTGTTTATTCAGTCGCTGTTGTCATTATATGTCATACTTGTAGGTAAGGAATGAAAAGGCCCGGAGGTACTTAAGCAGCATGCGGAAGAAAAAACCTATACCTTTCTCCCAAAATTTCCAAATGCAGATCCACTAGCACTTCGTTTGTTTGGAAAGGATGCTGGCGTTTGAGCCCAAGGATCGGCCTACTGCGGAGGAGGCTTTGGCGGATCCATTTTTAGGGGCTGGCTAAGGTGGAGAGGGAGCCATCTGCTCAACCCGTGACAAAGATGGAATTTGAATTTGAGCGACGGAGGATAACAAAGGAAGATGTAGAGGCTGATTTATCGAGAAATCCTCGAGTACCATCCAAAGATGTTGAAAGAATTTTTAGAGGGAAACTGAGCCAATAGGCTTCATGTATCCAAGTGCTGTAGATCAATTCAAGAAGCAATTTGCATGTCTTGAGGAGCAATATGGAAATGGTGCGACAGCTGTTCCTCTGGAGAGGCAGCATGCATCATTAACTCGGCAACGTGTTTATACAAGGACAATGTTTCGCAGAATTCCGTCGAGGTCACAGATAATTTAGCTAAATGTTGCATCGATGATAGCGATAAAGCACAGCCAGACAGGAATGGTGGGATCCCTATGGCAAGGGGCCCGCTTCAAGTTCCTCAAAAGCGCAAGGTGCTGCTGCAAAGCCTGGGAAAGTTGTTGGCTCGGTGTTACCCCTACAACAACGGTGGAACAACTGCAGAGGTTTATCAGCAGCGAAGGATGATCTCAGACCCCTCTCTTCCAGCTCAGTTTACAACTCCTAGTCGTACCCAAGAAGGAATTCCAGCTGTAAAGCAGATAGAGAAGATGAGGTTTGGACGGATCCAGTGGTGTTCAACCAAAACCTCAATACCTTGCAAGGAAGGGCTGCGGCTCAAGGCGTTTCGGGTGGACAGTGGTACTAGATCATGTGTTGGTTCTGTGGATCATGACATTCTATTACCGCTCGATGATGAAAGTCACATCCATGATCACTTAGCTATTCCCAGCTCCACTCCGCGTTCTACAAGGAGAATTGTTGAACCTGGTGACTTCAAGTGGGTGTGGTACTAAAGCAGCAGAAATTTGAAAGAGTGGGTGAGTTCCAATCCAGCAAGAGAAGAACTAGAATCTAAAATGATGCTTAAAAAGACTATCCAATATATACACTGATGTGAAGTAGATAGGATATTTCATAGATCTATGACCCTGAGCCACTACTAATAAGACTGGGAATGGCCCTCTTTTCTCTCTGCATTCTAATTCCGTATTTAGTGGGATGGAAGATCCTGCTAGTG
>Unigene000039
GCCGTTGCTGAACAACTTGAAGCTGCAAGTGAATCATGGTTAAACATAACAATGTTGTGCCCAATGGCCACTTCAAGAAGCACTGGCAGAATTATGTCAAGACTTGGTTCAACCAGCCTGCCCGGAAGACCAGGAGACGTGTTGCCAGGCAGAAGAAAGCTGTGCAGATTTTCCCAAGGCCTACTGCCGGACCACTTCGCCCAATTGTTCATGGCCAGACTCTCAAGTACAATATGAAGGTTAGAGCTGGACGGGGCTTCAGTCTCGAAGAACTTAAGGCAGCAGGTATCCCGAAAAAGCTTGCACCAACAATTGGCATATCAGTTGATCATCGCAGGAAGAATCGTTCTTTGGAGGGTCTCCAAGCCAATGTTCAGAGGCTGAAGACTTACAAGGCTAAGCTTGTTATCTTCCCAAGACGCGTACGCAAATTCAAGGCTGGAGACTCCAGTGCCGAGGAGCTAGCTACTGCAACTCAGGTCCAAGGCTCTTACTTGCCTATTGTTCAAGAAAAACCTGCATTTGAGCTTGTGAAACCCACAGAAGAGATGAAGGCCTTCAAGGCCTATGCGAAGCTTAGGATCGAGAGGGTGAATAAGAAACACCATGGTGTTAGACTGAAGAGGGCTGCAGAGGCTGAGAAAGAGGATAAGAAGTGAGGTATCCAGCTAGTGTTTTGAGCATACATGCTGATAGTTCGAGTTTGGAACTTTATTTTCATCATTGGTAACGATTATGGACAACTGTTGAAATTATTATGTCATGATGTTTTTGGTAAATTCAGGAGTATATTTACCCAGTTTTTGGTGATCCTATCTATGTTGTGGTTTTTTAAAGATTGCCAGACTTTACTTCCCAAATTGCTCTGTTCTGGTGAGATCATGGTCAATTGTTGCAAGTACTTGTCGAG
>Unigene000040
AAGAAGATCATCCACTTCTTACTACAGCTTGAGAACTATCATAAAGGTTGAATATATTGCACAAAGTGGAAAGCAAGGTTGGGATTTTGGTAGATTCTTGAATACTTTGTATTACTTTAATGGCCCTCCTTCCCCTGCTAATCTTTGCTTCTTGATTGAGAAATTCTCTAATTCGGCGTCAGTGAACCAGTAAAGCAAATGGGAACTTCTGATGTGATTTTAGTTACTGGAGCTACTGGGGGTGTTGGAAGAAGGGTTGTTGATGTTTTGCGTAGAAGGGATTGCCTGTTAGAGTACTGGTCAGAAATGAAAAAAAGGCTAAAGAAATGCTTGGTTTGGATATCGATATGGTTGTTGGAGACATTACAAAGGAGACCACTCTTGTTCCTGATACTTCAGGGAGTGAAAAAGTTATTAGTGCGGCCTCTGTCATTGTTGGCCCAAGGAAGGAGACACTCCTGACAGAGCAAAATCAGCCAGGGAATCAAGTTCTTTGAACCAGAGGTGGTGAAATGATTGCGTTTATTATGTCAGGAGTCAGATTCATTCCTTTAGAATTTCATTTTTGGGTTTTGATTTAACTTTTCCATTTTTGCTGTACTGTTTGTTGGTTACACATCATCTTTTGATGTTTCTTCTGATTGTTATGTGTAGATAAAAGGTGATTCACCTGAATGGTGGAGTATGGAGGGATGAAAAACTTGATTATGCTGTAAGAAAAGGTGTTGGGCTCCAAAGGAAAATTATTATATGGGTTTGAAGATAATTTATCTGCTGAGTTGCCATGGGTGCACTGGACGATGTTGTCATGGGAGGAGTAATGAGAGTACTTTCCAAGTAGATCCAACAGCAGTGAAACTGGTGGACCCACTGGTCTTTTAAAGGTGTAGTTTCCACTGCAAACAATGGTGGCTTTACTAGTATCAGAACAAGAATTTTTCAGTACCCGAGAACCTTTCTGCCTATGATGGTCTTGAATTGCGAGTTAAAGGTGATGGTCGTCGGTATAAGCTAATTCTCCGAATTAGTGCGGAATGGGATACCGTGGTTATACAACAGGGTTTGACACTGTGAAAGATCAATGGCAAACAGTTAGTCATTTTCTCAGTGCATCTCTCTTGATGCAGTGCAATGCTTTTGTTGAAATTATAAGCTCTTCTTTTTCTACTGATTTTATTTCCTGTGGATTTTATATTTCAGATACGCCTTCCGTTTTCTTCTTTGAGGCCTATATTTCGAGCAAAGACAGTATTTGATGCTCCACCCTTTGATCCAAGCAAAATTGTATCATTGCAGCTTATGTTCAGCAAGTTTGAATATGATGGGAAACTGACCCAACTTTTGTCGAAGGGCCATTTCAGCTTCCATTATCAAGCATAAAAGCATACATGAAAGAGCCAGTCACTCCTAGGTTTTCACTTTTGCTTTCAGCGTTCTTCTAATTCATTTGCTTTTTCTACGTGTCTGAAAGCTGTCTTTTCTTTCTTCTTTCTTAATGCCTATGATACATTTGGTTCAACCGTAGGTTTGTACATGTGAGCTCCGCAGGAGTTACCAGACCTGACAGACCTGGACTTGATTTAAGTAAACAGCCTCCTGCTGTTCGCTTGAACAAGGAGCTGGACTACATTCTCACATATAAGTTGAAGGGAAGGATTTGATCCGTGAAAGTGGGATCCCGTACACAATATAAGACCGTGTGCATTGACAGAAGAGCCTGCTGGAGCAGATCTTATCTTCGACGAGGGAGATAATATCACGGGAAAAATTTCAAGGGAAGAGGTTGCTCGCATAGTGTTGCTGCTTTGGACAGTCCTTATGCCCTCGACAAGACATTTGAGGTCAAAAGCGTCATTCCATTCAGTGAGCCATTCACAGTTGATCCCGAAACCCTCCACCTGAGAAGGACTACGACACATACTTCAAAACATTGAAGGGTGGTATTACAGGAAAGAAGCATTGGAACAGAGCCCTGTGCTGGTTTGATGGCCACAAACAAGAATTAACTCGCAGCAAATGGGAAATAATTGTACTAGAAATTTATGTAGAAACTACAGGATGAAAAAACAGGCACTGGACGTTGCGCGTCATTGGTCACATATTGGACTATCACAATATAAACGGACAGTGATTAGTATACAGATGCCTGCAAAGCCAACAGTTTTACTGCAAGCAAGGTTGATTGCAGTTTCTCACACTTGAAGTTCCACGTACATCAATGAATGATACATCACTCACTCCACTGCCGTGGTCTGTTCATCATGTAAA
>Unigene000041
CCTCTTATCTGTTCTTGAATTGACTTGCTAAGGATGGAGAGTGAGGATGAGTTGGAAGCTGAAATTTACCTCAGGAGAAAGGAAGGTTTTTGTTCAAGGAAACGGAGCAGAGGGGTGTCCAAGCTGCTGTCCAGTTAGGGTACATTCCAACTCAGTGGGAGTGACTTTTAATTCACAGGGCGCCAAGACAGGTGGTAGAAGAAAGGTGAATGAACCTTCTCTAATATGTGATTTCGAGGCACAGAAAGAGGAAAAAAAAAAAGAAGAAGAAGAGGAAAACCAAGTGCTCAAACTTTCGTTTTCAAGGCACAACAAAAGGAAGTTCAGAAGCCACCAGAGTGAGTTCCTGTTGCGGAATTGGCAACCCATACAAGATTTATTTACAAGGCCCAGAAAGTAGTAGTAGACTCAATGAATTCTGGAATGGCGACTGCTGTCCCAGAGATTCTGAAGAAGATGGACTATTGTACTGGAGGTTGACGGGGACAAGTCCAGATCTGCTGAAGGTTGATGATGAACTTAGGGCTGGGGTTCCATTGGGGAAAGGAAAAGGAAAATGGAGGTTGACGGGGACAAGTCCAGATCTGCTGAAGGTTGATGATGAACTTAGGGCTGGGGTTCCATTGGGGAAAGGAAAAGGAAAAGAAAAGAAAGAAATAGAAAGGAACCTAGAAAGAAAAGAGAAGGAAGTAGGGATGGAGGAGGGTGGCGGTTGCGATGGTGGAGGCCTGAGATTGAGAGAAGAATACGAGGGTGCCAGATGAGTGTAAAGTCAGATCCAGATCTGACGAGAATGCCTCACGTGATTTTGTAGTCAGTTTTCAAATTTCAAAACTCAAGGCTGTTGGGAAACCACATGGCAAGCTCCGGACCGTGTTTAAAGAAACAAATGTGGAAGATAAGAACAGTCTGTGCAGTTGTGAAGCACGTGGAGGCTTTAAGTATCGTGGGACACTTTTCTTACGGAGAAAAAAGAGAAAAAAAGCTAAACAGATCTGCGGGCCTTAGGGCCACGTGAGGATGGTTTTAACATGAAACGTGTGCTCTTTGGCTTTCTGTTCTCACATAAAATTGAAGACACGTGGGGAAGATGTGTCTACTCGGTCTTGGTAGGGGACATGTGCTGAGAATAGAAAGTGATGGTAGGAACACGTGATGACAAGGGAGGCAGCCCTACAACGAGAAAAACATAGCTTGTGCTGTCCGTCCAATGCCAGGGGCACCAATAGTGACTAGATGCAAGAGGATAACAGTTAAGTTGAAAAAGACTAAGAGTAGGAGGCTTAAGTTTTCAATCACCTTGTGGAAAGGCGGAGCAGGGTGCTGGGCTAGGGGAGAGAATCAGAAACTGAGGATCTGATTTGGGAGAAACCAGCTGTACGTGTCAAAGGGGAGTTTCAAGAGAGTGCTTGATAAAGGAAAAACTAAGAATGGCCAAAAGGAAGGAGTACCACCAGGAGAAGTATTGTGGAAAATAAGGAATGAAGATTATAAGCATGAAAG
>Unigene000042
CCAGCAGGAGATGGTTTGCTTGATGTGTGTGGGGGAACCGCGTGTACGTGGTGAGAACCAGTCCGTACTGACATTTCGGTCTCAGGAAAAAGAAATTTTATTACTGGAAACCGCACTGCCACTGTCGTCTCATAGTTTAATATTATTTAAAGTTACAATGAACTTTTTTAAAAGTTTCCTTCTTTAAATGCAAACCAACTTGCTTAAAACGAACCAGGAGCTTTTCTTCCTTTCTCCTTCCATGTTCTTGACTTCTTCTTCCTTCTCCATTTTATGCACCTGTTCTTCATGTAGCTTACCAAAGCTTGTTTATACGATTTTAGTCACTCACACCAAGATTTAAATGGCATCATCCGTGCAAAGTTTAAGCGCGTGATGTATCGGAGAGAAAGCTCCGCCGGAGACCGAATTGCTCTTGGAGGAAATGCTGATGATGGGAACTAGGATTTTAACCTGCAGTGGCCCTTCCCCCCTTTCTTTGCCGGATACGCTCCGTCTTTATGCTGAGACATGCAAACGCATGTCTCAAGCAAACAAGTAAGTTTTGTTTAAATGCTTGTTAATTTAATTAATACTTTTTTACACCGTTAGATTAGCGTTAATGTTAAAGAATATAGCCAATGTTAATTTTGATTTATTTTTTTAATCTGGAATTTTTTTTTAATCAAACTCTAGTAACTTTATTTGGGTTAGGGAAATCCTACACTTGAATTAAAAAAATGATTTAAGTGCTCAGAAAAATAACTCGATTGCACGCATTCTTTTGTAATAGGTTACACGGAAATCATCTATATATATATATATATATATATATTATATATATATATAATATATATTTAAGACAATTTTCACTTGCATTTATTTTGTACTATGTTTCGTTCTTATTAGTGTAAGATATTATATTAGATTATATGAGACCTGTATTATGTTTTTTTATTTTATTTTGTCAACACAATATACAACACAAATATTATGGATTTCCGGAGTTTTCTTGGTAGTGGTTTCAAAGCATGATTAATATTTTCTATGTTTGCCAAATAAATTTGATTATTTGGGTCCATGAAAATATCTATAATTTAGAAATTTGAAACATTTTAAATTTAAGTTTTCCCTAGGTCTAATAATTTTGCTAATCCATAAATAACACCACAAACATTACAGCCTAATAGAAGCCTGTTTTTGGAGATATATTTGTGTTCTAGTTTGGTTTTCCTGTGCAAATTTCATAATCTGATTTTCTAGTATTTGATTGGGCACCACTAATATTTGTACGTGTCTGCAAATATGTACACATCTCTCGTGAAAATGCCAAAACAACTTATATTTCTATTTTAAGGGTAACTGCATATATAACTAGTATGAAAACTCCAAACATAGATAAAATCTGGTTCATTACCAAATTAGTATATATATATATATATTATATATAATATATATATATTAATTTTTAGGCCATGTCTACATGAAGGCAATCTAGATTGGGATTTTTATTGTTTTTTTACTAATAGTAGCTGCTTGGTGTTTTTCTAATACAATGATGCATGTAGTTATTTTCTAAAATTATTTTGGATATAAATGCTATATTCTATGTTTAAAATATTTTATAAATTTACTCAATCATCTGGTTTATATATATATATATATATATATATATATATTATATGGTAGGAACTTAAAAAATGGAGCCTGTGATGTAGTTGGGAAACTGCCCTTACTGGTGGAGAGAGATGACGAAATTCTTCGGTTGATTAAACTTTTTTCTATTTTTGTAGTTGTTTGATTTAGACCATTCCAAAAATGATCTTGGGATAATTTTAGCGATGGTAGACTTGCGTAGATGGGGGAGAGACAGAGACGCCGTGATCCTTTTTTTTATTTTTGAAGCTTCATACAGTTGTCATTGTGGGCTAACAATTGTCTTATTTCTTATTTGGTCATTCAAACCATTTAAATGTA
>Unigene000043
CAACTTCAGCAACTATGATGTCAACTACTCACTGGAACCTTAAACCCTTCAACACAACCTTATTCTCCTCGAACCCCATCTCCCCTTAAAACATTCTCTAATTCGTTGCTCTTCCACTTCCACCACCAAGAAGCATTACAACATCACTCTTCTTCCAGGCGATGGCATTGGACCTGAAGTCATCTCGGTTGCTAAAGACGTTCTCACTCTTGCAGGATCTCAACAAGGATTGAGTTCAGATATAAGGAAATGCCAATGGGTGGAGCTGCTTTAGATATGGTTGGAGTTCCTTTGCCAGATGAAACCCTCTCAGCTCTAAAGAATCTGATGCTGTTCTTCTTGGAGCTATTGGAGGGTAAAATGGGATAAGAATGAGAACATTTGAAGCCAGAAACTGGTTACTTCAGCTTCGAGCAGGCCTTGGTGTGTTTGCAAATTTGAGACCAGCAACCGTCTTACCACAATTGGTTGACGCTTCAACGTTGAAGAAAGAAGTTGCTGAGGGTGTTGATCTCATGGTTGTAAGAGAACTTACTGGAGGATTTATTTTGGACAGCCAAGAGGTTTTGGCACAAATGAAGGGAGAGGATATTGGTTATAATACCGAGGTGTATGCTTCTATGAGATTGATCGTATTGCTCGTGTTGCATTTGAGACTGCTCGGATACGTCGTGGAAAATTGTGTTCAGTTGATAAAGCAAATGTTTTGGAGGCATCAATGTTGTGGAGAAAGAGAGTGACTCTGATGGCTTCTCTCTATCCTGATGTGGAACTCACACATATGTATGTTGACAATGCAGCTATGCAACTTATTCGTGACCCAAAGCAGTTTGATACAATTGTAACAAACAATATTTTTGGGGATATTCTATCTGATGCGGCTTCAATGCTTACCGGAAGTATTGGAATGCTTCCATCGGCTTCCTTGGTGATTGAGACCTGGACTCTTTGAACCTATCCATGGTTCTGCTCCTGATATCGCTGGACAGGATAAGGCGAACCCATTAGCAACTATCCTCAGTGGTGCAATGCTCTTGAGGTATGGGCTGCAAGAAGAAACTGCTGCAAAAATCATCGAGAGCGCAGTGCTAGAGACTCTGGATAAAGGGTTCGGACGGGTGACATATTCTCAACTGGAAAGAAATTGGTAGGCTGCAAAGAAATTGGTGAAGAAGTGTTGAAGTCGATTGATTCCCAGAAGGCTAGGTGATACCATATGAGTCACTGTTACACAATCCCCAGCAAATGCTGTGCACTTTGAACTATATGGAACCTTGAGTGAAAAAATTACAAGCAGAATCCTGAAATTAATTTTGATTTTTAAATGATTCAGTCAAAGGAGCATTACCACTGGAAGCCTCCCCACGTAACTATGTAGGTATGTACAATTTTGTTATGATATAACTAGG
>Unigene000044
CTGTCTCTCCTCCTGCGCCACATTCTTCCAGGTCAACAACTTGCTTCCGCCCTTACAGCGTCCTATCCCGGGAAGATTTATGCGCCTCCGTCGGCAGACGCGAACAGGAGCACACCCCAGCTCCTGTCCGCGAGCTCCAAAAGCGTGGAGTCCATAGTGAAAACGGGGAGATCGGTTTCCGCCTCCCGAATTCTGCGCGAAGCCATCCTCTCTGGCACCCGCGCCGTTCACACCACGGGCACCCTCCTGATGAGATCTATGTGCAAAGCCGGTCTATACCAAGACGTGATTTCTCTTTTCGACTTCCTTCACGAGAATCGCCGCACCGCCACAAATAACTTCATCGACGCATACAATGCTCTCATAGAAGCTCATGTTCAAAGTGGTAACATTGATCAAGCTCTCCAAGTTTACCACCAAATTGTAGATAAGGAACCTGTCACCTGTTTCACCTATAGATTTGTCACCCAAGCTCTAGTCTCTCCGCAAACCGAATCACTGAAGTAGAGACGCCCTGAAGGAAATGGGTCTCAATGCGGATCAATGGCGCTGATCCATTGCCTACTCAATGTCATATCCGCCTATCTCGATCGAAATGATCTCGAAGCGCGCAACCAACTTCTCATCAGTTGTTTAGTCACAAGCTTTACCTTCTCCTATATTTCGACACGGAATTATTTATGCCAGATTCATGGGTATACTTCCAAATAATATGGAAGAAGAAGCCATGCAGCATACCGGGTTCCTGGATACACGGTTGAAATACACGCATCCGGATGCTTGCAATAGGCTGTTGGAGGTTTGCTTAAGTACGGTAAGAGTGTCGAAGCTAATTTGCTTTTCGAAGAACAATTAAATTTGCACTTGAATAGCTTCACCTACCCGTAAATGGTGAATGATGTTTTAGGTCAACGGAAGGTTTCAGATGCAATTTCAGTATTTAAGAAACGGGGGACACATAAGACAGGCCACCCTTCATATGGATGCTCCGCGGCTATATAATATTATTGAGAAACTACATGCCGTCGGGGGGTAGCCGAAGCAGACAAATTTTTCAGAAATGCTTGATAAATCAGTCAAAACAGACACTGCCACTTTTAGGATTGTTTTGGATGCTTGGTTCAACAAGACAGGATTGATGAGTTTTGAAATGGTTCACTTATATGCTCTTTGACACTGATTTGAAGCCAGCTACCGAGTTCCTGAATTCGGTTTTTAGCAGATTACTTAACAAGGGTAGGATTGAGGAGGCAGGGGAGTTTTGGAGAGAATGCAATACAGAATCGGATGCCTTCCCAGTTCTGCTTATGAACTTGCCCTTTTCGAACTCCGTAAGCGAGGTAAACTTGACCAGGTCCGCAGTTTTACTCGGTCTCATCGGGAAGTACAACATTAACATCACTCCCACGCTCCATGGTGTTCTACGCGAGGCTTTAGGGAAAGAACACAGGACTGATCAGATTGAGGGGTTGTTTGGGAAACCCATGGAATTAGGTACCCGAGGCGTCTGACATGCACAGATGCACAACATGAACTCTGCCTGAACTACTATCTACTATGCACTTCCTCTCTGAAAAAAGTGGTGTTGCTCAACAATGTGAGTGCATTGGCCACAGTAAGTTCTCTTATTGCCCTGGTTGTTTGTACACCATCACATATGGTTTTGTACATATAGAACATGTTATCCCTATAACATATTACCCGTTAAATTATGTATCTCTCATCTGATATGCATGTAATGGGAGAATGTTTTTCCTTTTTCATATTTATGTATTTTGAGTGAGTGCTATGAGGGTGCTTATCATGTTATTAAATCTACTTCTTATTTGTGTGCTTTAACTTCC
>Unigene000045
GTTCGTGATGCAATGTCAACTGAGCTGAGAGTTATCCGTCAGGATAAATATGGATGGGTCTCCATGCTGAGAGTGAGTGGCAGGCCCACCTTCAACAACTTGTACATGAGCGAGGAATATTCCAATACAAAGATCTACAGAGACCGGAGAGCCTGAATGGCAACTTTGTCCTATTGAAGGGCCATATAGAATGCGCAAAAGCTTGAGCGTTGCAAACTGCAAATGATACGATTCAGAGTGTTCTTGGTGAGCGGATTGAACAAAGTGGAACTTATTCCTTAGAGGGAAGAGGAAAATGGTCTGGATGTATCCAAAAGTGGGTCAGATGCTGTTTTTAATCTTTTATCAGATGGCGTCAAAGGAGAGTATGATGGTGCTGAGTATGATGAGTCATTTTTCTTAGACGCAGATGATCTTAAATGGCGATACAAGCTCTGCTAAGATTGCTGGAATGATGATCGGCAAGCAGTTTAAATGAAGCAAGTCTTCATTCTGCTCTTGAATACGGTGTTAAGTCTAGTGCTACCTCTGTTCCAATTACAGATAGGTTCCAAGCAAGATCAGATTTAGGTTCACCAAGGATGTCTTCATCTGGTAAGATGATGAAATGAAAGTTAACGAAGATAAGATGGATAAGGAACTGTCTGACAATGGGGAATATCTCATCCGCCATATTTAGAACATCTGGAGAAGATAAGATTCAGATACAATTGTGAGCGTGTTGTTGGTCTTGATAAGCATGATGGCATATTTCTTATTGGAGATTTATGTTTATATGTAATTGAAAACTTTACATCGATGAGTCTGGATGCATATGTGAGAAGCGATTTGAAGATGAACTATCTGTAATTGATCAGGCTTTGGGTTTTAAAAAGATGTCACTGGTAGTATAGACTTCCAATCAAAGTCATCTTCATCCTTTAATATAACAGTTAACCTTTGGTTGGCGGTAGGGCTTGGGCCTACAATGGTGGTGCATGGGGAAAGGAGAAAGTATCTACTAATGGGAATATTCACCATTTATGGCGTATGTGGAAGCTCGATAGCATTCATGAGATTTGAAACGTGATTATCAGCTTCGCCCTGTTGCTGTGGAGATATTTAGTATGGATGGGTGTAATGATCTTCTGGTTTTCCACAAAAGAGAAGAGAGGAAGTGTTCAAAACTTGGTGGCCATGAATCTTCCAAGGAACAACATGTTGGACACACTATTTCAGGAGCATCAAAACAAGAAAGCAATGAGGGAAGCCGACTTTTCAAGATTGTGGCCAAGTCGTTCTCTAAAAGATGGCAAAATGGCGAAATAAGTAATTTTCAGTACCTTATGCACCTCAATACTCTTGCAGGGCGTGGATATAGTGATCTCACTCAGTATCCAGTATTTCCTTGGATTCTTGCTGATTATGAAAGTGAGACTCTGGATCTGTCAGATCCCAAGACTTTTCGTAAGCTTGAAAAACCAATGGGATGCCAAACAATAGAGGGAGAGGAAGAATTCAAGAAAAGATATGACAGCTGGGACGATCCAGATGTTCCAAAATTTCACTATGGTTCACATTATTCTAGTGCGGGAATCGTACTCTTCTATCTTCTACGTCTTCCACCGTTCAGTACAGAGAACCAAAAGTTACAAGGTGGTCAGTTCGACCATGCAGACCGTCTATTTAATAATGTGAAGGACACATGGTCAAGTGCAGCTGGAAAAGGTAATACATCAGACGTGAAAGAACTTATTCCAGAGTTCTTTACATGCCTGAGTTCCTCGAAAATCGATTTGATCTTGACCTGGGCGAGAAACAGTCAGGGGAAAAGGTTGGGGATGTTTTTTTGCCCCCTTGGGCTAAGGGTAGTGCCAGAGAGTTCATAAGGAAGCACCGTGAGGCATTAGAATCCGACTATGTGTCAGAAAATTTGCATCACTGGATAGATCTTATATTTGGATATAAACAGAGGGGGAGGCTGCTGAAGAAGCTGTGAATGTATTCTATCATTACACTTATGAGGGGAGTGTTGACATAGACTCTGTTACAGATCCTGCAATGAAGGCCTCCATTCTTGCACAGATTAATCATTTGGACAGACACCCAGGCAACTATTTCTTAAACCACATGTTAAACGGAGGTCTGATAAGAAGCTTCCTCCTCACCCACTTCGACATTGCCATCATCTGGTTTCACACGAGATCCGCAAGACTTCATCTTCAATAAATCAGATTGTCATGTACAATGATAAGATCCTGGTTGCTGGTATGAATAATTTGCTTAAACCGAGAACATTCAATAAGTATGTTGCTTGGGCTTCCCAGACCGTAGCTTGAGATTTATGAGCTATGATCAAGACAGGCTCCTTCCACTCACGAGAATCTCCATGGAGGCAGTCAGATCCAATGTACTGGTTTCAGTCACGATGGTCAGACCTGGTTACAGGTGCTGATGATGGTGTTGTATGCGTATGGAAATTAGCAAGGAAAGAGTACGCAGCTTGCGGCGTCTACAGTTGCAGAAGGCCCTTTGTGCCCACACCGCCAAAATCACATGCCTCATGTTAGCCAGCCTTACATGCTGATTGTGAGTGGGTCTGATGATTGCACTGTCTTCTGTGGGATCTCAGCGGCTTAAACTTTGTAAAGCACTCCCTGAATTTCCTGCACCAGTATCAGCAATCTATGTGAACGATTTGACGGGGGAGATTAAACAGCAGCAGGAATCCTGCTTGCAGTATGGAGCGTCAATGGTGATTGCCTTGCTGTTGTTAATACTTCTCAATTGCCATCTGATTTCATTTTATCTGTCGCTAGTGCAACCTACTCAGATTGGCAGGACACAAATTGGTATGTAACGGGTCATCAGAGTGGGGCTGTCAAGGTGTGGCAGATGGCACATTGTTCTGAGGATGCAAGCCTTCGCAATAAGTCTCCTACTTATGGACGGGGTTCAAAATTAGTGGAAAAGTACCAGAATACAGATTGGTCCTTACAAGGTGCTCAAGTCCCATAAGCACCCAGTTACGTCCCTTTACCTTACAAGCAACCTTAAGCAGTTATTGAGTGGGGATTCAACTGGACGTATGGTCTCATGGACATTGCCAGATGAGAGCTTAAGGTCATCATTTAATCAGGGGAAATGATAACCACGAGGCAGTAAATTTAACCTCGTATCTAGTCAGAGGTAATTTTCACCTCGTGTACCAGCACAGTGCGGCTTGTGAAAGTTTACAAGTGTGCTTTAGTCATTGGCATGAAGAGTGATTGCCGGTTTTGCTGAATAGAAAAATCAGAGCAGGATGCTAGGCCGGTCTGAAAATTATGTTGGGAGAACCAGACAACTAGACTGACGGATCATAAGAAATCCCATCATCCCTGATACAACTGCGCTCGCGGGTGCAAACGTGCAAATTCATAACGTGTTGAACGGGAAACAATTACCGCAAGGTATGTTTGGTGGATGTAATTGGTAGCAGTAGAGAGAAGGTTTTGAATCTATACTAACACATTAGTTTTAGTGGTTTTCGTGTAAATATGCATCACTGATGTCTGTAACAAAACTTGTATAGTGGAAGAGGGCTTTCCTGCAATGTTAGGGGAAAGATATTCCGGCGGGGATGAGGTAGAAACTTTCTTATGGGGGTTTCTGATTTCAGTGTAATTTTATTCATGTGTGCAGTT
>Unigene000046
TGTGTCTCAGATGGAGGAGGTGAGAAGGAGATGGTCTCTGACGAGAATGGCCGCGTTGGTCACAGGAGGAACCAAAGGAATGCCATGCTATCGTCAAGGAGCTAGCAGTTTGGAAGCATCTGTGCACACATGTGCACGAAATGAAGCTGAGCTTAACCAAGTGTTGCACGACTGGAGAGGGAAAGGGTTTCAAGTCACTGGTTCGGTCTGTGATGTATCAGTTCGACTCCAGCGCGAGCAACTCATGGAGGAGGTAGCTTCCCTCTTCAAAGGGGAGCTCAACATCTTTGTAAATAACGTCGCTACACATATCTATAAACCAACCACTGAACACACTGAGATGACTTTTCGAGCACAATGGCTATAAACTTTGAAGCTGCTTATCATTTCTGTCACTCGCACATCCGCTTTTGAAGCCGGTGGTAAAGGTAGCATGTATAATCTCCTCTTTAGCTGGTGTAACTGGCTTCCATGCGAGCACAATTTATGCTGGAAGCAAAGGAGCATTAACTCAAATCACGAAGAGTTGGCATGCGAATGGGCAAGACAATATTCGGACTAATTGTATTGCTCCTGGCGTCATTAGGACTCCGATGGTGAAACAGCCTTTGAAATGAAGACTTCGTCAATCAATACGTCCCCGCGTGCCACTGGGCCGGATTGGAGAACCTAGTGAAGTTTCATCCATTGTGGCTTTTTCTTGCCTTCCACAGCTTCCTACATTACAGGGCAAGTGATATGTGTCGATGGTGGGATCGCAGTGAATGCCTTTTCCTTCAGCGGAGCATAAATGTGATTCCTAATGGGCAAAATTTCTAAGGAAATAACTCAGCATTGCTGAATAAGTATAATGGTGTTTCGCTTCAAAATAAAAGCGTAGAGGCTAGGGAAGGAAGTGCTCCATCAAAGCAGGCGAATACAGTGTGTGTCAAGTGTTGCGCCTTAGGTTTTGTATATATAAGGCCAAATCTTCGAGTCAAATGCAGTTAGACAGTTAAATG
>Unigene000047
CACTAGGGTTATCACGTATATATACAGTTGTGCCGAATCACCTTGCCAAGATAACTCCGATTCAAATCCCTTTTCTTCCGCAATCATGTGTAAGCAGTCTTCCTTCCGTTTTTTAGCAACACTTTATCACTGCTCGATTTGGGCTCTTCTTCGTTGTAACGAAGCTGCGTCCACCGCCTAGGACGATTTTTTCCTCAAAGAAGCCACAATTGGCCTTTTAACCCTTGTGTTACTAGTTTCAACATCTCTGGGTTTGAAGTAAATTGAGTTCACTCAAGACATCGTTTACGAAACCCTAGCAAACGGAAAATGGACATAGATGAAGAGTGTCAAGTCCGGAATCCTCCGATCTCTAGAGCTCGATTCATCATCATAGAGCATGGTACTGATGGGAGGAGGTTTTTGATGGATGGCCATAGAGACGAAGCCCGTTGAAGGCTGAGAACATGGGAAGAAGAAGATAAATTGATTGAGACTGAATTCATGGACACACATTTCCTTAGAAGCTCCACAACAGAACTTAGACAGGTCAACAAGGCAAAGCTAGGCCCAGGGATCTGAAGTCGAAGACATGGATGAGAAGAAGAAAATAAGAGACATCTTAATGTTGTATTCAATCGGGTCATGTTGATGCATGTAAGGTACACATTGGAGGGCAATTACTTTTTCCTCAGTGGTCAGGTGATGATCGGACGATTCCAAAAGTTTGAGAAAGAAGCCAAGGAAAAAGAGTCGAGGAAAGTTGGTAAACATGGTAATTAGTATGGACACCAATGAGGAGGAACGTGTAAAGGGAAGACCGTGGAGGATGGTTAGAGCGCATTGAGCCAGAAAACACACGATTTACAATTTTAGATGCTCCGGCCCAACAAGACATTATGTTCCTAAAACATGTCTGGGGCATCTCAAGCTGACATTGGGGTTCTGGTGAATCTGCTAAAAAGGAGAGTTTGAAACGGGATATGAGGAGAGTGGTGGACAAACTCGTGAACATGTCCTAATTGCCAAGACCTTGGGTGTGTTAAGTTGATTGTTTGTAGTGTGGTGACCCAACGAAAATGGTCCTAAAGAAACGGGTATGATGAAATAGAAAGTAAGATGAGACCCTTTTGAAAACATCAGGTTACAATATTAAGAAAGATGTTCAGTTTTTCTCCCTGTTATCTGGGTTGTTGGGGGCTACATGCAATCTAGAGTGGACAAAATTGTTTGTCCATGGTGGAATGGTGCGTGCCTTTTTGAAGCCCTTGATGTTATAGAATTCCTGCTCGAGATCCTAAAGGGCCGTAGTAAGGATGCCAATTCTTGACAAAATTAAAGATATGGGTACTATGTAATGGCAAAATGGAAATCGGTACACATAGGTGAAGGTGATAGCTTTACAGTATGCCCAACAAGGCCCACGTCAAATTATTTCTATTTACTGCGATGAAAATAAAGTAAGGCGCGCATGTCCAGGTGAAACGGTGCGTGTAAAATTGGTCTGAATTGAGAGGAAGAGGACATCTTGTCTGGATTCGTTTTGTCGAGTGTTGCGAGACCAATTGTCTGCCGTCACAGAATTTGATGCACAGTTGCAGGCGATTCTGATGGTTATTGCTTGACAATGCATTTTTACTGCTGCTACAAGGCAGTCCTTCAAATACATTCAGTGTTGAGGAATTTGAGATTGTTGTCTCTGCTCAGTTGATTCAAGAAAAGAAAACAAAAAAACCTATGAAAAAGAATGTTCGTTTTGTGAAGAAATGGCGCTGTTGCCTTTGTCGCATTCAGGTTTTAATTTGATTGTCGAGAGGTTTGCTGATTTTCCTCGCTTGGGAGGTTTACACTCCGAGTGAAGGTTAGAACAATTGCTGTGGGTAAAGTACTGCACTTTCAACTGAGTAATGAAAGTAAGGACCTTTGTCAAATCATGGTCTTACTTTGCCAGCAAGAGCTGAACGCTGATGCTGAAGATCTATTACTTTACTAGACTGGGCTGTATCTATTAGTTGTAGTCTCTCTGTTGAATCAAAGGTTGATGAATTTTGGCGAGGAACCTGTGTTTGGGATGCTATGGAACATATCCACATGGTGATGATTGCCTACAATCCGTCAGGAAAATGAAACAAAATTCGATCTTGGAACCGTCCCAGCAAATCCCCGGACTGTATAAAAGAGAATTGTGTGCTATTTATACTGTACTCCACTCCTGGACGAGTGCTCAGTTCTTTTGTTTTTTGCACGGAAGTACAATGAGTTTCTCAATC
>Unigene000048
ATAACAATGTAAATTTTGATCCAAATGTTCACCGACAAGTCTCCCATGTATAAGAACATGTCACCCTTGTAATATCAGATACTTCAATAATACGAAGCATCTCCAAGGAGATAATTACAAAACAATACCATCTTGTAGTGCAACATCACCGTAGGCCGAAATTGTGAGTGGGATGCATTTAAATCAAATATCAATCTCTTACCTGCCCGAGTTTCATCAACTCCAAATGCTGACCATTTCACTTTTACTGCAGGAGTGCGGGGTGGGTTCTCTATGAGGTGAACACGAAGTTGCCTGAAAATAAAGCTCCCTATCTGTAAGGACATGCAAGCTACTTCTCGACGAGCAACCTCGCTAGGGCCTGAGCTATATGGGAGCAGCATATTGGCATGGGCGACCCACTCGGAATATATATCCTCATATCACATTGGGAGCTCTCAGGTTACGCTCTGGAAGCAGGCACATCATAGGCAACATATTTCCATAAAATTTTTTCCACCTCCTTCATCCATTAGTCAGTATAATGACCCCGCTTAGAGACCCTCAGCTCCACGTCATGATTGTAAATCTCATACAGTACTGTCCGAGCCACACCCCGTACTGCGTGATACCACTGCTAAGCAGTG
>Unigene000049
CAGAGTCAGCGTTAGATAACAGAAGATGCATGCATGGTTGAGGGAGATGAAAATAGAAGATGCATGATGGTTGCAAAAGAGGCTAGTGGAGTTCCATACACTGCAACGCTAGCCCACACGTTGAATGCTCTGGGGCCAATCAGGTGGATCGGTACCAGTGCAGCTCCTCCCGGCCACTGGATTGGGCTGGTGGCTCCATGATTTTGGAATCGGACAAGCAAACTGGGGTCATTCGAAAACACTACATCGGCATGGTCACCATGGTCATATTCTAGCCCACATCGCCGAAGAAGATGAGCCACCCTGCTGCGATTTAGATTTAGATATGCGCCTGTCTGTTCCGGTTTCATCTATTATAGGCCATCATGGAAGGTCTCAACTTATGGACTATGAATCCCAACACAAGCATCCTAGACTGTAGGAAGTGTTCAGCAAAGGAATCCCCGGCTTTATTCCAGTTGAAAGCCATGTGGAAATATTTCAGGAGTAGAGCTTGCGGAATCTTCATCGTATCGGATGCTTAGCCAAATGGATGTTCTTCGCGCTTCTGAAATCACATTTTCGGAATTGAAGGATGTTTTATGCCGCCGTATTGGAGAATGGGAGGTATTACGGAAGATGTATTGCATAAGCAATGCCACATGTCATTGACCATTAGTGCATGAGAACTGGCTCCCTAAATGCAGTCCCTGTTGTGAAGCTTTGGAGACTGAAAATCACGGCCAGCTTTCAACGGAAAGGTAAAAGCTCATAGTACCCTTTCTGCCACTGATCTACGTGGATGTCCAATTTCTCTTCTGCAGTCATGTTTGCATGTCCTGTCCTCAATTTACGGAGAGACGTCTACAGGCCCCATTAAGACTAATAGCGATATGTTCAGTCATCAAAGGAGCTTGTGACATGCTTTGCTATTCATCCGTTCTTGATGTGATTGATAAGCTGTAGATGGACATGTGCACAGAGTCTGGGTTGTTGATCAACAAGGTTTGCTTGTAGGTATTGTCTCGCTGACTGACATTCTTCGAATTGTGAGGTCGTCTTCATGTTGGCCGAAGCAGGAACATAATGACTGTTTAGTTTTTGCTGCTCATTTTCTTGATCATCAAAGGAGCTTATGACGTGCTTTACTAATTCATCCGTTCTTGATGTGATTATAAAGCTGTAGATGGACAAGGGCACAGTCTGGGTTGATCAACAAGGTTTGCTTGTAGGTATTGTCTTGCTGACTGACATTCTTAGAGTTGTAAGGTCGTCTTCATTGTTGGTCGAAGCTGGAAAATGACTGTGTTAGTTGTTGCTGCTCATTTTGTTGATCCTTGGCATGTACAGGACTCTGGCAGTTGCTTGTGTTTGGCGTGGATATCCCCAGCAAGATCATATTAGTAACCTGCTTGGTTCTGTTTTGCAAAAGATCCACACATAGGGTGGCAAACTGTCTGCGCCGCCAACATTAGCGTGCCAACATTAGTGCGAATCCGGTCTGCTATTAGCGGGTATGGTAAGGTTTTGCGGGTATTGGATGGTTTGGGTTCAACATACTAGACCTATTTAATTAACGGGCTAGTACGGATTTTGATATTTATTGATAGTAAGTCGATGGCCTGCTTAACTATTTACACCACGACCATGGTGTATA
>Unigene000050
GGTCATCTTCTTTCTCATTGTCGTAAAACTCGAGAAGCTCGGATTGAAGCTCACAACAAACAAATCGATTAAATCACTTGTCACCGCCTTTTCCAATCAAAATCGATTCAGCTTCTCTCTGCAGCTTTCTCTCCCTAATGGCACACCGTCACCATCATCATCACAGTATCTAGTTACCTCACTTGAATCGGTTCTTGGAATCTCACTCGGATCGGAATCTACTGATCCACAAACGATTCTTGTTGTACTAACAACTTCAGTTGCCGTAGTAGTAGGTCTTGTATTCTTCTTGTGGAGAAGATCTTCACAAGACAATAACACTCCAAAGCCGGTTCCGTCTTTAAAGCCTATTTCGTTCCCGAAGAGGAAGAAGTTGAAATTGAACCTGGGAAGATCAAAGTCACCGTCTTCTTCGGCACACAAACCGGTACCGCCGAGGGATTTGCTAAGGCATTGTCGGAAGAAATTAAGGCTCGATATGACAAAGCTGTTGTCAAGTGATTGACTTGGATGATTATGCCGCTGATGATGATCAATACGAGGAGAAATGAAGAAAGAGACTTTGTCGTTTTCATGTTAGCCGTATGGTGATGGTGAGCCAACAGATATGCTGCAAGATTCTATAAATGGTTTACACAGGAACATGAAAGGGGAGCCTGGCTTCAGCAACTCTCTTATGGTGTTTTTGGTTTGGGTAATCGCCAGTATGAGCATTTTAATAAGATCGCCAATGTTGTTGACGAACAACTTACTGAACAAGGTGCAAGCGTCTTGTTGAAGTCGGGCTTGGTGATGATGATCAATGCATTGAAGATGATTTACAGCGTGGCGGGAAGCTCTTTGGCCTGAATGGATCAGGTACTTCGAGATGAGGGTGATGTTAACAATGTAGCTTCTCCATACACTGCTGCTGTTCCTGAATACCGGGTTGTGATTCACGATCCAAATGCTACCCCGGAAGGATAACTACTTGAGCATGGCAAATGGAACCGCAATGGGCATTCTGTGTTTGACATCACCATCCGTGCAGAGCAAATGTTGCTATTCGAAAAGAGCTTCACAAGCCAGCCTCTGATCGATCTTGCATACATCTGGAATTTGATATTTCCAGCACTGGTTTGTCGTATGAAACTGGAGACCATGTGGTGTTTATGCTGAGAATTGCGATGAAAATGTTGAAGAAGCAGGGAAGTTGTTGGGCCAATCTTTGGATTGGTTTTCTCATTCACACTGAAAAGGAGGATGGAACAACACAAGGAAGCACATTACCGCCACCTTTTCCAGGTCCTTGCACCTTACGTGTTGCGCTTGCACGTTATGCTGACCTCTGAATCCCCTAAAAAGTCTGCGCTAGTTGCTTTGGCTGCTCATGCATCTGAACCTAACGAGGCCGATAAGTTAAAACTATTGTCTTCTCCAGAGGGAAGGATGAATATTCGAAATGGGTTGTCGGAAGTCAGAGGGGTCTTCTGGAAGTAATGTCTGAATTTCCTTCAGCAAAACCTCCTTTAGGTGTGTTTTTTGCAGCAGTAGCTCCTCGCTTACAGCCCCGATACTATTCTATCTCATCCTCTCTAGGTTCTCTCCCATAGAATACATGTGACTTGTGCTTTGGTTAATGGGCCGAGTCCGACCGGAAGAATTCACAAAGGAGTCTGTTCAACTTGGATGAAGAATGCAGTTCCTCATGAGGAAAGCGATGCTTGTAGCTGGGCTCCAATTTTTGTTAGGACGTCGAATTTTAAGTTACCCGCTGATCCTTCAATACCTATTGTCATGGTAGGACCTGGTACAGGGTTTGCACCATTTAGAGGATTCTTACAGGAAAGATTGGCCTTGAAAGAAGAAGCATTCAGCTTGGCCAGCTGTTCTTTTTTTGGCTGTAGAAACCGCAAGATGGACTTTATTATGAAGATGAGCTCACAACTTTGTTGAGCAAGGTGTGCTATCAGAGCTAGATATAGCATTTTCACGTGAAGGACAACAGAAGGAATATGTTCAACATAAGCTGACCAAAAAGCAGCACACATATGGAGTTTAATTCTGGTGGTGGCTATCTCTATGTATGTGGTGATGCAAGGGAATGGCTAGAGATGTCCATCGTACACTGCATACCATTGTGCAAGAGCAGGAAAAGGTGGATTCAACTAAAGCTGAGGCTACAGTGAAAAAACTTCAGATGGATGGAAGATATCTTAGAGATGTATGGTAGGTTCCCACTGCTGTACACGCAGAAGTTGCTGTTCTGGGTTAAAAGAAAGGATTTAGGTTTGGATTTGATTTGCGCTCAAGTTTTGACAATATTACTGCTTCCTTCGGTTCTAAATACTTTACGCACTCTGTTGGCATTGACAACAGAATCTGGCTTTTACAGAGAGGAGTCTTCCCTGGGCAAATACATGGACATTTCTACGGTCCGTTAAATATTAGATTTTGTAGCCTTAATATTCTATACGTGGACATGGACCTATAAGGTTTTAGCAGTGTACTTACATTGGTGTATATTTAAGATTGCGTAATCGCAATTGAATCACTTGAGA
>Unigene000051
CAACCAACCTAACCAATCTATAGGAGGGTACCTCCCGCCGTCGCAATACTCGACAGCACTCACCTGGCGACTCCGAACAGAACTTTGGCCGACTGCGCGTAGCGGCGTGAAGATGTCCAGACTAGAATGAACTTGCGACGTCGTGCGACGAGCATGGTAGACGAAAGCGCATACGGGGGAAGAAGGACAAGGAAAACAGGGTCAGCCGCATCCGATCAGCCCAGCGCTCAGGCCACCTAGACCCTTGTGAAGGACTCGAAGAAACACAGGACAGATGGACTTAGTCGAGGGCGAGTCCTTTGAGGAGTCCTCCGAGTACCCTCCTCACGAGCAACTAGTTTTCCACTCAGACGACGTGCGATGCTCTGTCCCAAGTCTCGACCATACTCAGCCTCTCCCATTGAAAGATCTGATCAAGGACCCGTCGTCTACGCAAAGCTGTAGTCATCGCGGGGCCCTCTCAGACATCAAAGACAAACCCAAGCTACGCAAATCGAGGGAATGGAGCGCTAGGTCATGATTGTCGAAATGAAAGCAACACGCGTCGAGGAGGCTGCTCAACGAAACCGAGCTCGACCTGGATCAAGCCTGCCACCTCCTCCTCAACCACCGCCAAGCCAAGATCCAGTTTCGCGAATCCCGCCATACTCTTTGCGCCGACTGCTGCTTGAATTGGAAGTTGACTGCCGCCCATCTCATCTCCTACTCCGGCGTATCGCAAACCTAGCAAGACCCCGGCCTGCAACATCGCGCTTGGCTCAACAAAAGTCCCGGCGCTACAGTCGGTTTGTCAAATATGGGTTTACGACAGAAGGTACCTGTATCATGCGACTCTCATCCAGAATAACGCCCGATCTCGGAAACAGCCTGCGCATTGTATCTGCAAAGTCATCTTGCGCAGCGAAGACGCACATTCAAACTCGCACACCGCCGACATGCAGGACCTTCGTAAAGAAGTGAAGCCGTCTCGACAAACTGTCGAAAGCCAGCCAACAAAAAGCGGTGGACGCGCACTCCTGTACACGAGAGAGAAGCAGTCGGTAGCCGGTGAATCTGCTAGAAAGGCAAAGAGCACTGCCATTGACCGAAATCCCAAAGCGCAAAACCGCATACGTTTGCAAGGAGGAAGGAAGCTCGATATGGTGACTCTGTAGGTATGGCATGATGCGCACAGATACGGCCGTCTCCGCCCCAAAAATCGACACCAAGACACGCGCCAAACTCAGCAGAAGAACCCTGGCTGGGGCACAGACACGACCCTCGGCGCTGCATCTTCCCTCAAAGGCTTTGGAGGCAGTGGCACGGCGACTAGTCTTCGCGCCCAGGGGCTGAGGACGGGAGGTGTGGGATGGGCGGGAGTGGAACGGGGTCTATTGCTTTTACACCTGTGCAAGGGCTTGAGCTTATCGACCGAGACCAAGGAGGAGGCGGCGAGGAAGAGAAAAGCAGATGAAGATAGGTGGTTCAAGGGGGGTGTTTACGCAGCTTAATGGTGGTGTAGTGGCAAGACGGATGGGGCGGTTTCAAGGTCCTGCGCTGCCTAATAAGAAACGAGGACGGATGTTTAGGCAGCGAAATGAAAGAGGATAGCGATGCATATGTGGCGTTTTTTTGTTAGTGTTCCGACTCGGTGCGTGTGCATTTGACGGCGTTTTGATTTTGGGGGGGGGGGGGGGGGACTGGAAGGCAAGATACCTTTGAGAACTTTTTGGGGGTTT
>Unigene000052
CTTTCTTTACTCAATTCAACCAAACACGCCCCAATCCCACTCTCCATTTTCACCCAAGTTTCAACCTTTTCCCACGAATTCACCTCTCATATTACACTAGACACCTCTATATTTTCTCAATACTATTATCAAAACCAATAAAGATTAAACCTTTACATTAATGGAGAGATCAATAGATGCATGGGAGGAGATGCAAAGACATGGTCATGATTTAGCAGATCGACTAACACAAGGTGTAACAGGCCTAATCCAATCATCACACATAACCCCACCTTCATTTTCGTGGCCAAATCCACCAAGTGCAAAGCTTTTTGATGGAGTGGACTTCCCAAACCATAAAGATTTTGTTGATACTTCCGGGTTTCAGCAATTTTTGATATTGGGAATAGGATAAGTCAAGCTGGGGCGGAGTTTGGGAATTCAATTAATGGGGCTGTTCAACAGTTTTTTAGAAGGTTGCCTATGCCTGTCCCAATGTTTAGGAATGAAGAGAATGAGATGGTTAACTTGAAGGTGGGTTTGGATGAGGGGAGGACTGATGTTGGGGCTGTCGAGAGGGGAGGGAATGAGATTGGTGATATAAAAGAGAGCTGAGGGGGTATGGGTTTTCGGAGAATGCTGATTTGGATGGGTCGGATGAATCGACTAGTGATGCTGGTGGTATTGGGCTTGATTTGAAGTCTCTTGCCAATCTTGGTAGACCAAAGGCTACAGTTAACATGACATCAACCTATGATAGTAGAAGTCATGACATGGAAAACTCTCTTGTTGCGAGAGGGGACTTGTGGAGAGTTGAGGCATCACATGGGGGTTCTTCTGGAAATGGAAATTCTCGTCTTTTTCTTGTTCAACTTGGGCCTCTCCTATTTGTTCGCGATTCAACAGTTCTTTTGCCTGTTCATTTGTCAAAGCAGCATCTGCTTTGGTATGGGTACGATCGGAAGAATGGACTGCATTCTCTGTGCCCAGCTGTCTGGTCGAAGCATAGAAGGTGGTTGTGGATGTCAATGATCTGTCTCAATCCACTGGCTTGTTCGTTTATGGATCTGCAGTTTCCAAATGGACAATTCACCTATGTAGCTGGCGAGGGATTAACTTCTAGTGCTTTTCTGCCTGCTCTGGGTGGGGTGCTTCAAGCTCAAGGTCAACTTCCAGGAGATATGCGGTTTAGTTTCTCATGTAAGAATAAATGGGGAACATGCATTATACCATCAGTGCAGTGGCCTGATAAGTCTTTCTCCCTGGGACTTGTGCAAGCCTTAGCTTGGCAGAGATCTGGACTTATGGTTAGACCGACTGTTCAATTCAGTATATGCCCTACTTTTGGTGGAAGTGATCCTGGATTGCAAGCTGAGCTTATTCATTCTGTAAAGGAGAAACTGAATCTGATTTGTGGTTGCGCTAGTTCCACTCACCCTTCTGCATTTGCTTCTATAGCAGTTGGCAGGTCCAAGTGGAATGGCAATGTTGGAAGCACTGGGGTGGTTGTTCGAGTTGAAACCCCTCTAGGAAGAGTTGGAAGGCCTTCCTTTTCTGTTCAACTAAACAGCGGTTTTGAGTTTGATTCATCTCCGACATACCTTGTATAGAAATGTACGTGTATATAGTTGCAATCATTTTACGATGT
>Unigene000053
ATATTCCCAGGAGAAAGGAGATGCCGATGGATGAGAAACTGCTGGACGACATAATCCGGCGACTTCTTGACGCCAAGAACTACCGCATCCCGAGGCAGGTTCACCTCACCGAGGCTGAAATCAAGCAGCTCTGCTACACTTCCAGGGACGTTTTTCTCAGCCAACCCAATCTCCTCGAGCTCGAAGCTCCTATCAAGATTTGTGGAGACGTTCATGGCCAATATTCTGATCTTCTCCGCTTATTTGAGTATGGTGGACTCCCACCTGCAGCGAACTATTTATTTTAGGGGACTATGTTGATCGTGGTAAACAGAGCATAGAACAATATGTCTTCTTCTTGCTTACAAAATAAAATATCCAGAAAATTCTTTATACTCAGAGGAAATCACGAGTGTGCTTCTATTAACCGCATATATGGGTTTTATGATGAGTGCAAGAGGAGGTTTAATGTTCGTCTTTGGAAGGTGTTTACTGAATGCTTCAATTGCCTGCCAGTTGCTGCTCTTGTTGATGAAAAATCCTTTGTATGCATGGAGGATTATCCCCTGATTTGACAAACTTGGATCAGATTAGGAATATTGCTCGACCAGCTGATGTGCCAGACCAGGGCCTTGTCTGTGACTTGTTATGGTCAGATCCTGATAAAGATGTTTCAGGTTGGGGAGAGAATGATAGAGGTGTATCTTACACTTTTGGGGCTGATAAGGTTGGTGAATTCCTTAAAAACATGACCTCGATCTCATCTGTCGAGCTCACCAGGTCGTGGAAGATGGATACGAGTTCTTTGCAAAAGAAAGTTGGTGACTATATTCTCTGCCCAAATTATTGTGGGGAGTTTGACAATGCTGGTGCCATGATGAGTGTGGATGATCAGTTGATGTGCTCATTTCAGATTCTTAAGCCCTCCGAGAAGAAAGGGAAAGCTGGAACTGGAAACACGTCACTACCAGGAACACCACCACGGTAGCAAAGGATGACTCTGGCAACTGCAAGAAAACAGCATAAGTGTTTGCAAGAGAATAGCATGATGCTACATCTTTGTGCATCTTGTCACTTGTTCTTCTGTTGTACCATTCATGCCAGAAGATGGTAGTCAAGTTAGAACTCTCATTTTTTACTGCTTTGTAAAGCAGACATATGCGAGTATTACGTGTTAGATCTCCTGACGGTTGTGTGTGAGCTAACCAAATATACTGGCAGGCCATGAGTTTTCTGTGTTAATGTGATCTAGAATCACAGATGTCTCATGGGTACGAGTAATTGTGTTGCACCACGCTGGTGGCTTCATGTCGAGATTCATTCGAGAAGGCTGTGTCTGTAACGTATATGGTTACGTGTGAAAAATACTCCAGAACTTGGCAACACTTGAGCATACGAGGGCAGTCTTGGCTGATCTTGTCATTGATTAGGATAGAACCGTTAATAATCTTAGTTTTCTGATTAAATAGTGGTGTTCTGATTTGTTTTTAACCCCTTCGACTACAGAAAACTTCTTGCTCAGTAAACTCTTTTAACCCTTTAAGCAGGTGTTTCCAAACACGGTGAAATTTGATTTTTCTAGGCACTTTTTTCTGGAAGTATTTCCTGTGGTTAACATTGTGATATTCCCCGAAACATGGGCTTAGTGCTTCACCGCTGTGAAATTGATTGTTGTTACCGAATAAAAGTTCAGCACATTTGTGATTTAC
>Unigene000054
AGCGTGAATGCCTCGTACGATGATCGTGATCGCTATAGCAGTAGCACACGCCTCTACGTTGGGCACTTGTCTTCTCGAACAAGGTCTCGTATCTGGATGACCTCTTCAGCAGATACGGAAGGTTTCTGGGGTGTTGCCTGACCTGGAGGTCTATGGTGAGGGGTGCCCATGGTGGATTTGGTGGCCATTTATAGGAGACTTTGGCGAATCTTTAATAATGTTATTGCGTGTTTGTATGGAATGGCAACCATCTCAAGGGGTGTTTGTTCATCTGTGAGGAGCAAAGTAAGAAACCTTTGGTTCTTAAGTCATGATGGCCTTATGTTTCTGGCAACCATTTCCGCAGAGTACGCAATGTGGATATGAAGCTGACTTCGCCTTGTTGACTTCAGTGATCCACGAGATGCTGATGATGCACGTATCATTTGGATGGTAGACAGTTTGATGGAAGTCGCATGTGGGTGGAATTCGCAAAAGGGGCACCACGTGGCGCGGCTAGTTCTCGAGAGTATCTGGGTAGAGGCCCTCCTCCTGGATCTGGCCGTTGCTTCAACTGTGGGCTTGATGGCCACTGGGCTCGAGATTGCAAAGCTGGTGATTGGAAAATAAGTGTTATCGTTGTGGAGAAAGAGGTCACATAGAGCGCAACTGCCAGAACAGTCAAAGAGCCTAAAACGCGAGAGGAGTTATTCCGATCGCCATCACCTCTCGTCGGTAGAAGCCGAAGCCGAAGTTTCAGCCGTAGCCGCCAGTTACAGTTTGGCAAACTTCTGTCTTACTAAACTTACCTAGAACATTCTTTTTTAAACATTGCTGTACTAGTAATTATAGCTTGAGTCCAGATGTTTACCCATGATGATATAAGAATACATGTAAACCTATAATTTATGCCTCTGATAAATGATGGTACTTCACTGAGTTTAATAAATGTATTTTGCACTATATACTCCTATTCTCCATCACCCTATAAGTATGGACTCACCTAACACATTCCGCACCCGAGTCCGACTCTTCCGCACCTGAGTCCGACTCTTCCCGCACCGAGTCGGACACACTCCTCTCCGTTGGACTCGCCTCGGGCTTGTGTTAGGCTTCATGTAAGGCTTGCTGCTCCTGGTTCCATTGGGAGCTGCTCGCTTGCTTGGTTGGTTCTTCTCATCAAGAACATGAAAGTTTTCAAATCTTAGTTGCTACTTCTCTCTGAGCTATCAACACTCTTTTAAACTTCTTCATCTTCACTCTGCTGAGGGTATGACCTTTTTCTCCAGCTAATGTTTCATTCATTCAAGTTACTATAAAAAGAACTGTTTTTTATCAATCAAGGTAGGTTATACTAATATAAATGAAGTACATATTACAATCCTCCTTTATTAACTAGAGTTAACAAAGGACACGATCAGTAATGGAGCCAACCAATACAACCAATCAAGCTATCATCGCCTCCATTCCGCTATGAATTCATGGAGAGTAAACCCCTAAACAAAGTACCGCTCTAGCCTATCATGCATCGCGTCTTGGACATCCGAATGAGGATAGTCATTCTTCGTATGTCTTTGAAATCCTTGATTCCTTTCATCCAATAACCCACATGTTTGCCTTGGGAAGGCGCCATACAACCATTTCGGCTTAGGAGAGAGGGGCTGCGGATGTGCTCTTCAATCAAAACACCTTAGCGTTCACCAGGCAATTCCACTCCTTTTTCAAAGAGGGTAAGAAGTTTCCCAAGTCTCTTTGCCAAAGGACAGGAACAGCAAGGGATCCGCTTTCCTCCATGTTGCAAGAGGGTAAAAAGTATTCCCATGTCTCTTTGCCAAAGGACGAGAACAAGCAAGTGATCCACGCTTTCTCTCCATTTTGCACATAGAGCATCCATTATGAATATCCATCTCTTTAGCAATGAGCTCATCCTTGGTTTGGATCCTACCGAGGAACACTCTCCAAGCAAAAAAAGCCACTCTAAAGGAATAATTGGGTCCCAATCTTCTTGGTAGGAAAGTGAGTTACTGTCTCATGCGGTTGAAGTTGACTATCATTTTTTTTTTTTTGCAAGTACCTCTTAGTCTTGACCGAGAAGGCATCATTCTTCTCTTACGCCCAATCCACTTGTTTTCATCCCCAAAAAGCAGCTCGGTTGGTGAAGTCTCTCCATAAGCACAAGCAATCATCCACTTCCAATCAATGAAAGTCTTCTAAGAGGAAGTCCCAAGAACTCTACCTCATCTCAATGCAAGTACTATGAAATCCATGCATTTGTTATTAGCCAACCATAATAACAGGGAACCGTCTACACACGGATCTCCCAACCACACATCATGCCTAAAGAAATGGTAGAGCCCTCCCCAGAATGAGCTTGATTCCTTTTGGAACCTTTCCCCCTCTCCAAGATGGCCTTCCAAAGAAAGATGCCATAAGAACTTTCAACACACTGGGCTTCCACCTTATCTCCTTAGTACTTCTCTGCTATGATCGTTTCCATAATGGTCTTTCTCCTCCCTGTACCTCCAACCACTTGGCTAGAAGAGTCTCATTCATAACAAGTAAAAGACTTGAACCCCAACCCCCTTCTTTCTTGGAAGCAACCACCTCTCCCACTTCATCCATGAATTTTCTTCCCCTCCTCACACCACCCCACAAAAATATTTAACACCTTCTCAGCCGATTAGGTCCCCTATGGGAACGGGTAAAGGATAGGTAATAATAGGGATAAAGTTCAAAGTGGCTTTGATAGAGAGGCTCTCCCCCTGGATGGGCATTTGGTCTTCCACCCAGCCAACCTTCCAGAGCCTTCTCAAGACTCTCTCCTCCCAAAGGCATGGAAGACTCTACCCCCAAGGGGAAGCTCCAAGTACATAGATGGAAAAGACTCCACCTCACACCCCAACACCTCCCCGAGACGTTCAACCATTCTTCTTCCAC
>Unigene000055
AACTACTAAATCATTCATTATGGTGGAAACTAAACAAGGTGCGTTGATCTAGACAGAATAACCGACACTCTGGAGCCAGATGGGTCTAGTAAAGGAGGATTGCAGCTCCCTGGAAAGGATAGGGTTGTATTTCGGCCTCGGGAGAAAAAAATCTGTTTAGGATTGGATGTGCTTGCAAATGCAAAAGAGAATCCAAAGGCGATGGCAACTTCAAAGTCCCTAAAGATAGAACCTTGTCTGCCGTGTCTGCATTGGAGGAAGATGAGAAGTCCGCATCCTCGGGCTTAGATGAGATTGATTCCGATTTGTCTCATGGTAGCCGAAGACCTTCTGGACGCCATTACCGTGGAACTATATCTCAAGAATCACCTCGTTCAGAAGAGCTTTTGCGTCGGATGGTAGTACATTTGGCTCTCACGTCTCAAATGAATATCCACGTTCTGAGGTTCACACGCCATCTTCGGGAAATTCACAAAGTGTTCGGTCTCGAAGTCCCAACATGGCCGTGAAAGAAGACACTCAAGGATGACACTGACAATGAGAGCAGGAGAGTGAGACAGAGATATAGTGATGGAAGTAAAGAACACACTCATGGTAGAGAACGACATGGTCGATATATGTCTGAACAGAAGTATAGTGGAGAATATGAAAGGAGACATAGACGGCATGAACATCCATCAAGAAGAACACCTGGTAGGTCTGATGGGATAATGGAAGATGGGAATGGAAGACAACACCACGTAGAGATAGTGAGACTACAAGTGGTAGCATCATCGGCCTTCACCATCTCCAATGCTAGTTGGGGCATCGCCTGATGCACGTCTTGTGTCTCCATGTTGGGAGGCCATATCCTCATTCAACAGGACATGCTGCTTCTCCTTGGGATCATGTTTCTCCATCTCCGGTTCCCATACGTGCTTGGGATCATCAGTTAGATCTTCGAGTTCTCATCTTAATGGTAGATCACATCAGAATTTTTCTGGTCAGAAGTCATATCCAAGTCTTGAGGATAGTAAGCTGGATGGAGATTCTTCACTGAAGAACAAAATACGAGATCACTGAAACAATGCGTTTGGAGATGGAATACAATCTGACCGTGCATGGTACGATAGAGAGGAAGGGAACACAGCATTTGACTCGGACACCTCATCATTCTTCCTTGGAGATGAAGCATCTCTTCAAAAAAAAGAAGCAAGCTTGGCTAAAAAGCTGGTTCGCAGAGATGGAACACAGATGACACTTGCACAGAGCAAGAAGTTGTCACAACTGACTGCAGATAATGCTCAGTGGGAAGACCGACAACTATTGAGGTTGGTGCAGTTAGAGGGACAGAGGTCCAAACAGAATTTGAAGATGAGGATGAAAAAAAGTCATTCTGCTTGTTCATGATACGAAGCCCCTTTCCTGGATGGGAGGGTTGTCTTTACTAAGCAAGCTGAGCCCATAATGCCACTGAAAGATCCTACATCAGATATGGCTATAATATCACGCAAAGGATCTGTTTTGGTGAGAGAAATTCATGAAAACAAAGTATGAAAATCACGCCAGAGATTTTGGGAACTTGCAGGATCAAGCTTGGTAATATACTGGGTGTCGAAAAGACAGCTGAACAGGTTGATGCAGATACTGCTGTTGTTGGGAAGAGGGTGAAGTTGACTTCAAGGAGGAAGCCAAGTTTGCACAACATATGAAGGAGAAGGGTGAAGCGGTAGTGATTTTGCAAGGACGAAGACCTTATCTCAGCAACGACAATATCTGCCTATATATTCTGTGCGGGATGAACTGTTGCAGGTAGTGTGAGAAAATCAGGTGATTATTGTAGTTGGAGAAACTGGTTCTGGAAAGACGACTCAACTCACACAGTATCTTCTCGAGGATGGATACACCAAAAATGGCATTGTTGGTTGCACTCAACCTAGACGTGTGGCTGCAATGAGTGTTGCTAAACGAGTCAGCGAAGAAATGGAAACTGATTTAGGTGATAAAGTTGTTTATGCTATTCGGTTTGAAGACGTGACTGGGCCAAAACATTGATAAAGTACATGACTGACGGAGTGCTTTTGCGTGAGACGCTGAAAGATTCAGATCTCGACAAATACCGTGTAATTGTCATGGATGAAGCACATGAGAGGTCGTTAAGCACGGATGTGCTGTTTGGGATTCTGAAAAAGGTCGTTGCTCAACGCCGTGATTTCAAACTGATTGTAACATCTGCAACCTTAAATGCACAGAAGTTTTCAAACTTTTTTGGAAGTGTGCCAGTATTTCACATTCCGGGAGGACGTTTCCTGTGAAATTTTTGTACAGCAAAACTCCTTGTGAAGACTATGTTGAAGCTGCAGTTAAGCAGGCTATGACTATCCATATCACTAGCCCTCCGGGTGACATTCTAATTTTCATGACTGGCCAAGATGAAATTGAAGCAACCTGCTATGCACTTGCAGAGCGTATGGAGCAACTTATATCGACCACCAAGAAGGGAGTCCCTAAACTCTTGATACTCCCGATTTACTCTCAGCTCCCAGCTGATCTGCAAGCGAAGATCTTCCAAAAGCTGAAGAAGGTGCACGCAAATGCATCGTTGCTACAAACATTGCTGAGACATCATTGACTGTAGATGGTATCTTATACGTTATTGACACCGGCTACGGTAAGATGAAAGTATACAATCCCAGGATGGGTATGGATGCTCTTCAAGTATTCCCAGTCAGTCGAGCAGCAGCTGACCAGCGGGCTGGCCGTGCGGGGAGAACAGGACCAGGCACATGTTATCGATTGTATACAGAAAGCGCTTATCAAAATGAAATGCTGGCCAACCCTGTGCCAGAATACAAAGAACCAATCTTGGGAATGTGGTTCTTTTGCTGAATCTTTAAAGATTGAGAACCTGTTGGATTTTGATTTTATGGACCCACCTCCTCAGGATAATATCCTTAATTCAATGTACCAGCTGTGGGTGTTGGGTGCCTTGAACAATGTGGGGAGCCTGACGGATCTTGGGTGGAAAATGGTGGAATTTCCATTGGATCCACCACTTGCAAAAATGCTTCTGATGGGGGAGCAACTCGAGTGTCTTGATGAGGTTCTAACAATTGTCTCCATGCTTTCTGTTCCTTCAGTGTTCTCCGTCCCAAGGATCGAGCAGAGGAGAGTGATGCAGCCAGGGAGAAGTTCTTCGTACCGCGTCTGACCACTGACATTGCTCAATGTATACCAGCATGGAAAGCAATCAATACCGAGGGATTGGTGTAACGACCACTTCTTACATGTAAAAGGTTTGAGAAAGGCAAGGGAGGTGAGGTCTCAGCTACTTGTATTCTCAAGACATTGAAAATCCCATTGACATCTTGTGGGCCTGACTGGGATGTTGTGAGACAAGCAATTGTTCTGCTTACTTCCATAATTCGGCTAGGTTGAAGGGAGTAGGGGAGTATGTAATTGCAGGAATGGAATGCCATGCCATCTCCACCCAAGCAGTGCCCTATATGGTCTGGGTTACACCCCAGACTATGTTGTATATCACGAATTAATCCTGACGACAAAAGAATATATGCAGTGTGCCATGCTGTTGAGGCTCAGTGGCTAGCCGAGCTCGCGCCCATGTTCTTTTCAGTAAAGGATTCGGATACATCCATGTTGGAGCATAAAAAGAAGCAGAAGGAAGAAAAACCGCAATGGAACAAGAGATGGAGAATCTGAGGAAGGAACAGACAGAGATAGACAAGAAAAAGAAGAGAGGGAGAAAGAAAAGAGGAGAAGGCAGCAGCAACAAATCACAATGGTAGGCTCTTCTTCACCTATTTAAGACCAAAGAAGTTTGGGTTGTAAATAGGAATGATATGCTTCAAAATGTAACAACAATTATGTTACCTGGCCTTGGTACATTTTATATCACTGTAAATTTTTAAA
>Unigene000056
GAAAAAAACAGTTCAAACCATCAAACGAACTTCGTCGTCTCAACTACTGCTCTCCTTTTTCTCAACCGATCGAAATCTAGGGTTTCGAGATGACGGCGACTATGGAGAGCTTGATCGGTCTGGTCAACAGAATCCAAAGAGCTTGTACTGTACTCGGCGACTACGGCAGCGATAACGCGTTGCCAACTCTCTGGGAATCTCTTCCTTCAGTTGCTGTCGTCGGTGGACAGAGTTCTGGTAAATCTTCGGTTTTGGAGAGTATAGTTGGGCGTGATTTCCTACCTAGAGGATCTGGGATCGTGACGAGGCGGCCATTAGTGTTGCAGCTTCAGAAGATAGATGAGGGGCAGACTGAATACGCCGAGTTTCTCCATCAACCCAGGAGGAAATACACTGATTTTTCCATGGTACGCAAAGAAATCCAGGATGAAACTGATAAAATTACTGGCAGAACAAAGCAAATTTCACCAATTCCCATTCATCTCAGTATATATTCTCCCAATGTTGTCAACTTGACATTGATAGATCTGCCTGGTTTGACAAAAGTTGCCATAGAGGGACAATCGGAAAATATTGTTCAAGACATTGAGAATATGGTTCGTTCATATGTTGAGAAGCCGAACTGCATTATACTGGCAGTTTCACCAGCAAACCAAGATATAGCAACATCTGATGCTATCAAACTTGCTAGAGAAGTTGATCCCTCAGGTGAAAGGACATTTGCTGTTTTGACAAAGCTTGATTTGATGGATAAGGGAACCAATGCTGTTGATGTTCTTGAAGGACGAGCATATAGGCTGCAAAATCCTTGGGTAGGAGTTGTAAACCGTTCCCAGGCTGATATCAATAGAAGTGTGGACATGATTGCTGCACGACGCAGGGAAAGGGAATACTTTGCAAGTAGTCCCGACTATGGACACTTGGCAAGTAAATGGGTTCGGAATATCTGGCAAAGCTTCTTTCAAAGCACTTGGAGACTGTAATTAAGGCTCGCATCCCAAGTATTACATCCTTGATAAAACAAAACCATCGAAGAACTTGAGTCGGAGATGGATCACCTTGGCAGACCCATCGCTCTTGATGCTGGGGCTCAGCTATATACTATCTTGGAACTCTGCCGTGCATTTGACCGAATTTTCAAGGAGCATCTCGATGGAGGGCGACCTGGTGGTGATCGGATTTATGGAGTTTTTGATAACCAACTCCCTGCTGCTTTAAAAAGCTTCCATTTGATCGGCATCTCTCAATGCAGAATGTAAGGAAAGTTGTCTCTGAGGCAGATGGTTACCAACCCCATTTGATTGCTCCTGAGCAAGGTTACCGCAGACTTATTGAAGGGGCTTTAAATTATTTCAGAGGTCCAGCTGAAGCTTCAGTGGATGCTGTGCACTTTGTTTGAAGGATCTTGTAAGGAAGTCACTTGCAGAGACTCAGGAGTTAAAGCGGTTTCCAACGCTTACAATGGAAATAGCAACTGCTGCGAATGAAGCTTTAGAAAGGTTTCGCGATGATGGTCGCAAGACAACTGTGCGGTTGGTAGAAATGGAGTCGTCATACTTGACTGTGGATTTCTTCCGTAAACTTCCTCAGGAAGTAGAAAAGCCTGTCAATCCACCACGGAGAGGCGCACAAGAAGCAGAGAGGGAAAAAGGGAACAACAATCCACCTTCTTCCCCTGTGGACCGTTTATCAGAAGGACATTTTAGGAGGATTGGATCAAATGTCTCTTCTTATATTAGTATGGTATCTGACACACTAAAGACAAATATCCCCAAGTCAGTGGTTTATTGCCAAGTCCGGGAGGCCAAGCGGTCTTTACTTAATCAGTTTTACATGCAGGTTGGGAGGAAAGAGGCCAAGCAGCTTGGACAGATGTTGGATGAAGACCCTGCTCTGATGGAACGCAGGCAACAATGTGCTAAGAGGCTTGAATTATACAAGTCTGCTAGGGATGAAATTGATTCAGTAGCATGGGTGCGATGATTTAATCCATTTTTTTGCCATTTATGTAGATAACCAGAGCTTAGAGCATCAACCTTTCACACACAGAAAACCCACCCCAGTTTCTGTTATTTGTTTATCTGTTGTAGTTTCTACTTTACAGTTCTGTTGTGCCCTCATTGGATTGTATATTATTTTCGAATTATTGGACTCAG
>Unigene000057
AACCACTTCTCCAGGTTACCAAGTTTCAATCTCGGTTTCCAGCACACAAACAATCCTTCCCAGTTACCTGAAATCTCCGAAGAGGGTGTCAATAATAATAATAGTAATAATATAATACACGTTGCTGTGGGAAAGTCGATAAAAGATCAGTTCAGTTGCTACAGTGGACTTTCCGACGGTTCGGTAACGCAGAAGTTGGGCTTGTTCACGTTCACAGGCCTTCTTCTACAATCCCCACACTCTTGGGAAACTTCCGGTGAGTCGTGCCAATGAGGAAATGGTGTTTGCGCATCGAAGACAAGAGAAGGAACAATGCAAGAGATTGATCTCACATTATTTGACCATTTGTGCTACAGCTAAGGTAACCGCAACCACTTTTACTATTGAATGGAAGATGTTCAGAAAGGCATTGTAGACTGGTGAATGATCATGTGATGAGGAAGCTATTATGGGTGCTGCCCCTGACAATTGCATAAAGGTGAAGCAGAACACTAGTAAGGCGAACTACGCCTCCAAAAATGCCCCTGCTTTCTGTGAAATCTGGTTTGTCAGCAAAGGAAGACATGTATGGACAAGGGAAGCATCTGAAATTGTAATACAGTTATTTCTTCACCCCCAGAATAGCAATACATCCACCAAAGCAAAAATTGAGGTCAAATCCTACCATATTCCTAGGACTGAGGAAATTACTGATCCAACGTTTCTCCGGTTCAATTCGTGTCCAAGTTCTGCTAGAGTTGGGAACTGGATGGAAGAGGACTGATCAACTGGGAGTTCCTCTTTCAACTAATGGATTAACTTCAACGGATGAAATTTCGCAGAGTGCATCAAGTCTAGAGTATGCTTCTGCTGAGTTGAAGCTGTATCAGTACGTAATTCAGATTCTGATGAAGAAAGCTATTATAATGACATATTAGAAACAGGACAGCAGCAGAGGTATTAAAGAATGAAGCTTTTGCTGAGCTTCAAAAGCGTAGAAGATTGGAATTGGAGGCTCTAGAAGCTATTGATAAGGTTAAAGCTTTGAAACTGCTCATGCACGTGAGGTCCAGTTGAGAAAAGAAGTCGAGAATATGCTGATAACTACTAGACATGAATGCGAACAGCTAATTCAACAAAGGAAAGAAATCTCAGGGGAGCTACATAAGACATGAGAAATGTAGAGGTCCTTGACAATCATGCGAAGGATGCTAATCGCCGCCAGAAGGATGCTGCTAGAGAATTGAAACTCATTCAAATGTCCCTAACAAATCTGCAGCACGAAAGAGAGAATATGCATCGACAGAAAGAGAGGGCAAGGTGGAAAGTTGGACTGTGGAAAAGTCATGGACAAGTGGGTGTTTCAAGCTATGGGGACTTCAGTCTTGTTGACACCACAAGAGCATATACCATTTTACTTTGTTCGATCTCCAAGTTGCAACGTGCAGCTTCTCTGAAAGCTTCATAATTGGACAGGACAGTTATGGTTTTGTTTCAAGGGGGAGATATATGACAGAAGTGTTGCCATCAAGAAGCTGCATCCACTAAATATGGAAGGCACATTGGAGTTCAGCATGAGGTTGAAGTTCTTAGTAAACTTAATCACCCTAATCTTGTGGCATTAATTGGTGCTTGTCCAGAAGCATTCTCTCTTGTTTATGAGTACTTGCCCAATGGCAGCATCCAGGACCATCTTTTTGGCAGAACCTGCACTCCTTTAAGCTGGAAAATAAGAACCCACATTATTGCTGATATCTCATGTGCCCTTTTCTACATGCACTCATTCGAAGCTGGAAGCATCATTCATGGAGAATCTTAAGCCTGAACATATCCTTCTGGACTCAAACTTAATTGCAAGATCGGGGATTTTGGGATATGCAAGCTTGTTCCGCAGCAGATTGCACGTTCCCCAAGTTTCCGAGGGATGACAGAGATGAAAAGTGCATTCCATATGGAGACCTGAGTTGCAGAGGTCTGAAGACTTGACACCCAAGTCAGACATCTATTCTTTGGGGGTCATACTCTACAGATACTCACAGGGAGATCCCGGTAGGGTTGGCAACTGAGGTGCGGCGAGCAATTTTATCTGGAAATTTGATGTCTATTTTGGATCCATTAGCTGGTGAATGGCCTACTTTGTTGCCAAGCGTCTGATAGATTTTGTTTGCAATGCTGTGAGTTGAAAAGTTGTGATCGCCCTGATCTGAAGCCGTCTTTGGTGAAGGAACTCCAGACGTTGCACCTCTCTGAAGAGCAGCCTGTGCCATCATTTTTCTTGTGCCCAATACTGCAGAACTCATGTATGATCCGCATATTGCGGCTGATGGATTCACGTATGAAGGTGAAGCCATACGTGGATGTTAAACAATGGACGTCAAACCTCTCCAATGACCATTTATCGTTGAGCCACTTGCATCTACTCCTAACCATGCTCTCCGCCATGCTATTCAAGACTGGCTCTGCCAATCTTCAAGAGTGGCATATGACTCATTACAGCTTCTTGAGACCTTTCCTTCATATATTTATGCTTTGCTACGGATGGGATAATGCTTATATTGGAGAACATCATGCCAGGAGCTGTACTGTTTGGTGTGGGTAGTGCAGATTCCTCAGGATGCTGGTACTACAAGTGTTTGGGGGAGAGCGCCAAGTAGTAATGTGTGTATATATATGTCTATATTATAATATATATATATAATATATATATATATATATATATATAGATACATATATTAACTATGATCATTAAAACAGAAAAAAAATAATTTCATTCACTTATTTTTATGTATATATTTATTTTCATTTAAATCTTTTGTA
>Unigene000058
TACCGATGACGATCTGCTTAAAGGGGTGCCCGACAAAACTTCCCTGGTTGCTGTGAGAAACATTCTTGAAATGGCAAGACGGGCATCCTAAGAAGAGAGGTTCTCCATACAGATTTTCTGACTCCTCCCATATTAAAGGAGTCAATGCTTGCATTGGAAAAACTAGCTGACATCAAAGCATTATCACAGGGAGGATATCCACAGGCTGAACGTTGCCGAGTTTCGGTTGGACATTCTGAATTGATGACATCTGTCCCTGATACAGTTGCCGCTCTAAGTATTGCAGGCAATTTTGGGTTTCAACCTTGCTCTCATGGCGACTTCTTGGGTGCAATTCTGGGTACTGGAATTGCAAGGGAAAAGCTTGGCGATATTCTCTTGCAGGGAGAAAAAGGAGCACATGTTCTTGTTGTTCCGGAACTTGTTGACTTCCTTGTCTCATCACTGGATAAGGTTGCTAACGTGTCTGTTTCTTGCACAAAGATACCGTTGCTTGCATTGGAGTATGAGCCTCCAAGGACAAAATCTTTTAAAGCAATTGAGGCCTCCTTGCGTGTTGATGCTCTAGCTAGTGCAGGATTTAAAATTTCACGTTCAAAATTAGTTGCTTTGATCAGTAGTGGGGATGTGCGTGTCAACTGGACCCCAGTAACAAAAAATGGAACCACACTCAAGACTGGAGATGTTGTTTCAGTAGTGGGAAAGGAAGATTGCAGATAGGAGAGATAAAGAACAACAAGGAAAGGGAAGTTTGCTGTTGAGCTCATTCAGTTTTATGATATTGTGAACTTGGAAAGTCGAGGACATCTCTTCGAAAAGGTTAAAATACGCCTCCAGGAAAATGTTTAGGGCTTTTTGAGTTTTGAGCAGTCTCAGAGGACATGCAAAGCTTAAAGTACCGCACGTATTTTATGGAGCATTTGTGACACTGATGGCCTTAGATCTAACTTCTAATGATGCTCAAGGAGCGGGGTCAGAGATATTTGAGTCCATCTGCAAAAGTGGAATGGTAAATTCAGGCGAGGTTTTGTAAATCAAACTCACTCAGAATTTTTTTGCACGGGCTAGCACAATAGGCTATATCTGGGATGCCTGTACCCACTTCGCTGCTCTGTACGTTATGATTCTGTAAGGATTTAGCAAAGCCTAGAGTGCTAGACAAAAGGTATGTATTCTGTGGTAGCAAATGTTGTTTTTATCACCCACCCACCCGACAATACTGACGGTTATTTT
>Unigene000059
AGTTAAGTAAGGTAGAAGAGAAACGAATTCCACTCGGATCTTGTTGTGTTTTCACGCTTTGAGTTACATTTCAGCATCTATTTATGCTGCTTGCCTTTGTTCTACGGTCATATCATGCGCGAACCGTTTGAAGAACGATGGATCGTGGTCTCAGAAAGATGATCTCAAGTAGTGAAGCACCAAAGAGTGATGGACAGTGTAATGTTTCATGGGCTTCTTTGTGAGCCGGGAGCGCTAGCACGGAAGTATGCGCTATCTAAAAGAGCTTCTGTACGGTCCTGTGAGTCTGTAAGTGTGGTAACATTGTCTTACATTCGAGTACTCGCCTCCAAATGGTCTGTGAATGGGGGCTGCATACCTTATGTTCCTTCGTCCCCAAAGACTGCTGGCATTGGGAAGTCGAATTAATTTGATAACGCTCTCCTTATCCCATCATGTTTGGCTCCTGACAAACATCTGTGGTCATCTCCGAACAAGGTCGACCCTCATCTTTTAAACAACTAAGAATCCCCCAAAGTGGGGAGGTATAGTTCTTTCGCATCATTTTGAAGTTTCCCTCCATCTGTGTTCCCTCTGACAAAGTTATCGCAACGGTATGTATACGGCGATTATTGCAGAGCAACGGACCCACAAACACTAAAACCCCATTGAGCATAGTGAGAGTGATATTTTAAGGTTGGAACGGAGAGTTGAAGAAAAGAAGCAAATTCATACCTGTCACTTGCATGTACTTGTTGGTAGCCATTACGGTCAAATCCCCGCCAAGACCATCCACCGATCCTATGATAAGAAGCCAGAGGACTGGGATGAGAGGGAAAATCGGCCCTGACCCAGATGCCGTCAAGCTGAGGACTGGGATGAGGAAGCCCCAATGAAATGAAGATGAAGAAGTGAGAAGTCCTGAAGTGTGTTAGACTGATGAGCCAGAGGGATTGATGATCCTGATGCAGCAACGCCCGGGATTGGGATGATGAAGCGTGTGGACTGGGAGGCACCAAAGATTGAGAACCCCAGTGTGAGGCGGCACCGGCGTGGTGAGTGGAAGGGCCAATGAAGCACAACCAGCTACAAAGGTAAATGGCACGCTCCACTTATCGAGAACCCCAAGCCAAGGCATTTGCCACACAGATCCCCAACTCCCTGATTACTTGAGATGGTGGAAACCCGACTTTGAACCTGTTGCTGCTATTGGCATTGAGATATGGAGATGACGGATGTATCCCTTCGACACCATCTTGATCTTCACAGACGAAAAGGGGGCCGAGTTCATACAGGGAGAAGACATGGAGCCAAAGTTTGAGGTGAGAAAGAAAAAACAAAAGGCCGAGAAGATGCAGCTGCAATTCTGAAGGATTATCTGCCCTGCAGAAAAAGTGTTCGATGGCCTGACAAGATCGCAGATTTCATTCTAGTGCTTACAAACTCAAGATCTATGATCTTTTGAGAGGGGAGAGAAACGCCTAACCTTCAATTGGCATCCTCGCTCTGGGGAGTAGGCATCTTGACCGTCCTCTACTTTATCCTTTTTGTAGGAAGAACTGCGCCCAAGATCACGAAACCAACGGCACTGTAAACCTGACCAAGTCTAAAACAAAGGGGCAAGGACCAGGGGGAAGAAATGAAATGAGAAAGAGATGTGCTGCTCCAGCAGGCGATCCAGAAGGGAAACATGAAATGGGTTGATTTTATTTTAGTTTTCTGGAATTTTTGAGTTGGGTTGAAATTGTAGCTGATTCTTTCCTATAGTAGTTTAAGGTTTTTTTTTTTGAGTGTTAATGATATTGCAACTCTGGCAAATTTGTCCAATCTCGGAGTTTTAAGTAATAGTTTGGGAGCTTAAGTTGCTAATTGAGTTGTAATCTTGGCAAAGGCTCCCACGAGGTCGGCTTGTCCCGCTTGTTCAAGCATAGATTGTTGA
>Unigene000060
TCTTTCTTCTATCCCCACATGCAATAAAATGCAAACACTGCAGCTTCTGTGGTCACCATCTCTGTACCGTGTCCTATTCTCTTCTTTTTCAGTGTGTTTGCAAACAGCATTCGAATTCAAGCCCGCATTTTTTTGCCCGAGAATGTAAGACTTCCGGCCATTTTCGCCTTTGGAGACTCCATATTGACCCTGGAAACAACAACCACCTACCTACCCAAGCCAAAGCCAACTACCCTCCATATGGCCAAGATTTCATGGGTGGAAAACCACTGGGCGCTTCTGTAATGGAAGATCCCCACAGACTGCTAGGTAACTATACTGTTCTATGTATACTACAGCCCAACCGGGAATAATCATATACTTCATCGGCTTAACACTATCTATTGTGAAAAAGTTATGCACTAGGAGTAGCATTACTATTCACAGCCACTCTCTTCTTCAATGCATTTTGCATGTATATGAGTATATCTACTTTTCATGGTCGAATACGAATGTTTCTGCTTTTAAATGTGATTGCCGTGCAAAAAAAATTTCCATAAAATGGGAAATGAAGGGCATGTAGGATATTTATCATTGTATCTTTATTTTTTTCTTGTTGTATGCACAAAAGAAAAATTATTGCCTAAGGTTCCATTTGATTGGAATGCTAAATTGATTTTCCGGAAAAGACATTTACCACGGAGAGTATCATGGAAAATACATTTACCAAAATTTAAAAAATACTGAAAATTAGAAAATTTTGATTAGTGATGCACATATAATATCATATGCATATATATAACCAAAATATGTATCTATACATGCTCAGATGCAAATATAGAGAGAGTGATTAGTTTCAAAACAATATCTAAACATATGTGTCAGATGCAAATATGTCCGTATTTGGGGTTTAGGAGTAGATAGAGAGTAGTTATGTGTCCAAAAAAAAAAGGCTTCAATGGACCGGTACTTCATAGACCATCTTTTTGGCAGCGGATGAATTAGGTATCGCGGAGCTCATACCTGCATACCACGACCCAGCCCTTAAACCTGAGGACCTTCTCAAGGGTGTGAGTTTTGCCTCAGGGGGTGCGGGATATATTCCTTCACTACACAGGTGGCGGTATGTATTAGATACACCATTTTCCTTGTAAGAGTTGTTTTATTTATTGATTATTTATTTAAGTCGCTTTCCCAGGGAGCAACTGGGTTGTTAGATCAATTAAATTTATTTAAGAATACACTGGAAAGTTAAAGACGTATGTGATGAAGCTACAGCAGCTAGCATTATTCGGAGAGCCTATATGTTGTGGTGATTGGGAGCGATGACATAAGTAAACATATTTTGGTCTCGGGCTTCAATACAAATACGATGCTAACTCCTACACTGACCTCATGGTCCAAAAGGCCTCGAGTTTTTTTCAGGTATGGAATCATTTATTCTACAAAATATGGTTTTCTTCTAATATCCAACAATTTGCAGGAATTACATGATTTAGGAGCGCAGAAAATAGGCGCATTCAGCGTTCCACCAATCGGATGTGTGCCGTCGCAACGAACTGTACAGGGGGGCATACAGAGAGATTGCAGTAGAGGAGAAAATGAATTAGCAACCCTTTCAACTCTAAACTATCTTCAGCAGTTAATCAGCTCACTGCCCAGTTTACACCTGGAAAAATAGTTTACGTCGATGTTTACACCCCTTTGTTAGACATCATACAAAATCCTGGCCGATATGGTAATTGTTTCACATGCTTATCTTTGATTGCATTTCATTATCGGACAAACCTGCCAGCATTTTTTTTCTTCTTCTTACATTTTAGGGTTTGAAGTGGCGATAAAGGTTGTTGTGGCACGGGATTGATAGAGGTGACACTTCTTTGCAATAGTTTGACCGCAAAGACATGCGCAGACGTGTCCAAGTACGTGTTCTGGGACAGCTATCACCCCACACAGAGCCTATGAAGCACTCGTCCATCTGCTCTTGGAGAAATATAAAGACACCTCCTATAAACTGGGGTTCCATGAGAGCTGTGAAGACAAATTTCAATCATTGCCACATTAATTGTAGTACAAACAAAGCACTTAATTGCATAACTGGAAATTTTGCTGTGTGTCAGTTCGTTCAGTGTATTCATTTCGAAATCCACAAGTGGGGTGGCTTATGCGAAACTGAATGACCGAGTGAGAAGGTTGCTCAGCAAAGTCGCAACTTGTAATGGTTTTCACCGCTCATTTATGAGATCTTTAATGGACTTGACAAAAGTGGGCCTGGTTTGCTTCTTCCTCATCTGCAACACGAAACCTGTCTGGTGATTGGTATTTTGATTTAAGAAAAAATTGTGAACAAGATCACGTTATATGTTTTGATTTTCATAATACAAGGTATATAAGCATTAAAAGAAGTCAGCACTGTTTCTGGTTTCAAATGAGAATC
>Unigene000061
AAGCAATGATGAAGGGCTCATGTAACTGTTGAAGCGGAGTTGGGCAAGGATAGCATAATGCAAACGGAACACACACACAGATGAATAGTTGTGAAGGCCACTTATTTGATGTTAATCCTGACTCAAAGAAAAGAAAAATCAAACCGCTGTGATTTGGGATACAAGAGTCGCGATTGGATGAATTGATGTGGTGTGTGTACATGCCAATTGGCATTCCTACCTTAGAAATTGTATCCCACTCTAATCGATTTGGGGTTACGGGCCTTGGAGAAGAGCAAGTATGAACTGAGAAGGGGAGTGTAGTGGATAATTGCTTGGGGAAGAAACACCATTGTAATAGAAACTCCACACTACTCGCTCCGGAAAATAGGGAGGAATGTAATAATAGTGAAGGTAGCAAAGTAAAGGAAGAGGTGGCATAGGAGATACATGCGAAAGGCTATCCTTAGTTTGGTTGGTAAGGAAGTGGAGTTACAGAACGAGGGACTCAGTTCTTGTGTTGTTATTTCACCTCCACTTGTCCTACAAACACCCGAGAACGAGTTTCATGCCTCACCTCCTGACGTTCTCCCACAGCAAATTCGAAGAAGCGACTATTCTAACGGCTAGGCTAGAGGCTATGTCTGATTAGAGAAAAAAATGGAAGTAATGAGCAAAAGGAAGAGGCTTAAGGGCATCAGAACTCAAAACACAGACTCATCAACAACCTTTTTAGTTGTTTAGAGGGCGTTTGTCTTTCCAGGGCTGAATGCTGAAAATAAACTGAACTGGTGGGCCCATGTGGGTAAACGCTGAAAAATATATGAAAAATAGTCGGCCATAATATTTTCAGGAACCAGATGGCAATTCAACAGCACTTTTGGTGCTGAATGCTAAATGCTAAATCCAGCTGCCACATGTGCCACATAGGATGACACATGAATTCAGCCGTATTGATCAGATGTTAAAACACAGACAAGAAAAACACACACACCCAAATAAGGTATTAAGCGCTCCAGTGGAGATGTAAAGTTCCTTCTTATGGCTTCTGGTTCATTTACGAGATTAGAGGCAATTG
>Unigene000062
AAAATGTCGTTCATACTGCCACCACTCATCGCTCTGAAATCAAGTTGGTTCGGGTCTTATTTGAACTATAATGCTGATACTGATTCCGAAATTAAGCGTGGGCTTAACAGATTCAACGGAGCAGATGTGTTCAGCTCATTAGCCAAGTTTGAAGTGGTGGCGGCCAATACTGGGACGGGGCTAGTGCATATTAGATGCGTCTACAATAAAAGTTCATCCGAAGGAGACTGGAAGATGATTGGCATCTTTCTCCGGAGGCTGATGAACCAGAGGAGGACCAATCCAAATGGTCATGTACACTATTTGAGCCTCATGCTGTAGATGACCACCCCGACAAGGTCCGGTTCATGCATGTCCAATCCAAGCGACATGCAACAGCTGTTGATCATGACTCATCTGGAACAAGGTACTGGAGACTAATTCACAGCCTAACTGATCAGGCGAACTTTGATATCACAGACTTGGAGTCCTTGGTGATATTGCCACAGCATGTGCATTCAAAGGCGACAACGGCCTCTACCTTCGGCATGCGGACGATCAACTCAGGTTCATATCCGATAAAAAGGGGCTTTCTGGGTCGTGGTTCCAAGTTTCCACCGATGGCGATGCAAATGTGGAAATCAAGGTGTTTAACAGCTCCGAGTCCGACAACAAGTACCTCTGGTTTGACGAAACCGACGGAGACAAGCGCATTATAGCTCACGAAAGTCCGTCCAAGTTTCGGCCAGTCAAGATCGACGCTAATACGCTCGCTCTCCAATGCTTAAGCAACACAAGTTCTGCACCCGATACTCAAATCTTGTAGATCACTCCCTGAGCGCGCTCGACAGTAGTTTCAGCATCGATAAGTGGGCACACTAACGCTGGAAGAGCTTGTCCTCTCCAGAGAATATATAACACCGACTTCGACCTTAAGAATGCAATAATCTACGGGGAGGCCCCGTCACCATGGCAACCGCAAACGCCAGCAACAACACCTCAGCGGAGAACACAGTGGAGATTAAGTTCGCGTACACGGACAGTAAGAGCAGCACGTGGAGTAGTACAAACTCGTGGATGGTGGGTATGGAGATCAAAACAGAGTTTAAAATTCCCTTTATCGGCGGTGCTGAGGTCTCTGTTAAGGGAGAGTACTCGGGGTCTACCAGTGGGGGGAAACGGTTACTTCCGAAAACGCATTGGAGGCCACCTACAAGGTTACAGTGCCAGCACACACTACTCTATCCGTGAGCCTCATGGCGACTAAGGGGAAATGTGACGTGCCTTACTCTTATTACCAGAGGGATTTACTCTACAACGGCAAAACCGTTGTCTATGTCAAACACGATGGGTGTACACGGGTGCTAATTCATACAACTTCCACTACGAGGTTACTCCACTGAAAGAACCGGATGTTAAGCTGATGTTACCACCAGAAAGAAGAGGTCCTTGGATACATCAACGGAGAGGTCCTTGAATACATCAACGGTCCACTGAAACAGCAAAGAATACATGTGCCCCTGTCGTATGGATCAGCCAGTGCGCTAAGCAAGGTAACCACCGCTGTCGCCCGGACAATTTTTTGATGAGGGAATGTGCGACAAATAAAAGATTGACATGTGTCGTTGATAGTGAATAAAAGTGGTATGCTTTTCAATACATGAGTTGGGTGGTGGTTATAATCTAACACTTGTCGACATCTTATTTGTCCCTCATCTTCCTCATCGAAAAAAACCCTCACAAATTTTTTCCCTGTCGCCCAGCATAAGAGTTAGTCTCAATTTGATTGCGTAAGAGTGACCAGGGCCGGTTTTAGGGGTATGCAGGTTTGGCGGTCGCTTAGGCCCTAACTTTTACAAATAAAGGCCCCTAAACCTATGTTATAGTATATTTATGGTATGTGTAATCACAAATAATATTTGCTAAGACAGTTCTCTGT
>Unigene000063
ACTTCATAGGTGATTTGACATGTATACAGAAAGAAATTCGGAAATTTTACAAAATTTGAAATGTAGAAAATTAGAAACTTTAAATGGTATAAAATACATTTTTAAAAAGACTATATCAGTTACCTGACCCTAATGCATATTATTGGAAAGAGAAATTTTTAATGGCTTACCGAGATTATTTGCTACCAAGGTTAGAGATACGATAGATGGAAAATTTGGTAAAATATCCTATGAAGATTTAACATATGGTGACTTAATTACTTGTTTATGTTACAGGATTAAAATATGCAGAGATATGAAATTGCAAAAACGATTAAAACAAGAAGCTCACAGACTAAGCATGAGCTAGGCACTGGTGTGAACAATTTGGATTTTATGAAAAACCTAAATCACACAAAAAGACTAAGAAATATAAACCTTATAAAAATAAATATAAATCTTACAAACACAAAAAATAAATAAAAAAATTACCAAAATCAATACAAGAAACCATTTAAACCTTATAAAAGAAAATCATTTCCAAAAAGGAATTTCAAGAATAATAGAGACATAACATGTTTCTTATGTAATCAGAAAGGGCATATTGCAAAAAATTGCTATGCTAAAAATAAGTTGCAAAAGGTTGCTAATGAGCTAGAAATAAATAATTTACAAACTCTATGGGAAAGATTAGAAAACATCCAATCTTCCGAATCTTCTGAACAAGAAACAAATAATAAATCTTCTTCTGACTATAAGTCATCTTCAGAATATAACTCTTCTAAAGATACTAATTGTGAATGTACTCAAGATATATGTCTATGTAACAACTTAATACTTTGACTAATAATGAAGATTACTAGAACAAATAGAAAAAATAGAAGACCCTCATATGAAAAACAAATTCTTAAAACAATATTTTCAAAATATGGAGCAAAGCCAATCACAATCACAGATTCATTTAACAACATATGAAGATGTTTTACAATTATACAATAAAAAGAAGAAATCTGTATCGTCTATAGATTTACAAGAAGAAATCAGTATTATAAACGAGATATTAAAAAACTAAAACAGTCTCATCAAACATTACAAAAGGAACAAAATCGCCTTCGTACAGATTATTAATAACCCAAGTAAATAGTACAATAAACTCTCAAGCCAGTTCATCAAAA
>Unigene000064
AACTTTAAAACCCAATTTCTGATAGTCAAACAGTCTAGACAATTTCACATTCTCAACAATTCAAACACACGGAGAGAAGTCACGCATAGCGGCCGTCCCACAGTAGCAATGAATACATGAACAACACACATCTTTTATTCGATATTGATAGATACAGACCGTTATCGTCCTTCAAAGATAACCTCCGAAACACAACGGATACACCACATACAGAACAGCTTATAAAGCGAGCGGATAATATTTCGTCTATGTAGCCTTGTCCGCCTTGTGACATGAGCGCAACCTTCGATTAAGGGGTCACACAGCTCCAAATACAGAGGGATCGGGGAGCTCGTGTGCGTCTCAATGCCACAGTCCCCTTCACCAAGACCGTTACCTTGGGATAACCGGGAAGTACTGTCCTGAGCTATCATGACCATGAGCTTGCTGCCTCCTCCGCAGCAATGTAATTAGCATCTTCTCATCGTCTGTTTCGCAGTCCTCGCTCTCACAACGTGTTCCTCATGAGTACATGGGAGGACTACTTCCATTGCCCGATACCCACTCTGCCCATACCTTCAAGTATTATACAGTCGAGTACCCTTCAAGGGTAGACGGAAGGAGATGATGCAGGACTGTACTCAACACTCGTAAACTTGTGGGCGACAGTCGACTTCTCTCTCCTCCTTCGCTTGGGGACTTCAGCCATGACTAAAAGATGCAATCCCCTTACTCGCGTTGATACACTGCTTAAGCAGGGTATCAACGCAGAGACGGGTCACTCAGTAGGGTTCTAAGTGCCTCTCTAGGGTTTGAGCGAGAGGAAAGCAATCATGGCAGACAGCTCGAGGAAACGGGCGTCAACGTCAAGCGGTCGTCATCTCGATCTTCGTCCGATTCAGATCAATGGTCACGGTCGAGGTCCCCTTTCTCTTTCCCGCTCCGGTCACGCTCCCGGTCTCGCTCTGTTTCCAAGTCTTACTATCGTTTCGGTCTTCATCTCGGTCCAGCCGAAGCCCTCTCCTCAGCGAAAGAGCCCTGGCCGTTGCAGCCAAGAGAGGTCGTTCCCCGCACCAGCACAACGCGTCACCTCCCCCAAGGAAGGCATCTCCTGTTCCTAATCTTTGATGCTTTACAGTGACAAGCTCACCGGAATGTAATGAGGGCCAGCTAAAAGAAATTTTAGCAATTTTGGTGAAGTGTGCATGTTAGTGCAATGGCGGGCAGTAAATCTACCCCGAGGAATGGCTAGTTGAGTTAAGACGATAGCTGTGCGAAAAAGCTCTTCTTTACATGGATGGTGCTCAGATAGTTTAAATTGTTAATGTGAGTTCACCTTACCTCCACGGCAAGGTAGTATCCGAGTCAAGGCTGTTCCGCTGCTACAAAAGAGAAGTCCAGAAAAGGTTATGCTGCTGCTGATACGATAGGATCACATAGGCAGAAAGATCTTCTCCCCGTCGCAAAGCTCTTTCATCTCTCGAAGGAGGTCACCTGTAGCTCACCGCATAGCGTGATTCGCACCACGTCGACGTGTAGATTCATCACCACGGCGACGTGTTGGCTCTCCCACACCGACGCCTGGTTCACCACTGCGCGCCATGTCGATTCTCCTCCTAGAAGGCGGCTTGGATCCCAGCTAGAAGACGTTCCCATCGCTCCTCCAGAAGACAGAAACACCTCCACGGGTTCGTTGTCCTCCTCGCCGACGTTCCCCCTTACCATCCGAAGCCGCTCCCTCCTAGGGGCTCGCATCCTAGAAGGTCTCCTATGAGTCGCCGGCGTACCCGTTCACCCTGTCCGCAGCTATTCGATCACCTTCAAGATCAGTCTCTCCTCAAGGGGCAGGGCACCTATTCCAAGACGTGGAAGATATCTTCATCTCTGCTCACCTATCTCGCAGGGGTAGAAGAGTTCAAGAAGTCCCAAAAAGGGGTGCAGAGGAGAAGCCCTAGCTATAGTGGCGCAGTAGCTCCCCGTCCCCAAGACCAAGTAGTTACTACCTGACTTCGCAGATTTTGTGTTACTGCTCTGCTTAACATGGATTTAATATGCCTTGAAGTGCATTCTTGGCTTGTGATGGAGTTTTATTTGGTTGCTACTGCTAAGAATCTGCACTGGGATCTTCTTGGAATTGGATTCAAATTTGCTTGTTCATTAGGATAGCTAACTTTGTAGTCAAGTTGACCAACTTTATTTTGTCGCCCATGTATCAAGACAGATTTAGTTCTGTGGTTAAAATATGTGTTACATCGGTGGACACGCTGCATGCTCCTTG
>Unigene000065
TCTCTGGTTCCACTCCTATCTCTCTCAGACGCATCCCCTGTCTCTTTTGTTCCATCTCTCTGTTCAAACAACCCCAATTCGTCGGTCACCCCACCGCACGGCGGTATACTAGTTTTCTATTTTTTTAACCCGAGCAAAGCCGTTTAGTTTCCAAACATCGACTCAATCGAAAGACGAGCATGTCGTCGGCGACTAACAACAACAGCAACCCAACTGAGCCGCCTCAAAATGGCGCTCAGTCTTCGATCTTCCACACGACTTTTTCGATTCATGTCGTCTTTATAACCCTCAAGATGGATCTTCTTCTTATTCTTCTTCTTCTTCGTTTGCTCCACTCGATTCTTATCAACCGCCATAAACGAAGAAAGCTTAAAAGAAGATACAGAACACAACAGACTTTTCTGTTGTTCCTAGGTGGTCTTGCAACACATGCAAAGTTGAATTTGAGTCTCTCCACGACCAACGCTCTCATTTCTCTTCCGATTTTCATCGTTTCAATGTAAAGCTGACAATGGTTGGAAAACATATTATTGAGGAGGAAGACTTTGACGAATCTGCCTCTGATTCTCTTTTCAGAGACAATGATATCTCAAGTATATCAGGATCTGAAGATGAAACGGAGAAGGCATTGGGCCCTCGTGGGGACTCATGTAGAAATCAGGGGGGACTGATAAGCAAAAACTGTTTATTAATCTTCATAATGGGGATCTGGTTTCTTTATGGAAGTGTTTTGCTTATGGACGAATCTGAAAGTATCTCCCATGATAAAGATAAAGTTGCCACTGAGAGGCATAGTGGGAACCTCTCATATTTGAGAGAGAATGAGTTGTTTGAACGATTGAAGAGTTTGATCCAGGAGCAAAGAGACAACTCAAGCTGAGGATTCTGTTGCTTGCTACTGGTGGGCACTTTGCTGGCTGTGTCTTCGACGGGAACTCAGTTGTAGCTCACAAAACTTCCATAGATATGTGGTTAGAGCTAAAGCTGGTAAGAAACAATCATCTAAAGATGCAAGTGGCAAATCCGCCAGTTCAGCAGGAGCCTCTCTTCGCCGGTACAATGAAATTGCTCTTAAGAAGGAAATTCAAGAGCTAATATCTGCTTGGAAGCCTTATTTTGATGCTTCATCATGCGTTTTGTTCATGCGCCATCAAACAACCACCAGCTGCTTTATAATGCAGAAAATGCTATTTTAGTCAGTCACGTGCCGCTATACGACATGTCCCCTTCACTGTCCGTAGGCCTACCTTTAAGGAAGCTAAGCGGATATATAATCAGTTGACAAGCATCATGTATGAGGTTATCGAGAAGAGAATTGAACTGACTGTGAATGATGATGAATCCGTATTACTTGCGAGCAAAGTGGCAAGTGACAACTAGAATTCAAGGAGAAAGCTTGCTGATACCTTCCTAGCATGGAAACTGCTGCAGAATTTCATGTTGTTGAGAATCCTGATAGTGTTGTCAGTGACTGATAAGAACGTCCACACCATTACATGAGGTGGCAAAATCAGGAAACGCTCAAAACGCTGGAACTTCTAGAGCAGGCCTGGATCCGTGCATCGTCGACGAAAGAGGGCGAACACCATATATGTTGGCAAATGACAAAGAAGTCAGGAACACCTTTAGACGGTTCATGGCTTTAAACCTTGACAAGTGGGATTGGCATGCTGCGAAAGTACCAAGTCCATTGACAAAAGAATGGAGGAATCTCAGGCAGCTAAACAGGCAGAGAAAGATGCCAAGAGGAAGGCAAAAGCCAAAGAGTTGAAGAAATTGCGCAAAGCAAAAGAAAAGGCTCAGGCTCAAGCAGCAGTTGTACAAAATGCTCCAACTGTTTCACAAAATCAGAGTGCTGTTCCAGGTCTCATTATGAAGGCCCAAGCACAATCTAGCAAGGGACCAAAACTTTCCAAAGAGGAGGAACTAAAAAGGGCAAAGGAAGAAGAAAGAGAAAAGAGAGCCGCTGCAGCTGAGAGGAGAATGGCAGCTGCTGCTGCACTGAATACTCCAAGGACCAGCTCAAATGTAGAAACAAGTGAGTCGGAACCCGCAAGGGTTCAGCAATGAAATTATTTGCTCCTGCTGTACGTGTCCTTGGCTGGTAAAGTTCCTTTCCATCGTTATAACTACCAGTACTGCAGCACGTCATGCATGCATGTGCACAGAGAGATCCTGGAAGATGGATAATCTGTTCTCACCGTTTCTTTTTTTCCATTAGAAACAAGTCCGACTCTACCGTGCATCCATGTGTTGAAGTAGTTATGTCAACTGCTCTGTTTTTTGGGCTTCATTCAATTGAAATAATTTG
>Unigene000066
TCTGCATCTGTTTTCCCATCCTTCTTTTCTTTTCCATTGTCCTCCACCATTAGATAATAGAAGGAAAACAAACATTCCAATGAGATCTCTAGAAGACGAGCTCTTCCCATCAACACCAGGGAAGGTAAAGATCGATAGAGCGAACATGTTAAACCGGCAATTCTACCGGTGTTTCGCATCCACAAGTACGATGTTCTTATGGGCTTTATTCTTGATTGCATTAACAGCCTCTTATCTAAGCTTCCAAAGCTTTGTAGATTCCGGTAGTAAATATTTGGCCTCTTCGTGGGGTGGTATTCAATGGGAGAAACAAGTGAGAAACTCCGCCCAGATCCAAAGACCAAGAGGCTTCTCCGTTCTCGTCACCGGTTCAGCTGGCTTCGTAGGTACTCACGTCTCACTTGCACTCAAGAAACGCGGCGATGGTGTTGTTGGTCTTGATAATTTCAATAATTATTACGACCCTTCTTTGAAGAAAGCTCGGACCGCTCTGTTGAAGAAGAATGGCGTTTTCGTGGTTGAAGGTGATTTGAATGACGCGAGACTGTTATCCAAGCTTTTCGATATTGTCGCGTTTACGCACGTGATGCATTTGGCTGCACAAGCGGGTGTACGCTACGCCATGGAGAATCCTGGGTCTTATGTTCATAGTAATATTGCTGGGTTGGTTACGCTTCTCGAGGCGTGTAAATCGGCGAATCCTCAGCCGTCCATTGTTTGGGCTTCTTCCAGTTCCGTGTACGGTTTGAATGATAAGGTTCCGTTTCTGAACTAGATCGAACAGATCAACCTGCGAGTTTGTACGCTGCCACCAAGAAAGCCGGTGAGGAGATTACCCATACTTATAATCATATTTACGGTCTTAGCATCACTGGCTTGAGATTCTTCACGGTTTATGGCCCATGGGGCAGACCCGATATGGCTTATTTCTCTTTCACAAGAAACATTCTACAAGGCAAGCCGATAACAGTATATCGGGGGAAGAACCGGGTTGATCTCGCCAGAGATTTCACTTACATTGATGATATTGTGAAAGGCTGTTTGGGTTCTCTTGATACGTCCGGGAAAAGTACCGGGAGTGGCGGAAAGAAGCGTGGTCCGGCACCGTACCGGATTTTCAACCTCGGGAATACTTCTCCGGTGACGGTACCGACACTGGTTAGTATACTTGAGCGACATTTGAAGGTGAAGGCTAAGAAGAATATCGTTGACATGCCGGGGAATGGTGATGTGCCGTTTACTCATGCTAATATCAGTCATGCGACGATGGAGTTCGGGTATAAGCCAACGACGGATTTGCAAACCGGTTTGAGGAAGTTTGTGAAATGGTATTGTCTTACTATGGCTACAATGGTAAAACTGTAAATTGATTTGTTTCTTTTTTTGAGCTCTTTTTTTTGTTTTTTTGGTTATCATGTTAAATCGATTTACAAAACCAAAAAAACTGATTCTTTGCTTGGGAAAGCGGAGAAGACGCTTAGCCCTTTTGTAGTTTTTGGAATTTTCTGTAAAGAAAAAAAAGTTTCGGATATGTGCGATATGTGACCGATACGTTTCCCTTTCTT
>Unigene000067
TCTTCTTCGCAACTACAGCAACTAGGAAGGCGGTAGGTAAGAGCAAATCTTGTTGAGTTGGAAAGCTGTTCCGCTTTACAGTGACATGGAGGATGGGATTCTGGAGGAGAAAGACGCGGCTGATTGGGTTTACAGAGGAGAAGGAGCAGCCAACCTTGTTCTTGGTTACACCGGTTCATCTCCTGCTTATGTTGGAAAAGTTCTACGGGTACAAAAATCTCCTAGGAGTGTGCACCAGTCGACAACTCCTACCCCAATTCTTTCCACAAAATGAAACCCTTCTTGGAAAGGTGCCAAAGATATTGTGTCATCCACTTCAAAGGAAGCTGTTGGGCAATTGTATGTGCGAAAATAATGCTCCCGTTGCTAGGAGCTGATCATGTTATGCAGGACTATTATTCTTTACTAAAAAAATTCCTGGAGGCAATGGAAAGCAATATCTTCTTTTTCAGCGTCCTGCATGGAGAGGTTGATGCTGCCAGGGTTAATATCAACTGTGAATCTGCACTTCTATATCTGATCATCCATTTTTCCTGATGGTATTCTTAAAGGGGATCATTGCATATCAGTAGAAATAAAGCCAAAATGTGGATATCTCCCATCTTCGGTATACATAAAGGGGCAAAATGCTGTAAAAAGGAGTGTATCTCGTTTTAGAATGCACCATATCTGAAGCTTAACCAAGGCGAGGTGCCACAGGTAAGTGAATACAACCCACTTGATCTGTTTTCTGGATGCATTGAAGAATAAAGAAAGCTGTACAGACACTCTTCAGCACACCACATACCAATTTCCGCATATTCTCGAATGGATCTCTTGTTTTTGGGGGCTCAGGGGTGTGTGAAGATAAGTGTAACTTCATGGCTGGCGAGGCAATGGAAATTTACTTGAAGGGTTTATTGGGGGGACCATGGCTGAAGATTACCAATTTCCTACAGCTTCTTGCGGAGACAATACTCAAGTCAGGGGTAATGAATCGGCTTCTAGAAGTGCAAATGCTTGATTCCCTCGATATAGAAGGTGTTATTCATGCATATTACGATGTACTTTCACAACCATGTAAGGTATGTAGAGATCTGGACCTTGTGTGAGCTCTCACAAAGATATTCAACCCTGCACTCTATGTCATTCGAAGAAAGCCTGAAGATTGTGAGGGACTATCTAATATCTACAACTGCGAAGGACTGTAGCTTGATGATCACTTTAGACTGAAGAAGAGTGGTGATGAACAGTCCTCATATAACTCTGTAATCTGGAGTCCACTAAGCAAAGCTTCGAATACAAGGCTTACTTTATTGACCTTGACATGAAGCCTTTGAAAAAAGTGACCTATTACTATGAGTTGGATCAGAAGATTGTAAGCTGTTACACTAAAATGGGAATCTTAAAAGCTAGGGACCAACCCTTCTTTCAAATCTACGGCATTTGTGAAAATAGTCTGTTAGACCGGTAGAGTTTTCTGCTGAGCCAACTCCACATGCATCCTTTAATGTTAAGGAAGGCGTTGCCAGAATATTGAAATGCAAGTGTTTAGTAAACAAGTCAAAAACTTGTCACCGTTATGGGAGTTTTCTGTGGCTGCCACACAGGTCCATAGGATCAGCCATGTTGATCTAAACCCTTTAAGAGTCCTCGTTGTGTGGAGTAAGTTTCCAAACTCCATCGAAAAATTCTCTCTTCTCAA
>Unigene000068
CGGTCCAAACAAACACCAACTTCTTATTCTCACTCTTCAGAGACAGAAATATCTTCTCCCCCACACTTCCTGTATAAAAAACCCTAAAACCCTCACAACAGAACCTCAATTTCCTCCCCTCCTCCTCTTCTCGACCAACCCCAATCCCTCACTCAATCGAACTCACCACCTTTCAAAATACACTATCATAAACATTCTCGCGTTTCTTTGCGCCATCAAATGCTACAAATCACTCAAAACCCTAGCAAAAATGATCTATATTGTACCGATACGCGAAGAATCGCGTGCAGATCCCCACCTCCAAACACCTGGAAACCACCTCACACCCCCCAACCACATACTCATACACAATCTCAGCCATGAGATCACCTCCCCACACCTCACATCCTCCCTCTCACTAGGTCTAATTCCATCCACCACTTACATCACAGTCACAGCCAGCATACACATCACAGGCCAGTTCACCATGTGATTGAGCCGGAGCCGATTCTGCCTCTGGTCCTATAGTGGAGCGCTACAGCAGCAACCGCCAATTGCGAGGGTGAGGCTGTGTGATATTGTGCCCTACGATGGGGCGCCGGTTGGAGTATGTTAAGGCGGTGGAAGCGCTTTCGGTTCGTTATGAGACATAAGCGGCTGTATTGAGCTTGGATTGAAGATTCTGTGGTTATAAGGTGTGCATTGGAGTCGACGAGGTTTTATTTTAGATGAAGGCAGACGGTAGTGGGATTGGGGGGAAGCCGAGTAGGGGTTTATATGTAAGGGCGGGAAGAGCATTGGAAGATGGTGATCATTCCTCCATGCATGGCTGAGGCTTACAGATGTATGGGAAAGGCTGCTCGGCGGCGGCTTTGTGTGCGATGCTAGGCATCTCCGTGTACGAGCGACGTTTCAACCATTTGCTTGATGATTACCCCATGCCAGCAAATGAGGCATCCGCTCATTGCTGTCGCGTCATTCATCAGAAAAATGGAGCGGGCTTTCGGGATTGAAGCTATCACAAAATGAAGTTGAGGAGATTGTTGACATTGATTGCCTCGGATGAGTCCTGGCCTTCAGGTTTGTGACCCCAACAGCCGTTGGTACCTTGCTGATGGTGGTTCAGGCCGGAGTGCTTCTTTTGTGCTAACCGGCAAGGCACTCAGCCACGCTACTGCTGGCGGCGGCCTGCTGCTTCATACAGGTCTGCCGTGATAACTCTACAGGCACCATTAACAGTGGGGGACGTCACTGGCATTTAGCTCATAACGCAGAGCAACGCTATATTGGATTGTTCTCCAATTGCAGCGCTGGCATGTAATCCCCCAAAGCTATGTGCGATTACTGTAAGCCAGTTCATGGATGATCTTTCTGCTGAGGAAGACATGGGTGTACAACCGTTCTGATAGTGCGTATGAAACTAGAAGCAATGGGAACCAGGAACCTCGTTGAGAAGCATTTTCTTCAGATCCGTTATCTGGGTGTGTTCTTGAAGTGCTATGGTTGTTCATGTGGGCATTCTTTTGGAGGTCACTGCTCAGGAAAGTCACTGAAACTCCAGTGCAGCCTTGCAATGCGGAATTGACGTGGGCTCTTTGATCCCAAATTTAGCATTGAGAGCTGGCGTCTGCAGCTGTGAAGCAGGGATGACCGGAGACTCTTCCCTAATGCTGCTCTTTCGGAAGCGCGACAAAAGAGTGGGTGAACACATGTTTCCTAAAAGAGACTAAATATGGAAATGGGGGATACTGCTGAAGGTGACCACCCAATGAATCAGAGGGGGTACAATATCCATTTTCAGTTGCGAAAAGTGTAATTAAGGAACAGGAGAACCCAGCCAGAAATTTGTTGGAGAGAAGCAGTAATCACATCCAATGCTTAATGCTGGTATCTTGCTAAGATTGGTAACGGACGAGATTGTGGGGGGGGGGGGGGCTTGCGCGATTCATAGATCAGCAGACCGATAAGCCATCATCACCAGGCATCCAGTATCTTCTCCCCCTGGTCCATAGGGCTCCGAAAGATCTTAGGCTCCGCAGGTTACCGTAGGACAGGGGTCCCACAACAAGCGCTTGTTCAAAACGGCAGCTGCGACATCCTTCATGACCCTTAACACTTGTCCACAACGAGCAATTGTTTCAAGACGGTTGCTGACATGGACTCATGCAGGACTGTACACTTGTCACCATGGGATTCCCAGCAACATTCGGCAATTGCGCACTCAACCTAACTCAGGAGACCCCGAAATTTTGCGGCGGCTATGACACAATGCGGAATTGACCGTCTGTAGATTGTAACGAGTTGATCGGCGGGGCAAAAACCATCGGGGGTAGACGGTACAAAAAGAGGAAGATTGTGTGTGTATATATTATGTTTCCGTTTCGATGGACGGGACTAGATACACTTGTAAATATGTAAGGTGGTCTTCTTGTT
>Unigene000069
TTCACATCTTGTTTCCGTCAATCTCCATCTTCTCCGACAAATACAAAACTCAGCGTCCCGGAGATGCCTTTATCCCCACCCATCTCCGGCAACCCCAATCTTGCAACCTGTCTTTACAACACTGATCTTGGTCTCACAGCTCTAACCTGGTGTAAAAACATTTTGGTAGAGCTGTACACATAGATTTGCAGTTTGAAGACCAGCAAGAACAGCTTCATCTCCATTTGAAGCCATTTCTGTTTTGGAGGAAACACGGCGTGAGGAGACTCGATTCAAGAAACACTTCTAGAGTTCTTGAAATTTATTGGGATCTCACAAAAGCGAGATTCTATTCAAGCCCGGAGCCACAAACTGGGTTCTATATAGCCGTTGTGGTGGACGGTGAAATGATTCTTCTTGTTGGGGATTTAGCAAGTGAAGCTTACGCAAGGACTAAAGCGTCAAAGGTGGAGAAAACCCAAAGTTTGATTTTGAGAAGAGAGCATGTGTTTGGGAACAAGATTTACACTACCAAAGCTAGATTTGGTGGTAAAATTCGAGATATATCGATTGATTGCAGCGTTTGCGACGAGCCCAGATTGAGTTTTAGCGTGGATAGTGAAAAAGTGTTGGTAATTAAAGATTGAAGTGGAAGTTTCGAGGGAATGAAAGAATTGAAGTTGATGGGGTCTCCATTGTTGTGTCTTGGGATGTATTCAATTGGTTATTTGAAGACAGTGATGATGGGCATGCTGTGTTTATGTTTAGATTCGAGAAAATGGGGTTTGAAGACGAAGAAGCTGAAACTGAATCAAATCAGAAAATTAACACTGATATAAGCTATAGTGGGTACTTGGGGATGAATTGCTATGAGAGAAAGAAACTAAGGAGAAGCTCTTTTAAGACAAGAAGCTCATCTTCTTCATCCATGTCTTCAGCTTCATCAGGGAGTAGTTCTTCAGTTATGGAATGGGCTAGTCAAGAAGATAATGAATTGCAGAGTCAATCTGGATTTTCTTTATTGGTTTATGCTTGGAAGAGCTAAATAAAATTGGGCAATCCGCAAATCTATTTCATCTTTGATGCTCTGTTTCTAATTACAGAAACACTAACCCATTTATTGTCAAACACAGCGCAAAACTATGTAAGGATTGTG
>Unigene000070
GCAATACTTCAAGACCATGTGAAAGTGTCGTCAAATAAAACTCATGTCGGGATCTCGTACTTACGCACGGAAAAAGTCGTGGTACTTCTCGGTCTAGACATTCGATGTTTCAAATGCTATCCGAAATTACCGAGTTGTGCATTCTCTGTTCTTTGCATATAGCGATGCTATGGTATGAACATTATGGAAACTAATTTGTGTTGATACTGAACTCTAAATCGTATGTTAAAGGTTATCTGGATACATTTTTTACTTACTAGCGCATTTTGTTTTAGTGACCTCCATAAAGAATATTTGTCTTTAGCTATCCTTGTAGTTCATGTAGTATCTGTTGAGTGGTTCTGTTTTTAGTTATTTCTCTTTACTATTTTTGGAGCTCTTGGAGGAATTTGGTGGAGAGGTTGACCTTTTTTTTATGTTCTCAGGGTAAGCCCTCTTTTCCAATGATCAAAGCTCTTCAAACAGATTAGAACTGTCTTTTATGAGCATTTTTTGTTTTGATTAAATGGGATCTTAAATTGAATGAATCTTCTACGTCGCTATTATGTTGAACATATCACTTGGTCGAGGTCCTACATTTTGTTTACGATCTTTTTTCCTCAGCCCTTTACCACTTTTTAATGGAACACTGACGATTTATCAATAAAAAAATGTGTGCCATGTGACTCTAAGGATATCGGCCCATGAACGAAGAATCAGCTAACATATGATTCCAAAGGTTTATTTTACTGATTCCGAAGGTTATTTTGTGACCAAGAGTTACAGATTTTTCTGTGTGTTGATCAATTTTTCTGAGATTCCATATATTATCAGGTTCCAGGGGGGACCTAGAAACGATGGTGGTCTTTGAAGCTGATCGGTCTTTAAAAGTGAAGAGTTTTACCAAAGGACTAGACTTATTTCGTGATAGCAGAAATGCCGAAGCAGAATCACCACCCGATCTTCATCTTGTTGGGTGGAACAATGTGAAGATAGAAATATGGACATTCTGTTAGTAAGTAATATCTACTTCTCACTCATTATTTAGGCATTCCCTGTAGCTTGGCGATCAGCTAAATTTTTTTGCATGTTTATCATGTGCAAGCTACTAAAACATCTAATAAGATTTGTTGATGACAAATATGGTGCCTTTTTATTTAGTTGGATCTAAAGTAATTTGGGTTGAATGGATGCCAATCTTAGATAATGATCATCAAGCTCGGCAAAGTTGTTATCTGGTGAATTAAATCGAAATTTGTATTAGGTTGAAGATCTCAAACCCATTATGTTTTTGGTGGCTGGTTGAGCCTTCTACAAGGCTGAATGTTGGGTTAAGTAACCCAAGGGGTCCCCGAACAACAAAATTGTAAAAACCTTTATAAACCGATTTAGAGATTGCGTTGAGCCAAACAAAAAGTGAAATGCTAAATAGGAAAATGCTTACTGCAGAAAGATAGATCTCGAAAAAAATACACAAAAAAAATTTCGCCTCAGATGGGCAACAAGCTAAAAGTATGGAACTAAATATACCTAAATA
>Unigene000071
CTATCTTTCTGGTTGACTACTAGCACTACTGTTTGATGCGTTTGGTTTGAATCTCTTCTTCTTTGGCTTTGGTTGAGATTGGGTGAAGAATAATGTCAATTCACATGCTTTACAATCAGTAACTGGATAGCTATATAGCTACATACATTTTACTTCGATGGTTCCAAGAGAGATACACCAATTATCAAGTATTCAAGATTGTGAATAGTGATATTGATTTATGATAAAGGTGTGATTTTTTTTTTAATGACTCCGATTTGAGATTCCAAATTTGGTTTTTCATTTCGGAGATTTGAGGGTTTGGGTTTTGGTTTGTTTGGGAATGGCATCAGGGGTTAAGAGAATTGAGAATTTGTTAGCGTGCGAAGAAGTCATTGAGAGTAGTTTAAGAAATCTAAAGCACTTGGTCTTGCTTGGAGAAAAACTGGGCCTGATTGAAGAGATAGTCAGAGATTACCGTCTTTGGAGGCGGCTGTACGCCCGATTCGAGCCCAAGGAGGGCTTTGGTGCTGTTGGAGGGCATATAGATGAGCTGTAGGCCCTGCTGCTGCTGTTTTGAAGGTTTTTGATGCTGTTCACGGGCTCGAGAAGTCTCTTTTATCCGATCCTCGTCGGATCTTCCGGGTTATCTCTCTGTGATTACGCGGCTTGAGGGCTTTGAGGTTTCTTGCGGATAATTGTGGTTGGCAATACAGTGGTTCGAGGATATTGTGAGTATTTGGGGGATCACTCGGTTGCTGATGAAGGTACCTTGCGAATTTGAAGAATTCGTGAAGACTCTTACGGAGTTTCAGACGGATGGGTGCAGGAATTTACTCGATGGCGGGCTTCTCGCTGCGGCGTTGGATATTTCTGGAAGGTGAGTTCGGCGGCTGCTTACAGAAAACAGTGTGCCTCTGCCTATGTCTTCCTCATAGGTGAAGCAACCCCTCATTGCTCCTTCTCCTTTGCAGTACCTGTTATTCACAAATTACATGCATTATTGAGAGGTAACTGCAAATAACCGGCTTGAAAGAAGTATAGCAATCTATGTTGAGGTCCGCAGTTACATGTTAGGGCGAGCTTGCAGGCACTCAATCTGGACTACCTGAGATCTCAATTTCTGAGTTCAATGGTGTCAGAGTATAGAGGGTTACATAGCTCAATGGGGCAAGCATTTGGAGTTTGCTGTGAAGCATCTTTTCGAAGCTGAATACAGTTTGTGCATGATGTCTTTGAGGAAAATTGGGTTGGACGTCTGGATGGATTGCTTTGCAAAGATAGCTGCCCAGGCTGGTATTTGGCTTTTTCCAATTTGGGAAGACTGTTGCTGAAGTAAAAAGGACCTGTCAAATTATTGAAGCTGTTGGATACTTTGCATCTTTGAATAACTGAGACTGGATATTAACAGGTTGTTTGGAGGCAAAGCCGTGCCTTGCGATCCAAAACCTTACAAGGGATCTTATAAAAGGGTTATTGAAGGCGCCTGTGAAATTTTTGGGAACTTTGGTTCAGTGGATTGCAGAGGAACAAGCCTCCTCCTCCCGATGGTAGTGTACCAAGACTTTGAGCTTCGTCACTGATTATTGTAATAAACTGCTTGGAGATAGTTATCGGCCAATCCTGACCCAAGTCCTTGTCATTCCCGAAGCTGGAAACAGGAGAAATATCAAGAAAGGCTACTATGATTCTTATGAATATAGTCAAGGCGATTGAGCTCAATGGAAACATGGTCAAAAGGGTATGATGATGCATCCTTTCATATGTCTTTATGATGAACAATCACTGGCACTTCTACAAGTACTAAAAGGCACAAAGCTGGGGGGATATCTTGGGAGATGCTTGGTTAAGAGAACATGAACAATACAAGGACTATTATGCTGCTGTTTACTTGAGGGATTCATGGGCAAAACTTCCAGCTCTGCTAAGCAGGGAAGGTCTTATTCTTTTCGGTGGGAGAGCTACAGCTCGAGATCTTGTTAAGAAAGGCTGAAAGCGTTCAATGAGCTTTCGATGAAATGTATAAGAAGCAGTCGAACTGGGTTGGTCTGAGAAGGATTTGAGGGAAAAGACTTGCCAGATGCTGTTCAGGCTATTGTTCCAGTATACGGAGCTACATGCAGAACTACGGCCCTTTGGTGAGCAAGATGCCAGTGCCAGCAAGTATGCCAATATACAGCCCAGAGTTTGGAGAAAATGCTTACCTCCCTCTTTCAGCCTAAACCTAGGAGTATGGAAGTTTCAATGCCAGACACTCTAAGGGGAAACTCGACCAAGTAGGAACCAATCATATCGCTCTCCCCCACCGTTGCTTGATCGTACATGCTTACCGCTCTTGTTTGATAATCGTGAGGGGAATAAAACAGAGAATTTGGTTCCCCTTCTTCTCTCTGTATCTGTAATCGCAATAGGTCAGGATTTTCTTCACCATGCCAGACAACTATCCAGCTGTATGTGTTTATAGCAATCTGTGGGTTGGTGAACGCTTCACACTGGTCTTTCATTTGCTATGGCGGGAAGTGACTGTTTCAACACTCAACAGACTACAAGTCAAGTAATTATAGAGGGCAGTGAGGAATTCAGGGAACACAGCTCTATTTATCACCCCCAAGAGGGACTGATGTCAGGCAGCAGGGATAACAGGCATTGTTTTGGTGGCTAACTAACCTAGAGGTTATGTGGATCAAGCTTCAGTGATAGTAGGAACGCCTTGCATACTCTCCCCACAATGTTTCAGCTTCTTTAGTATTGTTTTGGTCATTCATTTACTTATTTAGTA
>Unigene000072
CCCATCGCCAAGTCTGAAAATTCATCTGGAATAATATCATCACCTGATTTGGCGTTCCACATCCTGGTACAGACAACGACCAACAATTCAAAGGTGACAAGATACGATCGAAGTCTGCAAGTTACCGGATCGAAGCATGCCCTCTTTTTTCCAAGTATGCTAAAAGCAACAGTCAAGCCGAAGCGTCCAACAAGACTCTACTTAAGAATCTAAGAAGAATCTTGATGCGAAGAAAGAACTTTGGGATTAAGAATTAGGAAATGTTCTATGGGCTTACTGTACAACTCCGAGATCAAGTACAAAGAGTCTCCATTCAATATTGTTATGGAGCCAAAGCAGTCCTACCAACCAAACTAAAGTTCGCTATCACCAGATCGGCCGTATGGACGATCCAAATTATGCCGAACATTCACATTCAAAAACGACTTACTCAAAGGAAGACGAGACCGAGCATACATGCACATGACGAACTACCATCAAATGTTACGTTGTCATTACAATCAATCCGTCACAATATATGTTCCAACCAGGATACTTAGTTTTGAGACAAGTCTTCCACCACACTCAGAACAAGGGGATGGAAAACTTGGTCCAACTTGGGAGGGTCTGTACATTGTTGAATCGTCTAAAAGACACGGTGCATGTTGGCTAAAGACTCACGTGGGTCGACTAGTTCGAAACCCATGGAATGCTACTTATCTCAAGTTATATCATTACAAACCTTGATGGTTAGTGTACATGCACTCTATTCTGAACAACTACTACTTTTATTGTACTGTACAGTTACCCATTACCTAGACTAACTGTTTTACCGTCATTTGTACTACACTGTCGTTATCACATTAGTGTAACTCTACTCACGAGCTATCTGCATACCTATTCTAGTTATGTACACAAGTATGCAAATTCAGACTAACTGCGAAGACAGATTGAAAAAAGTCATTCATTCCAGTCAATCAAATATGTTGTTCATTACGGACTTTAGAAAAATACAAATTAAAGTACAAGGGAATTGTTCACCCAACATTTTCGGCCTCCGACTGCTAATACTTATCATAGTATTCGTCCCAAACGAGAGTGAAGTTGGTCCACGTCTCATTGCGCTTGTCACACGTCGGCAATTGATGATTAAGATTGGCAATCGAGAGGTCAACTTGGGGATGCCATTCTTCTATCTGTTTCTTCTCCTTGCAAGTTGGTCCCTCAAGCTATCAATCTCCTTCGGCAACCTTTCTCTTTGTCCGCAGTAGCCAACTTCAGTTTGGTGTTCGTCCTCAGAAACTTGGTTTTGCTATCATCCAACTTAGTGACCTTGCTTGCAGCTCGGAGTTGGCCTTCTTTTCCTTCTCCAAATTTCCTTGAGCTGGCTGACAGTAGCCTGATCTCCACTTAACGTTGTGATGATACTCATTTGCTGGAATATTAGCACAACGAAGTGTGTCCATTATTTTGGCTAAGGCCCCCTCCATGGCCGAGAGCCCGTTTAAACGATTTTCACTCGGGCAAGAATAGCCTACAGATCCAAAAGCCAGAACAATTCAACAATTTCAATATACAATCAAATCAACAAGTACCTACCTTGTGCTCGAGTCCCCAGCATACTGATTCAGCTCCAATAGGTCATGCCGTCCATCTTCACCACGTTCGAGGGCAAGAGAATGTTATTGTCAAGGCAATTCGCAACAATGTTGGAGTGAAGACCATTGTGTGTCTCCAACACTCGTTTCTTGTCATCATCCTTGAACACAGAAGTAAGACAAGCTCACCCTCAGCTTTAGGGAACCTTTTGTTCCCCTCGTCGGTGGTTCTAGTTTTTCCCACCAACAACGAACCCTTTCCAAGTCAGAAAAACGATTTCGTACTTTGCACAAGCGACTAGTTGGTCAGATCGCAAAAACTAGACGAGGTGCCGACGTGGCCATACAAGGCAGTAGTAGCGACAAAAACAATTTCCTTATTATGCTCTCATCCTAGGGCTGTTCGATAGTTTTTCTCCTCCGTCGGCTTGGAATTCTCTAAGCCGTCGCTTCGGACGACTCACCAGTTGGTTTCTTCTTCATACTAACTTTGGAAATGATGGGAGTGGTACTCTTCTTTTTTCCGTTTTAGTGGGAGACATCGCGCTTACCTCGTCAAGTGAGTCTGGAAACAATTCGTCTACTGCAGTCCCGAGCTGCTATGCTAGAAGTTTTCTCTTCTTGGCTACAGTTTTGTCAGTAAACTCACGAATTTTCAAAGTCCCGTGAGTGAATTGATGCTTATTACTATCTCCGTCAGAAATCACAGTTGCAAAAACAACAAAA
>Unigene000073
ACCAAAATAATAAAAGAAGTCAAGGTTTCGAATGTGTTCTTGATCCTTTCCACACCATCTTCTTGAATTAAAATACAAGAATCAGAGTGATCATTCTTCCAAAAGTATCCGAATATATTCCCCTGGGAGGTAGAAGGCGAGAGATATATATATATATGATGGCGAAAGTTACAAGTATGGTTATGTGATCATGAGTTTGATTATGATGAAGATGATGGCAGTTACTAATGGAGGGGATACAAATGAGATTTATGATCCATGTTCTGATGCAAAGGTTCAAAAATCAGATGGTTTTACGTTTGGGGTGCGTTTTCTACCAGAGAATCCTTCTTTTTCAACCAGACGCAGCTTTCCCCTGTGATCGGAGACTTTCCCTTGTAGGTACCGCTCAGCTGCCGTTTTCAGGCCCAAGGTCGATGAAATGCTCTTCTAAGCGTCAACGCCTCCAATTCTCTCCTAGTAAGAGTGGAGGACATATGGTGGCGTTTGCAGGACGGAAATATGCCGCTAGATCACCTCCAGTTTTTGTTGCGGATAATACCAACATTATAACCGGCTTCACTCTGGTGCTTGAATTTCAGAAAGGTACGCTGCAGAACTTGTTCTGGAAGAGTAATGGTTGTGATTCATGCTCCGGTTCATCCTTTGTTTGCCTGAACCAAACGGACTGTGCGATTCCAGTCCGTAACTGTAATGACCAAGGAGGATCATGATTGCAGCCTTAGTATTCAGCTGGCTTTCTCAGGCACTGACAAGGACAATGCTGTGCTCAATTCGTGGTATGAGGTGAAAATTTGAGACAGTACTCCCTTTACGGCTTATTCTCCAATCTGAAGGACTCTGTTACCAACCCATTTAGCAACCTCTTTTAAGCTTCACCGACACTGTCCACGTTCTGCGAATACTTCTTATATGTAGGTAGGTATATTGTAATACTGAATTGCCTAAAACATGG
>Unigene000074
CATCACACACGGTTCTTCTCCTTCCCTGTCTTATCTTGACCTATAGGCGCTGATCAGCCGCACGCAAATCACATGAACGGGCAAAGTGAAATGGACAATTACTACCAAAACAGAAGGACACGTGGATTGCCGGGGAAGGACCAGACATTCTATTATATATAGATATTAGTCACAGAAGATTAGATCACACAGAAATTGAATGATTGAGTTGGTGCCATGGAGAATTGGGCGGCGAACAAAATAGGGAAAGCCCAATGAGAGTTCCAGATGTTGGGTTTGGTATAAAAAAGTGAAGCTTGATACAATCAATCGTAGAAACAACACAACATATCATGGACGCAAATGACATTGAGTCTGAAGGGTGTGGTGATCGATGGAAAAGGATATGGAGAGAGACACTTCTTCTTTTATGATTCGGGAGCCCACTCCTCACCAAAAGGTTAACAATACGTCGCTCAGATCGCCCTCATTGGTGCCAATGTCTCTCCCATCGAGAGCCTTGATTATAGATGATTGAAAATGACCTTTTCAAGCAAGATTGGCGGTCACGGAAAGGAATCAGATATTCCAATACATTGTTCTCAAATGGACTCTTGCACTTCTTATTGGGGTATCCACAGGTCTTGTTGGGTTCTTTAGTAACATTGCTGTTGAGAACATCGCAGGTTTCAATTGCTTCTCACGAGTGAACTCATGACAACACACAAGTACTATCAGGCTTTTGTAACTTTGCTGGTTGCACATGATTTTAGCCATTTTTCTGCTGGAGCCCTCTGTGCTTACCTTGCCCCTGCAGCAGCGGGGTCGTGGTATACCTGAGGTGTAAAGCTATCTCATGGTGTGGATGCTCATGCTATATTGGCTCCAAGCACTCTCTTTGTAAAGTATTTGGTTCCGTTTGGGGGTAGCGGGGGGTGTTTGTTGGGGGAAAGGACGGGACCTATGGTACATACAGGAGCTTGTATAGCCAACTTACTTGGTCAGGGTGGATCTAGGAAACCATTGTGACATGGAAATGGCTTAAATTTTTTAAAATGATGTGTGACAGAGACGGACTTGATCACATGTGGTGCAGGCTGCGTGGCTGTAGCAGCTGCTTTTCGTGCTCCAGTTGGTGGGGTCCTCTTTGCGCTTGAAGAAGTAGCCTCATGGTGGCGTAGTGCTTTACTCTGGAGAACATTTTTTACTACTGCAGGGGTCGCTGTGGGTGTTACGAAGTTTGATTGTATACTGCAGGAGTGGAAAGTGTGGGTTGTTTGGACAAGGGGACTTATAATGTTTGATATGAGCTCATCATAGCCACGTATAGGCTTTTCAGATTTACTAGCAGTGGTTGTCCTTGGCATCATGGGGGGTATTTCGGAAGCTCTACAACTACCTCGGGACAAGGTTCTTCGTGTCTATAGCATAATCAATGAGAAAGGTGCCTATTAAAATATTTCTTGTAATGACAGTCTCCCTATTGACTTCGTGCTGCTTGTTTGGTCTCCCTTGGTTAGGCTCGTGTACCCATGCCCTGCCAATTGCAAGAGCCATGCCCCACCATAGATCGTTCTGGAAATTACAAGAATTTGACTGCCCACCAGGCCACTATAATGACGTTGCTTCTCTCTTCCTAAATACCAACGATGATGGAATACGCATCTGTTTAGCTCTGGAACGGATGAAGAGTTTTACACTATCCACCTTACTCATATTCTTTGCTGCTATTTATTTCCTTGGCATTATTACTTATGGAATTGCCATCCCTTCTGGCCTCTTCATTCCAGTCATTCTTGCTGGAGCTCCTATGGGCGCCTTGTCGGGACTCTGCTTGGACCCATTTGTGACCTGAGTCCTGGTCTTTTTGCACTGCTTGGATCTGCCTCCTTCCTTGGTGGCACATGAGAATGACTGTCTCTCTCTGTGTTATTCTGCTTGAGCTCACCATGATCTCTTAATGCTCCCCTTGATGATGTGGTTCTCCTTATTCGAAAACTGTAGCTGACTGCTTCAACAAAGGTGTATACGATCAGATAGTGAAAATGAAGGGCTTGCCCTTCATGGAGGCCCATGGTGAGCCGTACATGAGGCACTGTGGTTGCAAGGGATGGTTCGTCAGGCCCGCTTGTCACTTTGCTGGTGTGGAGAAGGGTGGGGAATATAATACATGCTTTAAAGATGACAGGGCACAATGGTTTTCCTGTAATCAATGAACCACCTTTCTCTGATGCCCGCCCGGAATTGTTGTGGGTGTGTCCTGAGGTCGCATTTGCTGTGTTTGCTCAATGGGAAGAGGTTCTCTAAGGAGAGTAGCGACTGGGGAAGAGATCCTAAAGAGGTTTGGTGCCTTCGATTTTGCCAAGGCAGGATCAGAAAAGGGTTGAAGCTGCAGGATCTGGATATAGAGGAAGAAGAGATGGAGAATGTATGTGGACCTCCATCCAATCACAAATGCATCACCCTACACAGTTGTAGAAACAATGTCACTAGCAAAAGCTGCTTTGCTTTTCCGGGAGCTTGGTCTCAGGCATCTTTGTGTGGTACCAAAGACTATGGGGAGGCACCTGTTGTTGGAATTCTGACACGGCATGATTTCATGCCTGAGCATATTATGGAGCTTTACCCTCACTTTGATCACCACAAATAGAACATCTCGACTCTGGAGTTCAGGGAAGAGTTTAATCCGCCCCAAGGAATGAATGTGTGTGTTAGTTTATTGGGCAATTTTTATTTATTATAATATTAGTATTATTCCTATATTGCCGTCTTTCTTTTTTTAGAGTGGTTTTTTGTTCTATTTTTTGTGAATGTCAAAGGCAAATGAGGTCTGTGGCCATTTTGTACCATATATG
>Unigene000075
TTTTATGCGCAGTGAAGACCGAGCTGTCTGTCCTCCCTGATTGGAGTTGATTTTATTGAATGAGACCCCCTTCTCTTCTTTCCTCTCCATCAATTCAGCTCTTCTTAACATCTCCATATCTCTGATCTCTCTTCCATCCCCGAACCCATTCTCCGCGAACTCTTTCTGAAACTTGAGTGCTGGGAAACTGACTGAGAAAGTCCTTAACCTTTTTTGGCTACTGGGAGTGACGAATTGTATCTTTTATTCAGGCACTCAACATCCGACACATCATCTCCCTGTTCTTCCACAAGTAAGTTTCTTTTTCTATTCAATACTAGTTTTGGCGTGCTTGAAGGAAACACACTTAGGTGCATGCTTCTGACAGGGTGCTCCGAGAAGTTTTAGAGTTTTGGGCATAATTGAAGCAGCAAACTGTTCAGAAGATGCTGATATAGCTGATATAGTTATCAAGGATGACGACATTGACATCGTCATCGCAGCACTACGGTCTGATTTGTCCTCCTTCTTGGAGAAATGGAGGGTGTTTTTTCACGTTTTCATTTGATAATTGTTAAAGACCCTGATCTGGCAGAGGATCTCAACATACCAGATGGCTTCAATTATGACATCTACACCAAATCTGAATTGACAAACGTGTGGGATCTGCTAGCAGTACTATTCTTTTCTCTGGTTATTCGTGTCGATCTTTGGTTATCTAGTGTCCCGCAAAAAGTATATTGTCGCAGTTGATGATGATTGCTTTCCTGCAAAAGATGACAAGGGCCTAATGGTGGATGCTGTGGCCCAGCATATTGTTAACCTCAGTACTCCTGCCACGCCATTTTTCTTAACACACTCTATGACCCTTACGTTGAAGGTTCAGACTTTGTTCGTGGCTACCCGTTCAGCCTCCGCAACGGAGTGACCTGTGCTCTGTCTTGTGGCCTTTGCCTCAATCTAGCAGATCTTGATGCACCCACACAAGCACTGAAGCCAGAGATGCGGAACACTCGATATGTTGATGCTGTTTCTGACAGTTCCCGCAAGAACTTTGATGCCTCTAAGTGGATTAATGTGGCTTTTGACCGTTCGATCATTGGTCCTGCACTATTCCCTGGGCTGCGATTAGCTGGGGAGGGAAAGCTTAGGTGGGAGACAATTGAAGACATATTTCTGGGATGTGTGCCAAGGTGGTGTGTGATCACCTAGGCCTTGGAGTGAAAAGTGGTCTGCCATATGTGTGGAGGGATGAGACCGGTAATGCAGTCGAGAGTTTGAAGAAGGAATGGGAGGGGGTGAAACTAATGGGAGGAGGTTGTCCCTTTTTTCCAGTCAATGAGGTTGTCAAAGTCTGCAGTTACTGCAGAGGATTGTGTGCTTGAGATGGCAAATATGGTGAGGAGCAACTTGGGGCATCAGATGGTCTGTTTGCACGTGCTGCAGATGCCATGGTGGAGTGGGTTAAGCTTTGGAAGACCGTCACGTCGCGTAGTCTCCTCTCTCTGTTGTTTGTTATTTTTCTTGATACATTTGCTATATTTTGGTACTAGTACAAGAAGCTTGCAATAAATTGATGAGTAGTAGCTGATGATTACTGTATCCTCTTATTTGGTGGCTTTACTGCTCCTTCAGCTGTTTCTGAAGAGGAGTGGATACACAAATAACTGGTTCTAATATAGATTTATTGGA
>Unigene000076
TCATATAATACCCTCGGAGCAAACACTCTCCCCTCTCAGTTCAGAGTCGAGAAGAAGAGAAGAGAGAGTTCTCCTTCGTTCTGGAGGCAATAGAATCAGCCCAGTGCATGTGCACAGGTGTTGGATTCAAGTTTTGATCCTCTCTCCAAAACTATGATTTCAAGTCTACGTGGACCCGAGGTATACATTTCATCCTTTTTATGCACTTAAAAAGCCTCGTTTAGAGTATGTTGTAAAGATTTGATTTTTGATCGATGCTTCTGTGTATTTGCTATGATTTGATCTTCTTTGTGGATTTTTTTGATACCATAACACTATTTTCAGATTGGGGTTTGATTTCAAGTCTCTCTTTTTATGCTGAATTTGTTTAGTTAGGGTTTGAAATATTAGATCTTTTATGACTAATTCTATCTTAATTTTCTAAGATTTTGTTGATGAAATCTATCTTTTGTTGTCAATTTTGTAGTTTGGGATTAAAAGATGCTTTCTTTTTTGGTATGGACTATTTTCATTAGATTCTCATTCTTTTACCCCTTCTTGATAATTGGATTGTCTTAACTTTGTGAGGGTTGGTTCGTTGGGAGAATTAGTTAGCGTTTATCATTAAGATATTAGTTACTGTTTACCGTTAATAGAGTTCTTATGGAGACGGTATCTTATCATTCCGAGTATTTTAATTCAGTTCTATATTGTTAATATAGGTAACACTTGTTACTTGGATCATATAGATAACTTTGCGTGGAACATCGTTGCAGCTTGTACAAAAGATTCCCACTTTTATTTCACTAAATTGTTAGCAAAGACCATTCTCAAGTCGACTTGTTATTTGTAGTATCGTAGTTGTTGACATGATGTAATTAGAGACATGGGGGTCAGTTACTCTCCTTTAACATTGTTATGTTAATTTTTTCGGATTTCAGTGGGAACCCCAAATGTTAAGTCATCACAAAAGAGATAAACTAACTATAGTACTACTAATCAATGG
>Unigene000077
AAGCCAGCCATGAACATATAAATAAATAGATAAGATGCCAAAATCAAGATGATGTTTTTCAAAGCAAATTGAAATTCAATTGAAATTTCCCTGAAGCAGCTGATCTTCTCTTCTTCTTAAGAAACTGAGAGAAATAAGCAATATTGAGGATGCATTATTGAACTTCTCATCACAATGGTTTCATTGGCTCTTACCATCTTTCTCCCTCTCCTCCTGTTTCCATCTGAAGCCAAAAACCATCAAGAGAGCTTTCCCGCTTTCGACAACACCCACTTCGATATATTCACAGTCTTACCCTCTGCCACCATCGGAAATGGTGCACTCCAGATCACTCCAGACACAGCCAACGATGCATTCTCACTCCAAAACAAGTCTGGCAGAATCTTGTTTCCTAGGCCGTTCAAGCTCTGGGAAGGTGAAGCTTCCGGCAGAGTGGCTTCATTCAACACCACTATGGTGATCAACATCTACCGGCCCACCAATGCCACCGCAGGTGAAGGCTTTGCTTTCCTCATTGCACCAGATCTAACATTGCCTAGTCACAGCGAGGGCCAGTACCTGGGTCTCACCAATGCATCCACCGATGGCCTCTTCTCCAACCATATTGTCGCCGTGGAGCTCGACACTGTCAGCAGGAGTTCGACCCAGACGGCAATCACATGGGGCTAGACATCAACTCCGTCATATCCAACAAGACGGTTTCGCTATCCAGTACGGTATCGAGATAGCCCCTCTCAAAGCCAAGAACTACACCGTGTGGATCCAGTACGACGGAGGGAAGAAAGTGTTGAGAGCCTACATGGCAGGGGAAGGTCAGCCCATTCCTGCCAATCCAATCCTGAATGAGAGGTTGAACCTCAAGGAATATGTGAAACAGGAATCTTACTTCGGGTTTGCAGCCTCCACTGGGAACTGGACTCAGCTCAACTGTGTGGTTGAAATGGAACCTCACAGTGGAGATTCTACCAGAGGACAAAGACACCAGTTGGTGAAGATACTGCTAGGAGCTGGTATTCCCGGGGTAGCCATATTGGCGGGGGGTTGTGGTTTTAGTGTATTACATGAAGAAGAAGAAGCGCCTGCCAATGACCCTAACATACTGGGGGCATTGAAGAGCTTGCCTGGCACGCCCAGAGAGTTCAGATTTAAAGATCTAAAGAAGGCTACTAACAATTTCGACGAAAAGAAAAACTGGGGCAGGGGGGTTTTGGTGTGGTTTACAAAGGGATATTGCCCAAGGAGAACACACTAGTCGCTGTCAAGAAATTCTCCAGGAGAGCATCAAGGGTGCAGATGATTCTTGGCAGAGCTTACCATCATCAACCGTCTTAGGCATAAACATCTTGTCAAATTAGTGGTTGGTGTCACACAAATGGGATGTTGTTGTTGGTGTACGACTTCATGCCACACGGAAGCCTGGATCATCACCTTTTCAGCACTGATGAAGGAAAACGAACTCTGCTGGGATCGCAGATGCAATATTGTATCAGGGGTTGCATCCGCTTTGCATTATCTCCACAATGAGTATGATCAGAAGGTAGTCCATCGAGACCTCAAAGCCAGTAATATCTTGTTGGATTCTGACTACAACGCACGCCTCGGTGACTTTGGTCTTGCGCGTGCCATAGACAACGAGAAGACTTCATACTCTGAACGGGAACATGGAGTCCCTGGTACTCCTGGATATATTGCACCCGAAGTTTTCCACATGGGAAGGGCCACCCGAGAGTCTGATGTGTATGGCTTGTGGTGCAGTTGTACTGGAGGTAGTGTGTGGTCAACGCCCATGGACTAAAGTTGGTGGGTTTCAGTTCTTGGCTGATTGGGTTTGGACATTGCATCGCGAAGGGCGCATCTTGGAAGCAGTGGATGAGAAGTTGGGGGAAGATTATGCGGATGAAGAAGCAGAGAGACTTTTATTGCTTGGGCTAGCGTGTTCACACCTATAGCTTCTGAAAGGCCCAAGACACAATCTATCATACAGATATTATCTGGAGCTGTTCCACCACCTCGTGTCCCTCCATTCAAACCATCCTTTGTGTGGCCAATGATGGATCCTTCAGATTCTAGCAACACAACACACAACACTCAAGATACCACACCAATGAATTCTTCATACGATGGAGGTGACTCTGAATGGACACCACAAGAAAATTATACAGGTTTAGTGACTACTCAGCTGTTTGAACAGAGCTGGATTCAACAAATGATATTTGGTAAATCATGTAAAGGTCATTTCCCCTTGATTTCTTTTCTTATAGTTTCTTTTTCTCCTCTAGTTTGTGTTCAGACTTTGGTGCTAAATTTTGCACTCAGTTTGCCTCTTACATTCCTTACTGTATTTTGTCAAAGGTGCGTTTCAGAAGATAATTATTTCATAGATAGCATGTCTTGGTTAATCTGAAGCTCTACTGGTGTTGATGTTAGTTCT
>Unigene000078
GTCTAACCTGAGATTGAGATGACGATCTAGAAAATTATAAGTTGTTTCAATGGCATTTAAGAGATACCCACTTGTTCTTACCTTCGTTTTTCGCACCCCCACCTCGTTTATCACTCTAAGCTTCAATTTTTATGGAGGGACTTGGATTTTGGTGTGGTTGGTTGGTTGTTCTTGGAGTTTTGTTGATTCAATGGAGGATTTTGTTGGACATTTTTGAACAACAGGAATGGGACAAAAGTACACTATAAGAGCTACTTTCCAGGATATTGTTTCATGAGGATCTCAATGAGGATGCTGACATTGGTAGCTGGCCATTTATCATGAAGATAAGATTATGACGGGCAGATCATATGGGAATGGTTTTATGTCAAGGCCTGCTACAGATGGATATTCACAATATGATAAGGAAGTGCTTAGAAAGACCATGCTTAGACATGAAGCCACATTCAAGGATCAGGTTGCTGAACTTCACCGTGTTTATAGAATACAAAGAAATTTGATGGAGGAACTCAGAAGGAAAGATGCACACATTTATTCAACACCCTTGAATGCATCATCCTCAATGTTCCATTCTGATTCATCTCGGATGCTGTCTGAAGGTGCCCGCAATATTTGGGACATCTCAGGGAAACCATCTTGTAGCGGACCATCATTTCAGGCCCACACAACATGCAATCTCCTCAGAGTTGATAAAATAGGCATATGCAAGGACATACAGTTTCAAATGGAAGTTTGAAGGATCACAGACAGTTGGAAACTGACTCCAAAAAATTGGCTACAAGAATGTTTGATCTCCAACTTCCAGCTGATCAGTACATTGACAATGGAGAAGGGAACACACTGAGGAGCGGTCTATGGTTGGAGCACACATTGAGAATAACGTAAATTTGTCTACAGGCTATGGTCGGAACCTTAAATGTCCAGAAGACTCTTCAAACTCTGATTTATCTTTCAGAAAAAAACTGAATTTAGCAGATCTGAACATCCTATTCCGTTGAGGAGGTTGCGTCTTCATCTTCAGTTTGGTATTTTGCATCTTCATCTTCAGTGGGTAACTTTTAGGCCCGTTTGCCTGCAGCAGTGATACTCAAGTACAAAATTTAATAAACAAAATTCAGGCTCATTGGTTCTCCCCAGGGAATTTATCAAAGTACCTCTAGGGGAATACTTAATGGGTCTCACCAATATGTTTTGGATTTGGAGAATACAGCAGGGAGATCAGAATGTCCACCTTATAATCTGAAAACGGCCAAAGTAGAAGCACTCTGAATAGTATTTCTCATGGTTTTGGACCTGAGGAATTCCTTTTACGTCCAAACAGACATTAAGTGAGTATAGGAGCACTCAACTTCCTTCATTTCTTATGGATGATCGCGTAAGAGAGGGTTACTGAGACAGAGTGAAAATTGTTCCACTGAATTGGCCCAAAGAAGTGATAGACTCGCCAAGCATAACTTTTGACACCGGGTTTAGTTCCTGTATACGTTCTACATATCCTGTTATCCCTGATGTTACTGAATTGAGGCCCTCGCCATCATTTTTGAAGGAGCCAACAAGTGGCTTGATGCAGGGCTCAGTACAGCCACACCACTGCTTTAACACTCCCGGCGTCAATGCATCGGAAATGTCAATGCAGAAAACTGGGATGACCGAGGCTCAGTGGCATTTCAGTGGTTCTCAAAAATTGAACACAATTTTACTGGTGGAATGTCCTGCACAAATGGATTTCACATAGAGCTCAAAATAAGTCTAGTGCATCCGAAGATCGCTATCCTTCAGTTGGAATTGATTACCGTAACTGTAGTAGACAATGCATCATCTTCTACTTATTTTGATAATTGTAGCACACCGAAGTACTTCCAAGCTTCAGAGTGCACCAATGTGAAGTCTGCCAAGGACTTAAACCTAAATGAAGCCATTCCGAATGGTTTCAAAGAAGCGATGGTTCCCCAACAACAGAACTTGATTGTAGATGGTGAAGAAAGAACAGGACCCCGTGAGAGGTCTTCCTTGGCTCAAGATGAAACCAACTTGTAATGATGGACCTAGGAGAGTGCCGAATGAAAAAGGTGTCTGTCAATCTCAGAGTTATATCTACCAGTCAATTCCCAATTTTGCAAAAGAAAAAGTTTTAGCTCCGACTCTGTTCAGGATTCTTCATCAACTTCAATTGCCTGTGATGCTGAAGACCAGAGGATTCAGAATGAATCTCTTAGCGGCAAAAAAATTCTTGGGTTTCCCATATTGATGGAACCCGTGCTTCCGAGAACCATTCATCATTTGGCATTTACCCAAGTCGCTCCACAGCCTGTCAGAGTTGAGTTCCTTGCATACGGTGACAAACCTGGAGCAGTTAGAATTGATTCAACATGTGATCCGGCAATTCTTGCGTCCTGCCAGAAGCTATCTTCGAACACGAGGCTGCAGGAAAGTTGGAGAAGGGCAATTCTAAGTTTAAATATCACTTTAATTTAAATTCATGTGCGACGAGGATGAGCCATGTACATTCTCAGTCTCAAGGGAATCGGACGATTGATATAGATTTGGAGGCCCCTGCCCTTCCTGAAACTTTGGAAATGCTCCTTCTGAAGAAGAATCTCAGGCTGATCAGATTAAATTATCTTCACAATCATCACAAGTTGGATCGGAGGACTTATCTGAAGAACTTGTGAAAAATGTGGCAGAAGCTATAATGATCATTTCATCATCAGAGTTCAGTTTTCGTTCAGAAGATGTCACTAAGCATTCTTCAGGAATACCTCTGAGCGATTCCCTATGTTGGTTTGCGGATATAGTTTCTTCCCACAGAGAAAGTCTTGATGGTAAGAATGAAGTTATCTCAAAAGAAATAGACAATTGTGGTGGTAGGGAGTCATCATCAAGTTGTAGTGATTATTTTGAGACCATGACACTGAAGCTGACTGAAACCAAGTTGGACGAGTGCTTTTCTAAGCCTTGGTTACCTGAGCCTCAAAACGAGGAGGATGCATGTGTGTCTTCAGTAGTAGCAACTAGGCGTCGAAGGGGGCACGCAAAGAGAGTAGGCAGAGAAGGGACTTTCAGAGGGATATACTTCCTGGTCTTGCTTCTTTATCTCGACATGAGGTAACAGAAGATCTCCAGTTTAGGAGGACTAATGAGAGCAACAGGTCACCCGTGGCAAACTGGAGTGACGAGAAGAAGTGCAACTAGGAACGGATGGGCAAGGGGAGGAAACGTACAAGAAACGTGGCTCCTGCAGTGGTAGAACCCGTAGTGTGCTCACCTCCCAGCAGCAAGCTAACAATAATGATATGGGACTCGAGGAGAGAAGCCTTACTGGTGGGGTAAGACAACTAGACGACCCCGGCGACAAAGATTTGCAGCTGGTAACATCTCTATCCCAATAACTCAAGTATAGAAACAGTTTAGTGATTTCAAAATTATAGAGGGAAATTCTGAGTTGTGTTGTTTCCATGGCTTTAGAATGATATAGCTGTGAGCCATGGATGGCCTTGTACATGTCTTCCTAGCCGGAATTTGGGTCCCTTTCATTATGTGGTCTTTGATTAAAACGCTGTACAATTCAAAAATAACTCTGTTGAGT
>Unigene000079
TCTAGGTTTATCGAGAGAGCGGGTTCCAAACTTCAAAATCTTTCCATTTTTTCAATTTCCCACTCCAATCAGAAACCCTAGACTTCTCCTCTCATCAAATGGTGAAATTGAAGTCCAATCGTCACCGGTAAGCATAAGTTGCAGTTTTTCTAGGGTTTTGATGATATTGATTTTGATTCTGTCTCTTTCGTTTACTGAAATTTGAATTCAAAATATCAAAAAAAAAAAAAAAACCCTAACAAAGAAATGCTTGTTATTGAGATACTATTAATATGAGTATGGGGTAAGGAGATTGGTAAGATACAACACGGAGGAGGATGTGATGAGTACGGTAGAGCAATTGCGAAGATTGCGGTTGCGCAGATATGCGAGAGGTCGGGTTTCAGGCTATCACAGTCTTCTACTTCTTCGTCTTCTTTTCTGCACAGGGAAGTGATGGTATTGTTGGGTTTCAAAGCTTTCAGCATTCTACACTCGATGTTCTTCGGAAGTTGCCATTCGGTATATGTTGATTTAGGAAAAGGCTCATTTTTAACGCTAATTTAGCTGGTAGCAGAGTGTAATGCGTTGGATGTTGTTCAAGGGTTGGAAGATTTGGTTTCGTTGCAGGGTTTCGGGTGCCAGTGTGTTGATAGATCGCTTGCTCAGTCGGAACTGTGAGGAGATTATGCAGTATGTTGGGTTGGAAGAGATTCCGTTTGCTAGAGATGTTACACGTTTTCCGTTGTCAAGAGTAGGAAACAGGCACCGAGTTTCTTCAAATTGGTGAGACACCGGATGGTGAACATATACCAGCTTGGCTGCCGGCGTTTCCTGATAGCATACATATGTTTATACTCCTGTTTGAATGAAAGAACGACTGATCCTCGTCAGATAAGATTGAGCAGGCAAGACAAAGGAGGAAGGAAGAACGGGCATTGCTTAGTTTGCAGCAGCGGTTGGCCTTCAATGGTCCATCAGATTCCCTCTGTCATGCTGAGATGATGGAAAGTGAAACTGGCTGCAGAGAGCAATCCATTTCTTGCCCGCCTCTGCGTCTGAGAAAAGATGTATCTCCTGTTGTTCCTCCAAGTAAGCTTTCAAATGAACCCCTGGCAATAACCGGGAAAGTTTGGTGTTGGAAACATTTGCTCCACCATTGGAGCAGCAAATGTTGACCCTCTGTGAATCTGGGCCCGATGATCGCAAGTTTCTTCCAAACAGAGATCTATTGTGAATTTAAACTGGGTGCAGCAAGAAATCCCTAGGTGCCTTTGGATTGGCACTTCAGAGTAAAGTACAGGGAAGCTACCCAGTTAATTTTGAGGGTGATGAAGGATGAAAGAAAGGAGAGCTGAGAGGATCTTAAAAGAGTCCATGGAAACTCACGGGAACTTTCTTAGTTGTAGACTATTAGTTGGTTAGATCACAATTTGTATTACGTGTAGTGATTCGGCGCCAAAACTGGGTATGGAGTATTTAGAGAGACCTTTCAGCTGTTTCCTTTGGATTCTAGTATGCCGATGAAGAATTGTTGTGGTCCCTTTTTAGGTATGTCAGTTTCCATTTGCATT
>Unigene000080
TCCAAGTGGGAAGTTATATCCTCCGTTGTTTACACGAGCAAGTTTGCTGTAGTCATTGATACTGTACCATGTCTTCCGTGGTAGTGCATGTTTGAAATTCGTGGTTAGTAGGTCACTTGCCCATAGTTTCACTTTCCATTTTGTCTGCGCAGCAGGTGAATCGAAACCGCAGGTTCCCTCCCATTTCTGGCACCTTTTCCTTCTACCATGCCCTCTGCTCCTTCCCCGACTCTCATTCTAATGGCAGCTTCAATCTCAAAGCCACTCCTCTTCATAATCCTCCAACTAAACTTCACCCCTCATACCAAACAACCACCTTCTCTTCAAAGAACCCCAACCTCAAACCCAAACTACCCCTCACTTTCCTCACTCCCAAATTCCACCTCAACTGTCTCACCGTCCTGACAGAGAAGATTACAGTAGTAACGACAACGCCGATTACGTCAAAGAAGATGAACAATACGTGAGATGGTTCCACGAAGCTTGGCCTTACTTTCTAGCTCACCGAGGCAGCACTTTTGTTGTTGTATTATCCGGGGAAATCGTCTCTAGTCCCCACTTGGATGCGATTTTACAAGATATATCTCTTCTTCATGGTTTAGGCAGTAGATTTGTACTTGTCCCCAGCACACATATTCTGATTGACAAGTTGTTGTCTGACAAAGGACATAAGGCCACAGTATAATGGTCGTTACCGAATTACGGATGCTGATTCCCTAGATGCTGCGTTGGAAGCGGCTGGAGGACTCGACTTACAATTGAGGCGAAGCTGTCTCCAGGCCATCTATATCTAGCATCCGCCGTCATGGTCGTTGGCATGACTTTGGCGTTGGTGTGGCAAGTGGAAATTTTCTTGCTGCTAAGAGAAGAGGAGTCGTTGACGGTGTTGATTATGGATCGACAGGGGAAGTAAAGAGATAGACTACGTACGGATACGTAAAGACTGATGAAGATTGCATTGTGGTGTTGAGTAACGTGGGGTATTCCAGCACCGGAGAGGATTTGAATGCAATACATATGAGGTTGCTACTGCTTGTGCTTTAGCTGTTGGAGCAGAGAACTGATCTGCATTGTAGATGGTCCATACTTGACGAATCTGGACGGCTGTTCGGTTTATGACCTCAAGGATGCAGATCTATTGATAAGAAGGCTAGCTAAGCAAAGTGAAATTGCTGCGGATTATGTTGAAGCTGTTGGAAGTTGTCGTGATAAGTTTACTGCAATATTCAGAATGGCATTGGATTCGGTATGGGAATGGTGAACAAGGATTTGCTATTGGAGGTGAAGAACGCCTCAGTAGATCAAATGGTTATCTGTCAGAGTTGGCTGCTGCAGCTTTTGTTTGCAGGGGTGGCGTCCAAAGAGTTCATTGTTAGATGGCACTATTCAGGGAGCTTTGCTCTTGGAACTGTTTAAAAGAGATGGCGTGGGAACTATGATTGCTAGTGATGTTTATGAAGGAAAAGAATGGCTAGAGAGATGGATCCCTGGAATAAAGCAGCTGATAGAACCTTTACAAGAGTCTGGCACGTTGTTCGGAGGTCCGACAAAGAGTTACTTGAAGCGTTGGATGCATTCATAGTCGTTGAAAGAGGATCCATTATTGCATGTGCTGCCCTTTTCCCTTCTTGATGAAAAATGCGGTGAGGTTGCTGCATTTGTTGTTCTCCAGAAGCCGTGGTCATGGACAGGGAGACAATTGCTTGACTACATCGAGAAGAAGGCTGCATCAATCAGATTGGAAAAGCTTTTTCTGCTTACAACTCGTACTGCAGATTGTTTGTGAGGCGTGGTTTCATGGAGTGTTCTATCGAGTCCATTCCTGAAGCAAGAAGGACAAAGATCAATCTCACCCGTCGTTCCAAATACTATATGAAAGCTCTGCAGCGTGACCAAAGTGGTATTATTATTAAAAATTGACAGGAATAATCATAGTTCATCTAGTGCTTGCTTGTGTGTAAGCAAGGTAATCAGATATGAATGGAGTTGGGAGAGTTAAAAACCTTGTGATGCACATTTGATTCGTGGAATTCACATCCAATGGGAATGTATCACCGATTACAGCCCATGAGGAAGCCACCAAAGCTTGGATGCAGAAGAACCTTCCCCAAGTCTGACGCAAGAACAATAATACTCAGTATGTTCGTATGCCCTAGCAAATGATAGAAGGAAAGAAATTAGAATGGAATTGGGGAGAGAAGGTACCATGGATAGGCCAGTCAAGTGCAGCCAATCCTCATTACGGTAGTCTTCTGAACTGCTTCTGCCGTTTGTAGTAAGTGCTCGATTTGTGGTTCGTCCAAATCGGGATCACTCTGATCGATGAACTCATTGAGAAGTTCACAACATTCCCATATGCTCTCTTCTTTCTATCCAGCTTCCCATACTGTTCCCTCATTTCTTCACTTGTGAATGTAGTCAATGAGCATGAATTCCCAAAAATCTTATTTGCTTCACCGTGATATTGACGAAAATTACTGTAGTTTAATGTATTAG
>Unigene000081
TAATCGAATGAATCCATCAAACACACCCTAAAGTGTTAAACCCGCAGTCTGTATGTCACAGATGAAAACCCCTAAAACAAATCGGGAGTTTTCGTTTGTTGTTGGTGAATGGTGATGGCGGCCTTTCAGCAGTTTGTCTCCCATGCTCGCCGGCGGTCCTCCCATTTGTATTGTGTTGTCCATCGAACGCCTACAGATTTAGGGTTTTCATCTTCATTTTCATTATAGGCGTTGAGAGATTATTCTGCTCAAGCACAGCAGATGATCCAGCTCAAGGTCCACTCATTAAGCCGGTTACATATTTCAGGAAACCTAAAATTGAGAGCGAAGGAGGTCATCTCCTGCTGCACAAGGTGGGCGGAGACCAGAGACAACAGACCTCCTCCTCCTCCCCCGTGAACCCGATGCGAATGCAAATGCAGATTCTCCTTCATTGACCCGAGAAGATTTCCGATACGTCAAGGACCGACCGTCCATTTCGCCTGTTCCTACCCTTCTCGTGTAGCAGTAGCGCCTCTCCCGGAGGACAAGGTTGGTGGTGGGGAAGAAGAGAACAAGGAAGTGGACACTACTAGTAACAGAATGCTTCCAAGGAATAAGTCAACGTTGAAGATAAAAAAGTTGTTCCTTTTCCAACCCTCATCAAACTCATCAAAAAAACAAAAACCTCTACTCGATCTGCAAGAGGCCATTAAGGAGGTCAAGGCCAATGCCAAGCGAAATTGATGAAACTATCGAAGCACATGTTAACTGGGTGTTGATCCAAGGCGAGGTGACCAGATGGTTCGTGGTGCAACGACCTGCCTCATGGTACTGGAAAGGCTATAAAAGTAGCTGTCTTTGCTGAAGGGCAGCTGCAGAAGAAGCTAGAGCTGCAGGAGCTGATATAGTAGGCGGAGATGAGCTTATCGAGGAAATCAGGAAAGGTGGGGGCAAACTCAATTTTGACAAATGTATCTCAACTCCTCTTACATGCCTCGTCTTGGAAAGATAGCAAGGATTCTTGGGCCTCGTGGTTTGATGCCAAACCCCAAGTTAGGTTCTGTGACCAGTGATGTTGCTGCAGCAGTTACAGATGCAAAACGTGGTCGTATTGATTTCAAGATTGACAAAACTGCTATTGTCCATGTTGGTCTTGGGAAGGTGAGTTTTACAGAGGAGTCTCTGCGCGAGAATGTTGGTGCATTGTGAATGCTCTTTTGCTTGCAAACCGTGGGCTTAAAGAAACCTCAAATATGCTGGCTATGTCAATTCCTTCTCGTTATCTAGCACGATGGGCCCTGGTTTCCTGTTTCAGTACAATCACTATCAATGGCCGCAGATCATTATAATAAATTGCAACTGAAGTGATGGTGTAGCGGGTTTCGACATGTTAGTCACCGAGATAGGCGGTCTAAACATACCTATACTAGAGCAGATACCAACTTATTGTTTTTTGCCCTGTTGGGGGATAAAATGTTTCAGTTGTTCTTACTGGTTTTCATTACCAGTGGAATTCATTGATGTATTTCACTTGCAAAGATAGTATTAGAGTGGTTCATCCAAGACATTTCTACGAGAGGGGTTTATCGGAAACATTA
>Unigene000082
GCAAAATGGCGAGCAACCAGCTAATGGTCCCGTAGCTACTGATCTTGAGCATGGTGATGCAGTGCAGGCTGCCATGTTGGGTTCAGTAGAGTGCTTGTACTGGCAAAGCCGGAAGTGGGAAATTTGGTTATTGGTACTATTGCGCTTTGATTTCTTCCACAACAAATCTTTGATTGTAGCCGAAATTTGGGGGAAAGATTATAGACATAGTTTCTGGAGATATCAGCACTCCAGAAAAGCAGTCCCAAGCTTTAGATGCTGTCAAGAATACTATTTTGGGTATTGTCCTCATTGTTGTCATTGGTTCCCTTTGTGCAGCACTTCGGTCATGGTTGTTTTCATCTTCTAGTGAAAGGATTGTTGCTCGACTACGGAAAAAGTTATTTAGTCACCTAATTAATCAAGAAATAGCCTTCTTTGATGTTACTCGAACTGGGGAGCTGTTAAGTAGGCTCTCTGAAGATAGTTCGATCATAAAAAATGCTGCAACAACCAATCTTTCTGATGCACTCCGTAGTCTCACTACATTTATTGGTCTTGGCTTCATGTTTACAACATCATGGAAATTAACATTGTTGGCTCTGGCTGTTGTGCCAGTTATATCTGTTGGTGTACGTAAGGTTGGGCGCTATCTTCGTGAACTTTCGCATAAAACCCAAGCTGCAGCTGCCTTAGCTGCGTCAATTGCTGAGGAATCATTTGGCGCTGTACGTACTGTTAGATCTTTTGCTCAAGAGGACTATGAAATATCTCGCTACTCTGGGAAAGTGGAAGAGACTCTAAAACTTGGACTCAAACAAGCTAAAGTAATTGGCTTCTTCTCTGGAGGACTAAATGCGGCTTCCACATTATCAGTTACCATTGTTGTAATTTATGGGGCTAACTTGACAATAAGAGGTTTCATGACCCCAGGAGCTTTAACATCCTTCATTCTCTATAGCCTCACAGTTGGATCCTCGGTATCTTCCTTATCAGGTTATATACGTCAGCAATGAAAGCGACTGGAGCAAGTAGAAGGGTCTTTTTCAGCTTTTGGATCGCACATCCTCCATGGCAGTATCAGGAAACAAGTGTCCCTTGGGAGATCAAGATGGAGATGTGGAATTAGATGACGTCTGGTTTTCTTATCCTTCTCGCCCCAGTCATATGGTGCTTAAGGGGATTACATTAAAACTGAGGCCTGGTTCAAAGGTTGCCCTTGTTGGTCCAAGTGGTGGTGGAAAAACAACGATAGCAAACTTAATCGAGAGGTTTACGACCCGTGACGGGAAAGATTTTGATTAATGGGGTTCCACTTGTAGAAATATCACATAAGCATCTTCATAAGAAGGTATATGTGGAAGACACCACACATCCAAAATTCATTAAGAAGCTAATGCGTTTTGTGCATCAGAAACATCAAGAATAGAGAATGACTCCTAAGACTCACTCCAACCCAGAAAAAACAACTTACCAGCTAACCTTTTCGACCGACATAAGGAGGTTTACCCAGCTCACGTGATTCTTCACATGTCCGTCATAGTCCGTAACACAACGACAGACAGAAACTCTCCTCCCCTCTCGATTCCCTTCGATTCTCTCTTCATCCCTGCTTCTTACGTTTCTCTCCCCCGCCATTTTCATTCAATTTTCTCCCAATTTCTTTGATTCCTCTTTGTTTTAATCGATATCACCCTTGGATTCCCATCAATTCACTGGATTGAAGAAGAATAAGGAAAATTCAGATTAGCATAGTGAGCCAGGAGCCAGTTCTATTCAACTGTTCCATTGAAGAGAACATTCATATGGTTTTGATGGTAAAGCTAGCAGTGATGATATAGAAAATGCAGCTAGAATGGCTAATGCCCATGAATTTATATCCAGTTTCCCAGAAAAGTATCAAACTCTTGTTGGAGAACGCGGATTGAGACTGTCGGGAGGTCAGAAAAAAGAATAGCAATTGCAAGGGCATTGCTTATGAACCCTAGAATTCTTCTCTTAGACGAAGCCACAAGTGCTCTAGATGCTGAAAGTGAATTCCTTGTACAGGATGCTCTGGATGCATTGATGAAGGAAGGAAACGTTCTAGTCATAGCCCACAGGCTTTCGACTGTCCAAAGTGCAGACACCGTGGCAGTGGTATCTGATGGTCAGATAGCTGAAAGCGGCAATCATGAAGAACTCCTGAGCAAGGATGGTATCTATACAGCATTAGTAAAGAGGCAACTGCAAGGCCCAAAACCGAGCTCTAGAATGTCGTTTGGCACAATTGCACCCGTTCGGCCAAAGCCCCTTTTCGGATGAATCACTCAGTTAGGAGTTCGGAAATGATAGCCACGTGGTACAGAGCAAATGAGTTAATTTCATTGCCGGAGATGATATTACAGATAGTTCCACAGACTGTAAGGATAATTTCTTTGAGATCCATGTAATACATGGAAGTATCTCATAGTCATAGTGTGCATTGATATGTGAATTATTTGGGTTCTTGTTTTGAATGATTTCTATTGAGCCTAAACCTTTTTCATTTTAGGGCCCGTTTGATTACCCTGGAAAATTTTACGAAAATCAATTTGCAGGAAAATTGATTTTTTGTTGTTTGATACAGACATGAAAATTTGTTTTCGA
>Unigene000083
CACTTTTTCTCTCTCCTCTCTGCTCTCTCTAGCTACCGGATAAAGATACACATACACACACATACGCACCTTCACCACACACATACAAAAACCTTCTCTCTCTAGCTTTTGCTCTCATTTCCTCAGACAAAAACCCTATTCTCCCTCTCCTCCTCTTACTCTTCACCTCTCTCGAAACTCCTTTCATGGTGGTTTCCCAAACACAGAATTTGCAAGAAACAGTGCGTTACAACTCAGCCACTGCAAAAAGCTAATAAGAGAGCTGACAAACATCCGTTCAGTTGGACAGTGACAGATCAAGAAGCTTAAAGACCCTTTCCATTAATGCAAAGTACGATTCACAGTTTCTTGTTAAAGATAGTATGAAAGTAGTGCCATGGAGAGGAGGAGATTCATAATCAGAAGATGAGAAGAGGAGGTGGAGGAGGTGGTGGTGGTGGCGGTGGAGGAGGAGGAGGAGCGGAATAGGAGATTACAGCAGTACCAAGACGAAGACGAAGAAGATGGGTCAGAAGAATTGCACTCGAAAACCATCGAGAGTAACCGTCTCCGAGCGTGGCATTCTTCGAGGATATTTAGGGTTTCAAGGGCTTCCGGCGGGAAAGATCGGCATAGCAAGGTATTAACCGCCAAAGGGTTGAGGGATCGGAGAGTCCGGTTATCGGTCTCAACAGCGATTCAGTTTACGACTTGCAAGACAGGTTGGGAGTTGATCAGCCGAGTAAAGCAGTGGAGTGGCTGATTAAGAAAGCTGCGGATGATATTTCTAAGCTACCTTCACTTGAGAGCAAGTTCCCTGACAACCCTAGCTATTTTAGCGAGGATGACAAGAGGATTGTGCCTTCCACAAGAGGTGGATTTGAGGTTGAATTAGAGAATGAATCATTGTTTCAGAAACAGCAGCTTGCTATTTCGATGTCGAAATCGGCTTGTAGTAGTACTTCCGAGACGAGTAAAGGTTCGAGATCGGAGAATCGGTTGAAGGCGAGAGAGCGCGCGAGGGAGCGAGCTGCGAAAGATAAAGATAGAGAGCAGCAGATTGATGAATCTCAGCATAATTCGCAGAATTCTTCTTTCACGGAACTTCTCACTAGTGGCGGCGGTGGCGCCGGTGGTGGTGGTAGTAATCATAACCATTCGCCTCCCCCACGGGGTTTTTCCTCAAACAAGCGCGACACCATTCGCCACCGGCGTCAATGGACTACTTCTCGTCGGGGCTATTCGGGCAGTCTTCGTCTTCGAGGAACCAATTCGCTTCGGCATTTTCACCCCACTTCGGAGTGACAATGCCGCCGCCGTTTAATCTGGCAAACGAGCAGGCCGGCAGAGCCAACACCCGGAGCTTCAGCATCTCATTTTTGTCTGATCATCATCTCATACAAGGCGAACAACCCGGTAGTGCCGTGGCGGAACCGATTACAACCTCAATTTCAGCATGTCATCTAGCCTTGCTGGTTACAATAGGGGGACCCTTCAGTCCAATTCACCATCTCCCTTACCACCACACCTCCAGAGATTTGCTTTCCTGCTGATGGATCGAACTGTTGTTCTGTGTGGGAATCCTACAAATGCGGCTACACCAACAGCAGCTGAGAATCATCAGTTCCCCTTGCAGCTCTACTATGGCGATGGGAGTAGGCATTCTGACTCAAAGGGGAAAGATAAGCGCTGAGAATCTGTAAGTAGAACCCAATGAACCTTGGAGAGTGGTCTGTCTTTCTTCTAGCTCCAGCTGAAAAGACGACTTATTTTGTCATTCTAAATTATTGAATTTTCTTGATTGGTGATATCAGTTGGAGTGGAATAGTACATTTAATGATTGATATGCATTCATCAAGTGTTTTATGATCTTCACTTGGAGGAGTAGATTTTT
>Unigene000084
AGCCTCACCTGCCTCCTGGTTCCGTTTCCACCTAATGATGAAGAATTAATCACCTTCTACCTGATCAAGAAGGTTCTTGATTGTACTTTCCCCTGCAGAGCTATTGCGAGTTGATACTCAACAAGTGCGAACCATGGGAACTTCCAGGTAGTAAAACTTAAAACATCCAACATAAAGTCAACATTTTTCATGGAGTTAGGCTCTTTACTTCTATATGTTCATCTTGTACAGGGAAAGCAAAGATGGGAAGAGAAAGAATGGTACTTCTTTAGCCTGAGAGACAGAAAGTATCCAACTGGTTGGAGGACAAACCGAGCTACTGAAGCTGGGCTATGAAAGCAATGCGGGAAGATAGGGAGATTTACAGTTCAAGAACTAACTCACTTGTTGGGATGAAGAAGACTCTGGTGTTCTATAGAGGAAGCACCAAGGGTGAGGGAAAAGCAACTGGGTCATGCATGAGTACCGCCTTGAGGCAAACTCTCCTACCATACCTCTCTAGGAGCTCAAAGTTAGTTGAAAACTCGAAAGATAAACTCAGACTTCAACCTTCTTCTTCTTCTATCCATAATTGTGTAAGTTCTTGTTAATTATAAGACCCATACTATATAATATTTCCTTTAAAAGAGGAAAAGCTTTGAAAGCATTTAAAGCAATTGCTTTCTTGAAGATCAGGACTGAAAATAATATTCATCTCTGCAGCTTTAAAGATGGGTTTAATCTTACATGTCAGTGTGGCGCAGATTCTGAAAATTATTCATCATTTCTTCACATGCGATAATGGTTATTGTTTTGCTTTTTAGAGCTATCATCCATTGGTGTAATCTGATCATGTTATATCTGAAACAGTACGTACAAGGACTATCTTCAAATGAGCTTTTCGTGAAGGGTCATCTAAAGCCATTGGTTTTTATTTCTCAATTTTGCATAGTGTTCTCAATTTTGTTCTGATCATGGAAAAGGGTTTTGACATGCTGCTTGCTTCATCGAATGTATTCAGTTGTAATTTGTTAGATATGGATGATAACGTGTTATTGGGTACAATAATGTATGTTAGTTAATTCTGTTACTCATAGAGCCTTGTTTGGTTTGTGTTCTGTGATGTAGGAGAGTGGGGATATCAAGGGTGTTCGTCAAAAGTGGAGCACTGCCCAGTTGGTGGTTCGCATGGCGTTGCGGGAAGCAAAGAAATCGCGTCTTGGAGCGGGAACCGGGAGCAGTAACTTACTCCCAGACGTTGGATCACCATCATCAGCATCAGATTCGATTTCATTACCGCCACTCCTGGAGTCATCTCCCTACACAGGTCCATCAAACTACCGTCGACAGTTGCTCTTATGATACCAAACCCTCAAGGGGAGCACGTGCCCTGTTTCTCCACAGCTTCTGCTGCACATAGTTTCAACCAACACGCTTTTATGAATTTTGTGCTGCCCCAACCACATTCCATCATTAATGGCGATGCATCGATGCATTTTGGAAGAACGATGGAATGTCAGGGTTCCCAAAGTCTCAGATCTCTGCAGGAAAATCTCCAAGTTGCCTTTCTTTTTCTCTGGCCGTTGCCACCCATGCAGTCTGCTGGGACTGACGACATGGTCGGTGTTTTGCAGCTCTGCGAGTAATAACTGGCTGGCGACATCAGGAGAAACCAGAGGGTAGAAAGGAGGAGCTTGAATCTGGGTCCCACCTGAGCTGATTGTATGTGGACTTACTGACTGTAAGGGCATCACGGAGACTTCCATATAATAGGGTTTATGTTGTCTGGT
>Unigene000085
AGTGAAAATAGGAAGCCGAAGAATATTTTAACATTTTGTTCGTCGGCACACACTTTCCTTTCCTTTGCTTGCAAAATAAAACTTCAAACCCACGCCCCTCCTCTTCTTTATCTACCAACAAACACACCACACAAATCAAATCAAACTTCATCCAAACCGCTTTTTGACAAATTTTCTCCAATCCTCCACATTCACCTTGAAAAGAAAACCGCCATGTCATTCGAAGAGGAAGAAGAAGCATACGAGCACACATACTGGTGGTCCGGGAAGTCACCGTGTACAAAATCCCACCTCGATCCTCATCCGGAGGATACAAATGCGGCGAATGGTTACAGTCCGACAAGATCTGGACGGGTCGTCTCCGTGTGGTTTCATGTAAAGACCGGTGCGAGATCCGGCTAGAAGATTCCAACTCGGGCGATCTGTTCGCGGCGTGTTTTGTGTTACCTGGACAAAGAGAGAACTCGGTTGAGACAGTTCTTGATTCGTCGCGGTATTTCGTTTTGAAATCGAAGACGGGGCGGGTAAACAACGCGTTTATTGGGCTAGGTTTAGTGAGAGAGAATGAGGCGTTTGATTTCAATGTGGCGCTTTCGGATCACGAGAAGTATGTGAAGAGAGAGATTGAGAAGGAGGACAGGTGGATGTGAGTGATGATTCTCATATTGATATTCATCCTGCCGTTAATCATAGATTGAAGGAAGGGGAAACCATCCGAATAAATGTGAAGAACAAACCAGCTAGTGGAACTGGCATGCTTTCAGCTGCTGGATTATCAGGAAACACTTCGCTAGTGCGAAACCTAAAGCTGTGGTCCTCCCACCGCCATCTAGGGGGGCTGTAAAACTTAGATCCCTCTTCCACCACCACCAAATGATCCTGCTGCAACTAGGATGACTTCTGGAGGTCTTGGTATTCAGCTCAAGGGTCCCAAGGAAATACAAAGCGTAGCCCGGATCCTCTTTCAGATCTTTCTCAGATTGAGAGAAGCCTTCCATCCAAACTGGATCTGAATCAGCAAAGAGCACCGCATCAGGGTGGGCAGCATTTTAAATTTATGTGTGACTGGGATACTGAGAGGTTTTCATATTTGCTCCCTATCTTCTTCAGAGGAAAATAAACAAAGGGGAGGAAATGAGCAGGGGTGGAAGAACAAAGAAACGGAAAAACAGAGAGGAAAATATGATTTTCAAAGAATAAAGAAACGTGTTGCATGATCTCCGCGTGTATTTTAACCAAGAACCTTGTACCTTTATATATAGAGCATGTACCCTATCTAATTTCCATGAGATTGTGAGGAGGAAAGTGTGCGGAAGATGAACAATAGGTGCACCTATTGCAGCGGAATGTTTGGATAGAGAAGCTTGTAGTTCTTTATATAGCCTGTGTGCCCTGTCTAAATGAGTTATAAAATGTGTTGTA
>Unigene000086
AGCGAGAAGAAGAGATGTCGGTAATGATAGTAACCAGTCTTGGAGACATCGTTGTTGATTTGCACACAGATCGATGCCCTCTAACACCAAGAACTTCTTGAAACTCTGCAAAATAAAGTATTACATGGGTGTTTATTTCACACTGTTCAGAAAGATTTTACCGCACAAACAGGTGATCCAACTGGAAAGGGTTCTGGCGGCGACTCTGTATACAAATTTCTGTATGGGGATCAAGCCCGCTTTTCAATGATGAAATTCATCCTGACCTAAAGCACTTAAAGACTGGAACAGTTGCCATGGCCAGTGCTGGTGGAGAACCTAAATGCTTCTCAGTTCTATTTCACATTACGTGATGATCTGACTATCTTGATGGAAAACACACGGTATTTGGGAGGTTGCAGAAGGGTTGGATACCCTGACAAGAATAAATGAAGCATATGTAGATCAGAAGGAAAGACCATATAAAAATATCAGAATCAAACACACTTATATATTAGATGATCCATTTGATGACTCTCCAGCGCTAGTAGATTTTATTCCTGATGCTCCCGAAGGAAAACCAAAGGATGAAATTGATGATGATGTACGGCTTGAAGATGATTGGGGCCTTGGACGAGCAATTAGGTCCATCAGAGCTTGAGGAGATGCTACGTGCGAAGGATGCACATTCTAGCGCAGTTGTACTCGAAAGTATTGGAGACATCCCCGAAGCTGAGATCAAGCCCCCTGAGAATGTCTTATTTGTTTGCAAGCTCAACCCAGTTACTGAAGACGAAGACTTAATACTATATTTTCACGCTTTGGGACTGTAGTATCGGCAGATATAATTCGTGATTACAAGACTGGAGATAGTTTGTGCTATGCATTCATGAGTTTGAGACTGTGGAGGCTTGTGAACAAGCTTATTTCAAGATGGATAATGCTTTAATAGACGACCGAAGGATACATGTAGATTTCAGTCAAAGTGTTGCTAAATTGTGGTCGCAGTACAGGCGTAAGGATAATCAAGCGACCAAAGGAAAAGGGTGTTTCAAATGCGGACTCTTGATCACATTGCCAGGGAGTGTTCTGGTGGCCCTAGTAGCACAAATCAAGCTCCTAGATACACCTTGAAAGACGACAACATCCAGAGTGGTGGAAATGGTAATTCAAGATACGAAATGGTGTTCG
>Unigene000087
TGTTCCCCCCAACTAAACATTCTTTGCCTACAAAGTATCTCATTTGCGCCAATCATGCCTCTGATTTCTCACTCAACAATCCTATTGCATTTTCTCTTCTTTCTTTGCATTCATATTCATATTCACCTGTTTTCTCGAGATCTGTGAAGTTGTACATGATCTCTTGAGCTAGAGTTTAAGCATAATCGAGAAAAATGAGAATTCATGTGTGTGTGTGAGAAGCTCAGGCTACTGTGATCTGTTGTGCTGATGAAGCAGCTTTATGCGCAAAATGCGACGAGGAGGTTCATCAAGCTAACAGACTTGCTAGCAAACATCAAGGCTTCTCCTAGATAGCCTCTCCCACAAACTACCTCGTTGCGATATTGCCAGAGAAAACGCTTTCATATTTTGTGGGAAGATAGAGCACTGTTTTGCCAGGATTGTGATGAGCCAGTCCATTCTGCTGGCAGCATTGCCAGTAACCATCAGCGACTTCTCGCCACTGGAATCAGGTGGCTCTAGGCTCTAAATGTTCCAAGCCTGTTGAAAAAATATGCTTAGAACCTCCAAATCACAATGCGCAACCACTCCTCTCCACTCACATCTGCTTGCACATCTCCTTCTACATGGGCCATCGATGATTTGCTACAATTCTCTGATTTTGAAAACAATGACAAGAAGAAGCAGCTGGATTCGGAGATCAATTCGAATGGTTATCGAATATTGATTTTTCCATGACCAAGTTCCTCAACAAGCCCTGGCGGCAGCAGAAGTTCCTCAACTTCCAGCTCAAAATCAAGCAATGCTGGCTGCATAGAATACCCAAACCAACTTGCCCAACAAGAAACCTAGAATTGAACTATCGGACGATGACGAGTACTTCACTGTCCCTGATCTCGGTTAAATGGTAGAAAAACAGTAAGGGTGTGTTTATTCATGGAAATTTACTTTTCCGAAAATCAGGTCAAGTTATTGTCGTAAGTTTAGTTTTTAGCTCTGAAATTTTCGGAACACGGAATTTCCATGAATGATTATGCAAGTGTACGTTTACACCAGAATTTTAGGTATGGTATGAGATGAACTCTGTATATTTCATAAGTTTGTATCTGTTTTGACATAATACGGGGTGTATATGCATCATCTCACATGATAATTTTAATTGTTATTTTCATGTTGTGTATGGGTTGACAGGGTTAATCCGGAAAATGGATACTCGTTGGAGGGCATGTTTTCTGATGGGCAAACTACCAGGACAGGAGCAATTATGTACAAGGTCCGGATTCAATTTTAGTGTAAACCCTAAATAAATAGTATTTGTT
>Unigene000088
AGTAAATAAAACTCTTAAAAATCGAAAGAATCGTCTCCTTCCCCACTTCCAATTCCAACCCATTGTCAACTCGGTAACCTCGATCCAACACATGTGGATCTCTCTTCTTCTTCTTCTTCTGTAGAACATACTTTGGTTTCTTCTCCCAATAGGGAAGTCTATGGGAGTCACTGACTTCCATCGATTGGCATCATGAATCTTATCCACGTTATCGAGATTTCACACTTCTTCCCCTCATTGCTCTGTTCTTCCCTTCCTTTAGATTCTTGCTGGATAGATTCGTTCTCGAGAAAATTGCGAGGATCGTATTGCTGAAAAGCATGCACCCAAAGGATGGTGAAGTAGAATGGAGAAAGAAACTTAACAAGTTTAAGGAGTCTGCCTGGAAATGCATTATTACCTTTCAGCTGAGGTTCTGGCTATTTATGTTACATATGATGAGCCTTGGTTCACTAACACCATTTATTTTTGGGTGGGACCTGGGGACCAGATTTGGCCGGATCAGAAGATAAAATTGAAACTGAAGGGATTATATATGTACACTGCTGGGTTCTACACATACTCCATATTTGCTTTGATGTTCTGGGAAACGAGGCGTAAAGACTTTGGGGTGTCAATGTCTCATCACATTGCAACTGTGGTTCTGATTGTGTTGTCGTACATATTGAGGTTTGCTCGTGTTGGTTCAGTTGTTTTAGCAATTCATGATGCAAGCGATGTGTTTTGGAAATCGGGAAGATGTCTAAATACAGTGAGTGGGAAGCAGTTGCCAGCATTTCCTTTTTGCTCTTTGCTTTGTCATGGGTTGTACTTCGACTCATATACTACCTTCTGGATCCTTTGGAGTACAAGCTATGAAGTTCTACTTACATTGGATAAAGCAAAATGCGGAGCGGATGGGCCTATATACTATTATGTATTCAATACACTATTGTACTGCTTACTAGTTCTTCACATTTATTGGGGGTGCTGATCTTCCGAATGCTCGTAAAACAAGTCCAGGCTAAAGGCCAGCTAGTGATGATGTCCGATCAGATTCTGAAGATGAAACGATCATAATGATTGATATTTGGTATAGAGTTGTTCAAGTCATGTCAAGATCAACCATATAAAATTCTGTTGCAGCTTGATGTCCACACCATTACGTTAACATGTAAGTTTCATCAGATATACTAGTGATGAGAACCCTAATGATTGAAGGTTTTGCATTATTGTTTGGAAATGGACTTAAAGCAACATAGAAGGGATAGTGAAGATGAAGACATCATTTAGGATCTGATTTGTTACCCCTATTCTGGGTCACGTTCTGTTAATCAATAACACGTGATTGTAATACTTGTTCCATTAGGTTCAAGCCCCAACCCAACTTTGTACACGGTAGAATCCATTTGTTTGATTAGAACTTGTCTTAGAACCCTCTTTTTTTTGTAA
>Unigene000089
CATTACCCTTCATTAAAGTAATAAAGAGACAGAGCACCAAAGTTCTGTAATGGGGGTCGGCTGAATTTGCTAAAGCTTTGAAATTTTAGTAGTTATGGTGGTCTTTATGGAACTCTTTCAAGGATTATGTGAAGTGTAAAGGGGAATATGGTGCAATTTCGGATTTTATGATGGAACCAAACCAAAACAGTGTGTTCAACAATGATAGAATTATGGCTTCTGCGTCGAATTCGCGGGCTATTTCGTTTCAGTCAGGATAATGAATAGTGACTCTGGGATGATACCATTTGGAGCTCTGTTGGGATAAATAATACAGCAGGGATTATTTTTGCTGGTAGTGGAAATGGAAATAAGTAAATGATGGTAGAAATCGTGGAGGAATTCGGTTGTGAGTTCTCCTGTGGTCACATTTTTGATTCGGGTGCGGGGAGCAAGCATGATGCTGGGTATGCTGTGAGTGGTCTGTGGAAGAACAGGCTAAATTGGAGGAAGGTCTTGTCAAGTACCGCCAATGAACCGAATATAATGGAGGTACGTTAAGATTGCAGCCTTTATTACGTGACAAAGCTGTACGAGATGTGCTCTGAGGTGCCGATGGATGACGAATGAGAGTGGAAAAAGAAGAAAAACAGAACATTACTCTGGAAGGAAGATGAAAGATAGAAAGGAAACATTTATGGAGTCTTCTTTGAAAGCAAATACATCACCATTCAACCACTGAGCATGGGGTGTTATTCTCTGTTGAAACCATATGGACCCCAACATCCAGTTTCTTCTGAAGTTATTGATACAACGAAGCATCTTTTGGATGAGAACATGAAAGTTTTTAACCAGATCACATCTAATTTTACGACATTCAAGATACAGGATAACATTGATCTTTTGTGCCGCTCAAGGAAAAACATTGCTGACATATTGAAAGAGATGAGAGAGGTACCTGGTATAATGAGCCACATGCCACCGTTGCCTGTATCGATCAATGAGGAACTAGCTAATGCTTTTCTACCTAGTACATATCAGGCGATGTTTGGTATGCCTCGGGAGGTCCATTTAAAGCAAGAGCCTAGATGTTGATATTATTTCCAGAGGATAAGGACTCATTGGTTGAGGTGCACTTTTTAAGTTCAAGAATCTGGCAAGAACGCTGGAAGTGTACAGATGAAAACATATCACACTGTGAAGATGGATAAAGAGTCCAGTAATATGAGAATGGATTTGTAAGTCCAACCTGGGGAGCCCAAAGTGTACCAGTAATTGAACTCAAGCACCAGGTAATAAAGAGTGAAAAGCCACTTTCAAGTTTATACCATCTCTTGGTTTTTATGCATTTTCTGGCTTGAAGTTTTTGTAAGTTGTGATTGAATCAG
>Unigene000090
AGTTGCCATTCAGGCTGTTCTCTCCCTATAAAGCAGGGACGTACAACTGGTATGGCGGATTCTGTGATGTGTTACCCACGTCCCAATTTATGAGGTTATGCTCTTCCCCATGCTATCCTCCGTTTGGACTTGGGTCGTGATCGCACCTTCCTGATGAAGATCCTCACTGAGAGAGGTTACAGTTCACAACAACAGCAGAACGGAATTGTCCTGACATGAGGGAAAGCTTGCATATGTGCGCTTGACTATGCGAGTAGCTTGATAAAGCCGAGTAGCTCATCAGTTGAGAAGCTCTGAGTTGCCTGCTGGCAAGTTATACAGTTGGAGCTGAGAGATTCCGGTGTCCCTTCTATTCCAACATCCTGCGGATGGACTGCTGGATCCACGGACTACCTACAACTCCTCATGAAGTGTGATGTTGAGATCAGAAAGATCTCGGTTGAAAAGTGTGCCAGGGGTGGTTCCCCTTTGCCCTGATTGCCGTCGTATGGAAAGAAATACCGTCTTGCCCAAGCAGTCTGAAGATAGGTGGTTCACCACCTGAGAACATACCGTTTCTGTATTGGAGGATCCATTCTTGCTCCCTAAGTACCTTCCACAGAGTGGATCTCAAAGGAGAGTAGGATGGGTCTGTCCTCATTGTCCACATGAATGCTCTGATCTTCATCGTATGTGTGGGTTTCTTTTTTCGGTGTATTTTCGTGTAAAGTTTCGTTGACTTGTTTCTTCAGAGAAGTGTGTGGAGAGGTTAATTTGTGGGGAGAGAGTTATGTATATGTTCGTCACAGCTTCTCCAAGTCAAGAATATATGTACTCTTGTTAGTAAAGGAGTTTAAGGCCAAATCTTGATTTTCATGGCTACTTTTAGGTGTGGAGCACAGACGGACTCTTATTCATCGTCTCCTCAATTTTTGTCTGTGTTTGGCCCTATTAGCGTGTTTTAGAGGTAAAGGAGAGAACTTGTTTTCCTTTTTATTTGTTTTTTCCTTTTTCTGGGATTTCTGT
>Unigene000091
TCCTTGCAATGCTAGTTTCTCTTAGTTTCCTGTCAGAAGCCACTGGTAACGATAACTATGCATCACCAAAACCTTTCTGGCACAATTACCAGTACAAATCTCCACCACCTCCTACTCCCATTTACAAATATAAGTCTCCACCACCACCAGTCTATAAGTCAACACCCCCACCAGTGTATCACTCACCTCCGCCACCAGTCTACAAGTCACCACCTCCACCAGTTTACCACTCACCCCCACCCCCAGTCTACAAGTCGCCTCCTCCACCAGTGTACCACTTACCAACCCCGCCAGTTTACAAGTCTCCGCCACCCTCCGTCTATAAGTCACCACCTCCACCTGTATACCACTCACCTCCAACTCCAGTATACCACTCACCGCCACCACCAGTCTACAAATCACCACCTCCACCAGTTTACCACTCACCCCCACCCCCAGTCTACAAGTCGCCTCCTCCACCAGTGTACCACTTACCAACCCCGCCAGTTTACAAGTCTTCGCCACCCTCCGTATATAAGTCACCACCTCCACCTATATACCACTCACCTCCAACTCCAATATACCACTCACCGCCACCACCAGTCTACAAATCACCACCTCCACCCGTGTACCATTCTCCACCTCCTCCAATCTACCACTCACCACCCTCACCAGTTTATAAGACTCCCCCACCACCAGTGTACCATTCACCTCCTTCGCCGATCTACCAATCTCCACCACCTCCAACCCCTGTGTATAAGTACAAGTCACCTCCACCTCCTATGAAGCACTACTGGCCACCTCATCCAATTTACAAGTACAAGTCTCCACCCCCTCCTCACCACTGGTGAGCTACACGAAGGCAAGAGGAACATTTTACATCTTAATAGCATAAGCAAATATAATATCTTACTCTAATAGATGAACAAAAGAAGCCTTCCAGAGTGTGATTCTTGTTTGTTGTCTTGTTTGATCCTTGTAAGGGCAGGAAAATGGATTCTCATTACCTACTTCATGTAACATGTGTGGTGGCATGTGCTTGTTTACATGATTCACATTCTTATT
>Unigene000092
CGTGCCATTCTTGAACCACCATCACTCTTTCCTGGGTATCACCTCCTACCCGAACTTGTACTCGGACTCGATACTACCATTTCAAGAGCAAGGAACCTTTCTTTGATCTCCGAGATGATTAAGCTTACCGTGCTTTCCTGTCCGCCCTCGCTGCCGCGGATGCTGCTGAGGCTCGCTCCACCCGCCAGCAGCGTCGTCATTCGCTCTGGATACGGAAACGGCACAGCACGGCCACGGTACGGCAGCGGCACTGCACACCTGATGTCTCCTCGGCCCAGCTGTCTCCTCTGCCCCGTTGTTCTCGTCCCTCTCCCAGCGTCCCTGCTGTCAGCAATCCGCTGCCGAGACCACATCCCACCCCTTTTGCGGTGGTGTCTTCCACCCCCATTGCGTCCCCAGCTCCTCCCTCCTTCTCGCGCTGCGAGAGCTCCATCATTCCCTGAGGTCCCTGCCTCGTCGCCCCGCTGCCTGTTCATCGCTCCTTGACTACGGCAACGTTTCCCCCGTCCCTCCGCCCCGCCGCGGTGTCTCCAGCTCCGAGTTGTCCCCGCTCCTCCCACCCGGGCTGCTGAGGCGTCCCTGTCCCCCCGCGGTGAGGTTCCCTCCTCCGCACTCCTGTTCTGAGACCACCTCGTACCCCATCGGGGCGGTGTTCTCAACCCTGCCGCCAGCTCCAACCCCCCTGCGCCGATAGCTCCACACTCTCCTGGGTCCCTCTCGTCGCGCCGCTGCCTACTTCAGCGCCTTGATACGGCAACGGTTACCCCTTTCCTTCCGCCCTGCAGTCGGGCTCCACCCCTTGCTGTCCCTCTCCTCCACTCCTCTCCCGCGAGGCTCATCTACGCTCCTGAGGGTCCCTGCCTCGTCTGCCCTGTGCTGAATCTTCCAGCGCTCTTGACTACGGCAACGGCTACACGTCCCATCTGCTCCCGCACTGCTAGAGCTTCTCGACTCCTCTCGGCGCTGAGAGACCCCTGCCTCGGGCAGCTACCCTCCAGCTCCACTACGCCCCCACAGGTTTCGTTGGCCTCCTCCAGTACCCCTTTGGCACTGGTGCTCGATCCTCTCCCTCTTAGGGCTCCAAACCTTCTAAACCCCAGCGGCGGCACCCCCACTGGCACCGGTGCCGCCAACCGGTGTCACTGCCTCCCCTCCGGCACTGGCTCGGCAAACCCCGGAACCACACCGCAGCGAAAACCCCTCGTTCACTACCGCGCCCAGGTCTCACCGGCACGCTTCTGACTCGACCCCTCGCTCGTCACCAGCGGCGTTCCAGTCGGCACCACCGTCTGCGCCGTGTCGACCTGACCAAGCCACCCCCGCTCCTCGGCCCCTGCCTCCAAGACAAGTTTCACCAACCGTACCCCCTCTGAGGTTCCCACGTGGTCACCGATCCCCTCGTCTACCCGCGGGGTGGCTCACGCGCTCACCCCGTTACACCAGGTCGTCTCCACAACTACCTCCCGATTACTCGACCGGCGTCATTACCAAGGCGGGCGCCTCCTAACCAAGCCCGCTGGCTCCCCACCCACCGGCCCCGCGTGGAGGGCAAGCCTTCTCGGTCGTCGCCTCCTAACGAGGGTCTACCCCACTGGCCCGGCTGGTGGCGACAACCTTCCCTCACCGTCCCCGTCGGTGAGCAGACTTATACACCACTTGACGCCATCAGCCCCATACCCGCTACGTTACGTCAATCCCCTCATTCCGGCTCCCCGCGTCCCCGTCGGTGAGGAGGGCTAACCCCCCGCCCGCGCTGCGACAACCCTACCCCCTGTCCCTGCTGTCGGCGACAACGCCTACCCCACCTGCCCCTTCCTTCTTCACGCTGTTTCACTCCCCTGGCGAGCATATCTACCCCCGCCCTGCTGGTGGTGATGTCGCGGTCTAGTACTTCGCCGCTCCTTCACTGTCACCGTCACTGCAAGGAGACCTTCACTGTCCCGATGCGAGTACACTCGACCCCCTACTGAGCATCCCACTGTCCGCCGCTTTGGTGAAGCTACCCCTAGCCTGTCCCGCTTCGCCTTTCTTTCTCCACCCCTGCCGGTGAGAGTCCTACCCGCTGGCCCTGCTGGCGGCTTTCCACCGTGCCCCTACCCACCTTGTAACTGAACCGCCCCTTACCCTGTTGGTCCCACTGGTTCTCTACTCTGACAAGCTCCTACCCACTGGCACCGGCGCCTCCCCATCGACTCTCCCAGCTTCCTTCGTCTCTGAGGTTCCCATCCGCTTCCGCTCCGCCTCGCCTGCCTACCCCCTCCTCGTCGACTCCTTCCGTCGAGCTGAGTCCCCAGCTCTCACCCTACCGTGATGAGGGCTCCATCCGCGCCGTTGAGTACCCCCGCCTATCCCACTGGCCCTGCGCGGTGAGGCCAACCTCTCCACCCCCGCTGCCGTAGATCTTCCTCTGCCCCGGCCGTGAGTACCCTACCTCTACCACCTGATGCCGCTACATCCACCCCCGCTGCCACACCCACCGCTGCTCGCTACGGCTCTGGCTACGGTTCCGCTGGCGGCCACATACTAAGGCGATAAGTGATGTGATGTCCGTCTGTATAAACTCTTTGCGGTCGCTTTGACTCCCTTTCATACATGTCTTGTCTGCGTTTCCGCCGTCTTGATGTCTCCTCGGGCAGGGGCTCAAAGGTTTGGGAGGATGGGTTCTTGTT
>Unigene000093
ATTTGTTTACCCTTGATAATGCTTTTGTTCCCCTTGAGAATGCTCCGGAAAACTTCACATCGGGAATCTCCACATTAACCCACGTTGTAAAGGTTGATCGACACTCCCACGAGACTTCTAGGTTGTGAGCCATATGTTGTAGGTCAACAATGCTGTCGTCGGGTCGTGGCTCACCCTCACACCACTAGCTCATTACTTCGCATTACACGCCCATACAAAGACTCCCATCAACACCTCCCTCTCAAATTTCCTTCCTTGTTCCCTAATTTCCGCAATAATGGCTGCCTTAAACCGACTGTTAGGGTGAACACATGTACGTCTTCTTCTCGCTCTTCTCCGAAGAAGCTTCTGCTCAACTATATCTTCCGAAACTACCCTACTCCCTTCCTCGTCAAGATCCAAAGGACAGAAATGTCCAATGGGTTTTTCTTGGTTCTCCCGGTGTAGGCAAAGGAACTTACGCTAGCCGTCTCTGTAAGCTTCTCGGCGTCCCTCATATCGCTACGGGCGATCTTGTGAGGGACGAGGTTTCTTCGTCGGTCCTCTTGCCCCGAGCTTAAAGAGATAGTTAACAAAGGAAAGTTGGTTTTGTGAAACCATTATACACTTGTTGTCTAAGAGACTTGAGCTGGAGTTAGCAAAGGTGAATCAGGTTCATCTTGATGGTTTCCTCGAACAATCAAACAGTGGAGATATGGAGGGTGTGACTGACATAGACTTGTGGTGAACCTCAAGCTTCGGAAGATGTACTAGTGGAAAATGTCTGGGAAGAAGAATTTGTACTCACTGCGAAAGAACTACAATGTGGTTGTATAATATGAGGCTAAAAATGGTATGCCTGCAGTGTACATGGCTCCACTTCTGCCGCCTCCAAGTTGTGCTTCACATCTTGTAACTCGATCTGATGATACAGAGGAAGTCGTAAAAGAAAGACTCGAATATAAAAGCCATGTGCCAGCCTGTGGAGGAATTCTACCGCAGCCGAGGGAAGATGTTAGAGTTTGATCTCCCTGGAGGAATCCCGGAGTCATGGCCAAAACTTCTGCAAGCTCTGAATCTAGACGACACGAGAGAGACAGTGTGCTGCAGCGTGAGTTTTATTTGTTGCATCTGTTCAGGGAGTTGATCATTCTTTGCATGTGAGAACAACATGCCTAATTTGATAGAGATAAAAGAAAGCTTTTGCTTTCTCAATATAACTTGATTTATCTGGCTTATCCGTTAATGTGGTAGTCCAGAATGGATGGATATTGGGGATGTAGATTAGTGAGGAAGTGTGTATTTTGCAAGGATAGGTGAAAATATGATGTCATTTGTTTTCAATGTTCAAAATAAATCAACTCACAGGATCGTTATGTGCATTTGCAGTTTGATTGGTTT
>Unigene000094
AGGAATAAATGACAACCCAAAGTTGCGGTGCACTCATGGCTTTCTCTGTTCAAGAAGGAGAGTGTTTTGGGTTTCTAGGAACAAATGGGGCAGGGAAGACAACGACGCTCTCAATGCTAACTGGAGAAGAGAGCCCAACTGATGGAACAGCATATATTTGCAATGATATACGATCAATCCCAAGGCTGTTCGTCAGCATGTTGGTTATTGCCCACAGTTCGATGCTCTGCTTGAATTTTTAACTGTCCAAGAGCATCTGAATTATATGCAGAATAAAAGGGTTGCAGCGAACAGGATAAAGGATGTAGTTGAGGAAAAGTTGGTGGAGTTTGACTTGTGGAAGCATGCCAACAACCGCATTTACCCTTAGTGGCGGCAACAAACGCAAACTATCAGTTGCTATTGCCATGGTGGAGATCCTCCAATAGTTATTCTCGATGAACCATCAACGTGTATGGATCTATAGCAAAAGATCATGTGGGAGGTGTTATCCCGCCTAATAACTAGGCAGGAAAGAATGCAGTTATTTAACTACACATAGTATGAATGAAGCTCAGCACTATGCCTCGAATTGGAATCATGGTTGGAGTTGTCTGAGGTGCATTGGAAGTGCTCAGCATCTGAAAACTCGGTTGGAAATCATCTTGAGCTAGAGGTAAAGCCTACTGAAGTCAGCTCCACGATTAACAAACGTGTCAAACAATACAAGAATTTGTTTTTGACATGCCATGTCACCAAAAGAATACTTGGTGATCTAGAGGAGTGTATTGGAGCAAGCAACTCTTAGTATCTGAAAATGCATCTGTAGCAGAGATTAGTTTGTCGCGAGAAATGATTCTAGTATTGGTCGCTGGCTTGGCAATGAAATGAGGATAAGGAACTGTAAACACGACATTGTTCTAATGGCATGTTTGGTGAGCCGTGTCGGAGCAACTGATTCGTGATGGTGGTATTCCATTGCCTATATTTTCTGAGTGGTGGTTGGCCGAAGAAAAATATCTGTGATTGATTCTTTTATTCAATCTTCGTTTCTGGAGCACATTTCATGGGTGCAATGGACTGAGTATAAGTACAGATTCCCTACGGCGAAGACTCCTCACTTGCTGATATATTTGGACACTTTGAAAGAAACAGGGAGCAACTAAGAGGATAGCAGAAACAGCATCAGTCAATCAACGTGTGGGACTATTTTTAACCACTTCGCTGCAAACCCTAGGCGGGACTTGTCATTGTCTTAGAAAATTGATGCCCTCCAATTTTTATCAGGCGGGGTGCTCTCTGAATTACGAAGAAAAACAATGTATATGGTTCTCCTTTCACAGGAAATATAGCTTTGTTAGCTCCACTAACTTAATTTGTAAATTAATAGAAAACAGTGT
>Unigene000095
CAGTTTGGGTTTTAGCAGGAGAGAAAAGAAAGAGTGATGCAGGAGGAGGCATCTCAAAGCAGATATTGCAACCACCCCAGCAAAGGATCGCTACCACTTTTATTGCATCACTATCCCCCTCCATGCCGGACGTTCCTTCTTGTTTTCAACATTACTTAGTTTGCTTGGCACAACATTCTTATTCCCACCGCTCTTGTTCACAAATGGGAGGAGACAATGAAGCCAAGCGAAGTGATCAACCTATGTTTGTTGCTGGTTTGACTACCTTGCCCGACAGTGTTTGGACCCGACTACCTGCGTAATTGGGGATCTTATACCTTTGTGGGTCCTACCATTTCAAATTTTGGCTGGTCGATCAGTATTATGGGACCTCATGAGAATTTGAGGGGACCATGAGAGGAATCAGGGGGCTTCGGCTGGCTGCTTCAAATCCTCAAATTCTGGATTAGTGGCTTTGGCGCAATGTTGTTAGGTTCTAGTCTTGTCAGCTTTCCCTTGGTAGCTCTAGCTGGATTTGGGCTATTGAGCCGGATTTCCTGGTTGCAAGTGTGTCGAATTGGACTTCCGCTCTCATCGTGTTAGTGTTTTCACAGTATGTAACCATTTTTACACCAGCCGCATGTCTTTGACCGATTTGCTGTGTATTTACCGCCGCACTTGTTGGTTTATGCCCACCTGTCACTGTTGTGGACTACACGCAACACCTCGCGCTACTCGTTAAGTTGTCGAACTGATCGTGCAGGGCTTGGACGCTGCTATTGGATCAGAGTTCCATATCCTTCCAAGGGGGCACTACCTTTAAGCAGCGAAGTTTTGCTATGATTATGGCTTCTTTCTTTGCTGTCTGGAGTCCAGGTTACCTCATTGCGTTCAAGATCCCAGTGCGACCCCTTGCACCATTATCCTCAGTCGCGGATTGGTGGCAGGATTGGTATCTTGCTCTCTGGCTGTTCGAATGTGATTGGGTCACTGGGTCTGTTAGAAGACGGTTTGCTAGCTCTACACGCGTTGCAGCGAAGGGTTGTCCAAATTCAGCTGGGTTTATGTATTTTTCTGTCCTTGGTAAATTGTGCAGTGTTTCTTCCATTCCGTCACCAATTAACGCCTTCTATGTTTTGTTCTTGGCTTACGTGTTCAGCTGTCTCAGTTCCTTCGTTCTGCATCTCCACCGTTTTCCTGGTGAAGTTCATATTAGCTTCTCCCTTATGGCTTACCATACCACAGTATTTTAACGAATACTTTCTAGTCAAGGATATGTTCCAGTTCCCAGCTGGAAGAGGTTCATGACATGATTAAGGTGCCCTTCCATCTGAAGCATTTGTTGCCTCCGGCATCTTGGCATTTTTCTGACATTACACCTCCCAAGGACAACGCACCAGAAAAGACAAGGGCGGCATGTTGGGGACAAGTTCCGATCCTCAGGGAGACCCAGAAGCGCGGTCTTCTACCGTTGCCATTAATTTGAACAAGTTCTTCCCATCTATTTTGTTCTCTAGACGAGCCATCATTCCAGTGGGTAAACATTTCAGTACCCTAGGGGGTTACTTCGGGGAAATGATAAGTTGTTTGGATCTTTACAGAAAGCGGTAGTGCACATACATGCTTTTACTTTTACATGCTACCAAGTGTATTGTTATTTATAGTTGGGTATAGTCCATAGATGATTGATTAAGAAACAACGAATATTCTACTGGCTATTTTGTATGGATTAATTAACAAAAAAAAAAAAAAAAAAAAAAAACAAAGTACTCTGCGTGATACCATGCTAAGCAGTTGTATCACGCAGGTCACGGGGGGGCCGATGCTATTTTCAGCCAAGCCACTCCCTCAGGCCAACCCCACAACAATCTGCTCCCATTTCCTCCGGCGAGATGAGTCCCAGTCTTCGGGACTCACCCTCTCATACTAGACATCATCTCGCCGATGAACTCAAACTCTCCGCTCTGATCCTTGGCAGAGATGCCTCGCACCATTTTCGAAGATTTCCTTTACCAGACCTTGCTAAGTTCTTGTGGAGCCGTTTGGAATTCTGTCGCTCTGATCGGAGTTGTAACCAGATTTTTTAAGACTCGTGGAAACTGAAAATTGTTGGAATCCGAGTTCTAGTAGCTTCTGGAGGATAACATATAACCGTTTGCATCTCCATCGATTGGTTCGTGGTGATACATTACTAGCTTGCGTCAAATACTGTTCAGGTCATGGACAAAAACGTTTAACCAATATGAGTGATCAGGTATTTACTCAAGGGAGAGTTGCTAATAACCTGTTCAAGCCAGAGCTGTTGTTGATGGCATTGCTACATAAAAATGGATGCCCATGCCAAAAGGGAAGTGCAGTGTTGTATTAGAGAGCGTCCATTGGTCCGATCAGCTATTGGCTGTGCCACACTACCACCAAGAGCAAGAAGGTGGTGTTGACTCTATTAAGAGGAGCAGCAAGGGAGACGGATGCTGAATATACTGGTCCTATTTCAAATGTATGGCCCTCGTGCTCTGCATTTTCATTATTCTCGTGATGATCTGAGGTGAGAGCAGGCTGGACGTTATAGCCTGAATTTCTTAATGATCCGAGATAATGAGAGTTCTCGCCTGTAGCCCTTGTTGTTTCATGGTGAAGGATCATGTGAATAGATATCATTGTGTGCTAAAATGGTGGAATATCTTTTCATACAAACTCTCAAGAATTGTGTTGTAACAAAACTGTTCGGCCTCTAAACTCTGATAACACAGTTGGAGATAGTTATGTATTTCAAATT
>Unigene000096
AAGAAGCTTTGGTTGTTATCGGAGACTTTTTGATCATTTGGCACTTGCATTTTACTGTGTAAGGCGCTTACGTTCTCCTGTTGGGTGGCAAATTTTTATATTATCCATCAAACTTCCTTGATTTCATCTTCAAGAGAACTCACATCCTCCACTTTAATGGATTCCTGTATCTCACCGAAAAGAGCCCCAGTTCTTGAAGCTTTACCCATTCCCCTGAAGTCCCCAAGAGGGGTTACTCATGCTTCTTTGGTTTACGCTGGATTTCCAATTTCTCCAAGAAGGATCAGCCCTCGTTCTCAGGTATATGGTACTCCTCAATCGGGGCGACACATCTATGCCAGACGGAGGAGTGGGCCGTTAGTTGTTGCTGTTGCCCACACAGAATCAAGGGATTCAAACATACTGGTGTGTCCACACCCCATGAGCCGTATTCACCAGAGGGCAAGCTCCTGAACTGTATATTGCAGAACCGGCCCCATCTTTTCCCGTTTACTGCGTCAGAGCAGTTGAAAGAATTGGCTACCAATAAGGATGAAGCGTCTTCTATCAAGAATCAAAACTCGAGTTCCATGGAATCAATCCTTCAGAGACGGATTGCAGAAATCAAAGAGAAAGAGCGCCAAGTTGCGGTTGAAGATGTTATGTACATGTCAATTGTTCACGAATTTGCAGAGGTTGAAGTTCCTATGGTTCCGAAGCTATCGAATTGCATTAGTAACGAAAACTTAGAGATATGGCCATCTAAACGCATGGAGCTCGAGTCTATTCATAAGCCTGAGGTCCAAGAGATGGTAAGGGAACATGTTGCTAGAGTCCTGTACAAAACAGGGACAGCTGGTACAGTGGACGGGGAACTACAATCAAGGTTGATAGGCTTCATCTTGGACGAGTATATGCCGCATCTATAATGTATGGTTACTTCTTGAAGTCTGCTAGCTTCAGGCGCCAGTTCGATTCTACTCTAGCTTGTCCTCAAGGACTTCAGCCCCTTGGAGATGCGACTTACCTTTCGTTTACGGAGTTATATCCATATCAGTTGCAGACTTGTGCAACACTTGGCCAACCGAGTGGCATGAACACCACCCCTTTGTGTCAAGAATCACAGAGGGGCAGCACGAGGCCTGAGAAGCTAAGCGGGTATGTTATGGGATTTGACTCCGAATCTTTGCAGAGATGCGCAAAACTTAAATCTCAGGAGGCTGTGAATGTGATTGAGAAGCACACATGGGCTCTGTTCGGGGATGAGAAATTGGGCAGCCTGGTGGTGACAATGACATTGTTGTAACAGGTTCGAGTTTAGAGAGGCTGACGTTGGAGGCTGTTGCTTTTGGTTCCTTCCTCTGGGATGTTGAACGATCAGTTGATTCTGTTTATGGACTGAAACCAAACCAAGTCCTCGGTATTTAGTAGTAAATTATAGCTACTGGGTTTTCAGTAATATTTTTGAGTTTACAGAGGGTTGTTTCTTTTAAGACTCCATACGGAGCATATGTAGATATATACTGTGATGACAAAGTATACATCAAACTGCGGTTGTGTACATTGCGCTTTTTCTTTCTGTGTTTTCTGTTAGT
>Unigene000097
GAAGTTCGATTATTTTAGAATAGTTTGGGATTTTAAGGAAGTCTTTCTTTTAGGAGTTTATATCTGAAGGACTTTTTTCGGGAATTTGAGCAGGTGGCCACATGCTCCCTATATATTATAATAAAGCCCCCCCTCTCGGTCCCAATTCTGACATCTCTCTCTTGGGTGTGTTGTGTGGTGTTTGTTGGTTTTCCTCACCTCAATATTTCTCACATTAATTAATTGTGTTTTATGGCGCCTTCTTATTTGTGTACGTTTAAATCATTCGTTAGGAATACAAGAACAATAGAACACGAGAAACAGTGTTTTTTTTCTCTTTCATCCGTTCAATTCTCGGAATCTAGTCCTCAAGGCTCCCAAAAAAAAATTACCTCAAGAAGGGCCTAAGGTCTGCCAAGGGACAACCATGAAGCTCGTGGACGCGCATACAAAAGGCTTAAAGGAGCTTTGAAAGAAGAACTCCATCCATCAAAAACTCCTTGAAGAACACTTCAACAAGAAGGTTATTAAGGAGAACACAGATGTTATTTCATCTTCAAACAAACCTCCAGCTACACAAGAGAAGAGAAGTTTCAGTAGCAAAGTTGAGGCTCAGAGATACTCATCAAACTAGAAGGTTGAACATCAAAGGTAAATCACCTCTCGTGTTGAAAAACTTCAACAAGAACCAGTTGGGTAAGGCAGTGGGTAGAAGAATCATGTTCACAGTCTTCAACAACGTCAGGAAACAAACAGAGAGAAGATAAATTTTCACAGGTACAATTGGAGGTCGGAGACGAACACAAGATAAAAGGGAGCAAGTGAGAAGGGAGGGAAAGCACGTCAGTTTTGTGTCCACTTCGGCCTTAAGAACGAAATCAAGGCGGTAAAGGCCAGAGCCGGCTGTGAACTCACAACACCCAAGAAGAGCCCCGTCAGATCAAACAAATGTCAAGTGTAAATCATTATTTTTAAACTTAGTGCGCAACGCGTTAACGAGTAAATCTATTATAATCGGATGAGTCACAGCACACACACAAATAGAAGATCTTCCGCTGTCTCGTCAACTCACAGATTCATGTGAGCAGATAAGGTTGGGGCAACACAACTAACTGGAATAAGCGATTCTGCCTGCAGCGTGCCTAATCACCGGAGAAAAACGCAGAATTGGTGGCCAAAGCAAGTCTGCCGGGGACAGCAAAGGAAATAATATCGCAATAGGTGAGCGTTGCCCAACAGATAGCTCGAATTAACTTTACCGAACCGAACACATGGTGCGGAGGGGAGTGCATGAATTTCAAGGATGCTAACCTACACATGGTGGGAATTCAGGAACTCTCGCATCTTTCACCAAGGATCTCAAGGCCCTGCTTCTGTTCCAATCCCCAAAACAAAAGTCATTCTCTAAATCCAATTCATATCCACACAGAGCAACATTCATTCAATTCCAATGACAGAGATAGCTTACAGGGCCAAATTGATGAGCTTAGTTTACTCTCATCTTGCCCCAATAAATCTATGTTCCACCAAACAAGGCAAAGCCTCAAGGCCCCAAAGGTAGGAGGAGGTAATAAGGGGGATCTGGAAGTTGCACATTCACCTCCCAACATCACCAACCCAGGTTATCACCCTATATTTCTTTCCCCCCCTGGATCCAAGGGCAACCACTCATTTTCCTTTAGTCAAAACTTCTTGCTGAAGTCTTAGAGGTGACTGTAATGGTGATATTTTAGGATTGGTCGCTCAACTAGAAGGCAGTTCGAGGATCCAGGAGAGTTTTGCGTACAGAAACCAAGTTACGGAAAGGTGCCATGCATTGGTTGGAGGAATGTACAAATGTTCAGGGAGATCTGGTCAACAAGAATTGTTTATGGGGTTATGAATAAAGAGCTTGAATAGAGAGATATATTCCAACACCCACAGACAAGATCTATCTAGGAGAATTTGCAAACTTACATCAGGATCTTTATGGTGGTTGAATTATCTATATAAAGATTTCATCTTCCCAATAGTAGACAAAGTGAATGAGCGAGAAGAAAAACATCATTGTTGGCCGATACAAAAGGGGATTGTGAAGAAAAATTAGAGAATCCGCCTATCAACCCATTAATATTGGTTTGAAGCTTTCCAATTGCTCTTAATGAGGAAATTGTTGGCTAAGGGGGGTCTGCATAGCTTTCCGTTCATAACTCTTACTATCATGTACTGCTGCCTTTTCTTCCTCTGTGTCTCAACAGTTTGGCTACAACTCCAGCATCTGTTAATCAACGAGTACTCTAAACAAGCATCTTTTTTCATGACCAATGTTTCACCTGCTAGCAGTATGGCCGCAGGGAAGATTACCCAGTCACGAAAAATATTTGATTGAAGAGAACTCACGAGGAAGAAGAGACTGACTTCCAGTAAAACCGTGCGATGTACTAGCTCACACAAGAGTAAATCCTGGATTGAATCTACCAGATTTGATTAGGCTCTCAGTTATGATGTTCATCATCCTCCTAATGGAGCAGCTCACAAGCATGAGATGATGTAATTGCAATATATTGCAAATTGGATTGCCGCTAGGACCAGCCACCGTGTCCTGGACCCAAATATGGTCTTTTTGAGTTTTATTTTTTTTTAGAAGTTTTAAATTTTAGCAAGTCTTATTTTTAGAAGTTTATGATTTTTGGAAGTTTTTTTTTGTATTGAGGACTTTTGGGATTTGGAAGAGGGGCCGTCCCTTATATG
>Unigene000098
TGTGTACTTACGTCTCTTCTTGTGTTCCATTCGATGCTTACCAACCCTCAAAGTTTTTCTTCCTCCAAGCTAAAGCATGGGATGGATTCATCAGAACCAGAGGCACGGCAATTTACCTATAAATGGGCTCCTTTTGTGCAAATGCTATCTAATGCCATATCTGTTAGGTCTTTTAGCCCTCACATCTACATCTCCAAGGAAGCCAAGTATCTTCTGGCCTTTCAACAATCTGTCTAAGGCAGCCATTACTTGCCAGAACTTGGCTTTTGTGATGGTGGTTAGAGCTCTTCAATACTCCCGTGCCTACCTGAGACATGTTCACGGTGGATTTTGTTGTTCTGAGCCAGAAGTATGGATTAAGTTAGCCGGGTTTGTGCCCCGTATGAATCTGGGGGAAGAAACCTATGTGATGGGCAGAGTCAGGACAGTACTTAGCAACTGAGGATTTCTTTAGAACCCAATTGGTAGGGCTATCAAAAATATGTACGACGTTTTACCAGATATGACAGCATGACTGAGTTTTTTATAAAGATGACCCCCCTCATGAGGACTAATGAATGAAGCCAGTGCCCTCAGATCTGTTGGAAACCTACAGTCCTGGTAGCAGAGTGGCTTCTATGAAGTCCCTAGACATAATACTTTTGGAGTGGACTAGAGGGTTTTTGGGAATCATCCCCACTCAAAAAACAATACACCCAAGTTTCAAGTGGAACAGACTCATGGCAAACAATCTGATCTTGACATCGCTTTGTACATTCATTCTTACCAGATCATGGGTATCCAGCTCGGACAATCAAGCTAAAGCTTTCGTAAATAGCTGGCTCGACAACCTATACAAGACGCAAAATGTTGTCCGAACCCATACTCCTGCAGCGTTTTGAAAGCGCAAAAGGTCTGTTTCAACGCATACAAGGGCCTGATATGTCCTGTGGGGGTACACCAAAAATCCGACTCCTCCCAAAAGCGGAGGTGCGCTGAGGGGCCTTGTCTGGCGCTGTCTAACAGAAGGATGATCCTCCGGTGAGACTGATCTTCTAGGTGAGTGCCGTCAAAGCTTAATCTGTTGATCCCCATCTGTAACTCTACGAGTGCGAGGATTACGCTAGACGCAAATTTAGATTGGAACGCGCAAGGCCTCAAAGGCTCCGTGTGGCCAGAACAGGGGTAGAGAAACGAGGACTGCGCAAGAAGTGTGCTAATCCCGCGATGATACTTATTTGGGCTAATTTATGTTGTAAGCTCTTATGGCAAAAAGTTACCCAGAAGGATGTTGTCGCTCTTAGCGATGCTAGATACGCTACCCAGACCAGGGAGAATTGTAATGGTATTATTGCTAAGTTTATACCAATATGTCAACTAGTAGATGGAGTTTGGTGATGGG
>Unigene000099
TATATGGTATCCCCAAAAAATTGTAGTAAGTCCAAACACCAATGAGTCTCGATCCTTGAACTGAATAGATTGAAAAGGGAATAGAGGATCAAAGCTCAAATGGAATCAAACAGTAAGGGCGAAGATGACGTGTAGGATATAACAGTAGCACCGTGAAGAAGGCACGGCTTCAATCCACTTTATCTGCTTTACTAAACGACCCAATACTCGGTGATGTGCCAAAGAGACCAACACTGAAAGAGGTCGATACGCTGATCAGCTTAGAAATGGGGAGCGCTATGCGAATTTCTGTTGCAAAAATGGATGGCACCTCTTTTGATGTTGCAGTCCTAACTCCGCAACGGTTAAGGATTTGAAGTTGGCAATTAAAGAGAAACAAATGAAATAGAGCAGTCGAAGATGGGACACCGACACATCTCGTGGAGACATGTTTGGGCAAATTCCTGTCTTTCATATCATACTGACAAACTTATTGATGATGGTGAGATGCTTCAGGCGTTTGGAATACGTAACAACTCTCAGGTCCATTTTGTTCCTTACGTTGTGTCGAGGGTACATCGGAAGCACACTCGAAGGAAAAACACCGTTTCTCCATGGTCTCAACAAGCGTTCACAACAAACTAATTAGCACCCACATCCAACTGCTGCAATGTGGAGTTTGCTGAGTATTTTCTGTCCAAGCTGTTAAAGGTGCTTTGCACACAGTTTTTATGCTATTAAAATTGTGACAGAGACTTATGTAGTTTAGAATTTTTCAGCCCCTTGTAGAGCTTGTATGGTTTGATCATTTTTGATCTTTTCTATCTTTGCATATATGTTCTGTTCTCTAACTTCTGACTTGGAGCATGAC
>Unigene000100
TTTTTCAGGTAATTTTTCATTGTATTAATTATATTTCTTATGGCAATATTCTTTATTGATCTGTATGGAATGCGAGAAGAAAATCATTTTTTTGAACTTTTGTTTCGTAAGATGTTACTATAATGTTAATTGGTTCAAATCTATATAAGATTAACACACATTATTATCTACAGAGCTCAGATTGTTGTTAGATCTAATGTCGTTATCTTAGATTTTCGATTGTTGGAAAAATTTCTTAGATGGTTTGGAGATTCTTTGTACCTGTTACCTTTCTATTTTCCGATACTATCGGCGGCAATTTCCGTTAAAAAAGACTCAGTGGTCCTCGGATCTCGAGGTTGCATGTGTCTATTCAACGGTGGGTAGCGGCGATTCTGTATACCACTTGTTAGGTTTGTCGTGTTTTGTTTTGGGCACTTTGTGGAATAAGAATGGCACCGAAAGGAGATATCTGTCTGGAGGGAGTGTACGTATGTAGTAAATTACAGGTCCCACAAAAGTTGACACAGCAAATCTGTGTGTGAGTGTTTCTTTTAATGCTTTTAATATATATGATGCAGCGGGCAACCACACCATCCAGGTTAACACAATTGGGTGTTGCCTGCTATAACGGCCGTGAGTGGGGTATCCAACGTGCCTACCAATCACATCCTGATCGACATAGACCCTGTGGCAAGCCTTGTTGGTTCAGTTGTGGCTTTGGATCCCCACGACCAGGGTGGGCAGCCCACACGCCACATGGATTTTTTTTATATATTTTTTTTTATTTCTAAGATTTGTGTTTGGAATTAAGAAAGAACAAACGAGAGAGAGAGAGGATGGGAGCCACCCAATTGAATAATTCCACAAAATATTTATCATAAATTTACAACACAATTTAAATTTTAGCCTTCCTAAAATTTATTTGGCCCAGTGCCCCTCTCAAATTTTATGGCTCTGACCCTGCCCACGACTACAACAGATGGAGTGTTGGCCAAACTTCCCTCGGTTGCCTTTAAAAACAGGGATTATGATAGTTAAAAGGAGTACTAGGCTGCAGAGCTAATTTGGTCCCCTGTCCGCAAGCTCAGGATAAAATCATTATGTAATTGCTGCTTATATGTATGATCTGCTATTGAGACATTATGTGTACATCTAGAGGGCAGAATTTGTGGGTGTGGGAATTTATCTCTTCCTTGCTTTTTTTTGTGTTGTGGTTTTGCTACATATCTCTGTTGGGAGTTGGGGTTGGAAGCGTCTTTATGAATTGCCAGACTGGTTAGTGGTCCACATCTATAATTCCTCATATAGAGCACTAAGTTTTTTAAAAGTTTTCCCAAGTCAGCTAACTACTTAAAATGGCATCAGCCCTTTGTTAGAACATATACATTAAAGTGCATGGAAATTGTGTGCTTGAATCTTGTTGAAAATGTTGTTTATGAGAGAGATGGCCCATGAACTAGCTTTATCAAGTCGACACACTACTATGATCTTGTATTAGTCAATACCTTAAACGCCGTTTGCAAAATCATCACTCTATGTCGACTTTATCCTGAAAGTACTCTTCCATAGAGCTGATAGGCACTTATCGAATTGAAGATGACTGATACCTAACTTGAGTTCAATGCACTTAATAATAGATTTTATTTCCGTACTAATTACTTTAGTACTGAAATAGATATGCATGCGAATCACTTGACTATGTCTTTGGATGTATTTCGTGATTTTGATTGTGGCTTTCTTTTCATTCTCTTGGTAAGGACCTACCGACATCTATGGGAAACCTTAAGCTAGACAGGCAATCCTGGCAAGGGCCATTCATATTTAATGTGAATCACAAGTTTTGTTTACATTTGTCTTTTTGTATAACCTTTACCCAATGAAAATGAGCTTCTGCTAGTAGTCACTTTAGATAATAAAGTAGTCACTTTAGATAATAAACGAGTGAATCCATAGCATCACGCCAGTGGTTCCTAAATTCTCTGTGAGTGGATCCCATAACATCACTGATAGTGGTTCCTAAATTCTCTTTAAAGGACCACTATAATGGTTGTTGGTGTGTGTCACCAGTTATCACACCAATCTTCTCATTATACTAAATATCGTCTTTTTAATGGACTTTCAATAGATTACCAAAAATAGACTATTAGGTACCAAGCTTTTGTAGGTATTAGCTATGGTCAAATATTAAAAGCTTTTTTGCACTTAGATACACCAAGTGGAGTACAAGATATTTAAAAAATCTGTTGCGTCTGATGCACTCCGGCACACTTCACAATCCAAGATATCATTATATATATGTTGATTTTTTATCAGTGTCGACGAGATTTTTAATCGGAAGTGGAGGGCTGTATTGATCTAGGAATATATATCCATAAAACAATCAGGTAATTTTTTAGTCTCTTCAAAAAACAGTTTTTGCACGTATGATTTGTGTATTTTCTGTGATGGAGTCTCAAACTTCCTGATGTATAATTCCCAAATAAACTGAAGTTCTTCACCGTTAATCGAAATTATTTTGTATTACAAGTTATTTTATTTTTTCCCTATTATTTGATTCACCGATATCATGTCAATTATGGTACATTAATGTTATCTTTGAGCATATCGATTGGTGTCTCTGAATTTGTGTGCAGGCTATTTAAGTACTTATCTTGGTGGTTTTATCGAAGCTTTTGGTCCATGTCTGACACATTCTTTTTTTTCATAGGTTCCTTGTATCGGATACAGAGTTGAATCGTCCGCAAGGGTGCTGGTGGGCGCATGTCTGTTTCTACCAAGAAGGATGAAAAAGAAACCGTTCAGCGGGTTCCTTTTAGAAACCTCCCTTCACCCTAGCGAGCTCAAGAAAGCCATCCCCCCACACTGCTTCCAACGCTCTGTTATCCGTTCATTCTCTTACGTGGTCTACGACCTCATCATCGCTCTTCTGCTCTATCACATTGCCACTACTTATATACCTCTCTACCTGAACCGCTGTCTTACATGCTTGGCCCATTTATGGAGCTGTGCAGGGCTGTGTGCTTACTGGCGTCTGGGTTATTGCCCATGAGTGTGGACACCTGCTTTCAGTGATTACCAGTGGCTTGATGACACAGTTGGACTTTCCTTCACTCTTTCCTTCTTGTTCCATATTTTTCTTGGAAGTACAGCCATCGCCGTCACCACTCAAATCCGGGTCACTTGAACGTGATGAGGTCTTTGTTCCAAAGCCCAAGTCCGAGGTCCCATGGTTTTCAAAGTACTTCAACAACCCACCGGCGTGTGTTAACTCTTGCAGTCACCCTACTTCTGGTTGGCCTTGGTACTTGGCGTTAATTGTTTCTGCCGTTACTATGAGCGTTTTGCCTGCACTTTGATCTTACGGCCAATCTACATGATCGGAGCGAGCTCAGATATACATATCGGATGTTATTATTGCGTCAATATGGGTTGTTTAGACTTGCTGCTGCAAAGGAATCACATATTCATCGGGTTTACGGAGTTCCACTCTGGTGGTCAATGCATTCTAGTATTGATCACATACCTGCAACATACTCACCCGTCATTGCCCCATTACGATTCATCAGAATGGGATTGGCTAAGGGGAGCACTCGCAACTTGTGACCGAGATTATGGTGTTCTGAACAAGGTCTTCCACAACATTATATACACATGTGGCTCATCACTTATTCTCCACTATGCCGCATTACCATGCAATGGAGGCAACAAGCAATCAAGCCGATACTCAAGGAATACTATCAGTTTGACGTACACCTTTTACAAGGCTATGTGGAGGGAGGCAAAAGAGTGTGTTTATGTCGAGCCAGACGAGGGTGCTCCGACCAAGGGGTGTTCTGGTATGGTAACAAGATCTAAAACCTTGAGGTTGCAAGCAGTATA
>Unigene000101
GATGTCGTTGACCAAACGCGAGAACCGGGTTCGTAATAACGATACAAGGTGGCCGTAGATGCGGAAGAAGGCGAGGAGGGAGAAAGACACATGGTTGAATCCGGAAGAGCAAGAGAGAGGAGTCTTCAGAAAAGAAGACGCGAAGGGATTCAGGCCCAGCAGTTCCCCTTTTCCATGACCGCTTCCAAAATCGAGAAGAAGTTAGCAGCTCCTGCTTTACAAGGCGTGTATTCCGATGAACCAATGTTTAAGCCTTTGACGGCCATACTCAGTTTCGGAAATTACTTTTTCTGAAGAGCGTTAGTCCACGATCCTATCAAAGTCATACAATCTGGGTTCGTCCCCAAGTTGTGTTGAGTTCTGGTTAGAGAAGATTTTCCGCAAGTTCAGTTCGAAGCGTCCCGGGGCGCTCACCATATTTGCATCTGGTACCTCGGAGAATCCTAGAGTTGTAATTGATCATGGGGCGGTAATTATCTTTGTGGTTTCTCGCTCTCCAATGTGAGATGTGACAGAGTTCGGCTGTTTGGGTCGGTAATGTTGCTGGGGATTCCCATACATGCCGGATTTGGTACTTAGTCAAGGGTGGACGTTGATTCCGTTGCTCTCGCAGTTTAAATGAGCATGCTAAGTCTCTATGTTGAGAACGCAACTTGGACTTTATCCAATTTCTGTGCAGGAGGAAACCGCAGCCTCCTTTGAACAGACAAAGCCGCCCCCTTCCAGGCTTGAGAGTCTTAGTCATTCTAATGATGAAGAAGTACTTACTGATGCAGCTGGGGCGCTCTCGTATCTCTCTGATGGTACAAATGATAAAATCCAAGTGTTATTGAAGCTGGTGTTTGGCCACCCCGATTGTTGCTCTCGTTGCGCATTCCTTCCATCTGTCCTCATCCGCTTGCGCACAGTTGGACACCTTGTCACTGGAGACAATCTAAGTGTAATTTATTCAATCATCAAGCTCTTCCTTGCCTCGTGAATCTGCTACGCCAATCACAAAAAAAAAAAAGAAGCTTGTGTACCTCTCTCAAATATCCCGCTGAACCGCTACAGGTTTATTAGGCTGATATTCTGGTCTCTGTGTGTTCATCCCTACTTCAAACTGCTGAGTTGATATATAAAGAAGCAGCATGGGCCCTTCAAATTGCAACATCGTTGTCTAACATGATCATATAAAGACTTGTGAACCAGGGCTGCATAAGGCATTGTGCGATTGCTTGTCGGCCCTGACCGAAATAGTTATGTGTGTTGGAAGGTTTGAAACCATTTAAAGTTTTGAGAAGCTGAAAAGGACTTGGGCAACAGTGTGGTCAAACTTTATGCGCACTTTTATGATGAGCTGAGGTTTAGAAAGAGATTGAGAACCTTCAAAGGGGTCACGACAACATTGAAAATAATGAGAAAGCTTTGAAGATCTTGAAACTTATGTTTCGAGGAGGAGAAGAAGCATTGCCTCCGGTTATGCTGCCAGCGCTGCCCGCTTTGGTGGGAATGAGTCCCTGTTCCTTCTGTGGATTCCACTTTGCTGAATTTTGTAGCGTGGTCACTGTCAGTATAATGGGTTAAGGTCGGTCAGTTGTCAAGTTGTTGCTCTCCAGGTCGTATGGTCCATTCTCAGGCGTCACTGAGGATGTGCCAGTGCAAGGTCCTATGGTGGGTCGGGAATAAGGCAGCAGACGAGGTTTTGCTGGAGATGGCGGCGGGTGGTGTAGTGGTCAGATGTTCTTTTCCCAAACCTGGTCGGGTTGAATGAAAAACAAAATGGGGTACCAGTTGGTCCTCAGGAACATGTAGTGTTCTATCAAGTCCTTTTGTTTGGTCGAGAAGAGTCCTTTTATTGTTTGTATTGTAGCAGTAGTGTGCCAAGTCGGTCTTAATTGGATTGTTGCCTCCGTCGTTCTTTTATTATTCTGAGCCTGGCTATGTATATCTATTGAGGATCGTTCCCAGTCTTCAACTTGTGTGATGTCAGGGATTCTTGGTAAATCTTAATCTTTTTGTAAAAGGTTTTAAAACCATGAACTTCTCTGGGAAAATATTTTAGCTTTATAT
>Unigene000102
TAGTTGGATAAAGATAGAAAATACGGTAAAGGAATGTTCTTTATATAAGAAGAACTTTCCCAAGTCCCATCGTTAGGCGACGTGGGACTAAACATAAAAAATGAAAACAATAAAAAACACGTACAAGCCCACGCATACGATGTGGACTAAACTGCCAAATACATGATGTCTTACATCATAATGGAGGATTGATGGTATAATTATGTGTTTTTTAGGGCATATGACACATTTTAGTGACAATAAACTGCTCGGAATTTCTCTCTGAGTCCAGCCACACAAAGTAGTTATGATCACCTCACTTCAAGGAGGACATTCCATAGATATAAGAAGAAGTGACTGATTTAGGCAGTCACTTTGGAGCTGAATGACACCCTTCTCCGCGACCTTCATGGCCTCACACTTGGCTCCTTGTCCTGGAACTTGAGCTGTGCGTAAAGTTTCATGTAGTCTTCAAGACAATTTGGGTACACCTGGCCTTGTTCCCTTTCCACAAGTTTAGGTGCTGGATAGATGAGGCATCACTGCCTGGATTGTGAAGAAGGAGCAATTGACATCCTTGTACCTTTGTGTGAATTAGAACGCGGTGTGGAACGCTCTTGTATTTGCCATTGGTGATCACCTCAATCTGATCACCGATATTGATGACAAGGGAGTGGCGCATTGGGGGGACATCAATCCATTGCCCATCTTTGAGAAACTGCAAACCACTGACCTTGTCATCTTGCAATAGAAGGATAATGCCACCGGCGTCAGTGTGGGCACGCAGCCCCTTGACAAGGTCCGGGCGAGGGCACGGTGGATAGTTACCGATCTTGGTTCCGAAGTTGTCCTTTTGATCCATACAAGGCCTTCTTCAGGTACCCCTTCTCGAGGCCGAGATTCTCGCACAGCAAATCCAGGAGTTGCTCGGCTGTTTTCTCCACTCCAGAGCAAATTCCTTCATAGCCTCCTATACTCGTCATCCAGATCAGGAACTTCAAAATGTTGGACTCAGGAGGTGGCGCAGTGGAAGTGCTCTCCCAGTCCATGTCAGTGATCTCTGTTTCCACTCCATCAAGGCTCTGCTTGCAACCAACTCCCTGAACTTGTGCTCCATGCTCCTGTTGTAATGCTCTTTGGTCAATTTCTCCACTTGTCCATCAGATCATAAGAAATGCCATGATTCCTTACCTCAAAGACCCCCAGTTCTGACAGGCGTCTTTGATCCTCTCCATAGTTGCTGCTCGCTCCTCCCAATTATTAACATGGAGCATCTGAATGGGGAAGAGCGAGCAGCAACTATGGAGAGGATCAAGACGCCTGTCAGAACTGGGCTTCTTTGAGGTAATGATCATGGCATTTCTTATGATCTGATGGACAAAGTGGAGAAATTGACCAAAGAGCATTACAACAGACATGGAGCACAAGTTCAGGGAGTTGGTTGCAAGCAGAGCCCTTGATGGAGTGGAAACAGAGATCACTGACATGGACTGGGAGAGCACTTTCCACTTGCGCCACCTCCCTGAGTCCAACATTTTGAAGTTCCTGATCTGGATGACGAGTATAGGAAGGCTATGAAGGAATTTGCTCTGGAGTTGGAGAAACTAGCCGAGCAACTCCTGGATTTGCTGTCGAGAATCTCGGCCTCGAGAAGGGTACCTGAAAAGGCCTTGTAGGATCAAAAACCAACTTTCGGAACCAAGATCGGTAACTATCCACCGTGCCCTCGCCCGACCTTGTCAGGGGCTGCGTGCCCACACTGACGCCGGTGGCATTATCCTTCTATTGCAAGATGACAAGTCATGGTTTGCAGCTTCTCAAAGATGGCAATGGATTGATGTCCCCCAATGCGCCCACTCCCTTGTCATCAATATCGGTGATCAATTGAGGTGATCACCAATGGCAATACAAGAGCGTTCCACACCGCGTTCTAATTCACACACAAGGTACAAGGATTCAATTGCTTCCTTCTACATCCAGGCAGTGATGCCCTCATCTATCCAGCACCTAAACTTGTGGAAAGGAACAAGGCCAGTGTACCCAAAATTTGTCTTTGAAGACTACATGAAACTTTACGCAAAGCTCAAGTTCCAGGACAAGGAGCCAAGGTTTGAGGCCATGAAGGTCGCGGAGAAGGGTGTCACTCACTCCTAAAGTGACTGCCTAAATCATCACTTCTTTCTTAATCTATGGAATGTCCTCCTTGAAGTGAGGTGTCATAACTACTTTTGTGTGCCTGGACTCAGAGAGAAATTCCGAGCAGTTTATTTGTCACTAAATGTGTCATATGCCCTAAAAACACATAATTTATACCATCATCCTCCATATGATAAGACATCATGTATTTGTGCATGTTTAGTCCACATCGTATGCGTGTGCTTGTACGTTTTTTATTGGTTTTCATATTTTTATGTTTAGGTCCCACGTCGCCTAACGATGGAACTTGGGAAAGTTCTACTCTTATAAAAGAACATTCC
>Unigene000103
AGACGAGATCTTCATTCAAATACAATTTTCTGATCATCCCCAACATCCATTGGAAAGTTTTATTCATCTAGAAACATGACTACAGACAACACTTTATATTAGTTTTTTGATTGCTTTGTCATTCTCAAGCTCAATGTAAGCTTTGGAGCTCGCCATCTTTTGGACACACCCCCTGCCCCTGCTTTGCCTGCTATCCCCGCTATACCAATTTACCTCCATTGCCTACAATTCCTACCGTGCCCAATTCTGTATTGCCCACGCAGCCTCCTTTGCCTGCGATTCCTTCGATCCCAAAAATCCCACTATTCCAAATGTCGCATTGCCTCCACTGTCGTCCATTCCGTTTCTCACAATTCCAACATCCATCTCCTCCATTTTTCCATCCGGAATTCCATCGCTCCATTCCTTTCCCTCCCCCATCGACCTCTAGTCCATAAGATGCTCATGAATTGCTGCCAAGGATGATGCTAGTCCTTGTACACAGCCCTGGTTCTGCTTTACTTATATTTGTTTGCTTTCTGGATTTTTT
>Unigene000104
GCTTCTAATCCAACTATTTTTAGGGAATTTTCCAAATTGGATCGACACTCTTCATCTGACCTTTCTACGGATATAAATTGTGGAATTTCATCTAATCCTCGCTAGTGCTAAGGTATCGACTTACGTGGGTCCCCACTGCGCTGCAGTATACTAGTAACAGCTCTAGTTTCACCCCACTCCGCTAACATCTTCTTCTTCCTCCGATGAAGACTCCAGGTCTTTACTCCGGCAAAAGCACTCTCGCCCTGGTCACCCGGGCTTCGGCTTTGACCTTTGATCTCTCTACGGAGCACGAAGCTCAAGTATCCAAGCAAACACAAACTGTTTCCGGGCTGAGTCATTTACATCAAACAGCTATGGCACATCTTCAATTTTATCATTCTACAAGACCCCTGGCAAGGAGTTGTTCAAGATGGGCATGGTGATGCCTCCTTTCTTACCAGGTGCATGGCCACTGGTATTTCAGAGGCCCCTGTACCACAAAATGTTTCTGATGCTATTCCGGATGTAGCTCACGGATAAATTCAAAGGCTCGATAAACAAGCCGGCACATAATGCAGATACTAGATAAGAGCCGTTCAGGAAGTGAAGGAGAATGAGAGATTGCAAGGAGATGCCGATATAAAGCCGGATTATATATTAAATTAAAGTGGAGTTCCTGAAAATAGCGGCGCATTTCAACTTTGAGGGTACTGTTATAGCACGGCGCAATGCTGGTCTACATTCAACATTTAGATTAAGGAGGAGGTGGCAGGTGTTGGGGTGGAATCCGTTTTCCCATTGTATTCTCCAAACATCAGGCTGAAGATCTTGAAAGAAGAAGTGCGAAAGGCGAAGCTACTACATCAGGGACAGAATGAATGCACTGAAGAAGCAAACTTCCAGATAGTTTATCAATGGACAAGGTAAGGGGCGGCCGTGAGTCCAGAAAGTGCGGAGCAGGCTGCCACTACCAGTTTCTTCCTTTCCATTCTCTCAGTTTTCCTTGTTCCATTAAAATGCCGGCCGTCTTATTGATGCCTTTTAAAAAAGATGCCCGCACATTACCCCTTTTTGTATGCAATCAGCTTAAATTGGAAGCATTTAAAACTGATTAACCGCCGGTTGGAGCTTTACGCCCAAATGCATCTAAGTATTGTGAGGGAGATCGCGTTTAGTCTCCTATAGTTTGATAGAGAGCATGTTCTAAAAGTTAACACTGTTCAAATTGAATATTTCTCAATTCAATTACCCCTAACGTGTTTTGCTGGGTTACCCCGGTTGGGCAATGTGTGATTTTTTTTTGTTGAAATTTGG
>Unigene000105
CACCCCCCCACCCCCTCTGACCAAAGCTTGATATAATAACCATATCAACCACATACATCTGTGTGGTTTGAGATGACAAGGCGGTGCTCTCATTGCAGCAACAATGGGCACAACTCAAGAACATGTCCAACAACAAAGGGTGTCAAGTTATTTGGAGTTAGGCTTACAGATGGTGGTTCAATAATCAAGAAAAGTGCAAGTGTTGGGAACCTCTCGCATTATTACTCTTCACCTTCATCTTCTGTCTTCTCCTAGCTCCCCTCCTTGTGATCCTATAGCTGTTACTGATGGTTATGTTTCTGATGATCCTGCTCACACTTCTTGTTCTTCTAACTGCCGCGGCGGCGGCGGCGGCGGCGGTGGAGGCCTTGATAGGAAGAAAGGCACACCATGGACTGAAGAGGAGCATAAATTGTTCTTATTGGGTCTTCAGAAGTTGGGTAAAGGAGATTGGCGTGGAATTGCGCGCAATTTGTCATCTCCAGAACTCCTACCCAGGTAGCTAGTCATGCTCAGAAATACTTCATCAGGCAGAGCAACTCAACTAGAAGAAAGAGACGTTCCAGCCTATTCGACATGGTCCCTGATGTGCCTGGTGATCGAGAACCAGTTTCAGAAGAAGCCCATGGCATGTTTCAGATAGGGGAAGAGGAACCAGTAGATCATTTACCTACTCTAGGCCTTTCTCTCGACAGAGACTGTGAACCTATGGAATCTACTTCCCATAATATTGCTACAGAAGCCGACGAGACCTTGCCATGTGTTGATTCCACACCAATCCTTCCTGCCATAGTCCAAACATTTGGCCATGTTGGCCATGTACCGCTTCCTTTCTGGCCCTCGTATCCTCCCCCAGCCACGGAAGAGAACGGCGTGGAGACCTCTCCCCATCACGTCCTAAAGCCCACAGCTATACATTCAAAGAACCTGTTAATTTGATGAATTGGAGGGAATGTCTAAGCTCAGCTTAGGAGCACCTTTCCCTCGTTTTATGGAACCATCACCACTTTCGCCTAAAACTGATTGGATCTTCTTCAAGGCAGTCGGCGTTTCATGCAAACCAACCAGTTAATAGATCAGATTTGAGAAAGCGGGACGGTAATGCAATTCCAGCAGCTTGAAAGATGGAAGGGGTTGGTTGTTTTACTTCCTTATCTATGCTTTAATTTGTGCTTTGATATGTTCATGTTCAACTTTCATACTATTTTTAACTGAAATGATGGAAACTCCATTAAGTGTAACAACCTGATGTTTTTTTTTCTTTACCAGTTCTCCACACTATCTACATTTTATAGGCTCAGATTCATTTTATAAGAATATGGCACCCTGACCTCCTCAGATACCA
>Unigene000106
AAGAAAGAGGAGGAGGAGTTGAATTGAATATGAGTGGAGAAGAATATGATTACATGTTCAAATTACTAGTTATCGGTGACTCTGGTGTTGGCAAGAGCAGTCTTGTTCTTAGTTTCACTTCAAACACTTTCGAAGATCTCCATCCCACTATAGGAGTGGACTTCACTACCAAGATGGTTAATCTTGGGGGGGAAAGGTTGAAACTTGTAATTTGGGACACAGCTGGGCAGGATAGATTCCGGACGCTGATCAGTTCTTACTATCGAGGAGCACAAGGTATCCTAATGGTTTATGATGTAACTCGGCGAGACACCTTCACAAATATTTCTGATATATGGGCAAAGGAAATAGAACTCCACTCTACTTATCAAGACTGCATCAAAATGTAGTTGGTAACAAAGTTGATAAGGAGAGTCAAAGGGTTGTCACTACGACAGAGGCTATCAAGTTTGCCGGAGAAAATGGTTGTCTTTTCCGTGAATGTAGTGCTAAAACCAGAGTTAATGTGGACAAATGTGTGAGGAGCTGGCTCTGAAGATATTAGGTAACACCAAGTCTATTGGCTCAAGGCTCAAGTGGGGGAAAGTAATCATTTCCAAAAAAGAGCCCCCAAAAGTTGATGAATCAAGTAGCAGCTGTTGCTGCTGATGGGGATGATTCCTTGTGCAAGTAGGGGTGGAGCTATAAACTATTTTTATTACTTTTGCAAGAACAGGTATCTCGGATGCCATCAGTTGTGATTTTTTCATTCCCTACAGGTTTGTTAGATCGCACGATTTACGTGCCAGCCTTGTCGAAGAAATACTCTTTCTGTGTGTGCTTTTGGCACTTTGTTTCTGTAACGGCTTTTGTTGTAATATTTAATAAAACTATCACAATGTTTTCAAGTAAAGAGGTGGCCCAATGGTAGTTATTTTGGACCACAAGTGTGAGCTCTTGAGTTCAAGACTCCTCAAGGGCAATTTGTATATTGATAATTAT
>Unigene000107
TTTGCAGAACTATGTTGCTTCTTCTTGCTATGGTTCTTGTGTCTTCCTAGATACTGAGGCCTTAAAGCCTAAGATAGCACGTATCCAGTTCTACATGCCCGACACCGTTAGTGGGCCAAACCAAACTGCAGTTCGTGTGGCACCAGCTCAGCCTGTGAATTTCACTAGTCGAGATCCGATTGCAGCTTCATTTGGGTCAATCTCTGTGATGGATAACCCCTAACGGCGAGGCCGGAGCTGAATTCGTCTTTGATTGGTCGTGCCCAAGGGATTTACGCCATGTCTTCAAAAGAGGATGAGTTCAGCCTTCTGATGACACTTACCTATTTGATGGTTAGTGGCCCATATAATGGGAGTACCTTCAGTGTAGTGGGCAGAAAACCCAGTGATGCAGGCTGTTAGAGAGATGCCAATTGTTGGCGGCACGGGGATGTTCCGGATGGCCCGTGGGTACTGCTTGGCCCAGACGCATTCTATGAATGGAATGGATGCTGTGATCCGATACAATGTGACCGTGATGCACTACTAGAAGACAGCCCAATCAGCTTTGTACTCGTTACCTATATAGTTGTAGGCATATTTCATTTTGTGCGGGAAAGGGTATGTTTGATACACCCTATTTTCTGATTGCGTATTTCATGGACTTAGGGTCCAAAGAAAATGAGCCATTTTCAACGGACCCTGCGAGAAAATAATGGCATTTAGGCTGTTTGTTTGACATTGAGAAACTAGAACAGGATTGACCTGTATTTTACTGTATACGGTGTTTTCATCGAAAAATATGGAAACTGATTCTTGGGGTAGAGATCGGTAAATAATAGTGAGAAATTGATTT
>Unigene000108
TCTTAACCCAAACTTCTACAGATACCAACCAATTTTAATCTGTTTTCTCCTCTAATCAGCGACGCTTTATTTCTCTCCGGTTTTTCATTCATTTGTAAAAGATTGGAAAATTACGGCATAACTCTTGGGATTGAGTAACAGGTTCAAAGTGGGGTTAAAAAAAACTTTGCATTCCCAAGGAATTGTAGTTTTAGATGCAAAGCTACATCGGCCCCCACCTATAGGAGTATACTAGTAAATTGTTCTGCGGAATACTTTATTTATCGACCGACGTAGTAATTGTGTCTTCTGGAGCCACAATAGTGTTTTATGTCCATCACCATAAAACGTCCTGCCAGTCACACCTTCCATCAAACGACGCTTCCCTACCCCAATCTGGCAAATCACGCCAATTTCATCCATAATTCCTGTCACAGTTGGTGTCCTTGTGTAATTTCCTTCCTATTCCGGCGACCCCCCTTGCTAATCGAGCCATTGGATGCTCCAATTTTTGAAGAAGAAGAACCCTCGTAATCCAGATCCGGTCCTTGACTTACATCGGTCCTTACCGCACCTTGGTTACTAGCTTATCATGAACCCACATCAAGATTCAGAAAACATTACGAAAACTCCATCTTCTATGGGAAGAAATTCAAACTCATCTGGATATGTCTCAACGCAGATTGGATGAAGAGCAGCGGCTTAGTCAGAATCTTTTCCGCCAATATCAAGATTCTCAAAGAAGAATTAAAATCCTTAAGATTTATATTGGAAATGCTGAACAGTTTGCAGACAAGATTCGAGCAAAGGAGGATTCAATCAGGTCAGTTCTTTATGAGTCATATCAATCTATTGTGAATAGCGGTGCAAAAGATTCCCAACTAACATCAGAAGAGGTTGCCAAGAGCTCTGAATCATCTGCTACAAATCATTGGAATTGAAAGAGAGAGAGACCTTTCTGATGAAAGATGAATCAACGTCTCTGATTTCTGCTACAAATTCATTGGAATTGAAAGAGAGAGAGACCTTTTTGATGAAAGAATGAATCAACGTCTGTGATTTCTGCTAAAACAGCGGCAGGTACAATTGATGGGGATGAAGACCACTACACTGAAATGCCTCTTTCAAAAACTACTGGAATGCCAAATGATTCAATTGAAGCCAAGGCCAATGAATACCTCATTCTCCTATCTCAAACTTCTCCCCGAAATAATGTTACAATTGATGTTGACACTGATCAAAATCTCAATCCCCTCTCTCAACGTCAATCTTCTCCTCCACCAAATAATGTTGGTACTGGAAAAGAGATGGAATCGTATCAAATGGATATTGGTTGCAGATTCTACCCTACAGATCAAGAACTTATTGCTTTGTGTTGCCAAGAAAGTTGCAGGAGAAGCAACGCCAAAATTTATTGAAGAACGAGATCTTTATGGAAGTGAAGAGCCACAAGAGCTTTTCAAGGCTAATCCATCAGCCATTGAGTTGTACTTCTTTACATCAATAAAAAAGAAGTTTGATACTGGAACCAGATCACAAAGGCTGGTTGGAAATGGAACGTGGAAAATTCAAGGCACAAAAGATATCTACGATGATCCTCACACTAAGAATAAAGTTATCGGGTATAAGAAGACTCTTAATTTCATGCATTTCAAGTCCAAGAACAAGGAGGATAGCTGGATAATGCATGAGTATACGTTGACCAGTGAAGGGAGATGGGCTATTTGTAGAATTAAGCGAGGACGGGATAATAATTTTGGTCTTGTACCGTCATCTTCTTCAAGTTCTCTACCAGCAGCACCAGTGCCACCTTCATCAGCGGTGCCAGTGCCGCCCGCATCAGCGGTGGCTGCGCCGCCTGCATCAGCATTTCAGTGCGCCTGCATTGTTGAAGAGGCCATTGGAGAAAGACAGTGTTGAGCTGGAGAGGCCAAACAGAAACTTCAAACAGCGTCCGATGGTTTACTGCAGCTGGCATTAGCATCAGAATCACTGGTATCTGCGGATAAACCTACAACTGCAACTACAATAGCATCATCAGACCAAGGTCATGATCCTGATCAGAAAACGCCACCAAGTTCGCGTGCTTTCCCCAAGTCCTGCATTAACTTCTTGTAGATGTTTATGGTCTGGTACTCTGGTTCCAAGCATGTTACCTTTCCAAGTCATGGTTTGCTCGATGCAGTTTAAAGGGTTAATTTTTTGCGTACTCCTAATGTGATTGGCCCTTTATGGAGAATTTCGGTGCTATCCTGCATAAAGCCCAATGCAGATGGTCTTCATGTCAGTCAAGGCAAAGTGATCAACAAATGTCTTATGGCATGAATATGATTGAGCTCTCGGGCCAGACATAACTCGAGTCCATCAAGGGTGGTCTGGCCGACGCCAAAGGCCGGTGGAAGGAACACTGTACATAACATGGTGCTATATAAGCATGTGGAATCAAGTTCGAGGGCTTCTGAGAGTCTCGATAGCAGAAAGACAGAATTACCTTGAAAGCAGGCAGGCATGGAAGACATCCAGGGGGGCCGAGTTTGAACTTGTGGCTGAGGGCGTAGTACGAAAGAATGGTTTCTAGAGTGCAAACAGTTTATTTCCTTTTGGCTATTAAAATTCTCTCTGTCATTTGATTCGCTCTAATTGGGAAACAGTCGAATTGAAATAGGTCGATAGCAGTGCATTCTCGTGTCTAGCAGATTTTTACTTGA
>Unigene000109
TGCCCGCTAGCAGCAGCACTTCACAGAAGCGTGTGGAGGTAACCACCGAATTTGTGTTTATGATTGGTGTTCAATTCGTGTTTCTTCTTCTTTCGGACTGTGATTGTGATATCTGCAATGAATTCAAATTAAACCCCCAGCAAGCATGGCCTCCATCAAATTCCTGAATGTCTACCAACAACAACAACAACAACACTCGAAATCCAACTTTTATCTCCTTCAGACCTACTTCCTTCAGATTCATTTCACCACCACTAGACTTAAACCCATTAACTGCATTCATCCAGTATCAACAGATTGATGGACTTACCCCAACCCAACCCTGACAAGAAGGAGAAGAAGAGAAGCACCATATGGAAGAGATTTCAAACTATCTCCAAACCCCAAGAACAAGAAATTTGGAGGTTCAACTTGCTAATATCACACCGGATTCTAGCGTGGAGCACTGCAACGCCATCTTGAAACAGCTAGAACGGTGCAGCCACCCCAAGACTTTGAGCTTTTTCGAGTGGATGAGGGCCAATGGAAAATTGGCAGTAATGTTACAGCTTTCAATTATGTTCTCCGGGTGCTGGGTAGGAAAGAGGACTGGGAAACTGCGGAAAACCTTCTTCAAGAAATGATTCTCCATTTCGGCGACAAACTCGATTTTCAGGTCTTTACACACTTATTATGCATGTTACAAAAGGGGGTTACCACAGTTGGCTACAAAATGGCTCAATTTGATGCTAATAAAATGTCCACCCCAACATTGCCACTTTCGTATGCCATGGCCCTTTACCAGAAGGGCGGCAATGTTGAGGAAGCGGAATTGCCTTTCACCAGATGAGGAACCTTAATCTGAAATGCGTATCTGGGTACTCTGCGATGATCACGATATACACCCGACTGGGTATGTATCATAAGTCGGAGAGATCATTGGATTCATGAAACAGGATAATGTTGTTCCTAATTGCAATAATTGGCTGGTCCAGATAAATGCTTATAGTCAGCAAGGTAAGCTAGATGAGGCTGAAGGCTTTTGCTGTCAATGCTAGAAGCAGGTTTCCCCCCAACATTATTGCATACAACACGTTGATCACTGGATATGGCAAGGTCTCTGATATGGTATCCTGCTGAGCGCATCTTCCAAAACTTCCAAGTTTTGGACTGGAGCCAGATGAAACAACGTATAGGTCCATGGTTGAAGGTTGGGGTAGAGCCAACCATTATACAGAGGCCAAGTGGTACTACAAGCAACTTAAGAAATCGGTTTTGGGCCCAACTCCTCCAAATATTCACTATGTTAAACTTGCAAGCCAGGCACATGGATGAAGAGGCTACTCTTGAAACACTTGAAGATATGAGAAAAATGGGGTGCCAATATCTTGTATCCTTAGTAGCCTTCTACAAGTATATGAGAAAGTTGAAAAGGTGGACAGGATCCCTCTTGTCGTGAAAGGTGCCTTTTATCAAATCTATTAGGCGATCAGACTTCATGTTCAATCTTGGCTATGGCTTATGTAAAACACAGATTGGTCGATGATGCTTGCGACTTCTTCATGAAAAGCAGTGGAATGATGTCATGTTTGAGGACAACTTGTACCATTTACTAATTTGCTCTTGCAAGGAATTAGGTCTTCATGAGGAAGCCATCAAGATATTCATGAACTGCCCAAGTCGGATGCCAATCCAAATTTACACATCACATGCACAATGATAGACATCTATGGCAGCATGGTCAGTTCACCGAGCAAAGGATCTTTATCAGATGTTGAGTCTTCGGGCACTGCCTTAGATATGGTTGCGTATAGCATTGTCGTGAGGATGTATATCAAAGATGGATCTTTGGAAGATGCTGTTTAGTTTAGACACAATGAGTAAGAAAAAAGACATCCTTCCTGACGCTTTTTGTTCCGTGACATGCTCAGAATTTATCAGCGGTGTGGTTTACAAGGGAAGTTGGCCGAACTTACTTCACACTATGAAAAGTGGGATTGCTTGGATGAGGAAATGTATAACTGTGTTATAAATTGCTGTGCCCGAGCCTTGCCTGTTGATGAGCTCACACGTGTTTTCGATGAGATGGTTCACGCGGTTTCTCACCGAATACTATTACATTCAATGTATGCTGATGTCTATGGAAAAGAAAGGCTATTCAGAAGGCTAGGAAAGTGTTCTGGATGGCTAGGACACGAGGACTGGCGGATGTGATATCTTACAATACAATTATTGCTGCATATGCCCAGAACAAGGACTTCACAACATGCGAGCTACTGTCCGGAAAATGGAATTCAGTGGGTTTTCTGTATCTCTTGAAGTTTACAACTGTATGTTGGATGCCTATGGAAAGATTGCCAAATGGAGAATTTTAAAAGTGTGTTGCTAAGGCTGACGGAGTCAAGCCTTGCTTCAGATCACTACACATATGGTACTCTGATAAATATCTATGGAGAGCAAGGGTGATTGAAGAAGTTTCAGCTGTGCTATCTGAAATCAAGGAACGTGGGCTAGAACCAAATTTGTGCAGTTACAACCCATAATAAAGGCATATGGGATTGCTGGAATGGTCGAAGAGGCTGTTGATGTAGTAAAGGAAATGCGGAAAAAGGGAATCGAACCTGATCACATCACTTACATCAATCTTGTTCATGCACTTCAAAGAAACGATAACTTCCTCGAGGCTGTTAAGTGGTCATTGTGGATGAAGCAAATGGGTTTACTGAAGGAAATGCTAATTTACTTTCCTCTGTTCTGTCTAATCATACCTTGGGATCCCAACAGGTCTACTTGGTTCTTCGATTAATATCATCTCATCCAGGAACCAAAAGCATATCAGTTCATCAGTTGTTGCTATAGGTTGCAGCACTTCTGAGAATTTCCTCCTTTTTTCTTGTATGCCTTTTATG
>Unigene000110
GGTGGGGGGGGGTACTGGGGGTGGGGGGGGGGTACGGGGAGGGGGTGGGGTAAGGGGGTGGTGGGGTACGGTACTGGGGTACTGGGGGTAGTAGGTACTGGGTGGGGGTTAGGGTACTTGGGGTAAGGTAGGTACGGGTTCGGTGGCGGGTGATGTGGTTGTAGGGTACGGGGGTGGGACGGGGGGTGGGGTAGCTGTAGGGGTAGGTAAGGGGGTAGTGGGGTAGGTAGGGGTAGGGGTGGTAGGGGTTTACTTAGGGGGGGGGTACGGGGGGGGTAGGGGGGTATAGGGTGGGGGTGGGGTAAGGGGGGGGGTGGTGTGGTTATGGGGGGGGGGGTTGGTGGGACTGGGTACTTGGGGGTTGGGGGGGGTAAGGGGGGGGAGGTAGGGGGGGGGTACGGGGTAGGTAGGTTTGTGGGTGGGGGAGGTGGCGGGGGGAGGGCGGGGTGGTTAGGGTGGTAGGGTGGTGGAGGGGGGTTGTAGGTAGGGGGGGGGATACTGGGGGGGTACGGGGGGGTATGTTACGGGGTACGGCGGGGGGTGGGGGCGGGGTAGGGTGGTGGGTACGGGGGGGGGGGGGGGTGGGGTACGGGGGGGTGGGGTAGGGGAGTGGTACGGTGTGGGGGGGTACTGGGTAGGGGGGTGAGGTGGGGGTGGGTCGGGTTAGGGGGTACTTGTTGGGTATGGGGGATGGAGGGGTGGTCGGGGTAGGGAGGGTAGGGGGGGTTAGGACTGGGGGGGTTAGGGTGTGGTGGGGAGGGTAGGTGGGGGGGTATTTTAGGGGTAGGGGGGGGGGGGGGGGGGGTAGGTGGGGGAGGTAGGGGGGGGGTGGGTTATGGGGGGGGGTACGGGTGGGGGGGGTGGGGGGTAGGGGCTGAGGTGAGGGGTGGTGTACGGTATGTGCGGGGTAGGGGGGGAGGTAGGTGGTAGGGGATTGGTGGGGGGTGGGTGGGGAGGGGTGGTTGGGGGGTAGGCGTGGGGGTATGGGGTTGGAGTGGGGTAGGGGGCGGTAGGTTACTCTGGGAGGGAGTGTAGGTAACTGTGGTGGTCGGGGGGGGGTAGGGGGTTGAGGGGGGGGGGGTAGGTGGAGGGGTAGGTGGTACGGTGGTTAGGGTAGGTGGTAGGGTGGGTGGGTAGGGCGGTGGGATATGGTAGGTGGGGTGGGGGGTACTTGTGTAGGTCTCTTCTTCGCCTCTAAAAAGGGTTGAAAGCGAAGATCTGCAGCCGCATCAGCTTTCTCTGTCTCCCCTCCTATTTTTAAGCTTCTGAAATGGAACTTTCCTATCACCTCCGAATCCGTCAACGAGGGACCCCGACAGCTTTGCGACCATGTCTCCGATGCTGTTCTTGACGCCTGCCTTAAACAGGACCCTGAAAGCAAGGTAGCTGGGAGACCTGCACCAAGACCAATATGGTGATGGTGTTGGGGAGATCACAACCAAGGCCAAGGTTGATTATGAAAAGATTGTTCGTGATAACTGCCGTAATATTGGATTGTGTCGGATGATGTGGGTCTTGATGCTGATATACTGCAAGGTCTTGGTTAACATTGAGCAGCAGAGCCCTGGATAGTGCGCAAGGTGTCCATGGACATCTCACCAAGCGCCCTGAGGAAATCGGTGCTGGAGATCAGGGACACATGTTTGGCTATGCCACTGATGAGACCCCCGAATTGATGCCCTCAGCCATGTCCTGCTCCAAACCAGCTTGGGGCTCGTCTTACGAGGTCCGCAGAATGGTACGTGTGCATGGTGAGCCCGATGGTAGACCCAGGTCACCGTTGAATACCATAACGATAAAGGTGCCATGATTCCCTACGTGTACACACAGTCCTTCACTCCACCCAGACGATGAGACTGTGACCAATGATGAGAGTGCGGTCGTCTCAAGGAGCATGTCATCAGCCAGTTGTCCAGAGAAGTACCTTGATGAGAAAAACCATCTTCCACCTCAATCATCAGGTCGTTTCGTCCTCGTGGTCCTCATGGTGATCAGGTCTAACTGGACGCAAGATCATCATTGATACTTGGAGGCTGGGGAGCCCATGGTGGTGTGCCTTTTCGGCAAAGATCCAAAAGGTCGATAGGAGTGGGCTTACATTTTAGGCAGGCAGCCAAAAGATTGTTGCCAGTGGGATGGCCCGTGGTTGCATTGTACAATTCTCGTATGCCATTGGTGTTCCCAGCCCTTGTCTGTGTTTGTTGATACCTATGGAACTGAAAGATCCACGACCGGGAGTTCTCAAGATGTGAGGAGACATTGACTTCAGCCCTGGCATGTCTCCATTACCTCGACTCAAGAGGGGTGGTAACAAGGATTCTTGAAGACAGCACCTATGGTCACTTTTGGCAGGGAGGATCCTGACTTCACCTGGGATGTGAAGCCCCTTAATGGGAGAAACCCAAGCTTAAGGTCACTCTTTTAAGTACCCCAAACTTTTAAAGCATCTCACTATATGTTTATGCTGCATATTGGCTTGTGCTATTTTATGAAACTATGTAATGCTGTTTTGCTTTTATATATCATCAATTTTGTTGTTTTGTTTTGGGATACTGGTGTAAGAGCTGAGTATATGTATATCTAA
>Unigene000111
ACCATCAAATTCTTCTCCTTTTCGAAGATCCGCAACTCGAATTCCGGCGATCATCATGTGTAGAAGATAAAAAATTCAGCTATCAATCGGTAAGGAGTCAAATGGCAGACAAGTCCTGCGTCAAACGTCTCCAGAAGGAATACAGAGCTCTTTGTAAAGAACCAGTTTCCCATGTTGTAGCTCGTCCTTCCCCTAATGATATATTGGAGTGGCATTATGTTTTGGAAGGGAGCGAAGGGACACCTTTTGCAGGTGGATACTATTACGGGAAGATTAAGTTTCCTCCAGAGTACCCGTTTAAACCTCCAGGCATCACCATGACTACACCCAATGGACGGTTTATCACGCAGAAGAAAATCTGCTTATCTATGAGTGATTTTCATCCAGAAAGTTGGAATCCAATGTGGTCTGTATCAAGCATACTTAATGGGCTTCTTTCGTTCATGATGGACAACAGTCCCACAACTGGTAGTGTTTCATCTACTGTTGCCGAGAAGCAGCGGTTAGCGAAGGCGTCACTTGCCTTCAATTGTAAAAACCAAACCTTCAAGAAGGTATTCCCCGAGTACGTGGAGAAGTATAATCAACAAAAGCTTTCAGAACAATCTGTTTCACAGCAATCAGCGAATGCCCATCCAAAAGAGGAATCTCCACATCAGACATCACCTAACAAGAGTGTTGTAGAAAACGGCCAAATAGAGGCGAAGCTGTAAATGGCACAATAAAAAACAGGAAGCAGTCGAAGAACTTCCCTTTTTGGGTGCTGTGTTTACTGGTATCTGTTTTTGGCATCGTCATGGCTCTGCCTCTTATCCAACTTTAAAATTTCTGATCGTGCGAGGTTAACAGCTTCCGTACAAACTTAATCATGTTCGAAGCAGCTTTCGAAGCTAGTGTTGGATTTATGAATTATGTAACTCATAGGGAGTTGATCAACTGCGGAGAAATGAGCAAATCAGTGTTCTATTTCCTTCAATCTGTGTTGTTCTCTAGCTCAGGGTGAAAAGTACAGTTCATGCTGGCAAAAAGGGGAAAAAAAGAAGGGCAAGAAAAAAAAGGAAAAAAAGGGAATGATCAAGTGGTTCTGTCAGGTGACAACATGCATAACACAAGAATCGCCCCTGCGTTGTCAAGTACTTCCATTTCTAGGTTTTTTTTCTCTTTGAATCCACTACTTATCATGTCTAATATAGTGATTCG
>Unigene000112
ACCAAGAAGCAGATCCTTCCATGGCAGTCAAGTTTTATGGTTTCTACTCCACTACGGACATGTCGCGACACTAGCGCGGAATCAAGAAGGGTGCTGACTCTGTTGAGTAGTTAGCCAAGATATGCAGGTGCCAAGACACTTCCGAGATATCTGGGAATTCTGTATCTCACCATAGGGTGAGGCCACCAACCCTACCAGCAAATGACCTACCGATGCCATGGTATCCAGCCTTGGGGTTCCTCCTGAGTTCGGTATATGGCTGCTCAGAGGAATCCTTCATTTTCAACTGGCCAGGTCCGTGGAGAAACAAAGATTGGCCGGCAAGCCGCTGGTATCTGTTAAACAGCAGGGTTCTCAGGCGGGGGCAGAGACAACTCCTTGACGGCAATCACTCAGTGGTCACACGAATGGACTCGTCCCATCGATACACAGTGGAGCTGTAGTTTGGATGGGACAAGTAAAAAGGCAGGTCCATATGTTGCAGGAATTTCGCTGTGATGGCACATCAACCAACTGGGGAACTGGCAACAGCTTCCACAGGAAACATATTGCGGCATCACAAAGAAGCTCAAGGATGTGCCTTAATATTGTGCTTCGTGCGGATATATTGTTTGGCCTACTTTCGTACTTACTTTGATCTGAGAACCCTTTTCCGGTTTTCATGTAATAAGATAGGC
>Unigene000113
ACGAAAAACCATCTCTTTTGGCTGAGATCGGCGGTGCGGGGTGGATTTAATCCCACCAAAAATTCAATCTTTTTTGTGAGAAATCTCGCAAGCTTGTTCGGAGAAGAAGAGGCCTCTGTCCAAAATTTGGGTCTTGTTTGGTCTTTTAGAATTTTGGGCAACTCAGTTTCTCTCTTCTTTTTGATGACCCATTTACTTGGATGGAGTTTTTCCCAGTAGTCTCTTTGGTGATGATGTGTTCGTGGAGAAACCGGACGGCCATGTGTTACTGTCGGTGTTGCCCAAGTGTTTGATCCTGCTATTTATCTCAAAACGGGTGAGCATCCTGTAATTGCAATTAAGATGGCTTCCGATAGATGATCTATACATGTTTGAAGATATTCCTCAAAGAAAATCTGTATTCTTACACAACGCTTCATGGATCAGCAGATAAGTTCTCTTGCACTTCTTAATATTACATCTTACACTTCTTACTCTCTTGTGTTACCATATTTTTCCATGGTATTCTATTTTCTACTGCAGAGCAGCTCGACGAGGCCATAACTTTATTTTCCGGCGGTACTAAAGTTTGATGGAAAATAACAAGTGTCCGGGTTTAATGCTGTCTCTGCTTGAAATGGCAATCCTTAGAAGGCCTAGGGATCGACGGTGTCTGTGGTACATATTGTTCTAGGGTGAAAGACTTGTCGGTCGACTTAACTGCAGTGGAACAGTCGAATACTGAGATAACCAGTACCGGACAAGCATGTAGCGACCTCTTACGGTTAATGTATCACACTTCAAAGTACTTGCCTAAACAAATATACAATCTGCGCAATGTGCTGTGCGGTATCATGTCATAGCTCGGTGAAACTTGCTAACATTCAAGGGCTAGGCGACCTACCTAAAGACACAGTTTCATCACCATTCTCTAACGTGCTACGTCACCATTCCGGTATAAATCCTTGTGTTGTAGTGATTGTGTACATTGTGCTTATTTTCTTTTATGCAGTATTGTGTTCACTGTATTGTTGATAAGTCCTTGGCAGATATTTCCGTGGT
>Unigene000114
CTTTTTCATTAAAACAGAGAATCTAATTTTATGCAAATAAACATCTACTAATGGCCGGGTAGCCTCCCGTGGGATATGCCCAGCCAGGGAGAGCATCTAAGCCTACCTTAGCCAACCCAACAAGGGTGGTTATCTACACTATACAGATCATTTCAGAAAACAACAAAGTAAAGACAAAACTCTGAATCAAGATAAACCTGGCCTAATTCGATACGATACGTGAGAGCCTCACTAGCAGCAAAGATCACCATTTCACCTCTGTTGAGCCACTTGAGAACAAAGGTTATACGCCGGAAAAAATTCTGGCAGTAGGTTGAAACAAGCGTACATTCTAGTATAATATTGGCTATCCACATCCATTGCCCACCAATCCATGAAAGGCTCATCACTTCGAGGATTAGCACCAAGAATATCTCGAAGATTTGGATCCACAGAGAACCTAAACCATTGTTCTTTTCAACTGAGCTTGAGGCAAGGTTGCAAAGCAAATCCAACTAAAAGTGCAGCTCGCGTACAGCTTCAACCTCAGGGAGGAAAAGACAGGACCACACAAATCAAAATGGTTGGAGGAATACACATTACAACACCCAACTGTACCATTGGAATCTGAAAGGGCGAGAAGAAGAGCTGGTATTTCATTCTTAATCTTACGAAGGCTATAAATTCCAATACCATTCCAAAACAGTACAGGAAATTTCTCTGCAGCCACAAATCTCCTGAAAGCTCAGCAAGATACAAGACTACTCCTGAGCCGAGACAGATTCCAAGTATAGGGTTACCATACGAGATCTTCTGGCAAAGCAACAGGCAGCATGCCACGTTCTGCCGTCCTAGAAGTTGGAAAGAATCACTGCTCATCTCGGCCATGAACATGCCCATGTTGGAAAATGCCGAAGCCCCCTGAATCCATCCTCTTAGCCACACACCCCAATTATTTTAGCAACATCAGAGAAATAACCATCAGTCCCACAATTTCTTGATTGAGAGGGACAGCTACAGTACCAATGAGGAGAGGGAAAAGTACCCGAGAACAACTATATTACGCATAAAAGAGTGCCTTCGGGTAGTGTCTTCCCCGGGTTGTGCCCTCCCCTCCAAGAGTACTACTTGAATCCCAGTAGTTCAAGTTCCAGACAGAGTGTTCAAGTACAAACCCCAGTCCACTTTGTCAATGTTTACAATAACCACCTCGAAGGCTCCAAACTGTGGGATCGATATGAATCCCTGACTTATGAATGGTAAGAGCGAGACTGTCCCTAACACAATAGCAACCCACCGACCATCGTTTTAAGCCCCTGTAATTCACGTAAGTTAGGAGCACAGTCACAGAAGCACCGCCATTACCCTCGGTAGCCACCACCCAATAGCTGGAATCGTGATTTCAATAGTCTAGAAAGAGAACGGGTAGATAGCATTATCTATAACCCCACTCCAAACATTTCATCCAACCTTGCTGAAAACCCCAAAAAGACCAATGGCTTCCGAGACCCAAACAACATATCCTCCATCTCCGGAAACATAGTACCCAATTTGCAGTTATAAGCGCTTCCGGAACATCCATATCACCGGAAAAACAAAAAACCAACGAAGGGCCATAACGGACTGCTGCACCGACACTGTCTTCCACACCAAATGGTCCTCCCGGACACCTCGTAGAAGAATTGAGGAAACAATGGGCAATAATGAAATCCTGCTGAATTTCTCCAATCTTGGGGAAGCCCCACCCTCCCCGAATTCAACATATTCAACATCATTCACATTGTGCCCCCCATTGTACCTTCCTCCTTCCTTGTCTTCAATTTGTTGGCCGATTTGATCTGTTCATGCAACTTCTTTGCTCTCTTAACATTATTATAACACAATAAAAGGAGAAAAACTAATAATAGAAACGACACACGGCAATACATAGAAATACAAGATAAAAAGCAACGTATCCTAGTCTACAACACACTCACCCAGTTATCACCAGACTAACCTTTGAGGTATCGACGTTACGACGACGACCCCGTTCTCTCCCTCTGCTAGAAATGCGCACGACAAAGCGAAAAACACAAGCTCATGACACACACACAGTAAGAAAAAAAGCTAAAATTTTCCTGATTTCGACGGAAAACAACCAACACTCCTCCGATCTCAGGTCGCCGCAAATTTTAGCCCTAGTTTTTGGCGTCATCCAGCATGCTCCGAAAGACTGAGAAACTATATGTCTCCTGGCATTGAACAGATCATGGCCGGGTGTATCAAGCTATGTGTATTCGAGTCCGTGTTGAAGCGAATCGTGTAATCAGTAGATCACAGTAGAGTTAGGCAAGCCCTATGAAGAGCTCCTCAAGAGAGAGCTCACAGCTGAGTGATCAGAAAAAAAAACGGTCTCTGTTTTTTCAGTTCTATACAAAAATATTTTGGTT
>Unigene000115
CTTGATAAATTGCCTCTTAATTATGATCAAGTGTTTTATTCGGGATTTGTTCCGTCCGCACTTGCGTTTCTCCTCAAAGGGAAGGGGAGATTGTTAGGAACTTCCTACTTCATACGTTGCAGTTGCAGAGTTGGGAGAAAACTGTGGATTGCTACAGTCCAGGGCAAGGATTGATGCCGGCGAGTTTCAAGGTCAGAACTGTGCCTCTTGATGGAAGTAGTGGAGCATTTGAAGAAGTTTGGATCCAGATTTTGGCGAGTCGGCTATCGGTCGTGTTGCTCCTGTTGATTCGTGGACTGTGGTGGATAATTTTGCTGAGAGCTTATGGAAAGATTACTGGCGATTATGCATTGCAAGAGAGAGTAGATATTCAGACTGGCATTAAGCTGATTTTGAATTTGTGTTTGACTGATGGCTTTGATATGTTCCCTCGCTCTTAGTCACTGATGGCTCCTGTATGATTGATAGACGAATGGGTATCCATGGCCATCCTCTGAGATACAGTCATTGTTTTATGCAGCACCGGAGTTCTCGTGAGATGCTTATGGGACGATGTTCTAAGAACCTTGTGAGAGCCATTAGTAATAGACTGAGTGCATTGTCATTCCACAGCGAGATATTATGGGTGGATAAACAGAAGATCAATGAGATATACCGGTACAAGACAGAGGAATACTCTACAACGCCATCAACAAATTCAACATATACCCCGAACAAATTCCATCTTGGCTTGTCGACTGGATTCCTGATAAAGGTGGGTATCTGATTGGCAATCTGCACCTGCTCATATGGATTTTAGGTTCTTCACACTGGGCAATCTTTGGTCCAAATCTCTTCATTGGGCACGCCAAGACAAAATCAGGGTATATTGAATTTGATTGAGGACAAATGGGACGATCTAATGGGACAAATGCCTCTGAAGATTTGTTATCCTGCTTTGGAATATGAAGAGTGGGAATAATCACTGGAAGTGATCCCAAAAATACTCCTTGGTCTTATCATAATGGCGGGTCTTGGCCAACACTTCTATGGCGTTTACACTAGCCTGCATTAAAATGGGGAGGCCAAGTTTAGCTGAGAAGGCTGTTTCTTTAGCTGAAAAGAGGCTCTCCATGGATAAGTGGCCAGAATATTATGATACCCGAAATGGGAGGTTCATGGCAAGCAGTCACGACTTCACCAGACATGGACAATAGCTGGGTACTTGACCTCAAAATGCTGTTGGAGAATCCAGAGTTGGCATCATCCTGATCTGGATGAAGATCTTGAGCTTCTGGAGACCTGCATCTGGCACTCAGCAAACCCCGAGGCAAAATGTTCTCGTAGAGCTGCTAGGTCTCAGATTCTTGT
>Unigene000116
TAATACTACTGATCATCTTTATATCTCTTGCTCCGCAACTATTGATGGCAAAACCGGCCACATTCCTGCAAGACTTTCACGTCACTTGGTCAGAAGCTCACATTAAACAATTGGAAAATGGCACTGCGATCCAACTCCTCCTCGATCAATCTTCCGGATGTGTTTGCGTCAAAGAGTAAATACATGTTTGGAAGATCAGCATGAAAATCAAGTGGTACCTGGAGACTGCTGGGACTGTCACCGCATTCTACATGAATTCAGACGCAAAAGTGAACAAGAGTGAACTCGATTTTGAGTTCTTGGAAACAGGTCAGGACAGCCATACACAGTTCAAACAAACGTATTCGCCTCTGGTAAGGGTGATAGAGAGCAGAGAGTGAATCATGGTTCGACCCGTCTGCGCAATTTCACACCTACTCAATCCTATGGAATCGGCAACATATAGTGTTTTCTGTAGATGATGTTCCAATAAGGGTGTACAAGAACAATGAGGCCAAGGGAGTACCCTACCCCCGTTTGCAGCCAATGGGCGTGTATTCAACACTCTGGGAAGCTGATAATTGGGCAACACGCGGAGGAATGGAGAAGTTGATTGGAGCAAAGCCCCATTTTACGCCTACTACAAGGATTTCGACATTGAGGGTTGCACCACTGGCGCAGCCGGCTGCATCACCCATTCAAACAACGGGGGATGGCCCATCATACCAGCAGCTTAGCCCAGCGGAAGCCAGAAGCTACAAGTGGGTCAGAGTGAATCACATGGTTTATGATTACTGCACTGATAAAACAAGGCATCGAGTGCCACCGCCGAGTGTTTGGCCGAATTTGACCACAGCAAACAGTGTACTTTGAGATGGACTGTGCGATACCTGAATAATGTCATACAGTCATACTCTGTTTTATGTTCAACTCTCTTTGATTAATCTAAATGGCCTGGTTAAAACCAAGTCCATAGTTCACAAGAGAAGATACAGTATTGCTTCAGAAAAAGAAAAATCGCAAA
>Unigene000117
GAAAGAAGAAGGTAAGGTTTCTCTCCCATCATAATTTAGTACTCTGTTTCTGATCTAATATCTCCATGAGTAATATTCATTTCTAGATCTTTCTTATCTGGCCATTCAATCAACATAAATTTGATAAATATGGAGAGAAAGTATAGATATTGGTTTTTTACAGTTTCCTTTATCTCTTTCACTGTGGAAGTAAAATAAAGAACCAAACGTGGGCGTCTCCGATATGGGTATAAGACTATAACGAGATTTCTGGATGACGTAGAAGTAAGCAATGTGGTGTGGGTTAAGGTGATTGAGGTAATGAAAGTGAGGTTGGGCAAAGGGTGCGCATGATACATAATATGTTGTTCGTGTGCTTGTATAATTTGTTAATGCCCCAGACAAAAAAGATAGTCTTGATTTGTTTCTTTAGGTACTGCCTCTGGAACAAAATTCTGTAAGGTGTTTACACATTGATTTACTTTATTTATAAGTCAGTCTTACAATCATACCAAATTTTTTTATGTTGTGTCACGCGCTTGGCGTAATGCACTATATAACCTCTATTCCTTTGCAATCTCTCAATCCACTCAAATTCCCCATTGTTTTTTCAAACTTTCAAGAATCTATCACCATTTTTTCCTAGATGCAATTCATTTCCAAATATTGTCACCGAATAATATTGCTTGTTGCGTGTCAGTGTAGGTCAGTGTGTTCATTTCCAAGTTCTTCCGCTACTTTTGTAGGTCAGTGTGTTCATTATGCATTGCGTTATCCATATACCCCCAAATATTGTCACTGGAATAATATTGCTTGTTGTGTACTAGCTACGGCACATTATGTGGATATTGTGTATATTGTGATCCTAGAAATTAAAATTGGTACTGAAGAAACCCTACCTTCGAAGAGTTTCTTTGATGAACTAACAATTAGAATTGTTAACATTTTCTATGCATGTTTTGTTACAGGAAAGTTAAATACAACTATTGGTGGTATGGAAACTGTGGTTTTGTATAATGATTGTAATATATTTCATGTCTTTTAGATGATATAATTTTACTTGAGTATCAGTAAATTTAATCTATCTTGGGTGCAGCTGATATGCAGTATAAAGGTCAAGATGCATGCAAACTTTTTGAGAATAATATTGGTGTACAAGAACACGGTATTGAGGTTCTAAGACAATTATAAAAGCTTCACGTTGATGCAGAAAAGGATGAGGTCTTAGAAATAGATGTCATTGTTGATGCTATCGTTATTGAGTAGATTGATGCAATTGAACTTTTTGACAATATTTTGACTGTACAGTAGGTAATAATATGGAATGGGGCGGGGTGATTTCCATCTCTTCTCCTTGTATAAACGAACACTAGTGGACTTTGTGAAGTTTAAAAGGAGTACACTGAATCACGGGAGCATTGCCTCAGACAGATGAAATTTAATGGTTGATTTTATACCCATGGAGCAGTTCAACAAATGGGAGGAATTATGGACAATCAAGACCAGACCATAAGAACTCTATATTCTATAAATAATGACACGGTTAATTTCTGGTATGAACCCTTTGCCCAATCACATAAACAGCTTGACATACTAGATTTCTGAGTCAGTCGGTTATAGGACTTGATGAATAGTTGAATTAGAGTCCAATTTTTCTGTCAAATGGTCATCTGAATGTGGGTTAGGGTCGAGTTTTTGTATAGAGAATTACTGCTTCACTTGAAG
>Unigene000118
CCAAAGTCGTTCCTTTCTTTTGTGTCAAATACAAAAAACCAACAGAAAAACAACACTTGATAAAACTTTCAAGGCTCACCCTTTTGCATTATCTTTCTTTAATAGCCGGGGCACCTCGTGGGTCGAAGGAGTCAAGCCCGAACCACACCCTTGCCTGGTTAAAAACATCACCAACAAACACTAGGTATGCCATCTTGAACTCCTACCACCTTGCAAGAGTTTCAAAGCGAGTTCGTATTGCTCAACCCGATCCAGCCAAGTGATTTAGCTTTTCCCAATCTTGGCTTCAACATTACTATCAAATCAAAATAACCGAAAAAAAAAACCAAAAAAAAAAAAATGGTCAAGAGTATTATCTTGAGTGATAAACTTCGCAGAAGGGCAAGCCTTTGATTTTCGCAAAGTGCATGATATCAGATTATTAACTTTCTCCACGGACTCCACCGGAGCTGGCGGTAGGCAAGACTATTCACATATCGGAATGCCACCGTGGCAAGGCCCAACCGCCAGTGTGTGAACTCCCATTGTGGTGGTATAATTGTTACACGTGGTGGATGGGTCCCCACAGACTCCAGGCATTGATGGTACAATTAGCAAAAGTCCGGAGGAGCAAAGCGACGTGCTGACATCCCCCCCTCATCACCACATGCTTGCCGGTATGTCCACCGGCGCTAACTACAGTGAACCGGCTGCATTAGCAGTTCTGCAGTATAGCATGCAATGTGGTAGGAATTCATGGCACTAGCTCGGAGGAGGGAAAAACAGTGCCGTGCTCCCGGTTTGGCAATTGGGTCATCTCTGCATGGCCCGCCGTGAGCAATGTATGTCCCACGCTCCTAAGACGTTCGTTGCGTGGAAATCAAACAGCTTTCTGTGGAGACACAGGCAGCCAACTGACGTAGCGGCGCTCAACACAACACCTGGTGGTCACCAGGGTCATCCACGCTCTTGCTTGGCATAACCGAACATCTCCATCGACATTCCACACTGAGTTTGTTCCATTTAATTGTGGATGCTCAGGGGGACCACACAGAAATTATTAGTCATTAGTTGACCAGCTCACATGCTTCGCCGTCCGCTTATAGTATTGCAGATGATCGTTAGTAGAGACAGATGACATTACAATGGTAGCATTCACATTCTCTTTCAAGGTGGCTAGCATCCTTGGGACCAAGGCCCTGCCGCACGTATTAAGGCCGGTATAGGCGGTGAATTAACTTCCATCGTACTCTGCATGTTCTACCCAGTCACATGGAACCCATGGGCTCTCCTGACCCACCACCGGAAGGAAGCCTTCTACAGGTCACAAAGGAGGTGAGTTTGGAGTGTCTCATTGGAGTCAATCGACACATAACCCCGGCACACACCCCCTTTGCGTGCTGCTTCAAACCTAGCAAATGACCGCGGATAGGTACGATGGTGAAAGAACCTGAGCCAGCTTGCTCAGCTGAGTGCATCATTCCCGTTCAACCAACTCCAGGGAATACGAGCAGCAGTGGATGTTTCTAGCAATCTAAATGGAAACTTTCGCCCAACGATTAGCTCCATTCGTGTCTAACAAGAGCTAGGCTGTTGTGATGACATACAGCCGCCTTGTAGCCTCGGATACAAATCCATTGGGTTTCATCCAATGCAAGGAGGGAAACTCCTCATACTCTCCTGGTTTAAGTATTTCCACTATCAAAACGGCATCAAAGGGTTATCATCTGAGCCATCTTTACCAACCACCATAGCAGCCATGCAAACTCTAAAAACAGAGACCTTTCCAATGATCTATCACACCACTAAGCCGCCTAGATGAAGGAACCGTCATCGCATTTGACATGTAAATCCGAACCATCTGGGCCATTGCAGTGTCACTGTACTTAGAATATCAACCATTGCGCCAACGCCGGTTCCAGACATGAGTTTGGCATTGGAGGGGCATCGATTACCAATGGAGGGATGGCCTGCCCAAATTTCCCCGCAAGGGCACAACTCGTTAATTCATACTTTAACCTTGCATTCTCAATCCTGGTTTTTATTCCAAAGACACATCCCTACTTCTGGACCACCACATTATTGCAAATCGGGTGCATCATAGCATCTCTATCGCCTGTTCAGCTGAAGTTTGTCGTTCTCTCCAAGGAGTGAGTTATCATGGAGTTCAGTGGGTCTTCTTTGAGTTTCTTTTTTTCTGAAATCCAAAACTAACCGGTCTGCTCTCCAACCATTCCTACTCAGCTCCATTCCCTTTCTTCCATCCGGCTGGGGGCATTCTTTTAAACAGAGCTCGAGTTCTTGATCTGCTTGTGGAGTTGCGATTGGACTTTCTTCCTGGGAGGCTATCATCATCTTGATCATCCCAGATCCACCGTCCATTTTAGCACTACCAGATCTATCTCATACTCCTCTCTTTAGTCCTTCCTATCACAGCCATTATCAAAATTTTCCCCCATACTTGCCCATCCATGTTTGGTTTGAAGTGCAAGAGAAAGTCCAGGAGAGTTGAACAAGACTTAACGAGACGTTGCTGCTGCTGAGATAGAACACCGCCACTACCAGGAGGCATATTACTGTACGGTATGTCTGTCACCACTCTTCCACCACCATTAAAACACCATTATCAACAAACCTCCACAACTCATCAAATCTTTTTTTTTCTTACACCCTTTTCTCCCCCCCCTCCAAACTCAAACCCTTTTTTGTCTTTCCTTTATACCACACTCCTTCACCATCACCAGATTCAGGTTCATTCTAAACCCTAAAGTGTAGGCTTGGAGAGAAGAAAGAGAAAGAAGGCAAGAACCACTAGCCGTTGCACTTCGTCTATTCCGTCCTCTCTCTCTTTTTGTACAAAACCACCACACAGTGGGAAAAAATGAAAACCCCGGTTGACTTCTGTGGAACACAGATGAATCCCCAAAAGAGAAAACGAAAGGCTTAAAAAGCAGTGGTATCAACGCAGAGTAATTTTCGCTTTTTTTTTTGTTAACCTTCTTATGAGATAAT
>Unigene000119
TGCCTAAAACCCAACATCAGAAGGCTCGGCAGTCGCCACTTGCATTGCAAACCCTCTCTCAACCATCCTCGTTTACGTCTGTGCAGAAACAACTACAAGCAGCTGAGAAGCTAGCGATTCTCGGCTCATCAGTTCACTATCCTGGTTATCAAGACTATGGCGTCCTCATCCGATGACCAGTTAGATGAAAGCCAATTCAGAAGACCCAGTGGAAAAGACAACAATGATGACAACTTTGAAGAAGAACGACATTAAAGAAAGATCCAGACAGAATCCAAACAGAAACAAATTGAAAGAGCTTGTTGATAGACTATCCAAAGAAAGTGTGAACCTTCGAGTTCATGATGTTACCATCAAGGGTAACAGTAAAACGAAGGATGCCTTATCGAAGCCGAGGTGGAGGCCCTTCAGAATGCCAAAAGTATGCAAGAGCTCTCCAAGCTGCCAGCCTTCTCAATGAACGTCTTCGTAGACTCGAAATCTTTGATGCTGTTCACATTATCCTTGATTCTGGACCACCTGAGCTTCCGAACACGGCAAATGTGATTGTCGAAATTGTTGAGGCCAAGAGCCCCTCAGTGGAGACATTGGCATTTTCACCAAGCCTGAGACTAGATCTTGGACTCTTGAAGGGTCGCTTAAGTTAAACTTGTTTGGATATGGCGACGTTTGGATGCTTTGGGATCTTATAGTTGGGACCAAGCTATAGAGATAAGTGCTGGTTTAACTATCCAAGATTCAGAGGATTATCAAGCCCTTTACAGCTCGAATTTCATTACTTTCTCGAGACTGGGTGAAAATGTCTTCCTACAAGGAAAAATCGATGGGCCTCTCACTCGGCCTATATCATCAATGCATCATGACTTGTCCTACAATCTTGCTTGGCGTACATTAACAGATCCATCTCAAATGGCATCCAGGTCTGTTAGGATGCAGCTTGGGCATAGTTTGCTCTCTTCCTTAAATACATTTTCACGATGACAAGAGAGATTCATCTCTTAGACCAACACAGGATGGGCTTTTGTGTCTAAAACACAGATTGCTGGTGTGACGCCAGATAGTAGAAGCCTACGTTTTTTACGACAGGAGTTTGATCTGCGTTTTGCTTTACCCCTGGGCTTCAGTAATGCAGCATTGAACTTTGGTTATCTGCAGGTGTCATTTTCCCTGGGGAAGTGGATTCATGAACAAATCCTCGCCTCTATCTGAGAGATTCTTCCTCGGGGGACAATCTTCTTCAGTGTGCACTTTGAGTGGCCCCACGACATTGTTGGGATTCAAGACTCGAGGTTAGGTCCGTCTGAACAAGAAGAGTTAGTGATGGTGGTTCTGGCGAAGAAAGTTCACATGCCTCTCCTGAAAGAGATGCTCTTGGTGGAGACCTTGCCTTGACTGCTTTTGCTGATCTTTCTTTAACCTTCTCTTAAACTTCTCACTGAAGCTGAATACATGGACACCTATTTGGTTGCACTGGGAATCTCACACAATTGTCACAGAATGAGTTCCGGAAGTCTCACTGAAAAAATTTGGACAGTCATTTCGAAGTACAGTAGGTGGTGGGGTAGTCATTCCTACCAGCCTTCTCCGCATGGAGATCATTACTGCTATATAATGAAGCGTTGGAGTATGACCGCGGCAAGACAGGCATACAGTTTAGCTCTCCACCTAATGGCAATGGTTAGATGGAAACCATATTTAAAACATCTACAAGGCAACTTCCAGTTTTGATTTTTGAAGAAAGAAAAATATGTATGAACTGTCAATTCTGTGC
>Unigene000120
CTGAGGGATCCTCTAATCTATCTAAAACCGCTCGCACAATCATGTCCATGACAACAACTTCCTTCAGCTCTTACTACCAGTCAATAGATCTCCATAGATCTCCTCATCCTCTTGTTCAAAATACACGCCGTCTTTCATGGAACCCGTGTCAAAAAATGGTTTTGTCCACTCATTTGCTGTTAATCGTCGCGACGAAGAAATGGGACCATCAAGATGATTTGAACGCATTTAACAGCGACCTTGTTTCGGGACTTCCTTCAGACTTTCATTTTCCTGAATGGTCGAACTGGATGCTGATATCAGTAGTACCCTGGTTGGATCTTTCTTTACCGCCGGCAAATGGGGGCCCTTGTTAAAATTGAAAAATTCAGTGGATGCAACACTAGACAAGGTGGAAGAAGCATCAGAAATTATAGAAGATGCTGCTAGGAAGGTTGACAACATAGCAGATTCAATCGCAGAAAAATCTTCCTGAAGGAGCACTTCGGGATGCAGTTGAAAAGTTGGATGATTTGGCTGAGCAGACAATACAAGCTGCTGATGACGCACAAGAACTCTTGCACAAGGTGGACGAGTTCAGCGAGGAGTTGGACAAAATGCTAGAGGAATCGGGCCAAACTAAAGAACAAGTTAGATCAGCTACAGCTAAAGTTGCCGATGAACAGGGTAAATCGAATTGATACCTCAGATCAGTTTGTGGTGCGTTGCCATTGAGATGTCGTTGGCCAAACGGAGAAAGATTCCCTCAAAGTGTGGGCGAAGAAAGAGATGCATTTTATTTTCATTTTCTTGAATCACACGAAGACTATAAATCATTCGTTATTATCTGTGGTGTTCTGTGAAATATTCTTGTTTGGTTTAATAATGTATATTTCCGGAATCTATTGATGTGTTCATCAACCCAACGTCAAGACTTGGAGGTTGGGCCCAAAGTCTTGAGTCCGAGTCCCACTTTCACTGGGAGTAGTTTGGGAGATAGTAAGGTCTAGTTTGGGGGTAATAACATTGTAATCTATCAAAAAAAAATAATAATATTCCGGAACCTTTATAGGAGTGTTAGTCGATGCGGTTCCGGTGTGGTTTATGATTTCAGC
>Unigene000121
TTGAACACCAACAGCAATACTTCAGGAGCTCGACATGGAAGAACTTGAAGTCGAGAAGTCGCTCATTACTCCTCCTCGGATGAATCCATTGAGCCTGCGCATGATGGAGAAATAGAGAATCTGATGGTGTAACTTTTGACATGTGCTTGACATCCTTACACACATATCTCGGTGAGGTTGACGACACTCAGCATAGGGTTGCTATTTTTGAAGGGGGGACAAACTTGAGCTTCCAATTTTCTTTCTCGAAGGAGTTGTTCTTTTCCTGATGCGACTCTTCTCTGAGAGTTATTCATCCAAGATGTAAAGCTGCTTTAGAAAGAGCCTAATCAAGTTGAAGCTCCCTATACAAGGTGTGATCCGAGTTCATAGGAGTCCTGAGGATGGAAGCCTGTGCGTTGCAACTGTGGGAACAACTGCAGAGATTCGACATACAAGCGGTTAGATGATGGTTCAGTGAACATTGTCACTCGTGGTCAGCAACGATTTCGTTTGCGGCGGAGTTGGATTGATGTGGAAGGAGCTCCATGTGGAAGTTCAGATCATCCAAGAAGATTTGCCTCTAAGGACACCAAGTGAAGCTTTTGGACAGGTGGCATCAGTTACTAATTCATGGCGCCGTAGTTGTCAATTTCATTGCCTCAAAAGGTTTGCATGTTCGGCAGCATCTGTCTAGACATGAAGAGAGTGACTCAGTTCCATGTAAGCGATTTTGTTGCCAGAGCTGAGATTACCCGAGTCGCCAAGTGATTCCGGTAATGAGTATGATAGAGCTGACCAACTATCAAATAGTGACGAGGAGTTAGTGTGCAAACCAGGTAAAGTTTGGAAAATCTCATCCAATGACTCTAAGGGCCATCCGACAGCATATGTTTAGAGATGAAGAGAGCGACTCAGATTCCAGTCTAGTAATTATGCATTACCAGAGTTGAGATTACGCGAGTCACCTAATGATTCCAGTAATGAGTGTATATGACTGATCCCTATTAGATAGTGGCGAGTCACTAGCATGCAATCCAGCTACAATTGGGAAAAATCTCTTCCAAATGACTCTGGAGGACCATCTCAGTCTTATAGTATATATAAGAAAGGTACTGAAAGAGGTAGTGTTGGCTTAGGCACTGGAAAGCTGTCTATTTCAAATGAACGTCTCCCAAGGGTGGGAAACTGCAAGGTTGCTCAGCATCCGCTTCTTTCACATAGAGCTTCAAGATCGTTTTGGCCTAGTTGGGTTTTCCGCATGTTCGACTCCTATTGTCTTGCTCAGAGGGCAGCAGATATGTGGAAAAAGACAGTAGGTGCCCCAAGCATGGAGGATCATAATAAACCAGACATTTTGTCCTTTTACATTGCCAGTAAACTTCCAGTTTCAGAATCTACAAGGCAAGAACTGCTTGAGATTGATGGAATTTTAAGACTGCGGCGAGAAATTGAGTTGCTAGAACGCTTTGATCGTGTCCATTGCAAAACTTGTCAGACTCAAATCGCCAAACGCAGTGATATGCTAGTGATGTCTATGGATGGACTCTTGGTGCTTTCGTGAATCCTATGGTTATGTGCATGAGATCATGACTCTTTACACTGCTAATGGCATTGCTCCTGTTGGCCATCCTGTTAAACAGTATAGTTGGTTTCCTGGGTATGCTTGACGGTTGCTGTGTGCACAACTTGTGAAATGCAGTTGGGCTGGCTTTTTCAGCGACTAACAAGAAGTTGAAGCCAAGATCCTTTCTGGGAATCAGGAGTTCACAAGTTGCTGATGATGCTCTCTAGTTTAGAAGTCGTCAGATGGTATCAACTCCTTGATACGACCAGAAAACATAATGTGCATAGTTATATATTGAATATCTAACGTGTAATCTTAAACAATTGTCCACAGCGAATAAGTTGTGTGTTTATTTGACTCTTCGGTTTAATTGTATGTTCGGTATGGTGTCCTACCGTCCTCTACGGTTTGCCTTGGTGTAATTTCATCTTTTCCCCTGTAGTTGTT
>Unigene000122
CAGCAATAATAAATTTAATACAAGTAATGTTACATGGTGCAAGTCTGGAAATAATCAACAACGTAAATGCTAAATTTAGCTGATATATATTGTGATAAAATACTTGGAATATAAAAAGAGCACATTCGGTGTCAACAGTAGAAAAATAAATTACAAAATATCCGTAGCCTTTCACATCCGCTGCAAGTTTATGAAGAACATCAACACATGCCTGCAATATCACTCCCAGGTTGAATAGGCAAAAAAGAGGCATCTTTCTTTATACATGTCACAGGGACCAGCATCCAAAACAATTTCAACTGGAGATCTATTATCACAATTCACACTCCAGTACTTCATGCAATTTAGAACTAGTATTCCTGTATGCGACTCATCTGTTCGTCGCTCATCTCCAACTCCAATGGTTCTTTTGCTCATGTTTGCTCGTTGCACCACCGAACAAGTGCTTGGACCACTTCTGACATAGGTGGTCGAAACTCTGGCTCAGGCTGGACACATAGAGCAACCACATCAGCGAACCGCGAAAGAGATTTTGCAGGATAGAGACCTTTAAGTGCTGGATCCACCATATTAGCTAGAGAATCAATGTCATGAAGTTGAGGTGTGCCCACCGAACCAATGATTGTTCAGATCTTGATCTTGAACTTTCAAAAGGTTTCCGTCCAGTGAGGAGCTCCAACATAACAATTCCAAAGCTGTATACATCACTCTTAGTGTTATTTGGCCAGACATGTCAACCTCAGGTGCACTGTAACCGGAACTTGAGTTATCTTCTGAAGCCTGGTGATCTGTATTCGGAACAAAGCTGGCCAACCCACAGTCTGAAAGATGAGGATTGAGCTCCTATCCAGTAAAATATTAGCTGACTTGAAATTTTTATGAACAACAGATGGAGAGCAAACTTCATGCAAGTACTCTAGTGCACGTGCAGATCCTAAAGCAATCTTGACACGTGCGTTCCAGGTCAGTGGGCTACTATAGTCCTCTGCGAGGTGCAAGAAGTCATGAAGCGATCCATTCTTATGAAACTCGTAGACAAGCAAATTTTGCCCATGCTCAGAACAATATCCCACCAGCTCAGTAACATTTGGATGATGTAACCGAGAGATATTTGACACTACATCTATGAAATCATGAGGTGATGGTTTGGCAGAGCAGATGAGTGGATTTTCTTCACAGCAAGTACCTTCCCATCATCAAATTGAGCCGGTAAACACGTCCAATTGACCCTCCCCGATCAGATGGTCAACGCTGAAACTTCCTGTAGCCATTGCAAGTCTGCTACAGAATAGGCTGTGGCACTGATTGGAGCAGTATGTGTTTTCTTGACAACAACAGGCTTGCTTGTCAAATCATCTTCATCGAATGATTTGTTGCGATCAAAAGGTGGAGGTCTCAGGTTCATTGATGCAGAATTATCAAATGTCTTTGTATTAATTGCTGGGGTAGGTTGAACAGACTTCATCTCTTTAAACTCATCTGGAGGAAGAGAGGTGAAAGGCTGGACAATATCAGGCTTTTCAACATCTGCGGAAGGTTTCCTTGATTTGCTTCTCAACAGGAAGAAAGCCACTATAGCTCCAACAACCAAAAGAGATATTATTATTCCTGCAATGCCTCCACCTCCAATGCCCGAACTTTTTCCACCACCATTAGAGGGACTGCTATCTCCACCAGATTTGTGGTTAGGTTGGTTCGTCCACTAGAAGGAGGTGTACCAGGTGGAGGGGGTGTGCAGGACCTGATGTCCATGAGTTACCATCCGTCTGGAGGCTATTATCCGTTTTAGTCTGTCAGGAATCCAGCCAGTGAAACGATTGTTTGCGACATTCAGAGTGTCAAGGGGAAGATCGACAAGAACGTCAATGGAACCTGTAAACTGATTATTTTGCAAATACATGTGGTTTACACCAGAAAGAGAGCTAAACTTTGAGGAAGGTTACCCGTAAAAGTATTAAAAGAGAGATCCAATGTAGTCAGTGCAGAAAGCCCTCCAAACATATCGCCCAGTTGGCCAAGTTGATTATGGGCAACATTCAGATATTTAAGAGAAGTCATCTGAGAAACTGAGTAAGGAATTTGTCCAGTGAAACTGTTACTAGCAAGATTTAATCTCTGCAAGTTTGGAGGTAGTTGGTAAGTAATAGTATTTCCAAGATTGTTGTTGCTACGTCCAGATTGGTCAATGATTTAGACTCGTCAGCTGGTAGCCCAGTGATCCAGTGAGACCAAGACCTGATAATTTTAATTCTGTAACTGCTGACCTGAGCAGGTTACTCTCTCCAGGATTGGCCGCATGGATCATTGCCATTTGCGCTCCAGCCAGTCAGCTGAGCTGGTGAATTAAGGCTTTGGTACAAGCTTACAAGGGCGGAAGCATCAGCTTGATCTGTGGCACCATTGACAGAACCACCAGTGAAGAATGTAATGCACAGCAAGAAGAACACCCAATGACTACAAAACCCCATCATGGCCCTCTCTCTCTCTCTGTATTGCACCAATCTGGACTTGGTATGAATGTAGCTCAAGTTTGGGTTTTTTTTTTTTTTTTTTTTTTTTAAGAAGGAAAGCTG
>Unigene000123
ACCCCGAACTCGCACTCGGTAATCCCTTCGAATAGCCTTCCATTTCATATCAATTTGATTTCTGCTTTTAAACTGAAAGTGAGTGCCGCAGAACGAGCGGTATGGCCTTCGCAAGCTAAGCTCCGAAACCACTCTGGGAGTCAAAGTTACTGAAGGATTAGGGAAGTTGCCAAAGGTTGTCCTCAATTCTGCTGATGGAAGTGAGGCGGCGATTTACTTATTTGGAGCTGTGTCACATCATGGAAAGTTTCAGAGGGTAAGGACCTGCTCTTCGTTCGTCCTGATGCTGTATTCAATGGGCAGAAACCCATCAGCGGCGGCATTCCACATTGTTTCCCCATTTGGACCTGGATCAATACGCAGCATGCTTTGCGAGGAACTTGAACTGGTCCATAGCTAATTCTGAAAATGTGAAGGAAATCCTGTTCTTACTCTAGAGTTGAAGGATGGTCCTTACAGCAGATCTATGTTGGACTTCAGCTTCCAAGCTCTATACAAGGTCACACTTAAGCCAAAGAGTCTTTCAACAGTATTAACGTAACAAATACTGATGAACGCACTTTCTCTTTCCACGACTGCTCTGCATACTTACTTCCGTGCTTCTATCGCAGGGTATGGTGAAAGGTTTGAAGGGATGCAAAACATTAAACAAGGATCCAGACCCTAGAACCCTTTGGAGGGTATTGAGAACAGGGATGGATCACCTTTCCTGGATTTGTGGATTGTTTGTTCCTGGATGTCCCAAAGATGTACAGTGGACAGGGTTGGGTGACTCCATCTTTATCAGGAATACAATTGGCAGATGCTGTTTTATGGAACCCATAACAACTATGGAAGCTGCTACAGAGACTTGTCTGTGTCGAGAATGCAAAGATTGGGAAGTCAAGCTAGACCGAAGAATCATGGACACCGAGCAGCATTTAGCATTAATTAGTCTGTATTCACCTTCTTGTGTTTGTATAATTTTTTTGTATTCCCATTTTTGTTTGGCAATTTTGGGATCTTAAGACTCACTCTCTGGCTTGGGACAGAGTAGCGAGTTTGAAGAAATGGAACTAAGCATTCCCTGTTCATGTACAGACGATAAAGTTTATGAGTTAATGTCTAGTTTCCAACACTTATTGGTTACACATTACTCTCAAATCTGTCACCAGCAATCACCACATGAGCAATTTCCATCTTTGAAATGGTGGAAACGAG
>Unigene000124
GAATTCCCTTCCCCTCGTTTTTAATCGGCGAAACCCTAATTAAAACTCCGATCAAACAAACGCCGGTGAAATCGAGTTTCCGGCGATCGGATAACTATGGTTTCGCCTGAGAATCCTAATTGGTTGATAGATTATGGTTTGATTGATGACATTCCTGTCCCTGGTGGTGATTTCCCTGCTCCGGCTACTACTTTTCAGTGGTCTCCTCAACCATTGAATTGTTCTAACGGTGTTAGTAGTGCGGAAGTTGATAACTCTTTTGTGGACTCAAATGGACCAAAAGAAGTAGGTTCAAAGAAGCGGATGAGGTCTGAAGCTTGTAATGCTTCTGGATCCAAAGCATGTAGAAGGAAAATGGAGAGATAAAGCTAAACGAAAGGTTCCTTGAATTAGGCTCCATCTTGGAGCCTGGAAGACCACCGAAAATGGACAAGGCTGCTATATTGAGTGATGCTGTGCGCATGGTGAACCAGTTACGAAGTGAATCTCAGAAACTGAAGGAGACTAATGAAGATCTTCAAGAGAAAATTAAGGAGTTGAAGTCCGAAAAGAATGAGCTTCGTGACGAGAAACAAGGCTTAAAGCAGAGAAAGAGAAGCTGGAACAGCAAGTTAAAGCAATGAGTTCGCAACCAAGCTTCCTTCCTCACCCACCAGCTATTCCTGCAGCGTATGCTGCCCCGGGTCAAGCCCCTGGCAACAAGTTGATGCCGTTCATCGTTATCCTGGAGTTGCAATGTGGCAGTTTATGCCACCTGCCGCAGTTGACACCTCACAGGATCATGTGCTCCGGCCCCCTGTTGCTTAGAGTTGCAGTTTGGGTCGTTCAGCATTGATTTCCTGTTATGGTAGGAGCCATTTATTGTCGTTTTTTATGTTTGGTCTTGACAATATGTTGACTGTTGGAGCGAAAAACTGAACTCTTTGTTGCTTTATGAGTGGGATCTCTGTTTTATTACTGGTTTGCTGTTGACAATTGTATATGCAAATAAGCAATTCCTTGGGATGGACACTGTTTCAACCACTGTGACTAATTTTCTA
>Unigene000125
ACCGAAGAGCAGATCTCAGAGTTCAAGGAAGCTTTTAGCCTATTCGAAAGGACGGAGTGGTTGCATTACAACCAAGGAGTTGGGTACTGTGATGAGATCTTTGGACAGAATCCCACTGAAGCGGAACTTCAGGACATGATCAATGAGGTTGATGCTGATCAAAATGGAACCATTGGATTTCCCCGAGTTCTGAATTTGATGGCACGCAAGATGAAGGTACTTGATTTAATTGCTAGTGTATTTTAGACTGATTTATTTGCTAGTGTATTTTAAATTTCTGATTTTGATGTTTGTGCTGTAAGTCTCATATATGACAACATAGCAGTGACTCCATTTTAACTGTTAAATCCTTTTTTAGATTTGGCTACTTACAGAACATAGACCGTATCTTGAATTATGTGATAGCATCGCTAGTGGTGCATTTAACTTTTGGGATTTGATGTTGTGCTGTAACTCATAAGATCACAAAGCAGAGACTCCATTTTAACTGATAAATTCTATATTTTAGACATCATTGGTATTACAAACCTAGATCATATCATTATTAATGTGAAAGTCATATTTTTTGTATATGCTGTAGTGGCTATCCTTCCTGTTAGGAATGAATATTGGTGGGAACAGACTGTCTTTAATGGGTTTTTTGTTCAGTGCTTTCCTGTATCTAAAAATGCTGTTTGTTTACATCTGGTGACTACTAGATCAGGTTGAACTGGCCCCATGTTCTCGTATGACTTATACGAAGAAGACATGTGTTAGGTGTCGAGTTCCAACTGGATGCAGTTTTGCATTGTCATTGCATTGTAAACAATAAAATATAGTATTTTTGAAGCCCTCACAGAAATGAACTACACAACTTCTCTTTACAATCCGAAATCTACTTATGAAGAGGGAAATAAATATGTGCTTGCCTATATGCTTCTGTAGTGTAATTCTGAGTTGATGCTTCTGCAGTGTAATTGTGAGTGTATATCTCCCTCCTCATTAATCCCAGTTATGGATCCCCAAAATGGAAGTATGAAGTTGTTAAATGTAGGACTTGTGAGATTTCGTCTGACAGATGTAGATGCTGTTATCAGTATATTGTTCCCCGCTGGTGCCCCATGTAAAAATTTTACCCAAAAACTAGCATACAGAGCAAAGAGAGACTGTATTTAATTACTTAAAGTTAAAGCTTTACACATTTGGATTTTAGAAGATTCACAGAGTCCTAAGTATCAAATTTGGCAAAATAGGCATGGGAATTCATAACTAAGAAGTTGGTTGATATATTCTCTCTTTTTTTCCGTTGGTGGGTTATTTTTTTTTTTTTCCTTTGTCCAGTATGAAGTGTTAAATGTAGGACTTGGGAGATTTCGTCTGACTGATAAGATGGACTTGGGTGATTTCGTCTGACAGATATAGTGCTGTATCAGTATATAGTTTCCCAGCTGGTGCACCTGTAAAATTTTTACCCAAAAACTAGCATACAGTGCAAAGA
>Unigene000126
GTTTGCATTTAGTCTATTAATAGTTTACACATCGCATTCAAAAGTACAGAGAGAGCAACAAAAAACAATCATAACTTACAACCAGAAGTTGCTGTACAAAAAATACATATCACCCATAACCCTTCCTCCCCTTTCTCTGTTATCCGCATCTAAATATTCCAACACACCTCGTCACCTGTCCTTTCTGGGAGTGTCCAAGAACTAGAGTCTAATGCAGACCAAAGCAACGGAGCAGAAATCAATGCCTCCCACACCCCAAAAAGACACATAGAAAAGGTCAACTCTACAACATTCGCACCAGAAACCATGTCAAATCATAAACTGACCAATCTTGTTGCACTTTCTGGATATAAGGAGCTCAAATAATCTGTAGCCATGGAGAATCCGGTGTATAGCTTATTTATGATCCTGTGGGTCGAGTTTTCTTTACTTCGAGGCAGAACCCTTTTAAGTGCAGTGTTGTGCCTCATTTTCCATTCCAGGGTGGAAAGAGCTGCAGCTTGCAAGTATAGAGCAGTAGACCAAACTGGCGAAATCACTTGAGCCTGCACGGCATCATTAAGAGCTTCCGTGTGCTGTCATTCATGAGATAGGATAGGCAGCGTCGTGCAATAACAGTAGAGAGACCATGGTTCCCCCATTAATGACTGGTGGTAGCACTCGATTGCAGCTACAAAATCTTTGTGTCGGAAAGCACATCACCCTTTTTCTTGAATTCAAGTTTCCTGCATTTGGTTGGTCCACATTTGGAATGACAGCTCATTCGCGGTCCCTCATCGTCTTTATACCCAGGTTTTTCTAAAATTTCATGCATTGCAGTCAAATCCTTTCTAGAGCAAGCTTCTGCGAGAGGAGACAAAGGTGAGAATGCAGCCCATATGGTATCCCTTAAGACGTAGAAGGAACCTCAGTTTCCTTCTGGAGGGAAGTAAGAAGATGGCACCAATGACTTTGGATTCGGTCGCTCTCGCGGCTCATACTGTAACAACGAGATGCCAACGTACTAACTCTGTGCCTCGTCACTAGAAAATTGCCTTCGCAGGCAAGAGTCCGTTAGCATTTGAAATTCCTGTCCCGTATCAAGTCAAGGGCATGACTGGGGGAATATGTTTTCCACTGAGAAGAGCAAGCAAGAGAGTACCAAGCTATATATTCACTTTCTGCAGTACTCTACCAGTCTCAAATACTCTGGGGGTGTAAATGCCAGATTTGTACTATACATTTTGCCATCCCTGCTTTTTCATAAGGCCAAAACTGATAACCTGGGATTGCCCTCATCATCAAATAGAACTCTGTAAGCATTGAGATCGTGATAAAGAGCACGGCCCTGCTGTAAAATTCTAGAGCTGGGCAGATAAAACCACCCTCATCGATTGCCCATTTCATGGTTGTGTTCCCAGTGAAATAGATTCTTCGCAGTGTATCATGGCATATATTCCACCACAGTAGCCTCTCTCCTTCACCCCAACACCCCCCCAGCAATTTGCTATCTATGATTGCGAAGCTGACCAACCGATCTGGCTTCTTCCAGAACTGTCGTGAATCAGGCCAAGCCATTCTATTAAAGCGCTTTACAGCAAGCGTCTATGATGTCCAATTTTCCCTTATAAACAACATTTGAGCTTTTTCCCCGTGTCAGATACAATGTTCTCAACAGCAAAACCAGATGTAGCAAACCTAGTTGCTCAATGTGAATCCCGGAACGTTGGTGACTATCAGCCTCATGTTTCTCCTCTTTTCAACACCGGCGCCTCGAGTACCGAATTCTTAGATTGTGAACGTGAGCAACATGTCGGAATTTGCAGCAGTACACCTACGGGAATTTGGAGCTTACACCATCCCAACACCAGAACTCTTTCTAACGCAAATCTGTCACTGGTTCGAGATACGCAACTGGGGATCAGTTAACAGATACAGAAAAGCCTCCGCCGCCGACCCGCCCTGCTTGACTAACCACTGCTTCGAAGCAGGGGTATCACGCAGAGTACGGGGGCTTCAGCTTTATCTCTCGTGTTCTGCGCAAAACCACATCGAGCATAGTGATGGATTCCCAGGCAAGTGGCGCAGTGTGGTGAAAGTGATGGTAGAACTGGGTCGCGAGGACAGGTGACCCAAGTTGGGTGAAGTTTCTGGACGACCAGAACCGTCTCATCATGAGGAACGTGAAGGGCCCCGTCAGGGAAGGTGATATCCTCACTCTCCTCGAATCTGAAAGAGAGGCCAGGGGTTGCGTTGATTTCCAGATTTGTCGTTGTTGTTGTGTTTAATAATCTTCCTGGATTCCTAATTATGTTCTATTCCACTTGATTTGTGCGGAAACCTTCAATCTCATGTTCTTTCGGGAAATGATAAGCTTAGGTATGATAT
>Unigene000127
TTTTGATAACCACTTCAAAGTTCAATGGAGTTCACCTCCATCTTCTCAGAGGGTGGTGTGCTGTTCAACAAGTTTGGATTTGACAAGTGGGGGTTTGTTTTTTCTGAGGCTTAATTAGAATTGGAAGAAGATGGATTGCTCTGTTTTGTGTGAAATAGCTTGAGAGAATTGTGAATTGTGAAAGTATGTCTTGCGTTGAGGAGAAGAGTAAAATGGTTGGAGGGCTGTGAATGGGGCGCCACCTACTTTATGGATGAAATGAAGATTCTTAAGAGCTTCAAGATCAATCTGGGACCAGAAAAAGTATTCATTCAGAGCTTTGGCATGCTTGTGCGGGTCCACTTGCTTCATTGCCTCAAGTGGGTAGTCTTGTCCACTACTTTCCTCAAGGGCATAGTGAACAGGTGGCAGTTTCTACAAGAATGCCTGCTACCTCACATATCCCCAACTACCCTAATCTTCCATCTCATTGATGTGCCAAGTCACAAGTTACATTGCATGCAGAGAAAGAGACTGATGATATTTTTGCTCAAATGACTCTTCAACCTGTGAAATCTGAGAGAGATGTATTCCCAGTTCCAGATTTTGGTTTAAAACAAAGCAAGCATCCCACAGAGTATTTCTGTAAAACTTTAACAGCAAGTGACAAGTACCCATGGTGGTTTCTCGGTGCCCGCAGGGCTGCGGAAAAGCTATTTCCTCAGTTGGATTGCAGTGCAACCCCCAACCCAAGAGCTTGTTGTTCGAGATTTGCATGATAACACGTGGACGTTTCGTCACATATACCGCGGCCAACCTAAGCGCCACTTCTTACAACCGGATGGAGTGTGTTTGTTGGTTCCAAGAGGCTTAAAGCGGGAGATTCAGTTCTTTTCATCAGGATGAAAAGTCGCAGTTACTTCTGGCGTAAGGCGTGCAAATCACCAGCAGACTGCAATCCCATCCTCTGTCCTCTCAGCTGATAGCATGCACATTGGAGTCCTTGCAGCTGCAGCCCATGCGGCTGCAAATAGAAGCCCTTTTACATTTTTATAATCCAAGGGCATGCCCGGCAGAATTTGTAGTTCCTCTGGCCAAATACCAAAAAGCTGTATATGGTGCCCAAGTTTCGGTTGGGATGAGGTTTGGTATGATGTTTGAGACAGAAGAGTCTGTAAACGCAGATATATGGGTACAATTGTTGGGATAAGTGATTTGGATCCATTGAGATGGCCTAATTCCAAGTGGCGTAATCTTCAGGTGGAATGGGATGAATCCGGATGTGGAGAAAAACAGAAAAGGGTCAGCTTATGGGAAATTGAGACTCCAGAAAGCCTATTCATTTTTCCTCCCTGAACTCGGGGTTCAAGCGATCATTGCCCCCAGGATTGGTGGCCCAGAAACTGAATGGGGGAATCTTATCAGAGACCTTTTATTCCAAATCAAGGAAGTGGTAATTGTGGTCTCCCCTACCCTCCAGTACCAACCCTTGGATCTGAACAACTGATCAAGATGCTACTTAAAAATTCTAATGTTACCACAAATGGAGCATTTTCCTCCGCTGTACCAGCTTGTGTGATCAAGGGAAATTCTCTGCAGGTTGAAGAGACCCAGGCAAACAGTGAACCAACCAAAACCTCAGAATATTCCATTACAAAATACTTCCATAAATCCTCTCCATCACAGTGCCATTCCTTCTCATTCTGTAGATCGCACCATGATAACACAGGCATCTGTGCTGGAGAATGTCCACCATGCAAGCAAAGCTGAGACAGAAAACTCACCTAAAACAATTATTGAAAGGCAGGAAAACACCTGTTTCATCGGATATGCCGAGCCATGCGTCTCGGGCAAATGCGATGATGACCAAATGGTTGTTAACCTACCAATCCCCAGAACTTTGTAGGTGAACCTCTGTTCCTAGACCCAGGGCCATCACAACTTCAAAAGGAGCCACAGTTTACAGATCTCGTTGGTACACCCCAGTTTGAGACGAATAATCTGAGCAGCTATATTCCACACCCAAATAGCTTTCCCTCCCAGTACATGGATGGTGATGATTGGTTGTTTCAATCTGCTCTATGTCATTCTCTTTCCGGAGTCCTTAAATCACCTGGCCCTATGTCTGGATTTTCTGCAGAAGACACTTCTGTGGCCTACCCAGATTTCGTTAACCAGATGATGCCCACATGTGGTCAAGAACTCGGATGTCCAGAAATGAATTTCTTAGGGTTCTTCCCTCAAGCAGAAGACCTTGCTCAATGTCGTCCGCAAGATTCAAGTACCATTCAGAGTGTCCTACTAGTGTGGGTTGAGAGACCTCCCTGAGGAGAGCAAGGAGCAGAGCGAGACCTACAACAGTCTTCATTTTGAATCTACAAATGGTGGAAGTACATTGTTGATCCTTCTGTCTTAGTAGTGTTTTTAGTGGATTGCTTCATTAGGAAAGTTAGCTTCAAGAATCATGAGCTCTGGTAGGAACTTCAGTTCAAGCCAGGATGTTCAATCTCAGATTACCACAGCAAGCCTCGGTGAATCACAGGGTTCCCTCTGCAAGAGTTTCAGGACAACTCGGGGGTACTTCTTCAAGCATGTTGATTTTGATGAGAGCAGTCTCTTCCAGCAAGGCCCTTGGAAACAAGTATCTCCACCTCTCAGAACATATACCAAGGTCCAAAAATGGGTTCAGTGGGAGGTCAATGACGTTACCCAATTTAAGGCTATGAGGAGCTCGGTCAGCAATTGCCTGCATGTTTGGTCTCGAAGGGCTTCTAGACGACCCAAGGGGTCGGAATGGAAACTTGTTTATGTTGATTACGAGAAAGATGTACTTCTGGTCGGGGATGATCCATGGGAAGAGTTTGTGACATGTGTAGCTGCATTCGGATTCTTCCCCACTGAGGTACAGCAAATGAGTAAAGAAGGCTGCTGCAGTGATGTGTTTTGGAATTCCATCCCTTTTTAAGTGTGTATCAGTGGATAGCAGGACCTTTGGGATTAACACAGTTAAAACTAACAAGGCGACCACTGCCAACTTTGGACTTGTATAATGACATGCTACAGCATGTGAGTGGTGTAATGCCGGTGTCTTTATTTTTTGAGTATGGTACTATAGAGCGTTGAATGGAGGGATCTGAGTAGCTATTTGATTGGATGAAAATGAGATCATCGGTTGTTCGTTTTCTAGCTTCG
>Unigene000128
GGGCGCGGGCGGAATGGATGCGCGAACAGGTGCCGGCCATAGGGGAGAACGGAGTGTCATGAAGTCCGTCAGGCCACCTTACGTGGGCGCAGAGCCCTTCCGTTTCTACGCTGGTTCGCTTCAATGATGGGGGGAGCATCCCACTTAGTGCCGGTACGCTAGTTCACGCAAATTCGAAAATTATCATGGACCACAATGCAGTGAAAACTTGCTCTGTGTTTCGGCCGGGGGTTTCCTTTCGGTATCTAATAACCGGTTCTGCTGACGCTGGCGCATCTCTCTTAATATTGCCCATTATTCTGGGAATAAGTTTTTAGGCGGACATATTTACATATTCTGCCAAATCCTCTATTATGAGTACGGCGGGACATTCGATTTTGGTTTCGATTTTTTCGAACAAGAGAGGTTGATGCTTTTGAATTCATTGTATTAGTTTCTTCTACGTGCAGTATGCTCTTTCTGATTCGGGGCTTATGATTTAATTGCCATGATTATTATTAGTCAAAGTCTTATGTTGTTAGGTGTTGATGTGTGAGCATCAAAAGAAACGTTGAATTGTTCCCGAGGCCGGCTTTGAAATATTGATCTTGGTGCATTTCTTGGAATATTTATGTTTGGTTGTTCCATGATCTATGGGTCTACTGGAGCGAGCCCAGATGCGACAATTAGCAAAGATTGTACCGGATACGAAATTACTGGCTGCCTCGATATAGTGGTGTTGTTTATGGGGGAGTCTGTATGCGCTGTAGGATATTTAGCTTTCAAGATGCACGCAGTTCCTTTTCGGGGGCACCCCATGGTAGGACGGCACGGCCGCCTAGAGGTTGGAGGGTAGGTTGTGGGTTGGTACCCGCTGCAAGATTGAGGCAAGCTCTTTCCTAATCGCGCGCGGTGCTAGGGTATTTTGGTTGTTTTGGTTTTTTTTATGCGGCTTAAGTGTGGTGAAACTCATCACTACTCGTAAGGCGTTTGGGACCATAGCAATGTTAAACGAAAGCACCGCTTTCTGTCGATGTTGTCAACAGCGGCACGACCAGAAAGCGCCACCGCTCTGTAGTGTTGTCACAAAGATACGTGTCCGCCCCCTGCTGCCGCGAAATCGACGTTCCGTCGTCAACTGTCCCCCCAGTTCAAGTAGCAAAAGCAGAGGGGAATCACGCAACGACGTCTGGGGTTGGCTTCCTGCCCACGAGGAAAGAAAGAGGACGACAAGTTCTTCAGATTTGAC
>Unigene000129
TGCAATTTTCTACTCATCTTCAGGCAAGGAGGAGGTGTTATTGGTTTTTCTTACCGCCTTACATAAAGTCAGTTAGATGATAAATTTTCTTGATGTGATGAACATATTTAGTTTTTCCAGAAAACCCTGAGTGATTAAGATCAGTATTCAACCGTCTGATTCAAAATAACTCATGTATGAATTCCCTTCTCTTTTTAAATACTATTCCATCCTGACTTGATCTTTTGCATTGTGGCCACAAAATTTGGCATGGTAATCTTTGGATTTTCCCTTCTTCTGTATGTTTTCTTCTCTCTCATGGTTTAGAAGTTTTGATGTATGGTTTGCTGGCTTTATTTGGGTTTTTAAAAAATATACTTAAACTGAACAATTCTAGTTCAGTGGCTTGACCAGAAGTCTAGTCAAATCTCAACTAGGCCAGGCTTTTAATGATTATGGTCAGACTACTCTCTCAATATATTTTTTTAGGGTTGGTTGGAAGTTTGATAATGTGTACGATCTGGGGATGGTCTATACAGCAAGGGCGTCATCTTTATCAGTAGTTGACCCAATCTTATTCTCATTTATTCTGTTGAATATACACAAGTATACATCTGCAAACATGCAAATGAATATATTTAATCTATATCATATGTGTGATGTATGTGTTGTATGAATTACAACATATAGTTGATGTTTTCCATCATGTTGACCTCTGGTAATCTCGCATAGAATTTTTGACATTATTCACGATCATCCCAAAAAACCTGATAGTCTAAATGATATGACCGTTTTCGATGGGATTTGAAATGGGTGCATCTAATCGCAGGAAAATTTATATTGGATTCGGTTTTTATGGTCAGTTGATACTGATATGTGATTCAACTTCCAATTAACTTCCATGTTTCCAATCATAAGATATTTTGAGTTTGATGCTTAGAGATGTTGCTGTGTGATGAACATGGTGATGCAGCCATTCTGATTTGTATGATTAATATCCCGCTTTAGTGATACATGTAAATTGTTTCATTATTAATGCTGGATTCAGTTTATATATTTCAAGCTTTATAATAGTCTCTTCATAACATGCTCTTTTGACGTTAATAAATTTCACAGATGGACAGCAATAACCCAGTTAGCCCACCATGGAATGCCTTTATACCTGTCGGATACACTTTGGAGCTGGTATGTTCACAATGGACTCTATTAGAGGGGATCTCCGTATGGTGCTGGAGTTTTTGCCGTGATGGCACGAGGCAGGCAGTGAAACAGAGCTTGCACTGGCAGAGCATCAAGGTAGTTATATGGCTGGAATGTTAGAAACTCGCCCATGTTTGACAATATTGATTTTGAATACCTTCTCCATATATGTTCATTGTTCGTCCATACTATCTTGTTCTTTGTGAATTTCTGTGTTTTACAATCATCTGT
>Unigene000130
AGCAACTGCTTCAGACACAATGTCAGCGATTCCTCTTATCTTCACCATAAAGGTGTGATCTAAGTCGCAGGCAAGCCTTATATTCGAGACTTTTAACTCTCTGGCGAGTTGACCTTTTATAAGGAAACTCGGTACAAAAATCCCAAGTTATGGTATGGTGCTAGTGCAGCTGGTACAGAAAGCATTAGCAGAGAGACCTGGATATGTCTTAGCACACAAGGATATATATATTATTGACTCATACGAGCTCAATCCATACCTTATTGACCATAAAATCCCAAATAAAAACCAGTCGCGCTCAAGCTTAGAACCACTTCTCCACGCAGACCCACCTCTTTTTGGAATCTTCAGGCAGAACATCCTCAGAATTATCTCCGTCTTTTGCTCCATCTAAGGCACACTTTGGGTGAACATCAAGTCGCATTCATCACTAATAAAAGGACAACCCACTCCAGGCCCTTGGCAAGCATCACAGACATAGTTATTCCGCGAGTAGCACAAGCTCATGCTTTTCATGAGTGCATGCTCACCTTTCAGGCCACCCCTTTGCTATCTCCTCTATTTGCTCTAATCTCCTTGATACGCTCATCGTAATGGATATGCATTGGCACCATGCACCATTATACTGTGTCTGCAATCTGTTGAGACAGTCTTCCCGAGGCCCAGGGCTACCACAGTGGGGATCCCTGAACCTTGAACAGCTTACTCAAGAAGCCTTCCTCATCACCAAAGGGGAGGCCAACCATGGCATTCCTGAAAAGAATTCTTTGAAGATTCTTCATTACGATCACTGGAGATGAAAATAACCTCAAATGCATCATGCTTTGCCTTAATGTTGTGGATGCTTCAATCAGCTTAGGTAGGAATGCACGACAGGGAGGCACCAATGCGCGAGAAGTAGAGGAGGATGTCTTCCCAACAAGTTGATACAGGGACTTGGTGCTATCTTTTCCAATCACGAAATCCTCGATCCCTTAACCAGAATGGACTCAAGTGTTTGTGCTTCAAGTTTAGCTTTCGCTATCTCTTCTAGCTCTACCGCGTTTCTGGGGTAAAAGAAGCCTGAACTCCATGTTCTTCAATAAGCTCAGCTGCATTCGGGTGTAAAGTTTTACCATCTGGACCGAGAATGAATCAAAGTAGGCAGCTCCGAGAGGCCAAAATAGGTGACACAGCTTAGTCAAGGTTTTGTCCTACAGGGAATTGCAGCCAGGCATAACTTCAAGCTTTCTTAAAAGCTTCATCATCCTCATCAAGCGATATCAGTTACAACCTTAAAATTCTCTCCCTCTCGTTCAATTTGTTATAAACATCTACAAGTATTTTAGTAAATTCCACACACGGACCTAAAAATGATGAAAAGAGTACAAACAACCGTCTTCCTTCTAGCTCTGACACCGGTACCTGTTTTCCATCATTTGAAATCAAGAAGTGGCGCGACTTAGATGCCAAGACAGTACTCGCTGTTTGTTCTTTCTTAGCCCTTTCTTCTTCGTCTTCAGTTGTTTGCTTCTCTCCGGAGTGAGGGTGTCCTTCAGCTCCATACTGGGTAAAATGCTGACTCCATCATCACTCAAAAATCCCCATTCCGTCAGAATCACAAGGGTAGGTATCCCATTCACTTCGAACAACTCATCCAAGCTTTTTTGGTCTCTGAATCAGAGAAAGATAGCTAGCCACGGCATTTTAGAGATACCCATAAATGATTCCTCGTCTCGATCAGCAGAGACGAAAACCACCTCGAAATCATTCTTGGACAAGACTCATTATAGACTTCTATTACTGTGGGCTAAGACGACACCAGGGCCACACCATGAGGCCGAGAATAAGTGCAATGGTTTTCCCTCGCAATCACTTACCTTAACCTGCATATTCCCAAATTAACAAACAATAAACTAATGCATTGCGTGATCCATGCGTAGCTTCTTGAATATGTATCTGAGTATCTGGTAGTTGAAATTTGTGTTTGAAATGTCCAACACATGCAATTCACGTAACTCTTAGCTTTTTTTTTTGGTAATCATATTATTTCATTAATATTATAGAGGTTACATAGATGGAGAGGGCTCCGAACCATAAAATCAGATATAAACATAGCTCCTAAAATTATCGAACAATACTGCAACTGAAATTTTGTTGTACCATTCTACCCATACTGCTAAAGAACCACAACAAAGAGAAGCCCATTTTCATACCTGACGAATCCAGTTCCATTCTCCAAGAGGAAACAAGTCCACACAAATGTAGACCAAGGAACAGAGGAGTCTGTCGCACCATAGCAAAAAGCTTACTCTCAAAATCCAAACACGATGAGGACATCTACAAGGAAACGTAGAATGACATGATCGTCTCCAAGAGATTGCCATTGAGGAAGAAAACCTCCAAGAAATTGACACATTGTAACATGGAGAACAAAGTCTGAATGTCGACAGGCGTATGGAATCATCTTAGGCATGCCCAGGTTAGCAAGTAGGTGGACTTGGTACTCACCAAGTGTTCCCAAACGCAACATTAGGCCTGATAAGGTAAGGAGACGAGCAATTGACGCATGAAGACCGCCACAAGAGTCCCACCTATAAACAGAACCACGAGGGTGGTGGGAGCTTACCGGATTATTGAGCCTCCTTTCACGACGCCAAAATAGAAACAAACAAAAAAAAAATCATTGTCCCATGACATATAGATACGCCATAGAGACCATGAATTACACACCACCACTTGTTTACAAAGTCTAGAGTAATAAGCGAATTATAGATCACAATTAACAAAATGTGCTTATTATATAGTTTCACAAGCCCAAACTACAGGTACAACAATTAGCT
>Unigene000131
AGAGAAGAGAGAGAGAGAGAGAGTTACAATGGCGTCACTAGTGTCATCCGCATCCGCATCTGCATCTCTCGCATCTCAGCATCAATCAGCGGCTCACTTGTCGGGGTTGCGCCCTTGTTCCTTAAAACTGGGTCTCGGATCTGAATCCTTTCAACGGTTTCAATCTCCTCCCTCCTCCACTCGCAAACCCTGTAGGCCCGTTGTTGCCATGGCTGGTTCTGGCAAGTTTTTTGTTGGCGGTAACTGGAAGTGTAATGGGACAAGAGACTCAATCAGCAAACTTGTTTCTGACTTGAATAACTCAAAAATGGAAGCAGACGTTGATGTCGTTGTAGCACCTCCCTTTGTATACATTGATCAGGTCAAACACACATTAACTGATAGGGTGGAGATATCAGCTCAGAACTCTTGGATTGGAAAGGGTGGAGCTTTCACTGGAGAAATCAGTGTGGACCAATTAAAGATATTGGCTGCAAGTGGGTGATTCTTGGGCATTCAGAGCGCAGACACGTGATTGGTGAAGATGACCAGTTTATAGGGAAGAAAGCTGCTTATGCTTTAACTGAGAATCTCAAAGTAATAGCTTGCATTGGGGAAAGACTTGAAGAGAGAGAAAGTGGAAAAACTTTTGATGTTTGTTTCCAACAGCTGAAGGCATTTGCAGATAATGTGCCCAGTTGGGATGATATCGTTGTTGCCTATGAGCCTGTATGGGCTATTGGGACAGGTAAAGTTGCGTCTCCAGAGCAAGCTCAAGAAGTACATGTTGCCGTTCGAGATTGGATTAAGCAGAACGTCTCAGATGAAGTTGCTTCAAAAACTCGTATCATATATGGAGGGTCAGTAAATGGGGGTAACTGTGCGGAGCTAGCAAAGCAGGAAGATATTGATGGCTTTCTTGTTGGTGGTGCATCCTTAAAGGGGTCAGAATTTGCCACCATTGTTAATTCTGTTATATTCAAGAAGGTGGCAGCTTGATATTTTAATGGGAGTTTCAAAGCCAAGAAGAGCATAAATAAGACTTAAAGGAAACTCTTAAGAGCCACAACCATTGTCCTGTAACTTGTTTTGGCGGATTTAATGTAGAAGGGTTCAACCTTAACCAAGTTCGCCTGTCGCAACTTTTTGATTAAATTTTGGACAAACTTGTAGTATAGTCAATGGAAATTATGAAGGTTAAGAATTATTGTACCAGGGAATTGAGCAGGGAACCACACCCGTGCACTTTTCCATTGTCACAGTGATTATTGCAGTAATAATATTGCACATATAACAAAACAACTAGAGATTTGCAAGCAATATTATTGCAGTAACAAAGCAGTGATCTGATAAGACACGAGTGAGAAATATATTAGGATTGGTTATGTCC
>Unigene000132
CCACAACAGCAACAGCAAACTCTTGACCAAACCACTTGATCAACCTCCTCACCAAATCAAATCTAACGTTCGTCTGTCGTCGTTGACTCGAAAGAATGGCGATTGACGAGAGTGTATTGGATGAAATCATAGCGAGACTCCTCAAAGCCAAAAACGGAAGAACACCCAGACAAGTTCAGCTCACAGAGGCTGAGATTAGACAGCTTTGTCTCACTTCTAAAGATATTTTCCTCACTCAGCCAATCTCCTCGAGCTCGAAGCTCCCATCAAGATTTGTGGAGATATTCATGGACAGTATTCTGATCTTCTGCGATTGTTTGAGTATGGTGGGTGCCTCCTGAGGCGAACTATCTGTTCTGGGAGATTATGTTGATCGTGGCAAGCAAAGCTTAGAGACTATATGCCTTCTCTTAGCATACAAGATCAAGTATCCAGAAAACTTCTTTCTTCTGAGAGGGAACCATGAATGTGCTTCCATTAATCGTATATATGGCTTTTATGATGAGTGCAAGAGGAGGTTTAATGTGCGCCTTTGGAAGGTGTTTACTGACTGCTTCAACTGCTTACCAGTAGCTGCACTTGTGGATGAAAAGATTCTCTGCATGCATGGGGGTTTGTCTCCTGATTGAGGAGTTTGGATCAGATTAGGAATATAGCTCGTCCAATTGATGTGCCTGAGCAGGGTTTGCTTTGTGATTTACTTTGGCTGATCCAGAAAAAGATGTAGAAGGCTGGGGAGAGAATGACAGAGGCGTATCCTACACATTCGGGCTGACAAGGTGCCGAGTTTTTACAGAAACATGACCTTGATCTCATTTGCCGAGCCACCAGGTCGTAGAAGACGGGTATGAATTCTTTGCCGATCGGCAGCTTGTGACTATATTCTCTGCGCCCCAATTATTGTGGGGAGTTTGATAATGCTGGTGCAATGATGAGCGTAGACGACTCTTTGATATGTTCCTTTCAGATTCTGAAGCCCTCTGATAAAAGAGCAAAAATGGGGTTTGGCAACATTTCAAACCTGGAACGCCACCACATAAGGGTGGCAAGGGTAATACATGGAGCCATGGACACCAGTAAGCGCCAGTGTTGAGAATGTGGTTAAGTGGTTGACATCTCACTTGATATGTTGAATATGAAGGCAGTTGAATATTTGAATACTTGGCATAGTTGCAGAGCTTGTAGAGCTACAATTAGAAATTTACCTGTTGGTTACTACCAGCAGAGTGGGCGCATATACTTGCCCAACTAACATCGATCTGGGAAAATAAGCAATTTAACTGCGATTTCATATTACTTGTTGTGTGTATAAAGTAAATCCTATTGAATCGAAGCAGTCGTGGTAATTGCGGAAAGTTACTTGTTTTTGTGGGTTTGTTCTGAACAACTGAACTTTGGTGAACATAGGGAAGTGTTGCCATCCCGTTAGGAGTTATTTTTCGGGGGCGAGGGGATTGTTCTTGAGAGAGTTATAATGAGCTATGGGCACAATGTTGGTATGAGTTTCATCCGTTTTGTACTTCTGCTGTATAAGGAGCCGGTATCTGATGGAAACTGACAAAGATAACTGGCGTGTTT
>Unigene000133
ATTAACAGATCCTTTCTCTGTGTTATACTTAGGAAACTTGTAGTAGGATCGTCACATTGGAGCGCCCGCCGTTATTGAAGCTTTTTTTATGGTCTAAACACGCATCTTCTTTCAGATCTATCGGGGGCTTGGAGAAGTATTGTACCTACACTCGGAAAAAAAGAAAAATTAACCAAAAAAAAATAAAAAAAAAAAAAAAAATAAAAAAAAAAAAAAATACAAAAAAAAAAAAAACATAACAAAAAAAAAAAATAAAAAACAAAAAAAAAAAAAAATAAAAAAAAAAAAAAAAACAAAAAGAAAAACAAAACAAAAAAAAAAAAATAAAGAACGACAAAAAAAAAAAGAAAAAAAAAAACAAAACAAAGAATACAAGAAAAAAGAAGAAAAAAAAAAAAACAAAAAAAAAAAAAAACAAAAAGTAAAAAAAAAAAAAAAAAAAAATAAAAAAAATTCAAAAAAGACAAAAATAAAGATAAAAAAAAAAAAAAACAAAAAGAAAAAGAAAAAAATAAAAAAAATAAAAATCAAAAAAAAAAGAACAAAAAAAAAAAAAAATAGAAAAAAAAGTTAAAAAAAAAACAAAAAAAAGAAAACAAAAAAAAAAAAAAATCAAAACTTAGTAAAAAAAAAGAACATACGCTGCATGCATCTAGAACCTGTTACAGGAATCTGTCAATTCCTTGGCGTGCTACTGTAAGCAACCTTTGCCGACTTTGGAGGACAGCTCTCTGAAACCAGGAAGGCGCCACGAGCATCTGTTCAGCATCTTTAGTTCCTGCAGCTGTTCCCTCTAAAATTTTGTTGGCACAGTTCCTGTTCTGATACCAAAATGGCTTTGAAGAATATGGGTGCTGGGAACAGTGATGATGCTTCTATAGGTATAAGATGCCTAGATGATAACCAAGATTGAAGGCAGGAAATGGAATCAAGACTAATGTGGTTAATATGGTCGATATCTGCCAAGGCTTTGGCCAGGCGGCATCTTATACAACAAAGTTACTTGGCGGAGCTAGGAGCACAATCAAATTTGACGAAAAGACGGACTTCCCTTGTCAAGGGGTCACAGGAAACTGCTAAGCTGGCTGCGCTTCTTGAGAACTTCATCAAAGTATGTGCAATGCTTGGGTGTGGAAAGCCTGAGACAGAGATATTATCACGACAACCAGATGCTCAACTCAAATGTGCTGCCGTGGATTTGTTTCTGATGTGGATATGAGGGACAGCTACATCCTTTATACTTAAGAATCCTTCTGCAGAAAGAGTTCAAAGATAAGAAGGCATGCAAGAGCTGACGAAAGAGAGATGAAGGAAGGGGAGGGTTGCTGATGAGGCTCTGAAGAGCGAAAAGAAGCTGTGCATTTCGTCGAAGCATGGGGTGGTAGGGTGGTGTTGCTAAAAGAATTGCCTCAGATGAGGATAACATCACTGGGGTAGTCAAGCTGATGACAATGAAGCTGGAAGACAGTGATGATGAGGTTCAGTGGCAGACTGATACTTCAGCTGAAGCTGCTCGTCTGCGAATTCAAGAGCAACTGCGTGCTGTAACAGCAGACATGGTCATGTGCTTTCCACCGCTGACCAGACATGGAAGCCAAAATCACAAAGAAGCGGAGTGCTGCCAATACAAGAATGGTACGCAACTTCCGAAAGAGGTGATACTGTTGAGTTATGAAAATGGAAATGGTGCAGGCTTGCACATGAAAAACATAGTCGAGGAGATCAAATCTGAAGGGGGGGTCTCGTAGCCAGTTGCAGTCTTTCTGGGAACTTTGGTATGGTACTCCTGAAGTTGGCCATGAATGCTTTGTTTAGCCTGTTCAGGGGCGTCGAGAAGGATTGTAAAGAGGGGGCAAGAAGAAGAATTACCTGGCGGCTGCTGTGCAGAAAGAAGGAGCTCAGATGATGTTACTGAGTGCTAGATGATTTCGCAGGAAGTCAAACCGATGTGGTGAAAGAGGTGCTTGGTTTGAAGTCACTTATGATGCCGAGATTCTGAGGAAGAGTACATAGTAAGTGGTAGAAAGGAGGACTCGCTGGGCGAACAAGAATGCACAGATTTGGAAGAACACCAAGCCTTTATTGAATGGCTCCAGAGTGCGAGTCTGAGTCAGAATACTTATGAAGGATGTTCCTTTTATCAGATAGTGGTTGTGTGTTACGTTGAGT
>Unigene000134
ATTCGGAGAGTCTAATCTTTCACTATTGTTTAAATGGTTTGGCGTCTTGGTGAAGATCGCATGTGGGTGAGATTGCTAAAAGAAAAATATGGAGTTGAAGTTGGTGGTTATTTTCCAAGGAGACAAAGACAATCAATTGGAATTAGTAGTGGAGGGGTTTGGCAAAAGTTGAAGATTTTTTCAAGATGCTAACTTATTTCAAAATTGGGTCGGGTGTTGGAGTAAGTCTCTGAAAGATTGTTGGTGTACTGTCTCTCTGTTGTGTATTTTTCCGAAACTGTACAGTGCAGCTTCACACAACAGTGGCTGATAACTTCAATGTACATAGTAACAGTCCCTGTGCACGGTTCATTGGAACCGATCCCATGGTCAGTGTTTCTGAAAGGGAGAATGTAGTCAGACTAACCAACATAATCAGCAACTATATGGTTCTGTCAGGACAGGATATGCTTCAGTGGCGGGACGGGTTAGACACCCTCAACTGCAAGGAGAGTTACCGAAAAATTCTTAATTGTCGACTAAAGTTCTTCAATGAAGGGGTCTTATTTTTTGAATGGGAAACCGAATGGCTTGACAACATTCCATCGAAGGTCTCTTTTTTTATGTGGCTACTTATTCGTAACGGAGCTTTGACGATGATAATTTGCAGCGATGGGGCTTTAAACTTGTTTCAAGGTGCTTGTTTTGTCACTCGAGTACAGAGGATATAGATCACTTATTTCTTTCTTGTCCATTCACGACAAAGCTGTGGGGTTATTTTGCCATAATGAGTCTCTGAGCGGGTTTTGCAGACACCTTTGAAGGATAACTGGGGGAAAGTTGAGCTGAATAAAAAAGTAGTTTCTTTGGAGATTGATTCCTCATGCAATCTGTTGGTCCATATGGCTGGATCGTAATAACATAATCTTTGAAGGGATTTCCTCTTTTTGGAGAAAATATTAGTTCAGACAAAGGAATTTTTGTGGAATTTGGCTCTTGAAGAAGCGTTATGAAGAATCTGAGGTTTGAGACATTTGTTTCTGAGTGGGATGACCTTTTGATGTAATGTTAGGATTCTTTAGCCATTGTAACTGAACCACTGGTTTAATCAAGGTGCTTGTTTTGTCACTCGAGTACAGAGGATATAGATCCATTATTTCTTTCTTGTCCATTCACGACAAGCTGTGGGGTTATTTTTGCCATAATGAGTCTCTGAGGGGGGTTTGCAGACACCTTTGAAGGATCAGTTAAAGAACTGGGGGAAAGTTGAGCTGAATAAAAAAGTATGTTTCTTTGGATGTTGATTCCTCATGCAATCTGTTGGTCCATATGGCTGGAGCGTAATAACTTAATCTTTGAAGGGATTTCCTCTTTTGTGAGAAAATATTAGTTCAGACAAAGGATTTTTGTGGAATTTGGCTCTTGAAGAAGCGTGTATGAAGAATCTGAGGTTTGAGACATTTGTTTCTGTGTGGGATGACCTTTTGATGTATGTTAGGATTCTTTAGCCATTGTAACTGAAGCACTGGTTTAATCAGGGATTCATTTCTATTTTATCAATATATGCTGTTTTTCTGGTTAAAAAGAGAGAGAGAGATATATTCCGGTTTTTTTTTAATTTAATGAATTTCAGACAGACAGACCTAAGAAAGACTTCGCCTAGCACTAAACCTCT
>Unigene000135
TCCGCACTTCAATCTTCTTGAGAAACCAAACCAACATACTTCCCTCTCCGCAACATAAATTACGCCTCCGATCCACAACTACACCTCCAATTCTCTCTCAATTGCGCTCTACACATCTTGAGAGTCTTTCGATTTCATCTCGTCCTGAGATCTTCTTTGTGCTTCAGAAATGGCGAACGCGGTTACAAATTGCAAGAATTTGTAGCTCATGCATCTAATGTTAACTGTTTGAACCTTGGGAGGAAGTCTAGTAGGCTTCTTGTTACTGGTGGAAAGATAGAAGGTTAACTTGTGGGCTATTGGAAGACCCCCTCTCTGCTGAGCCTTTCTGGCCATACAAGTCCAGTTGAATCGTCACCTTTGATTCAGCTGAGGTTTTTGGTTCTTTCTGGAGCTTCTTTTGGTGTAATCAAACTCTGGGACTTGGAAGAGGCAAAGGTTGTTCGCACTCTAACTGGACACAGTCAAGCTGCAATGCGCTGCAGTTTCATCCTTTTGGCGAGTTCTTTGTTCTGGATCATCTGATACTAGTCTAAAGATTTGGGATGTTAGAAAGAAAGGATGCATACTACATACAAGGGCATATTCGAGGAGTTAGCACTATAAGATTCAGTCCTGATGGTCGTTGGGTGTCTCTGGTGGGGCTGATAATATTGTCAAGATTGGGATTTAACTGCCGGCAAGCTTCTTCATGATTCAAATTTCATGAAGGACAGATACAATGCATTGATTTTCACCCCTTGAGTTCTCTCGCCACAGGTTCTGCAGACAAAACTGTGAAATTTTGGGACCGGAGACATTCGAAATGATTGGATCTGCTGGACCTGAGGCCACAGAGGTGCGTTCTATGACCTTTCACCCAGATGGGAAGACCTATTTTGTGGATTGGAAGATAGTTTAAAGGTTTTTTTGGGAGCCAATAATCTGTCATGATAGTGTTGATATGGGGATGTGTCTACATTGGGGGATCTCAATATCCATGAAGGAAAGCTTTTGGGTTGCTCCTCACTATCACAACTGCGTAGGAGTGGGGCTGCAGATACTAATCTCTTTGGACCTTATGTGGGGGTGTTCCACCTCCGTCAACTCGCCATATGCAGCAGAAATTGTGATACCCAGGAAAGTCGTGCTTCACAAAAGGTAGGAAATGTAATGAAGTCTAATTCTAGATTTCTCGCGACTCCTGAGGATGATGAAACACCACGAGATACGAAATATATAATGGATACTTCAGGTAAGCAGTGAAAATGACCCCAAGAAGGAAGGGGATTAAATCTTCAATATTGGTTCATCCTAACAGATTATCTGAACCATTAGTCCATCACACTCAAAAGATGTCCTGAAATACAGGCACATCTCAAAAGCAGTAGTCAGATTAATAACATGAAACTTGGTGACCCTGTGATTGTACCTAGAGACAATTCTTATTCCGAAAATGTGGTAAATTCTAGAAGTGAATTACTACCAGAGGAAAACAGTGCTCCTCTCAGCCAACTCATGTAAGGAGAGAATCAAATGGCAAGTATAAACAGACAATTATCAGTGACAAATGATCTGGACCCTTCAAGCAGTAAAACAGTGTGGCCAAAGCTCTCACCAGACAGGGACTCTATTCTATACTTCCATCTAAAGTGGATCTTTCAAAACAGTCAGCAATCCAACGTACTTGAGGAAAGAATCAAATGAAAAAGTGTGAAACAGCGAAGTCATCTGTCTCAAACATTCCGGGCAGTATACAAATAGAGTAGGTGTTCAAACATCTCACCGAATGGGGAAAATTCCTCTGTACTTCGGTCAAAAGTTGATCCTGCAATAACATAAAGGATGACAGTCATGAGACATTAAGAATGGTGCAGAAATGTTTCAAAGAGTTTTATCATCAGATGATCTGTTAAGTTCCAGACGTGATAGTGGTGTCGAATAAACTATTCCAGCAGGGAAATTAATTTTCACAAAAAGTTAACAAGTGCAATTGGGAGGACTCGTTCTTCGTCGAAAGATTCCGAGAAAAGAGAAGAGCAGCTCTGATCTAACTTTGTCAGAACACTGCATCAACCAAGTTAATGCTAGAGAGTCACGCTCAGCCTGACATGTCGATAGAGCAACCTCAACAACTGGGAGGGAGCCAGCTAATGATGAAAAAAGCCTTGAAATCTAATGCGAGTAAGGCATGTTCATTAGTTCTTTCATCACGTCTTGCAAAGCTCAGGTGGTGCGATATTTTGGCAAAGAAATGACATCAAGGGTGGTCTCAATGCGTGGGGAGTTGCTGATCATTCTGTACAGTGATGATGTGGTCAGTGTTTATCGAGAAAAAAGGATTTGTGTCATGAACTGTTTTCTTATGCTACCAATGCTTCTGGGTTTATTGAATAGCCAGAAGCCCAGGCATACCAATGTTTCATGGAAGATGCTGCTGAAACTTGTGGCATTTTTGGACCATTAATACGGTCGACTGTGTAGCATCTCCTTCTATAGGTGGGATCTTCATGCTGAGAAGAGGCGCGAATGGTGCTCACAATGCTTTACTCAGTTACAAAAGATCAAGCAAATTATTCCTCATAACAGGCGTGGTGGAATACTGCTAAGTATGCCAAAGTTGAACTTACTTCTTCAAGGTCATGATGACATTGCCATAGATGCTGATTCGTTTTGAGAATGTCCAGCTCTTGGTTACCCTTTCCGACGGTTGCACATAATCGATGAAAAGTTTGTAGGCTCATGACATCTTCACATACCCTGAGATGCACAATTTACACCCGGTGCTATCTATCCCCTGCGGTTGTGTGTGATCTTCAGCTGCCACTGCGGTAAATATTTTAAAGCGTAGTTTTAGATCATTCTTCCTTCGTTGCAATGTATCTTCTGCCATATTGGACACTGCCCACCCATTCATTTGTTGTATACGTAATCACTTTGTTTTGATTT
>Unigene000136
AGAGAGTTATGGCACGTGTGTATGTTGAAGTTTGGATGAGAAAGTGAGCCAAGCAGATCTTGAAGATGAATTCCGTCTCTATGGAGTCATCAAAGTATATGGGTTGCACGGAAACCGCCAGGCTATGCATTCATTGATTTTGAGGATCGCAGAGATGCACTCGATGCAATTCGCGAAATGGATGGCAAAAATGGTGGAAAGTTGAGCTCTCTCACAATAAAAGAGGTGGCAGTGATGGTGACCGTGTTGGTGGTAGAGGACGCTCTGGAGGTTCTAGTCAGAACTGCTATGAGTGTGGAGAACCAGGTCATTTTGCTCGAGAATGCCGCTTGCGTGTGGGTTCGGCTCGATATCGTAGCCGCAGTCCTCTTAGATATAGGAGGAGCCCAAGCTATGATGGAAGGGCCTACAGTCCTCGTCGGTATTCTCCAAGGCGTCGTAGTCCTTCACCTTATTCACGAAGATACAGCAGGCCATCACGATATGGACGTGAGGTATCACCATATGCTAACGGGTATCGGCGCTGAACAAGGGGTCAATCATTGAAAATATTCCGAGAGCACTGAAGGAATCCCGAACGTGATGATTTGAGATGGTAGAAATAGGAGTCGTCCTTGACACTGTTTTGTTGGGCGCGATTCGAAGTTCCTGGAATCACTCAAATTTCGGAGAGTTTTAGATATGCACTAGTAGACCTATTTTCTTATGCAATTTCCATATTGTTTTATATTACCTTAGTGGATCATT
>Unigene000137
GCTACGAGCAGTTCAAAGGGCAACCCCGACTCCCGAAATTCGCAGTCCCGAAACGCTACGATCTCAAGCTGAAACCCGATTTATCTGCATGTACTTTCACCGGAACCGTTGACATCAACCTCAGCATCGTCTCTGAAACCAAGTTTCTGGTTCTCAATGCTTCCCACCTCGTATTCGATCCTACTTCTGTTCGCTTCACTAACCAGTCAAAGGAATACGAACCGTCGGATGTGAATTTGGTGGAAGAAGATGATATTGTGGTGTTTGGGTTTGACGAGGTTCTCCCTGTTGGGGAAGGAAGTTTGTACATTGGTTTTAAAGGAACCTTAAATGACCAGATGAAGGGCTTCTATCGGAGTACCTATGAACACAATGGCGAGAAGAAGAACATGGCGGTTACTCAATTTGAACCAGCTGATGCAAGGAGATGTTTCCCTTGTTGGGATGAACCTGCTGCTAAGGCTACATTTAAGATTACAGCGGAAGTGCCTACCGGACTGATGGCACTATCTAATATGCCAGTAGTTAACGAGCATATAAATGGAAATCTCAACACAGTTTCTTTTCAAGAGTCACCAATCATGTCAACGTATTTAGTTGCTGTTGTTATTGGATTGTTTGATTATGTAGAGGACCATACACCTGATGGGATCAAGGTTCGGGTTTACTGCAAAGTTGGAAAGGGTATTCAAGGAAATTTGCGTTGGAAGTTGCTGTGAAGACACTGGTGCTGTACAAAAACTACTTCGCCACTCCTTATTCACTACCCAAACTAGATATGATTGCCATCCCAGATTTTGCTTCTGGAGCCATGGAGAATTATGGTTTGGTCACATATAGTGAAACAGCTTTGCTTTATGATGATCAACATTCTGCAGCTGCCAACAAACAATGGGTTGCAATCGTTGTTGCTCATGAACTGGCACATCAATGGTTTGGGAATCTTGTTACAATGCAGTGGTGGACAGACTTATGGCTTAATGAGGGGTTTGCAACTTGGGTGAGTTATTTGGCAGTTGATAGTCTCTTTCCTGAATGGAAAATTTGGACTCAGTTTCTTGATGAAATTAGTGATGGCCTTAGGTTGGACGGGCTTACAGAATCCCACCCCATCGAGGTTGAAATACAACATGCTAATGAGATTGAAGAAATTTTTGATGCAATTAGCTATCAAAAGGTGCCTCTGTGATAAGGATGCTGCAGAGCTTTCTTGGTCCTGAATGTTTTCAGAGATCATTAGCTTCATATATAAAACGGTATGCCTGCTCAAATGCTAAGACAGAAGATTTATGGGCTGTTCTGGAAGAAGAATCTGGTCAACCAGTAAACAAGCTGATGAGTTCGTGGACAAAGCAAAAGGATATCCAGTAGTCAGTGTAAAGTCAGAGACAATAACTTGGAGTTTGAGCAGGCACAATTCTTGTCCAGTGGAGCACCTGGGGATGGACATTGGATTGTGCCAGTAACATTATGTTGTGGTTCCTATGATGCCCACAAGAATTTTCTCTTACAAACAAAATCGGAAACTGTTGATGTGATGCTATTTTTTGGCTCTCCGAATGCTGCAAATGACTTAGTTGGGAAAGGGAACCTTCCGAAGTGGGTTAAACTTAATGTTGACCAAGCAGGTTTCTACAGAGTCAAATATGATGATGAACTTACTTCTAGGCTGATATACGCAATTGAGTCCAATCAACTTTCTGTAACAGATAGATATGGCATTTTGGATGATTCATATGCTTTGTCCATTGCCTGCAAGCAGTCACTGTCTTCGTTATTTAGCTTGATGAGTGCTTACAGAGTGGAGAATGAATATACTGTGTTGTCTAATTTGATCACTATAAGTAGCAGAGTTGCAAAGATTGCTGCTGATGCAACTCCTGATTTGGTGGAATATATCAAACAGTTCCTCGTCAATCTTTTGCAGCATTCTGCTGAGAGATTAGGTTGGGAACCTCACAAAAATGAGAGCCACTTGGATTCAATGTTAAGAGGCGAGGTTTTGACTGCTCTCGCTGTTTTTGGGCACGATACAACACGAAGTGAAGCAATTAAACGATTTCATGCTTTCTTGACTGATAGAAGTACCCCACTTTTGCCTCCTGACACGAGAAAGGCTGCGTATGTAGCTGTGATGCAGACTGTCAGCAAATCCAACAGATGGGGTTATGAATCATTATTGAAAGTTTACAGAGAGACGGAACTAAGCCAGGAGAAAACACGCGTTCTGAGGTCACTGACATCCTGTCCAGATGCTGAAATTGTTCTTGAAGCTTTAAACTTTCTGTTGTCTTCTGAGGTCCGAAGTCAAGATGCAGTTTATGGGCTTGGAGTAAGCAGGGAAGGGCGTGAAACTGCATGGAATTGGCTGAAGGAGAATTGGGATAAACTCATGAAGACCTATGGATCTGGGTTCTTGATAACTAGTTTTGTCAGACAAGCTGTCTCACCGTTTTCTTCATACGAGAAGGCAGCTGAAGTGGAGGAGTTTTTTTCGAGCCGTCTGAAGCCCTCGATAGCTAGGACTTTAAAGCAGAGCCTTGAACGTGTTCACATCAATGCAAACTGGGTTAAAAGCATTCAAGAGGAGAAAAACCTTGCGGAAATCGTGAAGGAGTTGGCACACCAGAAGTACTAGAGAGCTAGGTCACAGAAACTCTTGTGCAAGAAAATATTTGCATGAGTCGCTAAAACAAATTAGAGGGGTATAAGCATTGAGCATGCTGTCCATTTTATTCACAATGATTGGGAAAGGGTTTTATTTTGTTATTTTTAAATTATTTTTATCACTCCCATCCGATTTAGGAAAAGAGCGAGCTGTTAGTGTATTATTTCCTAGGCCTGCATCTTCTTTCCGTGAACATCTTGTTTATTTGAGATTTAGGGTTTTGGGAAAAATTT
>Unigene000138
GTTTACACAGTTTACGACTTACGTCGGTCCCCCGCTGCATAGCAGTATACTAGTTAGTCGGTTTGACATCGAGTCCGCCACCGCCGTCTCTGTCAAACAGGCTTTCCTCCTTCTAAATCGGCGGTGATCGAAAGATAAGCAATATAAGTTACCGGATTAAAAATACAAATAATGGACAAACATCGGCAAGAGAAGGTGCAGAGCTTTGAGGAATTCATTGATCGCCAGCTGAAGCCTGATCTGATACGAGCTATATGCGAGCGGGACAAGGTCTTTGAACAACAAAGATTTATTTAGATTTAAAGAGGAATATTGAGAATCTGGAAAAGAATGGTGTCAGTAGCCTCCATACAATGGTCAATCTTGGTTCTGAGGTGTACATGCAAGCTGATGTACCAGATACAAGGCACATATTCGTCGATGTGGGTCTTGGATTTCACGTAGAATTTACATGGTCTGAAGCTGTGAAGTTCATTTCAGAAAAGGAAAAAGGATAGAAATGCAAAAAGAAGAGTATACCCGCTTAATTGCATCCATTAAATCTCGAATCAAGTTGGTTGGCGGAGGTATTAGGGAGATACTCCAGCTCCAAGAAGAGTGATATGACACAATTGGGATCTACAATGTGTCACCCGACTAAAGAGTCTGTGAGGACCGTCAACATGACATATTGGTATTTTCACTTGCAAGTTCTCATTAAACCCATTGCTGACGTAGAAAGAACATTAACGTGTACAGATATGGGTGACAAGACTGCTTGTGCAAACT
>Unigene000139
TTGATCCTTCTCTACACTATTATCTTTCATCTCGGGATTTTGTGTCAAAAATTCTGTTTTCCAAAACCAAACACATATTTCTCGTCTTCCACCTAGTCCTAGGAGACTACCTATCATAGGACACCTTCACCTGCTCAACAAACTCCTCACCAATCCTTCCACAAACTCTGCAGCATTTATGGTCCTTAATCCATCTTCGACTGGGTTCAGTCCTGTGCGTAATTGCTTCCACACCTGAACTTGCGAAGCAGCTTCTCATCACCAATGGTTCAATATTCGCTTCACGTCCCATAAATACCATCATTAATCTCCTACTTATAACTCTGCAGTTTTGGTTTTGCTCCTTATGGAACTTACTGGCAGTTCATGAAAAAGATCGTCACTACTGAACTACTTGGTGATAAAACTCTTTCACAGCTACGACACATTCGCTTGACGAATTTCGCAACTAGTGAATTTGCTTTTGAATAAGCAAATAGAGGTGAACTTGCAATCGTCACAAGAAGTTGGTAAAGTTTCAAACAATAATTTCTCGAATATGTTGAGTGTTAGGTTCTCTGGGGAGGATGAAAATGCTAAGAGATTAACATTTGCTTCGTGAGGCAACCGAGATATAATACAATCAATTTATCTGATTTCATTGGATTTTTTCGCTATACTGATTTCCAGGAATAAAAGAGAAGCCAAAATATTCACCTAAGATTTGATGCACTCTTGAAAAAATCATGAAGGCCCGTGAAGACTTCAGAAGGAGGAAAAACATTGATTACGTCGCCACGGATTTCTTGACATCTTACTAGACATATCGGAGGATGAAAACACAAAATTAGACTGACAAGAGAAAATATAAAGGCTTGATGTTTGATTTCCTTACAGCTGGGACTGATACATCAGGAATAGTGTCGAATGGGCACTGTCCGAACTTATCAACAACCCTCTATTTCTTGAAAAAGCCAAAGAAGAGATTGATTTAGTTGTTGGCAAAAATAGGTTGGTCCGGAATCTGATACTCCAAACCTTCCTTACCTCCAAGCCGTATTTAAAGAACACTTAGATTACACCCACATACCGATTTTGAAGAGAATCAACTCAAGATTGCGATATTGGAGGCTATCATATCCTGCGAAAACCACTGTCTTTGTAAATAATTGGGCTCTTCTAGAGATCCAATTATTGGAAAAGGCCCCTGGAGTTCAACCAGAAGATTCATTTCTGATGCTAATTTGACTGATTTCAGAGGCCAGCATTTTAATCTTCTGCCATTTGGTAGTGGGAGAAGGGGTGTCCTGGAGTTTCACTGGCGCTCAGGTTGTTCCAACTGTATTGGCCTGTTAATCCAGTGCTTTGATTGGAAGATTCCATCAATGATTCGGAAGCGACCCTAAGACGGTTGATATGACTGAACGTCCTGGATTGACGTTCCTAAGGCTCATCCTCTAAGCTCGTACCGTAGCCGATTGAATCCGTCCTGTGTAAGCTCATGTTTGAGTATGGAATGAAATAAAGATATCAAAATTGAATAATCTGATAGAGGCCATGCATAAACCACATTGTCCCAATCTTTATGACTTAGGAGTGTGTAAGCCTCAATTTATCAACTGTGTAGGATGTTGTTTCTTCTTAGTATATTCCTTGTTGTCTTGGAATTAAACCCTTTGTAGTCCTGTGTCTGAATCTCGCACATCTTTGCATGGC
>Unigene000140
TTCTTTTCTGAACTCTGGGAAAGCAGATAGTGCAATTTGAGCTCGATGAACCAGCGATTTTGTTTGAGGACTTAAGGGACATGAGACATGCTTGTTCTTCTACAATTTCAAATGTGCTGAGATCTGGATATCCAACAACTGTGCCCTTCATAAAGCTCAGATTGCCGTGCACCAACAAGAGGTATACCAGTCAGATTCAAATGGAAAATGGTCAGAGTGCTCAATCGAGAGGTGCCTTGGTTGTTTTAGAAGGTTTGGACCGTAGTGGGAAGACCTCACAATCTAGTAGACTTCTCACATACCTAGATGGACTAGGGTTTTCAGTCGAATCATGGCAGTTTCCGGACAGAAGTACTGGTGTTGGTCAAATGATATCTTCCTATCTTGCCAGCGAATCTCAGTTAAATGACCGTGCAATCCATCTTCTTTTCAGCGCAAATCGTTGGGAAAAGGTGTACTGATGGAAAGTAAGCTAAAAGGTGGAACAACTCTCATTGTTGACCGTTATTCATATTCTGGTGTTGCTTTCTCATCTGCCAAAGGACTTGATATTGACTGGTGTAAGGCTCCAGAGTTTGGATTGTTGGCTCCAGACTTGGTCCTGTACCTTGACATACCTCCCGAGAAAGCGGCAGAGAGAGGTGGTTATGGCGGTGAGAGATATGAGCAGCTGGAGTTCCAACAGAAAGTTCCGAAAGTACCAAATTCTCCGTGATCCCACTTGGCAGATAATTGATGCTGGTGTTCCCATGGAAGATGTGGAGAAACAATTGAGAGAGCTGGTACTAGACTGTGTAACCACATGCCGAAAAGGAAAGCCCCTCTCGCGCTTGTTAAGCGACGGTGATGCTGCTCATTATAATCTTGAGCGAATTAAAAGAGTGCCCGCTGCTGATGGCGAGAAGCAGGATGAGGATTTCATTGTGGGAAAGGATGAGAGCAGCTCTGCTACATATGATTCTGGAAAAATCCATTTGATCCGAGTGAAAATAACCTGTAAAGAAGGAACCTAGAGAAAAGTATCTGCTTAGAAATCATCTTCAAACAAAAGAAGCCGAAGATGGTTCCATGAAGCAAAAACCCATGGAGAGATAGGATCACTATGCCTAAAAACAGGCGACTTATGCTCCGAGTATAATGCCACACGTGGATGATAAAATTGGTTACAAGGTAAGAGTTGGAATGGTTGTCAGAACTGGGTACCTAGATCCTCCTATGTGCAAGTCATGCTCCGTAGCTGCAGCGAAGGGCCAGAACTTAGGATGATTAGGATTTCGTGCCTCTGTTCCCCTCTTCATTATTTTTGAGTCTGCCTGCATGTCTTGTGTAAGCATTATTCTTATTTAAAAGTAGGTGTTTGCCCAACAAAGGTGGAGTTT
>Unigene000141
TTATATAAGATGATCTGATCTATCAGCCAAATTGCTATCATCACTCTTTCAAGTTGCAGCTTCGTCAACCTTATAGATCATGACCTCCTCCGATTACCGCAACAACGAACATGAAGAATCCCCTAACGTCGGCATCGATGAGAATTTCCCAGAAGGCGGCTGGCGTGCCTGGTCAGTCGTGCTAGGCGCCTGGTGCGCCATGATCCCATCGATGGGAATGCTCAATACGATCGGAGTGCTCGACGCTTGGATTTCAGAAAACCAACTCGCGGCGCTGCCAAAGTCTCAGACTGCGTGGGTGGTCAGCTGTACGCTTTCTTCTTGTACATTGGGGGCTCTTGTGCGGGTGCAATCTTTGACAGATACGGTCTGCGTCCGGTCATCATTCCCGGAACTATTGGCATGGTGGCGTCGCTGATGGTTTTGAGTGTCAGCAAAGAGTACTATCAGTTCCTGCTATCCTTGGCGTCCTAGGGGGCCTCTCCGCTGCTTCTTGTTACACCCAAGCGTCTCAACAATCGGACACTGGTTCTCCAAGCGACAAGGCCTAGCAACAGGCATAGCCTGCACGGCCGGAGGAACAGGCGGGATCATGTTCTCACTGATCACACTATATCTAGCGCCAGTCATCGGCTTCCCTGGACGATGCGAATTATCGGCTCGTCTCTTTGGCCTGCTGCACAGTAGCCTGTCTCACCCTGCAGACCCGTCCAACCATCAAACCTCACAATCCATCAACAGACTCCAACACTCCCGCTGCCAGCCTAGCAACCACCCTGCGCAGCGCCATCGACCTCCGGTCCCTCACCCACGACCCCTCCTACCTAACCACAACCCTCGCAATAACCCTCATCGAATTCGCCGTCTTCCTTCCCATAACCTACCTCCCCTCCGCCGCCCTCACCACCGGCCACGGCCTCCCTCCCCAAACCGCCCAACGCCTCATAGCATTCCTCAACGCCGGCTCCGTCCCCGCCGCGCCCTCCCAAACTACCTCTCCGACCACTTCGGTCGATTCAACGTCATGATCGCCACAGCCTTCGCCTGTACGCTGCTGATCTTCTGCCTCTGGTTGCCGCCGACTGCTTTGATGTGACTAGAAGCGGCGCTGACGGTCTTCGCGGTGTTGTTTGGGTTCTGGAGCGGGGCGGCGATTAGTCTGACGCCAGTTTGCGTTGCGCAGGTTAGTGAAGTTGCGGAGGTTGGGAGGAGGGTCGGGACGACGTTTTCGATTTCGAGTTTCGGGGCTTTGGTTGGGGTGCCTATTGGAGGGGCGATTGTGGATGGGAGTAAGGGTGGGTATTGTGGTTGGTGGTGTTTGCCGGGAGCTGTTATGCGGTGGCGAGGGGGCGTTTGGGGTGGCGAGGTGGGTGGGTGGGCCGAAGAGGTTTTGGCGGCGTTTTGAAGATGTATCTGGATGTGGCCTCGGTGATCATTTCAATGTCAACGGAGTCAACGGGGCAAAAGTCTAAATGGAAAAGTTGGT
>Unigene000142
TCGAATTCGGGACGGCGAAGACCGGTAAATTTAGTTTATTCAGATCGGAGCTGTAGAACGGAGATCGTGTTCCAGCTTCACATCAAGCAAGCATCAGCCTACCTTGCTTCTCCCAACAGTATCAGAGCCCAGACCTGGTCACCCCTGGAACGACCCTCTAGGTCAACCCATGGATGCTCGCGATTCAAAACACTCGAGGATTCTACGAGACTGTTTTAGGATTTGCGCAGTACGGATAGATGGAGTCTGATTATTTGTGTAATTTTGCTGACCACATGGTGGGTAATGGGATGTCCGTATAGAACGAAGATCACGCTGAAGCCTCTGTCAAGAATCTCACTGGAATATTGTAGCAGGAATCTATTATTGTCGACTTTCTCCAGTGCCGGATTGTCGTGAAGCCACTGTATGCAATATTGAAAACATGCATCGAGTGGCTACTGTAACGTCATGCATTTTGAAAAAGCTACAGGGTTAGTCGCATTTATATGGAAGTCCGGCGTCGAAGCAGAGCCGCAGTCCTGTAAAATCTCAATTACGAGAACCCCGCACGGCGGTCGGGTTGCAGAGGTTGATGACCGGGACTACCTGATATCGCACGAGAGGCAAGGAATCAACCCTGGGCCTGGGAGGGGTCGGAGCAGAAGCCCTGGGTGGAAAAGGAACCCCTCAGTGAAGGCAGGCTGAAGAAGGGCTAGGATGAGCAAGGGAATAAGAAAGAAAGCAGAATCGGTAATATGATAGCACCCATAATTCCCACAGCAAGACAAGGCAGCATGTAATGCACAAAATGAAGCCATACAATGACATCAGAGGAACACCGCAGCAACACCTACCAGGCGAGATGAGACTGATCTATCCCGTCCTAGTTTTGCAGTTCAGTGTCTGTGTGGGACATACACATAGTTTTTCGTAAAGTTTTTCTTCCTTCTTTCACACCCGAACTGCCCCTGTGCTGATGCATGTCCCATACCGAAATCCATGAGCACACTTCTGGTTGTGGCTGCTTGTCAGCCATAGTTGTTTGGACAGGTGGTTGAGGTCTACCTTATTAAACTTCTTGGAAGGTTCAGTTTTATCGTACGAGTACCTGGTGGTAATTGGATCCTCCCATTAATCATGTTCATATACAAGCTTCTTGAGTAGTAATCGTTTCTTTTCGAAGAATTGTTAACTACTTTAAATTTGTTATAGCTGTGAAAGTGTTTTCACCTATTTTTTGGGCCAGAAGATGTTGCAGATCTTCTTTGATCAA
>Unigene000143
TGATCGAGCAATGCCAGATCTCTCGCCACCAGGCTCAGTCTCAACGACATCTCCCCTGTGACCATCTTTGATGCAATTTTTCTCCCGATGCCTCTCATACAATCGCTCTTTATATGAATTCCCCACTCGAAGGATCATTTCACCTTGAAAATCTTCCAAGCATTAAGCACTCACTCTCCTAGCTCTCCAACATTTTCCCACTTGCTGGGATCTAGCATGGCCTCAAACTTCATCCAGACCCGAGATTCATTACGTGAGGGGATTCAGTGTCAGTAACTGTCGCAGAATCGGACACGAGTTTTTACGATCTAGTTGATGAAACACACGCAAAAGATGTTGGTATATTTATCAGCTTGTTCCCAAGTTGCTCAACAGCCCCAGCAAGAAACTATCGCCTCTGACATGTTTCAGGTAACTTGTTCCCAACACAAGGGATTTTCATTGGAATCACCTACAACCATGTAGCTGCCGATGGCATAGCGCACCTTCACTTCCTGAACACATGGGCAGCCATATGTGAAAAATTCTGGTTCCCAATGCCCCTTGCAGTTACCTCAACCGTGATCTCTAAATCAGTTGCCGGGGAAAGAAACCATGAGACCGATGTGGCCGTTTCAAGTATATGAAGAAGTTAAATTTCACCAGAGACAATTTCTATACTTCGAAATACCAAGCTTGTGCGGCAGACATTTTTTCGCCACATTCTTGATGAGGCCTGCTGAGATGAGAGACTCAAACAATGGGTCTCGAGTCGGCTCCAAGAACATGAAAATGAAAATGCAGCCCCATTACATTTGTCAACATTTGTGTTGACATGTGCATACGTCTGGGTTTGTTTAGTCAGAGCGCAGTTTCCGGAATATATTCCAGCAGCGACAGAGGAAGATGAAATTGAGCATTTAGTATTCCCGTGGATTGCAGGGCACGACTAAACCCACCTATACCAGTCACATATTTTGGGAACTGCGTAATTTCATTTTGGTGAAGGCCAAAAGAAGTGAGTTGCTTGAGGGACAAGGGATACCGATTGCAGCTAGGCTTATTGGGAATTCGATTCGGGACATAGAGAATGGAAGTGCGATTATTGATGATATCCACATCATTTTTATCTCTGATATAGCTCTCCCGAGCAGATTCCTTAGTGTTGCGGGATCCCACAGGTTTCGCGCATATGATCCAGATTTTGGGTGGGGAAACCCAGGAAATTCCAGTGGTTTCTATTGCTGCCAATGGAGCCATGTCCCTTGCCAGAGCCGAACTGAAGCAGGAGCTGTGGAGGTTGGTTTGGTTGGTGACAAGGTAAGATGGATGCCTTTGCTTCTTTATTGCAAGCACTATGGAAGGTCTTCCTCCATGTTGAACGTACTATTGCCTGATCTTTACAAGCTCAAACATAAGATTTCCCTGGTAGTCAAATATGAATCAATAAGGATGATCTTGTTGTCTGGCCTGGAGGTTGGGCACAGGCCTGATTGATTACTTTCAGACAGGCTGAGCTTTCAGCATTGCTGATGTTTATCAAGAATATTGAGATTCCACAGTATACCTTAAGTGACATTCATATGCTCTTGTTTACAATATATTTTACCGAATCATTTTTTTACAAATATGTTAT
>Unigene000144
TTTTTTTTTTTTTTTTTTTTTTTTTTTTTTTTTTTTTTTTTTTTTTTTTTTTTTTTTTTTTTTTTTTTTTTTTTTTTTTTTTTTTTTTTTTCAGTAAATTGCACAGCTATTATAGCTTGGGTAGTTGTTGAACTAAAGGAAAAATGACAACTTTGGTCTGGGCAAGTTTTTCTCCCCCTGCATCTATATACTCAGTGTGCCTATATACCTGATTTTCCTTTAGTATTCATCCAAGAAAGTGTACAGCATTTCATCTTGCTTAGCTTTGCGTCGTCTGAGCAAAGCTTTGAAAATTCTTTTACTTTTGCTGGGGTATTGTTCACTATCTTTTTGGCTGTTCCTTTCTGCATGGAGAAATTTGAAGACGATATTCGAGTCTCGGCTGGGGCCTTGTATAAGAGAGTTTGGAGTTGTGGACTGCTCCGTGCAGGCGTTCTTGGCCTACTAGGAGCAGGAGTTGTTGGTCTACCCCGCTTGGAGTTGTTGGTCTACTCCGGGTTGGAGTTGTTGGCCTGCTTGAGAGAGACCCGGAGCGTCGAGAGGAAATATGGCACGAAATGGTGGACTGTTCTTTTCTCCGAGATCTTTGGTTTGTTTGTTTTCTCTCTGAAGGAAAGATCTTGATTGCATGGAAGGTTGTGGAGTAGGAGACACTGAGCGACCTCTTCTGGCTGTAGGTTGAGTACCTCTGAACATTGCCGGGACATCTCTTATAAGTGATTTTTATTGTCCTCATTGCCAAGGCAGAACTCATTACACTTTGGCACAACATGTTCAGAATCGTGCATCATCTCTTCAACATGTTTGCCTGGCAAGATGTATCGCTTATAGTACTTGGGAGTCGTCATCACTAACGCTGTTGGGAACGGCCTTCACGATCAAAACACTCTTGACAGGTCCTTATTCTGTTCAACACAAGCAACTCGAACTCAGTCGCAGAAACTTCATCAACGTTCCATTCACGAGATCAATCACATCATATGTGACAGACCCTAAGTGGTCCACTGTATTTACAAAAGCGTTAACAGTGTCTCTTTCAAGGTGTCCGCCACTGATTGTTTCTCGCCATTGTTTAAATAAGAAACCTCAAAATACTCTGCTGCAGTATAGAGCTGAGATCTCAAATTTTTAAATCCTTGAGACTATCTGATAACAGCAAGCTTCCTTCCAAACTGA
>Unigene000145
TCATGATTTTGTGTTATTGTTATACTATGATCTTCTTGTTGCGTACCACATTGATATATCAGATTTGTCTTGCATATGCTCTACGAGGGAAATATTCCTTAGCATCTCTTGTACCCATCAACCCTAAACAAGAAAACTTATGTAGGGCTCACAACAGCCAATGAATTCCTCCAACATATATCATGGTAATCCTGGAAAGAAAGGCATTTGTCCCGCCCCTACGCCATATACCTCTTTCCGAGTCTATCCATAGTGAAGATGAAGTTCAGTGTGAAGTGTGCAGATGTTGTAGTACTAGCCATGAACAGGGTGGTACACCTCAAGCCTCTAGAATATCTGCCATTCCTGGAAGTTGATGTAGATCAGGTACTAGACCTTTGAATTGTATGTTGCGGAAACACAAACTCCATACAAGTGTCATCTAGATCTGATTACTGTTACGCTATACCATAGCAGCCTCGTGCCATATCCAGCAGACCAAATACTTATCATTCATATGACCGCGATACACCTACTACTTTGTCTCCCCAATACTGTAATCATAACATCCTGATACAGAGACATGTGGCTCTGTCACACATCTTGGAACTTCGAAAAAACCAGACACAAGGCATTCATAACCGAGCAAAAATAAATAAATAAATAAAGCGGGTGCTACTGGTCCAGCGGTAGGTGCTGGGGGTTGTCTCAAGTGCCTGGGTTTGGTCCTTTGCATCAGGAGTCTAGGACAGAGTGGGGTGGGGGGCTGGTGTGTTAGGAGTTGGGAGTAGTGTCTTGCCTGTGTAAAATGTTAAGAAATGTTTAAATACGTTCCCTTGTTTTAGACCCAGACTGATGTGTTGTCATGTGATGCCCTTTTTTGTCCTCATCTGTGAGGATGCACTAGGAAAATACAGTTATTGATTTCAATGTCGGGACGAGGTATGCTCGAACTGGGAGTATCTCATTACATCACGGGATTAAACCATATATATTTAATCTTGGCATGGCAGCACTGCTGAGGCGTTCGCATGAATCTAATATCACCAAGCAGAAACAACACAGGCTTGGGAACAGGGTCTTAACAAAAGAGCTGGAGAAATATTTACAGGCTCACCCCAGGATATGACGGGCAGAGAAACTGAAGTTTTTGCGCTTAGTGTGCTACAACCTTTGCTGTATTCATCGTTAACGGAGTATAACAAGTGGATTATTTTTTCCTCACTTAAGTCTACTCTGTAAGCAGGTTGCATTCATATTTTGTTAAAAATAGAGCGGGATTAAAGCTAATCCCAACCTGCATGCTCATGCACGTCCCTAATAGGGGGGGATGGAAACGATTGGGATTGCGATTTGCTAATTCCGAATTTGAATGACCTGATCCAACATGAGCTGTTATTGGGGTATAGGTAAGTAAGTAACTACCCTGGCAAGGCATTGTAGTGGGCAACCTAAACTTGTATGGTCCCTACAACATTGACAGTCCTGCACATGCCTTGCAGTTCAGACTAGACCTTTTAAGCTCAACTTGTAGTTCTGCAAGTTCCAAATCTGATTAAGTGATTTTATTAGTTTGCTTTCGCATATGTAGGTGACTTGCTGATCCTTTGCAAGCTCTCTAAACCCTTGTCTATTACTAATCGTGTTGTATTTGTTCATGCAAGGTCCTCCATGACATTTTACAT
>Unigene000146
GAAAGAGAGAAGAACAGCATCGATGCTTACTAAATCTGGTGTCACAAGGTTCGCTAGTTGATGATGGGTCGAGAAAATCCTATGAATATTCATCCACATAAGAATGAGAGAAAACATCTCCAGTCCGATATCAGTTAAAAATCCCAGTTATAGACCCTTGAAGGCGTGAATAGTGATTCCATTCGACTTGTAGCGGTATGTACGAACAAGTGCTTAGAGCACCGAGAGCGGGGGCTTCGATTAAGTTGGGAACCACGGGGGTGACCTGGACTGTGTTGGATGCTTGGTGTGATAGCAAGGCTGTGCGAGTTTAACGAGCAACCAAACGACGTGAAGTCGATGTATTATACTCCGATTGTAGCTAAGGAAAGTGAGGTATCAGTAGCAATTTATTCTATCAGCGCAATTGATGATATTGGAGGATAGATTTCTTGCACTATGTTCGACCTCCTAAGCAGAGGATTGGCGTGAGTTATGAAGTAGCCTTTCGCTTATACTAGATGGATTTTTGAGGTCGTCGGGCATAGTCGAAGAATGCGCTGGGATTATTTTTTATCCTCTGAACTGACATACGAAGCAGCTGCGAACTTGAACACAAACACCTTCAGGAATCATGGGTTGTGTCAGAGGGGCCTTTGCTTAATCGTCACGATACCACCTCCTGTCCATGAACCACGAAATGACCATGAACGCGACCTAGCAAGATTCTGACAGAGATTTCTTCTGCTATCCTTATTACAAGATCGCCATAGGGGTTACAGGTTTGTCGGACAGGATCAATGATTATGTCACTCCAATTCAGGGGCTTGGGTCGTGAACATAGTGATTAGTCTTTTTCCAGATGTCTCAAATGATATACTGAGGAAGAGTGAACAAGAGTTTAGCCAAAAGAGAAGGCCCAAGATATCGAGTGGCGTGCTTTTTTCGGCATGAATCTACAGGGTTTAGGCCGAGAAGACTATTTGGTCAATAAAAGAGAGATCCAAAGAACAATATCTCCCAAGTGTCAGTGGGGGGGAACATCCTAAAGATTATGTACATATACTATAGAGATAAGACGGCTGGAGGGATATGGTCGCTCCTTGCAGATTTACAAAACATCGAGGTGTGTAGGTTGGTGAGATCAGGAGATCTATAGATTTAAGTGGCAACAGGGGTAAAGGAAACTGCATCGCATCTGCACCGATTTAAATAATGGGACGTATTTCGTAATGATACACATG
>Unigene000147
TTGTAACTGGAAGTATTGCCGGTTTTCTTCTGCTTTTTGGTTCTCTTACAGCATGGACAAAATTGAAAGGAAAAAATCCAGTCATAATCCCTTGGAAGAAAAACATCCAGTCAGAAGGACGAGATGATATATACATAGATCCTGTGTTGTGAAGGATGTCAAGAGGTGGAGCAGACAAGAGCTCGAAGTACCATGTGAAGATTCAGCAACATCATTGGCTCTTCTCAAGACAGTATTGTTTACAAAGGCGTTTGTAAAGAAGGACCTGAAATTGCTGTGATATCTGTGTGCATGAAGGAAGAGTACTGGAACTCCTGTCTTGAGCTTTATTTCAGAAAAAGGTTGCAGATTTGGCAAGAAATAATCATGAAAACACTAGTAAATTGCTTGGATATTGCAGAGAGAGCTCCCCATTTTCAAGGATGCTTTCTTTCAGTATGCATCAAATGGGACATTATACGAGCACCTACACTATGGTGAAGGTTTCATTTATCATGGGCTCGGCGGATGAAAATCATCATGGCATTGCCCGTGCCTAAAATATCTTCACACAGAACTTGATCCTCCGCTCATGATATCCGAGCTAAACTCTAGTGCTGTTTATCTTACAGATGAATTTTCTCCAAAGTTGGTTGATTTTGAAAGTTGGAATTATGCGAGATCAGGAAAGAACACAGACTCCGACAACAGTGGCAGTGTGCTTTGTGGATCTCCAGATTTTATCGAGGCACGCCAAGTGGATGTTGGAGCCAATGTATTCGCCTTTGGGGTACTTCTACTGGAAATAATCAGTGGAAGGCCCCCATACTGTAAAGATAAGCGGCCCCTAGTTGATTGGGCACAAGATTATCTGGAATTGCCAGAAGTAATATCGTATCTGGTGGACCCTGAGTTAACTTATTTCAAACACGATGACCTAAGAGTGATATGCGAAGTGGTAATCAGTTGTCTGCACCCTGAACCATCCAAGAGGCCGTCCATGGAAGTAATATGCCAAACATTGGAGAGCAAAATTGAAACCTCAATAGCCGCTGAGCTTAGGGCATCTCCTTTAGCGTGGGCTGAACTTGCATTGTCTTCCTAACCATTGGGTTAGTTAACTACGTAGAGCTGACATATATAAATTTGTATACTCTTTTCTTTCTCTTTTTTACTTCCATAATTTCTAGGGTTTCATGGAAATGCAAGCATGCCAAAGGGAATGTAGAGTGCGGCATTGCAGTTCCGTTTGTCTATAAGATCTCTAACGAGAGGTTTTACAATTTGTAAAGCAATCAATATGAAGGATTTGTACAATCTTTATATCATTTTGGTTTACTTTTGATTTT
>Unigene000148
TTGCAAGGAGAACCGTGTTGGAGAAGCAATCACTTTATGCCAAGAAATGGTTCGTGAAGGTATTCCGCTAATTTAGTTACTTACACTTCTTTAATTCATGGATTGTGTAATGTTAATTTTTTGAAGTTAGCCATGAGTTTGTTTGGACAAATGTTGAAAAGGAGAGTTTTTCCGAATGTGATAACTTTTGGTGTGTTTGGTTTTTGCGCTTTGCAAAGAGGGGAGGATTGATTTTGCTCTCAAGCTATTGGAGTTTATGTTTCAAATGGGTGAAAAGCCGGATGTGTTAACTATACCTCTTTGATTCATGGGTTGTGTATTTCTAACCAATATGTAAAAGCTAGAGAATTGTTTGATGATATGATGAGGCGGGGAATTTCTCCAAATGTACAAATGTATAGTATTTTGGTAGATGCTGTTTGCAAAAAAGGGATAGTTGAGGAAGCGAATGTATTGTTAGATTCGATGATGCAAAATAATTGGTGCCCAACACTATAACATACAATCCATTGATAGAGGCATATTGTGTGCTAGATAAAATGGATGAGGCCATTAATGTGTTTAATTTGATGGTGGAAAGAGGTCAGGAACCTGATGTTGTTAGTTATAGCACTTTGATTAATGGGTATTGCAATGTAATGGATATAGAGGAGGCTATGCAGCTTTTTGAAGAGATGAAGCTCAAGGGCTTGACACCTGATATTGTAACATACAGCTCCCTTATAGGTGGCCTATGCAAAGTTGGGAGCATGTGGTTGCTAGAAAGCTTTTCATAGATATGAAAAATCAAGGACATAGTCCAGTATTATTGCATATGGTACACTAATATGGACTATGTGCTAATGGCTGTCTTTCTGAAGCAATGCAATTGTTATATATGATGGAAAATGATGGGTTGAAAGCAGATATACGAATTTACAGTACTCTTACCCATCATCTATACAGAGAAGGAAAACTAGAGGAAATGCAGGAATTATGTAACAGATTTTCCACCAAAGTGATGCAGCCCTGCCACCACACATATAATGAGGCAACTGATGGGAAGAAAATAGTACTCTGTGATTACCATGCCGTCTATGCAGGAACCGCCTTTCAAAAGGATTATGATGAAAAGGTAGCATCAGTTCCTTAAATCACGGATGGAGATCCATTCTTTCAACAAAGGATTGTTCGTGTCCGATTCATATGGTTCAGACATGTTGAATTGGACCATCCTCTAATACTTGAGCTACTGGCCCAGCTATCCAGGCATCTTCTCCGTGTTCTCTAGCAAGAGGGGCCGAGTTCGATAAATGCTTGTGATGTCAAAGAAGCACATGCATCATAATGGGACCCACGTCTATGTTCTGATGAGTGCAGCACACTGTTGCGTAGACTCTTTGGAGAATGGCTCATCAGTGTTAGACAGGCTTCGACCCCCTGAAACAAGATCTGTTTCGAGTTGATTGGTGGCAGCTGGTTATTCACAACAGAACACGATAACAGGCTAGTCATCATATGGATGCAGTCAAACTGGTTAGAATTGGTCATTAACATAGCATAATATATCCTTGTATGTGCTACTGTGTGCAACCGACTCTGGAAGCAGTTGAATGGAAGAGGCCACTCTCCTGACACGGAAAAAAAGAACTGGAGAAAAAGCCATGCAACACGATATGGTATGATCAGTGATCATTCTTTACTTGGTATGAGATATATGGCTTAAGTGAAACTCCTGACTTTTTCAGGAGGGGTCTCATTACTATTAAGTGTGCATAATCTGTTTCTTACTGTTAAAGTGTAATCTATGTTTCTAAATGATAGTGACAATGATGATACACACATTGCATGTAAACAGGGTGTCCTA
>Unigene000149
ACTGCTGCGTAGTGTTTGGCTGAACCAATGTTCACAAATTCACAAGATTAAAAATAAAAAGCAAAAAAACCAACAAGGTCGTTGAGTTTCAACATCAAGGGCGATCCATGCTATACTACATTTCAACACCCCGGAGGAAGTTTAGAATAGAACCGCAAAGCGCACACAGAGCTGGCAAAAGACAACATTTGCACAGGGCAACAAACGAACAACAAACCAAACAAGTATAATGCGCAAACAGATGCCAAGGAAGACATCATGCGCCACCCTCCTCTTCAGATTCCAAATTCCTCCATCATATTCTAATCAGCAGTAGCATCCTGATATTGCTGGTATTCAGCCACCAAATCATTCATGTTGCTCTCAGACTTAGTGAACTCCATCTCGTCCATGCCCTCCCAGTATACCAATGCAAGAAAGCCTTTCTCCTGAACATGGCTGTGAACTGCTCACTAACCCTCCGGAACATATCCTGAATTGAGGTTTGAGTTCCCAATGAATGTAGAGGACATTGTCAATCCCTTGGGTTGGGATGCACGACAATGGATTTCACATTGGTCGGGACACTCAACAAAGTAGGAGGGTTCTTGTTCTGGACATTGATCATTGTCATCGACCTCTTTGGTGCTCATTCTTACCACGGAACAAAAGCAGAGGGCTGTGAGGTAGCGACATGACGAGGATCAGAGCGCACATCAATTCTTGGAATCCACATCTGCTGGGTGAGTTCAGGCACAGTGACGAGCTCGGTCTGGTTGGGAGCCTCGGATGTCAGGGTGCCAAAACAAACCATTGAAGCAAGGGAAGCCGGGGAATGGTATCAAGTTCATCAGCTAAGTTTCGCAGATCAGAGTTCAGTTGTACAGGGAACCGGAGTGGGGCAGCAACGTAACCCCGCTCATTGTAGTAAAATGCGGTGATAGAGTATCAACCAAAAGTGGAGAGGGTAAGTGGAGAGCTTCAGAGTGCGGAACAATACGTCATACAGCGTCTCGTTGTCAAAACCATGAATCATCAGCATTCCAACAACTTGTTTTGCTGTTGTGGACAGAGAGAGTAGCATGTATGGCCCACAACAGTATCAGGATACCTTGGTGAATGGAAAAGACAGAAAATGTCATCATCATTCGATCTGGGATACTGTCCCTGATCTTAGAATCAAAAGTGCTACCCCATACAATATCAGTACTCCACCCCAATGAATGGCAAACTTGAAATCCTTGCAAGCAATCGCGTTTCGTTCTTTCCTGACAACATCAAGAACAGAGTCAATCAATCAGCAACCTTCAGGTATGCCCTTGGCCCAGTATTCACCGCACCCATTGGCAAAACCCACAAGTTGTCCGGCCGACGATCTGGCCGTAGGGCCGTGATCTGAGCGAATCCATGAAGGTCCCCGCGCCGAGATCATGAGAACCCCCTCGGACGTATCTCCCCGCCGCTGGCTCATTGTGTACACGTTGATCGTTACAGCTGGAGATCTGAGTTCCGTTGAGTTAGTCTGGTCGATGCGTGTCGTCGCAGATGAAACTTCCAAACTTGGATCGATCTGGTCCGCATGGCCGCCTTGGATGTGGAGGATCTCTCTCATCTCTTCTTGGTTTTTGTTAGGGTTTGGAGGAGATGAGAGGGAGAGCGGGTTTTTGTTTGTGTATTGGGTGGGGTGGTGTCCCCGTCTCTGCGTTGAACCACGGCTAAGCAGTGGATCACGCAGATCGGGGTGCAAGAACAGAGAAGCAAGAAATGGTCTCTGTGGCCTTTGAACTCGCCCGTCTCCGATCAAAGACAGCAACTTAAGGAGGAACACGTCTGCTAACCAAGAGAGATAGAGGCTTTTGGCGATGGCGAAAATTATCCAAACACCAACCATCCACCCTTTATCGGATCCCTGTGAGATGCACTCATTTAACAAAAATCAGCTCAGTGGCCGATGTATTGATTTCAGGTCAGGAAAGGATGCAATATCAATAACTGGTGGACACAAAGCAAGTGGCGTGTCTGACTGAACCACCAAGAAGATTTCAAGTCTGCAATAGGTATGAACCCAGTTCCATGTGGCGCATGGCTTTGAACAAATTACAGACGCATATAATTATGCAGCACGTGGTGACGCTGTGGTTAAATTGTACATTACACCTAAACTATATATAAATTTTAAGGTGCGATCAGAGCACCGCCCTTACCGGTTTATCTAGCAGGCTTCCATAACTATGACCATTTTAGCACCAGGATTGTGCGTATCTGTCGCCTGCGCACCGTAGTGAATCAAGTCATTTTACCATGTATTGTTA
>Unigene000150
GAAAAAAGAGAAAAAGATCATTCATCTCCAAAACACAGACGATGAAACGTACTTCCCTAAAAACAGTCATCTCACTTCAGCTCACAACTCAAAACCAGTCGTGCTAGGGTTTTGCCGAGGATTCGAGTGCTGTTTGTTGACTGTTTTATTGACTTGGATTTGGTCTGCGTTAGATGAGGTAGTTGAAGAGCATGGAGGACACGATGCTGACCTGGCTTCTTCTCGGCTGATTCTTGTTTTCACCCCTTCACCACGATCTGTGTAATATGGAAGGTGATGCATTGATAGCTTAAAGACAAATTTGATTGATCCAATAATGTGCTCCAGAGTTGGGATCCACTCTTGTTAATCCGTGCACTTGGTTTCATGTTACATGCAATAATGAGAACAGTGTAAAGAGTTGATCTTGGAAATGCTGATCTCTCTGGTCTATTGGTCCTCAACTTGGTCAGCTAGAAATCTGCAGTATTTGAACTTTACAGTAATAACATAAGGGCCGATTCCTAGTGAGCTTGGGACCTGACAGTTTAGTGAGTTTGGATCTTTATTTAAACACTTCAATGGCCCTATTCCAACCACATTGAGCAACCTAGCAAGCTCCGATTCCTCCGGCTCAACAACATAGCCTGACTGGCAGCATCCTATGTCTTTAACAAATGTTTCTATCTTCAAGTTTTGGATCTATCGAATAATCGGCTATCAGGACCAGTTCCAGATAATGGTTCATTTTCCTGTTCACACCTATCATTTTGGTAATAACTTGAACCTTTGTGGTCCTGTTACAAGCCCCTTGCCCAGGATATCCACCATTCTCTCCACCTCCTCCATTTGTGCCTCCACCTCCAGTTTCATCCCAGGAAATAGTGGCCTAGCACTGGGCAATTGCGGAGGAGTTGCTGCGGTGCAGCCGTGCTGTTGCTGCTCCTGCAATTGGATTTGCTTGGTGGCGTCGGTCGGAAAAACAGGAGCATTTCTTTGATGTCCCAGCTGAAGAAGATCCAGAAGTTCATCTGGGCCAGCTCAAAAGGTTTTCTCTGCGAGAACTTCAAGTTGCAACTGATACTTTTAGCAACAAAAAACATTTAGGCAGAGGTGGGTTTGGGAAAGTGTAACAAGGAGTCAGCAGATGGCTCATTAGTTGCAGTGAAGCGATTGAAAGAAGAGCGTACTCCGGGTGGAGAGCTGCATTTTTCAGACGAGGTAGAGATTGATTAGCATGGCTGTGCACCGAATCTTCTGCGTTTGCGTGGTTTTGCATGACCCAACGGAAAGACTTCTTGTGTATCCATTCATGGTAAATGGAAGTGTTGCGTCATGTTTACGAGAGCGCCAGCCTCAGATCTCTCACTGACTGGCCTACCCGGAAGCGAATGTTTGGATCCGCGGGGGTCTTTCAACTTGCAGAACATTGTGATCCAAAGATTATCACCGTGATGTAAAGGCTGCTAACATATTACTGGATGAGGAATTGAAGCAGTTGTTGAGACTTTGGCTTAGCTAAACTCATGGACTACACAGATACCCATGTACCCCTGCTGTGCGGGGCACAATGGGCATATTGCACCAGAGTACCTCTTACTGGAAAATCATCGGAAAGACTGAGGTTTTGGCTATGGTATATGCTTTTGGAGCTTCACTGGCAGAGGGCATTTGATCTTGCTCGGCTAGCAAATGATGACGATGTTATGTTACTTGACTGGGTAAAAGGACTTCTAAAAGAGAAGAAGTTGAAATGCTGGTTGATCCCGACCTAAGGACTATATTGATGATGAAGTGAGCAGCTATCCAGGTTGCTTTGCTCGTACACAGGGTTCACCCATGGAAAGACCCAAATGTCTGAGGTGGTAGAATGCTGGAAGGTGATGGGTTGGCAGAGAGGTGGGAAGAGTGGCAGAAGGTAGAGGTGATCCGCCAGGGGGTGATTTGCTCCTCTCGGAGCTCTGAATGGATCTCGACTCCACTGAAACCTCCATCCAGTTGAGCTGTCTGGTCCAAGATAAACATGCCCAATAAGAATGGATTATTCAACCCCTCTTTCTCTCGTCTCCTTACCTTGCTTTTTTGGTCCTTTTATAAAAAAACTCATGTATCCAAACTGCAAATCATTGTGCAATATTTTGCAAACCCGATTGTACCTCTCTACAACAAGAATACCAGATTGAGATGTTGACTGTTCTTCAGATAGACCTGTGGCGATGAAGGTGTTGCAGGCACAATATACTCGACGAGGGGAGCGTCAGTCTATGTGCCCCGTATAGTACTACAGCAATTGGTATGTAATCTTAACAAGCTAACTGCTACTAAGGATCAGACAGGCCTGAACTTATATTGTGCCAGATATTCAACTCCTAAATTCCCTCCCTCGTTGATGTTCTTCTAAGGGAGTCGGGCTGAGTTTGCATGCGAGATTGTTATGCAGGTG
>Unigene000151
TCCAGTTCACGATTCACAGACAGAAGAGATGCCGGCTTTCACCTGTAACGCGTGCAATTCAGAATTCGAAGATGAGTTGCAACAGAAATCTCATTACAAATCCGAATGGCATCGTTACAATCTAAAACGAAAGGTCGCGGGGGTACCAGGAGTAACTGAAGCTCTTTTACAGCTAGAGCAGACTGCACTAACCAAGAGCAGAAGAAGTTGAACCAAACAACCAATTATACAGCTGTGAGCTATGTGGAAAGGCTTATAGAAGCTCCAAGGCACATGCTCAACATCTTAATTCGCGGTCTCATATAATGCGGACATCACAGGGAGCTGATGGTCCTCAGACTGTGGGAGATACAGTGATAAAGCCATACCAAAGCCGTGCTAAAGTAGAACAGGGTCCACTTAGGAGGTAGCAGAGGAAGAAGTGAGGGCAGTGAAGATGAATGGGAGGAAATTGATCCAGATGATTTGATGGACGAAGCCAATCCGAATGTGGGTGAACATGTTTCGGACGATGAAATGGATGCTGAAGAGGTTCTGGATCCATCCATCTGCTTCATATGTGATTCAAAGCAGGAGTATTGAAAGTTGCATGGTTCATATGCACAAGCAGCATGGGTTCTTCATTCCTGATATTGAGTCCTCAAGGATCTAAGGGTCTGCTACTTATCTGGTCTGAAGGTTAAGAGAGATTACATGTGTTTGTATTGCAACGATAGATTCAGCCTTTTAACAGCTTGGAAGCTGTGCGAAAGCACATGGAGGCAAAAGTCACTGTAAAGTACGATATGGGGATGGAGACGACGATGAGGAAGCTGAGTTGGAAGAGTTTTATGACTATAGCAGCAGTTATGTGGATGTGATGGAAACAGCTAGTTGCAGCTGATGATCGGCCAACACTGTTGAACTTGGAAGTGGTGGATCTGAGCTTGTGATAACAAGAAAGAGGACACTGGGACCTATTCTAGAACCCTTGGATCCCGAGAATATTTACGTTACTACCGTCAGAAACCACGTCTTCTCCATTAGAGATGTTGCACTGGCTGCTGCCTTAGCATCAAGGTACAAGAGCATGGGTTTAACTACAGTGCAATCCAGGGAACTATTGTGAGGCTAAAAGTGTTGAGGGAGATGAATAAATCCGGAGTAGAGGCTATGCGCTCCAAAATGGAATGAGAGTAACGTAATCAGAACCTCCCCAAGAATTGCACATATTGATCCGCAATGATTTCTTATGATCTGGTAAAAAAAATGTTCTACTACCATGTTCATATATCTCGAGATACATGCTCGAGCTGTACTGTATTTGTTAAAGGAAAGATATTAGTGTAAGCACAGATATTGCTATAGCATGTCCATGGACATCAGTACCGGTGCTGTTTGAGCTTGATCTTGACCAAGCTGGGCGTGAGAATATGCTGTTTATTTCTTAAAAAATGTTGGCTACTGTGTAGTGTACTTAGTGCCCATGTTTATCAGCTGATCTGACGTTTTCTCAGTTACAAAATGTCGATTTTTTTAATGGAGAAAGGAAATTGCATCAAGTAGTGCCCGAAACTAGGACTTCATACTTTCCTAGGAGAGCAGTGGTATATGAATCTTGCTGAAGGATTCTTGTATAGTTTGATCAGCTATAGAGCTCCATGATGATGTATAGATTTTATTGTGGATTGTTTTTTTACC
>Unigene000152
TGTTTCACACAAGAATACGAGGACATCAGGAAAATCTGATTATGATCCATGCATTTGCAGCAAAACCTAATAACCTCATGCAAAAGAGCCCTGCTCGTGATTAAATAGGACAATACTACGGAAACATGGTACTCGACACGCCAAACATCCCAAAACCCCCAAAAGGTTTTAATCGAGACAGTTGGTGGTTAGACGAATGATTTCTCCAATTGATACTCTACTTATCCATCTCTGCAACAGGAAACAAAGTCGAGCCTGCCTGAATGCAGAGATTTCTAGAAGCTCATCAGAATCTAAATGTAGAAGCATTTCTAGACGCTGATATTTTCCCGAGGCCCAATCAAGTGTATGGAGGCACCCTTCCCAAGTAGAGGCAATATGTGCCTAAGAAAAGGATCAGACTCCAGATGTGAGGAATGAATCAGAAGTTGGGTATACGACCATGTTTTTGGGTTCATCTCCTCTGTCCCCCGGAACAACAGGTTCCTGATCTCCTCATACCGGCTGTCTTTTGATTTATTACTAAGGTCTTTGTTTTCTGTTACAGCCAAATCAGGGTCCTTAGGGTATGATCTGGATTGTGTTGATTATGTTTAATCG
>Unigene000153
TGGAGTCTCTCTCTCTCTCTCTCCGGTGGCAAAGATGTCGAGTAATGTGAAGAGAGTGTTCATGGAGCTGGCTGCAACCGAATCGTCAACAACGTCTCATGGGGTGCTTCTGGTTTAGTATCATTTGGTGCTCAAACGCTGTCGCCATCTTCTGCCCTAAGACAGCCCAGATTTAACTACGTTGCCAGGGCACAACGCATCTGTCAACTGCACTCAATGGATACCAAGCACAAAAGACGCATTCAAAGTTCAACATCTACAGAGTCATTACTTACTTTCTGGAGATGCAAATGGCGTGATCATGTATGGGAATTGTCTCTCGAGGACAGAAAGTGGAGGAACGTGTTACAACTTCCAAAGACACACAAGAAAGGTGTCACATGCATCAGTGGGATTGTAGTTTCTCAAAGTGCAGCATATTTGCATCCACTTCATCTGACAGTACAGTCATGTATGGGAACTGCTTCTTCCATCCACGGCGGAGGCGACTGTGAATTGTCATGCTTGGAGTCTTTTTCTCTGGGATCAAAACCTATGGTTGCCCTGTCACTAGCACAATTGCCTGGAAATAGTGGGCATATATTCTTAGCAATGGGGGGTCTCGACAATAAGGTTCATTGTATTGCGGAGAAAGAACAGGAAGTTTATACATTCATGTGAGCTGAAAGGGCATACAGACTGGATACGTTCTTTAGATTTTTCATTACCAACTTGCACAAATGGAGAAAAGGGTAGCCTTCTCCTTGTAAGTTCCTCCCAGGATAGATGCATACGCTTGTGGAAGATATCCTTGCGTAAATCTCCAGCCAATTCTGACATACCACACAGGAAAGAAGACATAGGTTTGGCATCTTATATTGAAGGTCCCATAGTCGTTGCTGGATCTTCTTCCTATCAGATTTCTCTAGAATCTTTACTAATTGGACATGAAGACTGGGTGTATTCAGTACAGTGGCAGCCGCCATCCAGTTTGTCCGGTGAGGAGAATGATGTCTATCAACCTCAGTCAATATTATCTGCATCTATGGACAAGACCATGATGATTTGGCAACCTGAAAAGACCACAGGTATCTGGATGAATGTGGTTACTGTCGGTGAATTAAGCCATTGCGCTTTAGGATTTTATGGGGGCCATTGGGCCCAGATGGAGAGTCAGTTCTAGCTCATGGCTATGGTGGGTCTTTCCATTTATGGAAAATACTGGCGTGAACTCCGAAAATGGCAGCCACAAGAGTTCCATCTGGCCACTTTGCGGCCGTGACAGATATTGCGTGGTCTCCCTCTGGTGATTATGTGTTGTCAGTGAGTCATGACCAGACTACTAGAGTATTTACTCCGTGGAAAGATGAAGTACGTTCTGAAGATGGGTATTCCTGGCATGAATTGCACGTCCTCAAGTTCATGGTCACGATATAACTGTGTTGCTATCATTCAAGGGAAGGAAATCCCGGTTTGTTAGTGGAGCAGATGAAAGGTTGCCAGAGTATTTGAAGCCCCATATCATTTTTGCAGACCCTTAGTCATGCTCATTTTCAGAACTCTAATGCTCCAGATATCTTCAAGATGGCATTCAATTTTGGGCGCAAACATGTCTGCACTTGGTCTATCACAGAAACCCATATATGTTCAAGCTAGAAACGAGCCCCCAAAGAATCCGGTATGATGATTTAGACACAATGGGAGAGATACCAGATGCCGTACCAGTTGTCTTGACAGAAGCTCCAATTGAGGAGCAGCTGGCCTTTAACACTCTATGGCCAGAGTCACACAAGTTGTATGGTCATGGAATGAGCTATTTTCATTGTCCTGTGACCATCAAGGGAAACTTGTTGCTTCATCTTGCAAGGCCCAATCAGCGGCAGTAGCAGAAATATGGCTATGGCAAGTGGGATCGTGGAAAGCAGTTGGTCGCTTGCAGTCTCACAACCTAACAGTGACCAATATGCAGTTCTCTTATGATGATGCATTTCTTTTGGCTGTTTCAAGGGATCGCCAGTTCTCATTGTTCTCTATCAATAACACAGGGACGGACAGTGTCAGTTTTGACCTTGTCGCAAAGCAGGAGGCACATAAAAGAATATATGGACTTGTTCATGGAATCCATTTGGCCATCAATTTGCAACAGGTTCACGGGACAAGACAGTGAAAATATGGTCCATACAGGACAGATCGTCTGTGAAGCAGCTCATAACTCTGCCACAATTCAGCAGTAGTGTAACTGCCCTGTCATGGTCTGGTCACAAACCTCAAGGATAAAGGATTTCTCGCAGTTGGGATGGAAAGTGGGCTCATTGAAGTGTGGTCGCTCTTTAACAAAATGTCGATTCCAGAGGTATTGAGCTGCCCGATTTTCATGCTACTCTTGCAGTACGGTTTGATTCATTCATGTGCCATGTTTCTACTGTACATCGCTTGGCATGGAATAGAACAGAGAATGAAGATGGCAAGACCTTGCAACTTGCTTCTTGTGGTGGTGATCATTGTGTAAGAGTGTTTAATGTACATGAGAGTTAGTACTATTCCACTGTTTGGTGTACTTGGATTTTCGAAGAAATTTGAGTTATGAATTTAATTAGTGTCTTGTGTACATCATAATACATCAGG
>Unigene000154
GGGATCACCCAAAGTATACAAGGAAGGGTGATGACCTCTTCGTTGAGATACTTTGTCACTCACGGAGGCTCTCTGTGGGTTCCAGTTCATATTGACTCACCTGGATAACAGACAGCTCCTCGTCAAGTCCAACCCTGGGGAAGTTGTCAACCTGGCCAATATAAGGCAATATCCGATGAGGGGATGCCCATGTATCAGAGCCCTTCATGAGGGGTAAGATGTATATTCATTTCACGGTTGAGTTTCCTGATTCATTGACATTAGAGCAATGCAAGGCATTGGAGACACTGCTGCCACCAAAGAGATCAACTCAGCTAACTGACATGGAGCTAGATGAATGTGAGGAGACAACACTGCACGATGTGAACATTGAAGAGGAAATGCGAAGGAAGCAGTCTCAGGCCCGCGAAGCATATGAAATGATGACGAAGATGCTCATGGTGGCGGTCAGAGAGTACCGTGTGCCCAGCAATAGTGATTCATGGGATTGAAAAGTGCATCAAGAATGTATCTTCTATTTCTGGCCACAGATTTTTATTGTAGGTTTAGGATCCCATTTAAGGCAGTGCCATCACACCTAACAAGGCATGATATATGAATTTTATTAAACTCTAGAGCAGTTGCAACAAGGAGCAACTCCCATTTTCTAACAGGCAGGTTCAATAA
>Unigene000155
AGGCGAGATCGCCCTTGGCGTGATAACATCTGAAATAGGAGGGTACAGGCGGAACCTAACTATACGCTCAGCATATAAACGCACCAGACGGAGTTTATTGTTGCGAAGCGTGCGAGTTTCAAACTCCAACGAAAATGGCGACTTCAACCACAGCCCTCTCCATCGTCACTGGTGGATCTCAACTTAAGCCGAGTGAATTATGGGCCACAAAGACTAACATGTTTGTGCGTCCATCAAAATTGTCCTTTGAAAGGAAGCCATATCAAACTGGTGGTAGTCGGAAGTTATCTGTTTGCGCTCAGTATAACGATGACAGTAGAGGTGGAGGTGGTGATTTGTTGCTGGATTTATCTTAGGCGGTGCTGTATTTGGGACACTGGCATACATCTTCGCTCCACAGATAAGGAGATCTATTCTAAATGAAGATGAGTACGGATTTCGGAGAGCTAAGAAACCAATATATTACGATGAAGGTTTAGAGAAAACTAGGCAGACTTTAAATGCAAAAATAGCCAACTAAATTCTGCTATCGACAATGTGTCCTCACGGCTAAGAGGTGGAAATAATGTTCCCAAGAGTCCCGTTGAAGATTCTGAAATTGAAGCTACCATGTAAACAGGGGGCGGTGTATTTTGGAGCTCCTTAATGTATCTAGATGGAAGGTTGGCATTCCAGATATAGGCAGAATCTGCATTCCTGAAAATTCGTGGTATGTTTAGAGGGAAGGTTGCCATTCCAGAGAGTGAGCAGGGTCAGCAATATATTTTTCTTTTTACCATATGTTTGAGTTGTGCAACTTTGTTATTTATGTGATGGGAGTCCA
>Unigene000156
TCTCTTGAGGCAGCTTTCCACAGCGTGGACGGGTAACAGCTGGCTGCACTACATGCTCTGTGCAACTTAGTGGGGGAAAACCGACAGGATGACAGAAGATGCTGGATGAAAATGCAGAAGAAGCCTTCGATCCATAATCTATGAAATAGCTTCCAGAGCTCGAAGTTGACACCATCTGGCTTGTTTCTGTCAATCTGCAGCAGGAGCCAGAAACCCGTTTGGCGGCCTACAGATTGATACAGGCTTGTTGCCCGGCCATGGTGCTTGATGGAAATTTGCTCAAGACATGAGATAATAAGCATTGTGACAGGCACACAATGAATCCACAAAAATGGTATGGAGCACGATATAATTGTTGTGTGGCAATATACAATGCTTTATCATCCTAAACAAGCTCGCCAGTGATCCATCACTTGCTGAATTAGCTGGAAAGTTGCATGGAGCTGTAAAAGAGGGCCATACCTTACCAGAGAGAGGATTGAGCTCAGCCGGTTGTCGTCACAGCTGAGAGAATGTAGATTTCAGAAACATTCTCATGCTATGTTTCTGGAATTGCTTGCTTCCTAAATGTTGCCGGCTTTATTTGGATTATTCCCTGGTTGCTGCAGAGGACTTTCCACCTGCTATTCTAGGTGGCTGGTGTGGCTAAAACAAATTCCCACTTGGTTCTTCTGGTTCTGCAAGAACTGTGAATCAATTGTTAACTCTTGGGTTTGGTGTAGTATCAGCATACTTTTGGCGGATGGAGCGGAGGACAAACTATATACATACCTGGAAGCCTCGCTCTGAATTTTTCCGTGGTAGCCTTGCTCTAGATATCTGTGTCAAGTATTGACACGTTTTTTTTGTTCATGACCATTAACTATCAAGTTCGGATTAATCCACAATTCTGGAAATCAATCCTCTTGTTAGCTAATGGCCCTGCTGCTTGGGCAGAAATCATGCAATGG
>Unigene000157
GACATCGCCAAATAGGGGTTGCCCACTCCCACTCCCACTCCCACTCCGTAAACCTCATTCCTTTCATTCTCTTTCCTCCCACTCGGCAAACCTCATTCCGTTGCATTCCCTTCTCCGGCGTTACATTCTCTCACAGTTTGGTTTTGATCGGGATTCTCTGCCGTCAGTTTCTCTCGAGATCAAGTTGATGGCACATGGATCTAAGGAAGAGAAGGGTAAGCAGCCGAAGGAGAAATCGAAACTGAAGAAGAAGGATCTGCCGAAGATGAGCAGAATTCAAAGAAAGTGTCAAAGCTCCAAAAAAGAAAGGCTAAGCAAGAGGATATCCATGTCAGGAAATCCGTACACTCAGGGTTGGTTTAAGAACCTTAATTCTTTGGCAAGACACGTCAAAACCAACATGAGGAGGCAACCATATGCCCTAAGAAGGGTGTTACCTGGTCTTCAAGGTTCAAAACGATGCTACAATCCACCAAAACGATTCTTGACATCCTAAAACTGAGTGCCCTCCCATTTCCTTAAGAAAAGAAAGGTGATCCTAAGGTAAACTTTGTGATTGCAGGAAAGCCTTATCTGGAGCTTCAATCAAACTGCTAGTTTCTGCTTTCCTGTTTCAAGGCGTTACACAATTGCATGTTTCTCTTGAAATTATGTATGTGGAAACCTTGTAGCATCTCATTAATGTGAAATACTTAAACTGCTTAGGTCTGGATTTTTAGGGGTTCCTGGTTGGAGGGATATACGCAGATTAACATTGTGTCTGTTATTGAATCTGTAGTACTGGTCCATGTTCTAAGATCTGAATAGGCAACTTTTTAATTTCTGAAATAGTTTGAGATAAAAAGCT
>Unigene000158
CAGTGGATCTCACTATCATCCTTTCTTCCTGTATGCTTTGTTGCCACTCACATATTCCTTCTTTACATCTGGTCACTATATTATCTCCATTCTCCTGCTCCGAAGTGCTGTGTTAGTAGAGATGGCAGTGTTCTTCTCCTTGTGGTTTACATTCATATTGCTACAAGCATTCCAATCCACAGTTTCAAGCTGGAAACTGCACCAGCGCCACCACTGCCAATCTCCCCTTACCTTCGGCGTCTCAGCTGAAATGGCAACAGCGGGAAATAATAATGTTCCATCATCGGGGTGAACACCTTCACTGACTCAGAATGGGGGACTGGCAAAGAAGATCCAGCTATATTCAACCCACATCTCTCAACGCCAATCAATGGGTCGATGCTGCTGTGGAAGCAGGAGTTCATTAATGATCCTCACTGCAAAAAACCACGACGGATTCTGCCTGTGGCCTTCCAAGTACACAGACCACTCTGTCATATCTAGTCCATGGAGGAATGGCAGAGGAGATGTGGTGCGGGAATTTGTGGATGCTGCCAAGAACCGTGGGTAGATATGGGTTGATCTTTCGCCGTGGGATCGTCATGAGAAAAGATACGGGAAAGAGATTCCGTACAATGAGTACTACTTGGGGCAGCTTCAAGAGCTTCTCACCAGGTATGGGAGTGTGCAGGAGATAGGGTTCGATGGAGCGAAAGGTGAAAATGCGCCAAATATGTCGTACTACTTCAGTGATTGGTTTTCAATGGTGAAGGAGCTGCAGGGTTCCATTAACATATTCTCTGATGCCGGCCCTGATGTGAGATGGGTCGGAAATGAAAAGGGATTTGCCGGGAAGACTTGCTGGTCTATGATCAATGGTAGTTCAATAACAATTGGAGGAACAATGACCAGCTATTTGAATAAAGGAGATCCAGAGGAACAAACTGGCTGCCACCAGAATGCGATGTATCAATCAGAACAGGGTGGTTCTGGCACAAATCGCAGACCCCAAAGCCGTTAAGCCATCTACTCAAAATTTACTACAATCAGTGGGACGAAATTGTGTTCTGCTGCTCAATGTGCCACCCATACTACAGGGCTTATATCCGACACCGACATTCAAAGACTAGGAGAATTTCGGAAAGCTATTGAGACAATATCTCCGTGAATTACGCAGCGGGGAGTGTGACTAAAGCCAACAGCAAAAGAGGTAGCAATGCAGACGATGAGTTTGGACCTGAAAAGGTTCTTGACGACGATCATTGGTGGTCATATTGGGCACCTGAGAGAAGCACATCCAAGGGCGATATGGATTGAGTTTGTAGGAGGTTTCAAGTTCAATGTAGTGAGAATCCAAGAAGCTATTGGACTTGGACAGAGGATCAAACATCATGAAGTCTATGCAGATGGGAAGCTGATTGCATTTGGGACGACAGTCGGTCTAAGAGGCTTCACAGACTGGACGAGGGAGTTGTGAACGCTCGTCGAGTGAGGATAGTTATCAAGGATGCGCGAGCTGTGCCATTGATTTCTTCCTTTGGCTACATTTTGATCCATATTGGCATCCAAAATGAGCATGATCCCGTACAGGGAAAAAACATAAAGTTACAAGCATTCTGGTTCAGCTGTCTCTTTCGCATCTTTGTTTACACAAGATTTATAATCAACCCATTGGGCATTACTGAATGGAAACCCTTGTTCATTTAATTAACCGATCTTTCCGGTTTTAATTATGAGGAAACGATGGGCACTAACTCACCGTCTAA
>Unigene000159
CTCAAAAATGTCTACCAACTCAGATGATTTCGTAAACATTCACTCAAATCGGCCATTTCTCTACTAAAACACCTCCATTCCTTGATACCCACTAAGCTCAATATCTCTCTCTGTTCATCTCTTAAGAGTTTGTCGTATCATGGCAAGACCAAACCAGGAAGCGAGACTTGGATTCTTACACTATCAAGGCACCACCAAGGGGTCAAGCTGGGATGTGTTACTATGCGCCCATCGGACTCTGACAAGCCACCCTATGTGGCTAGATTGAGAAATCGAAGGGGATAATAGGAACAATGTGAAGGTTAGAGTGAGGTGGTATTACCGGCCTGAAGAGTCACTGGAGGTAGAAGACAGTTTCATGGAGCAAGGAGTTGTTTTATCTGATCATTTTGATGTTCAGAGTGCTCACACTATTGAGGTAAATGTACTGTGCACTCTTTCAAGAGCTATACAAAGCTCGAGATGTTGGAGCTGAGGATTACTTTTGTCGATTTGAATACAAGCTGCTACTGGGGGTTCACACCTGATAGAGTTGCAGTGTATGCAAGTGGAAATGCCTTAACCCTGATGATCTCATGGTTCAGTTGGATGATGCAAGGACTGGTTCATCCATCCTGTATGCGCATGAGTATTGAAGATGCAAAGAAATTGGAGCATTTTTTATGTTCTGATTGCACCTCTGATGATGATGCCAAAAGATCACAGAACTCGTCGCGTGGAACCAAGCGTAGGAGAAATGACACTTTAGTGGCCTTTGTTGGATAACAGGAGGTATTTTTTTAGTTTGTGTTTTCCATTGCTAGTCTGTTGAGGAATTGTACATGCAGATGACATATTGTACCTATAAAAATTGGATGTTTTCCTCGTATCATGGCGTTGTACTAGCACAGGTGATGACTGTCCTATCTTTGTGCACTTTGTTTTGTGTACAACTGTCAAACACTAGCTGCCCTTTGCCTGGCGTGGATTTTGAAGCCAAGTGGAACCATGAAAAACTAGCATTGTGGATTTTCTATGTATGCATCTATGCCTAATTGGCTGTAAATTGAGCTATGACAGCTTTCGTCGTCCTACACTTTTCTTCAGTTTCGTCTGTGAATAATTTTACATTGTATAGTTTCAGTAGAAATAGTGTTTTGTCCAGATCGAATTTCAGAGGCCCTGAAACTCCTGACTCCTTGGTTACCACTAATGGTGGAGACTAGCTTGCAGATGTGATGTCATTTGGCACTCATCCAGTAAGACGTGGTTGTTAAGTGTCGCTGCTGCTGTTCCACTCATCCACAAAATGTAATCCCCAGGGAAACTTTTGAT
>Unigene000160
TTTCCATGTCTTCCAGTCCTGGATTACTACTAAGAGGCTCACTCTTGTAATGTGAGTCAGAAGTAGCTGCATCTCTTCTGTCCCATTACGTTGGGAGAGGGCTGGAAGAAGAGGTTTCTAACAGTAGCTCTTTGAGTGCGCATGGTGCACAGACTTTAAATCCGAGAACCTGGAAGAGGGCGGGTGCTGGGTCTTTGAAGCTTATGCTGAGAATGCATGTCCGTTGTGTTTAGAGCCATTGGTGGCAGCATTACCACTACAGAATGGATACTAGTCCACACTACCCTGTGATCCTAGGAAGCCATAGAAACCAAAAGGTTGAAGATTGTTGTGGTGAGGGCAACAACTGGGGTGGACGAGGTGGAGTGTGGGCTGTGTGTGTCTTCGGCTTTTCAGAGTACTGGATCAGTAGTTGGATAACGGGTGATTAGTGTTGGTAAGGGTCAGTATCCGTTTCAGGATATGTTTTCCAGTGGCTGATTCAACCCCAATGTACTGTGCCGTAGGTGGGCTTGTAGCTGGAATCACCATGTGGGGTATCGAAATGTGAATGGTCCGGCCTTTAACCCGACTTGGTTCATGGTAATCATGAAGCCGTAGGGAACCCATATTATGACGATGGGTGGGACTTGAACATTTTTAGAGAATGGGATGTTGTCATATGTATTTTGTTGTTGGACAGAGGCAAAAGTATTGCTGCACATCGAAGGAATGAGGTGTGGGTTCTGTTGGTCATTTAGTTCAACCATGGCAGATGTCACTTTGGTCTGAAGACATAGCGATCCTCCTGCTTCCTTCAGGAGAGCTACGCGGGCCTGACTCGTAGTGCAGAGTCCCAACGTGTGCCTACGGGACCTGAGTTACATTGGAAGCACTACATTGACTAAGCAATGTGAGCGCATGTTCGTTTAAAAGGAACGCGTTATCTGACGCTAGATCAAGTGAAAGGCACACTCAAGCGTGCAACGCCAACATCATCATTCTTTTCCTAGGAGCTCCCATCGAGCAGACAGGCTGAAGCAATTGCTCACACAGGAGAGTACAGTGATGTGAATGTTTATGTGGAGAGGGGTTTTTTGCGCGGTCACATAAGTCATCTCAGCCGAGGGAGTTACCCATTTGCGACTGAGGTCACGAATGGCATGAGTGAAAGTCATTCATCAGAGATTTGGGCGGAAGTCCCACTGATGGTGCGAACAGCTAGCTCCCGGTCATGTACAGTGGGGGCTTCATATGAAGATACAATTGAGTCAGGAATTTGGTTCGCCCGCTTCTTATGCAGCTGACATAGGGAATAGCACCTTTGCGCGAAGAAGCGCAGTCCCTTGAAATTGTCTATGTGAGGCCCCGTATGCTCTAGTACAGGTGGTGTCGTCTGTTCATCCTGTACAACTTCTTCAGGAACCTGTGAGAGGAATTCTCAATGCACTTGATTATTGTACAACTGCAAGCTGGACATCAAGGATGAGGTCCCCTTTGGTAACATCAGCCGCCCTGAGGGACAGAACCTCGGAAGAAAAGTCTTGAGGCCTCGTTATTGGGGGTGCACACAAGTAATGTGACCAGTGGGCAGCTGTTGAAGAAATGCTGACTCAGCACAACTGAACTCTTTTCGGGGGAGAGGCTTCATTCGCTAGTGCTTTGCTTGAATTGGGTCCGGTTCCATAAAGCCACTAGCTGGCGAAAAAAGCTGGGAGTCGCAGTCTAACCTCACACCTTCCGAAGTTGAGAGGTGCTGGTGATGGAGGCCATTTGTTTATCAGATTTGGATCACTCTCTCAGGACAATGCTGCACCTCAAATCCTGCACCGAATGTCCATTGGGAGGGAACTCCAATAATCATGTATGGGGACAACATGGAGTTATGTTTTTGCTGGAACTCATGGTGAACATCAGTGGGTAAATCCGCTCTGGCAAAGAAATCGTGGTGACAGCTAGCAGCCCTGTGTCAAGGTACAACAGACCCAAAGCTTAGTTCAAGGACGTATCGGGCACCTCTTGCTGGCCCCACAGTCGAGACGGGCGAAAGCACATGGGGCTGGTTGACATTGGAAGTCCCAGCTTATGTGCACTATTACACCATGAGACGGACAGTTCACTGCATATGTCAATCATGGACTCTAAGGGTTTCTGGAGGGCCGCTGGCCACATTTGAGGAAACTGAGAATGATCAGCCTAAGTTAGCCTGGTCAGTTGCCTCGTGGCCTGTAAATGATCTGCTTCCTTCCCTCATTCTTCAGGTAGATGACAGGTCCGACGATAGGCCAACCCATGGATCTTGCTTTGCTCTTTGAATAAGGTTACTCGCCACAGCGAAACTTGAGACCCAGTGATGTGGTAATATGCATGACACCCCGAGCGACCTAAACATTGAAGAATAGAACTGGGTTCTGGGCCGTGAGAATAAACTGGCTAGTTAAGTGGTTACCTCTTGTGTGCGGGCCTTATCTCCAGAGCCATTTATCTAATGGACTAAGAGGCTCGGTTCTTAG
>Unigene000161
ACAATTACACCACCACCCGCTACATGTCCTTCTCGTCCTCATCATCGTCTCCATCTTAACTAACTGATTAGGTTGTTAGATCTATATGATTACATGGAGGTCTCATCTTCGGCGGCGGCGGCGAAATCTCAGCAACTTCGTGTGAAGAGGAAAACGCTGCAAGCCGTGCTTGACCAGTGTCAACGAGCTCTTCAATCTATTCAAGATGGTGACGATGACGATGAGGTTGAATTAGATGACGCCGAAGATTCATCGGCTCATTCTAGTGATTCGGAGACGGAAGAGATATGTGACCTTCTACAGTCTAGATTTGAAACCCTGACTTCCTTCAAAGCTCGGTAGTGTTCATGCCTCAGTTTCACAGGAAGAAGGTACTCATGGGACATGGTTAGCGAAAATGATTTGTGGGATGGTGAAAATATTGATGGGACACTTGATTCGGAACAAGAAGGATACGTTCTTCTCAAACATGAAGATATAGTAGATGCCATTGCGTGCTTTATGGCTGCACAATTATTATCACTTGAAGAGACCAAAGAACTACCCCCAATCAACTCCAAGAAGCTCTGTGCAAAATATTTTCGATAAAAAAGAAAAAAGGAAGGCTTCAAAAGGCATGGGATGGGAGTAAAGTGGTATACAATGTCGCATCCTGGGAGCAACTGCGATGGGATTTACCAGAACCCAGCATTACTGAGAGCAGCATCAGTGGCCTTCGGGGTTCTTGCAACATTATATCAAAGCTTTTGTGAACCATTCCACGGATGCTCAAATATGTTGCAGTGTTTACATCACCACATATGAAAGTCGTCACAGCATTGGTGATGTGTGACCAATTGTCCAAAATGTGAAAATGCTGCCCGTTTTTGCTAAAGCTGCATGATTGCAATGACCCCACTTGTAAATATCACTGTTTTCTGCTGGAAATACTTGAATTATTTGAGCGTAGTCAGCTGATTGTATTATTTCCGTATTACACATTATGATTAT
>Unigene000162
GCCCGGTTGTCTTGTTCTACCGCGCGTTCCATACGGCGGGAAAACATACTTAGGAAGAGATATGGCGGGAACCTCTTTCCAGGAATATATCGGTCTTGCACTAAAACAGACATTTCAGGTTTCTACAGAACGTCTCTTAGGTTCCGTTCATTTGTGGACATGGCGAGAAACCAGATCTAGGGTTAGGGTTTCTGAAGAAGACAACGATGGAGGAAGAGGTGAACACAAAGAAGAACCAAAAAGTAATCTGTACGAGATTCTTGGTGTAGAGAGGACAGCATCCCAGCAGGAGGTGAAGAAGGCCTACTACAAGTTGCATTGCGTCTTCATCCAGACAAGAATCCTGGTGACGAGGAAGCAAAAGATAAATTTCAGCAACTTCAGAAAGTGATATCAATACTTGGAGATGAGAGAAAGAGCACTCTACGACCAGACTGGTTGTGTGGATGATGCTGACCTAGCAGGAGAAGCTTTTGAGAATCTATACGAATATTTCAAAACGTTATACAAAAAGGTCACAGAAGCCGATATTGAAGAATTTGAAGCTAACTATAGAGGATCTGATTCAGAGAAGAACGACTTGAAGGATCTATACAGACAGTGCAAGGGTAATATGGACAGGCTCTTTAGTTACATGCTTTGTTCAGATCCCAAGCTAGACTCGCATCGGTTCATGGACATAATCAATGAAGCAGTAGCAGGGGGAGAACTGAAGGAAACCAAAGCTTACAGGCAATGGGCAAAGCGAGTTTCTGAAACCGAGCCACCTAAGAACCCTTTGAAAAGGAAAGCAAAAACACGCAAACAGTCAGATGCCGATTTATGGCAATCATTTCCCAGAGGCAAAATCTGAGGAAAGAGAAGTTTGACTCTATGTTCACATCTATTATAGCAAAATGCGAAGGGAAACAGGCAGAGAAATCAGGCTCTGAACCTACTGAAGAAGAGTTTGAGGCAGCTCGGAGAAGGCTTGAGAGCCAGAAGCAGAACAAGAGGAGGAAGAAGTGAATTACATAGGGGTCCAAACAATCTCCGTCCACTTTCTGCTGTTTGCATCTAAAATTTCTGTCGAAATATTTTCTGGTCTTTCATGAATGCCTACTGGGAATGACTAGAAATAATTAATCATACAAAACTTGTTATCTAGAATCCTCGTCGGGA
>Unigene000163
AGATCAAATAGTTTGCTACTGCAAACAAATCAAAATGTAGTGCAGCACTCGTCTCAAACGACCAAAAATTAAAAAAATAAAGAAATGAAAATAGTTACAACAATTAAAAAGGCAACAAAAACACGCCTTGATCCTTGGACAACCAGAATGACGAAGCCGGATTACACACAACACAAAGCCATAATCTTATTCTATATACTGTTACAACATCGAATACAAGCACTTCGCAGACACAGGTGTACTTACAATTGTCAAGTAAAAGTCAGTCAATTTGTTAGGGTCAGCGCGAGGCTGATGATCCCGGGTCCAAGGAGGGTGATATTGCAGTCGAAAGCAATCTTCTGGCAAGCATAATTGCTGCATTCTTTCCGTTCTGATTCAAAGGCCAATACATAGGAAAGTCCTTTCTTCACTTGCCAAAATACTGCCTGCGCAGCAGCATTACCACCCCTCTAACTCCACACAACTGCATGAGGAAGAATACGAGTCTTAGCTTTGTAAACCTTCCTTGCAAAGTTTTATCCTCTCTTCCCCACATGTAATACATGGACAAAGTTGACAGATTATCTTGTCCATTTATTGAGTGACAACAACATGAACTCAGTGTCGGATTTTCTAACAAGTGCTTCCACATAGTTTCCTAGTCCTGGAGCTGGATCAATAGGACCAGTGGTTGTTGCAGCATATCTTTGATCATCTAAAACAATTTCTGCACCAAGTTTCGTCCAACATCATAAGGCTCTAACGCATAAATGATTTGTTGCCCAGAAATTAGTCCTTTTGCTACCTTCTGGAGACACACGATACATTGAATAGAGCATTTGAAAGATCAGGAGCTCGTCCGAGCAAGGAATGATTCTTAAGTATGAACCTAAAGTTCAGAACCATCTAATTCATAAGAACAGGAAGTGTTCCCTCACGCCTTTGCTCATTTCCAACTCTTTCTGAAGCTGAAGAGAATACATAGACTTCTGAGCTAACTGAACCTCAATGCTTGAAGTTCATGTATTCTCTTCAGCTTCAGAAAGAGTTGGAAATGAGCAAAAGGCGTGAGGGAAACACTCTGTTCTTATGAATTAGATGGTTCTGAAACTTTAGGTCATACTTAAGAATCATTCCTTGCTCGGACGGAGCTCCTGATCTTTCAAAATGCTCTATTCAATGGTATCGTGTGTCTCCAGAAGGTAGCAAAAAGGAACTAATTTGGGGCAACAAAATCAATTTATGCGTTAGAGCCTTATGATGTGGACGAAACTTGTGGCAGAAATTGTTTAGATGATCAAAGATATGCTGCAACAACACTGGTCTATTGATCAGCTCCAGGACTAGAAACTAGTGGAAGCACTTGTTGAAAATCCGACACTGAGTTCAATGTTGTGTCACTCAAGTAAATGGACAAGATAACTGTCAAACTTTGTCCATGTATTACATGTGGGGAAGATGAGGATAAAACTTTGCAAAGAAGGTTTACAAAAGCTAAAGACTCGTATCTTCCTCAATGCAGTGTGTGGAGTTAGAGGGGGTGGTAATGCTGCTGCGCAGGCAGTTTTGGCAAGTGAAGAAAGGACTTTCTATGTATTGGCCTTTGAATCAGAACGGGAAAGAAATGCAGCAATTATGCTTGCCAGAAGATTGCTTTCGACTGCAATATCACCCTCTTGGACCGGGGATCATCAAGCTCGCGCTGCACCTAACAAATTGACTGACTTTTACTTGACAAATTGTAAGTACACCTGTGTCTGCGAAGTGCTTGTATTCGATGGTTGTAACAGTATAGAATAGAGATTATGGCTTGTGTGTGTGTAATCCGGGCTTCGTCATCTGGTTGTCCAAGGATCAAGGCAGTGTTTTGTTGCCTTTTTAATGGTTGTAACTATTTTCATTCTTTTTTTTTTAATTTTGGTCGTTTGAGACGAGTGCTGCACTTACATTTGAT
>Unigene000164
GAGCGGGCAATCGGTGGTAAGCTGACGTGCTAAGAGCAGCAGAGGGCGTTAATAAAGGTGGCGCTGGCAGTGACGCTACTCTTTTCGCTTTCTCTTCTCACGAGTCTCCACTCATTCACTCTGCCCACTCTTAAGAAACCCTTCCCCTCTCCCCTCCCTCTCTCCTCTCTCTCTCTCTCTCTCTCCTCTCTCTCATTTTCAGTCCCCATATTATCTATAATTCAAAACGAATTGATTCGGTTGCAGAATCAAATAGAATTCCGTTGAATCGGCTGAGGCTTTGTTTTGAAAGGTTCGAGATTTATTTCTCCACACTGCACTGTGGTATACTAGCTGTATAGAGGGCCTCAACCACACCGGCGGTCTTGACAGTTACCTAGGTCAGTTTGTCCCAAATGGCACTTTCATCATCTGTTTTCAATACAGGGGCATCACTGTTCAAAAGGAAGCGGCAGTTTCTTCGGGAAAATGTAGTCAGCTGTTCATGGGTACTCTCTCCTGTACAATTTCGGATAAGCTAGTTCTCTCGAAATCGTGTGGCTGTCCCTTCACTGAGCAGGACAGGTTTAAGCAAGGGGTGGAAGCCAATATCATGCATTGAAAACTGAAAAATCCTTGGGTGCGATAGTTTTATCATTTTCAAAAGGAGAGAAATTTCAACTTGATGATGTTTTAGATGCTCAACAGTTTGATACGACATGTTGAATGCTATATTTCAAGTGGCACGCAAGATGGAGGACATTGAAAAAAACTCATCTGGAAGCCAAATCCTGAGGGGATACTTGATGGCTACTCTCTTTTATGAGCCCTCAACAAGGACTAGGCTTTCCTTTGAGTCTGCCATGAAACGGTTGGGGGGAGAAGTTTTGACCACCGAGAATGCACGCGAGTTTTCATCCGCAGCAAAGGGAGGAAACCCTTGAGGATACTATAAGAACAGTGGAAGGTTATTCTGATATTATTGTAATAAGACACTTTGAAAGTGGCGCTGCTCGAAGAGCTGCAGCTACAGCTGACATACCTGTTATCAATAGCTGGAGACGGTCCAGGGCAGCATCCAACACAGCGCTTTTGGATGTGTATACAATTGCAAAGAGAGATAGACCGTCTGGGATGGCATCAAAGTTGGTCGTGGTTGGATTGTTTGTTTTGCTAATGGTAAGGACAGTGCGATCTCTTGCTTACCTGCTTCCAAGTATCAAGATGTGAAGTTTACTTTGTTGCTCCAGAAGTTGTAGGATGAAGGATGACATCAAAGAATATCTCACTTCAAAGGGGATCGAATGGGTAGAAAGTACAGATTGATGGAAGTAGCCTCTGAATGGATGTAATTTATCAGACACGTATTCAAAGGGAGAGGTTTGGCGAGAGACTTGATCTATATGAAGATGCACGTGGAAAATATATTGTGGACAAGGATGTGTTGGCTGTGATGCAGAAACATGCCGTGGTCATGCATCCTCTCCCAAGACTTGATGAGATAACTGTGGATGTTGATTCAGACCCAAGAGCTGCATATTTTAGACAAGCAAAGAATGGTCTCTATATTAGGATGGCTCTTCTGAACTTCTACTGGTTGGGTGGTGAAAGGTTATCACCATTCTCACATTTTTTGTCATCCAGAGTCAACTTTGTCTGTGAGCACATGAGTAAATTGCGTACTCGTTATGCTTTTTTTTTTTTTGGTAATCAGAAGTGTGTTTTTCTTTGTTTGATGTCCAACAGGTTTCAGGTGACGATAAGATGCTAGTAACATATTGATGATGATGTAGTATGCTTTGTCCAT
>Unigene000165
AGCGTTAGTGGTGGTGGTGTTTCAACTCATACGCTCTACTGTAAGATCTAACAATGTCAGCTTAAAGAGAGAGCAAACCGTTACCAATGCAAGTACAAAAAAAGATATAATTCATGTTTAAGAGAGACAGGGGTCGGGAGGGTGTGTGGTTGGGGGAAGGGTAAATATTTCTTACATAAATCTCTGGGTTAAGGATATCTTCGAGGATTCCTTGTGTTCTAATAGATGAGTGTGGGGGTGGGGTGTGGGGTGGTAAGGTGGTGGCGGCTTGTAAATGTGGAAAAAGCTGTCAGCAGTACATACAGACATTTGAAGGAGCTGAAGAATAATAACAGGTTATATAAGAGGTGGAAGAAGAACAATGGCAGGCTCCAAGATTATTACCTAATGGAAATCCTTCATAATCCTCCTACATTTATAAAGTTAAGGAAGGATATACCTTCCCAATGGTCAGCATGTTTCTTTCGAGTGTGAATGTACACTACATATTGGGTTTCTTTTTATATTTTCGTGTATGTTGCACGCTATCCTTGACAATAAATGACTTTAGTTAAAATTATATATAATACCGTAGAAGAGTTATACAGTCCTAATAGGAGGATGGTTGATAGCAATAGCAACAAAGCTATGTACTTTACAACTCTAAAGTGTACTCATTCTAGAAATACAACCCATCTAAATGATAGGGTAAGGATAAAACTTTCCATAGAGTTGCAATGGTAGCACCCCTTTTTGTTTTACTCCCTATAATCCAGATATCGCGTGCAAATGTCCATTGAATAATATCCTGATGTCTGTACATGAGAGCTTTTTCGAGACTAATCCATTTTTGTTTGATATAGTTGAGCATATTATATATTATGCGATGTGCATCGTACATATTTTTTGAAATTTTATGATCTAAGTATTTGCTTCTTAACATGACACAATGAATGTTTTTTTTCATCATGAGAAGTTTCCCAGTGTAGCTACCCTCCTCTCGAGTATATGATGATCTTTCTACTCAGTTCTACTGTTCACCTCTTTGTATAGATATTTATTTCATTTTATGGATTTGTGATGTATATGGCAGATTTGAAATGGCCAGACATCAAAACCCTTTGGTCTACTTGAAAGATTGCAATGCAAAGTCAGGTTATGGTATTGTTTCAATATATGTCATTCTTTGCTTTAAGTTTATGCTTCTATGCTACCTCACGCCGTGACATTCAGCAGTTCATTTCCTTCGATATATGATAGGTGCCATTTATATAATCATAACCATCCCCAAACCCCTGGTCCTAACTTGACTCACTTTTTTTTTTGTGTCTAGTTGAATCAGAAATTCATGCCATGAGCAACGTTCTTATGAAATGAACTTTACTATAATCAAATTTAAGGTGTTAGAAACGCTACGTCGTCCATCGGATTAAGTTTGATTGTCCTCTTATTTATGGAAGACATATGTGCAGGTTTTGCAAGGAACAACAAAGACATTACAACTGATTCGGGTTCTGCATGGAGCTAAGTCTGTTGCTCATGTTGTGCTGGGTCTACAAACAAGAGCAGTTTGCTAACA
>Unigene000166
AAGAAGCAGGGGACGAAATACCCAGACCCAAACAGTGCGTAGACTGACCTCTCCAAACGTCAAAGAGCACGGGATAGAAAACAGCGATAGGAAGATAAAGAAGTTGAAAAAAGAGAAGAAAAAGCAGGTCGAAATCGCTTGACTTCACGGATTTTCAAAGACCTCGCTAAAAAGTTCCACAGCTTCACATCAACTCAAAACTTTCATTTCAATACTAATAAAACGACCGACGAAGCCATTCAGCCAAGCAAGCAACCCCCCCACCTTCCTCCCTTCTTCTTCATTAGACAGAGGTGTTTTTGCTTTGTTGAACCAAACATGGCAGCTGATCTGGTTCATCAAACGATAGTAACATCAAAGGAGTACTGACTCACGGCGGTCGGTATGTCCAGTACAATGTGTACGGCAACTTGTTTGAAGTCTCCACGAAGTATGTTCCTCCTATTCCCCTGTTTGGTCGTGGTGCTTATGGCATTGTTTGTGCTGCTGTAAATTCAGAACCCATGAAGAAGTCGCTATTAAGAAGATTGGTAATGCATTTGACAACAGGATAGATGCCAAGAGGACATTAAGAGAAATTAAGCTTCTCCGCCACATGGATCATGAGAATGTCATTGCCATCAAGGACATTATACGACCCCCACGAAAAGAGAGCTTCAATGAGTGTACATGTCTATGAGCTGATGGACACCATCTTCATCAAATAATACGCTCGAACCACCATTGACAGATGATCATTGTCGCTATTACTATACGATTCAGTTTGTTAATTCCTTTATCAGCCTTTTACGGGGACTAAAATACGTCCATTCCGCACACGTCTTGCAATGCGATCTTAAGCCAAGAATTTGCTTTTGAATGCAAATTGCGACCTTAAGATTGGAGACTTTGGTCTGGCTAGGACAACAACTGAAACTGTTTCATGACCGAGTATGTTGTCACTCGGTGGTACCGAGCACCAGAACTCCTACTTAATTGGTCAGAATACACAGCTGCAATAGATGTTTGGTCTGTGGGTTGTATACTGGTGAGATTATGTCAAGGGAACCCCTCTCCCAGGAAAGATTATGTTTCATCAGTTGAGGCTTATCACCGACTGCTAGGTCACCTGATGACTCCAGCCTTGGATTCCTACGAAGTGATAATGCAAGAGATACGTTAGACAGCTCCCTCAATACCCAAACAACAGTTTCTCTGCCAGATTCCAATATGTCACCAGGTGCTGTGGACCTGTTAGAGAAAATGCTTGTGTTTGACCCAAACAGCGTATTACAGTTGATGAAGCACTATGTCATCCATACTTAAAGTCCTTACACGACATCAATGATGAGCCTGTTTGCCCAAGACCTTTCAGTTTTGATTTTGGCAGCCATCATCACTGAAGAGAACATCAAGGAGCTGATTGGCGGGAACTGTGAAGTTTAATCCAGATCCTGCTCATTAGGGACTCACCTTTGGCAAAATGTTTGTAATGTAGAAAGCTATTGCAGAAACTGTTTCTCATAGTACAATGTTCTGGGCATTATAATCACTGTAAAAGATGCAACTGCCTCAAAAGCCTGAAGATCTATAATTTGCCAGACATGTTCTGAGCTTTGTTGGTCCCATCCTGAAGTTCATATCCTATCACTCTTGCAAAAAGGCAGAATGCTGTTCCAGATTGATGTTGCATTTCATACAACACCAAAATTTCCATGTAGGAGATTGTTTGAGATTTGTAATTACGTAGGCGCAAAACTTATCGCTTGATACATTGTGGTATAACCGCTTTTTAATTCTGGGAGCATAGGCTGCATAAAATAGGAAGGTTGAACCTCCTTTTGATTTTGCCTTTTCTATTAGTGTGATTTTCTTTGTTG
>Unigene000167
AGCGGCCTGTTGCAACTTTACGCTAAAGCATGAGGGCTCGCCAGAGTCTCCGAGATGCTTCTCCACGTACAAAAGAGTGTCCTCAAAAGAGCCATTGATATCCTCGTTAAGCAAGACTATCCGATATCCAACTACCGGAATCCTTCATGGAAGCTCTCTCTTCCGCATATACTTGTAGCCATTTTTCTTCCTCCTATTCGGTATACCATCTCGGTGGGTTAATGAACCACTGAAACCATTTCGGTGGATCTCGGTTTTAGTGGGATACCCATTGCTGAAGGTCTAGTGGTAAGTATTGCTTAGGCGGCGCCTTCATTGGATCTTCTTTAGCGGTTGGATTACCGATGGTATGGGCGTCGTAGGTCTTCCAGTTGAGTGCTTGCCCATGATTATTGGAGCTTCTGTGAGTGCGACAACAAGTAGTCTGGAAGGAATGTCTTGGGCAGTTTTTAGTTGGAACAGGATAGGGCCTTGTCCATCTGTGCCTCACTTTATGTGACTGGGGTCACCTTCTTTTACGAGTACATACGGAAGTTTCATTCAGATTGCAACTTGTCTAGGACCTATGAGTGCTCTATTATTGGTATCCCGGCCAGGAAATTTGGTTGGTGGGAGTGTGCTTTTGGGTATCTGCTGCTTCCCGCTAATTCTGACTCTTGCATGGAGTTCTGTGTGGAGAGTCCTCATTGGCTACACAAGAAAGGAAGACTGCTGATGCTGAAGCTGAATTTGAGAAAGTGTTAGGAGTATTACATGTGAAATTATGCAATGACAGAATCTCAACAGTCTGACAGAGGGGATGGAATGAGTCTGTGAAGTTCTTGGAGCTGCTCAGTGGTCGCCATTTTAGAGTATTTTATTGGGTCAACCCTTATGCTTTCCAGCGCTCTGGTTAAAATGCTGTATTCTATTTCTCCTCAACTGTGTTAAAAGTGCGGGGGTGCCTTCAGACTTGGACAACATATGTGTTGGAGTTTCAAATTTATCAGGTCAGTTGTTGCGATGATGTTGATGGATAAACTAGGAAGGAGTGCTGCTTTGGGAAGTTCTTTGGAATGGCAGTAGCAATGCTCCTACACGTACGGCAGCAGTTCTATTGTATCAGCCTCTGGATCTCTCTATTTATCCGTTGGGGGATGCTGTTATTTGTATTCTGTTTTCACTAGGCGCTGGCCAGTTCCAGGTCTCCTGCTACAAGACTTCTTCCTGCCGAATCAGAGCAAAGGCTATGGCAAGCTTGTCTGTCTCTGCATTGGGTGATACACTTCTTTGGGGATTGCTGTTCTTGCAATTGCTTGAGAAACTGGGACCCAAGATCTTGTACACACCATTTTTGCTACCTTTTGCTTGATGGCTGGAGCTTTTGTTAGAAATATATTGGGAACACCAAGGAAGTCTCTCCAGGAAATCGCGATAGCACTTCTTGCACCAGAATAGATGCAATCTTCTGAGAGTTCCTTGGACGTTGAGAAAATTCTTATCAGGTTGATCCATTGACCTCCGAAGTCCCATTTCTCAACAGTTCTTTTGCCAGCATAGAATTTTGAGAAATTTCCCTAGACAGAGTTAGTTGTCAAACCGAGCCCATAGAGGTGGAAGCTTTTCGTTGCGGATACTTCTGAGAAAGTGGTGTTGCTATGTAGATGATTACTTGTTGCGCATTTACTGAATGTGGCAGTTGTATATGCCCACTGCTGCTACTACATGGGACTGAATTATATTTCCCTTATGGATGCATATATGAAAGAATGCATCAATGCATTTGAAGAAGCCAAAAAAAAAAAAAAAAAAAACAAAAAAAAAAAAAAAAAACAAAAAAAAAAAAAAAAAAAACAAAAAAAAAAAAAAAAAAAAAAAAAAAAAAAAAAAAAAAAAAAAAAAAACCAAAAAAAAAAAAAAAA
>Unigene000168
TGTGCACAATTTAGGATATCGATTATCATCAACTCAGTAGCACAACAACCAAAACATCAACACAAATTTCTTCTTCTACAACAACAGTAGGTTCTATTTTTGCGGTAATTAGAAGAGAGGTTAAGAGAGAGCTTGGAGATGTAGCAAGGCAGAGGTTCATCTCTTTGTGGAATAATCTTCAGTTTTCTTCTTGGGACGAACTTGCGGTTTGTGCAAGTCGTCATTTCCTTCATATAGTGGATCTTCACCCTGAGGATGTAGGCAATCGCCGAACCTCGTGAAATCTTGTGTGTGTGAGCATTTTATATGTAGTTTACTTTGAGATATTGCTTAGTAGATAGTTCATTGCTTGTGGGTTGCTTCCACGGCTCCACAACAATATCAATAGTATTCTGTGCAGGATGTGAATTGTGAGATGAGGAACTGAATTGGAACAAATTCAAGCAAAGTGTAATTCTGAACAGAAGTTTAAAAGGTTTAAGCATCAAAAGTCTAGAAAAACAGAAGAAGATTACTCATTTTGCTGATATTGCCAAAGAGAAAAATTAGAATATGAAATAGTCTGAAAGGGAGTATTGCTTACTAAATCGAATCTATATGGTGTTGCTTGTTGGCTGCATAGTGCTGTTAACTCTGAAAAACAGTCAAAATAATTTTCTTGTGGTTTGATTCGGTATAAGCTGTTTAAGCTTTGCTCTTAGTTTGAACTTATCATCTCAATCTCTTATCTAACCTCTCCCTGATCTTGCAGGGATTTCTCATACAACAGCTTCTCAAGTGGTAGCTTTTTGCAGTCCAATAAGTCATCAGTGAGCTCATTTAATTGCTGCACACCAGCTACCGCACAAATGGATTCTTCAATGCAACTCATGAATAAGGCATGCCCTCGAACATGCACACCTTGCGTGGATACAACCATTGACAGTTAAACTTTAAAGAGATGGAGATACAAAATGATTTCTCTTTGAAGGAGTGGAGGAGAATGTGGAGCACTGGCATGTTACTCGTTTTTTGTCTAAGAGAATTGGGAGATCGTCTTGTCCTCTCTCTTTCAAGAGGGCTTGGTCTATGCTGACTAATGTAAAGGAAGCTTTTGGGGCTGGACTTGATTCTTGAATCTCTCTCATTGAAGGCTAAGTGAATTCGTGATTGTCTCCCTAAAGCTATTATGTGGGTCATTGGATGAAAAAAATGGAGGATCTCCGAAGGCAAAGTCAAGGAAGTCCATAACATTATGGTGGACATACAAGAAGTGTTGTTTTGATTTCTCTAGGGGCAATATCTTGTTTGAGGGGAGGAGTGTCCAAGAGACTTCATGTAGAGTGGGAGGGATTGGCAGTTTGAGTTGATCTGTTGTTACTTTCGCTTTGTTAACTTCTCGTTAATGTGGGGTCTTGTTATCATGATCTTTTTGTAAATTATGTACATTTGTT
>Unigene000169
CTTGCGCCGTCTCAATCCTCACCTACAACCCCGTGTCTTCAGCACCTCCCCACTTCTCCAGTCACCATTTATGGGTCTGGGAGACATCATTTAACATTTAGCCAACTCCGCAACTTGGTGAGTCAAAGTAAGTGAAAGATGGAGGTTGCGACATGCGGTTCGGGGTCGAGGAGTTTGAATCACAGCTCACGGATTGTTGGCACAGAGAAGTTCGTCAACGGTAAACCAAATGGGTTCTTGAAATTTTCTTGTAATAAAGAAAATGGAACAGCTACTTGTATACGTTCTCCAAGGTGCGGCGTCACGGTGAAGCCTAAATTCGTCGACTTCAAACGATCTTGTTTATATAAGACGGCTGAAGCTTCCACTGTGGATCCATATTCAGATTATAATTCTATGGATGAAGCTTTAATTTTGAAGAAAAATCACAAGACATCAGCCCATACATAAGTGGACGCTGTATATATCTTGTTGGAATGATGGGCTCTGGGAAATCAACAGTGGGTAAAATATTAGCGGAAGTGCTGGGTTATTCCTTTCTTGACAGTGACAATTTGGTGGAGCAAGCTGTGGGTGCGACATCTGTGGCTCAGATCTTCAAACAGTATAGTGAGGGTTTCTTCAGAGACAATGAGAGTAAGGTGCTTGGAGAGTTATCTTTGATGCGTCGACTAGTTGTTGCTACTGGTGGTGGTGCTGTGATTCGTCCAATAAACTGGAAATATATGAAAAAAGGGATCACAGTCTGGCTAGACGTGCCTTTAGAAGCTTTGGCAAGACGCATTGCTGCTGTAGGGACCAACTCTCGACCTCTTTTGCATAATGAATCTGGGGATGCCTACACAACGGCTTACAAGCGTCTCACAGTTCTATCAGAAGAGAGAGGTGAAGTGTATGCAAATGCAGATGCTAAAGTTTGCCTTCAACGGATTGCACGCAAGCTGGGTCTTGGTGATGTGTCTAAGCTTACTCCAACTGCCATTGCTATTGAGGTACTTGTTCAAATTGAGGGTTTGTAGAGGATGAAGAAGACGCAGAGACTCTTGAAAGGAATTTCTAGGTTCCTAAGCTTATTTCATTTCATTATGTAGGACTATATCCTTGTGCTCTAAGGTCATATTCATTGGTCAACTTAATATTTTAGATCCAAAATGTGTAATAGGCAGATCGAAAGAGGATGTTTGTTCTTTTTGCCTGCTTTATTCTG
>Unigene000170
AATTAATAGTATATATCACAAAAACAAAATCACTCTTCCCTGTCCGTTGGTTGAAAGGTGTATGATTGTGTTCTACACCTTGTTCAATGCGCGCTGATGAAGAAAAGAGTGATTTTATTCAGTTCTGGGTTTAGACAAGAATTGTTCTTCCTGGAGCTGAGAAACGCTATAAAAAGCTTGCTTTGAAATGGCATCCAGATAGATCCTCCGCTACAGAGATGTAAAGTGGTTGAGGAGTCTAAAAAGAATTTTCAAGCCATCCAGGAAGCTTATTCTGTGCTTTCAGATGAAGGCAAAAGATTTATGTATGATGTAGGTATTATAATGCCGATGATGATGACGAAAATGATATGGGTGATTTTTTAGGAGAACTAGCTACTATGATGAGCCAAACAAAGCCTAGTGACAATGGAACAAGTTTTGAAGATCTTCAAAATCTTTTCCAGGAAATGTTCCAAAAGGATGATGAATTCTACAATTCAGCACCTCAGAGCTCGTCATCTAACGTTTCTTCTAGCAACATTTTCTCTTGTTCTTATAGTGAAGATTTCAACAAGAATAATTGCTCGAGCACGAGTTCAGAACAGACTAATGTGGACTTTCACATGGAATCGCTAGACTTCAGCAGTTTTTCTATGGGAGTGGAAAGTGATTCATTAAACGTGAGAGGAGGGAAGGTACTTTTAAGAGGACTGGAAAAAAGCACAAAGTGTCTTCTCGTCGAGATATGTCTTCACATGATGCCAAGGTTTTGGTATAAGAAGATGACAAATCTTTACAACTTGCCGACTTCTCCGCTAAGAACTTGCAATTTGATTAGACCAGTTCAGTTAGTTCTTTGTAGTCAGTTACCATCAATGTAATTAGCTATGTCAAATTCTTTGGAAAATTGTTGAGGATTCTTTGCATCTTCATTTCTTGCAATGGACTTGCGTGTGTGTTTACATGGTTTGACGAAGAGTAAGAAGCTGGATTCGGATTGTTCTGATTTTAATTTTTATTGTGGTGGAGTCATATTTGGCTCAGTTTATTGAAATGTGGATCTACAGAGAATGTCCAGGGCTTAGCCGGAGTGTGCTAGGCGTGTATAG
>Unigene000171
CTCCTGCTGTGTCCCCGGGGGTGATGTTGTCGTCAGCACGATACGGTGTTTTCCTCTGATCTGATTCGTCAACCAGATTGTTAATTGATCAACTCTCTCTTCATTCATATCACACTTCGTCGGTCACCACTGTGCACGGTATACTAAGTTTCATCATTCCATGGCGACATATGGTCACCGGGTGGAGCAGGTTACAAGTGGAGTCATACAGTCTCTCACTTTGTTGGAGGTTTTAAGGTTACTGTTGTTGCAATCCTGTATTCTTCTGACGTTGCTATTAATCGTGTTCGAGAACCGCTGGGGAGATTTGGGAGACTAATTTTCACAGATTGATATTCGGGAAAAATCGGCTCTGATAGATTTTCGTCGGCAAGCCTTGAGTTGTGATTCACTTGGCTGGTTTGAAAGCTGTCGGAAAGTGTTCAAAAACCATTGCTTTACTATACAACAACATTATTGGAACTGTAAATCTCCTGAGGTATGGCGTGACATGGGTGCAAAAGATAGATATCATCATCAGCCACTGTTATGGCCGGCCAAGGAGAATCCATGTACAAAGTTCCCTCTATCCTGCGCAAATCCATATGGGCGAACCAAGCTTTTCATTGGAGAAATTTGTCGTGATATATACCAGTCAGACCCAGATGGAAGATCGTGTGCTTAGGTACTTCAATCCGTTGGAGCTCATCCTAGTGAAAATTGGCGAGGATCCATGTGAGTCCCAACATCTCATGCCTTTGTGCAGCAGTTGCTGTGTGCAGAAGGATGCACTTACAGTATTGTAACCGACTACTCGACAAGGATGGAACTGGGTTCGCGATTACTACATGTGTTGCTGGCGAGGGACATATTGTGCCCTTAGAACTGACTGACCCAATATAGGGTGTGAGTGTAAACTTGGGAACAGGAAGGGAACGTCAGTCTTGGAATGGTCTCTGCATTTGAGAAGCCTCTGAAGAAATCCCTTTGGAAGATGGCTGGGCGACGTCCAGCGCTGCTGAACCGTCTATGCATCATAGACAAGCAGCGCAGAGAGATTAAACTGGAAGCACAACTGGCATTGATGAATGTGTCGAGATCAGTGGATTGGGCAGCAAGAATCCTATGGCTATGGTCTCCTGACTCAACTGACCAGCTTCCACGCGGGATACACAGAGACTATTTTACAGTTTTTCTTAGTTTCCACACATGTTAGGACCTCTCGTCTCCCCTT
>Unigene000172
AGAGATCTCGAGTCGTCCTTCATCAATCTGTATTTGTATGTTGATGTAGAATCTCACCCTGCATTTCAATGAAGTTACACTCGATCAAATCGATGAGATCGTGATAGAGATTTGTCGTGCGTCTAATCTGGTGGTCCGATTTGATCTGGAGGAGAATGAACGGAGGAGATGAGAAGCTGTTCTACTTCCGATGGTCCGGCGGCACAGCCTCTCGAGTGGAAATTCCAAGTGTTCGGTGAACGAACGGCTGGTGAAGAAGTCCAAGAAGTTGATATTATCTCGCCATTGAGTTTGATAAAACTGGGACCATCTTGCAACGGCGATAGAGGGGGGCGGGTTGTTTTATTCGAAAGGACCGACACAAAAGATCATGGGAACCGGAGAGATCTGGAGAGGATGGACTACCCAATTAGTAGGCATCCAGAGTTCCGTATAAAACAGAATTTCAAAGCCACGAACTGAGTTTGATTATCTCAAGAGTTTGGAAATAGAGGGAAAATCAACAAGTAAGTGGTGCCAGACAGCTAACAGTTCCTTGTTTCTTCTCTCTACTAATGACAAACAATTAAGTTTTGGAAGGTTCAAGAAAAGAAGGTGAGAAAATCTGTGACATGAATGTGGACCCTACAAAAAGTGGAGGAAACAGTGTTGCTAGTTCAAGTATGCCAATTAGTCCAAAACCACATCTTGCAAATGGGAGCTTCCCGTAGGTCATACGGTTACATGAACAACGACATCAAATTTCCTCCAGGGGGCATCCGTCGCTTCATTTACCGGGTAGTAGCCAGCCATGAGACAAGCCTTATGGCTAGATGTCGGAGAATCTATGCTCACGCCCATGACTATCATATTAATTCAATCTCAATAACAGTGATGGGGAGACATTTATATCAGCAGATGATCTGAGAATCAATCTCTGGAATTTGGAAATTAGCACCAAAGTTTTAACATTGTTGACGTGAAACCTGCAATATGGAGGATTTAACAGAGGTGATAACATCAGCTGAGTTCCATCCAACCCATTTAATACTTTGGCATATAGTAGCTCAAAAGGATCCATCCGGCTTATTGATTTGCGGCAATCAGCTTTATGTGATACACATTCTAAATTATTGAGGAACACGAATCGCCTGGTTCCAGGTCATTCTTCACAGAAATTATAGCCTCAATTTCAGATATCAAGTTTGGGAAGGATGGGAGACATATACTTAGTCGTGATTACATGACTCTTAAGCTGTGGGACATAAATATGGATTCTGGTCCTGTTGAACTTTCCAGTTCATGAATATTTGAGCCCAAGCTCTGTGATTATATTGAAATGACTCAATATTTGACAAATTTGATGTTGTCTGAGGTGGAGATGACTGCGGGTTGCAACAGGCTCATACACGCATCTATCCGGTGTTTGGTTCAGTCCTGGTAGCACTGAGGCAACAAATTTGGAAGCCAGTAAAAACCAATGAGGAGACAAGCACAGAACCCTGCTAACCGCAGATCACTCAGCAGTTAACACGAGTTGTTCGGCGAGGAGCAGAAAGCCAAGGTGTTGATGCAAATGGCAATGCATTTGATTTCACAACAAAGCTGCTTCACCTAGCTGGCATCCCACTGAAACTCACTGGCCTGTGCCGCTGCAAATAGTCTGTACATGTATTATGCATAAAGATGGTCATTGAAGCAATTGTTCTGACCTTCAGGTTGCTGTTCTCAGCGCTGCTATCACCTCGTGCACCAGCTTGTGTGACCCAAACTGCATTGCGCGCCTCAGATAGCATTCATTAAATGTAGCACACTCTCTCGTATCGGGTCCAGAAGCGGCAAACGCCACGAGAAGTAAATTGTCTTTTGTTTTGCCAGTCAGATATTCCTGATTTATTTTTCTTTCTTTGGAAAGATAGCGTTCTGTTCCGATCATACTGGGTTAGATCAAAGGCATTGTATTTCTTACAACTGAAACAGAAGGTTGCTCTGCCATTAGGGTGAGATTGAGAAGGTCTTTTCTCATCTACGAGAATGGGGTCAATCTCATCCTCTGGGTTGTGACTTGTATCGTTTTAAGTCTTACATATTAGTGCTCTTGGACTTTAACTTATTGTTGCAATCTTCTATCTAATATATGTTCCTTTCACATATTTGTAAGCTGATTTCTGATATATTTTTGAGTTTAGGTGAAAAGAAGTCCTTGACAGCTTGTCAGATTGTTGATTATATGAGATAGTGTTTTCTTGTTAATTCTCTTCTGGGTAGATATTCTGATAAAGAGGCGAGTATTACGTGTAAAACTGCCTCACATATGCGT
>Unigene000173
AAAAACGTATCAAATTACAATATAGCTGTAGTAGCAATTCCATTTATAAGTAACAATCAGTTTCTTTCACATTTTGTAAAATCCAAATAATCTTAAAGAACTTGTATTACAAGCAAAGATCACAGAACAGGCATATGTGACATGACCACAAGAAGAAAAAAAGGTGAAAGTAAAATAATTCTAATTTAGCCAGAAAGACGGTAGTGACGGATCGCAAGCACATTATCATACCACTACAGGGAGAAAGCGCAGATCATGGCGAATCGGCTTACGCCTGGGGCTTATCCCACTTGAGGGGCTTCACAACCTCCCAAGTGAAGTCGGGGTCATCCCTACCGAAATGACCATAGGCAGCAGTCTTCAAGAACCTTCCATTGCCACCTCTCTTGAGGTCAAGGTTGATTGAGATCATTCCGGGTCGGAAATCAAAGTTCTCCTTCACAATCTGGAGGATCTCCCTGTCGGGATTTTGCCAGTGCCGTAAGAATCCACAAACCCGACAAAGGCTCTGGGACACCAATAGGTATGACACCTGCACAATGCAGCGACGAGCAAGCCATTGGCAACATGCTCTTGGCAGCCGTGTTAACAATGTATGCACCACTTCTGTCCACCTTAGTAGGGTCTTTCCCTGAGAAAGCACCACCACCGTGTGCTCCCCAACGCCATAAGTGTCGATAATGATCTTGCGTCCAGTGAGGCCAGCATCACCGTGAGGTCCCCCAATGACGAATCTCCCAGATGGATTCAAATGGAAATGGTCTTCTCATCAAGGTACTTGGCAGGAATAATTGGCTTGATGACATGCTCCTTAAGATCAGCGGCAATCTCGTCATTGGTGACGGTCTCATCATGTTGAGTAGAGATCAATACGGTGTGGACACGGATAGGAACCATGGCACCACCTTCGTTCTTATACTCAATAGTGACCTGCGTCTTCCGTCAGGTCATATGAGTATAAGAACGAAGGTGGTGCCATGGTTCCTATCCGTGTCCACACCGTATTGATCTCTACTCAACATGATGAGACCGTCACCAATGACGAGATTGCCGCTGATCTTAAGGAGCATGTCATCAAGCCAATTATTCCTGCCAAGTACCTTGATGAGAAGACCATTTTCCATTTGATCATCTGGGAGATTCGTCATTGGGGGACCTCACGGTGATGCTGGCCTCACTGGACGCAAGATCATTATCGACACTTATGGCGGTTGGGAGAACACGGTGGTGGTGCTTCTCAGGGAAAGACCCTACTAAGGTGGACAGAAGTGGTGCATACATTGTAGACAGGCTGCCAAGAGCATGTTGCCAATGGGCTTGCTCGTCGCTGCATTGTGCAGGTGTCATACGCTATTGGTGTCCCAGAGCCTTTGTCGGTGTTTGTGGATTCTTACGGCACTGGCAAAATCCCAGACAGGGAGATCCTCCAGATTGTGAAGGAGAACTTGATTTCCGACCGGAATGATCTCAATCAACCTTGACCTCAAGAGAGGGTGGCAATGGAAGGTTCTTGAAGACTGCTGCCTATGGTCATTTCGGTAGGGATGACCCGACTTCACTTGGGAGGTTGTGAAGCCCCTCAAGTGGGATAAGCCCAGGCGTAAGCCGATTCGCCATGATCTGCGCTTTCTCCTGTAGTGGTATGAATAATGTGCTTGCGAATCCGTCACTACCGTCTTTGGCTAAATTAGAGAATTATTCTTACTTTCACCTTTTTTTCTTCTTGTGGTCATGTCACATATGCCTGTTCTGTGATCTTGCTTGTAATACAAGTTCTTTAAGATTATTTGATTTTACAAAAATGTGAGAAGAAACTGATTGTTACTTATATAATGGAATTGCTACT
>Unigene000174
GGAGCGAGGGGGAGAGAGAGATAGGTAGACAGGAATAACTTACAAGAGATGACGAGTTCATTACTCTCGCTCTTCCCTCCAGCTTGCTCCTTCAATTCAACCCAATCCATATCCTCCTTCAAAGTTTATAAATTCAATCCACCTCCTCTCGCTCCAATCCATCTATTCAAAATACCCGTTTCTCTGGGGTTTAAGCACTTCACCCCCAATTCCCGAAGAGTAAAATCTTGGGGTATCAAAGAACCAGTGGAAGAGTCTTCTCCCAAAGCAAATTATGAACTGAACAATAGCAGCAGCAGTGATGGTGATGGTGGTGGAGGTGGAGGTGGAGATGGCGACGGAGACAGTGAAGATGGCGACAAGAAGAAAAACAGCATTTCCCAGAATGGTGGATATTACCTCGGATGACGCCATTACAGTGTTCCTTGCACTCGCGGTTTCGTTCGCCTTTCGGACTTTCGTTGCTGAACCGAGATACATACCTTCTTTGTCAATGTACCCAACATTCAACGTGGGAGATCGTCTCGTCGCCGAGAAGGTATCCTACTATTTCAGAAAGCCATGTCCAAATGACATTGTGATTTTCAAAAGCCCACCAGTTTTGCAGGATGTAGGATATACGATGGAGATGTTTTTATTAAACGTGTTGTTGCCAAGGGAGGCGATGTTTAGAGGTTCACAACGGAAAGGTAATTGTAAACGGGGTGGAGAGAAGTGAAGATTTCATTTTGGAGTCGCCTTCTTATGAAATGACACCAGTGCATGTCCCAGAAAATTTTGTTTTGTGATGGGCGATAACCGCAACAATAGCTACGATTCACATATATGGGGTCCTCTTCCTGCCAGAAATATACTAGGAAGATCTATATTTCGATACTGGCCACCAAATAGGATTGGCAGCACAGTTTTGGAGGGTGGTTGTGCCGATCAGAAACAATTAACTAGTTCGGATCAGAAACAATTAACTAGTCCTGATCAGAAACTAGAAAGCAGTGCGGCTTCACCATGATTTTTTAGCTTGCTGGTAACATATTAAAGGCACGAATGACCTTCAAAGGTTAATAACTGGTTTCTTGTCGGGCCCAAGTTCTAATGCTTTCTTGGGGAAAGGACCCCATTTCTTCAGACAGGTACCTGTTATGAATGCGAACTTCTGCCAACGGATTGTAGAATAACAGAATAAGCTGAGCAGATGTTCTCTTTGACTGAGCACATGTGTTTATGCAAATTCTAAGAAGAGAGCAGCTTATGAGACAGAGACTAGCATTTTCACCTAGCAGTGTCCCAATATCACTCAGAAGCATGTCACAATTCTTTCAAATACTAGCTCTGCTAACTGTTGTATATCTATGAGTTGTGTACTGTAT
>Unigene000175
CCCCATAAATCTTCCCCTCTTCACCCTTTCGGGACTCATCTTTGACTGCGCCTCTAAAATGCACAAACAACCGTCCTCGATCCCCGCCCTTTCACGAAAATAACAATTCTAACCTCTCTCTCTCTCTCTGAGTCAAATTTCATTTATTCACGAGAAATGCCGGCGTCTCTCAGCGCTGGTTTGGGGCTTATTTTTGTTATAACAATTCTTGTTACCATTCCCTCTCTTCCCCACTCACTCTCACTCTCGAAAGATCTTTCCCGGACAATCACAGAGCTGAGCTGAACGAGCTCAGTCGTGACAGGGTGAGACACGGCCGCTTTCTTCAAGGCTCCGTTGGTGTTGTCGATTTCCCTGTTGATGGTTACCCGATCCTTCACTGTTGGGCTTTACTTCACAAGAGTTAAGATAGGATCTCCTCCAAAGGAGTTCTTTGTACAGATTGACACCGGCAGCGACATTTTATGGGTCACTTGTGATTCCTGCCAAGGTTGCCCCACATCGAGTGGACTTGGTATTGAGCTGAGTTTCTAATTCCTAGTGGCTCAGCATCAGCCTCTCCGATTTCGGTCCGCTAATATCTGCAATGCAGCTCTTCAACACCACTGAAGCTGGCTGCTCACTGGGATTCTCAGTGTACCTACTCGTTCGTATGGAGATGGTAGTGGGACGTCGGGTACTTTGTGTCGGATATGCTGTATTTTGATGCTGTAGTTGGGTTTCCACCACACGAATTCTTCTGCGCCCATTGTGTTTGGGTGTAGCAATATCAAACTGGAGACTTGACAAGTCAGCTAGAGCGTGATGGGATTTTGTTTTGGTCAAAATGAATTATCGGTGATATCACAACTTTCGTCCGAGCATATCGCCCAGAGTGTTCTCTCATTGCTGAAAGGGAAAGCAAATGGTGGAGGCTATTGGTTCTTGGGGAGATTGTGGAACCTGTATTGTTATAGTCCACTTGTTTCCATCACAGCCTCATTATAATCTGAACTGCAGAGCATTGCTATTAATGGGCACATTGTTCCCATGATCCGCAGTGTTTAAACCTCAAGGATAGAGGAACCTTGTTGATTCTGGCACACGTTAGCATACCTGCGGAAGAAGCTTATGACCCTTTTCGCATGCTTGACTTCGCTGTTTCCCAACCGGTGCGGTCCTTTGTTTCTAAAGGAAATCAGTGTTTTTATATCTACCAGCAGCTCAACGATATATTTCCTTCAGTCACTTTCAACTTTGCTGTGGTGCATCCATTGTCTGAAGGCGATGATTATTTTATACAACAGGGTTATGTGATGGGTTGCGGCATTATGTGCCTGGCTTGAGAAAGTTTCAGGTCAAGGAATTACAATTTTGGGAGATCTTTTTTGAAAGAAAATCGTTGTATATGATCTGGCTCATCAGCATTGGCTGGGCAAGCTATGACTGTTCACATCTGTAAATTTCGATGGCCTCTGGTAAAGATGATTATCAATGCCGCACAATTAAGTATCAGTAGTTCGACGCAGGCTGAATTTTATAACTGCTTCAAAGCTTCGTCGCAGCCTCACTTGTACATAGCATGTTAGTGGGATTCCATCTTTGTAATATTTTTGATAGAGATCCCATTCTTTATTCCATGTATATTATTATCTGACCGATCTATTTAAATTGTCGGTG
>Unigene000176
TGTGTCTGAAGTTGTTTCTTCCCGGCAGTGACCATGCGTCAACAACTAGACTTATCTTCATCTGCTCTAATTGCACTCTTCAGAGGTTTAAATACTACCAATCCATGTCTATTTTTCACTCCCAGAATTTTGGTCTGTGTTGAGGAAAAATTGACAAAGAAAATGCCTAGCATTCAGGCGACAAAGATCCAAAATGGACAATTTTTATAATCTTGCAGATACTAAAAATGATGATCTTCTTGTTGCCTCACGGCTGGATCACCTTTATGGTGACAAAGGAAGAAGAGATTGGGTCAAGGTGATAGACGTTTTGGTGTGTCAAGGAGATAAAAATGCTGCCTTTGTTGGTATGCTCAAAAGAGGAGACAAGCGAGACTTGTTTTTGTTGGTGTGTTGTTGCTAGACATAATGCTATGCTTGTGGAGACATGAAATCTTTCGAGGACCAAGTCGCAAAACAATAAGGCTGTTGGCACAGTCTATTGTTTGGAGATGTTGCTTTTCTACTTTGCTAGTCGCTACAAGGGAAGATACAAAAACCGAATATATAGTATTGCTAATTGCTGGAATCCTGGTGGTAGTTGGTTGGCTTTGTTAGAGTTTGTTGATGGTGCCTTTGTTCTGTTGGTTTCTCTTTTCCCTCGGTCGTCTACCGAGACTGAATTGATTCTATATGTTTGTGTTGTTCTTTTGATCGATCAGTCAAAGCTGGGGAGAATGATGTGAACTAGGGTTTCCATGTAGGGCCAGGGTTTGTGTTTGAAGAGAAGATGAGAACAGAAGGAGGTGAAGAAGACAAACAATCATATGCAGGTTTAGTGTCGTGGGAAGACAAGCTAAGCCTGGCCGCGAGACACTTGTTGGGTCCGCGAGACAGTGTCAGACAGGCCCCAATCAACTGTCGTTTTCATTATTTAATGTTTATGGAAACTTCTTTCGTGT
>Unigene000177
TATACAATAAAGGTTGACAATACATCTTCAATGATCGAATGTATGTCCGAGTCCCGCAAAAACCCCAACAATCTCACTCTGCAAGCCATGGCTGCCAAGGTACTGAGATGCGTAGTAGTAGCCATAGACAGCGGGAAGAAAGCATGAACGCACTCAGATGGGCTCTCGACAATCTCAAGTTCCACTCCAGAAAACCCGTCGGTACGCTCGTCATCCTGCACGTCCAATCTCCACCCTCCATCTTAGCTGGCGTCAGTCCCGGTGCCATCCCCTTCGGTGGACCTAGTTACGGCGAGGTGCCCGCCTTTGCTGCGCCAATTGGAGCTCACCAGAAACGTATCTCGAGGCGATTGTTAAGCATGCTTTGAAAATTTGTGAGGAAAGAAGGCAGAGATGGATATTAAGACACAGGTGGTTGTTGGAGATCCAAAGGAGGTTATTTGTCAAGTTGTTGGTGAGTTGAAGGCTGATCTTCTTGTTATGGGATCTCGCTCTCATGGCCAATTAAGAGGATGTTTCTGGGAAGTGTAAGCAACTATTGCACCAATCAAGCCCAGTGTCCTGTAATGGTAGTTAAGGATTCTTGTTGACAATCTTATCAAGCCTATACTGTGGGAATAAGTAGTTGTGCAAAGAGCAAGCAACTACTCTGTCAATGCAGCCAGCTCCTCATTTATCATGTTAAGAGTCGCTTGAACAGCTACAGTCTCACGCTGACTCTGTTCTCTTTATCCTTGAAGGTGTGCTTTTCCAAGACCTGCTGGTCCCTTGTCATTTTCTGCGTGCCCTACTTGGTTTCCTGTAATAGATGAATGGTATGCTTGTTTTGTAATGCTGGCTGGTTCCCCTTGCTTTGGATCCGCCTTCCATTCCCATGGAACAGAAAGTGTCTCTGTGTTGTGTTGCAAAAACGTGGTTATTTGGCCTGTGTCTGATTTGAGCCTTTATGTTTGGAGTCTTCTATACATT
>Unigene000178
ACACAGGAAAGATCTAAAGAAGGCGACGTAACTGGAAAAAACTCACTCAGAGTGGTAGTTCAAAAGTTTGTTCCTAACATTGAATGGCAATCTGTCCTGTTGTCTACTTGGGATTGTAAGGTGTACATAGCGAGTTTCTGAAATTAGAGTTGCTTTCTTTGGAACGGCTGCTTTGAAATCTCAGATTGGCTGTTGAGAGGATCATGGCTCCGAAACTTGAGGTAGTGAAGGACAGTGGAGGCTCCATCAGGGTTGGGACACCGGTACAATTGGGTCTTTGATGTCCAAAGAATTGGACACGAATGCGCACCACAGTCGCGGATACGTCCCCAAACAGAACTGTCATCAATTTCTGTATCAGCTCCTTATGGTGTTCTAAAAAGTCCTAAGAAGTTACAGCCAAGAAGAAATGTAAATGAAGCTAGCAGTAGCAGCGGTAGTAACCTACACAGTAATGATAGACTATCGGATAGTACTCACAAAGGAAGGCGTAATCTTCAGAAGGCGCCCATCATATGCCGATTCTGACCTCTGATAACGCTTCTTGTTGAAAAAACAACCTAGCAGAGAGAAAACGGAGAAGAGAGTGAATCTTGTTGCAGTTGGGACAAATGTGGTTACCCAAACAAATGGCCTAGTCCTATACTTACGGTTCAAGAAGCTGAATTCCTCAAAGCTCTCAGAACCATCGCCTAGCCCTTTTGCTTTTCACCTCTGTCTTCAGATTCTTGTAGTTGAGCCTAGAAGTCCTGACTTGATGATTAGCCTCCGCAACATCCATAAAGAAGCACATGCTTGGAAGGAACCCGCTACCTCTGTTATGCTTCGTCCTCTTTTGGGTGATAACCACAATCCAAACTTCGCCTGGAACATTTTGTCTAGAAGCATGTTTAGCAGAAGCAATATCCGAAACCTGTGAGTGGGATTTGTGACCTTTTCCATTACGCTCTAGTTCAAGTTTTCTGAAGTGCTCAATTTCCCGCAAGAGTAGCGATGCGACAGTACCTTGTGTACCTATCTCAACTGGAGCAGTTGTCACCATGCTTGCAGAAATGCTGGTAAGCTGTTTGTTGCAGGTTTTATACATAATACCTTTGGTTATTGTCATGGAGAATTGTGGATGTCTGGATGAAGGAAGAAGTTAGGTGTTTGGAGGGGTCTTGTCTTAGTGTGTGGGGAAGGGAAGAGACTTACTTGGGTTGGGGCAATCCTTGCATTGCCCTTTATACATAGTTTAAGCCAAGTGCGTTACCTCATATCCAATATAAGAAGTGGACAGCAGGGATATTGCATACTTGTGAAGGTTTGATGGTGATGTACTCAGCAGTTTCCTGTGTTTGCAATGAAAGCATTTCAATATTTACAACGGTACCTTTTAAATTTTTGAGCATCTGTCACTTGGACTGCTCGGTAAGAATTTGAAATGTTGATTTCTGTTTGATCAATGAGGACGACATTACTTTTGTCGATATAGCTATGTTAATG
>Unigene000179
CAAACTTACACGACGTGCCTCGTGTACGCTTTCAAACTTATGCTGCTGTGTCCTCTATCATCTTTCATTTCACGTTCTTTCTTTCACTATTTCTTTCTTCTGCTTCCACTGTCATCATTCTTAGTTTGTACTCTATTTCCACGATCTTCATCTTCCTTCTACGACTCCTTTCGTTTTCCTCTCAACTCTTTCGTGTTTACTATTCCGCTCCTCATGATCTCTTTCCGGACTCTGTACCATGTCCGTCTCATCACCCTAACTTCGGTACTTTACTTTCGCCTCGTTTGGCAGTGGACATGTCGCGTTCACTATCAGAACTATCAGAATCAGTGTCGTGTCTTTTCTTTTCTTTGGTAGGTTCAGTTTTCCTTCTTGAGTCAGATTTGGTCACCACTGAAGAAGGTCGGCTGCTTTTATGATTTTCTTGATTCGTCAGTATCAGAATCTCACTTTCACTATCAGAATCAGAGTCTTGTCTCCTCTTTTCATCAGAACCTTCTCTTTTCCTTTAAATCAGATTTACTCTTTGGATAAGAATGTCGACTGCTTTTCTGATATTTCTTGCTCTTGCCAGAATCGAGTCCTCGCCTCTTTTGGCAATGGGCATGCTACTTTCGCTGTCCGAATCATCAGAACTGGTGTCATATCTTCTCTTTTCCTTGGTACTTTTTGTCACCCTTCTTGAACCAGATTTAATCTTCACAGAAGAACGCTGACTGCTTTTCTGATGTTTTGTGCTTTCATCAGAATCAGAAACTTCACTGTCACTTCTTTCTTTACTTTGAGTTTCTTCAAACTTTTACTCTTCTGTTACCATTACTAAAATCAGAACCATCTTCTGAGTCGCTGTGATCCTCGTGTTCTTCCTTGATGATTAACATGCTTGCATTAATATCCCCATCAGAAGAATCATCATTGTACCTTTCTTTTGCTGGCAGCCTGCTCACGGGTGCTTGATTTCTTCTTGACTTCATCTATCTGATTATCACGGCTACCCTCATGCTTCTTCACGCCTTCTCTGGAACATCTTTCCAACCGTACGCTTTTCCTCTCGTCCTTAAAATACCGGTAATCTGTCAGAAATTGTCCGGTCCCGCAATGTTGGTTTCTTGCCACTTCCAGATTCATCCATTTTCTGCATCTTTAGCTCCTGAATTCTAAGCTCTCGGTGTCGGTGTCTTTAGTTATTCCAAGTGCAGCTTTAAAGTCTCCATTTTCTTCTCCTTTCTAGCAGCAATTTGATGAGTCTGTGTATCCGAACCTTGTTATCGGTGAGCACGAGGCACCAGGGTCAGCGGCTTCGGCGGCTTCAGCCGCGGCTTCCAAGGCTTTCCTCGTCTCCTCAAGCTGCACTTCTCTCATCAATTGCTGCTAAAAGGGAAGACAATGGAGACTTTTAAGCTGCATTGGAAATCAAGACCCGACCCCCGAGAGTTAGAATTCGGAGCTACGTGCGAAACTGGAATGCTGAAGTGGCAAGACACCACTTGGGGACCGGACAATTTTCTGACGATCCGGTATTTAAGGCGAGGAGGAAGCGTACGGTTGAGAAGATGTTCCAGAGAAGGGCGTGAGAAGCATGAGGGTAGCCGTGCTATCCGATGAGAAGTCAAGAAGCAATCAGCCCCGTGAGCGGCTGCCAGCCAAGCAAGGTACACTGATGATTCTTCTGATGGGGATATTATGCAAGCATGTTAGATCATCAAGGAAAAACCGAGGATCACAGCGACTCAGAGATGGTTCGCTTTAGTAATGGTGCCAGCAGCGGTAAAATTTGAAGAAACTCAAAGTAAGAAGACAGTGACAGTGAAGTTTCTGATTCTGATGAAAGCACAAAACATCAGAAAACGCAGTCAGCGTTCTTCTGTGAGATAATCTGGTTCAAGCAGGGTGACAAAAGTACCAAGGAAAGAGAGATATGACACCAGTTCTGATGATTCGGACAGCGAAAGTAGCATGCCCATTGCCCAAAAGAGGCGGGACTCGGATTCTGGCAAGAGCAGATCTCAGAAAGCAGTCGACCTTTTCCCAAGAGTATCTGATTTAAGAAGGAACCGAGAGTTTGATGAAAGAGGGACAGACTCTGTTCTGCTAGTGAACGTGGGTTCTGATACTGACGAGATCAAGAAAATCATAAAAGCAGCCGCCTTCTTCAGTGGTGACCAAATCTGACTCAAGAAGGAAAACTGAACCTACCAAAGAAAAGAAAAGACACGACACTGATTATAGTTTGATAGTGAACGCGACATGTCCACTGCCAACCGAGGCGAAGTAAAGTACGCGAGTTAGGGGTGATGGGACGGACATGGTAGCCGAGTCGGGAAAGAGATCATGAGGAGCGGAATAGTAACACGAAAGGTTAGGAGGAAAGAAGGAGTCGTAGAAGGGAAGATGAAGATCGGGAATAGAGTACAAACTAAGAATGATGACAGTGGAAGCAGAGAAAAGAAATAGGGGAGAAAAGACCGTGAAATGAAAGATGATAGAGGACACGGCGCATAAGGTTGAAAGCG
>Unigene000180
TCTCTGCGATCGGTTTGTTTGGCCAGATCCGACGCGTCGATCTGATTTTGTTTTAGTAGATCTGCCGAGACCGGAAGCATTATTGTTTGTTATGGACAGATTCATGCTTTCTTTACTCATCTTCTGATTGGCTGCGCTAATTTTGTTGTTGTTGTGTGGTTAGACATGTCATCATCAGAGCAGAAGAAGGGAGATGGCAAGGAAGAGGACAAGGGAGGATTTATCGAAAAGGTCAAGGATTTCATTCAGGACATTGGGGAGAAGATTGAGGAGGCTGTTGGATTTGGTAAACCCACTGCAGATGTCACCGCCATCCACATCCCTTCCATCAATCTCGACAAGGCAGACATTGTTGTTGACGTGCTTGTCACAAACCCAAACCCTGTCCCGATCCCTCTCATAGACATCGACTACTTGGTGGAGAGTGATGGAAGAAAGCTCGTCTCTGGTCTGATCCCTGATGCTGGAACTATCCATGCTCATGGTTCTGAGACCGTCAAGATTCCCCTTACTCTCATCTACGATGACATCAAGAACACTTATCATGATATCCAGCCGGGAAGCATAATTCCATACAAGATCAAGGTTGACCTCATTGTGGATGTCCCCATTTTCGGAAGGCTAACTCTACCACTGGAGAAAAAAGGGGATCCCCATTCCTTACAAGCCTGATGTTGATCTTGAGAAGATTCGCTTTCAGCACTTCTCCTTCGAAGAGACTGTTGCTGTACTTCATTTGAAATTAGAGAATATGAATGACTTTGACTTGGGTCTTAATGCTTTGAAATCAGAAATTTGGCTTTCTGGTGTCAGCATTGGAGGTGCAGAAATAGCAGAATCCACCAAAATTGGAAAAAGGGAATCACTTACGTTGATGTCCCAATTACATTTAGGCCCAAGGATTTAGGTTCTGCGGTATGGGAGATGATCCGTGGAAAGGGCACTGGTTATTCCATCAAAGGAAACATTGACGTGGACACCCCATTCGGAGCAATGAAGTTACCAATCAGCAAGGAAGGGGGCACCACTAAACTCAAGAAGAACAAAGAAGACAGGGAAGATGACGACGACGACGACGATGACGACGAGGAGTAAAGCATATACTGCAGGTCGTTGATTGATTAGGAGATATTATGGGTAATAATAATTTGAAGTAAATAAGAGGGTTGAGAGAGTGTGGTTGAAGGTATTTAGTTTCCTACTTGATAGACCCTGCATGTTGTTCGCCTCAAAATTGTGTTCTTGGTTGTTTTATTAAGTAATGACACTGCTGAGTGGCGCTCGTGGGTTCTCTTTACTCCAAAACTACTTATTATTTTTTATTTTGTGCT
>Unigene000181
GCTACCAGATGGCAACCCATTTCTACAAAAAGAAAGCATTTGCTGAGCATAAACTCAGTGAAATAATATGTAACACCACCCTAGCCTCATATGCAGAATAACAACAACTAGATGGGTTTATATAGTCAGCAACAATTGGGGGGTGCGGACGCTGTTGCGAGGAAGAGACTGCCCTTGAATATGAGCTCCTCTATATACTCCAAATGATCCGAGCTACTAGGCGAGCTCACCAATTTAATAGGTTCCCCAACTTTGTCCCTTTTTCCTTTGCACCTTCCTACTTCGTCTCGTTTTCAACCTAGCTAGCGCTGCAATTTGTTCACACAACTAGGTCGTCTGAGTGTTGTGGTCGTCCTCACAATCTCACACCCCAGACTTTGAAATCCAGGTCCTTCAAGCAGGGAAATCCTAGAACAAAAAAGAAGCGAGAAGGATGGAAATGAGCTATTTCTAAACCTAGCATCATAAACAAAATTCAAACACATTCCCCCCAATCTCTCTGTTTTGTTTACAAATTCTCAAGCCAGAAGAACAAAGAGCACACAACAGTTACAAAGGGAATTCAGAGCAAAAAGGCACCAATTCAAGAGCAAAACAGAGAAGAACAAGCAACCCAATGGATTCAAATTGTTGCAATTAAAGTTCAACCATTTGCGGAGGGGCAATTCAAGCCAAAGTAACACAAATTGAAACAAAATGAGGCACAACATATTGATTCAAGTGGAGAGAAGTAGAATACAATGGAAAATTCAAAAGATAGAGCAGTACAAGCATAAAAAAGCCAAGCAGTGCATGCGATACAAGAAGGAAAAA
>Unigene000182
CTCCCATGGCTTCCTTCACCAATCCTTGCTTCTCCACCTCTCCCACTACCCCTTTCAAACTATCCTTGTTTGTTGTTGGGCCTTTTCGAGCTCAGTTTCTATTGTCTTGTGCCCATTTCTTGATAGGCTTAAATTTTGCTTGAAGCTATTTGGATTATTATGCGCATGGGATGTCTTTTCCAACCATATGGCCTTGATTACAGCTTTGGTAGAGGTTAGAGCGCTCGATTTCGTATATGGACTTACCCTTCTCGAATGATCGAGCATAGAACAGTCCGGTTCGCATAAAGTTTTGGGTTCTCCTACTTTCCCGAGGTTTGGTGTTTTGAAAACTGCGCTTCCTTAGGTACTGCTCAGGCTTGGCGACTGTCTCTCCCTTCATCTGACTGTAGCTGGCGATGCACAGGTTCATCACCCAGGAAAGCCACCTATTCAAATCGATTCTCAAGCTATTCCACAACTCTCTCCGTGATGATGCAACTTGCCGTTATCGCCGGTGTGAAGATGTTCCGCGGGTAGTTCCTTCACTGCCGGTTTTCCTCTACGGCGACCACCAATTTATTTGCTGCGTATATGTGTTTTTGTCAAAATACGAATGTCACCGTGA
>Unigene000183
CGCAAGTCGGGGCTGCAATGGCGTGGGGAGCTTGGGTGAGTCCGAAGTGCGTGATGAGTGTTTCTAGCTATTCACAAGATGTACGGGTCCATCGGATGATGACTTACGACGACGAGAGAGACAAAAGGAAGAATGCTCAGGCCATGGAGTTGCAGAGAATATTTGAAGGTTCACGGTCTCACCCGAAGCCTTTATCCTCGTCCGATTTACCCATTTCTGTTTCTCATATCCCCTCGTCTTCGAGTCGCTTACCAGGGAGTCGCTGGTGCTTACAGTGAATCTGCTGCTGCAAAGGCGTATCCTAACTGCGAAGCCGTTCCTTGTGAACAGTTTGATACTGCTTTTGATGCTGTTGAACGGTGGCTTGTGATAGAGCAGTTTTACCCATTGAGAATTCCTTAGGAGGAAGCATCCATCGGAATTATGATCTCTTATTACGGCACAATTTGCATATTGTTGGGGAAGTGAGACTTTCAATACGACATTGTTTACTAGCAAATCATGATGTACGGCTAGAAGATCTAAAACGGGTTCTTAGCCATCCCAGGCACTTGCACAGTGTGAAAACACTCTAACCAAATTGGGAGTAGTTAGAGAAGCTGTGGATGATACTGCAGGTGCTGCACAGTATGTTGCGGTCCACAAACTTCCAGATGCAGGAGCTGTGGCCAGTTCCGGTGCGGCTAAGATATATGGATTGAATATTCTTGCTGAAGACATTCAGGATGACACTGAAAATGTCACTAGATTTCTGATGCTGGCAAGAGAACCCATTATTCCAGGAACTGACCGGCCTTTCAAGACAAGTATAGTTTTCTCTCTCGAGGAGGGCCCTGGTGTTCTTTCAAGGCACTTGCTGTTTTTGCAATGAGGCAAATCAATCTTACAAAGATTGAAAGTCGTCCTCGGCGTAAACAACCAATGCGAACACCAGATGACAACAGCAATGGAACTCCAAAGTACTTTGACTACCTGTTCTATGTGGACTTTGAAGCCTCAATGGCTGACCCCAATTCACAGAATGCACTTAGACATTTAGAGGAATTTGCTACATTCCTGAGAGTCCTCGGAAGCTATCCTGCAGATAATAATAGTCTGACTCCGATAACCTGAAGGGAGCGCATACATTGAAATCACCATAAGAAGAGTCAAATCCTCCAAACATGCATGGTAGCTTGACTTGGACAGAAATCGTACCAACTTGGTGCCATGATTTACTTGTGGTTAGTCAAACAGAGACTCTGTTCCAAAATCCTATATTTTTGCCTTGGCACTGTAAATTGTCTTATCTGCTATTCATTTAGTGCAGTCGTGCTTAAGTCACTGAAACAAAATTTGTGTGTTTCTTGTTGAGGAACTTCTCCCCATATGGTATTGGTGGTCTCTGATTGCACAACAGCAGCGCACAAGATAAATGAAGTGGGAATTGGCAAATTTATTGCAGTTGTAGGAGTGTTTTGTGAAACTATGCATACATGGCCGTTTGATCCAGTAACTTCTGGGTTTATCTTGACATTGTAGGTGATTGTCTTATTCTCCTCTCATCATGCACAGACCAAGAGTTGCTATATAT
>Unigene000184
ACTGGGGGAAGCCACGGGTGAGAGGGGCCGACCACATTAACCTATCACATTTCGTTTTTCAACTCAAAACAAAGAAGGAAACTTCAACCTCCCAGAAACCAGGACATGAAAGAGAGAGGAAGGCAACCGGATTGGTGAGGCTGGCTACAGCACAACAGAACACTTGAGCCGGTTCCAGTTGCACCAACCATGACCCACCCGCCCAAAATCAACACATTCAAATCGGCGAATCCAACAACCGAGACCATGACACAGAAATCCAGTTGGCTAGGAACTTAATAAGCAACGACCGAAGACGAACATCAAGGTAGTTCCCACGATTGGAAAACTGGCAACACACGCATCCGCCGGTTTAAGCCAAAGTAAGGTAAGGGTATCCGCAAAGATCAGGCACTCTGAGCCTCTGAACCGCAGATTGATTTCTTGTAGTGTTGTGATCCGCAGTCCAAGGCATCTTTGAACTACGTGGGGTCTCTGCTCTGAAGTCTGGGCGTCTCTGTTACAATGACGATGTTCGGACTATGACGAGGATGCTATGCGAGAGAGGATCGTTCGTGTGGGGTTTGTGGAACAGTGAAAATCGCTGAGGGGTTCTCCATTGGAGATGATATGAGGATGAGGAGGGAGGATGGTAATGGGGTTCTGTGAGTTGTTCGTGATCGAGCAACTTGATGGAGGATGTTGGTGCCATGTGGTGAACGGGTGACGATTGATTGATGATGGACAAGGGAATGTTAGGTGTCGTTGTTTTGTGAATAGAACAGAATGTGAAATATCTCCACC
>Unigene000185
TGAAGCAAAAAAAAAAGGATACTGCCTGCTCATCTCGCATAAACTTCATTTCATTTGAATCCCCGTTAATTCCCTCACCAAATCTATTGCACCAGCCACATTGCCATGGATTTCTTCAAATCTGTCTTCTCGGAAGATCCTGATCCTTCCGACGAAGAGCAAAAATCACCACCCCCCACTCTCCAAAATCACCAGATCCCCATCAAGAATCCACAACGAAGGAATCTACAATTGACCGCACTGAACCCAACCCTAGCTCGGGATCACCACCACCGGTGGCGGTGCGTGGAACTTCGGCGGCCTAATCAAACCTTAGCACCGGTAATAGAACCATACAAGCGAGATCTCGAAATTCAGATCTGGATTAAAGAAAGAACCTCCATCATCCGCGACGCAGCTAGCGGGCAGTCAAAGACCCCCATCTTCAATCGAAGTGGGCGCATCGGCTGCGCAAGAGTCAATCGAATCCGTCGGACACGTCATCGATGAATTCGGTGCTCCGTTTGGCGAGGAACATCTGAGATCATAACAAACGGTAAGGAAGCTCTCCTTGATCTCGACACTCAAAATGATCCAGATGTTAGAAATGTAAATCCAAATGCCAAACATTATAGTAGATTTGAAATGAAATCAGGCCATACAAAGTGATGTGATACGTATACCGAACACCGGACGATTTGGATGATTATGGCAAGTGGAAAGCCGGGTTTGCGGTGGACGAGAAAGGCGAAGAGATTGAGAATTTGCTTGAGGAAAATGCGGTTGTTGAAGAAATATATAATAGGATGTTCCGAGTGTTTGTGGATGGTGGACGTTTGGTGTAGGTATTTTTATAGAGTCTATAAGCTTAAGCAAGTTGAGGATGCTAGAGCTAATCTTGTGAAAAGAGCGATTCGGGGGAAGAGGAGGATTTGAGTTGGGATGTTGATGATGATGATGTTTAATAGTTTTGAAGTGAAGAATGATAGGCCGGGAATTAGCGAGGAGAAGAAAATAATGTGGACCTGTGGTGAAGAATGAACAGAGTGATGAATCAGGTGTTGTTTGATGCAACACATGTGGTTAAAGGAAATGTGTCTAATGAAAATGTTGAGAATCCTGTTGTTGAACCAATGTGTCTAAAGAATGCTCCAACGGACGAAAGGGTAAAGGGTTCTGAGTTGCGTAGTGAGGAATTGGTGACAGAATCTGATGAGAAGAGTTTATCTGCATGGAAGACTGATCATGGTGAATCTTCCAATAGCAGTGAGGTGCCAGTTGTAGTGAGTCAACCAACAGGCCCTGAAGAAGAGGACATGTGAGTGGGATGAGATTGGGACATTGACGATCATGATGATAAGAAGAGGGTGCTTTCTGGAAGTCCTAATAAGACTGACTTGCGCAAGCGTCTGAGCGTTGCTGAAGACGAAGAAGATTTGAGTTGGGATATTGAAGATGACGATGAACCATTAAGCGTTGAGCTGGTTTATGTTTTAGTGACTCTGTTGTTCTTATACCTATTTTATTTGCAACTCAATTCATTTACTTGGTTTACTATGTGAATATAAGGTGTTTGTCTTTTGTTTTGAAAGTGAAGCAAATTACCTTCCGATTTCTTGACAATCTCC
>Unigene000186
GACAATGAACGATCCGACCTTCTTACTGAGAGGGCAGTCTAGTCTCACACTTGAAACGATTTCAGCAAACACTGGAGGAGCTGGAAACAAGTATACTGAATTAGAGGAAAAATGTTCAGTCTTGGAGAAGGAGAAGAGCACACAATTCATCAGGTTGAAGAATGCGTGCCGCTTTGAATACAGAGAAACAGGAACATGCAAATTTCTCACAATCAAGTGAGACTCGTCTAGCACGTCTAGAAGGTCAGGTCAGTGTCCTCCATGAGAAGGTTATTGGAGGGTGAAAGAACTTGAAGCAGAACAAGAAAGAACCATAAAATCTCAGGTTGAGATCTTTATCTTGCAGAATGTATCCGTGATATGGAAGAAAAGAATTTTTGCTTTTGTTAGAGTGGAAAAACACTTTGCGGAATCCAAGTTGTCTGAGAAACTGATTTCTGAATTGGAAGAAGATTGTCATGAACAACAGCTAGAAGTCAAATTCTTATTAACCAACTCCAAAGTCTGAGAATAGGAGTTCTAGACATACTGAAGTCAGTCAATGCTTCTTTTCGAAGAAGATCGAAGAAGACAAGTTCCAAGACAAGATCGAAGAAGACCAAATACTTTTGAAAAACATTTTAGAAAAATTGAAGGTACGGAGAGTTCTTTATTGCAAACACAGGATGAAAAACAACAGGTGCTGTTCGAAAATTCAGTCCTCTTTACTCTTCTGAGTCAGATAAGACTAGAGGTATCAGATGTGACGTCAGAGAAAATATGCTTGATCTAGAGTTGAAGATTGGACTGGAGAAGTTACTTAACCTTCAGAGTGAGAAACAAGAACTCCTTGATATGAATGGACACTTGACATTGGAGGTGGGAGCTGCAGAGAAGCAGATGGTGGAGCTAAAAGCTGAATTGGAAAATCTTCAAGTGAAATTCTCAAATTTGGAAGAATCATACAGTATTGTACAGAATGAGAACTCCAATTATGTGAAGGAAACAGATCACTGATGTTGGACTTTTCAGCACTGGAGGAGAAGAATCGCATACTAGAGGAGGAAAAAAACCTTGTCTTGGTGAAGCTATAGCTCTTGGTAACCTTTCACTGATATTCAAGAGCTTCAGTGCTGAGAAAAGTGTGGAACTAAATGGGCTTAGGGAGGACATGAACCATCTTCAGCAGGTCAACAAGGATTCCAGAAGGGATATCAGAAATGGAGAGCAAATTGGAGCGGTAGAAATGGAAAATTTACATCTCAAGAATCAGTTGAAACGTTGGGGGGAGAGTTGGGTGCAACAAGGGATGTGAATCACCAGTTAAATCACCAGCTTGGAGTTGGAAAGGAGATTCTGATCCAGAAGGAAACAGTGCTTTCAGAAGCATCGGAGAAGTTGAGGATTCAACAAGCTGAAAATGTGGAACTACGCAGAAATGTTGAGGAGTTGCAGAAGCAGTGTCAAGAGATATATTTACAAGAAAGGATTTAGGGACGCAGGTTCTTGAGCTATCGGACGATAACACTCGTCAAAAGGAGGAAATTGGATTTCTTAATGCAGCAGCAGCAAAGTGGTGGACCAGTTAGACAAGTTACATGAGGACATTAGAGATCGTGACATCAGGGAAGATAACTTGAGTTCTGAGCTGTTAGAGAGAAGAAGTACTGTCAAACTCCAAGGAACTGATTGCTACAATGTATGGTGAGATCCAGCATTCCACCATCTGTGCGGCTGTATTCAGAGAAAGAGCAAATGAACTCGTTGGAGCGTGTGAGAGCCTGAACGATGAAGGCAATTCAAAGGGTGCAGAGATTGAACAATTAAAAGAAAGGCTCAGTGTTTGGAAAAGGAAAACGGTGGACTGAAGTCAAATTTTACTGAATACTTGCGCATCATACTTTCTTTGAGGGATACTTTATCATCTCTCGAGGAGCATGTGCGTTTGCGGACAAAGATTCTTGTAGCTGATAATCAGGATGCTGGGCTGACAAGTCCTCAAAAAGAAACAAAGCCTCATGAACCAAGCGAAGCAGCTCAAAACCTGGTCCTCTTAGATGATGTCTCAGACTTGAAGGGGCTGCAGACTAGGGTTAAGCTGTTGAGGAAGCAGTGATAGAGATGGAGAGGTTTGCGTTACAAGAAAACTTGGTGGTGAACCTCAAGCTAGAGGCAGCCATGAAGGAGATCGAAAAGCTAAAATCTGGAAGCATGTCTATTAAGGAGGATGGTGTTGAACTAGCAGGTATATTGTTATGGAACTGGAAGAAGAACTTGGAGATAAGCCCTGTATCCTGACAGCATGAAGTTGAACCAAAATTTCTCGAGTTAGGAATGGATAGTGATGAAGATATTCCACTAGATCAGGTGTCAGAATGTTCTTCGTATGGTATTGCCTATGGTCCCCGCACAAGAGAGAAAGAAAAGGGTGCATCAGATGATCAGATGCTCAAACTATGGGAAACAACTGAAAAGAGCAGCTGCAATGATCACCAGAGAAGGAAGGCAGAGAAGTAGCGCCTGCACCTATGGAGGATGATGGCACAGTGGACCAGGTTGAAGCAGTGGAAGAGATCAAGAGTGATATCCTTCTTCTGAACTACAAGCTGAGAAAGAGTTGGGCATAGACAAACTAGAGATTTCCCCGAGATTTAATGACACACATCAAGGGAACAGGAAAAAGATCTTAGAAAGACTTACCTCTGATGCTCAGAAGTGACTAACATTCAAATCACTATTGAAGACTTAAAAAGGAAGATGGAGACCACCAACAAGAACAAGAAAACCAAGGGCATCGATTATAGTACTTTGAAAGGACAGTTGCAAGAAGTTGAGGAACCATCATGCAGTTGGTTGATACCAATATCAAATTGTCGACAAAAGTTGAGGGAAGTCCCTGGTTAATGAAGGAAGGCGGCAGAAGAAATGGAAGATACTAAAAAGGTCAGGAAGCGGAGAGTTGCCGAGCAAGCAAGGAGAGGGTCTGAAAAGATGGGAGGTTGCAGCTTGAAGTGCAGAGAATCCAGTTTGCTTTATTGAAACTTGAGGAGGAACACGAGGTAAAAGGAGTCAGCACGGACAAGAGAAGTACCAGCATTCGCCTAAGGGACTATCTTTACATCAGTGGGAGAAGTGGCCGGAAGAAAAGAAGGGTTCTTGTTGTGCTTGTATAAAACCACTACTACCAAAGGAGACTGAGGTATGCTAATCTAAAGAAGCACACCTTACTCCACTATACTTTGAAGAGCTATATTCTAGTAGTAGAGATGTAATTCACATTCAGATGTTTATCTCCTTTAGCAAGAGCTTTTCCGTATTTAGTTTATTAAGGTACAGAGCAAATAGCGGTTGGTTCTGGGTGGAGGGTTGTGAAAAACCCAACTTACCGGTGCGAGAGACCTAAATGTTTCATGTCCTATAGTAGCACCTGCTCATGGAATGCTACTGTTTACTTGGATGCTTCTACTAAATCTTGGTTGGTCATATTATCAAGTTACAGACCTAGTATATGTACAAGTTATAGCCAGCATTGTTTAACCTTGAACATTGTG
>Unigene000187
TAGAGGCAAAGTCTTAGGTATATTTTACATGAGCCACACCCCTGAGTAGGGCTTAACACCCCTTTATCTTAAAAAAAAAATATGCAAGAAACCGTGTTGACTGACATGCCCAAGTATATCGTTTTTCTTTTTATTTAATACAAGCGAAAAAAACACTACGTCGCTCTAGCATTTTGCGGACAAAGGTGGTCCACTAGCCTTGTTATGAATATAAGAAGGAATCAAACGACCATTGTCCTCCTGTTGGAATCTTACCACACAAGTCTATTGTAGCTCACATTCAGAAACTGCAAATTTGCAACATCAACATTCCCTTTGGGATGCCTCCATATATCTTGTGTGATTGATATCCAAGAATCAAGTGGCTTGTCGGTATCTTCACTTTCGAGAAATCAAACTCAAGGAGTTTTCTGATATATCCAAAATTGGACGACCCATTGGGCTTAAATAGATTGAAGCGTACCCGTCAGATTGTTTCGCGACAAATCAATTCTCTCGAATCCATGTTGGCAAATGATTCGGAATTGTACCAGTGAACGATTGTGAGACAGTACATATCGGGTACGGTTCCTGGAAGTGCCCGAATGATTCGGTATGGATCCAGTTAACCGGTTCCTGTCAAGACGGAGCGCACCGAGTTTGGTAAATTTGGAGAGGCTGGATGGGATTGGGCCGAGAAACTGGTTTAGTTAAGTTCGAGAAAGGTGAGGTTAGTGAGTTCGCTCAGAAACACCGGGTACTGGCCACTGAGATTGAGCAACTGAGTCGGGAAATTGAGGTGTGTTGTTTGGTTATGGACCTGGAATATTACCGGTGATATAGAGAGTTTTCGGATGGTGAGAGTCAGGAGGAAAGGCAAGTCTCCGACCTCGGACTGGATTTGACCCGAGACCTCACCCGAGAAGATAGAGAGCCCGATGACCGGTTGGTAGCATCGTCGCAATCAATGACGATACCACTCACAGCAATCTGTGTTGGGTACCCAGACGCCAGCTGGTAGGGATTGCAAAAGCTTGTTTGATTTCAGAAGAACATTGTAGTCATGGAGTTGCAACGGGCCAACGAGTGTGCAGGGTTACGAGAGATGAATCAGGCACCGAGACAAGTAAGAGCGACGTGGTACATCATCGCTAGCTATGAGTTAATCCCGTACTTGCGTTGATCCACTGCTAAGCGTGGTTCAACGCAAGTACGGGGCCTACACAGGACTCACACAGCTTCTCTTTCTTTCTCGTGGTGTTTGAGTTGCGGTTATGTAACTGAACTCGTCTCCCCAATCGCGACGCCTAGTTCTGTTGTTGTAAAGTGGTTTCGCCTCTTGGAGGCTGTTAATGGTTGATATCGAGTGGTATATGGAGAAACATCACAGGAGTGCCGTACCCAGGTTGTTTCTTTTGTGTGATGAAGGAAGGAATCCTTCAAGCGTAGACAGAGTATACTAAGTTCTTAGAGAACTTCCCTCCTCAGGATGACGATGGTCAGGTTCTCCGATCAGTGGACTCTGGAACACTGCTATGGCACATCCCAATGACCATGAGTTCATGACTTGGGGAATATTGAGGGCATGGCTGCACTTATATGGAAAGGGTTGAAGAATCGCCGCTGGCTTGCTCATGACCAAAATATTTACATTCCATACTACGCAGCACATATTATAGGATCTTATACTATGAACATGGAAGAATTTGCTGAAACTGCTGTTCATGCTGGAGTGATTCCCCCCTTGGTGGAGCTTCTGAGAGGGAGGTTAACTTGGGTGGAACAAAGAGTTGCGAGTGCGCGCTATAGGCCACACTTAGCTACTATGCCAGCACCTTTCCTGCTGTAGCAAGTCAAGGGAATCCTTGAGCTTTCCATTCACTGGCAGTCAGTGCGCTGAAATTGTTTACTCACATTTTTATCAGTATCTCGACAGAAGACTTAGTATCACTGCGATTTGCTTACGTGGCAGGGTGGTGTAGAAATGGAATCCAGGAAGGCAGAGGAATGGGTAGTCATTGCAATGTTGGTCTCTTCGCTGATTAATTGTTTTGCTTTCAATCTGAGTTTTCTTCTGTCATATGCAAGCCTGAATTCTTGGTTAAAGTACCAGGCTTTTGGGGCGGTCTTGTTAATGAGAATTCACCGGCAGGTATGGCTTATTACGGACAATTGTCACCATAGCTCGGCAGGTCCCAGTTGCCAAGGCCCTAGTGTCGTTGATGCATTAGTAACATGCTCGTTCATCAGATGATGGCAGTATATGGCAATCGAGTGTCTTCTTTGTTGCTCAAGATTCAAGTACTTGCCACAAGGTGATCGATAAGGCAGTACTGCCCTTCTAGACTTGGCCGAAATTACAACTTGGGAGATCATAAAAACTTGGGATTCATTTCTAATGTCTTCAAGAATGTGTTCATCGCATGGGGCAGGGACGTAACTCACTCAGTGATGATGCTATAGAACAAATTGAGGAATTTAAATTCTAAAAGAAATTGAATGGGAAAAGAATATGCCAAAGGAGGATCTTCTATCCAAACAGGCTGCCCACTAGTTGTCAAGCTCGAAGGCAATTCCTTATTTTCTGCAGGGAATATACAGGAGCTGCATCACAGTACTCGGAAGCGCTAGCTTTATGTCCTATGAGATTAAAGAAGGAGAGAGTAGTGTATATAGCAATCGAGCCCAGTGCCATCTTCGCTTGCAACAACCCTTGGCAGCTATAAGTGATGCTACACGTGCATTGTGTCTTCATAACCCTGTACCGCCATGCAAAGAGTCTATGGCGAAGAGCGCAGGCATATGATATGCTTGGTTTAGCTAAGGAGAGCTTGTTGGATGCAATTCTCTCATTAACGAATGTTCCCCGTCAAATGACCCCGACCTTTCCTTGAACAAAATAAGGTTCCGGACTATCCGAACGTTTAGTTAAGAAGAGATGCGTGCAGCTTGGTTGTTCAGGGAGCAGCTAGTAAACATGGAGGTGTTCAGTTGATGGTGAGTCAGTAACATATATGGCCAGGAGGCTGATGATTCTGAGTGGGAAACGCAAGTGAAAGCGACATAGGGAATGATGGAAGGGGGAATGCTTGATGATGACAGTGAATGGAGATTGATGATGACAGGATGATAAGTACGACAAGCCATCTTTCAAGATAAAAGCATGGCTACAATGTGCAGCTTCCTGACATTGATCATTGATCCTACACAATTAAAGGAAGATATGGCTTCCCACAGTAAAATGTAAATATAAGGCAAGCCTGAATTAGTCAGATTGAAGCGGTTGGCTCACCTGTCACTCGGACATCAACATATCGGTGTATTTCAGATCTCCTTAGAAGTAAGTGTGAAAGAGGATCTTGTAGATTTTTTGTCTAGAATTGATCTTGTTCTTTCGTTTTATTCTGGTTTTTTTTCTTTTATTATTGCATTGGAGATTAAAACACAAACGTGTTTACAGATTGTCACTCTGAAGACTGATGATTTTCATTTTTAAGTGA
>Unigene000188
GGAACACCAATCCTCCAATCCCTCACACACAAACCTTCTATTCTCCTTGCCCCAGCTACATCCACTCCATTATATCAATACTGAAACTTTATTGATGTAATGGAGATACATATTTGAGAGATTCCTCTGAGGATTTAGCTTACAATACTCTCTATTTGAAACTCTCAGCTTATCTGTGATCAAATTTCCGAGTTGGGGGTTCATTGGAATCTGGACAGAAGATTAAGATCTGTGGTATGCGTTGAAGTCTACATTTCAGCTCAATTTGATGTCTTTGATTATAATTTGATGCCTTGCTTGTTTCATGTATATTACAATTCAATTGGTCAAGTAATGATGTAAAGTTGCTTTCTTTTTGCATTTTGTGAATTGGGGTTGTTTCGATTCTTTGGAAGTTAGCTTCTTTTGGTGAGATGACTAGGAGGGTTAGGCGTAAAGTGGTGCAATTGAAGAATAAAGGGAAGGGGATTGTCATAGTTATTTGGAGATTGGCGATGGGAGTTTGAGTTTAGACAGGCAATTTGAGGTTGATTGGACAAGCTTGCTGATGATACAGTTCTTCAAGTTTTTTCTTGTTTGAATTACCGAGACCGTGCCAGCTTGTCTTCCACTTGTCGAACTGGAGGGGTTTGGGTCTTCTCATTGCCTTTGGAACTCTTTGGATCTCCGAGCGCATAAATGTGATGCTGCCATTGCGAATTGCTTGCACGCGGTGTTCTAAGCTGCAAAACTCCCGGTTCCGTGGAGGAGAGTCGGCCAGTGTGGTTATGCATCTCCAAGCTGGGATTTGAGGGAAATAAGTGGAGATTTTGTCGAGATATCAGTGATGCTACTCTTCGTATTGGCTGCTCGGCATGAAATGCTTGAGAATCTCCAACTTGGGCCAGATTTCGTTGAGAGGATCATAGTGATGCGATTAAGGCAATAGCTTTCGTTGCCCAAACTTAGGACACTCTCTTTCCGGGTTCGTGACGTGGACGGTGATGCCATCAATGCTTTGGCAAAGCATTGCATGCAGTTGACAGAAATTGGGTTCATGGACTGTGTGAATGTCAATGAGGTGGCCTTAGGGAATGTTCCATCTGTTCGTTTTCTATCACTTGCAGGACTAGAAATTTGAAATGGACTTCAGCTTCGCTGCCGTGGAAGTCGTTGCCTAACTTGGTTGGGTTAGATGTTCCAGAACTGATATAAGTGCGGCGGCTGTGTTGAGATTGTTATCTTCATTGCAAAATTTGAAAGTTCTATCTGCTCTTCACTGTCCCATTCTTGAAGAAAGGTGACAATCCAGCATATCATCACAAAGGTAGTTGGTTGTTTACCATATTCAGTGACATTTTCAAAAGAGTGAGCACGCTGTTTGTCGATACCTCAAAGAATGAGAGGAATGTGTTTTCGGATGGAGGAGTATGAATTACAGGAATAAGAACTTAAATGAGATTATGAATTGGCTTGAATGGAGTCTCTCACACACCCTACTAGCATTGCTGAGGGTAATCCTAGGGTCTGGATAGTTTTGGCTCAGCCAGGCGCTGCTTTGTACTCAGTTGATGCAGAGCTCTCAAGAGGATGTTCAAGAAAGAGCGGCCACAGGACTTGCACCTTTGTTGTCATTGATGACGAAATGCTACTGTTGACCGTGGAAGAGCAGAGGCAGTGATGCGAGATGCTGGAATACGTCTCCTTTTAAACCTTGCGAGATCTTCTCGAGAAGGTCTTCAATCCGAAGCTGCAAAAGCTATAGCAAACTTATCAGTGAATGCAAAAGTGGCAAAGGCCGTCGCAGAAGAAGGGGGAATTAATATACTTGCTGATTTGGCCAAGTCATGAACAAATTGGTTGCTGAAGAGGCCGCTGGCGGACTTTGGAATCTTTCTGTTGGAGAAGGCACAAGGGAGCCATTGCTCGTGCAGGTGGAATAAAAGCTTTGGTGGATCTAATTTTCAAATGGCCTTCTGGTGGCGATGGAGTTCTTGAACGCGCAGCAGGTGCACTCAAATTTGGCAGCCGACGACAAGTGTAGTATGGAGGTGGCTTTGGCCGGCGGTGTTCATGCTCTGGTGTGCTTGCCCGGACATGCAAGTTCGAAGGAGTTACAAGAGCAGGCTGCTCGTGCATTGGCTAATTTGGCTGCACATGGAGATACAACAGTAACAACGCTGCCGTTGGACAAGAAGCAGGTGCTCTGGAAGCGTTAGTGCCGCTTACACGTTCTCACCACGAGGTGTTAGGCAGGAAGCTGCTGGTGCATTGTGGAATCTATCTTTTGATGACAAAATCGTGAAGCAATTGCTGCGGCTGGTGGCGTCGAAGCTTGGTTGCCCTGGCACAAGTTGTTCAAACGCATCCCAAGGTCTCCAAGAAAGAGCTGCAGGTGCGTTGTGGGGTTGTCTGTATCAGAAGCTAATAGCATTGCTATAGGACTAGGAGGTGGTGTTGCACCTCTTGTTGCACTGGCACAGTCAGATGCTGAAGACGTCCATGAAACAGCTGCCGGTGCACTCTGGAATCTTGCTTTAATCTGGTAATGCTCTTCGTATAGTGGAGGAGGGTGGAGTCCCAGCTCTTGTTCATCTTTGTTCTTCTTCGATATCAAAATGGCACCTTCATGGCAGCACTTGCCTTAGCTTACATGTTCGATGGGAGAATGGATGAAGTTGCACTGGTTGGCTCCTTGTCAGAAGGTATCTCAAAGTGTGAGCCTGGATGTTGCCAGAAAGGTGGCCTTGAAGCACATTGAAGTTTTTGTGCGTTCTTTTGCGGACCATCAGTCCTTTCTGCTGCTGCTGCGCATCATCAGCTTCTGCAGCTGTGACGCAAGTAGCAGTGGCAGCACACATTCAAGAGCAGGACATCTGAGATGCAGTGGTTGTGAGATTGGGAGGTTTCTTGCAATGCTTCGGAACTCGTCCTCTATCCTCAAGGCATGTGCTGCATTTGCTCTCTCAGTTTACTGTTCCAGGAGCCGGCATGCAATGCACCACGTAAAGCTCATGCAAAAGCTGGTGCTGCACGAATCCTACGTGCCACTGCAGCAGCTGCAATAGCACCTATTGAAGCCAAAGTATTTGCGAAGATCGTATTCGTCACCTCGAGGATCACTTTTCTGGGACTTGCATTTGGATAGAAGTGCTCAACTCCGAGGATGTATCTGAGCCTGTTGGTTTTACTTGATATCAAATTCCTCAGCATGCCAGTCATTACCCAGAAGTACCATTTTTATTGCAATTAATCTCAGTTGGCTTGCCTGGAAGTCCCATGTTTTTGTGAGGGAAGGATAGCAATCTGAATAATGGTTACCCAGCTGGATATGGGTATTGCAGAGCGCTGTTGAATATGTTAAAAGAGTCGAAGATTGGAGAAGGCACAACTGCTAGTGCTCTTATGTTCATCTCTTCAAGGTAACTGCGTATGTTTGATACAGCATTAAGTGTTATCCCCTTTTTCAAAAATAAAAGTTCTCAGCATGTGCAACAACTGGGAGTTTGATTTATGTCATTAGGGTCAGGTATGATGAAAGCTACTACATGGTGTGATTTATTACAGTATGATTACAGTGTGAT
>Unigene000189
TGCTTCGCCGCTCCACTAACGGCAACACCCGATCATTCTAACAACACGTTCTCTCTCGATCGAGTGCGTCATTCGAACTTGATCTTCCGATCGTCACTGTGATCTTCACGTTGCTATTTGCATAACTGATTGATCGATTCAAATGGATCAGTATGAGAAAGTGGAGAAGATTGGAGAAGGAACATATGGTGTAGTCTACAAAGCTCGTGATCGTGTGACCAATGAGACAATAGCTCTCAAAAAGATCCGCTTAGAGCAGGAAGATGAAGGAGTCCCAAGCACAGCAATCAGAGAAATAGCCCTATTGAAGGAGATGCAGCATAGCAATATTGTCAGGTTACAGGATGTTGTACACAGTGATAAACGACTGTATTTGGTGTTTGAGTATCTGGACTTAGACTTGAAGAAGCATATGGATTCTAGTCCCGACTTTGCTAAAGATCGTCGTATTGTAAAAAAATTTTTATATCAGATTCTTCGTGGTATTGCATACTGTCATTCTCACAGAGTCCTCCATCGAGATCTGAAACCACAGAACTTACTGATAGATCGCCGCAGCAATGCTCTAAAGCTCGCAGACTTTGGACTAGCTCGAGCCTTTGGTATACCTGTTAGGACATTTACTCACGAGGTTGTTACACTCTGGTACAGAGCACCCGAAATCCTCCTTGGTTCCCGTCACTACTCCACCCCTGTTGATGTATGGTCTGTTGGTTGTATTTTCTGTGAGATGATAAACCAAAGACCATTGTTTCCTGGAGACTCTGAGATCGATGAATTGTTCAAAATTTTCAGAATTATGGGTACTCCAAATGAAGATGTTTGGCCTGGTGTTTCATCACTACCTGACTACAAATCCGCTTTTCCTAAATGGACTCCCAAGGATTTGGCAAATGTGGTCCCTGATCTTGAACCAGCTGGACTTGACCTTCTTTCTAAAATGCTGATTCTGGACCCCAGCAAGCGAGTTACTGCTCGGAGTGCACTTGAGCATGAATATTTCAAGGATATAGGGTCCGTACCATGATTTATTCTAATTACCCCCATCTTCATCTCTGCATTAATTCGGTGAGTGTGTTGTTTATGAATAGGAGCTTGTGTGTTTGTTTGCTTGTGAGAAATGAGAGTTTTTTTGTCCCTTCTTTCCATATTCGTTTTTGTTTCCTACAATCTTGTTGTAATTGCATACAATGGTTGCCATATTGAGACTGTA
>Unigene000190
TGCTAGACCTGGAATGGTACAGCCCCATCTCTCATCAGTCATTATACAACTTGGCTTCTGGTGGCCACACGAACCCGGATTTACGACCCCCATTTTTCCCAACAGGCAGTTGGCACATTAATGGAGGACAGTTGCGGAACTGCAGACAGTGTAGTGCGCATGCTGTTTGATTGAGCAAATGTTTGTTGTGCCCATGCCTACCCCAACCCCAATTCCCGCTCAGCGGCAACAAGAATCAACTGGCTAAGGTTTTCTTATTGGAAATCTGTCCTCAGCACTTTGTGTATACAAGAATCTTGGCGACGAGCCAAACACCCACTGTTGTGGATACATTTAAAGATGGCGGAGATAAAGGTAAAGATTTCAAAGACCATCCCAATGGACAGATTAAGTGATCTTCCGGATCCAATCATCCATCATATATTCTCATTCCTGGACACGAGATTAGTGATGCAAACAAGTGTTCTGGCAACAGATGGAGGAATTTATCGGCATCTACTCCTGTCTCAATTTCAACTTTACATGCTCAAGCAAAACTCCTCTCACATTTTCATCGATTGATAAAGAGAAACGAAGAGCTTTTATACAGTTTGTGGACCGAGTTCTTATTTGTCGTGATGCTTCTAATATACACAAATTTAGTCTCTCCTCTCTACCGGCACTTGATGTAGATCATCTTCATACGTGGTTAATTGGTGTTCTGAAACGAAATGTCAAGGAACTTTTTCTCCTATCAGGTGCTGATCAGCCATTTGAATTGCCTCCTCGTCTCTTACTTCAGGGATTACTGTATTGACATTGGCCTTCAGTCAGGGAACAGGTGAAATGCAATTGCCAAATACAATCAGTTCAGCAGCTAAACTTAGAATTCTGGAATTGGAAAATGTGAAACTTCCAGATGGTAATTCTGATGGGGAGCTCATTTTAAGTTGTCCAATTTTGGAAAGTTTGAGGATGTGTGGTGCGATGATAGCCACCTTAAAGTTGTTTCAATATCTGCTGTTGCACTTAAGACTCTGAAGTTCATAACCGAACCTAACTACGATTCTTCATGTGTGATGAATGTATGCTGCCCAAATCTTACATCAATCATGTATACCTGTAATGGAAATCCTAATTTGTCATCAATGAACCTTCCTGCTCTAGTTAGTGCCTACATCAACATATTTCAGGTTGACACAGTGAAGAAGAAGGCTATGATAACTGGTTGGCACAATTTTAAGAGGAATATGTAATGCGCGTTCTCTTACGCTTGGAGCATACACACTTAGGGACATAACCAATTCTCGGAGCATACTCCAGATGCTTCCAAATCTATTTACTAATTTGAAGGTCATTGCGCTGGAAGAATGTGTTGATGATTTTGGCAGGACATCTCTCCATGCTATGGGAAACATATTTTTGAACGCGATGATATCTGAACAGTGATGATGGAGGAGAAGACCTACAGGTTCAGGTCATATTATATGGTATGGAAACTGTTGAGATTCAAAATCTTGTGGGTTGACGGATGAACTCAAGTTGACAAAATTCTCACTAGAGGGGGCCTTATCTTGTTGAAGATGACTTCCAAAGTAAAATTCAGGAAAAAGCTTTTGGTTTTGTCCAGGACATCAACCGGTGCATTAGTACATTACCCTTAGGCAACTTCTTTTTTCACAAGGCGTGACAGCTGAGTCTGTGGACGCTCTACATGAACATGTATTTATTCTGTACACAGCTGAATTCCTGTTTCACAGGAGGATTTCTGTGATATGGTTAGCGCGGGATTATTTAGAGCCTTATGTTTGATATTTAGAAGATTCTCTTACTGCATTGTAATAGGCAATCTGCGTATGTATAAATGTTAAACTT
>Unigene000191
CTTCTTCACCATCCTGGTTCAGCCCGCGAATGTCTTTCAGCCACGACTTTGCTCTCAATCAAGATCCAACTAAGTCTCCAAGAAACGGAGATGTGGATTTCGAGTTCTTTGTGCGCGATCCGACCAAAATATCTCCTGCAGATGAGCTGTTCTTGAATGGTAAACTCGTGCCGTTGCAGATCACATCAAGAAATGAAGACGACGACGAAGACGAGAAGTCCGGTCACGAGTCTCATGACCAGTTCGCCGTGGAAGAAGAAAAGAATGTGAGAAAATTGTGATTAATGATATTTTTGGAAAAGGAAATTCAGCCTCGCCAAAAGCACCCAAATGTTCTTGGAAAGAGTTGCTTGGGTTGAAAAGGTCTCAAAACTCCAACATCCCCAAATCTGATGCCAAGAGTTCAAAATCCTTGAAATTCTTTCGGTCAAAATCATCGTCTTCTTCGAGTTCGTCCCCCATGAATCTCCCGTTGCTAAAAGATGTGGACGCCGATGCTGAATCAGTGTTAAACTCTTCGAGGTTCTCCTTATCTTCATCCTCATCCGGTGCTGACCACGACGGTCTTCCTCGGCTTTCTCTCGATTCAGAGAAGCCTAAAATGCCCAAATTGAAGGTTACAAGGCCCAAATTGCAGAAACTGCAGAAGTCATCTAGACCAGGTGCGAGAACGGGGCGCAGCGCGACGAGAAGAGCAGCATCGGAGTCTGGTAGTAGAGGAGTGTCTTTGGAAAGTCCAAGAATGAATCCATCAGGTAAAATTGTTTTCCATGGATTGGAGAGAAGCTCAAGTAGTCCAAGTAGTTTCAATGGTGGGCCAAGATTGAAAGCAAGGGGATGGAGAGGTCATATTCTGCAAATGTTAGGATTAGGCCTGTGTTAAATGTTCCTGTTTGTTCTCTCCGGGGTCGTCGAAATCCGGGTCTGTGTTTGGATTTGGGCAATTTTTTTCTTCTCAGAAGAAAGATGGAGCTAGTAAAAATCATGGCATCAAGAGGAATGGTAGTGGGAGTAATAGGTAAAAATTTCAAATTTTACTACATTTCACTGTTGTTTATTGTATG
>Unigene000192
CTGTGGGTGAGAGGTGGGCTAAAACGTTCTCATCAGATGATCCTTCATTGACATTTCGTCTAGGATACCATTCTGCACCATCAATGCGGCAGCTACACCTTCATGCTATTAGTCAAGATTTCAACTCACACACTCTAAAAAACAAAAAACCGGATTCATTCAACACCATTTTCTTCCGGGATTCAGTGGATGTAATGGATGAAGTTAGTAAATATGGGAAAGCAAAGTGATGATGATGAAAGCTAATGTCAATGGAGTTGCGGTGCCATAGATGCAGGAGTGCACATCACTAACATATACCTCGTTTAAAATCACACATCAAGAACCTGCCAGCATCCTTTTCCTCCATCTTGCTCAAAGATGGTCTACTCATACCTGCACTTCCCTAGTGTGCCTGGAACTGAAGCATAGGTGAGTTGGCATTTTTGCTGGTCTTGTGTATGCCCATGTACTGTTTTAGTTGTGTACAGGTTTTAGAAATAGTCTGTAGGTAGAAAGCTTATATTTTGGAAAAATTTGGAGACTTTTAAAGTTTGTCCTTTCATAGGGCCTTGGGTATTTTGGGTCAGATTGAGT
>Unigene000193
TCTATTGAATTCATGCAACACAGAGTTAGCATTGTAACCTCTGAACTCCTTATGCAGTTGCAAGATTGGAACAATAGACGGCAGTTTACAGCACCCAGTGACTTCCATGCGCAGGAAGCATGGACGAGTCTTTTATGTCACAGGCTTTGATCGAAAACACCAAGACATGACATACTAAGACAAGCTCCTTTCTTGGTACCATTCACAAGCAGGGTGAAAATATTTACATCGAAGTTAAGTGAAGCAAGGCAGAGAGACGTGTTTGCTAGAATGCGTTTCAGAATCAGACGAGACCGAATATTTGAAGATGCTTATAGTCAGTTGAGTGTATTGTCTGAAGCGGATCTTCGGGGCAAATTCGGGTAACGTTTGTAAATGAATTGGAGTGAGGAGGCTGGAATCGATGGCGGTGGTATTTTCAAAGATTTCATGGAGAACATAACCCGATCAGCCTTTGACGTGCAGTATGCCTATTTAAGGAAACATCCGATCACCTTCTATATCCTAATCCCGGTTCAGGATTGGTTCTGAGAAACATCTCGAGTTCTTTCATTTTCTTGGAATTGTTCTAGGGAAGGCTATGTTTGAGGGAATTCTTGTTGACATACCCTTTGCAACATTCTTTTTGAGTAAATTAAATCAAAAGCACAACTATTGAATGACTTGCCTTCGTTAGATCCAGAATGTACCGTCATCTTATTTTCTGAAGCACTACAAAGGTGATATAGCGGAGTTAGAATGTGATTTTGTGATAGTAAATAATGAGTATGGTGAGCAAATAGAGGAGGAATTACTTCCAGGGGGTAAAGATATTCGTGTCACCAATGAAAATGTTATTAAGTTCATTCATCTTATAGCGAACCATCACTTAAATTTTCAGATTCGTCAGCAAAGTTCATACTTCTTGAGGGTTTCCAACAGCTTATAGAGAAAGACTGGATATCAATGTTCAACGAGCATGAGCTCCAGCTTTTAATATCAGGTTCACCTGAGGGCATGGATGTTAATGACTTGCGCTCTTACACTCATTATATGGCGGTTATGATAATAAAGATTATGTTGTGGAAATGTTCTGGGAGGTTCTCCAGAATTTTTCTCCAGATAACCAGAAGAAATTTTGAAGTTTGTGACGGGATGCTCCCGGGGACCATTGCTGGGATTTAAGTATCTGGAACCACAGTTTTGCATACAGAGGACTTCTGCTGATGCTGCTGAAGAAGCTCTGGACCGGTTACCAACGTCTGCTACTTGCATGAATCTGCTAAAGCTTCCACCTTATAAAAGCAAGGAACAGCTGGAAAACAAACTGTTGTATGCAATCAATGCCGAAGTGGTTTTGATCTCAGCTGAATTTGCTCTTCATGGGGGCACACTTATTGCTGAGAAGGCGTCGCTCTGGGCAGAACATTTCTCTGTCAAGACTCTGCTTCTAGTTGCACGCCTTGTGAAAAGAGAGAGAACTACGTACAGGTGCCACTCACAGAAGCACAGTGAAGAACTATGGTGAAGTTTGCATGAAAACTGCTACATGCCCCGAAATGGAGAGCAATTGTGTATATAGGGTGGGGCTTTGCGTAAAGCACGAAGAGATGGTCAGTCTGGTGAGCTTGTTGTACAACCTTGGGCTGTCCATAAGAAGCATGTTTATAGATGCATACATGGAGGTCTCACTGGTATTGTGTCGCGCTGTGTAAAGTCCAAGGAATGAGAAGTTGTAACACTAA
>Unigene000194
TTCTCTCTCTGTACTAATGGCGACAGAACTCATCAAGCCCACCGACATAGACCAGCAGCAGCAACAACACACTTCCGAACCAAGAACCAGAAGAAGATCCAAAACCTGAAGAATCAAAAGACGCGAAACCCTCAACAACAACAATAGCGACCGAAGAGGATGAATTTGGTGGTTCGGCGAACGATAGGAAGAAGAGGATGCGGAGAGCTGAGCGGTTCGGATGCCAGTTCAACTCTCTGAAGAAAGAAGAGGAATTCTCCGCGCCGAAAGATTTGGCACTGCACCTATTTCCCATGGGTCAGATGGTTCAAAAAAAGCCGAGGAGCAGAAGAGGAAGGCCAGGGCAGAGAGGTTGGGACTACCAGTACAATCCGTTGTTGATGAGGAAGCAAAGAAGGAAGCTAGGTTTAGCTAGATTTTCCTCAGTTTCTAAGACCAGCCCAGAGTAGAGAAGAAAAGAAAAGCAAGGCAGCCAGGTTTTCTCAAACCCAGCTACGCCCGCATCTCAAGTAAATGGAAAGGACAAAACTGAGGAGAAGGATGATTGGGGCAAGGCTAGTGTAGGAGCCTAAGTGTTGGCCTTTCTTTGATCTACTGTGTTTGTGTTTTTAACAATCTGTGCTCCCGGAGGTGTCTTACATCCATTTTCATTTGAATCGTTTCCCTGATGTCAGGCACGTGGGAACCCAGTTGTGAGATCTTTTCAGGAGCTCTGGTGTTCTTGTGGCTGGTGCTGTATCCGGGATACATATTAACCACCTTAGAGATAACATTACCAAATTCCGAAGGATATTGTCGTATGAAGGAGGTTTAATTGTTTAGCATGTTGATATATTACAAAGCATTTTTACTATACTGGAAATTATAAAATAGTGCCTTTTCAGTAATATGGTTCGGAAATAGTAAATTCTTATGTGCAATTAGTTGCGAATAGACTCTTGGTGATTTGTTCTATAGAGTACAACCTGATGCTCGAGACGAGCTTTGGACCCCTTTGCAAGTCTCT
>Unigene000195
TTTGCATTCTCTTTTATCCACAACCAAAGTTTCTGTTTCAAAATCCTCTTCCTCCATCAATGCCTCAAAAAAGAAAAAAGAAAAAATTCAGGAAAAGTGGTTTTCAATAGAGAGTTGGCAAAATTTTGCAGATTTACTGGTAAGCTTAACAAATCCTCAAAAGCTGCTTTTTTTTTTTTTTTTTTTTGGTTTCTTTTGAAGAAAATTTTTACTAGGTACCTATGCAGGGTCTCTTTTTTCTGTTGGATTTATTGAGGTTTGAGGGAAAGAGGTTGAGGTGGGTTGGGTGCCTTTGATCCAGGGAAGTGAAACAAGGTGTTAAGTAGGAAAGGGGTGAACATCCTTTTTTTGTGTTTTCCTTGATTCTTGAGAAGACACAAGACTTTCCTAGGTTTTTCTCATGATCTCCTTTGCTTACTTTTTCTTTCTTTGTTTTTAGAGATAAAGGGGTTTCCATCTTTAAAAGAGTATTTAAAGGTCTCAGCTCCACCTTGCTGTCTTCTTCTCTCTCTCTCTTCCTCTGTTTCCAAAGTGGGGGGTGAAGGGTATTGACTTATTTGCCCTTTTTAAGTTCAAAGTTTCCAGAGAGATCTACTGACTCAGAGGGATTGGCGTTTCCTTAAATGAGAGTCCCGGATCCATTTTCTATTTCATTAGATCTGAAATACCCATTTTCCATTCTGGTTGCACCTTACCCTTACTCATTCTTGATTTTTATTCAATTATTTATTGTTTCTTGTAGATTGGTTATCTTCCGGGTTTTTTGTCGAGTTTTTAATTAGGAATGGAAAGGGTGCTTTTCTACCCCAGTATGGGAGATGAAACGGTTGTAAAAAAAATGATTGGTTTATGAGTTTTAAAGGGTTTGCAAGGTTGTTTGGTACTCTAATTCAATAGGGGAGTGATGGGAGAGAGGATGTCATCATGGTAGCTGTTTTTCCATTTAGCTAGGAAAATTTCAGTCTGTGATAGTTTTGCTATAGTAAAGCCACGTGGAATCACTAGGCTCAAGCTGAATAACCATACTGTAATTTTGTCTGAGCCTTTCCCAAAGCTGCGCCTTCCCGAGTCTGTCCATGGATGGAGAAAAGGCCTGTGGCATGCAATAATCCTGAAAGAGAAAGTAAGATGTGCGTTCCACAATCCGTGGTGGAAGATGGATAGCGTTTGGGAAGAGGTGGAGTGCCAATTGCCTTTTTTAGTTGTACCTGAGGCTGGAGGTGATAGAGATGCCTTGATTCCAAGAAATTGGAGGAAAGATGAAATTTGTCAGTGGAGGGGGGATCAAGTATTAGATGCTCTGGGTCCCCTTTGGTGTCCTTGGTGATACAAGCAGCAATCTATGTTGAAGATTTTTTGGTTTGCTCTGGAGTCAGCACTTCTGGTATCAGTTACATTGAGCTCCCCTGGATGTGAGAAGAGTCCATGGAGATGGCCCCAATTATGACCGGAGTCTAGTTCGTTGGTTTGGGGACCAAATGGCCTTAAAGGAATCCATGGGTAATCCCAATTTCCTGTAAACAACAATCGGGCTTTGAGGTGGCAAAATAAGGATGCTTCTGATTCTAAAAGGCAGCTGTGGTTAGTTGTTTTTCATGCCCCAAGAGAAGAAAAATCTTGCACTGGAATGCCTCTCTCTTTGGGGATTCAATTTTTATATGTGGGAGGGCGACCAGAGATGGAGAAGCTGTTTTACAGGCGTACCTCGGTTGTTTTGAAAGAATTCCACTTCAAGCCCTAATTGGTGACCACATATTAGATGGCGTGGAAATCAAAAGGCGGGTCATGCCCAGCTCATTTTCTGGAGTTTATGATGGGTCCATGGGGGGTTCTCAGGTTGCCAAATTTATTGCCGTGGATCGTATGCATTTCAGCTTCTAGTGGAAGAAAAATTGAACATTCAAAAAAAACAAGTTGAGTGATGGGAGCCTTCAGGAAGAAACAGAAAAATGGCTGAAAAAAGCCTTCCACAAATTGCTTTCTGAAAGTAGATGAGACGAAAGTGGGGCGGTAACGTCCGCAGAGTAAGTGTTTTTGAAGGTGTAGCTGAACCTGTGTTTGCTTCAGAAACCTGTTGGATCTACGGGTGTGGTTGCCTGTTGTTATTCTTCATCCCACATCATTGGTGCAAACTGTGGCGATTGTCAAGAGCGTTTCTGTTTGCGTGGCAAGGGAAGCCGATGCCACTGTTCAGTCGACCTAAACCAAATAGAGAAAGATGAATATGCTAGGATTTGAAAAGCTGCTGGAGGGCAACAAGTCATTCAGTGGAAATGGGCCAACCGTGTGTTTTGTTTTGGGGGTACTTGCAATGTCCAAGGTCCATTGGGATAAGATATTTTGAAGCCATGGAATTTTTCCAGATCCAGAAAGTCACAATTTTGTTCCTCGGATGAAAAGAGGACGAGTGGCCTTATTTCCTAGCCAGTGAGGGTTTTTTTATGGGGATGTTATGACAAATGGAAAGAAGTTTGTTGGATGGTGGCCTCGGAAGGCGTATTCTTCTCTCTGGCACAAAAAAATGGTATTTTCAGCTCTCGCCGAAAGAGGGTGAAGGAGTTGTATCCTCCTCTGCCTCAAGCAGCAAGCAGAGTGGCCGTCTAAGCTTGCTCTCCAAAAAGGAAGCAAGGGACAACAACATTACTGTGATTGTGGGTGGACCTGAAAGCCACAAAGGAAAATTCAAGAGCAAAATCTTAATGGAATGGTCGCCGCCCTCACTTGGTAATTCAAATCTATAAATATACGATATAAAAACTATCACTAATCATAGCTCGCCCATCTTTGTTTTTTTCACCTGGGCTTAATGGGTGTACAAGAGAATTTATATTCTGTATGTGTACTAGAAATGCGCCACCATACTGGAACGCCTTATTTGTTTGTTTAGTCTCTTTTTCTTACAAAACATGCCAAGTATTTGGCCTCTGTAAAATTTGAGCTGTTGTAGGACTAAAGGAGAGGGGTTTTTCAGCACTTTCCCTGCTGACACTGAAGTTCTAGTTGATTGTATTCATTTTGACCTCCGAGTTCAATGCCTCTGTGAGGAAAACTTTCACCAATTGTATTACTTGTTGATCAACATGGTGGGCGCATGATGGCATTAGAAAGATTGGAAGGGATTGGATGTGTTATTATTCTTAGCTTCCATGATTGCCCTCTCGCTCCTTAGTTATTATCTGGTGAAACCAAACATGTTTTATGATTTATTCTCTGTACTGTTTTTCTTCCCTCTGAATTTTAGCC
>Unigene000196
TCTCCTCATTTCTCATCGAATCACCCCAAACACTCATCCGAGAATCCAAGTCCAGTTTTCTAGGTTTGTTTAGGAGCCTTTCCACATTTTGTTGAGGAGAATTCTTTGTTCTCGAAAATCTTTTGTTAATAGGCTAAACTACTGCCCAAGCTTGAACGAATAGGAGGTCGACATGTACTGGAAGCTTCTTGGTTGGTATAAAATGATTCAAGTGTATACTTTGTGAAAAGATGGGTGAGGGTTCTGGATGTCCTAAGTTTGTGTTGTTTTGCTTGTATAATTCAACCACGAGAGGTGTTGTGTGGTGAGAGCCGTAAAAATGTTTGAATCTGTTGCTGAAGGCATCTCGCGGATTAAACCAAGCTAAGCAAGTTCCACGTGAAGATGGCAAAAGGTACTCGAGTTCACCGGAGGTTGTTTTTCTCGTCGATGCAGATCAGCTCCATACACATCTCCATCATGCAATTGTGAGGTCTTAGACAAGGATGTGCACATGAAGAAGTACTCTAAAGCTTTAGATAAAGAAGACTGGAAGATGCAACCTGTGCAGTGTGCTGGAGTATCCCCATAATGCAGTTCTCCTCCTCGCTCCTCACATGACAAAGGCTGCCGACCCTACATGGTGGTACGAGCTATCGCTATTCAATTGTCTGGATCAGTATGAGAAGGCTTACAAGAAGGTAACATCCCCCCCACCAGAACAATCATGGCATGGGTCAACAGTATACTCAAATGTTGGTTCAGGTGATTGGCCTACTCAGAATTGTGAGAGCTTGGAGCTAGTGCTGCCCCTCTGTCGAGGGCAGGTCAGGGATGGACAGTGGTTGAAGGTGCTCGCAGCATTCTAACAAAAAAGGAGAGAACTGCATGCAGGAAAACTGCTCATCATTGGACACTACAGGAACTTAGGAAACATGTAAAGCAAGATCATCCATCTGCGCGCCGCGAGAAGTGGATCCTGTTCTGAACAGGAATGGAAAAGACTTGAGCACGAGAGAGAGACGTGATGATGTGATTAGCACAATAACATCATCAATGCCAGGAGCTATGGTCCTTGGCGACTATGTATAGAGAGAATAATCACCCGTTTGACACAGATGAGGATGAGGGGGCTGATGAAGATGTGACAGTTATCAGGTGGCTTTGGAGACGGCAACATTCTGAACATGCTTTCATTTTGCAGCGTGCAATTGGACAGAACGGAAATGGTACAGGCCGGGGCGTGAAAGGGTTTCTTCCAACCAATTAATGAGAAGGTTTCCACAGGGGCTGTCTCCAGCCGAAGCATCCTCAGAAGACGACGATGATGGGCCTGCTCTCAGACGCCGTTCTAGAGAAGAGTGGTTGTTGGTTCTGGGAGGGCAGTGACAGGCGGCGGAGGACTCGGCAGTGACTGTTAAGTGCAGATTTGGGACAGAAAATAGGGAGTGAAATAAATATCTTCTTTACTTGCCGGGGTGGTTACCCTTTTTATCTGCCTTTGATTTATTGATTTAGTGTGTTAAATTTATTAGGATAGTGAGGAGGAACCCATGTGTCTATTCATTTATTTCCGA
>Unigene000197
AAGTACAAGGAGCTTGCATCATGGGACCCCTTAAGAGATCCTCGCCTAGATGCCAAATCTGGTATCACACTAGCATCAGTTACACATAATGTAATATGTGGGCAGAAGAACAGTAAAGAATCAAAAAAATTCAGTGAAACGCGGAGAGCATCATGTTGAAGCCCATTCCTACAGGAAGCACGTCAACCTTTTGAAGCCTGTTGAAAGGAAATGAATATCTCTTTGCCACCACGTTCTCTTAGAGCAAGAGTGAGTGTGTCTCCAGCTCCTATGTTGTAATGTGCCAGTGACATATTAGCTGCAGAATGATCCTCGTCCAGTCAGTTCTGTTGTGGCAGGAGCGAACTCTCCAGCAATGTTCCCTTTAGACGCCAACGGTCTCAGACAAGGACTGTATCAATCTCTAAAAGCTGACCCTCAGGTTTCCTTCGTCACATTGGGACCAGATACCATAATCCGAACAGGTCCGGATGCTGAGCCAAGAACTGATCCTCTGGGATAAGACTAGATCATCACCCTCTGCCGCTTTGGCTCTGGCCATCTGGCATGGTGAGGAGCTTCCTCGGGAGGGGGGAGGCATTCTTGTGGCATGGAGGAGGTGGATCATTTCATAGAGGTGGTGGAATGGGAAGGAGCACAAGGCCTGGGACCTCCAAGAGGTGTGAACTGGGATCCAGGTGGGGGTGGCAAAGGTATGCTAGAAAATTCATGGACATTGGAGGTAGTGGAGGGGCGCGATTTACCATTAGTGGTTGTTGTCCAGCAGGCATCTGCATTGGAGGAGGTGGCGGCTAACGATGAATTCATGGGCATCATAGGTGGTCTAGGTGGGGAGGGGCGGAGAATGCATTATTGGGAGCGAATATTGCATGTTTGGAATGGCATGAGGCATGTTCGGGGAAGACCAGGAGGGGGGGGAGGACGAATGGTGGGCATACCAGGTGGGGAGGTGGAGCAGCAGCCCAGGTAGGCCCGGCATCTGTTGCTCCTCCCCAGTCATATCTGAGACATTGCCTGATTTGCAGTTCTTCCAATGCTTCCTGAATGGCCATCCCATTACCTGCTTTGGTTGCCATCTTTTTCTTCTCATCTCTGCTTGACGGCATTGGAAACTCTTCTTCTGTGGTTCCAAAGATATCAGGACGAGTTCGAGCCAGCCCCCAATGTTTCTGATATTTCATCATCCTGCGCAAGGTTGTATCCCGAATTTGGCCATCATTCCTCTTCTGCTCTTTGTACTGGGTCAATAGAGATATCCTCATGTGCTCAGCCATCTCATTGAGGAATCAGCTCTCCAGTAATTGGGGACACCACAAACTTTGTGGGGCTCGTCTGCAGGGATCCTTTCTTCTGGTCTCTTCCAGTTCTTCACAATTCTCATGGGCGGATCTGACTCGTCGTAACTGTTTTTTTTCACTCTTTTCCGCACATCATCTTCTCTTAAGGCTGGCAGCTTTCATGCCTTCACGAACAAGTTGCACCTCTTTTCATCCATCTCCATATCCGCTTCCTTTCCAGGCTCAGCCTGTGGAAGATCCTCTTCCATGCCAGAAGTTTGCTCTCCTAAGACTTCATCCAATGTCATCGGCGGGGGTAGCCTCGCTCCTCCATCAGCACAAACTCAATCGTCTCAACTACAACAAAATCATGCCAATCAATCATGCCACTGCATCTTCTGCTCAATCTCGTCTTCAGCTTTTGTCGTGCCTGTTTTGGAACGGTCCATTCCAGCCGTGCAAGCAACGCTCAAGTACAGTGGTCATATCAGAACCTTCCTCAGTTTGTCAGTCAGCCCTTTGGGGGGCCATTAGACTTTAGGTAGGCATCAGCGAGGGAGAAAACATGAACATGCTATGCGTTGGTCGCAAAAAATAAACTGAGCCTTGTTGCCTTCCCTTTTGCTCAATTAGCCAAGAAATCTTTCCCATTCCTCGCTACAATTGCGCTGTAAGTTTTAATGTCCACTCTTCCCAGTAATCCTTCTGGTAGCCGAACAGTATATGTTCAGCCTCCGCGGTTCAAGAACTCTAGACAGGTCTAACGGAGCGAACGGATCGGGTTAGCTGCAGTAACTACCGTCTCCGACACACAAGATCATTACCATCGCTGTGGCAGGAGCAGCTCAGAGCCTCCCCGTCCCCCGTACTTGCGTTGATACCATGCTTAACGTGGTATCAACGCAGAGTACGGGGACTCAAGTGAAACAAGATACCAAATAGCAGGGTCCACTACAAACCATTTCATTCTTTCTTCCTCTCTGAAACCTATTCTTCCATTAGCCATGGCTGCTTCTACCATGGCTCTATCTTCCCTCTTAGCCGGGAAGGCAGTGAAGGTTGCTCCATCAGCATCTGAGGTTCTCGGTGAAGGAGAATCAGCATGAGGAAGACAGCGGCCAAGCCAAGACAGTCTCATCTAGCCCTGTATGGTCCTGTAGAGTCAATACTTGGACCATTCTCTGGTGAAGCACCATCATACCTTACCGGTGAATTCCCAGGTGACTATGGCTGGGATACAGCTGGACTTTCCGCTGACCCAGGACCTCGCCAAAAACCGAGACTTGAGGTCATTCACTGCAGATGGGCTATGCTTGGTGCCCTTGGTTGTGTCTTCCCGAACTACTTTCCGCAACGGTGTCAAGTTCGGAGAGGCCGTATGTTCAAGGCTGGTGCACAAATTTTCAGCGAGGGTGGACTGGACTATTGGGTAACCCAAGCTTGGTCCATGCACAAGTATTTAGCCACTGGGCCAACAAGTTATTTAATGGGTGCAGTTGAGGGCTACCGTGTTGCGGTGGACCAGGCGAGGTGGTGACCCATTGTATCCAGGTGGAAGCTTCGACCCACTTGGACAGCCGAGGACCCAGAAGCATTTGCTGAGTTGAAGGTAAAGGAGATCAAGAATGGAAGATTGGCAATGTTCTCCATGTTCGGATTTTTGTCCAGCAATTGTAACTGGTAAGGGACCACTGGAGAACTTGGCTGACCACTGGCAGACCCAGTCAACACAATGCCTGGGCCTTTCCACTACTTTGTTCCCGAAAATGATGTGAATTCTAGTTGATG
>Unigene000198
TGTTAATAAGTCTACATGGACTGATTCGTGGAGAGAATATGGAGCTTGGGCGCGACTCTGATACGGGCGGTCAGGTCAAGTACGTTGTGGAGCTGGCAAGAGCTTTGGGAACAATGCCTGGTGTTTATCGAGTTGATCTACTCACTAGACAAGTATCAGCACCTGATGTAGATTGGAGTTATGGTGAACCAACTGAAATGCTTACTACTGGTTCTGAAAGTTTCATGGAAGAGGTGGGAGAGAGCAGTGGATCTTATATCGTTCGTATACCCTTTGGACCCAGAGATAAGTATGTCCCAAAAGAACTTCTATGGCCTCATATTCCGGAATTTGTTGATGGCGCACTTAACCACATAATACGGATGTCCAAAGTCTTGGGGAACAAATAGGTTCTGGGAACCTGTTTGGCCAATTTCCATTCATGGTCATTATGCCGATGCAGGCGACTCTGCTGCTCTCCTCTCAGGGGCATTAAATGTGCCAATGATTTTCACAGGACACTCCCTTGGCCGAGATAAGCTCGAACAATTGATGAAACAAGGCCGACAATCAAGGGAGGAAGTAATTCCGTATCACAGATAATGCGTCGGATAGAGGCTGAGGAGCTGTGCATAGATGCCTCTGAACTAATTATCACACAGCACCAGACAAGAAATAGAAGAGCAGTGGAGTATGTATGATGGTTTGATGTTATACTCGAACGTAAGTTGCGAGCAAGAATCAAGCGCGGCGTGAGCTGTCATGGCAGGTTCATGCCTCGTATGTTTGTCATGCCTCCTGGAATGGAGTTCCATCATATAGTCCACACGATGGTGATATGGATGTTGAAACAGAAGCAAACGAGGACAACCCTGCTTCTCCTGATCCACCTATTTGGCCAGAGGTTTTTCTATTCCTAGAATATCCTATTTGTGATGTCATTTATATCGAATTTAAAGTTGGATGCTATCTGTTTAGTGTTAGTCTTACCCTCTATATAATCATTCTTTATGTGGCAGATAATGCGCTTCTTTAGCAACCCCCGCAAGCCCATGATTCTTGCCCTTGCTAGACCAGATCCTAAGAAGAACATTACGACTCGGTCAAAGCATTTGGAGAATGCAAACCTTGAGGGAACTCGCTAACCTTACGTTGATTATGGGTAACCGTGAGGGATTGATGAAATGTCAAGTACAAATGCATCTGTTCTTCTATCTATTCTTAATTGATCGACAAGTACGATCTGTATGGTCAAGTGGCTTACCCCAAACACCACAAGCAGTCTGATGTTCCTGACATTTATCGCCTTGCAGCAAGACGAAGGGTGTTTTCATAAATCCGGCCTACATCGAACCATTTGGACTAACTTTGATAGAGGCTGCAGCCTATGGTCTGCCATGGTGGCTACTAAAAATGGAGGTCCTGTAGATATACATAGGGTTCTTGATAATGGCCTTCTTGTCGATCCTCATGATCAGCAGGCTATATCTGATGCTCTTTTGAAGCTTGTTGCTGATAAGCAACTTTGGACAAAGTGCCGGCAAAATGGATTAAAAAATATTCATCTCTTCTCGTGGCCAGAACATTGCAAAACTTACCTAGGCCGTATAGCCACTTGCAGACCAAGGCAGCCACAGTGGAAAAGAAGTGATGATGATGGGTTTGAAATTCAGATTCAGATTCACCAGGTGATTCTTTGAGAGATATACAGGATATATCCTTGAATCTGAGACTTTCAATGGACGGGGAGAAGAATGAAGGGAGTGGCAATCTTGATAATACTTGGACTCTGATGAGAATACTGGTGGAAAGAGTAGATTAGAGAAGGCTGTTTTTTCATGGTCTAAAGATGCTCTAAAAGACAGTAGAAAATTTGGTACTAGTGAAAAGACAGATCAGAACACTGGTTTCCATGCACTGAGGCGAAGGAAACATCTTTTTGTTATTGCTGTGGATTATGAGAGCATTTCAGATATGGGTGAAATTGTTCAAATGGTCTTTGAGGCTGCTGGGGAGGCCAGGATATCCGGCTCTGTAGGGTTCATATTGTCAACGTCCATGACAATAACCGAAGTAAACTCACTTTTGGTCTCCACAGGTCTTAGTGCAACCGAGTTCGATGCTTTTATTTGCAATAGTGGCGGGGAGCTCTATTATCCATCTTTGAATAGTGAAGACACGCTCACTTCACCTGGTCTTCCCTTCGTAGTCGACTTGGATTACCATTCTCAAATTGAATACCGCTGGGGTGGTGAAGGATTGAGGAAGACTTTGGTTCGTTGGCAGTTGCCCAGAAGGGAAAAAATGAAGAGCAAATAGTTACTGAAGATGAGCAGACATCAACCAAATATTGCTATGCATTCAAAGTGAAAGACCCTTCCTTGGTAAGTTGCTTTTTGCTTATATATATACTAGCGTGCACACGGGCCTCCGGCTGCTACACATTTTTTTTTCGGTTCACTTCGCTAGCCCAGGACGGCCCACTATGCTCGCCGTTTCCCACTGCCTCTCCTCCCTCACTTTTCCAGCAGTTTTTACTATTTTTCCATGATTTTTCTCATTTTTTATGATTTTATAAATTATTTCCTAATTCCTGGTCCCGCAACCCGACCCACAACCTCCGGGACCTGAATTCAACTCACTACTAGACCCAAGCCCGACCTGCTACCCGTGTGGGACCCATATGAATTTTAAATATTTTAGGATTTTTTTACTATTTTTTATGAAAATTTAAATTATCTGTTTTTCCTTAAAAGCACTTGGTACGCTGCTTCATGTTGTTTTACAGTTGGATTTATGTTTGACATAATTATACTGAAAGGAACCTGTAAAAGGGTTATTTTTAACAGATCCCTCGTATGCAGATATATGAATATGATTCTGTAGATGAACGTATTTCTTTATTTTTTCAGATTCCTCATGTTAAAGAGCTTCGGAAAAAGATGCGAATTCAAGCTCTCCGGTGTCATGTAATTATTGTCAGAATGCTTCCAAGCTGCACGCAATCCCAGTTTTGCATCTCGTGCCCAAGCTCTCAGGTACCTATACATAAGATGGGGGCAGACTTGTCAAATATGGTTGTCTTCACGGGAGAAAATGGTGACTCCGACTATGAAGGATTGCTGGGTGGAGTCCACAAGTCAGTAATATTGAAGGGGGTCTGCACGAGAACACGCATGCCAGAATCCCAGTCTAGCATGAGCTACCCACTCACTGACGTGGTGCCATTTGATAGCCCAAACATTGTTCAGACTGCTAACGAGTGCAGTGTTAGTGAAATAAGGAAGCACTGATACATCTAGGAGTTATCAAAGCCTAGAAGACATGATCCGTCTGCTTCCTTCCTCACAAAACAATAAATTCGAACCTTGCCATGGCTTCAGCTGGTTTTCATGAAATCGAATTCCATGAATCATATTTATACCCGAATTGGTTCAGAGTAGCAATTCTGGGACCATCTCCTGGAACCTTGTGTTTCTGTTTCATATCCAAGCCGTCAACCAGTCTTGTTGGATTCAACATCCCAAATTAACATCCCTAGTTCTCATCAACAGTTTGCATCCGAAGCTAGTGTTGTTGCCTCACTTTTGGTCATCATAGCAGTCTGAAGATGAAGACGGGCGCTGGTCTTTGGAATATCAGGTAAATGTAATAAGATGGTTTTCTACCATATGATGTACATACTATTTAGGACACACTTGCAAC
>Unigene000199
AGAAAGAAACAGGGGAGTAATACATTCTTCAAAAGAAATTGCTTAGACATAGCCATACAATCGAGTGTGTAATGAGCCCTATAGAGTACAAGGGGCCAAATAAATACGAGTGCATCCAAACAAATAATCAACATCACCAATCTCGTAATATTCCTTCAACTGAATCACAGCGCATAATGAAATAACTAGTTTCGATGAGCTCGAGTTAAATCTTAGATGCATGGTATATTTGATTTGCACATCTTACCTTCCTGTTGTGAACAGCTGCGAGAAATCATCAACACCAATTGCACCATTCGGGTGCTAGATTCCCTTTTACTTCTCATCTTCATCATTTTCAAATATGTGTCCTCTGATGCGCCTCCATCTTCCTGAAAATTAAGGTTAATACTGGTAGATGATCAACCTTTGATTGCCCATACTCCGGAATCTGACTACTGAGAAAGAAGCTTCTCTGTAGTTTTTGCGTGTGAAGCTATGCAGCTGCAAGATATACTCCAGATGCCACAAGACTTCGCCCTGGTAGGTCGATTCTTCCCTCATCAGCAAGACATTCTCCGTATTCTCCAAATTTTTCCAGTGAGTCTGGCGAGTATAACCTTTAAGTCGTGGATCCACAATGGTTGAGCATCCTGCCGTGCCATCGGACTGCCCATTCTGCGAGGTTGATTTGATCTTTCGGCAAACTGGGATTAATGACCGGCCGTGCACAGACCACTTCAAAACAAAACCACACCAATGAATAAAACATCGGATTTCTCAGTCAAGTGTTGTCGTCGGAAATATTCAGGATCAAGATATCCAAAGCTCCCTACTGCAGTGCTAACATGAGTATGATCAAGTGCGGGACCATCCTTTGACAACCAAAATCTGCCATCTTGCAACAAAGTTCTCATCCAGTAGAATATTTGTCGTCTTAACATCCCTGTGGATAATACCCCTCTCTGCCCCAGTATGAAGGTAGTGGAGTCCGCGAGCAGCACCTATGCAGGCATCTAGCCTCTGCTAAATGTTAAGGAGGAAGATCGCTCCCAAACAGGTGGGCCTGAGGGTTCCATTAGCCATGTACTCATACACCAAGATCATCTCATGGTTTTCCTCGCAGAACCCAATCATGGAAACCAGATGTCGGGCCTGAGTTTGAGAGCATTTCAATTTCCGTTTCAAATTCTCTCAGGCCTTGCTGAGATGGGGGGTTTGCTCGCTTAATCGCCACCAATGAGCCATCATCAGTTTCACCTTTGTAAACTTACCAAAACCTCCAACTCCTATCACTAAAGAATCATCAAAGTTATTGTAGCAACTTGAGCTCCGCTAAAGTGAAGTACTTGCCAGCTCTAGTAGTAGCCATGGACCCATTATAGTACAACCCTCCTCCAGGAAACTTGGATCCCTGTACATTAGTAGTGCTGTTTCCGAAAGTCCCGTGGAGGAAAAAGGGACGCCATCCAGGGGGTGGGTCTGTTAGGAGCCATTGTTTTCTTTTGCTGCAGTAACAGAAGAACATAAACACAAATGCAAGAGCAGCATTGAAGCAATCCCTGCTCCAATCCAATCAAAGAGCCTGACCTTTTGGATCCCCTTTTTACCAGAACCAATTTTATCCGACACGTGAGAAAGATCACTCTTCGACTGAGCTTGAATATCTCCAGTCCATTCAATATTGCATCAGTCCCAGATGCACCAGCAGCTGGATCAGGCCCAATTGACCCAAAGAGTGTCAACTGTGGAGATACCACATTAACTTAATCCTGATGATAGGCCTTGTTCTTCCTCCTGCTTTGAGAACACATCAAAATTCTCCACAGCCGTTCTGTTGTTTATGTAAATTCGGAATACCTCTGATTGTCCTTGTCATAAATAGCTCACAGAAATGCAATCGCACCAATACTCAAAATTCGGATCTACTTCAAACTTCCAGGACATGTTGAATCTCTTCTCTAAAACTTCATTATTTGTCATGATCCTTGCAGTTTCATACACCATAAGCGGTGCAAGTGAAGAATCATTCGCAGACGAGTAGGTATGTTGATGAATTCTTGATTTCAGCTCCAGCATCTCGAGTGAACATATAACTGATATCTGATTCCCATTTCTCCAAAGATCATGATCAAGGTCAGCTTTGATCTCTGAGCCTCCGACATTCAATCTATATACTGTCTCAATGCCACGCTCGCCCAAATTCAAAGAACTGTCTGCGGCATTACCACCAACTCTACTTACAGAATCCACAAACAATTTACTGCGACCGGGATAAGTTCAATAGCATTAACGAAAGCAATCAACTTCTCGTTAGGGATGATCTCAATAATCAGCGTAGCCGAATCGACATCAGAAAGTATTCTTCATCAAAGAAGATGAAGTATGTCGATTCGGCTACGCTGATTATTGAGATCATCCTAACGAGAAGTGATTGCTTTCGTTAATGCTATTGAACTTATCCCGGTTCGCAGTAAATTGTTGTGGGATTCTGTAAGTAGAGTTGGTGGTAATGCCGCAGACAGTTCTTTGAATTTGGGCAGCGTGGCATTGAGACAGTATATAGATTGATGTCGGAGGCTCAGAGATCAAAGTGACCTTGATCATGATCTTTGGAGAGAATGGGAACAGATATCAGTTATATGTTCACTCGAGATGCTGGAGCTGAAATCAAGAATTCATCAAACATACCTACTCGTCTGCGAATGATTCTTCACTTGCACACGTTATGGTGTATGAAACTGCAAGGATCATGACAAATAATGAAGTTTTAGAGAAGAGATCAACATGTCCTGGAAGTTTGAAGTAGATCCGAATTTGAGTATTTGGTGCGATTGCATTTCTGTGAGCTAGTTATGACAAGGACAATCAGAGGGTATTCCGAATTTACATAAACAACAGAACGGCTGTGGAGAATTTGATGTGTTTCAAAGCAGGAGGGAAGAACAAGGCCTATCATCAGGATTATGTTAATGTGGTATCTCCACAGGTTGACACTCTTGGGTTCAATTGGGGCCTGATCCAGCTGCTGGTGCATCTGGGACTGATGCAATATTGAATGGACTGGAGATATTCAAGCTCAGTCGAAGAGGTGATCTTTCTCACGTGTCGGATAAAAATTGGTTTGGTAAAAAAGGGGGATCCAAGAAAGGTCAGGCTCTTTGGATTGGAATTGGAGCAGGGATTGCTTCAATTGCTGCTCTTGCATTGTGTTATGTTCTTCTGTTACTGCAGCAAAAGAAAACAAATGGCTCCTAACAAGACCCACCCACTGGATGCCGTCCTTTTCCTCCACGGGACTTTCGGAAACAGCACTACTAATGTACAGGGATCCAAGTTTCTGGAGGAGGGTGTACTATAATGGGTCCATGGCTACTACTAGAGCTGGCAAGTACTTCACTTTAGCGGAGCTCAAAGTTGCTACAAATAACTTGATGATTCTTTAGTGATAGGAGTGGAGGTTTGGTAAAGTTTACAAAGGTGAAACTGATGATGGCTCATTGGTGGCGATTAAGCGAGCAAACCCCCAATCTCAGCAAGGCCTGAGAGAATTTGAAACGGAAATTGAAATGCTCTCTCAAAACTCAGGCACCGACATTGGTTTCCATGATTGGGTTCTGCGAGAAAACAATGAGATGATCTTGGTGTAGGAGTACAGGCTAATGGAACCTCAGGGCCACCTGTTTGGGAGCGATCTTCCTCCTTTAACATTTAAGCAGAGGCTAGATGCTGCATAGGTGCTGCTCGCGGACTCCACTACCTTCATACTGGGGCAGAGAGGGGTATATCCACAGGGTGTTAAGACGACAAATATTCTACTGGATGAGAACTTTGTTGCAAAGATGGCAGATTTTGGGTTGTCAAAGGTGGTCCGCATGATCATACTCATGTTAGCACTGCAGTAAAGGGAAGCTTTGGATATCTGATCCTGAATATTTCCGACGACAACACTTGACTGAGAAATCCGATGTTTATTCATTGGTGTGGTTTTGTTTGAAGTGGTCTGTGCACGGCGGTCATTAATCCCAGTTGCCGAAAGATCAAATCAACCTCGCAGAATGGGCAGTCCGATGCAACGGCAGGGATTGCTCAAAACATTGTGGATCCACGACTTAAAGGGTTATACTCGCCAGACTCACTGGAAAAATTTGGAGAAATAGCGGAGAAATGTCTTGCTGATGAGGGAAAGAATCGACCTACCATGGGCGAAGTCTTGTGGATCTGGAGTATATCTTGCAGCTGCATGAAGCTTCAGCACGCAAAAACTACAGAGAAGCTTCTTCTCAAGTAGTCAGATTCCAGGGAGTATGGGCAATCAAAGGGTGGATCATCATACCAGTATTAACCTTAATTTCAGGAAGATGGGGGCATCAGAGGACACATATTTGAAATAGATGAAGATGAAGAAGTAAAAAGGGAATCTAGCACCGAAATGGTGCAATTGGTGTTGATGATTTCTCGCAGCTGGTTCGCAACAGGGAAGGTAAGATGTGCAAATCAAATATACCATGCATCTAAAGATTTAAACTCGAGCTCATCGAAACTAGGTTATTTCATTATGCGCTGTGATCAGTTGAAGGAATATACGAGATTGGTGAGTTGATTATGGTTTGGATGCACTCGTATTATTTGGCCCTTGTACTCTATAGGGCTCATTAACAACACTCGGATTGTATGGCTAGTGTCTAGAGCATTCTTTGA
>Unigene000200
GAGTCTCAGTGTATGCTCAATGTTCTACGATCTCACCCCCATCAACGGCTACGTTTACTGTTTGGTTTCGGCATCTTCCACTCCGGAATTGAAGTAATCCTACGGAATGAATATGGTCTTTGGAGCTCCTTTGAATACTTCTAGTGGGTCTTTTGAGTTATGAACCAAAGGGCCTGCCCTGGTACTTTGTACAGTCCATATTTGTTAGACATTGGATTTTCTTGCAAACTATGCCCCGTGAGCTTACGAGACTTTCTGAAAACATGGACTCTTGGATACCATGGCGACACCTACCTCACCTCATCTCCAAGAACTGATCATCTCTCACCGAAGACCTGCTCGTGAGATACTGACTGTGCAAAATCACTCCCTGATGTATAACCGTCTTGCACGATTGAGGTGCTTGTGCAGTTGTCTTCTTCCTGAAAGTCTTCAAGTGAGCAGTTGACACAGTAGCCTGAATACCCATGGTCATGGTTCTGAAACAAGAATTGTCTGGATATCAATCCAGCCTACCACTCCCATAGAAACCCACCAATAAGTGAAGAATGCAGATCAAGAGAAACACCTGCTTGTTCCATCTGCAAGTAGGGGGAGGTTTTTCCTTTATAAGGAACGCAAAGATGAAACTAGAGACAAGGCGTGAAACGACAAGATGCATCCTCAAATCTTGTCTTTTGCACATCTGGATAGCTTGATAGATGAGCTTTCTGTGGTCTCTGGGAAGTCTCAATCTCCAAATTCCATTTATATCCTTCCCAGATCATTTTAGTGTTACTGTTTCTACTCCACCCTGATTGTGTATGCCCTTTCAGGTTGTTTAACATACTAAATTAGGGGTCCAAATCTTAATATTTCTAAAGTAATC
>Unigene000201
TTTTTTTTTTTTTTTTTTTTTTTTTTTTTTTTTTTTTTTTTTTTTTTTTTTTTTTTTTCCAGTTCAAATATTCCTCTTTTAAAATGCACAACAATGAATCAAGCTGTCCAAGTAAATCATACACGAAGCATAATAAAAATAACCCTAAACCAAAAACACCACTAACCAACAGCTGGCCTGAGAACCCAGATGTGCAAATGCATAGTCCGTGCCATGAATGTGTACTAACTAAACTAGTTTTCAGAAATGTCGGAACAAATAAGGGACTTCGGATTTCCGGGCAGAAACCTGATGTATCCCATGCTTACAATACAAAATTCTCAGGAGCGAGAACCCACATACATGCATACGCATCGAGCTGACAGTGACTGGAAATCGAAAACCTCGAGTTGTATAAAAATCCTGAAATGAAAATACTTAGCTTCCTGCTACAGCAGATACAGCTGTGGGTTTTGCATCTTCACTCTTCTCATGTTCCTTGTTAAGCATCTTGTTGTTGATCAGATTATGAAGGGCAATCACGCTTCGAATTAGAGATGAAGATAGATAACCAACATCATGTCATTCGTTTTGACTGAAAAAGCCTTGATCAGTTCTGCCACGTTGAGGTTGGGAAGTAGATTGAACACGTCCTGTAAATGATACAGAATCTCATGATTTAAGGAAGTTTCCCATCAATTACAAGTTCAAGGTAACCCTTAATCTCACGGAGTCGTGCATCCAGGCCTTTCAGAGCTGCAAGTTTCCCAGTAACCTCGGTTGCAAGGGTGCTAATGGTTGTATCCTTCACATCCCTGAGTAAATGTTCAACTCCAATTTCTCACTTCATGAGCCGCAATTTCTGATGCTACATGCACAAAAACCTTCTGGCTTTTCTGAGTCGCATTCTCTTTGACCTCTTCACAGCATAGTAAGCTTTGGTTGGGATTCCCAGCTCTTTTGGTTGGACATCAATAATCACCAATACAGGATTTGGGACATAATCATGGAACAGCCGTGAATATCAAGTCGTTTTCCCGCAACTTCGGTCCTGTGCTATACCAACCTACAACATGCTCCTTCGCATTGATTCTCTTGAACATGGAAAACATAGACTCATGTAGTTGTGGTCAAGAAACCAGATGCTCGGATCTTTGTCATCCTCTTCGAAGGCACTGCATAGCTGTTGGTAACATCGACGGTTCCTCTGGAGGAGCTGCCGAGAAGAACGCCAACGACGCGTTTACGAGTATCTCTGGCGACTCTGTTGTAGTGTCGGACGATGCTGAGGAGAACCAGTGGGTGAACTACTACCTTCTCGATCGGTCGAGATGATATCTGCTGTGTCTTTATAACGTCCATACTGTTGTTGAAGAGAGAAGGGAGAGAGATTGGTG
>Unigene000202
GCTTTTAAATCTTGTTTGGCAGTCCTTCAATCTACTATTTTACTAACAGTATTGAAAGCAAGAAAAATAACTCGATTGACGCTGGAATGTGCGTCCCACGCGTGATCCGGACATAGGCCGGCTCGCCACTTCAGCCATGCGCAGTTTGGCACCCTGGCCCTTCCCTCCAGGGTATCCCAAGTTTCGTAATGTGGCAAGTGAGAATTGGCCTAAACACGACAACAGCATTGTCAGAGAAGATGATTTGGATAAACGTATGAAGAGCCTCCGGCGCACGAGGTCTTTTGATGAGGTTATTTTCTTGAGCAGACACACCGCGCGTTTCACACCGTCCTCTGCCCTCACTGTTCATGCCATCGTGACTCCTCTTACGGAGTGAGAGAGTAGCTCAGTCTTGGGAGAAGCCTGGGTGGCAGCGCCGTCCCAATCCTCGAATTGCTCTTTGATTAGGCTGGATTGTGAAAATAGCTCGAATCTCAGAATTTGACTCGTCTGGAATTAGGAGATAAATTAGAATATACTGGAAGCACTCATCATGGACGCTTTTGCGTTAGTGTGCCAACCAATGTTTCTGGAAATTGCGCGCCAATGAGTACTGATAGAGTATTGAAGATGAGACGCAAGAGGTGTGCTATGCCTGCGTCAAGCCATAGCTGCTCTACTTGGTCTGGGAAGGGATCTTGGAGCTTGGTGGAGCTGTGATGTATCTAGGAGACATCCTGGGAACGAGGATATAATGATCAAGAACATGCTGTCCTTCTGGGTTACGTTTAGGTATGGTGTGATGTTCAGCTTTACGTTCCCGAGATCATATGGACATGCGCTCTTGAGAGGCGTTGTGAAATCGTGTTCGTGCGCTCGAGTCACATGTCTCTTTGGATATTATTCCTTGCAATCTGGGTCGAAGACTCGCTTAAATCTACACAGAATCGGTACATGTAGAGTAGTGAGATGGAATTCGTAGGATGGAAGTTTAGCAAGATATGAACCTCATTCAGGTGAATGCTACTAATAACAGCCTTTTCCAGTGCAAGATGAGAAATATGCAAACTATCTTGATAACATCGAGTTTCAAGGGGCTGGCCAGAAAAATGCCAATTGCTAAGTTCTTCTTGCTGTGAGGATTGAGACATTAAGGTAGCGCCAAGACAAGAGACTTCTATCGCCTGTAGCATTTTAAATAGTTAAGTAATCACATAATGTCAACTTTGGTGAAGACACTAATTTCTCCTCCATTGTTTCTGAGATATTATTCATCAGTTCCTTACGGTACAACGTCAGATACATGGTTCGTTGTCCACGTGATGGTTGCGCCAGAGCAGCGGACACCGTTATATTTGTGTGTACGCAGAAATATAGTGGATTGCCTCGTAATCAAATGTGGTATATAAAAGCACACATCACACTGGTGAACGTGCTTCTGTACAGCATGTAGAAGCGACCATGATATGCAAGTACTTTTTTCTTTGATATGCTAGGTACGCCT
>Unigene000203
AGAGCTTTATCACTATTGCTACTGACAAGGCTTGGCACCTTTGTGACCCTGATGCGAAAGTGTCTTCAAGGCACTCAGAAATTCGGGTGTGAAATTGGCTGTTGTGTCCAACTTCGACACACGACTACGCCCAGTTTGCGGGCTTTGAATTGTGATCATTGGTTTGATGCAGTAGCAGTGTCAGCTGAAGTGGCAGCAGAGAAGCCAAACCCAACAATATTTTGAAGGCTTGTGAGTTACTTGGGGTAAAACCTGAGGATGCAGTGCATGTAGGGGATGATCGTCGAAATGATATGGGGTGCCAGGATGCGGGCTGTGATGCTTGGCTTTGGGGAAGCGATGTATACTCTTCAAGGAGGTCGCTCAAAGAATTGGTACATGTCTGAGGAAGTATATGTCCACAGAAGGTGATACTTAGACGTGACATCGAAGCTGGGCAACTATTCCTGTATGCTAGTTGTCCCATGTACCTACTCCCTTCACTTCAATGTAAATTTGTTTCACTCTCGTTTCAAATCTGTACAGCGTTTGTGTAGCTGAATAACATCAGAAATAGACA
>Unigene000204
AACGAAGAAACAAGTTTGCAAAGAGTTCACCAAGAATCCCAATAAATTGGAGAAAAGAAAGTGTGGTGGGGCTGGTCGTGTTTCTCGAAGGCGTGGGTATTAAAGCACCCTGCAAGCTCAAAACCTGGTCTTCTGAAATTCTAAGACACTGCTAAACTCAACTCCCTCGCTAGTATTTTTGAGTCCCCTATGATTGCATGCCCCGTTACCGATACGTCCGTTTATCCTTTGAACATGCCTAAGTAATCGAGAACACTCCAGTGGCAATCACATGAAGTTACAGCCTCTCCTCCCAAAAAATTGGTGAATCCATCACCAACTTTGAAAGGGAAATGTCCGGCCCTTACGCCCCATTGTTTTGCAGTTTAAGCTTTATTCCAGGAACTCAGTTGGGCAAACGGGAAACTGTCAGATAACTGATTAGTATACTGGGGAAGGGTGGGTGTGATTTGGGTTTTTCCAAAAGGAATGGGGTTGATGAGGGAGAATGGGCACTGGCCCCCTGCAAAGGGCCCTGGTTCAGTTACCCACCTGTAGCAGTCAAGAAGCTTGAAAGCCTCAGATTGCACTCCAAGGCCCAAAAGAGGAGTGGGTGGCTGAGGTTTAACGTCCTAGGACAACCTTCACCAACCCTAACCTTGTTGTGAGCTTATTGGGATAATTGTTTTCGAGGATGAATCAAACGGTGCTTGTCCCTATGAGTTTTCTGACCCCGAGGGGAGTCTAGAAAAATCATTCTTTTTCCGAAGGCCCCCTTTTCCCCCTCTGCCCTGGTCCCAATAGGATAAAAATCGCACCTCGGTGGGCAGCTAAAGGGCTGGCAATTTCTCCCCCTGGGAGGTTTTCTGAAACCAGTGATTCTACCGAGACCTTCAAGACTTCAAATATTTTTGGCTTGAGCCGCAGAATATAATGCTAAAAACTCTCAGATTTTTGGGTTGGGCTCTAAGCGTGGGGGGCCCAACAAGGGGAACAAAAACAACATGTTTCGACTAGGGGTTGGGTTGGAAAACATTGGTGGTATGCTGCAACTGAGGTGGTTTATGAAACAGGCAGGTTAAACTTCACATCTAAAGAGTGAGGTTTGTACAGTTTTTTGGTGGTGTTGTGTTCTTCCTTGGAGATTTCTAAACTGGGCCGACACGCTCAACTGGGGACAAAGAAACGAAACCCGGGGGAGAGCAAAACCTTTTGTTTGTTTGGGGGGCGTCGTCCCCCCATTTTAGGAGACCAAAAAGAAGGCCTTTTTTTCCCAGCTGGGTGGGATCCTCGTCTGGAGCCTCAATTACTCGATGAAAAGGAGTGCAAAAAAGGTGGCTTTCAGATAGTTTATTAACTGTTCTTAGCAAAGACCCACAACCCCCCAAAACCCCCCCTACCATGGATGGAAGGTTGTGAAAGGTTCCGTCTTACTCCTTTGCAAGATCTCCAAAGATTTCCCCATCCTTTCTCATATCCACTCCCGTTTCATCTCCAACAAAGCCCCACACCGTAAGAGAGAAATCAGAACGGAGCCCCCACCAGTTTTCACTTACCACCACAATTCTAAAAACATTCAAGAGCTCCTCCCCACTGAAACGCGGTAAAGCCTCTTCCATCGGATAGTTTTTTTTTCAAATGGATTTTGAAAAACGTGTAACAAAACCCCCTTTTCCGACCGCTTGCTTACTTGGGGGGGGGTTTTTTGAAGAATGTACACAGTTTCAGAACCTACAGCCAGAATGAAAGAGTGAAAGAAGATAAAGACACTGACACATTCTTTTTTCACCTTGTTGTGTTGTGTTTAATTCCAGTTAAATCCTTAACATTGAATATATGATTTTAACATGTAGTTGATTAGCCCCCC
>Unigene000205
CCATGTCATCATCATATTTCCTCTACGGTGGGAAGGCACCGGAATCAGTGGTGGTACGCTTCTCCCATTGACTGGGCAGCTGCCAATGGCCACTATGATTTAGTCCGGGAGCTTCTCCATCTTGATCCAAACCTTCTCATTAAGCTCACTTCCCTCCGCCGATTCTCCGCCTCGAGACCCTCTGGGACGACGAATCCAACTTAACAATGCCGCTCAGTGTCGCTCTCTGGTCGCTAGGAAACTCCTCCTTGAATCCGAAACGAAGCCAGAAGAAAAAAAACTCCCTCATCCAGCCGGTTATGGTGGATGGCTTTTGTACACTGCTGCTTCAGCTGGGGATGTCATTTTGTTCAAGAATTACTCGACAGAGAAACCCTCCTGTGTTTTCGGACAAGGGGAGTATGGCATAACTGACATACTTTACGCAGCATCGCGCAGTAAAGTCTATGAAGTTTTCAGGGTTCTGTTTGATTTCTCGGTATCCCCAAGGTTTCTAATGACCGGTCACGGAGATTTTGATTCTAACGAAGCTCCGCCAGCTTATAAGTGGGAGCTAATGAACAGAGCCCTTCACGCGGCAGCAAGAGGAGCATTTGGAGATACTGAAGGAACTTCTTGAAGACTGCTCGGATGTTTGGGCCTACAGAGATGTACATGGCTTTAGCATCTTGCATTCAGCTTCTGCCAGAGGACAATTGAGGTAGTTAAATATCTCGTGGCAACCTACGAAATCATCACCTGCTCGGACATTAAGGGACCTCTGCGTTACACGTAGCGGCCTTTTACGGCCAAGTTGCCGTAGTGGAGGCTCTGATTTTATATAGTCCGTCTTGTGCTCGTTTGACAAACAACTCAGGGGATACTTTTCTGCATATGGCTGTGGCTGGTTTCCAGGTTCCTGGATTTCGAAGGTTAGACCGACATGTCGAGTGATGAAGCGTTTGGCAGTGGAGAGATTGTAGACCTGCACGACATTATTAATGTCGGAAACACGGACGGAAGACTGCTCTCCACACAGCAGTTGCTGGAACCATTGATGCTACTCTGGTGGAAGTCCTTATGACCATCCCTTCAATTGATCTCAACATTCATGATGCAGATGGCATGACACCTTTAGATGTACTTGCGCAACAACCACAATCCTTAACGACAGACATACTTATGAAGCATTTAATTTTAGCTGGCGGAATCCGAAATGTTCATGTCTATAAAGCAAAATGCACCCTTGTTGCTCACCAGACGATGCAAGGTATTGGAAGAAGTCCAGGACATGCTTCGGAATACCCGACGCTAAGATATCATCGTACATGAGTTCTGATAGCGTAAAGCTCAGCCCTTGCTCGAGCAGCTCCATTTGTTCTAGCAACAATTCGGAACAAAGAAGCGAAGATCTGTATTAATACAAGGAGGCATCTCAAGTCACTGTTCGGGTGGAGTACACTGTCTGAAAACTTTGTGAAGGAGGCAGGTGAGGAATCGGGCGATCAAGATAACACAGCGCTATCTGTCAGCTCTAATGTTCCAGTCCTCCCACGGAGAAGAAATCATCTACCGAATTGATGCAAGATGCAATGCAGGGCATTTCACGGATAAGGTCTCCATCTCAATCACCATCTGCATCTTTTTCAAGAAGGTCTGTGTGTTCGACAGTATCGTTTGACAAGAAAGACTCGTGCAATCGAGACATGAAGGCAGGGGAAATCATCCCCTAGTCCATCCTTCGTGATACAACAATGGACATGGCGCATAATCAGGTTCTAATAGCAGGAGGTCGATGCATCAATATTTTTGTTCGGTGCAGACGATGTCGTCGTAGTGGACAGCAACCGGGGATCACAGCAAAAACAGAATCACGCATTCTCAATAGCATCAATGGGATAATGGACATCGCAACAGGATTTTGGTATACATCGCATCAGTATTAGAACACTACTGACATTTTGGTTTACATGTGTGTATTAAATTCAAAATCTTAGTTTGGTGTGAGTAAGCCTACTGTGAGCTTCATTTCGCATATATAGTTGACCTCAAAGCTTTTGGGTGTTAGGTCCAACGGCTAAGCCTTGGA
>Unigene000206
CAGATTCAAGTGACTCAGTTTCTATTGACATTGAAATGATAGCTTTGGGTGGGAAGGAATGTTGGTTGAAACAAGCAAAGGTTGTGTCTCTGTTGTTGTTTGTGGAGATCAAGAGAAACCTGGTTTGATTACATACTCAGATGTTGCTCTCAACTATTTTGCTTGTTTCCAAGGATTGTTCTTTTGTCCAGATGCAGCTTCATTGTTGCTTCACAATTTCTGCATTTACCACATTGATGCACCTGGACATGTTAGGAGCTTCTGTGATTCCTTCAGAGGTGCCATTGCTAGTATGGATGACCTTGCTGACCAAGTCGCTGAAGTACATGGACTTCTTTGGGCTTAAAGAAGTAATATGCTTGGGAGTTACTGCGGGAGCGTACATCCTTACCCTTTTTGCATTAAAAATATGCTGAACGAGTTCGTGGATTAATACTTGTTTCTCTCACTTTGCAAAGCACCTTCATGGACAGAGTGGTTTTACAGTAAGGTGATGTTGAACTGCTATATTTCTACGGCATGTGTGGTGTGTTTAAGGAGTTTCTTCTCCAACGCTATTTAGTAAGAAATCCGTAGCATGCCTGTTGCAGAATCTGACATTGTGCAAGCTTTGTCGAAGGCTACTGGATGAAAGACAATGTTTGAACGTCATGCGCTTTCTTCAAGCTACTAATGAGAGGCGTGATCTAACAGATAGCTTGAAGAATTTGAAATGCAAGACACTCATTTTTGTCGGTGAAGCAGCCCATTTCACTCTGAAGCCCTCCACATGAGTAGCAAAATGGATGGAAAGAAAACTGCTTTTGTAGAGATAAAGCCTGTGGCTCACTAGTGACAGAGGAGCATCCATATGCAATGCTCATTCCCATGGAATTCTTCCTTATGGGTTTGGCTACTACAAACAACTCCAGCCATGAATCACAGCTCAAGCCCTGTTAGCCCGTTATATCATGAATATATTTCTCCAGAACTCCTCTCCCCGGAAAGTCTTGGCGTCAAGCTCAAACCCATCAAGACGCGCATCAAAGGTTAACCTTGGTATAGAGAAGATGTACATTCACTTGCGCTCACGCGTATGCCTGAAGAGCTGACACCCGTACTTACATGTCAGTGTATATATTATTTTTCTCAGAGATCATTTGTTTTTTTTTGCTATTCTTTGGTTTCTTGGTGGGGAAGATCTAATTTATATCTAGTGCAGATAAAAGTGGCAAAATTGTAATAGGTTTCTAGCAATCATTAATTTTTGGAGGGGTAAGTATTTGTTACCATTATTCGTTTTTGTACAATAAC
>Unigene000207
AACTCGCTTCTTCTCTATTAGTGGCTGTGCTTATGTTATGCCATGTCATCTGAGTTCCAGTTGCGTAGAGAGGAGAGACGAGCTCTTCTGTCATTCAAGCGTTCGCTGATTGATCCGTCCAACAGACTCTCTAGTTGGGTCGGTCAAAACTGCTGCGAGTGGGATGGGGTGTGGTGCGACGACAAAAGTGCCCATGTTGTTGACCTCATCCTGGAAATGGTGGGTGGCATAATTCAACTTGGTTGGGAGTGCGGTAGATCTTCTCTAATGGAGCTCAAGCATTTGAATTCTTGGACTTGAGCTTTAACAACTTCCACAGGAAGTGAGATCCCGAAATTCATCGGAAACTTCACACAGCTAAGGCAACTGGACCTCTCTGCTGCGGGGTTTGGAGGAGCGGTTCCAGCAAGTCTCGGAATCTCTCCAATCTGGAAGTGTTGCAACTTCAGAACAATTCTTTAACTGGGTTGTGTCCGAATTTCATTTCGACGGACTTTCAAGTACCCTACTCCAAGACCCAATGTGTTGTTCTATTAGCGAGAGTAGATATGGTATTCAGGACTTGATGATCACGCTTGGAGATACAAAGGCTTAGTGTTTAGAGTGTTTGGAGCTGGGAGATTGTATTTGAGGATGACTATTTGTTGTAGATAGTTAAAATTTTTGTATCTTTTATAGTTCATTGGCATGTATCATGACTTGAGACCTGTGTATATTATTCATGTG
>Unigene000208
TTCGCAATCTCATTTGTTATTCATCGACGATTCATTTTCGAATCGATCCCAAATAAATTCAGGGTTTAGGGTTGTGAATCTTTTGTTTATGTTGCTTTAATGGATCTGCTCGAGATGTGTTATCATTTTATGGATTTTTTCGAGATGTGCTCATCAGTTTAAGTAAAATCTATGTTACATCTAGACTCTTTCTAGGGTTACAAAAAATGACGTCACCAGTCAGTTCGAACTAATTATGTACCGTTACAATTACAGTTAATTCGTTGTCATTTCAGTTTAAACGATCGATCACGTTGAGCACTATTGTACTATATGTTCTCGGTGAATGCGTTTTAGTTTGATTCATGTTTTTGAAATTCCTGTTCGTTTATCGGTTTGACGTTACATATTTCTATTATATTGGCCCTACTTGGTTGGGCGCAAAAAATGCAAAACACTGTAAGCGTTGCTAATGTAAGGTTTTCGTAAAAGATTTTTTTTCATAAATTTGCACCCATTTTAGAAGAGCAAATATTGGCTCTAAAATTTGTCATTTTAGCTAATATAAGCATGGGTCCCATTTTACATATGATCTGCCAAGCATTTGGAAATGTAATATTAGGGAAACATTGCATTTTTTGGTTTCCGGTGAGTTTATGCCCCACCAAACACAACCATTAAAATTTACTTTTCCATTTGATGACGAAAAAATAAAGTTGTGTATTTGACTGACCATCTAGCTGTAGTAATGATAGATTGGTTTAAATAAGATCCAGTAGATTGACGAGGGAAGATATTGGAGGTGTGGACTGCTATGGTTGCTCATGTTATTTTTGTAACGAAACTCGTTTTGGAAATTGTAGATGAATATGTGATTATAAGCGATCAGATTGAATTAGTAAATATATATAGCCAAGACACCACATTTTTAGGAGTTATAGATGAGACATTGAAACACAGTTAGGATTTGATCATGATTTGATTCGCTTCACGAGCAAACATTGGTAATGCTAACCTGTGATATGACACGGACTGAGAAAATATCAATGTGGAAAAATTAAAGATACATTGTTTTGGACTTGAGAGTGGCCATATGTTTGTCATGGATTATGAAACAATCTCTACTGCTTCCTAAATGTTTTTAAATATTGTTTTCATTTCCTCAACATAGCATATACTTTAACTCGAAAAAAGAAATTAAATTGGATTCGATAGTTTGACCAAACACTAAGCAGAGTGAACGTCTTTTGTTGAAGTGGTTTGAGACATCGGACAAGATGGAGTGGGAGAATATTGAATTTGGCATATTTATTTTGTATATTGGAGTTAGTACATTTGTGAGTTGGGTCCCATTAGCAACCTTGGATTGGCAAGCTGATTAGGAAAAATGATTCAGTGTTAACCAGTGAATCCATATCTATGTGCTGCTTTACGGGAGTGCCAAGCATGCCCTCTTTTTTCAGGGCATTTTTAAACTAGCATTGCTTGGATTTGTAAACAACATTTATTAATTGTACCAGTCAACTATGTGAATGGTCGAGTTCGAGTCCACTTCTCAAGCAAATTGCAAAATGTTTGCATGTCCGATTTTAACAAATTCCTATTCTGGATTTGACTCACACCTCGAAGTTTTAAACTAATTACCTTGACTCATGATCCACAAAGAATTACAAAGGTTTATCTTGGATATAAGAAAACCCTATCTTTGGGCGAACAAAACAGGGTAAAGATTGAAAGTAGGATAGATGAAGCTACCACCTCTGGTTCTTGGCTTGAGTTTCTCATAAAATATGGTCGTGGTTTTCTCTGGATAAGAAACTGAGAAAACAAAGATTTCTGTGTTAAAACCCTATGGTCCTGTTCTAACTAACGTGCTTTATGCTACCAGTAAGATATGTAACCAAGAGCACATTAGTGTTGAACCAGAACTTAACTAAGGGCTTACAGTCTATTAATGTAGTTGGTTTTTTTTAAGTTAAACATATTGTTATAGTCATATAAGCCCATGCATTTCAGTTTGTGTTTTGGATTGTTCAATAAGATTATGACTTTCATTTCCATTCCACTGTCTCACCATTTCAATCAACTTTTGAAAGTAGATATATATGCAGGATGCTTGTTATAAAAGTTTCCTGTTATGCTTTCAGGAGTGTTGCTCACATTTGTATTTTCCATTGTGATTTAAAACCTTTGCTTGTTATTGTTCAATAAGAATACAGTTTTATTTTATTTTTAAAACCTTTGCTTGTTATTGATTTACCCTCTATACTGCGTATAGAGATTAAAACTAAGTCGTAAAAAGCACTGGCAGTGCAACACTGGCAGCTTTAGTTTAGTTGCAGCTTGGTTTTCTTCTCCTTATTCTCTTCTTTACCCGGTGATCTTTTTTTCATGTACCTAGGACCTCCTCATTCCTCGCCATCTATCTTCAATTTGCTTCCCGGATTTTATAATTATCTTCACGCTTTCATTATTAGGCTCGAAGGAAGTCGTGAAAATGGAGAAGTATTCCATACAGGAGACTGGGATGTATGGGTGCTGAGAAGTATGATTAGGAGTCTGTGGTGATCGGTGCATTTTGAAAAGTTTAAAGTTTTGAAGAGTAAAGTTTTGGTAAATATGAAACATTAATTTTTTGGATCAGAAAGAATACTTTTATGCATATGCTCTGCATCTTAAAGGAATTATCTAACATAAAGATGGCGGACGGTAACAGTGGAATTAGTTTCCCCAGTGCCCAGCTTTTCTGATTTTTCCACATTAAAAATATTAAAACCTTGCAGACCTTTTAACAAAACTGTGATGGAAAATTTACTTCCTCATTGCTGCTCCGATTGCAACCATGCCCTTTGGGAGGACACACAGTCTAGTAGAATTATATTTTGAAGTGTTTTGGATATGGAATCCATACGAAGGCCGTGTTTTCAAAGTGGTTGGTCACATGGCCTAGATTTCTTCTTGCAATTGAACCTACTACTTAGTCTCGCATCACGTGAGTTTAACTCCCTATTTTTTTACCTTTTCTTGAAT
>Unigene000209
AAGAGAACAGAATCTTTCACCTGACAGATATATACATTCAAACATACGATGTGGGCACTCAGCCGAGCTTCTTGCTGCGCAGCTTGGGCAGCCAGTGTTGCCAATCGGTGCCGGGAGCATCAGCCGTCGCTCAGCGCGAATCGCATACTGTGGTCTCTTTGCTTTATCGCTTACGTCTCCTGGATCTTCGCGAGGTTGCCGCCCCCTTATGGAGAAAATCCCGGGGAGTCAACCATTTTCAGTATACCCCAAACAGAGAGTGGTTCGAAACTGATGCAGTGTTACGAGTGAGCTTGGGGAACTTTTTGTTCTTTACCATATTCGCTCTTATTATGGTTGTCTTCAAGGTTCAGAAAGATCCACGTGATCGTTTACACCATGGTGGATGGATGGCAAAAATTGTCAGCTGGTGTCTGATTGTCATTTCACATTTTTCCTTCCTAATGGGATCGTCAGTCTATGATCCATATCAAAATTTGGATCAGGATTTTTCTCCTCGTTCAAGTTGTTCTCTTGTTGGATTTTGTTCAGGATGGAATGACAGATGGGTTAAAAAGGACGAGCAGTTCTGAGTACAATTGCTTTGTTTGTCGTTTCGCTTGTGTTTACATGCAACGTTCCCCTTCTCTGGGTTCTTTCTCATTTTTTTTACCCATCTGGACACGATTGTGGACTCAACCACTTCTTTTATCGTGATGGCTCTGATTTCTGTGTTTCTTTTTTGCGGGTCGTTGCTCTGCATCCAACTGTCAGCGGCAGGTTTTTGCCAGCTTCAGTTATATTCTTAATATGCATTATATTAGCTACAGTGGACTTGCCAGTGAAACCCAGGGACTATGATGTATGGCCTCCACAAGTCATTCAAAAAGCGTTTCCACGGCACCTTGACATTGGGGCTACTCAAACAGTACGTCAGATTTGTTGTGTATTCTGCTGTCCGTGGGTTTCTTACTGCCTACTTTCACCACCGACTTCACCCCCGTGCAGGGCGGAAAAAGCCTCTGGCTTCATTTCAAAAGATGGATGAAGCGCAAGAGGGTTGAAAAATCTGTGCAGGTTAGCATACTAGTATTCCTACTCTTCCCCGTTTTGATTTTTCTCTATTGCTAGCATGTATTCGGCAATGCTCTTAAACAGTATGAGGGCATGGTCAACCTCAGTTGGGGCGAGTGGAAATTGGTTGACGTATGGTGTGGCCATCGTGTGGCTCGTGCGCATAATACCAGGATGCGCAGACTGCCATTGCGCTATGTGCATGGTCATTGGTTGCTCCCATATTATTACCCGATAGAGGGAGGTTCTGGATGAGTCCTTTGTCATTGCAATTAAATATAGTTTGTTGCTGGCCACTTTTCTCACGTCGTGTCCATCCGTCCCCATTTCTTTCTCAAACGTCTTGCCTTTGACCAACATGTCATAGGGCACTTCTCGAGCGGCTTTTTATATTTCTGCTTTTCTTTTTTGTGCTGGCGCTTCTCGACTATGATCCAGTTTGTCTGAAGTGGCCTTATTTGGTAATAGAGCTAAAACCGACTGGCGTGCTATAGTAAGTTTCCTTGTAGTGATGGTGTTATCAAGGACTGACCTCTCTTTGTGTCCAACTTGGAAGATATATGCATACAACAATACACTAATTCAGGTAGGGTTTCCGATACAGGTCTAACTCGTGAATGGCTGACAAATCTGTC
>Unigene000210
ATTTCGGAAAACACGGACGGATAGGAGTATGAGCAACGTTGTTTCTGCGCTTGAATCAACCAAGAAAGATTGGAAGTGGAAACATAGAGTGCTGGACCATGGACAGACTATTAGAAGATCTATTCTCACCTTGGTTACCTTCCTTGTTCTGTACAATTGGAGGTTCCGGAGTGGGGTTAACACGCCGTGGACAACATGGTTGGAAAATTGGAGCCCATATATTGGTTGTTAGCGGCCCTGGGAGTACTAGCAATGTTGTGACGGAGATTCCATGAGAGTATGCGCATTGAAATGCTGTGGTTATTTCTGGTCTATATGGGTTGGATAGTAAAAGTTTTTCGAGAAAGGAAACCTATCGTCATGGAAATGGTTTCTTTAACATGTTCAGCGCCCCCTGCCTCTTGGGCTATGTGTGTAGGAGCATTGTGGTGTGCCGCGACCATGGTGTTCTTACTACACGAGCGTAAAACCTCGGTTTGATGAGAGGAGAAAGACTATGAAGCTGATTTAATGTTTCAATTGTCGATGGTGAACTGACTGAACCATTGGCTGTAGTTGATTTAGTATATGTTAATCTAGTTTGTAAATGTCTAATGGTGGTGCATCTTTGTGTAAGATATCTGGGTCTACTTTTTTGAAATGCTGTCGGAACCCGTTGTGCCCTTCCAACTTCCCTGTTCGAGTCGATTGTTGCTTGGCTGTTTTACC
>Unigene000211
TGTCTAAGTACCGCTGGTCTGGTCACATAGTTTCTTTTTTATTTTTTATTATGATAAGAAGAAGAGGAAGAGGTGGTGGCCCCTTCCACTGTTGGGAAAAAATTGAATACACAAAGAAGCATCATATATGATGTACCATTGTTCAAGTTTTACCTTGTGCTACAGTTGAAATGAGATGGGGACTGCCACCTCTGTTGATCGTTATTTGGAGCTTGGTGGCATGCATGCTATTTAAAAGGTGTAAATGAGAAACCTCACATTAAGCGCACACAAGAAAGCAAGAGGGGAGAAATAAAGTGCGATCAGCAATGGCACATAGCATGCTCCCTCTCTAAGCCCATTAGCCCAGTTCATCAACACCCTGTACTGACCGTCTATGTTCTTGGTGTGTGTGGAGTGGAGAGCCCGTTTGGAGAAGCCGAAGCATTGAGTTCCGAGAAAATGGTTCATACCCTTAGCAAACGTTTCTCATCGGTGGTGGTCACCGATGAGAAAGGAGTTCAAAGTGTGGAAAAAAGTAGAGGTGATAACAGAAGACCACGTGGTGGTTCCAAGCTTCCCCCGGGGACTAAGTCCGGAGGAATACGATGTAAAACTGGAAGATTACCTCTCTAGCTTTTACATGGAACAACTCCCAGAAAACCGTCCGCATGGAAGTTCACTTGTTCATGTATCCGACCTCAAATGCAGCTGGAACCATGTTGTTCAAGCTGAACCATGCACTGGGTGACGGTTACTCCATCATGGGCGCATTGCTTACTCTTTTTAAAAGAGTGAAAACCCGTCTGTTCCTCTAAATTCCCAGTGCCTCTTCAGACTGCCTGGGCTAGCCACCAGTAATTACTCCAGGCTCTCTAACTTTGTCTATAGATGCCTCAACACCGTCACAGACTTTTCTAGGGTGTCCTTAACACATACATGGAAGATGACGACACTGTTCTCCGATCGAAGACGCCCATGGTGGCGTACCACCCGGTGAATATTCATCGGTTATCTCTCTCGATCAGATTCGGGATGTCAAATCCCAAGATTGGAGCAACGGTGAATGACGTCACAACTGGGCTAATAGGTACGCACTGCAATTATACATGAAACAGAAGGGCAAGCTGCGGGAGAAACTCGTACCACTGCTTTTGATCGTTATGAACATTTGAGGATGTTCCGGGTTGTTAAGACTCTGGAGGATATGTTGAAGCAAACATATGGGGAAACACTTCGGATTTTGACCGTCAACCTCCCATCATTCGGCGATGTTGATAAAGCCAGTCCCTCGCTATCTCTCCAGATCCAATGCCGAAATGAAAAGAAGATGAATCATGGTATTATTCACTGGCAAATTCCTTAACCTATGGAGCACTCAGGTCCGGAGCGCAGCTCAGTAATCCACACAGTTTGACGATCAAGCATCATGATTCGAATATGCAGGTCCCGTTGAGAAAGTTCATCGCTGGCGTCACTCAAGAGTTCTATTCACTGTTTCCGGGTACCTCCTCAGTCTTGTGTCACCATAGTGGTTTATGGGGAAATTGAGGTTGATTACCACTTGAAGGGTTTTATTGATCCACACTGCTAAATTCATGCTAAAAGAGGCATTTACAATCTAGTAGCACAGTCGGGGACATCACTCAAAATTGAATGAGCCATTAGCCTCTGCATTATCTGCAAAAAATGAAGGCTATATTTTTTTCTTGATTTTTCATTCAACACCACCATTTACCTTCTACAGCCCTGTTATATCAAATAAATGTATTGCGATATTAATTCGTAAGCTGATGTT
>Unigene000212
CCCGCGACTGCTCCGCTGAATCAGATCGCGTAGATGTGATAAACGCGCTCCTCTCTCTCGGTCCAAATCGATCAAGGTGCCGCCTCTCTCTATTCCAACCTTGGATCCCGGCGATTGAACACTTGTGCTTGTCAACAGTTTAAAAGGAAAACCATAATTGGACTGATTAAATGGATTCATGTTGGCTAAGCTAAAATAAGTGTATGCTGAAAATCTTATAATTAGGTTCCAAACTTACTGCGGTCCCCATCGTCACATGGTTTACTAGTCTTTATCCTACCGAAGCCCGAAACCAAAGCTCCACTGGGTCATACTGGACCTGGTTGTTGGTCTCAATTGGCGCAATTTATTCGCTGCTTCTTCCAAACTGTAATCAATCCTCCTCCCAGCCGATCTTAAATTACAAGCTATTGTTTTCGAAAAGCTTATGATTTCTTATTTTGTATTTGATATGTACGCAACATTGTTGTGTGCCTGAAACCTTGGATTTTCAGTTTATAACTCGATAGAGCAAATGAGAGGCGTTGACGATGATAACGACGGTAAAAAATCAGTTAGTACGGTATTCGTGACTGTTGGAACTACTAGTTTCGACTCCTTGGTTAAAGCCGTTGACACGGAACAAGTAAAAAGAGCTGTTCAGGAAGGGTTATACTCATCTTCTCATACAGATGGGACGTGGATCCTATATCCCCACCACAAAGTCTGCAGAAGAAAGTGGGGGTCTTGCTGTGGATTACTTCACATTTTCATCAAGTATTGCTGGCTACTTGAAATCAGCATCTCTTGTAATTAGTCACGCAGGTTCAGGAAGTATATTCGAGACATTGCGGTTAGGGAAACTATTAATTGTTGTGGTGAATGAGGATCTGATGGACAACCATCAGAGCGAGTTAGCAGAAGAACTAGCAGCAAGGAAGCATTTGTTATGTGCTCGCCCTCAAACATTGTACACTACCATTGCAAATATGAATTTGGATGCCCCCTCCCTTACCCCCTGCAGATGCCAAGCCAGCCGCAAACCTCATAAACAGGTTCCTGGGGTTCCCAGATGATTAATGCATATGCAAGATTTCTGGTTGGGAGTTCATTGAATCCTTCTGGCTTGGTAAGTTCTTGATGTGGTGTGGTGTTTGTGAGGGATTGTTACATTTGACGTGTTGACTAGTTATCTTGTTAAGTGATATAGTTGAAGCTGCATATACAATCGGTATGCCTCATTTGAGCAGTGCGGTAGAATTCTGGGGCAGCTGTTGGAACTCAGACTATCGTGGCTGTATTGGGTCGGTGGGCTGTATTTATTTTGTTGACGACAATGAACTTCTTGTTCACT
>Unigene000213
TAGAACGAAAGATGGTAATTCTGTTGCTGTGCGAATGGACCATCCACAGTGCTATCACGGAGAGTTTGGAAAGTTCCAATAGTCATGGCCATGAGGCCTTGCCTTTCCGGTTTTTGGTTAAACGTGTTGACCATTGCTCTCCGCTTACCGCAGCTAGATGTCAGTGTGAGACTACGACAAAGGACCCCGGGTTGTCAAGTTGGTGCTTCTATACAATATCGGGCCCTGGCCATAAGGCAAGGATGCAGTCTATAGGCTGACCATACGAGTCCCCAGATCAGGCATTGTTTTTGATGTAATCAGAGCAAGTGTGCCAAGATGAATTCTTATGATGCCTTTTAGCAGCAAAATGAATTGCAAAACTATTGAAGAGGAGCTTGAAAGGCTATGTCAGCCGAGTGGATTTTGAATTGTGCCAAAACGCCCCATTGTTGATTAGAACCAGATGAGACCGTAAGCGAGCATGAATGAATGCATGCTGCTGCGGATGAGGCTCAGCGACTGAGAATCGGAGCTGAGAAATTCTACAGATCCAAGCGCGAGCTTAAGTGTGAAGCTGAGTCAAGTATCTCTTGGCATGGGTATTGCCCTCCAGCGCCAAGCATTGTGATTGTTTAAGGACAGTGGCTGGATTCGCATTCAATGTGCCAGGGACCACAGCATAAGGACGGATGGACTGGTTCTGTTTACCACTCCTTGATACCAGGAAGACCTTTGCCCGCTTCTTTTCAAATCCTCGGCTGATTCATACTCATGGACCTGTGCTGTTCTGATGTTGCTACCCAGATTTAGATGGAACACGCTAACAGGTCATCATTTCGATACCTTAAATACACGGCTACTGGGCACGACTGGATCTATTAATGAGTGTCCAGATACGGCTACATACTGAGTCGGTGCTTGTGTCCAAACGACAGATTATGTTTATTTGTCTGGTGGACTAAGTCGTTTTTTGTTAGCATCCTTGGCTTGGCAGGAGTGTGACGCAATGTGATATTAAATACAGTGACCTGTTTGTATGGATCAACCATATCAGTTTGGCATATAAAGG
>Unigene000214
CCCCAACAAGAAAACCCAGATTCCTGTGCCTCCATGGATTCAGAACAAGTGCTCAAATCATGAAAACCCAAATAGGAAAGTGGCCTGATTCAGTTCTTGACAAGCTGGATCTTGTGTTTGTGGATGCCCCTTTTCCCGCTCGAGGCGTATCCGACGTTGAAGGCATTTTCGATCCTCCCTACTACGAATGGTTTCAATTCGACGAGGATTTTAAGGAGTACAGAAACTTGGACGAGTGTCTCGCATATATCGAGGAGTGCATGCTCAACCTTGGGCCGTTCGATGGTCTGGTTGGGTTTTCACAGGGTGCCATTCTTTCGGCTGCTATGCCTGGATTTCAAGCTAAGGGTTTAGCCCTTACCAAAGTCCCAAAAATTAAGTTTTTGATTATTATTGGAGGGGCCAAGTTCCGTTTTGAAACCGTGTATGACACTGCCTATTCAAAGCTAATTCATTGCCGTTCCCTACACTTTCTTGGGGAGACGGATTTCTTGAGGCCGCATGGGGAGGAACTGTTGGAATATTTTGCCGAACCCTTCGTCATTCATCATCCCAAAGGACATACTGTTCCGAGGCTAGATGAGAAGAGCTTACAGATCATGAACAGTTTCATAGACCAAATTCAGAAAACTGTATCTTCTGAGAATGAGCTTACCAATGTTGAAGAAGGAACGGAGGCATTGCTATATTACTAGTGTGTGTGCATGCCCACGGATATGTGGGTAAAAAGATTAAATTATGATGACATTGAAGGAGAATAAATACACTATTGGTAAAAATATAGGGTGGGGTATTATCGAGGAAGAATTTCTTTATGGTGGAAATT
>Unigene000215
AAAATGGTGTGTTTTTTTCGATCCTGAAACTCTAGATCATGAGTAAGCCTAGATTCTTACATCCTCCTACCAACTCTTAGTATCCTTTGAATGATGAGTGATAATCTCAATATCCAACAACACTCAGCTATTGATAAAACATTTCTAATTTGCTTGTGCTCTGATGAACCAATTGCATCTTCAGCTAGTCCTTTGCTTCATCTCATCAGCTCAAATATCCGCTGTTAAAAGGAAGAGAAACCTCCCAGGCAAACCAGACCAGATGCAAGTGATAGCTTTGCACCAAAAACACTTATGGCAACAAATAGGTTCCTGTGTGAGATCTGTAACAAGGGTTTCAAAGAGACCAGAATCTCCAGCTTCATAGAAGAGGACATAATCTACCCATGGAAGCTAAAGCAAGAACAAGCAAGAGTGAAGAAGAAGTTTATGTGTGTCCAGAGGTTAGCTGTGTGCACCCATGATCCATCAAGAGCACTTGGCGACCTAACAGGAATCAAGAAACACTTCAGTAGAAAGCATGAGAGAAGAAATGGAAATGTGACAGTGCTCTAAGAAATATGCAGTTCAATCAGATTGGAAAGCTCACTCCAAGACTTGTGGCACAAGAGAGTATAAATGTGATTGTGGCACCCTCTTCTCAAGGAGAGATAGCTTCATCATCACCGAGCTTTTTGTGATGCTTTAGCAGAAGAGAGGCAAGGGCTATCACAGCAAACCCAGTTGCTTCAACAAACACATCAACCTACACTAATTTCAATACATGGTTTCCAGCAAACCCAATAAAATAGAGCAACAACAGCATCATCACTATGAGAGATCAGATGCACCACAATGGTTTGAGCATGTGTTTTGCACAAAACCAACAAGCATTTCATTTAGTCATGAACATCCTTCTTTTCCTCCTTACCAGTCTTCATCATCTGCACATATGTCAGCTACGCATTGCTTCAGAAAGCAGCTCACATGGGAGCCACCACAAGCAAACCTGCCATGTTGAGCAAGACCCAGCAGACTCACATGCCTGCAATTAGTGGTAACCCTACTGCTACTACAACATCAGGTTATGGTCTAGGTTGTCTTCACATGAAGGTTGGAAGTGGATTTATGCATAGCTTAGCTGCTTTTGAGAATAAAATACTGCTTCCCCAACTTCTGTCTGTGGGCACCTTTCTGCTACTTTTGCTTCAGAAATGAGTTCTATTTCTTCTGAGAGTGGGTTTGATGGTTCTTCCTTTGAAGATGCTTTTGAGGATGTGAACTCAAGAACCGAAACAGTTCAAGTGGTGGGGGAATGATGGTTTAACAAAAGATTTCTGAGTCTTAGGACATTTCCTCACAGGATTTTGTAACTATGGCTGGGTTGACCAAGCATGAGCCTTCTGTTCCTTATGACAGCAAAATCAGAATGAAAAACCATGGCAAGGTTAGCTTCTCTCATCTCTCTCTCTCTCTCTCTCTACTCTCTCTCGCCTCCTCTCTAGTCTCTCTCTCTTCTCTATCTCTCTCTCTCTCCTCTCTTCCTCTCCTCTCTCTCTCTCTCAAAGCCACTTTTTGTTACATCTCGCAATGGAATGGCATTTATCTTCAT
>Unigene000216
TCGTCAATTCAATTCCCAGGAAAGATGGACGTGAGCGATGAAGCCATGGCAGCTAACAAGAGAACATTCATGGAGTTCTTGGATCAAGATATAGGGAAGGTATCTACATGGAAGAAATCAGGAAAATGATCGACCACAAAGACCGCCGTCTCATCATCGACATCTCCGATCTTTACGATTTCAAGCCCGAGTTAACCGAAGGATACTGACTAGTCCTGGAGAGTATTTGCAACCGTTTTGTATGCGTTAACCGAGGTGACTCGGACGATTGATCCCAAGTATCTGAAGGAAGGGGAGCAGGTCTTTGTTGGGTTTGAAGGTCCATTTGTTCTATAGAGAGTCACACCGCGGGATCTCTCTCGTCGTTATCGGGTCTATGGTCTGCGTTGAAGGGATTATTACTAAATGTTCCTTGTAAGACCAAAGTTGTCAAAAGTGTTCATTTTTGTCCTACCACTAATAACTTCACAACCCGTGAATACCGCGACATTACCTCCAATGTTGGTTGCCAACTGGGTCTGTGTATCCCACACGGGATGAAAATGGAAATTGTTGGTCACTGAATATGGGCTGTGCAAATACAAAGATCACCAGACATTATCTATGCAAGAGGTGCCTGAGAATTCTGCCCCTGGTCAGCTTCCACGAACTGTGGATATATAGTAGAGGATGACCTGGTGGATGCCTGCAAGCCTGGGGACCGTGTAGCAATTGTAGGTGTATACAAAGCCCTTCCTGGCAGAAGCAAAGGCAGTGTGAATGGTGTCTTCAGGACTATCCTAATTGCCAACAATGTTACATTGCTCAACAAGGAAGCAAATGCTCCCTTTTATACCAATGAGGATTTAAAGAACATTAGAAAGATAGCCGAGAGAGAGGATGCATTTGAATTACTTGGTAATTCACTTGCACCTTCTATATACGGACATTCATGGATAAAGAAGCAGTGATTTATTGATGCTTGGCGGAATGGAAAGAACTTAAGAATGGGACCCACTTGAGAGGTGACATAAACATGATGATGGTTGGTGATCCTTCTGTTGCCAAGTCTCAACTCCTAAGAGCAATCATGAATATTGCACCACTAGCATATCAACAACAGGTCGCGGTTCTTCAGGTGTTGGGTTGACAGCAGCTGTTACTTCTGATCAAGAAACAGGGGAAAGGAGGTTAGAGGCCGGTGCAATGGTTCTTGCAGATCGAGGTGTTGTTGTATAGATGAGTTCGACAAGATGAATGACCAAGATCGTGTTTCCATCCATGAAGTTATGGAGCAGCAGACTGTAACTATTGCTAAAGCTGGTATTCATGCATCACTCAATGCTCGATGCAGTGTGGTGGCCGCTGCTAATCCTATATACGGGACTTATGATCGTTCGCTTACTCCAACAAAAATATTGGATCCCAGACTCTTTGCTTTCTCGTTTGATTTGCTATTTATTGTATTGGATCAAATGGACCTGAGATTGACACTCAATCTCAGAGCATGTTGTGCGCATGCACCAATATCGTCATCAGAGATGGAGGTGGGGCGGCCTTTGATGCAAGAGAAGATGATGCTGCTCAAGAGTCATCTCTCTTTGTTAAATATAACCGCCTGCTACATGGAAGAAAGCTGGAAGGGGACGGAAGCGTGATACACTGACCATCAAGTTTCTTAAGAAGTATATTCATTACGCAAAACATAGAGTTGCACCGGAGTTGACTGACGAGGCGTCTGAGCAAATTGCAACTGCGTATGCGGAGCTCAGAAATGCTAGTGCTACTGCAACGTCGGGGGAGGAACACTTCCAATCACGGCGAGGACTCTAGAGACCATTATCCGTCTTTCAACAGCTCATGCAAAACTGAAGTTAAGCAAAAAGGTGACCAAGGTTGATGTTGATGCTGCACTTAAAGTTCTTAACTTTGCCATATATCACAAGGAGTTGGCTGAGATGGAGGAAAGAGAGCAGGAGAGGGAAAAGGAGGTTGGAGAAACGCAAAGCCGACCATTCTGGCGTGGATGATAGATCTGACCATGGTAGAACATCTACAACTGAAGGTGCAACAGATGCCATGGACGTGGATGAACCTCCTGTAGGACAATCTGATATAACTCCAGAAAGAGTAGAAGCATTTGGCTCCATATTTGGGCAACACATGCGCACAATCACTTGGATCTCATATCAATTGCTGACATTGAGCAAGTTGTCAATGCGGGAGCAGTTGGTCCCTACACAAGAGCGGAGAAGTGTCCCTACTAGAGAAATTGCAAGAAGACAACAGGTTAATGATAGTTGATGATATCGTGCATATGATGTAAAATCATCGACAGGAGCTTCTCTGCTGTCGAGAGAGTGGCAATGCAAGTCCGGTTGTAGCAGTGCAGCAAAGTTTGCCTGTATTGCTCAAAGATGACAAAACATGTGTAATGACTGTGAAAGCGCATTTTTTGGTGCTTCACTATCTTCTTGTGTCACTTCAATGAGTTTGGGGATTCTTTTAATGTGATGTTTCACTGAAATGCATGTTTAGGCTTCAGATTTCAAGTAATGACCGAGTATAACTTGTTTGAGACCAAGTATTGTAGATGTATGATTTTCTTTCATTTCCCTGATTTTGTTGAAAGGTAGAAAGTTTGTGAAGAGACTACTGTTGGTTTCAAGCCACACTTTGTTGTGGGCGTTCATTAGGTCTATATAGATTTGAGTACACAACTGTCTCCTGGATTAGAATACAACGGAACGGATAATTAAGGAAACAGTTTTGAACACTTCAGATTTTCAATCGTGCTGTCCTGTCAACGAGTCTTGAGGACTTCTGCATTTGTGGACTACCCCCGCAAGCTTATGGGATGGGGACGCCTTTAACTTGAAAGCTAGCTGTTTAAACCGTGGAGAAGAAAGGCTTTTGGTGAACACGTCTGATGCTTGATCAGTGTGCTTATGTACTGAACCTGAGGGCTTTCCGGACAACTGTTCACGTATGTAATGATAACCCGCCTCCAAACTGAGGCTAATGAAATGG
>Unigene000217
GGAGATGCTCTTAAGATTCCAAAGGATGAGGACGGGTTCAGACCATTTCAATGCCCTAGTTGCAGACTGTACAAACAAGCAACAACGCTACCACGCCAAACGTTCACCTGCCTTCTAAGCGACGGAGACTTCAAAGTTGAAACAGTCCTAAAAAAAAAATATCTCATTTCTTCACCATTCCAAAACACAATCGAAAGTTATTTCCCATTCTCAGGTCTCACCTACTAATTCAAATCTCCGCACCTAGCCTTCCTCTTCCTCTTCGAAGATGAGTAGCAGCACCACATTCGCGCTCTCTTCGTCCTCACCGTTCGTCAAATCTCATAAACCCTTACTCCACAACTCTGCTCTCAGATTCAATCCGATACGCCTCTCGCTTTCATCAAAACCCATCGATCTAACAACTTCCGTCAATGGAGTGTCCAGATCGTCGCGGTTCAGCACATGGAACCGTTCCATCTCTTGTCTCAGATCGCGAAAAGAAGGATTTCAAGACCAGAGCAGCTTCGGATGACAGTGTGCTGGCGAAGTAGAGGAGGAGGAGAAAGCTGGTGCTTTGACGAAGACCTTGTTCCTTGGATCTCTCTTCGGTCTTTGGTATCTTTTCAACATCTACTTCAATATCTACAACAAACAGGTTTTGAAAGTTTTCCCATTCCCTGTAACCATCACACAACCTGCAGTTCGCTGTCGGAACTGTTATTGTGTTTTTTATGTGGACATTCAATCTCCACAAGAAGCCTCAGATTACTACTGCTCAGCTTGTAGCAATTCTTCCATTGGCTATGGTGCACACATTGGGAAACCTCTTCACAAACATGAGTCTCGGCAAAGTTGCTGTTTCGTTCACACATACGATTAAGGCCATGGAACCTTTCTTCTCCGTACTCCTCTCTGCCATGTTCCTTGAGAGATGCCTACTCTCTGGGTGGTTTCATCGCTTCTTCCAATTGTTGGTGGTGTGGCTTTGGCCTCGATGACTGAAGCTTCTTTTAATTGGGCCGGGTTTTGGAGTGCAATGGCGTCAAATGTGACATTCCAATCTCGTAATGTACTTAGCAAAAAGTTCATGGTTAAGAAAGACCAAGCAATGGATAATATAAACCTGTTTTCTTTAATCACAATCATGTCGCTTTTCTTGTGATGCCCGTGGCCTTCTTCATGGAAGGTGTCAAAGTTTCTCCATCATACTTGCAGGCATCTGGATTGAATATTAAAGACTTGGCACGAAGGCGCTCATCGCTGGTATATGCTTCCATCTTATCAGCAGTGTTCTTACATGATATTACAAGGGGTCTCTCCAGTTACACACTCTGTGGAAATTGTGTAAAGCGTGTGGTGGTCATTGTGTCGTCAGTACTTTTCTTCCGCTCACCCGTCTCACCAATCAATTCTCTTGGGACTGGGATTGCCCTCTCGAGTCTTCCTCTATTCCAGAGTGAAATCATTGAAGCCAAAGCCTAAGGCAGCCTGATATTTTATTTGTATTTGTAGGAGAACAGGTTTTGAAGGTTTTCGGA
>Unigene000218
ATGGAAGCAGCCAAAGATCAGCCTTCTACCGGCGAACCGACTTCTACGAACTGCAAGCTTCTTCGGTACCCTCTCAGATCTGGACCCAAACCCAAGGATGACGCTCCGACACCGTCTCATCCAAGAGGGGAAGACCTGCATCTAATGTGAGCAAAAGTGTGAGTGTTCTTGATCTCTCGGGCAAGGAAAAATCTGCCAAACCACCTAGAAGGCTCTCCATTCCTGCAAAGGCAGCTATTAGTCCTCTCCCAAGAACAACTGCAGCTATAACTCCAATATCAGAGACTCGTATGAAACCATCAACCAATCGCCAGGGAAAGAATGGAACACAGCTTCTGATGTTCTAAATCGACGATCAAAGGAAATTCAGTGTTCTTTCTTCAGCATCGTATTGGTTATCGCAAATTAAACTTCGGAAACTGCTGCCAAGCACCAATTTCAATTGGCTTCTTCAAGCTTGCACTGGAGTCCGGTTGCGAGCTTGCAGAGAATGCGTGATGAGCTGAAATCTTATGCTGTCGACACATCTTGCGGAACTGGAGATCCTGTGAAAGAGTTACTTAAAAGCTACGACATATTGAGCATCTAGAAGAGTTACAAGTCTCCGTGACATGTTCTCATGCACCGAGGAGGGAACTAGGTCATCAGAAGAAGAAATACAGAGCTTTTCTGTAGGAGCTGGGAAGTTCAAGCCCAAGTCCTGAACTCGGAGATTTTCCAAGCTTCAGTTTCAGAATCAGCCAAAAAGGGCAGTAAGAAATTGACACCAGTAGCCAAAAGCAGGGGATCATCAAATACAAGCCCGAGTCTGAATCTGTGTCCATATTGAACGTTCTAATATACAAAGAAAACACAACGATCATCATAAGCAGGAAACAATCAAAGAAAACCAAAGCACAGGGAGGAGGGAAAGAAATCTGATGAGAGCAAGGCCTTATGACGCTTCACCTGATGAGAAGATGCAACAGAAGTAAAGAAAATGTGGGTAAGAATTATAAACCTCGTAAGAATGGGAAGGAGAAAATGATATTGCGAAGATCAACGACAGGGTAAAACGGACACGACTTCAGCAAGCGACGCAGTGTCTCTTCCAAAAAGCTGCAGATTTCTGTGTTCTCTGGTGCACAGCTAGCCATTTGGTATTCTCTGCCAAGGGATCTCTTTTCTCTTTTGGGCATTCCTCTGTTGATGCCATAGTGGAGCAGTACTGCAATGGCACCACTCCTACTCAGTCGACGCCAATGAAACACACAAACTCATGCTTTGCAAGCATTAGCATCACGAAATCAAGCACAAAATGAGTATTGAAGAGATGCAGAAGAAGCAAAGGAAGACGAGAAAGGGAGAGAAGGTTTGGTGGGAAATATAACTTGATGAATATCAACAAACCGAAGAATTACACTGTTAATAAATCTTTGATGAAACTGAGAGAAATGTTTCAAGCGAATGAAGAAGTGCATCTTCTCAGGGAGCAACAATCGGCAAGTACTACTAGCGATGCAAGTAGAGATGGAGTTCAAGTTCCATGGGTTTTGTATATGATACTGGGTTGCGTCCACCACCATTGACGTTGGCAGGACTTTCCCATTGAACAAGCCAACCGTAGGGTGCTCGAATGTCGATGACTATATGGATATCACAAATGTTTATAGTGATCTGCCT
>Unigene000219
TTTTTTAAGATTACATGTTACAATCAGCTTAGGAGAGATCAATTTAGCCAAGCCAGAAGCTAAAACTGCCTTTCTAACACACACCAAAATTAAATACGGTGAATTCCAATACAGCCCGAGCAACTTAAAACTGTAACTCGTGAAACTGAAACCGACCGGTTTACCAGAAAACCGAGTAAAAACTGAATGATTTTCAGTGCGGTTTTGATTTCGATTTCCCGGTTTTGGTTTTTTATTGGCTTCTCCGTTAAAATCGCCAAAACCTGGTGATATTTGAGTTGCAAACCTGGAAGATGTGTTTGACCGATTATCATACCAATATCAACCAATCATATACCTATTGATTTAACATTTGAGTAATCCACAGAAAACTATATGCACAAATTGCATATCCAGATATTAGTCCACTTATCTTCAAAATTCTCAGCATAATCAAGTAAAACCATACTGAGTGCTTCCAGCTTCAGTTGCAACAAGAAAAGAGAGTGAAAATAGTTGCGGCCTGCAATATCGAAGGGACGAACACTTGGATACAACAATAATACAGGAGAATCGCAAACTAAAACTAATTGAATGATTAACAGCACCCCCGGATGCGCGCTCCTACAGTTGGGGTTGGTATTGATTCACTCTTAAGCCAGTTGGGCACCAGTTCACATCACATTCCCCACTGAAGCAAAGCAAGACTGTCAGCGACAAAATCACCTGTTGACAGGTAAAACCAAATCTTTGTATGCTGAAGCCCATAAACAGGAAGATAGTTCCTTTGAGTGGTCATATGCTACATTTAATACCTCTGATTTGTGAAACCATCCTGTTAAGTTTGGTATAGATAGGCTTTCTGTCCAAGGACCTGTGGCAATGTGTTGGTTGCTTCATTGTCGAGGAATACAGCAACATCAGTACTCCACAAGGGAGCGAGTAGACAAAACACTGCTGTAGGGTTCAACAACAGAGGTGTAACTGAGGGAAGTTAAACAATAAACCCAAGCTTCCATTAGATGCTCATAACAACAGTTCTAAAGATTCAATCGATATGAAGATTGCAAACCCAAACCTTGGTTTACAAGTTGCTTCCTGAGCCTTTCTTCTGGTAGACTTGTAAGTGCAAGC
>Unigene000220
TAGCGATGGCGAGATCAGGTAAAGGCAAAGGCAGAAGGGAAAGGAAGAAGAACCAAATGGAGATCAAAACCCTAACGTCGACGAAGCTACTCGGATTCGAATATCCAAATTGCTCGACGACTTTGATGTGTGGAAACGACGAAGTCTATACATTTGAGCTGGCCTAACAAATCCTGAAAGAGCTATGGTACATGTCTTGTCCAGGAAAAGGGGTATGCTATCCAAAAGTTTTGGGAAAGGAGACCAGCGACAGGTTTCTGTTTACAGAAGAAAAAAGAAGCCAGAAGACCGTATGAAAAAGAAAATATCATTAATTTGACCTTTTCACAAGAGTCAAGAGAAGTTTACAAGATTTATTCATACGTTATCCTCCTAGTGATGGGAAACAAAATGAAGAAATGGGTACAAGTCGTGGCTGGAGAAAAAATAAAGATTCAAGGTGAAAGACGACACTTTCGATAAGCCATCAATGCCCAGAGCAGAAATTTCTATGAAGGTGGATGCCCTTGCTTCTAGAATGAACAAGACCCCAAATCTGAGCAGGTTGGTGAAGGCAGGTCTAAGCTGCCCATTGCTTCATTAAAGATGCAATTATTTCAGCTGTTGAAGCTACCAGGTGGGCTATTTCTGGCGAGACTGGGTGTGGAAAGACTACAAGGTTCCACAGTATCTGTTGGACTATGTGGGGGAAGGGTGAGGGTGTAAATTGTGTGCACTAAACCTCGACTATTTCAGCATGTCAGTTGCTGGAGAATGCTTTTGAAAGAGGAGAATGTTGGGACAAACATTGGATACAAGATACGTTTGGAGACCAAGGGTGAAACACTCGTCCATTATGTTCTGCACGAATGGGATTCTGTTAAGGGTTGTGTTGGAAAAGGCTTTAGCAAATCAATCAGAAAATCAGAAAAGATGAGATCCAATGAGGAACTTTTGAAGTACTCACATCATTGTGGATGAAATTCATGAAAGGGACTGCTATTCTGATTTTATAATTGCAATTCTAAGAGACATGCTTCCTTCTTATCCTCACCTACGCCTGATACTGATGAGTGCCACTTTAGAGGCTGAAACGATTTACAATATTTTGGTGGCTGTCCCATCATTCGGTTCCGTTTTTACTATCCTGTCAAAATTTTTATTAGAAGATATACTTCCATAATCAATCATGGACAGCAATCATTGATTCCATCTCACTCGAGAAATAATGCAAGATGCCAGATTAACAGAGGACCATACAGCTGCCCTAGTGAAGCTATTGATCTGGCATGGTCAAGTGATGAATTTGATCTCCTGCTGGAATTAGTTTCTTCTGAGGGCAACTCACGAATATGCAATCACCAACATTCTTTAACTGGACGTTACTCCATTAATTGTATTTTGCTCGAAAGGTAGAGTATCTGATGTCTGTATGCTTCTCTCTCATGGTGCAAATTGTGATGTACGGGCAAGGATGGGAAAACAGCAATGGAGTGGGCTGAAAAAGAAAACCACGGGAGATTGTTGAAATTATCCGACGCCACCTTGATCACGATAATTCAAGATCGAAGAAGAACAACTTCTTGAAAAAATCTTGCTACTGCAATCCAGAGGTCATTGATATTATACTAATTGAGCGTTTGTTGAAGAAAATTTGTAGTGATTCTGAAGAAGGCGCTGTACTATTTTTCTTCCAGGGTGGGAAAATAAATAGAACCGAAAAGTTACTTGCTTCATCGTACTTCCAAGATGCTTCGAAGTTTCTAATAATTTCTCTAATTCTATGGTTCCAGCGTTGAGCAGAGAAGGTATTTAACGCCCACCTCATGGGTCTCGTAAAATCTTCTATCGACCACATTGCTGAGACTGCTGTTACGATTGATGATGTTGTCTATTTATTGATAGTGGTCGAATGAAGAAAAAATTATGATGCCGTACAACAATGTCTCAACACCATGCGTCTTGGGTTTCAAAGGATAGTGTAAAGCAGAGAGAGGGACGGCAGGGCGCTGCCAACCAGGAATTTTACCATCTTTACTCGAAATCCCGAGCCGCATCTTTACCAGATATAAAGTTCCTGAGATCAAGAGATGCCAATGAGACTCTGTTTACAGGTAAAGATGCTTGATCCGAGCTCCAGAATTATGGATTTCTTGCAGAAAACACTTGATCCACCAATTTTTGAAACTGTACGCAATGCATTATAGTACTCTCAGGAAATTGGGGCCTTAACATCTGATGAAGATCTCACCGACTTGGCGAAAAGTTGGGTTCTCTACCAGTTCATCCATCAACAAGCAAGATGCTTTCTTTCATATTGATGATTGCCGGACCAGCTTAACTCTTGCATGTGCATCTGACTATAAGGACCCATTTATATCCTTCCCATGGTTCCAAATGAAAGAAGAAGGTTCTGCTGCTAAGGCCGAGTTGGCCTCCTTATACGGCGGGCACAGTGATCAACTAATTGTTGTTGTGGTGCATATGATTGTTGGACACGTGCAAGGGATAGGAGTCAAGAAGCACTGTTTTGTTCTAATATTTATTTCTTCAAGCACCAGAACATGCTGTCCAGGACGCGGACTCAGCTACAGAGAGATTTGATTAGGAATGGTTTGCTGCAAGAAGATGTATCGCAGTGTAGCCTAAATGCAAGGGATCCAGGTATACTTCATCTGTCGTTGTAGCTGTTTATATCCTATGGTGGGAAATTGCTTCCCCCAAAGGCGGACAACGATTCGTAGTGGAAACTGCTAATTGTGCAAAAGTCCATTGCATCCCCACTCCTGTAATTTTAAGTTACCAGAAGTTAAATCTAGAGTCAGCCGTTGGTTGTGTATGATGAGATAACTAGGGAGATGGGGGTATGGACATTAGAAATTGTTCTATTGTGGGGCCATATCCCTTACTTGTGCTTGCAAGAGAGATGGTGGTTGCTCCTGCAGAAGACGATGAAAATGAGAGCGATGAAGAAGATGTGGATCTGGCACTGATGAAGATGGGACAGAGATGCCCACTGTTTCTGCTGTAAAACCTGAACCGAATCATGTCAAAACCTGATAATACTGTTTTCAGTGGTCATCGACAGGTGGCTTACATTTGAATCAACTGCACTTGATGCGCTCAGACCTACTGCTTGCGAGAACGGTTACATGCTGCAATCTTGTTCAAAGTGAAACACCCAAGGAATGATCTACCACCAGATCTTGGCGCCTCTATGCATGCAATTGCTTGCGTTCTTTCATATGATGGACTCTCAGGGAATACCTCCATCCTTCGATTCCATATCTCATTGAATGCAGTGGGAAGTAAAAGTTCAACTCCAGAAAATGAGAGTGAAACTCATGTTCAAATAAGCAAGAATGATTACTTGAGGTCCTTAATGAGCCAGGATGCGCCAAAAAAGTCTAATCATAACAAAATCTATGCGAGCGTCAGAAGACTTGAGCACCGTAAGCCAAAAAATACACCTGACAGAGTCCCACACACAAAAATATCATGCAGTTGTGACTATGCCGCCTGGCAGAGACCCATCTGAGGCATTTGATCAGCAACGGAACATATATTATGGCAGACACCATCTGAGGCTTATCATCAGCAACCATACAATTCTGGTAAAACCCATCCGTGGCTTATCATCAGCGACGATACCCAGCCTCAGCCCCGGCACACCAACAGCAAGGACGCATACTTCCTGCAAGAGACCCAGGCCAGGCTTATTTCCAGCATGGACATATACCTCCTGCAGTGACCCTTCCAGGAAGATCAGCTACTGGTCCAATATGTTTCCAGCTACAAAGGGGTCCTTTACCCCATCCGGGCCCCATGGGTTACAGCTCTGGTGGCATCAGAAGACATGATTTTTCCAAACGGAGGCGTGGTACTGGTCCATAGGGACCTTGAGCTATTTTAGTTTCAGATCCTACTTGAAAGTTTGTTCCCATTTTTCGGAAGATGTTCTTCTAAATGTATCCACGGATGGTGCTCTTTTTAATTGCCA
>Unigene000221
GAGTTTTCGAGATCATAGTTAAAGAGGCTCAGGTGCCGATTTTCACCAAAAAAAGCGCATCACACTTACCACCCAAAATCAGATGCTGCGAGCAGGCTTATAGGATATGGGCGCTCTTGCAGATATCGGTGCTCACTTCCGGTTGTGATCCATGACATGGCCTGGACGAAGGTTTAGGATTGGGACCATTAGCAAATAGCTTGTCCAGATGAGGATGGTTTTTGGCTCCATTCGTACTTTCATCAGGACAAGTTCTCACGGACAGCGGTACTGCTTGAAACTGCAATTCTTGAAGGGATAGGCATTTCTAGGGCCATGGAATCCTGGTTCGAGAGACGGGAGGACAAGATTCAATCGAGTTTTAATGAAGAAGTCTTAGATACAAAAAATTTTTGAAAAAAAATGCTTGAAACGTTTACGAAGGATTTGATGGCCGGGAAGTGCGGGTTGAGGTGTGGTGGACGTGGGAGCACAGTGGAATGATCACATCAAAGTATCCTCACTTAGGGTATCAACTTCGGACTTGCCGCACGTTATAGAACACGCCCCATCTTATCCTGAGTTGAAATATGGGAAGGGGATATGTTTGAATTTCCAGGGTGGTGAGCAATTTCATGAAGGGGATCTACACAATGGAAGTGGATGAAAAGTGTTTACAAATTTTGAAGAATTGTGACAAGGCAATGCCTAGAACGGAGTTGATCATTGTGGATGTGTTTCCTGTGAAAGGGAGCTGACATTGCTGCCAGTGGGCTTTACCAGTTAGATCTTGTTGGGATGGCAAACAACCGCGATGGAACCGAACGGTCGAGGCAGAATTTCATGCTTCAATAAGAGGAGGGGGGATTGCTCGTATTGAACAAAGTTTGCCGTGTTTCATAACAGTGGATTATCGAGTGTTATAAAAATATGAGAAAACTCAGTTTTGTTTAGTAGGAAGTGTCGAGCTCAATTTCTTTTTCAAAGTATAAAGATCCCGATCCCAGTTGTGTAGTTGGGAAATGTTTGCGACAGGCAATGACGAGCAATTATGTGCATCTGACATAATGTAAATTAGGAACAAGTGTCTTGTGCATATCATCAATAATGTGATGATATAAA
>Unigene000222
CGTCTTTGAAAACTATTGACGACTTTCAGAATTAAACCAAGCCAAAATCAAACTACTCCGATTGATCCAATCACCAGAGAGATCATCTCATCGTCGTCTCTCTCTCTCTTAATTGTTATATGCTGGTTAATTGAGAGACGCGAGTAAATAATACAATGGCGATCTCTCGGCTTCGTCACATGCTCATCTCTCGCGCTCCTTCCTTCTTCTTATCCAGAACGCGCCCTTTCACAACTTGTACCCCTCCACGCATAGCCAGCTTGCAAAATGCTTTTGCAGAGGATATTGGTAGCGGAAGATCGCCGAGGCCTCGATCTTTAGCTATGGTCAATGGAGACTCCGGCGGACTGTTGGCACTCAAGCTGCAAATGGGAGTACGCTGTTTTTCTCTTCCGATCCTTCTTCACATATTGTTCTGGAAATGCCGGCATTGTCACCAACCATGAGCCAAGGTAACATAGCAAAGTGGAAGAAGAAAGAAGGGGATAAGATAGAAGTGGGTGATGTGCTATGTGAGATAGAAACAGACAAAGCTACGGTTGAGTTTGAAAGCCTTGAAGAAGGGTTCCTGGCTAAGATTTTGATACCCGAGGGTTCAAAAGATGTTAGTGTGGGACAACCAATTGCAATAACTGTTGAGGATCTTAATGACATAAAAATCTCCCAGCTACAAGTGGTACAGAGATTAAAGAGGATCAATCAACTCAGGAGGAAGTGGGAACTCAAGTTTCATCTTCAGAGCTTCCTGCGCATCTTGTGTTAGAAATGCCTGCATTGTCGCCAACCATGAACCAAGGTAACATTGCTAAATGGAGGAAAAAGAAGGCGATAAGATAGAAGTGGGCGATGTTATTTGTGAGATAGAGACTGACAAAGCTACACTCGAATTTGAATGTCTTGAAGAGGGGTTTCTGGCTAAGATACTAGCTCCAGAAGGCTCAAAGGATGTTCTTGTTGGACAACCTATTGCAATAACTGTTGAGGATCCAGATGACATTAAAAAAATCCCCAGTACTGTTGCCAGGGGTGCAGAAGCAAAAGTGGACGAGTCAATCCATCAGAATGTTGACACCGTAGACACAGCACAGCAAAACAGTTTCTCCAGGATTAGCCCCTCAGCTAAGTTACTGATTGCAAATTTTGGATTAGATGCATCTTCTCTGAAGGCATCAGGTCCTCGTGGTACACTTCTAAAAGGAGATGTTTTAGCTGCACTAAAATCGGGAAAAGGATCTCCAAAAGTTTTACATTCATCTAAATCAACGAAACCAGCATCACCTCCAACCTCTTCAGCTTCTTCTCCAGCATCACCATTTGAGTCAAGTTCTTTGGCTGATGCTGATGGTCACGAAGATCTTCCAAATAGCCAAATCCGAAAGGTGATAGCAAAACGGTTACTAGAATCAAAACAAAATACACCACATTTGTATTTATCTTCAGATGTTGTTTTGGATCCTCTTTTGTCTTTCAGAAAGGAACTTATAGAGAAGCATAAAGTTAAAGTTTCAGTGAACGACATCGTCATCAAAGCTGTTGCAGTTGCATTGAGAAATGTACCAGAAGCAAATGCTTATTGGAATGTTGACAAAGGAGAATAGTTTTATGTGATTCTGTTGACATATCCATTGCAGTGGCTACTGAAAAGGGTTTGATGACACCAATTGTAAGGAACGCAGATCAGAAAACAATATCAGCGATCTCTTCAGAGGTCAAAGAATTGGCAGAGAAAGCAAGAGCTGGTAAACTTACACCTAATGAGTTTCAAGGAGGCACCTTCAGCATTTCAAATCTAGGAATGTATCCGGTGGACCAATTTTGTGCAATCATAAATCCTCCACAGGCCGGCATTCTTGCTGTAGGTCGTGGTAACAAGATTGTGGAACCTGTTGTTGGCAGTGACGGGACAGAAAGACCCGCAGTCATCACAAAAATGAATGTAACTCTGTCAGCCGATCACCGTGTTTTTGATGGAAAAGTTGGAAGTTCTTTCCTTTCTGCTCTACGTCTGAACTTTAATGATATCAGAAGACTACTACTTTGATAACGCAAAGGAAAAAGCGAAGATGCTGTTGTAGTGGTGTCATCTAGATTCTGATTAGGTGATCCAATCAGATCCTAGGAAGTCCATGCCAAAACATGTTTCACCTTGGGAGCACTTTGAGCGCATTTTATTCACATGTCCTTTGCGGTATCTATGAACATGATTTTGTTAATTGTTAGCTTCACAATACTCTGCTTATATACCTTAGTTTTGTTGTGTTGAGGCTGGTTTCAATGTACATTTGAAATAATGCTTTGCGGCTTATTCTTTCAAAACTCCTGTTGGGGGTTACTGTATAAATAAATTGCGGAAAG
>Unigene000223
TGTTCCACCTACTACTCCAACACACATATTCGATTGGTTGGCAGATGGCGAGATTCATTCTTCCTCAACCGCTGATTGTCGCACTTCTTCTGTTTCTTCTCCTCTCAGGTTTGGGTGTTAGAGGTGATAGTCTTGGAGTTGGAATCAATTATGGACAGATAGCAAACAATCTTCCGTCTCCTACCCGTGTTGCATACCTGCTTCAACCCTTAGCATCAGTAGAGTCAAGCTCTATGATGCTGATCAAAATGTCCTGCGGGCTTTCTCCAATTCAGATGTAGAGTTCATAGTCGGGGTAGGGAACGAGCATGTACCTAGTATGACAGACCCTGCGTATGCCGAGGCCTGGATCAGACAATATGTCGTGCACACATTCCGCAAACTAAATCACCTGTATTACTGTTGGGAATGAGTGTTTTCAGGTAATGACACTCAATTGAAGGCTAACCTTGTACCAGCAATGCAGACGATATACAATGTTCTTATTTCTCTTGGATTGAATACTCAAATGAATGTCACCACCGCACTTCGCTTCCCATTCTAGCAAGTTCGTCTCCTCCTTCATCGGGAGTTATCCGAGAGGATCTTGTGCAATATATGAAACCCCTTATCGAGTTCCACTCTCAAACCAAGTCGCCCTTTCTCATAATGCCTATCCTTATTTTGCCTACAAAAAAATCCTAATGAAATCTCACTCGACTATGTACTTTTCCGGCCTAACCAAGGGACGATTGATCTAATACAAACCTAAATTACGACAATATGTTGTATGCTCAAATTGATGCTGCTTATGCTGCAATCAAAGCAATGGGTCACACTGATATAGAAGTTAAAATATCCGAGACCGGATGGCCTTCTAGGGGGGATTCTGATGAAGTGGGAGCTACACCCGAGAATGCAGAAATTTACAATGGAAACATACTGCGTCTTATAGAGCAGAAGAATGGAACACCAATGAAACCATCAGTTCCTATTGATGTTTTCGTATTTGCCCTTTTTAATGAGAATCTCAAGCCCGGTCCAGCATCAGAACGAAACTATGGTCTGTTCTATCCAAATGGCGACCCTGTGTATAACATTGGTTTAAGAGGAAATCTTCCACAGATGGCTTCAGCACATAAAACTCGGGTGCAATTCATCTTTGGGTTCTTGGTCTTGTAGCAACATTTTTACTTCAAGTCTGAAGAACGATTACGTGTAAAGTTTTAGAAGATTAGTCAAGCGTAGAACAGAGTTTGGAAAATTTTTCCATATGATCACAATCAGGCTATACAAGTGAGTGCACAAATGTAGTATTGTCCTCAAAATTCAGAGAAAATTCTAGTATTGTTGTTGGTACACTGTGTGAGTATTTGCTGGATCAAGTTTACGTGTATATGTACATTGCAAATTGAAAAATCTACTGAAATATAATGTGGTATACATAGCTATTACTGATCTTATCTCTTAC
>Unigene000224
[truncated: 79,374,845 more chars]
