# Supplementary material for: Transcriptome sequencing and screening of genes related to the MADS-box gene family in Clematis courtoisii
Source: PLoS One. 2024 Feb 5;19(2):e0294426. doi: 10.1371/journal.pone.0294426 (PMC10843124; doi:10.1371/journal.pone.0294426)
Supplement: S1 Data — (ZIP) [file pone.0294426.s001.zip › Basic_data/newick tree.txt]

(AtSQUA.OAO94651.1:3.3405639887,((((((((((CcMADS09:5.2522700978,VvSTMADS11.RVX23988.1:0.8819670313)33:0.1198302635,AtSTMADS11.OAP09055.1:0.1387160972)13:0.0000021695,VvSTMADS11.WAJ09408.1:0.0731882418)25:0.0491055724,CcMADS05:0.1372862515)18:0.0211126124,(CcMADS02:1.4723015224,NnSTMADS11.XP010254524.1:0.0000024206)59:0.0758776669)23:0.0286844282,(CcMADS03:4.0330503968,PsSTMADS11.AHJ60267.1:0.0000028857)89:0.1950502167)47:0.1246533788,AtSTMADS11.NP194185.1:0.2451475503)65:0.4839743267,((((((((((CcMADS13:1.1739036465,CcMADS16:0.9614329288)96:1.3167735900,CcMADS18:1.5947064140)75:0.4837448275,((CcMADS06:0.6100981512,CcMADS19:0.2315505752)88:0.3287215711,CcMADS17:0.0635220828)81:0.1939590432)39:0.0176551407,CcMADS10:0.5528270305)39:0.0141969867,CcMADS12:0.0557713181)96:0.3140452637,(NnTM3.XP010255589.1:0.0711258417,NnTM3.XP010272601.1:0.0522867357)89:0.0540835715)58:0.0242916820,((((VvTM3.NP001267909.1:0.0000020985,VvMADS.XP010661478.1:0.1915303541)81:0.0000021519,VvTM3.RVX01119.1:0.4432643649)96:0.0351261346,PsTM3.AHJ60268.1:0.1433064745)59:0.0101017110,AtTM3.NP001323425.1:0.1379716270)96:0.0497237005)75:0.0551646534,(AtTM3.NP001330218.1:0.6030560208,(PsTM3.ARV88393.1:0.2092841845,VvTM3.RVW26982.1:0.1545930303)73:0.0964185007)79:0.0467317176)97:0.3966568187,(((CcMADS08:0.4274915534,CcMADS15:0.1200403729)69:0.0586178913,(((VvSQUA.XP002263017.1:0.1270395517,AtSQUA.NP568929.1:0.1401473943)93:0.0380794242,((((VvSQUA.RVW91157.1:0.3578655429,PsSQUA.QSB37193.1:0.4757112072)47:0.1316603300,VvSQUA.RVW42174.1:0.1358460032)75:0.3207371335,VvSQUA.NP001268210.1:0.0000026594)66:0.0344894331,(PsSQUA.ADM21461.1:0.0000026903,PsSQUA.AAP83419.1:0.0061433795)100:0.0953909989)77:0.0374455736)77:0.0206037589,(NnSQUA.XP010257957.1:0.1024676851,(NnSQUA.AGY54940.1:0.0109069772,NnSQUA.XP010260844.1:0.0979239698)63:0.0178202085)77:0.0599297075)51:0.0387085780)100:0.2544580880,(CcMADS07:0.0572914835,((PsALG6.AXN75767.1:0.1765974793,VvAGL6.NP001268111.1:0.0129622851)73:0.0345675343,(NnAGL6.XP010272608.1:0.0276462131,AtAGL6.NP182089.1:0.1968590291)75:0.0390877727)86:0.0238058925)99:0.2351768755)72:0.0715503405)50:0.0660712045,NnMADS.XP010249055.1:0.6915546610)54:0.1594859023)41:0.1878625672,(((((AtAGL65.NP001321504.1:0.5376470444,VvAGL65.RVW90538.1:0.0496425391)97:0.1420554765,(NnAGL65.XP010258316.1:0.0381426410,CcMADS01:0.4626549734)91:0.0649444997)100:1.7950386450,NnMADS.XP010240899.1:0.1013132264)50:0.1061743568,((AtDEF.AAD51890.1:0.3807513558,PsDEF.QSB37192.1:0.2609601295)76:0.0565053893,VvDEF.RVW50380.1:0.1531963081)98:0.1011577164)36:0.0000026596,CcMADS04:0.8980157974)76:0.4046097974)45:0.2848516943,((CcMADS11:0.5428351541,CcMADS14:0.2763647009)100:2.1202051130,(NnGOL.XP010269077.1:0.1473266945,(PsGLO.AEE98378.1:0.2552255557,(VvGOL.Q0HA25.2:0.0000025575,VvMADS.NP001267875.1:0.1136434084)93:0.0764123707)60:0.0635623667)63:0.0938392374)57:0.0049915075)44:0.3689846179,AtGOL.AAD51995.1:0.0000020328);
