# Supplementary material for: Transcriptome sequencing and screening of genes related to the MADS-box gene family in Clematis courtoisii
Source: PLoS One. 2024 Feb 5;19(2):e0294426. doi: 10.1371/journal.pone.0294426 (PMC10843124; doi:10.1371/journal.pone.0294426)
Supplement: S1 Data — (ZIP) [file pone.0294426.s001.zip › Basic_data/Unigene_Anno/Integrated_Function.annotation.xls]

#GeneID	COG_class	COG_class_annotation	GO_annotation	KEGG_annotation	KOG_class	KOG_class_annotation	Pfam_annotation	Swissprot_annotation	nr_annotation
Unigene020663	--	--	--	--	--	--	--	--	PREDICTED: uncharacterized protein LOC104595391 isoform X1 [Nelumbo nucifera]
Unigene038067	--	--	--	--	--	--	--	--	PREDICTED: BAG family molecular chaperone regulator 2-like [Nelumbo nucifera]
Unigene001917	[C]	Energy production and conversion	--	--	[C]	Energy production and conversion	Malic enzyme, NAD binding domain;; Malic enzyme, N-terminal domain	NADP-dependent malic enzyme OS=Populus trichocarpa OX=3694 PE=2 SV=3	PREDICTED: NADP-dependent malic enzyme [Sesamum indicum]
Unigene034164	--	--	--	--	--	--	--	--	leucine-rich receptor-like kinase family protein, putative [Medicago truncatula]
Unigene024753	--	--	--	--	--	--	--	60S ribosomal protein L36 OS=Daucus carota OX=4039 GN=RPL36 PE=3 SV=2	RecName: Full=60S ribosomal protein L36 [Daucus carota]
Unigene012889	[R]	General function prediction only	--	--	[R]	General function prediction only	RNA recognition motif. (a.k.a. RRM, RBD, or RNP domain)	Heterogeneous nuclear ribonucleoprotein 1 OS=Arabidopsis thaliana OX=3702 GN=RNP1 PE=1 SV=1	PREDICTED: heterogeneous nuclear ribonucleoprotein 1 [Nelumbo nucifera]
Unigene026035	--	--	--	--	[Z]	Cytoskeleton	--	Fimbrin-1 OS=Arabidopsis thaliana OX=3702 GN=FIM1 PE=1 SV=2	PREDICTED: fimbrin-1-like [Nicotiana tomentosiformis]
Unigene008923	[R]	General function prediction only	--	K13126|6e-36|pop:POPTR_287102|PABPC;PABPC|hypothetical protein; K13126 polyadenylate-binding protein	[AJ]	--	--	Polyadenylate-binding protein 2 OS=Arabidopsis thaliana OX=3702 GN=PAB2 PE=1 SV=1	PREDICTED: polyadenylate-binding protein 2-like [Populus euphratica]
Unigene041670	--	--	--	K13289|3e-12|rcu:RCOM_0721950|CTSA, CPY;EC:3.4.16.5|Serine carboxypeptidase, putative (EC:3.4.16.5); K13289 cathepsin A (carboxypeptidase C) [EC:3.4.16.5]	[OE]	--	--	Serine carboxypeptidase-like OS=Oryza sativa subsp. japonica OX=39947 GN=CBP31 PE=2 SV=2	hypothetical protein CISIN_1g038976mg, partial [Citrus sinensis]
Unigene016185	--	--	Biological Process: nucleobase-containing compound metabolic process (GO:0006139);; Molecular Function: methyltransferase activity (GO:0008168);; Biological Process: methylation (GO:0032259);;	--	[K]	Transcription	MT-A70	Methyltransferase-like protein 1 OS=Arabidopsis thaliana OX=3702 GN=EMB1691 PE=2 SV=1	PREDICTED: methyltransferase-like protein 1 [Nelumbo nucifera]
Unigene023368	--	--	Molecular Function: nucleic acid binding (GO:0003676);; Biological Process: DNA metabolic process (GO:0006259);;	--	[R]	General function prediction only	Reverse transcriptase (RNA-dependent DNA polymerase)	Retrovirus-related Pol polyprotein from transposon RE1 OS=Arabidopsis thaliana OX=3702 GN=RE1 PE=2 SV=1	PREDICTED: uncharacterized protein LOC103410073 [Malus domestica]
Unigene037493	--	--	--	--	[R]	General function prediction only	--	--	PREDICTED: uncharacterized protein LOC103333039 [Prunus mume]
Unigene031844	--	--	Molecular Function: ADP binding (GO:0043531);;	--	[T]	Signal transduction mechanisms	--	Putative disease resistance protein RGA3 OS=Solanum bulbocastanum OX=147425 GN=RGA3 PE=2 SV=2	hypothetical protein CISIN_1g043779mg [Citrus sinensis]
Unigene033494	--	--	--	--	--	--	--	--	PREDICTED: uncharacterized protein LOC104605111 [Nelumbo nucifera]
Unigene031751	[DZ]	--	Cellular Component: septin cytoskeleton (GO:0032156);; Cellular Component: cytoskeletal part (GO:0044430);; Cellular Component: cytoplasmic part (GO:0044444);; Biological Process: cellular process (GO:0044763);; Cellular Component: cell periphery (GO:0071944);;	--	[DZU]	--	Septin	--	hypothetical protein MYCFIDRAFT_56325 [Pseudocercospora fijiensis CIRAD86]
Unigene003281	[RTKL]	--	Biological Process: activation of MAPKK activity (GO:0000186);; Molecular Function: MAP kinase kinase kinase activity (GO:0004709);; Molecular Function: protein serine/threonine/tyrosine kinase activity (GO:0004712);; Molecular Function: ATP binding (GO:0005524);; Biological Process: microtubule nucleation (GO:0007020);;	--	[T]	Signal transduction mechanisms	Protein tyrosine kinase;; Protein kinase domain	Serine/threonine-protein kinase STY13 OS=Arabidopsis thaliana OX=3702 GN=STY13 PE=1 SV=2	Serine/threonine-protein kinase HT1 [Morus notabilis]
Unigene046731	--	--	Biological Process: metabolic process (GO:0008152);;	--	--	--	--	Leucine-rich repeat extensin-like protein 3 OS=Arabidopsis thaliana OX=3702 GN=LRX3 PE=1 SV=1	hypothetical protein Csa_5G611020 [Cucumis sativus]
Unigene043361	--	--	Cellular Component: membrane (GO:0016020);;	--	--	--	--	NADH dehydrogenase [ubiquinone] 1 beta subcomplex subunit 2 OS=Arabidopsis thaliana OX=3702 GN=At1g76200 PE=3 SV=1	PREDICTED: NADH dehydrogenase [ubiquinone] 1 beta subcomplex subunit 2-like [Musa acuminata subsp. malaccensis]
Unigene025142	--	--	--	--	--	--	--	--	Uncharacterized protein isoform 3 [Theobroma cacao]
Unigene042843	--	--	Cellular Component: photosystem I (GO:0009522);; Cellular Component: photosystem II (GO:0009523);; Cellular Component: chloroplast thylakoid membrane (GO:0009535);; Biological Process: photosynthesis, light harvesting (GO:0009765);; Cellular Component: integral component of membrane (GO:0016021);; Molecular Function: chlorophyll binding (GO:0016168);; Biological Process: protein-chromophore linka…	K08912|5e-60|ath:AT2G34420|LHCB1;LHCB1|LHB1B2; LHB1B2; chlorophyll binding; K08912 light-harvesting complex II chlorophyll a/b binding protein 1	--	--	--	Chlorophyll a-b binding protein AB80, chloroplastic OS=Pisum sativum OX=3888 GN=AB80 PE=1 SV=1	chloroplast light-harvesting complex II chlorophyll a/b binding protein 1 [Sedum alfredii]
Unigene001381	[G]	Carbohydrate transport and metabolism	Biological Process: histidine biosynthetic process (GO:0000105);; Molecular Function: histidinol-phosphatase activity (GO:0004401);; Biological Process: inositol biosynthetic process (GO:0006021);; Molecular Function: inositol monophosphate 1-phosphatase activity (GO:0008934);; Cellular Component: chloroplast (GO:0009507);; Biological Process: dephosphorylation (GO:0016311);; Biological Process: …	K18649|6e-82|vvi:100260677|IMPL2;EC:3.1.3.25 3.1.3.93 3.1.3.15|hypothetical protein LOC100260677	[G]	Carbohydrate transport and metabolism	Inositol monophosphatase family	Bifunctional phosphatase IMPL2, chloroplastic OS=Arabidopsis thaliana OX=3702 GN=HISN7 PE=1 SV=1	PREDICTED: bifunctional phosphatase IMPL2, chloroplastic-like isoform X1 [Citrus sinensis]
Unigene004932	--	--	--	--	--	--	Glycosyl hydrolases family 28	Probable polygalacturonase At1g80170 OS=Arabidopsis thaliana OX=3702 GN=At1g80170 PE=1 SV=1	Pectin lyase-like superfamily protein [Theobroma cacao]
Unigene018790	--	--	--	--	[U]	Intracellular trafficking, secretion, and vesicular transport	--	SNAP25 homologous protein SNAP33 OS=Arabidopsis thaliana OX=3702 GN=SNAP33 PE=1 SV=1	PREDICTED: SNAP25 homologous protein SNAP33 [Nicotiana sylvestris]
Unigene014865	--	--	Biological Process: biological_process (GO:0044699);;	--	[KDR]	--	--	Thioredoxin-like 4, chloroplastic OS=Arabidopsis thaliana OX=3702 GN=At1g07700 PE=2 SV=1	hypothetical protein POPTR_0014s02920g [Populus trichocarpa]
Unigene020644	[F]	Nucleotide transport and metabolism	--	K01945|8e-37|vvi:100252684|purD;EC:6.3.4.13|hypothetical protein LOC100252684; K01945 phosphoribosylamine--glycine ligase [EC:6.3.4.13]	[F]	Nucleotide transport and metabolism	Phosphoribosylglycinamide synthetase, N domain	Phosphoribosylamine--glycine ligase, chloroplastic OS=Arabidopsis thaliana OX=3702 GN=PUR2 PE=2 SV=2	PREDICTED: phosphoribosylamine--glycine ligase, chloroplastic [Phoenix dactylifera]
Unigene041496	[H]	Coenzyme transport and metabolism	Biological Process: metabolic process (GO:0008152);;	K02492|3e-41|pop:POPTR_710027|hemA;EC:1.2.1.70|glutamyl-tRNA reductase (EC:1.2.1.70); K02492 glutamyl-tRNA reductase [EC:1.2.1.70]	--	--	Glutamyl-tRNAGlu reductase, N-terminal domain	Glutamyl-tRNA reductase 1, chloroplastic OS=Cucumis sativus OX=3659 GN=HEMA1 PE=2 SV=1	PREDICTED: glutamyl-tRNA reductase 2 [Musa acuminata subsp. malaccensis]
Unigene002839	--	--	Molecular Function: hydrolase activity (GO:0016787);; Biological Process: primary metabolic process (GO:0044238);; Biological Process: organic substance metabolic process (GO:0071704);;	K01285|1e-111|vvi:100252778|PRCP;EC:3.4.16.2|hypothetical protein LOC100252778; K01285 lysosomal Pro-X carboxypeptidase [EC:3.4.16.2]	[OR]	--	Serine carboxypeptidase S28;; Serine carboxypeptidase S28;; Serine carboxypeptidase S28	Probable serine protease EDA2 OS=Arabidopsis thaliana OX=3702 GN=EDA2 PE=2 SV=2	hypothetical protein B456_002G237800 [Gossypium raimondii]
Unigene033260	--	--	Molecular Function: hydrolase activity, hydrolyzing O-glycosyl compounds (GO:0004553);; Biological Process: carbohydrate metabolic process (GO:0005975);;	--	--	--	Fungal cellulose binding domain	--	FAD/NAD(P)-binding domain-containing protein [Aureobasidium pullulans EXF-150]
Unigene021836	--	--	--	K06185|5e-29|pop:POPTR_650512|--|ABC transporter family protein; K06185 ATP-binding cassette, sub-family F, member 2	[R]	General function prediction only	--	ABC transporter F family member 1 OS=Arabidopsis thaliana OX=3702 GN=ABCF1 PE=2 SV=1	unnamed protein product [Coffea canephora]
Unigene029639	--	--	Cellular Component: chloroplast thylakoid (GO:0009534);; Cellular Component: photosynthetic membrane (GO:0034357);; Biological Process: cellular metabolic process (GO:0044237);;	K08909|3e-40|vvi:100232927|LHCA3;LHCA3|LHCA3; chlorophyll a/b binding protein; K08909 light-harvesting complex I chlorophyll a/b binding protein 3	--	--	--	Photosystem I chlorophyll a/b-binding protein 3-1, chloroplastic OS=Arabidopsis thaliana OX=3702 GN=LHCA3 PE=1 SV=1	PREDICTED: chlorophyll a-b binding protein 8, chloroplastic [Vitis vinifera]
Unigene017690	--	--	--	--	[R]	General function prediction only	Leucine rich repeat;; Leucine rich repeat N-terminal domain	Receptor-like protein EIX2 OS=Solanum lycopersicum OX=4081 GN=EIX2 PE=1 SV=2	hypothetical protein B456_007G340100 [Gossypium raimondii]
Unigene044522	--	--	--	--	--	--	--	--	PREDICTED: uncharacterized protein LOC103337973 [Prunus mume]
Unigene036275	--	--	--	--	[S]	Function unknown	--	--	PREDICTED: uncharacterized protein LOC104609475 [Nelumbo nucifera]
Unigene018963	--	--	--	--	--	--	--	Transcription factor ILR3 OS=Arabidopsis thaliana OX=3702 GN=ILR3 PE=1 SV=1	hypothetical protein CICLE_v10009354mg [Citrus clementina]
Unigene007851	--	--	--	--	--	--	--	--	PREDICTED: putative ribonuclease H protein At1g65750-like [Solanum tuberosum]
Unigene018659	--	--	Cellular Component: cellular bud neck septin ring (GO:0000144);; Biological Process: septin ring assembly (GO:0000921);; Molecular Function: GTPase activity (GO:0003924);; Molecular Function: GTP binding (GO:0005525);; Molecular Function: 1-phosphatidylinositol binding (GO:0005545);; Cellular Component: cytosol (GO:0005829);; Cellular Component: mating projection (GO:0005937);; Biological Process…	--	[DZU]	--	Septin;; Septin	--	similar to cell division control protein 12 [Leptosphaeria maculans JN3]
Unigene008086	--	--	--	--	[U]	Intracellular trafficking, secretion, and vesicular transport	--	Reticulon-like protein B12 OS=Arabidopsis thaliana OX=3702 GN=RTNLB12 PE=2 SV=1	PREDICTED: reticulon-like protein B12 [Nelumbo nucifera]
Unigene037793	--	--	--	--	--	--	--	--	RNA-binding family protein isoform 1 [Theobroma cacao]
Unigene042333	[T]	Signal transduction mechanisms	Molecular Function: signal transducer activity (GO:0004871);; Biological Process: cellular protein modification process (GO:0006464);; Biological Process: signal transduction (GO:0007165);; Biological Process: response to light stimulus (GO:0009416);; Biological Process: response to external stimulus (GO:0009605);;	K12120|1e-148|vvi:100258014|PHYA;PHYA|hypothetical protein LOC100258014	--	--	Phytochrome region;; GAF domain;; PAS fold;; PAS fold	Phytochrome A OS=Glycine max OX=3847 GN=PHYA PE=2 SV=1	PREDICTED: phytochrome C [Jatropha curcas]
Unigene035244	[R]	General function prediction only	Molecular Function: protein kinase activity (GO:0004672);; Molecular Function: ATP binding (GO:0005524);; Biological Process: protein phosphorylation (GO:0006468);; Biological Process: intracellular protein transport (GO:0006886);; Molecular Function: zinc ion binding (GO:0008270);; Biological Process: transport (GO:0044765);;	--	--	--	WD domain, G-beta repeat;; PQQ-like domain;; RING-type zinc-finger;; Ring finger domain;; zinc-RING finger domain;; Zinc finger, C3HC4 type (RING finger);; Zinc finger, C3HC4 type (RING finger);; RING-like zinc finger	Zinc finger CCCH domain-containing protein 59 OS=Arabidopsis thaliana OX=3702 GN=ZFWD3 PE=2 SV=1	PREDICTED: protein translocase subunit SECA2, chloroplastic [Prunus mume]
Unigene009535	[PR]	--	Molecular Function: iron ion binding (GO:0005506);; Biological Process: aromatic amino acid family biosynthetic process (GO:0009073);; Cellular Component: chloroplast thylakoid membrane (GO:0009535);; Cellular Component: chloroplast inner membrane (GO:0009706);; Biological Process: leaf morphogenesis (GO:0009965);; Molecular Function: chlorophyllide a oxygenase [overall] activity (GO:0010277);; B…	K13600|1e-176|vvi:100247245|CAO;EC:1.14.13.122|hypothetical protein LOC100247245; K13600 chlorophyllide a oxygenase [EC:1.13.12.14]	--	--	Rieske [2Fe-2S] domain;; Pheophorbide a oxygenase	Chlorophyllide a oxygenase, chloroplastic OS=Arabidopsis thaliana OX=3702 GN=CAO PE=1 SV=1	PREDICTED: chlorophyllide a oxygenase, chloroplastic-like [Citrus sinensis]
Unigene033350	--	--	Molecular Function: transporter activity (GO:0005215);; Cellular Component: integral component of membrane (GO:0016021);; Biological Process: transmembrane transport (GO:0055085);;	--	[F]	Nucleotide transport and metabolism	Permease family	Nucleobase-ascorbate transporter 2 OS=Arabidopsis thaliana OX=3702 GN=NAT2 PE=2 SV=2	PREDICTED: nucleobase-ascorbate transporter 2 [Cucumis sativus]
Unigene032026	--	--	--	--	--	--	--	--	PREDICTED: myosin-4-like [Nelumbo nucifera]
Unigene009112	--	--	--	--	--	--	Tetratricopeptide repeat	--	hypothetical protein CICLE_v10032003mg [Citrus clementina]
Unigene009139	--	--	Biological Process: carbohydrate metabolic process (GO:0005975);; Molecular Function: raffinose alpha-galactosidase activity (GO:0052692);;	K07407|3e-43|osa:4344290|E3.2.1.22B, galA, rafA;EC:3.2.1.22|Os07g0679300; K07407 alpha-galactosidase [EC:3.2.1.22]	[G]	Carbohydrate transport and metabolism	Alpha galactosidase A;; Alpha galactosidase A	Alpha-galactosidase 3 OS=Arabidopsis thaliana OX=3702 GN=AGAL3 PE=1 SV=1	alpha-galactosidase [Bispora sp. MEY-1]
Unigene015616	[R]	General function prediction only	Biological Process: cellular process (GO:0009987);;	--	[A]	RNA processing and modification	--	RNA-binding protein 1 OS=Arabidopsis thaliana OX=3702 GN=RBP1 PE=2 SV=1	Squamous cell carcinoma antigen recognized by T-cells, putative [Ricinus communis]
Unigene002664	--	--	--	--	--	--	--	Formin-like protein 5 OS=Oryza sativa subsp. japonica OX=39947 GN=FH5 PE=2 SV=2	PREDICTED: protein HIRA-like isoform X1 [Fragaria vesca subsp. vesca]
Unigene000656	--	--	--	--	--	--	--	--	PREDICTED: uncharacterized protein LOC104608717 [Nelumbo nucifera]
Unigene014830	--	--	--	--	--	--	--	--	hypothetical protein L484_015409 [Morus notabilis]
Unigene004640	--	--	--	K13207|3e-80|pop:POPTR_799273|--|hypothetical protein; K13207 CUG-BP- and ETR3-like factor	[A]	RNA processing and modification	RNA recognition motif. (a.k.a. RRM, RBD, or RNP domain)	RNA-binding protein BRN2 OS=Arabidopsis thaliana OX=3702 GN=BRN2 PE=2 SV=1	PREDICTED: CUGBP Elav-like family member 6 [Populus euphratica]
Unigene036190	--	--	--	--	--	--	--	--	Uncharacterized protein TCM_034360 [Theobroma cacao]
Unigene025251	--	--	--	--	[CR]	--	--	--	PREDICTED: quinone oxidoreductase PIG3 [Beta vulgaris subsp. vulgaris]
Unigene008151	[J]	Translation, ribosomal structure and biogenesis	Molecular Function: RNA binding (GO:0003723);; Molecular Function: structural constituent of ribosome (GO:0003735);; Biological Process: translation (GO:0006412);; Cellular Component: large ribosomal subunit (GO:0015934);;	K02865|1e-141|vvi:100266487|RP-L10Ae, RPL10A;RP-L10Ae, RPL10A|similar to ribosomal protein L10a; K02865 large subunit ribosomal protein L10Ae	[J]	Translation, ribosomal structure and biogenesis	Ribosomal protein L1p/L10e family	60S ribosomal protein L10a OS=Oryza sativa subsp. japonica OX=39947 GN=RPL10A PE=1 SV=1	PREDICTED: 60S ribosomal protein L10a-1-like [Musa acuminata subsp. malaccensis]
Unigene004974	--	--	Cellular Component: intracellular membrane-bounded organelle (GO:0043231);; Cellular Component: cytoplasmic part (GO:0044444);;	--	--	--	--	Succinate dehydrogenase subunit 6, mitochondrial OS=Arabidopsis thaliana OX=3702 GN=SDH6 PE=1 SV=1	PREDICTED: uncharacterized protein LOC105170087 [Sesamum indicum]
Unigene031759	--	--	Molecular Function: binding (GO:0005488);; Biological Process: cellular macromolecule metabolic process (GO:0044260);; Biological Process: nucleic acid metabolic process (GO:0090304);;	--	[R]	General function prediction only	--	--	hypothetical protein VITISV_035070 [Vitis vinifera]
Unigene015592	--	--	--	--	--	--	--	Protein Ycf2 OS=Oenothera parviflora OX=482429 GN=ycf2-A PE=3 SV=1	hypothetical protein PITC_029160 [Penicillium italicum]
Unigene019026	[R]	General function prediction only	Molecular Function: endonuclease activity (GO:0004519);; Molecular Function: exonuclease activity (GO:0004527);; Biological Process: pentose-phosphate shunt (GO:0006098);; Biological Process: DNA repair (GO:0006281);; Cellular Component: chloroplast stroma (GO:0009570);; Cellular Component: chloroplast envelope (GO:0009941);; Biological Process: thylakoid membrane organization (GO:0010027);; Biol…	--	[R]	General function prediction only	Haloacid dehalogenase-like hydrolase;; haloacid dehalogenase-like hydrolase;; HAD-hyrolase-like	CBBY-like protein OS=Arabidopsis thaliana OX=3702 GN=CBBY PE=1 SV=1	hypothetical protein L484_008192 [Morus notabilis]
Unigene024347	--	--	--	K00083|8e-17|ppp:PHYPADRAFT_231215|E1.1.1.195;EC:1.1.1.195|hypothetical protein	[Q]	Secondary metabolites biosynthesis, transport and catabolism	--	Probable mannitol dehydrogenase OS=Mesembryanthemum crystallinum OX=3544 GN=ELI3 PE=2 SV=1	PREDICTED: 8-hydroxygeraniol dehydrogenase-like [Citrus sinensis]
Unigene010194	[I]	Lipid transport and metabolism	Molecular Function: 3-hydroxyacyl-CoA dehydrogenase activity (GO:0003857);; Biological Process: fatty acid metabolic process (GO:0006631);; Biological Process: oxidation-reduction process (GO:0055114);; Molecular Function: NAD+ binding (GO:0070403);;	K00074|3e-53|zma:100191282|paaH, hbd, fadB, mmgB;EC:1.1.1.157|hypothetical protein LOC100191282; K00074 3-hydroxybutyryl-CoA dehydrogenase [EC:1.1.1.157]	[I]	Lipid transport and metabolism	3-hydroxyacyl-CoA dehydrogenase, NAD binding domain;; 3-hydroxyacyl-CoA dehydrogenase, C-terminal domain	Peroxisomal fatty acid beta-oxidation multifunctional protein MFP2 OS=Arabidopsis thaliana OX=3702 GN=MFP2 PE=1 SV=1	hypothetical protein Z518_01860 [Rhinocladiella mackenziei CBS 650.93]
Unigene005092	[O]	Posttranslational modification, protein turnover, chaperones	Molecular Function: ATP binding (GO:0005524);; Cellular Component: cytoplasm (GO:0005737);; Biological Process: protein folding (GO:0006457);; Molecular Function: unfolded protein binding (GO:0051082);;	K09495|1e-128|vvi:100255417|--|hypothetical protein LOC100255417; K09495 T-complex protein 1 subunit gamma	[O]	Posttranslational modification, protein turnover, chaperones	TCP-1/cpn60 chaperonin family;; TCP-1/cpn60 chaperonin family	T-complex protein 1 subunit gamma OS=Thalassiosira weissflogii OX=67004 PE=2 SV=1	PREDICTED: T-complex protein 1 subunit gamma-like [Tarenaya hassleriana]
Unigene019277	--	--	Molecular Function: nucleotide binding (GO:0000166);; Biological Process: mRNA splicing, via spliceosome (GO:0000398);; Molecular Function: nucleic acid binding (GO:0003676);; Cellular Component: nucleus (GO:0005634);; Biological Process: positive regulation of cell proliferation (GO:0008284);; Cellular Component: viral nucleocapsid (GO:0019013);; Cellular Component: intracellular ribonucleoprote…	K13155|7e-33|vvi:100261074|--|hypothetical protein LOC100261074; K13155 U11/U12 small nuclear ribonucleoprotein 35 kDa protein	[A]	RNA processing and modification	--	U11/U12 small nuclear ribonucleoprotein 35 kDa protein OS=Arabidopsis thaliana OX=3702 GN=SNRNP35 PE=1 SV=1	RNA-binding family protein [Theobroma cacao]
Unigene038394	--	--	Molecular Function: catalytic activity (GO:0003824);; Biological Process: metabolic process (GO:0008152);;	--	--	--	Ribulose-1,5-bisphosphate carboxylase small subunit	Ribulose bisphosphate carboxylase small chain 1/4, chloroplastic OS=Fritillaria agrestis OX=64177 GN=RBCS1 PE=2 SV=1	PREDICTED: ribulose bisphosphate carboxylase small chain, chloroplastic-like [Phoenix dactylifera]
Unigene000590	--	--	--	--	[F]	Nucleotide transport and metabolism	--	Nucleoside diphosphate kinase 1 OS=Arabidopsis thaliana OX=3702 GN=NDK1 PE=1 SV=1	--
Unigene011882	--	--	--	--	[KR]	--	mTERF;; mTERF	--	conserved hypothetical protein [Ricinus communis]
Unigene046107	--	--	Biological Process: cellular process (GO:0009987);; Biological Process: biological_process (GO:0044699);;	K13345|3e-27|rcu:RCOM_0609720|PEX12, PAF3;PEX12, PAF3|hypothetical protein; K13345 peroxin-12	[O]	Posttranslational modification, protein turnover, chaperones	--	Peroxisome biogenesis protein 12 OS=Arabidopsis thaliana OX=3702 GN=PEX12 PE=1 SV=2	PREDICTED: peroxisome biogenesis protein 12 [Musa acuminata subsp. malaccensis]
Unigene033308	--	--	--	--	--	--	--	--	unnamed protein product [Vitis vinifera]
Unigene006838	[J]	Translation, ribosomal structure and biogenesis	--	K02932|1e-50|pop:POPTR_827713|RP-L5e, RPL5;RP-L5e, RPL5|hypothetical protein; K02932 large subunit ribosomal protein L5e	[J]	Translation, ribosomal structure and biogenesis	--	60S ribosomal protein L5-1 OS=Arabidopsis thaliana OX=3702 GN=ATL5 PE=1 SV=2	PREDICTED: 60S ribosomal protein L5-like [Nicotiana tomentosiformis]
Unigene045814	--	--	--	K06875|7e-19|vvi:100245316|--|hypothetical protein LOC100245316; K06875 programmed cell death protein 5	[D]	Cell cycle control, cell division, chromosome partitioning	--	--	hypothetical protein B456_011G041300 [Gossypium raimondii]
Unigene025464	[P]	Inorganic ion transport and metabolism	Biological Process: transport (GO:0044765);;	--	[R]	General function prediction only	--	Phospholipid-transporting ATPase 1 OS=Arabidopsis thaliana OX=3702 GN=ALA1 PE=2 SV=1	PREDICTED: phospholipid-transporting ATPase 1 [Nelumbo nucifera]
Unigene009967	--	--	Molecular Function: 1-phosphatidylinositol binding (GO:0005545);; Cellular Component: clathrin-coated vesicle (GO:0030136);; Molecular Function: clathrin binding (GO:0030276);; Biological Process: clathrin coat assembly (GO:0048268);;	--	[TU]	--	ANTH domain;; ANTH domain;; ENTH domain	Probable clathrin assembly protein At4g32285 OS=Arabidopsis thaliana OX=3702 GN=At4g32285 PE=1 SV=2	PREDICTED: probable clathrin assembly protein At4g32285 [Nelumbo nucifera]
Unigene026957	[E]	Amino acid transport and metabolism	Biological Process: glutamine family amino acid biosynthetic process (GO:0009084);; Cellular Component: chloroplast (GO:0009507);; Molecular Function: kinase activity (GO:0016301);; Molecular Function: small molecule binding (GO:0036094);;	K00930|1e-66|vvi:100252493|argB;EC:2.7.2.8|hypothetical protein LOC100252493; K00930 acetylglutamate/acetylaminoadipate kinase [EC:2.7.2.8 2.7.2.-]	[E]	Amino acid transport and metabolism	Amino acid kinase family;; Amino acid kinase family	Acetylglutamate kinase, chloroplastic OS=Arabidopsis thaliana OX=3702 GN=NAGK PE=1 SV=1	PREDICTED: acetylglutamate kinase, chloroplastic-like [Elaeis guineensis]
Unigene029019	--	--	--	--	--	--	--	--	hypothetical protein EUGRSUZ_C01365 [Eucalyptus grandis]
Unigene040918	--	--	--	--	--	--	Fasciclin domain	--	hypothetical protein I314_03089 [Cryptococcus gattii CA1873]
Unigene045451	--	--	Cellular Component: nucleolus (GO:0005730);; Cellular Component: vacuolar membrane (GO:0005774);; Cellular Component: chloroplast (GO:0009507);; Cellular Component: cytosolic small ribosomal subunit (GO:0022627);;	K02975|1e-10|ath:AT2G16360|RP-S25e, RPS25;RP-S25e, RPS25|40S ribosomal protein S25 (RPS25A); K02975 small subunit ribosomal protein S25e	[J]	Translation, ribosomal structure and biogenesis	--	40S ribosomal protein S25-3 OS=Arabidopsis thaliana OX=3702 GN=RPS25D PE=3 SV=2	40S ribosomal protein S25-1 [Arabidopsis thaliana]
Unigene014557	[J]	Translation, ribosomal structure and biogenesis	--	--	[O]	Posttranslational modification, protein turnover, chaperones	--	T-complex protein 1 subunit delta OS=Arabidopsis thaliana OX=3702 GN=CCT4 PE=1 SV=1	unknown [Medicago truncatula]
Unigene032142	--	--	Molecular Function: catalytic activity (GO:0003824);;	--	[V]	Defense mechanisms	--	Cinnamoyl-CoA reductase 2 OS=Arabidopsis thaliana OX=3702 GN=CCR2 PE=1 SV=1	PREDICTED: cinnamoyl-CoA reductase 1-like isoform X4 [Phoenix dactylifera]
Unigene013611	--	--	--	--	--	--	Embryo-specific protein 3, (ATS3)	PLAT domain-containing protein 2 OS=Arabidopsis thaliana OX=3702 GN=PLAT2 PE=2 SV=1	Lipase/lipooxygenase [Theobroma cacao]
Unigene038582	--	--	--	--	[S]	Function unknown	--	--	UPF0510 protein INM02 [Theobroma cacao]
Unigene031995	--	--	--	--	[S]	Function unknown	Armadillo/beta-catenin-like repeat	U-box domain-containing protein 3 OS=Arabidopsis thaliana OX=3702 GN=PUB3 PE=2 SV=2	hypothetical protein POPTR_0002s11960g [Populus trichocarpa]
Unigene001017	[O]	Posttranslational modification, protein turnover, chaperones	--	--	[D]	Cell cycle control, cell division, chromosome partitioning	Cullin family;; Cullin protein neddylation domain	Cullin-1 OS=Arabidopsis thaliana OX=3702 GN=CUL1 PE=1 SV=1	PREDICTED: cullin-1-like [Solanum lycopersicum]
Unigene040206	--	--	--	--	--	--	--	Vegetative cell wall protein gp1 OS=Chlamydomonas reinhardtii OX=3055 GN=GP1 PE=1 SV=1	Bifunctional inhibitor/lipid-transfer protein/seed storage 2S albumin superfamily protein [Arabidopsis thaliana]
Unigene005902	--	--	Cellular Component: plastid (GO:0009536);; Cellular Component: thylakoid (GO:0009579);; Cellular Component: membrane (GO:0016020);;	K08908|1e-27|osa:4343709|LHCA2;LHCA2|Os07g0577600; K08908 light-harvesting complex I chlorophyll a/b binding protein 2	--	--	--	Chlorophyll a-b binding protein, chloroplastic OS=Petunia hybrida OX=4102 PE=2 SV=1	PREDICTED: chlorophyll a-b binding protein 7, chloroplastic-like isoform X1 [Cicer arietinum]
Unigene001795	[J]	Translation, ribosomal structure and biogenesis	Biological Process: cellular process (GO:0009987);; Biological Process: primary metabolic process (GO:0044238);; Cellular Component: intracellular part (GO:0044424);; Biological Process: organic substance metabolic process (GO:0071704);;	K02925|7e-50|rcu:RCOM_0759150|RP-L3e, RPL3;RP-L3e, RPL3|60S ribosomal protein L3, putative; K02925 large subunit ribosomal protein L3e	[J]	Translation, ribosomal structure and biogenesis	Ribosomal protein L3	60S ribosomal protein L3-2 OS=Arabidopsis thaliana OX=3702 GN=ARP2 PE=2 SV=4	hypothetical protein POPTR_0022s00670g [Populus trichocarpa]
Unigene012036	--	--	Biological Process: cellular metabolic process (GO:0044237);; Biological Process: primary metabolic process (GO:0044238);; Biological Process: organic substance metabolic process (GO:0071704);;	--	--	--	--	E3 ubiquitin-protein ligase XBAT32 OS=Arabidopsis thaliana OX=3702 GN=XBAT32 PE=1 SV=1	XB3 in isoform 1 [Theobroma cacao]
Unigene023168	[Q]	Secondary metabolites biosynthesis, transport and catabolism	--	K12153|3e-99|vvi:100246526|CYP79A2;EC:1.14.14.40|hypothetical protein LOC100246526; K12153 cytochrome P450, family 79, subfamily A, polypeptide 2 [EC:1.14.13.-]	[Q]	Secondary metabolites biosynthesis, transport and catabolism	Cytochrome P450	Isoleucine N-monooxygenase 1 OS=Lotus japonicus OX=34305 GN=CYP79D3 PE=1 SV=1	unnamed protein product [Coffea canephora]
Unigene001417	--	--	--	--	--	--	--	--	hypothetical protein DOTSEDRAFT_70646 [Dothistroma septosporum NZE10]
Unigene040313	--	--	Cellular Component: plastid (GO:0009536);; Cellular Component: integral component of membrane (GO:0016021);;	K13348|3e-23|vvi:100254085|MPV17;MPV17|hypothetical protein LOC100254085	[R]	General function prediction only	--	--	hypothetical protein EUGRSUZ_K01171 [Eucalyptus grandis]
Unigene004823	--	--	--	K09531|2e-50|vvi:100259128|--|hypothetical protein LOC100259128; K09531 DnaJ homolog subfamily C member 11	[O]	Posttranslational modification, protein turnover, chaperones	--	Chaperone protein dnaJ 13 OS=Arabidopsis thaliana OX=3702 GN=ATJ13 PE=1 SV=2	PREDICTED: chaperone protein dnaJ 13 [Nelumbo nucifera]
Unigene036359	--	--	--	--	[R]	General function prediction only	--	Pentatricopeptide repeat-containing protein At3g62890 OS=Arabidopsis thaliana OX=3702 GN=PCMP-H82 PE=2 SV=1	PREDICTED: pentatricopeptide repeat-containing protein At3g62890-like [Glycine max]
Unigene002844	--	--	Cellular Component: nucleus (GO:0005634);;	--	--	--	Taurine catabolism dioxygenase TauD, TfdA family	Clavaminate synthase-like protein At3g21360 OS=Arabidopsis thaliana OX=3702 GN=At3g21360 PE=1 SV=1	PREDICTED: clavaminate synthase-like protein At3g21360 [Nelumbo nucifera]
Unigene002195	[RTKL]	--	Molecular Function: transferase activity, transferring phosphorus-containing groups (GO:0016772);;	K14502|4e-29|vvi:100241198|BIN2;EC:2.7.11.1|hypothetical protein LOC100241198; K14502 protein brassinosteroid insensitive 2 [EC:2.7.11.1]	[G]	Carbohydrate transport and metabolism	--	Shaggy-related protein kinase GSK4 OS=Oryza sativa subsp. japonica OX=39947 GN=GSK4 PE=1 SV=1	PREDICTED: shaggy-related protein kinase zeta-like isoform X1 [Tarenaya hassleriana]
Unigene019088	[G]	Carbohydrate transport and metabolism	Molecular Function: glyceraldehyde-3-phosphate dehydrogenase (NAD+) (phosphorylating) activity (GO:0004365);; Cellular Component: cytoplasm (GO:0005737);; Biological Process: glucose metabolic process (GO:0006006);; Biological Process: glycolytic process (GO:0006096);; Molecular Function: NADP binding (GO:0050661);; Molecular Function: NAD binding (GO:0051287);; Biological Process: oxidation-redu…	K00134|4e-27|rcu:RCOM_1507100|GAPDH, gapA;EC:1.2.1.12|glyceraldehyde 3-phosphate dehydrogenase, putative (EC:1.2.1.12); K00134 glyceraldehyde 3-phosphate dehydrogenase [EC:1.2.1.12]	[G]	Carbohydrate transport and metabolism	Glyceraldehyde 3-phosphate dehydrogenase, C-terminal domain	Glyceraldehyde-3-phosphate dehydrogenase, cytosolic OS=Ginkgo biloba OX=3311 PE=2 SV=1	glyceraldehyde-3-phosphate dehydrogenase, partial [Litsea cubeba]
Unigene048313	--	--	--	K13157|6e-35|rcu:RCOM_1122320|--|RNA binding protein, putative; K13157 U11/U12 small nuclear ribonucleoprotein 65 kDa protein	[A]	RNA processing and modification	--	U11/U12 small nuclear ribonucleoprotein 65 kDa protein OS=Arabidopsis thaliana OX=3702 GN=SNRNP65 PE=1 SV=1	RNA-binding family protein isoform 1 [Theobroma cacao]
Unigene048616	--	--	--	--	[GC]	--	--	UDP-glycosyltransferase 75B2 OS=Arabidopsis thaliana OX=3702 GN=UGT75B2 PE=2 SV=1	PREDICTED: crocetin glucosyltransferase, chloroplastic-like [Vitis vinifera]
Unigene000882	--	--	Molecular Function: chitin binding (GO:0008061);; Biological Process: defense response to bacterium (GO:0042742);; Biological Process: defense response to fungus (GO:0050832);;	--	[R]	General function prediction only	Barwin family;; Chitin recognition protein	Pro-hevein OS=Hevea brasiliensis OX=3981 GN=HEV1 PE=1 SV=2	class 4 pathogenesis-related family protein [Populus trichocarpa]
Unigene035486	[I]	Lipid transport and metabolism	Molecular Function: transferase activity (GO:0016740);;	K00999|2e-36|rcu:RCOM_0846690|CDIPT;EC:2.7.8.11|phosphatidylinositol synthase, putative (EC:2.7.8.11); K00999 CDP-diacylglycerol--inositol 3-phosphatidyltransferase [EC:2.7.8.11]	[I]	Lipid transport and metabolism	--	CDP-diacylglycerol--inositol 3-phosphatidyltransferase 1 OS=Arabidopsis thaliana OX=3702 GN=PIS1 PE=1 SV=2	PREDICTED: CDP-diacylglycerol--inositol 3-phosphatidyltransferase 1-like isoform X1 [Cicer arietinum]
Unigene015025	[MR]	--	--	--	--	--	Enolase C-terminal domain-like	--	hypothetical protein BAUCODRAFT_37158 [Baudoinia compniacensis UAMH 10762]
Unigene028935	--	--	--	--	[G]	Carbohydrate transport and metabolism	--	--	unknown [Picea sitchensis]
Unigene026705	--	--	--	--	[R]	General function prediction only	--	PHD finger protein ALFIN-LIKE 3 OS=Oryza sativa subsp. japonica OX=39947 GN=Os03g0818300 PE=2 SV=1	uncharacterized protein LOC100779170 [Glycine max]
Unigene011748	--	--	--	--	--	--	--	ADP-ribosylation factor 3 OS=Arabidopsis thaliana OX=3702 GN=ARF3 PE=1 SV=2	--
Unigene022828	--	--	--	K00851|5e-11|rcu:RCOM_1324370|E2.7.1.12, gntK, idnK;EC:2.7.1.12|Thermosensitive gluconokinase, putative (EC:2.7.1.12); K00851 gluconokinase [EC:2.7.1.12]	[G]	Carbohydrate transport and metabolism	--	Gluconokinase OS=Arabidopsis thaliana OX=3702 GN=At2g16790 PE=2 SV=2	hypothetical protein B456_007G188000 [Gossypium raimondii]
Unigene005133	--	--	--	--	--	--	Plant invertase/pectin methylesterase inhibitor	Putative invertase inhibitor OS=Platanus acerifolia OX=140101 PE=1 SV=1	Pectinesterase inhibitor [Morus notabilis]
Unigene007000	--	--	--	--	--	--	--	Protein ABIL3 OS=Arabidopsis thaliana OX=3702 GN=ABIL3 PE=2 SV=1	PREDICTED: protein ABIL2 isoform X2 [Fragaria vesca subsp. vesca]
Unigene034142	--	--	--	K12501|4e-96|vvi:100246957|HST;EC:2.5.1.117|hypothetical protein LOC100246957; K12501 homogentisate solanesyltransferase	--	--	--	--	PREDICTED: uncharacterized protein LOC104608720 [Nelumbo nucifera]
Unigene025913	--	--	--	--	--	--	--	--	PREDICTED: uncharacterized protein LOC102626994 isoform X1 [Citrus sinensis]
Unigene033535	[L]	Replication, recombination and repair	Biological Process: meiotic mismatch repair (GO:0000710);; Biological Process: karyogamy (GO:0000741);; Cellular Component: equatorial microtubule organizing center (GO:0000923);; Molecular Function: DNA binding (GO:0003677);; Cellular Component: nucleus (GO:0005634);; Cellular Component: replication fork (GO:0005657);; Cellular Component: cytosol (GO:0005829);; Biological Process: leading strand…	K04802|4e-77|pop:POPTR_706048|PCNA;PCNA|proliferating cell nuclear antigen (PCNA); K04802 proliferating cell nuclear antigen	[L]	Replication, recombination and repair	Proliferating cell nuclear antigen, C-terminal domain;; Proliferating cell nuclear antigen, N-terminal domain	Proliferating cell nuclear antigen OS=Daucus carota OX=4039 PE=3 SV=1	hypothetical protein SNOG_04135 [Phaeosphaeria nodorum SN15]
Unigene022418	[J]	Translation, ribosomal structure and biogenesis	--	K02930|3e-54|ppp:PHYPADRAFT_109466|RP-L4e, RPL4;RP-L4e, RPL4|hypothetical protein; K02930 large subunit ribosomal protein L4e	[A]	RNA processing and modification	--	60S ribosomal protein L4-1 OS=Arabidopsis thaliana OX=3702 GN=RPL4A PE=1 SV=1	hypothetical protein BN946_scf184756.g1 [Trametes cinnabarina]
Unigene044568	[C]	Energy production and conversion	Molecular Function: monooxygenase activity (GO:0004497);; Cellular Component: chloroplast (GO:0009507);; Biological Process: photorespiration (GO:0009853);; Molecular Function: ribulose-bisphosphate carboxylase activity (GO:0016984);; Biological Process: reductive pentose-phosphate cycle (GO:0019253);; Biological Process: oxidation-reduction process (GO:0055114);;	K01602|7e-20|rcu:RCOM_1158790|rbcS;EC:4.1.1.39|Ribulose bisphosphate carboxylase small chain, chloroplast precursor, putative (EC:4.1.1.39); K01602 ribulose-bisphosphate carboxylase small chain [EC:4.1.1.39]	--	--	--	Ribulose bisphosphate carboxylase small chain SSU8, chloroplastic OS=Petunia hybrida OX=4102 GN=RBCS PE=3 SV=1	PREDICTED: ribulose bisphosphate carboxylase small chain-like [Beta vulgaris subsp. vulgaris]
Unigene000085	--	--	Biological Process: transport (GO:0006810);; Biological Process: cellular process (GO:0044763);;	--	[S]	Function unknown	--	Uncharacterized protein At1g03900 OS=Arabidopsis thaliana OX=3702 GN=At1g03900 PE=2 SV=1	PREDICTED: uncharacterized protein At1g03900-like [Nelumbo nucifera]
Unigene027804	--	--	--	K10256|2e-11|pop:POPTR_667376|FAD2;EC:1.14.19.6 1.14.19.22|omega-6 fatty acid desaturase; K10256 omega-6 fatty acid desaturase (delta-12 desaturase) [EC:1.14.19.-]	--	--	--	Delta(12)-fatty-acid desaturase FAD2 OS=Vernicia fordii OX=73154 GN=FAD2 PE=1 SV=1	PREDICTED: omega-6 fatty acid desaturase, endoplasmic reticulum isozyme 2-like [Beta vulgaris subsp. vulgaris]
Unigene007930	--	--	--	--	--	--	--	--	hypothetical protein K443DRAFT_271034 [Laccaria amethystina LaAM-08-1]
Unigene046506	--	--	--	--	--	--	--	ACT domain-containing protein ACR4 OS=Arabidopsis thaliana OX=3702 GN=ACR4 PE=2 SV=1	PREDICTED: uncharacterized protein LOC103342019 [Prunus mume]
Unigene042633	--	--	--	--	--	--	--	36.4 kDa proline-rich protein OS=Solanum lycopersicum OX=4081 GN=TPRP-F1 PE=2 SV=1	PREDICTED: 36.4 kDa proline-rich protein [Fragaria vesca subsp. vesca]
Unigene003953	--	--	--	--	--	--	--	--	PREDICTED: uncharacterized protein LOC104589017 isoform X1 [Nelumbo nucifera]
Unigene000710	[J]	Translation, ribosomal structure and biogenesis	Cellular Component: intracellular part (GO:0044424);;	K02877|4e-25|zma:100284016|RP-L15e, RPL15;RP-L15e, RPL15|60S ribosomal protein L15; K02877 large subunit ribosomal protein L15e	[J]	Translation, ribosomal structure and biogenesis	Ribosomal L15;; Ribosomal L15	60S ribosomal protein L15 OS=Petunia hybrida OX=4102 GN=RPL15 PE=2 SV=1	PREDICTED: 60S ribosomal protein L15-like [Elaeis guineensis]
Unigene003203	--	--	--	--	--	--	--	--	unnamed protein product [Coffea canephora]
Unigene047302	--	--	--	--	--	--	PLAC8 family	Cell number regulator 2 OS=Zea mays OX=4577 GN=CNR2 PE=2 SV=1	PREDICTED: cell number regulator 2-like [Malus domestica]
Unigene017617	--	--	--	--	--	--	Transferase family;; Sugar efflux transporter for intercellular exchange;; Transferase family	Omega-hydroxypalmitate O-feruloyl transferase OS=Arabidopsis thaliana OX=3702 GN=HHT1 PE=1 SV=1	PREDICTED: omega-hydroxypalmitate O-feruloyl transferase-like [Nelumbo nucifera]
Unigene023028	[U]	Intracellular trafficking, secretion, and vesicular transport	Biological Process: vacuole organization (GO:0007033);; Cellular Component: intracellular membrane-bounded organelle (GO:0043231);; Cellular Component: cytoplasmic part (GO:0044444);; Biological Process: transport (GO:0044765);; Biological Process: membrane fusion (GO:0044801);; Biological Process: vesicle docking (GO:0048278);; Biological Process: establishment of localization in cell (GO:005164…	--	[U]	Intracellular trafficking, secretion, and vesicular transport	Sec1 family;; Sec1 family;; Sec1 family	Vacuolar protein-sorting-associated protein 33 homolog OS=Arabidopsis thaliana OX=3702 GN=VPS33 PE=1 SV=1	Sec1-like protein, partial [Sphaerulina musiva SO2202]
Unigene044700	[O]	Posttranslational modification, protein turnover, chaperones	--	--	[O]	Posttranslational modification, protein turnover, chaperones	--	DnaJ protein homolog OS=Cucumis sativus OX=3659 GN=DNAJ1 PE=2 SV=1	PREDICTED: dnaJ protein homolog [Beta vulgaris subsp. vulgaris]
Unigene023551	--	--	--	--	[R]	General function prediction only	--	Zinc finger protein AZF3 OS=Arabidopsis thaliana OX=3702 GN=AZF3 PE=1 SV=1	hypothetical protein MIMGU_mgv1a012456mg [Erythranthe guttata]
Unigene019176	--	--	--	--	[Q]	Secondary metabolites biosynthesis, transport and catabolism	--	ABC transporter G family member 6 OS=Arabidopsis thaliana OX=3702 GN=ABCG6 PE=2 SV=1	ABC transporter G family member 2 [Morus notabilis]
Unigene010005	--	--	--	--	--	--	--	--	PREDICTED: 4-coumarate--CoA ligase-like 9 [Nicotiana sylvestris]
Unigene029093	--	--	--	--	--	--	--	--	PREDICTED: uncharacterized protein At5g19025-like [Elaeis guineensis]
Unigene041230	--	--	Biological Process: metabolic process (GO:0008152);; Cellular Component: membrane (GO:0016020);;	--	--	--	--	Acidic leucine-rich nuclear phosphoprotein 32-related protein OS=Arabidopsis thaliana OX=3702 GN=At3g50690 PE=2 SV=1	hypothetical protein Csa_2G354810 [Cucumis sativus]
Unigene030562	--	--	Biological Process: proline transport (GO:0015824);;	--	[S]	Function unknown	--	--	hypothetical protein L484_010028 [Morus notabilis]
Unigene040742	[C]	Energy production and conversion	Cellular Component: cytoplasm (GO:0005737);; Molecular Function: oxidoreductase activity (GO:0016491);; Molecular Function: metal ion binding (GO:0046872);;	K00121|7e-22|ath:AT5G42250|frmA, ADH5, adhC;EC:1.1.1.284 1.1.1.1|alcohol dehydrogenase, putative; K00121 S-(hydroxymethyl)glutathione dehydrogenase / alcohol dehydrogenase [EC:1.1.1.284 1.1.1.1]	[Q]	Secondary metabolites biosynthesis, transport and catabolism	--	Alcohol dehydrogenase-like 7 OS=Arabidopsis thaliana OX=3702 GN=At5g42250 PE=2 SV=1	Alcohol dehydrogenase-like 7 [Morus notabilis]
Unigene018022	--	--	--	--	--	--	--	VAN3-binding protein OS=Arabidopsis thaliana OX=3702 GN=VAB PE=1 SV=1	PREDICTED: uncharacterized protein LOC103323997 [Prunus mume]
Unigene031978	--	--	--	--	--	--	--	--	hypothetical protein L484_023685 [Morus notabilis]
Unigene029352	[L]	Replication, recombination and repair	--	--	[R]	General function prediction only	--	RNA-directed DNA polymerase homolog OS=Oenothera berteroana OX=3950 PE=4 SV=1	PREDICTED: uncharacterized protein LOC104699451 [Camelina sativa]
Unigene008257	[GER]	--	Cellular Component: integral component of membrane (GO:0016021);; Cellular Component: chloroplast membrane (GO:0031969);;	--	--	--	EamA-like transporter family;; EamA-like transporter family	WAT1-related protein At3g02690, chloroplastic OS=Arabidopsis thaliana OX=3702 GN=At3g02690 PE=1 SV=1	hypothetical protein VITISV_042981 [Vitis vinifera]
Unigene050122	--	--	Cellular Component: intracellular (GO:0005622);; Biological Process: regulation of biosynthetic process (GO:0009889);; Biological Process: heterocycle biosynthetic process (GO:0018130);; Biological Process: aromatic compound biosynthetic process (GO:0019438);; Molecular Function: metal ion binding (GO:0046872);; Biological Process: regulation of primary metabolic process (GO:0080090);; Biological…	--	--	--	CCT motif	Zinc finger protein CONSTANS-LIKE 15 OS=Arabidopsis thaliana OX=3702 GN=COL15 PE=1 SV=1	PREDICTED: zinc finger protein CONSTANS-LIKE 14-like isoform X2 [Nelumbo nucifera]
Unigene035005	[M]	Cell wall/membrane/envelope biogenesis	--	K00695|4e-57|rcu:RCOM_0577320|E2.4.1.13;EC:2.4.1.13|sucrose synthase, putative (EC:2.4.1.13); K00695 sucrose synthase [EC:2.4.1.13]	[M]	Cell wall/membrane/envelope biogenesis	--	Sucrose synthase 6 OS=Arabidopsis thaliana OX=3702 GN=SUS6 PE=1 SV=1	PREDICTED: sucrose synthase 6-like [Malus domestica]
Unigene011989	--	--	--	--	--	--	--	Classical arabinogalactan protein 9 OS=Arabidopsis thaliana OX=3702 GN=AGP9 PE=1 SV=2	--
Unigene050204	--	--	--	--	--	--	--	--	PREDICTED: uncharacterized protein LOC104593648 [Nelumbo nucifera]
Unigene046722	[H]	Coenzyme transport and metabolism	Molecular Function: catalytic activity (GO:0003824);; Biological Process: tetrapyrrole biosynthetic process (GO:0033014);;	K01845|3e-77|vvi:100250737|hemL;EC:5.4.3.8|hypothetical protein LOC100250737; K01845 glutamate-1-semialdehyde 2,1-aminomutase [EC:5.4.3.8]	[E]	Amino acid transport and metabolism	Aminotransferase class-III	Glutamate-1-semialdehyde 2,1-aminomutase, chloroplastic OS=Chlamydomonas reinhardtii OX=3055 GN=GSA PE=2 SV=1	Tetrapyrrole biosynthesis,glutamate-1-semialdehyde aminotransferase [Ostreococcus tauri]
Unigene048062	--	--	Biological Process: root hair elongation (GO:0048767);;	--	--	--	PIG-P;; Pollen proteins Ole e I like	Phosphatidylinositol N-acetylglucosaminyltransferase subunit P OS=Arabidopsis thaliana OX=3702 GN=At1g61280 PE=2 SV=1	PREDICTED: uncharacterized protein LOC100805413 [Glycine max]
Unigene049819	[R]	General function prediction only	--	--	[R]	General function prediction only	RNA recognition motif. (a.k.a. RRM, RBD, or RNP domain)	--	PREDICTED: nucleolar protein 12 [Nelumbo nucifera]
Unigene008679	[J]	Translation, ribosomal structure and biogenesis	Molecular Function: translation initiation factor activity (GO:0003743);; Biological Process: translational initiation (GO:0006413);;	K03113|5e-73|vvi:100243115|EIF1, SUI1;EIF1, SUI1|hypothetical protein LOC100243115; K03113 translation initiation factor eIF-1	[J]	Translation, ribosomal structure and biogenesis	Translation initiation factor SUI1	Protein translation factor SUI1 homolog OS=Salix bakko OX=72444 PE=3 SV=1	PREDICTED: protein translation factor SUI1 homolog [Nelumbo nucifera]
Unigene044388	--	--	--	--	--	--	--	--	PREDICTED: serine/arginine repetitive matrix protein 1-like [Nelumbo nucifera]
Unigene032884	[K]	Transcription	Molecular Function: transferase activity (GO:0016740);;	--	[K]	Transcription	--	DNA-directed RNA polymerase subunit beta OS=Amborella trichopoda OX=13333 GN=rpoB PE=3 SV=2	RNA polymerase beta subunit, partial (chloroplast) [Tarchonanthus camphoratus]
Unigene021667	[C]	Energy production and conversion	--	K00235|4e-17|zma:100216648|SDHB, SDH2;EC:1.3.5.1|csu474(rpS14); LOC100216648; K00235 succinate dehydrogenase (ubiquinone) iron-sulfur protein [EC:1.3.5.1]	[C]	Energy production and conversion	--	Succinate dehydrogenase [ubiquinone] iron-sulfur subunit OS=Porphyra purpurea OX=2787 GN=SDH2 PE=3 SV=1	succinate dehydrogenase subunit B [Corynespora cassiicola]
Unigene029079	--	--	--	--	[R]	General function prediction only	--	Glyoxylate/succinic semialdehyde reductase 1 OS=Arabidopsis thaliana OX=3702 GN=GLYR1 PE=1 SV=1	hypothetical protein CISIN_1g022834mg [Citrus sinensis]
Unigene027987	--	--	Biological Process: cellular process (GO:0009987);;	--	--	--	--	Expansin-A8 OS=Arabidopsis thaliana OX=3702 GN=EXPA8 PE=2 SV=1	PREDICTED: expansin-A8-like [Jatropha curcas]
Unigene007362	[V]	Defense mechanisms	--	--	[R]	General function prediction only	MatE	Protein DETOXIFICATION 51 OS=Arabidopsis thaliana OX=3702 GN=DTX51 PE=2 SV=1	PREDICTED: MATE efflux family protein 5 [Vitis vinifera]
Unigene027974	--	--	--	--	--	--	--	--	Eukaryotic initiation factor iso-4F subunit p82-34 [Glycine soja]
Unigene015393	--	--	--	K09529|6e-06|zma:100284400|--|chaperone protein dnaJ 6; K09529 DnaJ homolog subfamily C member 9	--	--	--	--	--
Unigene022614	--	--	--	--	--	--	--	--	hypothetical protein AALP_AA1G270600 [Arabis alpina]
Unigene035015	--	--	--	--	--	--	--	Leucine-rich repeat extensin-like protein 3 OS=Arabidopsis thaliana OX=3702 GN=LRX3 PE=1 SV=1	hypothetical protein JCGZ_10417 [Jatropha curcas]
Unigene032960	--	--	--	--	[IOT]	--	Lipase (class 3)	--	hypothetical protein EUGRSUZ_B01530 [Eucalyptus grandis]
Unigene030951	--	--	--	--	--	--	--	pEARLI1-like lipid transfer protein 1 OS=Arabidopsis thaliana OX=3702 GN=AZI1 PE=1 SV=1	PREDICTED: 14 kDa proline-rich protein DC2.15 [Vitis vinifera]
Unigene011775	--	--	--	--	--	--	--	--	PREDICTED: pentatricopeptide repeat-containing protein At1g77360, mitochondrial-like [Nelumbo nucifera]
Unigene043730	[J]	Translation, ribosomal structure and biogenesis	Molecular Function: structural constituent of ribosome (GO:0003735);; Cellular Component: ribosome (GO:0005840);; Biological Process: translation (GO:0006412);;	--	[J]	Translation, ribosomal structure and biogenesis	Ribosomal proteins 50S-L18Ae/60S-L20/60S-L18A	60S ribosomal protein L18a-2 OS=Arabidopsis thaliana OX=3702 GN=RPL18AB PE=1 SV=2	60S ribosomal protein L18a-1 [Populus trichocarpa]
Unigene000074	[P]	Inorganic ion transport and metabolism	Cellular Component: membrane (GO:0016020);; Biological Process: transport (GO:0044765);;	--	[P]	Inorganic ion transport and metabolism	Voltage gated chloride channel	Chloride channel protein CLC-c OS=Arabidopsis thaliana OX=3702 GN=CLC-C PE=1 SV=1	hypothetical protein ZEAMMB73_926410 [Zea mays]
Unigene047346	--	--	--	--	--	--	LURP-one-related;; LURP-one-related;; LURP-one-related	Protein LURP-one-related 12 OS=Arabidopsis thaliana OX=3702 GN=At3g15810 PE=2 SV=1	unnamed protein product [Coffea canephora]
Unigene017155	[P]	Inorganic ion transport and metabolism	Molecular Function: transporter activity (GO:0005215);; Molecular Function: ATP binding (GO:0005524);; Biological Process: transport (GO:0006810);; Biological Process: metabolic process (GO:0008152);; Cellular Component: chloroplast envelope (GO:0009941);; Cellular Component: membrane (GO:0016020);; Molecular Function: ATPase activity (GO:0016887);;	--	[Q]	Secondary metabolites biosynthesis, transport and catabolism	--	ABC transporter I family member 11, chloroplastic OS=Arabidopsis thaliana OX=3702 GN=ABCI11 PE=2 SV=1	PREDICTED: ABC transporter I family member 11, chloroplastic isoform X2 [Cucumis sativus]
Unigene021930	[KE]	--	Molecular Function: catalytic activity (GO:0003824);;	--	[E]	Amino acid transport and metabolism	--	--	conserved hypothetical protein [Pyrenophora tritici-repentis Pt-1C-BFP]
Unigene009927	[S]	Function unknown	Biological Process: mRNA splicing, via spliceosome (GO:0000398);; Biological Process: RNA methylation (GO:0001510);; Molecular Function: RNA binding (GO:0003723);; Cellular Component: nucleolus (GO:0005730);; Cellular Component: cytosol (GO:0005829);; Cellular Component: chloroplast (GO:0009507);; Cellular Component: Cajal body (GO:0015030);; Cellular Component: viral nucleocapsid (GO:0019013);; …	--	[A]	RNA processing and modification	Leucine-rich repeat;; Leucine rich repeat;; Leucine Rich repeats (2 copies)	U2 small nuclear ribonucleoprotein A&apos; OS=Arabidopsis thaliana OX=3702 GN=At1g09760 PE=2 SV=2	PREDICTED: U2 small nuclear ribonucleoprotein A&apos; isoform X1 [Nelumbo nucifera]
Unigene014037	--	--	--	--	--	--	--	--	calcium-dependent phospholipid-binding copine family protein [Medicago truncatula]
Unigene016489	--	--	--	--	--	--	--	QWRF motif-containing protein 9 OS=Arabidopsis thaliana OX=3702 GN=QWRF9 PE=3 SV=2	hypothetical protein AALP_AA3G225000 [Arabis alpina]
Unigene014051	--	--	--	--	--	--	--	Protein EDS1L OS=Arabidopsis thaliana OX=3702 GN=EDS1 PE=1 SV=1	PREDICTED: lipase-like PAD4 [Vitis vinifera]
Unigene039754	--	--	Biological Process: dephosphorylation (GO:0016311);; Molecular Function: phosphatase activity (GO:0016791);;	--	[R]	General function prediction only	Acid Phosphatase	--	hypothetical protein SETTUDRAFT_84686 [Setosphaeria turcica Et28A]
Unigene007150	--	--	--	--	--	--	--	--	PREDICTED: UDP-D-xylose:L-fucose alpha-1,3-D-xylosyltransferase 2-like [Phoenix dactylifera]
Unigene039351	--	--	--	K01802|1e-22|osa:4329388|--|Os02g0491400; K01802 peptidylprolyl isomerase [EC:5.2.1.8]	[O]	Posttranslational modification, protein turnover, chaperones	--	Peptidyl-prolyl cis-trans isomerase FKBP62 OS=Arabidopsis thaliana OX=3702 GN=FKBP62 PE=1 SV=2	PREDICTED: peptidyl-prolyl cis-trans isomerase FKBP62-like [Pyrus x bretschneideri]
Unigene023471	--	--	Molecular Function: catalytic activity (GO:0003824);;	--	--	--	--	Glucan endo-1,3-beta-glucosidase 5 OS=Arabidopsis thaliana OX=3702 GN=At4g31140 PE=1 SV=1	PREDICTED: glucan endo-1,3-beta-glucosidase 6-like isoform X2 [Populus euphratica]
Unigene038167	--	--	--	--	--	--	--	--	hypothetical protein VITISV_042532 [Vitis vinifera]
Unigene022903	--	--	--	K05283|8e-24|sbi:SORBI_01g034020|PIGW;EC:2.3.-.-|hypothetical protein; K05283 phosphatidylinositol glycan, class W [EC:2.3.-.-]	[S]	Function unknown	--	Uncharacterized protein At4g17910 OS=Arabidopsis thaliana OX=3702 GN=At4g17910 PE=2 SV=2	PREDICTED: uncharacterized protein LOC100273831 isoform X2 [Zea mays]
Unigene006728	--	--	--	--	--	--	--	--	F-box/LRR-repeat protein [Morus notabilis]
Unigene046269	--	--	--	--	--	--	--	Abscisic acid and environmental stress-inducible protein OS=Medicago sativa subsp. falcata OX=3878 PE=2 SV=1	Similar to Protein argonaute 10; acc. no. Q9XGW1 [Pyronema omphalodes CBS 100304]
Unigene022960	[K]	Transcription	Molecular Function: DNA binding (GO:0003677);; Molecular Function: DNA-directed 5'-3' RNA polymerase activity (GO:0003899);; Biological Process: transcription, DNA-templated (GO:0006351);; Molecular Function: protein dimerization activity (GO:0046983);;	K03008|2e-50|vvi:100259467|RPB11, POLR2J;RPB11, POLR2J|hypothetical protein LOC100259467; K03008 DNA-directed RNA polymerase II subunit RPB11	[K]	Transcription	RNA polymerase Rpb3/Rpb11 dimerisation domain;; RNA polymerase Rpb3/Rpb11 dimerisation domain	DNA-directed RNA polymerases II, IV and V subunit 11 OS=Arabidopsis thaliana OX=3702 GN=NRPB11 PE=1 SV=1	PREDICTED: DNA-directed RNA polymerases II, IV and V subunit 11 [Glycine max]
Unigene011857	[G]	Carbohydrate transport and metabolism	Molecular Function: transferase activity, transferring glycosyl groups (GO:0016757);;	K00688|1e-151|cme:CMD184C|PYG, glgP;EC:2.4.1.1|glycogen phosphorylase; K00688 starch phosphorylase [EC:2.4.1.1]	[G]	Carbohydrate transport and metabolism	Carbohydrate phosphorylase;; Carbohydrate phosphorylase;; Carbohydrate phosphorylase;; Carbohydrate phosphorylase	Alpha-glucan phosphorylase, H isozyme OS=Solanum tuberosum OX=4113 PE=1 SV=1	glycosyltransferase family 35 protein [Bipolaris zeicola 26-R-13]
Unigene001455	[C]	Energy production and conversion	--	K00411|2e-29|ppp:PHYPADRAFT_65902|UQCRFS1, RIP1, petA;EC:1.10.2.2|hypothetical protein; K00411 ubiquinol-cytochrome c reductase iron-sulfur subunit [EC:1.10.2.2]	[C]	Energy production and conversion	Rieske [2Fe-2S] domain	Cytochrome b-c1 complex subunit Rieske-4, mitochondrial OS=Nicotiana tabacum OX=4097 PE=2 SV=1	hypothetical protein TREMEDRAFT_43002 [Tremella mesenterica DSM 1558]
Unigene013465	--	--	Molecular Function: protein serine/threonine kinase activity (GO:0004674);; Molecular Function: protein tyrosine kinase activity (GO:0004713);; Molecular Function: ATP binding (GO:0005524);; Biological Process: protein phosphorylation (GO:0006468);;	K03083|5e-30|osa:4326720|GSK3B;EC:2.7.11.26|Os01g0296100; K03083 glycogen synthase kinase 3 beta [EC:2.7.11.26]	[G]	Carbohydrate transport and metabolism	--	Shaggy-related protein kinase alpha OS=Arabidopsis thaliana OX=3702 GN=ASK1 PE=1 SV=3	PREDICTED: glycogen synthase kinase-3 homolog MsK-1-like [Oryza brachyantha]
Unigene001926	--	--	--	--	--	--	--	Probable methyltransferase At1g27930 OS=Arabidopsis thaliana OX=3702 GN=At1g27930 PE=1 SV=1	PREDICTED: glucuronoxylan 4-O-methyltransferase 1 [Tarenaya hassleriana]
Unigene000339	--	--	--	K03039|2e-13|vvi:100252379|PSMD13, RPN9;PSMD13, RPN9|hypothetical protein LOC100252379; K03039 26S proteasome regulatory subunit N9	[O]	Posttranslational modification, protein turnover, chaperones	--	26S proteasome non-ATPase regulatory subunit 13 homolog A OS=Arabidopsis thaliana OX=3702 GN=RPN9A PE=1 SV=1	PREDICTED: 26S proteasome non-ATPase regulatory subunit 13 homolog A [Vitis vinifera]
Unigene009240	--	--	--	--	[B]	Chromatin structure and dynamics	--	Histone-lysine N-methyltransferase ATXR4 OS=Arabidopsis thaliana OX=3702 GN=ATXR4 PE=2 SV=2	PREDICTED: histone-lysine N-methyltransferase ATXR4 [Prunus mume]
Unigene042463	--	--	--	--	--	--	--	--	PREDICTED: uncharacterized protein LOC104098235 [Nicotiana tomentosiformis]
Unigene016650	--	--	--	--	[T]	Signal transduction mechanisms	--	Extensin OS=Zea mays OX=4577 GN=HRGP PE=2 SV=1	hypothetical protein PTT_14682 [Pyrenophora teres f. teres 0-1]
Unigene011119	--	--	Biological Process: glycerophospholipid metabolic process (GO:0006650);; Biological Process: phospholipid biosynthetic process (GO:0008654);; Cellular Component: plastid (GO:0009536);; Molecular Function: transferase activity (GO:0016740);;	K00630|7e-67|sbi:SORBI_01g027910|ATS1;EC:2.3.1.15|hypothetical protein; K00630 glycerol-3-phosphate O-acyltransferase [EC:2.3.1.15]	--	--	Glycerol-3-phosphate acyltransferase N-terminal	Glycerol-3-phosphate acyltransferase, chloroplastic OS=Carthamus tinctorius OX=4222 PE=2 SV=1	Phospholipid/glycerol acyltransferase family protein isoform 1 [Theobroma cacao]
Unigene050056	--	--	Molecular Function: DNA binding (GO:0003677);; Molecular Function: transcription factor activity, sequence-specific DNA binding (GO:0003700);; Cellular Component: nucleus (GO:0005634);; Biological Process: regulation of transcription, DNA-templated (GO:0006355);; Molecular Function: protein dimerization activity (GO:0046983);;	--	--	--	--	Transcription factor bHLH123 OS=Arabidopsis thaliana OX=3702 GN=BHLH123 PE=1 SV=1	PREDICTED: LOW QUALITY PROTEIN: transcription factor bHLH123-like [Sesamum indicum]
Unigene022888	[Z]	Cytoskeleton	--	K11673|7e-96|vvi:100254451|--|hypothetical protein LOC100254451; K11673 actin-related protein 8	[Z]	Cytoskeleton	--	Actin-related protein 9 OS=Oryza sativa subsp. japonica OX=39947 GN=ARP9 PE=2 SV=1	PREDICTED: actin-related protein 9 [Nelumbo nucifera]
Unigene017893	--	--	--	--	--	--	--	--	hypothetical protein CICLE_v10008629mg [Citrus clementina]
Unigene021907	--	--	--	K00122|3e-25|vvi:100261093|FDH;EC:1.2.1.2|hypothetical protein LOC100261093; K00122 formate dehydrogenase [EC:1.2.1.2]	[C]	Energy production and conversion	--	Formate dehydrogenase, mitochondrial OS=Solanum tuberosum OX=4113 GN=FDH1 PE=1 SV=2	formate dehydrogenase [Lotus japonicus]
Unigene022588	[O]	Posttranslational modification, protein turnover, chaperones	Cellular Component: mitochondrion (GO:0005739);;	--	[C]	Energy production and conversion	C-terminal region of band_7	--	PREDICTED: stomatin-like protein 2, mitochondrial-like [Cicer arietinum]
Unigene021525	[H]	Coenzyme transport and metabolism	Molecular Function: prenyltransferase activity (GO:0004659);; Biological Process: cellular amino acid metabolic process (GO:0006520);; Biological Process: fatty acid metabolic process (GO:0006631);; Biological Process: cellular aromatic compound metabolic process (GO:0006725);; Biological Process: coenzyme metabolic process (GO:0006732);; Biological Process: sulfur compound metabolic process (GO:…	K09833|1e-107|vvi:100232967|HPT, HGGT, ubiA;EC:2.5.1.115 2.5.1.116|HGGT; homogentisate geranylgeranyl transferase; K09833 homogenitisate phytyltransferase	--	--	UbiA prenyltransferase family	Coumarin 8-geranyltransferase 1b, chloroplastic OS=Citrus limon OX=2708 GN=Cl-PT1b PE=1 SV=1	PREDICTED: homogentisate geranylgeranyltransferase, chloroplastic-like isoform X1 [Elaeis guineensis]
Unigene050091	--	--	--	--	[S]	Function unknown	--	U-box domain-containing protein 15 OS=Arabidopsis thaliana OX=3702 GN=PUB15 PE=2 SV=2	hypothetical protein PRUPE_ppa002735mg [Prunus persica]
Unigene031976	[J]	Translation, ribosomal structure and biogenesis	--	K02896|1e-43|vvi:100250021|RP-L24e, RPL24;RP-L24e, RPL24|hypothetical protein LOC100250021; K02896 large subunit ribosomal protein L24e	[J]	Translation, ribosomal structure and biogenesis	Ribosomal protein L24e;; Ribosomal protein L24e	Probable ribosome biogenesis protein RLP24 OS=Arabidopsis thaliana OX=3702 GN=At2g44860 PE=1 SV=1	PREDICTED: probable ribosome biogenesis protein RLP24 [Vitis vinifera]
Unigene039231	--	--	--	--	[U]	Intracellular trafficking, secretion, and vesicular transport	Exocyst complex component Sec3	Exocyst complex component SEC3A OS=Arabidopsis thaliana OX=3702 GN=SEC3A PE=1 SV=1	Exocyst complex component SEC3A -like protein [Gossypium arboreum]
Unigene018097	--	--	--	--	[K]	Transcription	--	GATA transcription factor 15 OS=Arabidopsis thaliana OX=3702 GN=GATA15 PE=2 SV=2	PREDICTED: GATA transcription factor 16-like [Nelumbo nucifera]
Unigene011754	--	--	--	--	--	--	--	S-norcoclaurine synthase 1 OS=Papaver somniferum OX=3469 GN=NCS1 PE=1 SV=1	PREDICTED: S-norcoclaurine synthase-like [Nelumbo nucifera]
Unigene028607	--	--	--	--	--	--	--	36.4 kDa proline-rich protein OS=Solanum lycopersicum OX=4081 GN=TPRP-F1 PE=2 SV=1	PREDICTED: leucine-rich repeat extensin-like protein 5 [Nelumbo nucifera]
Unigene015033	--	--	Biological Process: amino acid transmembrane transport (GO:0003333);; Cellular Component: vacuole (GO:0005773);; Cellular Component: chloroplast outer membrane (GO:0009707);; Molecular Function: amino acid transmembrane transporter activity (GO:0015171);; Molecular Function: porin activity (GO:0015288);; Cellular Component: etioplast membrane (GO:0034426);; Biological Process: defense response to…	--	--	--	Tim17/Tim22/Tim23/Pmp24 family	Outer envelope pore protein 16, chloroplastic OS=Pisum sativum OX=3888 GN=OEP16 PE=1 SV=1	PREDICTED: outer envelope pore protein 16, chloroplastic [Cucumis melo]
Unigene046956	--	--	--	K00899|3e-26|vvi:100242426|mtnK;EC:2.7.1.100|hypothetical protein LOC100242426	--	--	--	Methylthioribose kinase 2 OS=Oryza sativa subsp. japonica OX=39947 GN=MTK2 PE=2 SV=1	hypothetical protein B456_008G022500 [Gossypium raimondii]
Unigene024558	[R]	General function prediction only	Cellular Component: endoplasmic reticulum (GO:0005783);; Biological Process: regulation of mitotic cell cycle (GO:0007346);; Cellular Component: cytoplasmic vesicle (GO:0016023);; Molecular Function: hydrolase activity, acting on carbon-nitrogen (but not peptide) bonds, in cyclic amides (GO:0016812);; Biological Process: histidine catabolic process to glutamate and formamide (GO:0019556);; Cellul…	K07047|1e-112|vvi:100244583|--|hypothetical protein LOC100244583; K07047	--	--	Amidohydrolase family;; Amidohydrolase family;; Amidohydrolase family	--	hypothetical protein EUGRSUZ_G03235 [Eucalyptus grandis]
Unigene010933	--	--	--	--	--	--	--	--	unnamed protein product [Blastocystis hominis]
Unigene008469	[G]	Carbohydrate transport and metabolism	Biological Process: maltose metabolic process (GO:0000023);; Biological Process: trehalose biosynthetic process (GO:0005992);; Molecular Function: transferase activity, transferring glycosyl groups (GO:0016757);; Biological Process: starch biosynthetic process (GO:0019252);; Biological Process: positive regulation of catalytic activity (GO:0043085);;	--	[G]	Carbohydrate transport and metabolism	Glycosyltransferase family 20;; Glycosyltransferase family 20;; Glycosyltransferase family 20;; Trehalose-phosphatase	Alpha,alpha-trehalose-phosphate synthase [UDP-forming] 5 OS=Arabidopsis thaliana OX=3702 GN=TPS5 PE=1 SV=2	PREDICTED: probable alpha,alpha-trehalose-phosphate synthase [UDP-forming] 9 [Cucumis sativus]
Unigene018211	--	--	Molecular Function: peptidase activity (GO:0008233);;	--	[O]	Posttranslational modification, protein turnover, chaperones	Xylanase inhibitor C-terminal;; Xylanase inhibitor N-terminal;; Xylanase inhibitor N-terminal;; Eukaryotic aspartyl protease	Protein ASPARTIC PROTEASE IN GUARD CELL 2 OS=Arabidopsis thaliana OX=3702 GN=ASPG2 PE=2 SV=1	Aspartic proteinase nepenthesin-1, putative [Theobroma cacao]
Unigene000441	[J]	Translation, ribosomal structure and biogenesis	Molecular Function: translation initiation factor activity (GO:0003743);; Molecular Function: GTPase activity (GO:0003924);; Molecular Function: GTP binding (GO:0005525);; Biological Process: translational initiation (GO:0006413);; Cellular Component: chloroplast stroma (GO:0009570);; Biological Process: chloroplast relocation (GO:0009902);; Cellular Component: chloroplast envelope (GO:0009941);;…	K02519|0.0|pop:POPTR_232591|--|hypothetical protein; K02519 translation initiation factor IF-2	[J]	Translation, ribosomal structure and biogenesis	Translation-initiation factor 2;; Elongation factor Tu domain 2;; Elongation factor Tu GTP binding domain;; 50S ribosome-binding GTPase;; Translation initiation factor IF-2, N-terminal region	Translation initiation factor IF-2, chloroplastic OS=Phaseolus vulgaris OX=3885 GN=IF2CP PE=2 SV=1	PREDICTED: translation initiation factor IF-2, chloroplastic-like isoform X1 [Eucalyptus grandis]
Unigene016311	--	--	--	--	[S]	Function unknown	Leucine rich repeat;; Leucine Rich repeats (2 copies);; Leucine Rich Repeat;; Leucine rich repeat;; Leucine Rich repeats (2 copies);; Leucine rich repeat;; Leucine Rich repeats (2 copies)	Plant intracellular Ras-group-related LRR protein 6 OS=Oryza sativa subsp. japonica OX=39947 GN=IRL6 PE=2 SV=1	PREDICTED: plant intracellular Ras-group-related LRR protein 6 isoform X1 [Vitis vinifera]
Unigene029724	--	--	--	--	[U]	Intracellular trafficking, secretion, and vesicular transport	--	Transmembrane 9 superfamily member 2 OS=Arabidopsis thaliana OX=3702 GN=TMN2 PE=2 SV=1	Putative phagocytic receptor 1b [Morus notabilis]
Unigene043541	--	--	--	--	--	--	--	Protein LURP-one-related 12 OS=Arabidopsis thaliana OX=3702 GN=At3g15810 PE=2 SV=1	PREDICTED: protein LURP-one-related 5-like [Prunus mume]
Unigene036827	[C]	Energy production and conversion	Cellular Component: cell part (GO:0044464);; Biological Process: biological_process (GO:0044699);;	K02111|1e-26|pop:Poptr_cp005|ATPF1A, atpA;EC:3.6.3.14|atpA; ATP synthase CF1 alpha subunit (EC:3.6.3.14); K02111 F-type H+-transporting ATPase subunit alpha [EC:3.6.3.14]	[C]	Energy production and conversion	--	ATP synthase subunit alpha, chloroplastic OS=Ranunculus macranthus OX=334596 GN=atpA PE=3 SV=1	ATP synthase alpha chain (chloroplast) [Hemiphylacus alatostylus]
Unigene042792	--	--	--	K00771|4e-41|pop:POPTR_720100|XYLT;EC:2.4.2.26|hypothetical protein; K00771 protein xylosyltransferase [EC:2.4.2.26]	[G]	Carbohydrate transport and metabolism	--	Beta-glucuronosyltransferase GlcAT14C OS=Arabidopsis thaliana OX=3702 GN=GLCAT14C PE=2 SV=1	PREDICTED: xylosyltransferase sqv-6-like isoform X2 [Nelumbo nucifera]
Unigene035938	--	--	Molecular Function: catalytic activity (GO:0003824);; Biological Process: cellular metabolic process (GO:0044237);; Cellular Component: cell part (GO:0044464);;	--	[T]	Signal transduction mechanisms	--	Adenylylsulfatase HINT1 OS=Arabidopsis thaliana OX=3702 GN=HINT1 PE=1 SV=1	HIS triad family protein 3 [Theobroma cacao]
Unigene036442	[IQ]	--	Molecular Function: acetate-CoA ligase activity (GO:0003987);; Cellular Component: peroxisome (GO:0005777);; Biological Process: acetate metabolic process (GO:0006083);; Biological Process: glyoxylate cycle (GO:0006097);; Biological Process: butyrate metabolic process (GO:0019605);; Molecular Function: butyrate-CoA ligase activity (GO:0047760);;	--	[I]	Lipid transport and metabolism	AMP-binding enzyme	Acetate/butyrate--CoA ligase AAE7, peroxisomal OS=Arabidopsis thaliana OX=3702 GN=AAE7 PE=1 SV=1	PREDICTED: acetate/butyrate--CoA ligase AAE7, peroxisomal-like [Nelumbo nucifera]
Unigene004929	--	--	--	--	--	--	--	--	PREDICTED: uncharacterized protein LOC105061252 [Elaeis guineensis]
Unigene048021	[RTKL]	--	Biological Process: cellular process (GO:0009987);;	--	[T]	Signal transduction mechanisms	--	--	CMGC/SRPK protein kinase, variant [Microbotryum violaceum p1A1 Lamole]
Unigene012362	--	--	Cellular Component: intracellular membrane-bounded organelle (GO:0043231);; Cellular Component: cytoplasmic part (GO:0044444);;	--	[S]	Function unknown	Vitamin B6 photo-protection and homoeostasis	Protein root UVB sensitive 2, chloroplastic OS=Arabidopsis thaliana OX=3702 GN=RUS2 PE=1 SV=2	PREDICTED: protein root UVB sensitive 2, chloroplastic isoform X1 [Nelumbo nucifera]
Unigene000516	[RTKL]	--	Molecular Function: nucleotide binding (GO:0000166);; Molecular Function: protein kinase activity (GO:0004672);; Biological Process: transcription, DNA-templated (GO:0006351);; Biological Process: cellular protein modification process (GO:0006464);; Biological Process: signal transduction (GO:0007165);; Biological Process: response to light stimulus (GO:0009416);; Molecular Function: photorecepto…	--	--	--	--	Phototropin-2 OS=Oryza sativa subsp. japonica OX=39947 GN=PHOT2 PE=1 SV=1	PREDICTED: phototropin-2 [Musa acuminata subsp. malaccensis]
Unigene043573	--	--	--	--	--	--	--	--	hypothetical protein POPTR_0001s45760g [Populus trichocarpa]
Unigene031713	--	--	--	--	--	--	--	--	PREDICTED: uncharacterized protein LOC103963557 [Pyrus x bretschneideri]
Unigene001190	[IQR]	--	--	--	[R]	General function prediction only	short chain dehydrogenase;; Enoyl-(Acyl carrier protein) reductase;; KR domain	3-oxoacyl-[acyl-carrier-protein] reductase 3, chloroplastic OS=Brassica napus OX=3708 GN=bkr3 PE=2 SV=1	hypothetical protein CISIN_1g023885mg [Citrus sinensis]
Unigene016792	--	--	Molecular Function: nucleic acid binding (GO:0003676);; Molecular Function: zinc ion binding (GO:0008270);;	K12848|1e-44|pop:POPTR_729449|SNU23;SNU23|hypothetical protein; K12848 U4/U6.U5 tri-snRNP component SNU23	[R]	General function prediction only	--	--	hypothetical protein POPTR_0013s01160g [Populus trichocarpa]
Unigene028168	[R]	General function prediction only	--	--	[TU]	--	--	Ras-related protein RABD2a OS=Arabidopsis thaliana OX=3702 GN=RABD2A PE=1 SV=3	GTP-binding family protein [Populus trichocarpa]
Unigene004152	--	--	--	--	[R]	General function prediction only	PPR repeat	Pentatricopeptide repeat-containing protein At1g60770 OS=Arabidopsis thaliana OX=3702 GN=At1g60770 PE=2 SV=1	hypothetical protein CISIN_1g011226mg [Citrus sinensis]
Unigene020290	[J]	Translation, ribosomal structure and biogenesis	Molecular Function: ATP binding (GO:0005524);; Molecular Function: GTP binding (GO:0005525);; Biological Process: heme biosynthetic process (GO:0006783);; Cellular Component: chloroplast stroma (GO:0009570);; Molecular Function: ATPase activity (GO:0016887);; Molecular Function: ribosome binding (GO:0043022);; Molecular Function: ribosomal large subunit binding (GO:0043023);;	K06942|1e-111|vvi:100262744|--|hypothetical protein LOC100262744; K06942	[R]	General function prediction only	50S ribosome-binding GTPase;; Ferrous iron transport protein B	Obg-like ATPase 1 OS=Oryza sativa subsp. japonica OX=39947 GN=YchF1 PE=1 SV=1	hypothetical protein CICLE_v10020166mg [Citrus clementina]
Unigene008208	--	--	--	--	[R]	General function prediction only	PPR repeat family;; PPR repeat;; PPR repeat;; PPR repeat;; PPR repeat family;; Pentatricopeptide repeat domain;; PPR repeat;; PPR repeat family;; PPR repeat;; PPR repeat	Pentatricopeptide repeat-containing protein At2g13600 OS=Arabidopsis thaliana OX=3702 GN=PCMP-E76 PE=3 SV=1	hypothetical protein B456_005G014400 [Gossypium raimondii]
Unigene019351	--	--	Molecular Function: kinase activity (GO:0016301);;	K08819|1e-26|rcu:RCOM_1429130|--|Serine/threonine-protein kinase cdk9, putative (EC:2.7.11.23); K08819 Cdc2-related kinase, arginine/serine-rich [EC:2.7.11.22]	[D]	Cell cycle control, cell division, chromosome partitioning	--	Probable serine/threonine-protein kinase At1g54610 OS=Arabidopsis thaliana OX=3702 GN=At1g54610 PE=1 SV=1	hypothetical protein CISIN_1g0110411mg, partial [Citrus sinensis]
Unigene001419	--	--	--	--	--	--	--	--	PREDICTED: uncharacterized protein LOC103715520 isoform X3 [Phoenix dactylifera]
Unigene019899	--	--	Molecular Function: formate-tetrahydrofolate ligase activity (GO:0004329);; Molecular Function: methylenetetrahydrofolate dehydrogenase (NADP+) activity (GO:0004488);; Molecular Function: urate oxidase activity (GO:0004846);; Molecular Function: ATP binding (GO:0005524);; Biological Process: purine nucleobase metabolic process (GO:0006144);; Biological Process: folic acid-containing compound bios…	--	--	--	--	Sulfated surface glycoprotein 185 OS=Volvox carteri OX=3067 PE=1 SV=1	hypothetical protein EMIHUDRAFT_311627 [Emiliania huxleyi CCMP1516]
Unigene010769	[M]	Cell wall/membrane/envelope biogenesis	Molecular Function: transferase activity (GO:0016740);;	--	[R]	General function prediction only	MraW methylase family;; MraW methylase family	--	PREDICTED: probable methyltransferase-like protein 15 isoform X1 [Nelumbo nucifera]
Unigene041229	--	--	--	K01673|4e-15|rcu:RCOM_0528440|cynT, can;EC:4.2.1.1|carbonic anhydrase, putative (EC:4.2.1.1); K01673 carbonic anhydrase [EC:4.2.1.1]	[P]	Inorganic ion transport and metabolism	--	Carbonic anhydrase, chloroplastic OS=Spinacia oleracea OX=3562 PE=1 SV=2	PREDICTED: carbonic anhydrase 2-like isoform X1 [Populus euphratica]
Unigene004539	[M]	Cell wall/membrane/envelope biogenesis	Biological Process: metabolic process (GO:0008152);; Cellular Component: membrane (GO:0016020);; Molecular Function: transferase activity (GO:0016740);;	--	--	--	Phospho-N-acetylmuramoyl-pentapeptide-transferase signature 1	Phospho-N-acetylmuramoyl-pentapeptide-transferase homolog OS=Arabidopsis thaliana OX=3702 GN=ATTRANS 11 PE=2 SV=3	hypothetical protein CISIN_1g010483mg [Citrus sinensis]
Unigene036694	[P]	Inorganic ion transport and metabolism	Molecular Function: carbonate dehydratase activity (GO:0004089);; Biological Process: one-carbon metabolic process (GO:0006730);; Molecular Function: zinc ion binding (GO:0008270);;	K01674|1e-80|rcu:RCOM_0544460|cah;EC:4.2.1.1|carbonic anhydrase, putative (EC:4.2.1.1); K01674 carbonic anhydrase [EC:4.2.1.1]	[R]	General function prediction only	Eukaryotic-type carbonic anhydrase	Alpha carbonic anhydrase 7 OS=Arabidopsis thaliana OX=3702 GN=ACA7 PE=2 SV=1	PREDICTED: alpha carbonic anhydrase 7-like [Jatropha curcas]
Unigene008484	--	--	Cellular Component: mitochondrion (GO:0005739);; Cellular Component: plastid (GO:0009536);; Cellular Component: cytoplasmic vesicle (GO:0016023);;	--	[P]	Inorganic ion transport and metabolism	EF hand	Calcium uptake protein, mitochondrial OS=Arabidopsis thaliana OX=3702 GN=MICU PE=2 SV=1	predicted protein [Hordeum vulgare subsp. vulgare]
Unigene036476	[Z]	Cytoskeleton	Molecular Function: ion binding (GO:0043167);;	--	[Z]	Cytoskeleton	--	Kinesin-like protein KIN-7K, chloroplastic OS=Oryza sativa subsp. japonica OX=39947 GN=KIN7K PE=2 SV=2	PREDICTED: kinesin heavy chain isoform 5C isoform X1 [Nelumbo nucifera]
Unigene009242	--	--	Cellular Component: cytosol (GO:0005829);; Biological Process: intracellular protein transport (GO:0006886);; Biological Process: Golgi organization (GO:0007030);; Biological Process: embryo development ending in seed dormancy (GO:0009793);; Biological Process: meristem structural organization (GO:0009933);; Biological Process: shoot system morphogenesis (GO:0010016);; Biological Process: cell gr…	--	[S]	Function unknown	--	--	embryo yellow protein, partial [Aquilegia coerulea]
Unigene048148	--	--	Biological Process: cellular bud site selection (GO:0000282);; Cellular Component: endoplasmic reticulum (GO:0005783);; Cellular Component: cellular bud neck (GO:0005935);; Biological Process: termination of G-protein coupled receptor signaling pathway (GO:0038032);;	--	--	--	--	--	hypothetical protein COCMIDRAFT_40658 [Bipolaris oryzae ATCC 44560]
Unigene039238	[G]	Carbohydrate transport and metabolism	Molecular Function: hydrolase activity, hydrolyzing O-glycosyl compounds (GO:0004553);; Biological Process: carbohydrate metabolic process (GO:0005975);;	K19355|3e-97|osa:4326178|MAN;EC:3.2.1.78|Os01g0746700	--	--	Cellulase (glycosyl hydrolase family 5)	Mannan endo-1,4-beta-mannosidase 2 OS=Oryza sativa subsp. japonica OX=39947 GN=MAN2 PE=2 SV=2	hypothetical protein B456_013G075700 [Gossypium raimondii]
Unigene001294	--	--	--	--	--	--	Domain of unknown function (DUF3527);; Domain of unknown function (DUF3527)	--	PREDICTED: uncharacterized protein LOC104600962 [Nelumbo nucifera]
Unigene021413	--	--	--	--	--	--	--	--	PREDICTED: F-box protein At5g49610 [Vitis vinifera]
Unigene048274	[L]	Replication, recombination and repair	--	--	[R]	General function prediction only	--	RNA-directed DNA polymerase homolog OS=Oenothera berteroana OX=3950 PE=4 SV=1	F15O4.13 [Arabidopsis thaliana]
Unigene017800	[R]	General function prediction only	--	--	[R]	General function prediction only	--	Probable inactive purple acid phosphatase 29 OS=Arabidopsis thaliana OX=3702 GN=PAP29 PE=2 SV=1	PREDICTED: probable inactive purple acid phosphatase 29 [Brassica rapa]
Unigene047341	[M]	Cell wall/membrane/envelope biogenesis	Biological Process: metabolic process (GO:0008152);; Cellular Component: plastid (GO:0009536);; Molecular Function: hydrolase activity (GO:0016787);; Molecular Function: transmembrane transporter activity (GO:0022857);; Biological Process: transmembrane transport (GO:0055085);;	--	--	--	--	Leucine-rich repeat extensin-like protein 6 OS=Arabidopsis thaliana OX=3702 GN=LRX6 PE=2 SV=1	hypothetical protein EMIHUDRAFT_368640 [Emiliania huxleyi CCMP1516]
Unigene038244	--	--	--	--	--	--	--	Non-specific lipid-transfer protein OS=Helianthus annuus OX=4232 PE=3 SV=1	lipid transfer protein [Castanea sativa]
Unigene021568	--	--	Biological Process: response to organic substance (GO:0010033);; Biological Process: primary metabolic process (GO:0044238);; Biological Process: cellular macromolecule metabolic process (GO:0044260);; Biological Process: cellular process (GO:0044763);; Biological Process: regulation of cellular process (GO:0050794);;	--	--	--	TCP family transcription factor	Transcription factor TCP23 OS=Arabidopsis thaliana OX=3702 GN=TCP23 PE=1 SV=1	PREDICTED: transcription factor TCP15-like isoform X1 [Nelumbo nucifera]
Unigene035283	--	--	Biological Process: proteolysis (GO:0006508);; Molecular Function: peptidase activity (GO:0008233);;	--	--	--	--	--	PREDICTED: uncharacterized membrane protein At1g16860 [Cucumis sativus]
Unigene029623	--	--	--	--	--	--	--	--	hypothetical protein MBR_04339, partial [Metarhizium brunneum ARSEF 3297]
Unigene048992	[J]	Translation, ribosomal structure and biogenesis	Cellular Component: intracellular part (GO:0044424);;	K03264|2e-51|rcu:RCOM_0280610|EIF6;EIF6|translation initiation factor, putative; K03264 translation initiation factor eIF-6	[J]	Translation, ribosomal structure and biogenesis	eIF-6 family	Eukaryotic translation initiation factor 6-2 OS=Arabidopsis thaliana OX=3702 GN=EIF6-2 PE=2 SV=1	hypothetical protein B456_011G234100 [Gossypium raimondii]
Unigene024486	--	--	Molecular Function: methyltransferase activity (GO:0008168);; Biological Process: metabolic process (GO:0044710);;	--	--	--	--	[Fructose-bisphosphate aldolase]-lysine N-methyltransferase, chloroplastic OS=Arabidopsis thaliana OX=3702 GN=LSMT-L PE=1 SV=1	PREDICTED: uncharacterized protein LOC104599142 [Nelumbo nucifera]
Unigene006124	--	--	--	K14207|8e-40|pop:POPTR_580719|SLC38A2, SNAT2;SLC38A2, SNAT2|amino acid transporter; K14207 solute carrier family 38 (sodium-coupled neutral amino acid transporter), member 2	[E]	Amino acid transport and metabolism	--	Amino acid transporter AVT6A OS=Arabidopsis thaliana OX=3702 GN=AVT6A PE=2 SV=1	PREDICTED: probable sodium-coupled neutral amino acid transporter 6 [Nelumbo nucifera]
Unigene005816	--	--	--	--	--	--	Protein of unknown function (DUF1230)	Protein CONSERVED IN THE GREEN LINEAGE AND DIATOMS 27, chloroplastic OS=Arabidopsis thaliana OX=3702 GN=CGLD27 PE=2 SV=1	PREDICTED: uncharacterized protein LOC104607887 [Nelumbo nucifera]
Unigene008856	[R]	General function prediction only	Biological Process: metabolic process (GO:0008152);;	--	[Q]	Secondary metabolites biosynthesis, transport and catabolism	short chain dehydrogenase;; short chain dehydrogenase;; Enoyl-(Acyl carrier protein) reductase	11-beta-hydroxysteroid dehydrogenase-like 2 OS=Arabidopsis thaliana OX=3702 GN=HSD2 PE=3 SV=1	PREDICTED: dehydrogenase/reductase SDR family member 7 isoform X2 [Nelumbo nucifera]
Unigene012399	--	--	Biological Process: cellular process (GO:0009987);; Molecular Function: metal ion binding (GO:0046872);; Biological Process: floral whorl development (GO:0048438);; Biological Process: floral organ formation (GO:0048449);; Biological Process: phyllome development (GO:0048827);;	--	--	--	--	--	PREDICTED: uncharacterized protein LOC104598202 [Nelumbo nucifera]
Unigene036600	--	--	--	--	--	--	--	Dirigent protein 1 OS=Arabidopsis thaliana OX=3702 GN=DIR1 PE=2 SV=1	PREDICTED: dirigent protein 22 [Vitis vinifera]
Unigene032423	--	--	Cellular Component: nucleus (GO:0005634);; Cellular Component: chloroplast (GO:0009507);; Biological Process: photosystem II assembly (GO:0010207);; Biological Process: mRNA modification (GO:0016556);; Cellular Component: photosynthetic membrane (GO:0034357);; Cellular Component: membrane part (GO:0044425);;	--	--	--	Protein of unknown function (DUF3464)	Protein PAM68, chloroplastic OS=Arabidopsis thaliana OX=3702 GN=PAM68 PE=1 SV=1	PREDICTED: protein PAM68, chloroplastic [Sesamum indicum]
Unigene025781	--	--	--	--	--	--	--	--	PREDICTED: GRF1-interacting factor 1-like [Glycine max]
Unigene018544	[K]	Transcription	Biological Process: regulation of transcription, DNA-templated (GO:0006355);; Molecular Function: sigma factor activity (GO:0016987);; Cellular Component: intracellular membrane-bounded organelle (GO:0043231);; Cellular Component: cytoplasmic part (GO:0044444);;	--	--	--	--	RNA polymerase sigma factor sigE, chloroplastic/mitochondrial OS=Arabidopsis thaliana OX=3702 GN=SIGE PE=1 SV=1	PREDICTED: RNA polymerase sigma factor sigE, chloroplastic/mitochondrial-like [Populus euphratica]
Unigene030182	--	--	Cellular Component: membrane (GO:0016020);; Molecular Function: transferase activity (GO:0016740);; Cellular Component: Golgi apparatus part (GO:0044431);; Biological Process: pectin biosynthetic process (GO:0045489);; Biological Process: system development (GO:0048731);;	--	--	--	Putative S-adenosyl-L-methionine-dependent methyltransferase;; Methyltransferase domain	Probable pectin methyltransferase QUA2 OS=Arabidopsis thaliana OX=3702 GN=QUA2 PE=1 SV=2	PREDICTED: probable pectin methyltransferase QUA2 isoform X2 [Phoenix dactylifera]
Unigene038043	--	--	Cellular Component: chloroplast (GO:0009507);; Biological Process: cellular metabolic process (GO:0044237);; Biological Process: primary metabolic process (GO:0044238);; Biological Process: metabolic process (GO:0044710);; Biological Process: cellular process (GO:0044763);; Biological Process: organic substance metabolic process (GO:0071704);;	--	[R]	General function prediction only	--	CBBY-like protein OS=Arabidopsis thaliana OX=3702 GN=CBBY PE=1 SV=1	hypothetical protein B456_006G270000 [Gossypium raimondii]
Unigene045739	--	--	Biological Process: biological_process (GO:0044699);;	K00430|2e-35|ath:AT4G21960|E1.11.1.7;EC:1.11.1.7|PRXR1; PRXR1; electron carrier/ heme binding / peroxidase; K00430 peroxidase [EC:1.11.1.7]	--	--	--	Peroxidase 42 OS=Arabidopsis thaliana OX=3702 GN=PER42 PE=1 SV=2	hypothetical protein CISIN_1g019129mg [Citrus sinensis]
Unigene023579	--	--	--	--	[K]	Transcription	--	SAC3 family protein A OS=Arabidopsis thaliana OX=3702 GN=SAC3A PE=1 SV=1	SAC3/GANP/Nin1/mts3/eIF-3 p25 family isoform 1 [Theobroma cacao]
Unigene038619	--	--	--	--	--	--	Eukaryotic aspartyl protease	--	RecName: Full=Aspartic protease PEP1; AltName: Full=Aspergillopepsin A; AltName: Full=Aspergillopepsin I; Flags: Precursor [Leptosphaeria maculans JN3]
Unigene024351	--	--	--	--	--	--	--	Beta-hordothionin OS=Hordeum vulgare OX=4513 GN=THI1.2 PE=1 SV=2	RecName: Full=Beta-hordothionin; Contains: RecName: Full=Beta-hordothionin; Contains: RecName: Full=Acidic protein; Flags: Precursor [Hordeum vulgare]
Unigene030956	--	--	--	--	--	--	--	Aldehyde dehydrogenase family 2 member B4, mitochondrial OS=Arabidopsis thaliana OX=3702 GN=ALDH2B4 PE=1 SV=1	PREDICTED: aldehyde dehydrogenase family 2 member B7, mitochondrial-like [Solanum lycopersicum]
Unigene005482	--	--	--	--	--	--	--	Putative disease resistance protein RGA1 OS=Solanum bulbocastanum OX=147425 GN=RGA1 PE=2 SV=2	PREDICTED: putative disease resistance protein RGA3 [Solanum lycopersicum]
Unigene027867	[P]	Inorganic ion transport and metabolism	Biological Process: cation transport (GO:0006812);; Cellular Component: intracellular membrane-bounded organelle (GO:0043231);; Cellular Component: cytoplasmic part (GO:0044444);; Biological Process: cellular process (GO:0044763);;	--	[P]	Inorganic ion transport and metabolism	Sodium/hydrogen exchanger family	Cation/H(+) antiporter 17 OS=Arabidopsis thaliana OX=3702 GN=CHX17 PE=1 SV=1	hypothetical protein CISIN_1g0036452mg, partial [Citrus sinensis]
Unigene004507	--	--	Biological Process: negative regulation of gene expression (GO:0010629);; Biological Process: RNA metabolic process (GO:0016070);; Biological Process: regulation of gene expression, epigenetic (GO:0040029);; Biological Process: cellular process (GO:0044763);; Biological Process: regulation of cellular process (GO:0050794);; Biological Process: response to stimulus (GO:0050896);;	--	--	--	--	Auxin response factor 4 OS=Oryza sativa subsp. japonica OX=39947 GN=ARF4 PE=2 SV=1	Auxin response factor-like protein isoform 1 [Theobroma cacao]
Unigene037261	--	--	--	--	[O]	Posttranslational modification, protein turnover, chaperones	B domain of TMEM189, localisation domain	Fatty acid desaturase 4, chloroplastic OS=Arabidopsis thaliana OX=3702 GN=FAD4 PE=1 SV=1	hypothetical protein L484_017818 [Morus notabilis]
Unigene007349	[O]	Posttranslational modification, protein turnover, chaperones	--	K04079|4e-29|sbi:SORBI_02g028050|HSP90A, htpG;HSP90A, htpG|hypothetical protein; K04079 molecular chaperone HtpG	[O]	Posttranslational modification, protein turnover, chaperones	--	Heat shock protein 81-1 OS=Oryza sativa subsp. japonica OX=39947 GN=HSP81-1 PE=3 SV=2	hypothetical protein SORBIDRAFT_02g028050 [Sorghum bicolor]
Unigene048409	[CP]	--	Biological Process: metabolic process (GO:0008152);; Cellular Component: membrane (GO:0016020);;	K03883|2e-42|vvi:7498671|ND5;EC:1.6.5.3|nad5; NADH dehydrogenase subunit 5; K03883 NADH dehydrogenase I subunit 5 [EC:1.6.5.3]	[C]	Energy production and conversion	--	NAD(P)H-quinone oxidoreductase subunit 5, chloroplastic OS=Zygnema circumcarinatum OX=35869 GN=ndhF PE=3 SV=1	Nad5 (mitochondrion) [Rhynchosporium orthosporum]
Unigene012416	--	--	Molecular Function: DNA binding (GO:0003677);; Molecular Function: chromatin binding (GO:0003682);; Molecular Function: transcription factor activity, sequence-specific DNA binding (GO:0003700);; Cellular Component: mitochondrion (GO:0005739);; Biological Process: regulation of transcription, DNA-templated (GO:0006355);; Cellular Component: plastid (GO:0009536);;	--	--	--	MYB-CC type transfactor, LHEQLE motif	Protein PHR1-LIKE 3 OS=Arabidopsis thaliana OX=3702 GN=PHL3 PE=1 SV=1	myb-like transcription factor family protein [Medicago truncatula]
Unigene000956	--	--	Molecular Function: transferase activity, transferring glycosyl groups (GO:0016757);;	--	[GC]	--	UDP-glucoronosyl and UDP-glucosyl transferase	UDP-glycosyltransferase 88A1 OS=Arabidopsis thaliana OX=3702 GN=UGT88A1 PE=2 SV=1	PREDICTED: UDP-glycosyltransferase 88A1-like [Vitis vinifera]
Unigene028060	--	--	--	--	--	--	--	--	hypothetical protein A1Q2_03855 [Trichosporon asahii var. asahii CBS 8904]
Unigene034175	[J]	Translation, ribosomal structure and biogenesis	--	K02953|2e-24|rcu:RCOM_1611610|RP-S13e, RPS13;RP-S13e, RPS13|40S ribosomal protein S13, putative; K02953 small subunit ribosomal protein S13e	[J]	Translation, ribosomal structure and biogenesis	--	40S ribosomal protein S13 OS=Glycine max OX=3847 GN=RPS13 PE=2 SV=1	PREDICTED: 40S ribosomal protein S13-like [Sesamum indicum]
Unigene000163	--	--	--	--	--	--	Fused Ig-PH domain of plant-specific actin-binding protein	Stomatal closure-related actin-binding protein 1 OS=Arabidopsis thaliana OX=3702 GN=SCAB1 PE=1 SV=1	unnamed protein product [Coffea canephora]
Unigene035171	--	--	--	--	--	--	--	--	PREDICTED: uncharacterized protein LOC100243688 [Vitis vinifera]
Unigene014489	--	--	Biological Process: cellular process (GO:0009987);; Molecular Function: transferase activity (GO:0016740);; Biological Process: biological_process (GO:0044699);;	--	--	--	--	Protein NSP-INTERACTING KINASE 1 OS=Arabidopsis thaliana OX=3702 GN=NIK1 PE=1 SV=1	PREDICTED: protein NSP-INTERACTING KINASE 1-like isoform X2 [Nelumbo nucifera]
Unigene044210	--	--	--	--	--	--	--	Protein trichome birefringence OS=Arabidopsis thaliana OX=3702 GN=TBR PE=1 SV=1	PREDICTED: protein trichome birefringence [Nelumbo nucifera]
Unigene025114	--	--	--	--	--	--	--	--	PREDICTED: uncharacterized protein LOC100263642 [Vitis vinifera]
Unigene026403	--	--	--	--	--	--	--	--	PREDICTED: uncharacterized protein LOC103988044 [Musa acuminata subsp. malaccensis]
Unigene030888	[R]	General function prediction only	--	K00083|3e-21|vcn:VOLCADRAFT_107767|E1.1.1.195;EC:1.1.1.195|hypothetical protein	[Q]	Secondary metabolites biosynthesis, transport and catabolism	--	Probable mannitol dehydrogenase OS=Fragaria ananassa OX=3747 GN=CAD PE=2 SV=1	NADPH-dependent medium chain alcohol dehydrogenase [Aureobasidium pullulans EXF-150]
Unigene046612	--	--	Cellular Component: cell part (GO:0044464);;	--	[OR]	--	Ubiquitin family	Polyubiquitin 11 OS=Arabidopsis thaliana OX=3702 GN=UBQ11 PE=2 SV=1	polyubiquitin [Dianthus caryophyllus]
Unigene014596	--	--	Molecular Function: transferase activity (GO:0016740);;	--	[T]	Signal transduction mechanisms	--	Mitogen-activated protein kinase 12 OS=Oryza sativa subsp. japonica OX=39947 GN=MPK12 PE=1 SV=2	PREDICTED: mitogen-activated protein kinase 9-like [Musa acuminata subsp. malaccensis]
Unigene009960	[I]	Lipid transport and metabolism	--	--	[I]	Lipid transport and metabolism	--	Beta-amyrin synthase OS=Solanum lycopersicum OX=4081 GN=TTS1 PE=1 SV=1	beta-amyrin synthase [Nigella sativa]
Unigene014668	--	--	--	--	--	--	--	--	PREDICTED: uncharacterized protein LOC104457369 [Eucalyptus grandis]
Unigene039350	--	--	Biological Process: biological_process (GO:0044699);;	K02639|5e-09|pop:POPTR_743149|petF;petF|hypothetical protein; K02639 ferredoxin	--	--	--	Ferredoxin C 2, chloroplastic OS=Arabidopsis thaliana OX=3702 GN=FDC2 PE=2 SV=1	PREDICTED: ferredoxin-A isoform X2 [Populus euphratica]
Unigene023783	--	--	--	--	--	--	--	--	hypothetical protein OsJ_29960 [Oryza sativa Japonica Group]
Unigene002954	--	--	--	--	--	--	Plant protein of unknown function (DUF936)	--	PREDICTED: muscle M-line assembly protein unc-89-like [Solanum tuberosum]
Unigene018589	--	--	--	--	[O]	Posttranslational modification, protein turnover, chaperones	--	AAA-ATPase At4g25835 OS=Arabidopsis thaliana OX=3702 GN=At4g25835 PE=2 SV=1	PREDICTED: probable mitochondrial chaperone BCS1-B [Nelumbo nucifera]
Unigene028774	--	--	--	--	[R]	General function prediction only	PPR repeat family;; PPR repeat;; PPR repeat;; PPR repeat	Putative pentatricopeptide repeat-containing protein At3g47840 OS=Arabidopsis thaliana OX=3702 GN=PCMP-E43 PE=3 SV=1	PREDICTED: pentatricopeptide repeat-containing protein At2g33680-like [Nelumbo nucifera]
Unigene012356	--	--	--	--	--	--	--	--	PREDICTED: F-box protein At5g52880 [Nelumbo nucifera]
Unigene030356	--	--	--	K07556|6e-20|rcu:RCOM_0530930|--|ATP synthase mitochondrial F1 complex assembly factor 2, mitochondrial precursor, putative; K07556 ATP synthase mitochondrial F1 complex assembly factor 2	[C]	Energy production and conversion	--	--	PREDICTED: LOW QUALITY PROTEIN: ATP synthase mitochondrial F1 complex assembly factor 2-like [Malus domestica]
Unigene035858	[G]	Carbohydrate transport and metabolism	--	--	--	--	--	Alpha-L-fucosidase 1 OS=Arabidopsis thaliana OX=3702 GN=FUC1 PE=1 SV=2	PREDICTED: alpha-L-fucosidase 1-like [Nelumbo nucifera]
Unigene004302	--	--	Biological Process: response to red or far red light (GO:0009639);; Biological Process: post-embryonic development (GO:0009791);; Biological Process: cellular process (GO:0009987);; Biological Process: rhythmic process (GO:0048511);; Biological Process: reproductive structure development (GO:0048608);; Biological Process: regulation of biological process (GO:0050789);;	K12124|1e-146|vvi:100254197|GI;GI|hypothetical protein LOC100254197	--	--	--	Protein GIGANTEA OS=Oryza sativa subsp. japonica OX=39947 GN=GI PE=2 SV=2	gigantea-like protein [Liriodendron tulipifera]
Unigene017422	--	--	Biological Process: metabolic process (GO:0008152);; Molecular Function: beta-glucanase activity (GO:0052736);;	--	[G]	Carbohydrate transport and metabolism	Glycosyl hydrolase family 81;; Glycosyl hydrolase family 81;; Glycosyl hydrolase family 81	--	hypothetical protein CISIN_1g042050mg [Citrus sinensis]
Unigene040134	[O]	Posttranslational modification, protein turnover, chaperones	Biological Process: protein peptidyl-prolyl isomerization (GO:0000413);; Molecular Function: peptidyl-prolyl cis-trans isomerase activity (GO:0003755);; Cellular Component: endoplasmic reticulum (GO:0005783);; Cellular Component: cytosol (GO:0005829);; Cellular Component: plasma membrane (GO:0005886);; Biological Process: gluconeogenesis (GO:0006094);; Biological Process: glycolytic process (GO:0…	K09578|1e-65|pop:POPTR_820087|PIN1;EC:5.2.1.8|hypothetical protein; K09578 peptidyl-prolyl cis-trans isomerase NIMA-interacting 1 [EC:5.2.1.8]	[O]	Posttranslational modification, protein turnover, chaperones	PPIC-type PPIASE domain;; PPIC-type PPIASE domain	Peptidyl-prolyl cis-trans isomerase Pin1 OS=Malus domestica OX=3750 GN=PIN1 PE=2 SV=1	hypothetical protein EUGRSUZ_J02408, partial [Eucalyptus grandis]
Unigene012657	--	--	Biological Process: multicellular organism development (GO:0007275);;	--	--	--	C2 domain;; C2 domain;; Plant phosphoribosyltransferase C-terminal;; Plant phosphoribosyltransferase C-terminal	Protein QUIRKY OS=Arabidopsis thaliana OX=3702 GN=QKY PE=2 SV=1	PREDICTED: uncharacterized protein LOC104613064 [Nelumbo nucifera]
Unigene027385	[E]	Amino acid transport and metabolism	Molecular Function: glutamate decarboxylase activity (GO:0004351);; Molecular Function: calmodulin binding (GO:0005516);; Cellular Component: cell (GO:0005623);; Biological Process: glutamate metabolic process (GO:0006536);; Biological Process: protein targeting to membrane (GO:0006612);; Biological Process: water transport (GO:0006833);; Biological Process: response to salt stress (GO:0009651);;…	K01580|1e-113|vvi:100266215|E4.1.1.15, gadB, gadA, GAD;EC:4.1.1.15|hypothetical protein LOC100266215; K01580 glutamate decarboxylase [EC:4.1.1.15]	[E]	Amino acid transport and metabolism	Pyridoxal-dependent decarboxylase conserved domain	Glutamate decarboxylase OS=Petunia hybrida OX=4102 GN=GAD PE=1 SV=1	Glutamate decarboxylase 1 [Aegilops tauschii]
Unigene025476	--	--	--	K01623|6e-07|vvi:100267988|ALDO;EC:4.1.2.13|hypothetical protein LOC100267988; K01623 fructose-bisphosphate aldolase, class I [EC:4.1.2.13]	--	--	--	--	--
Unigene014318	--	--	Molecular Function: ATP binding (GO:0005524);; Cellular Component: chloroplast thylakoid membrane (GO:0009535);; Biological Process: thylakoid membrane organization (GO:0010027);; Biological Process: carotenoid biosynthetic process (GO:0016117);;	--	[O]	Posttranslational modification, protein turnover, chaperones	--	Ribulose bisphosphate carboxylase/oxygenase activase, chloroplastic OS=Solanum pennellii OX=28526 PE=2 SV=1	PREDICTED: ribulose bisphosphate carboxylase/oxygenase activase, chloroplastic isoform X1 [Nelumbo nucifera]
Unigene021325	[G]	Carbohydrate transport and metabolism	Biological Process: metabolic process (GO:0008152);; Molecular Function: hexosaminidase activity (GO:0015929);; Cellular Component: cytoplasmic part (GO:0044444);;	K12373|6e-38|vvi:100247688|HEXA_B;EC:3.2.1.52|hypothetical protein LOC100247688	[G]	Carbohydrate transport and metabolism	--	Beta-hexosaminidase 1 OS=Arabidopsis thaliana OX=3702 GN=HEXO1 PE=1 SV=1	Beta-hexosaminidase subunit [Morus notabilis]
Unigene040084	--	--	Biological Process: primary metabolic process (GO:0044238);; Biological Process: cellular macromolecule metabolic process (GO:0044260);; Biological Process: cellular process (GO:0044763);;	--	--	--	--	Trigger factor-like protein TIG, Chloroplastic OS=Arabidopsis thaliana OX=3702 GN=TIG PE=1 SV=1	PREDICTED: trigger factor-like protein TIG-like isoform X2 [Glycine max]
Unigene009961	--	--	Cellular Component: membrane (GO:0016020);; Molecular Function: transferase activity, transferring acyl groups other than amino-acyl groups (GO:0016747);; Biological Process: primary metabolic process (GO:0044238);; Biological Process: metabolic process (GO:0044710);; Biological Process: organic substance metabolic process (GO:0071704);;	K14457|1e-105|vvi:100258437|MOGAT2, MGAT2;EC:2.3.1.22|hypothetical protein LOC100258437; K14457 2-acylglycerol O-acyltransferase 2 [EC:2.3.1.22]	[I]	Lipid transport and metabolism	Diacylglycerol acyltransferase;; Diacylglycerol acyltransferase;; Diacylglycerol acyltransferase	Diacylglycerol O-acyltransferase 2D OS=Glycine max OX=3847 GN=DGAT2D PE=1 SV=1	PREDICTED: diacylglycerol O-acyltransferase 2-like [Eucalyptus grandis]
Unigene011810	[R]	General function prediction only	Biological Process: seed dormancy process (GO:0010162);; Biological Process: myo-inositol hexakisphosphate biosynthetic process (GO:0010264);; Biological Process: positive regulation of transcription, DNA-templated (GO:0045893);;	K06910|9e-58|pop:POPTR_777876|--|hypothetical protein; K06910	--	--	Phosphatidylethanolamine-binding protein;; Phosphatidylethanolamine-binding protein	--	phosphatidylethanolamine-binding family protein [Populus trichocarpa]
Unigene022642	[L]	Replication, recombination and repair	--	K12818|3e-76|vvi:100262984|DHX8, PRP22;EC:3.6.4.13|hypothetical protein LOC100262984	[A]	RNA processing and modification	--	Pre-mRNA-splicing factor ATP-dependent RNA helicase DEAH10 OS=Arabidopsis thaliana OX=3702 GN=RID1 PE=1 SV=1	PREDICTED: putative ATP-dependent RNA helicase DHX33 [Nelumbo nucifera]
Unigene037317	--	--	--	--	--	--	--	Cold and drought-regulated protein CORA OS=Medicago sativa OX=3879 GN=CORA PE=2 SV=1	--
Unigene033580	[E]	Amino acid transport and metabolism	--	K05359|4e-52|vvi:100267022|ADT, PDT;EC:4.2.1.91 4.2.1.51|hypothetical protein	[E]	Amino acid transport and metabolism	--	Arogenate dehydratase 5, chloroplastic OS=Arabidopsis thaliana OX=3702 GN=ADT5 PE=1 SV=1	arogenate dehydratase 1 [Petunia x hybrida]
Unigene033547	--	--	--	--	--	--	--	Probable polygalacturonase OS=Vitis vinifera OX=29760 GN=GSVIVT00026920001 PE=1 SV=1	PREDICTED: probable polygalacturonase [Prunus mume]
Unigene021279	--	--	--	--	[S]	Function unknown	--	--	PREDICTED: transmembrane protein 230-like [Phoenix dactylifera]
Unigene027100	--	--	Molecular Function: binding (GO:0005488);;	--	--	--	--	--	hypothetical protein L484_002387 [Morus notabilis]
Unigene032214	--	--	--	--	[CR]	--	Chitinase class I	Monooxygenase 2 OS=Arabidopsis thaliana OX=3702 GN=MO2 PE=2 SV=1	PREDICTED: zeaxanthin epoxidase, chloroplastic-like [Sesamum indicum]
Unigene005423	[F]	Nucleotide transport and metabolism	Biological Process: nuclear-transcribed mRNA catabolic process (GO:0000956);; Molecular Function: chromatin binding (GO:0003682);; Cellular Component: cytoplasm (GO:0005737);; Biological Process: pyrimidine nucleotide biosynthetic process (GO:0006221);; Biological Process: cellular amino acid biosynthetic process (GO:0008652);; Molecular Function: UMP kinase activity (GO:0033862);; Biological Pro…	--	--	--	Amino acid kinase family	Trihelix transcription factor ASIL2 OS=Arabidopsis thaliana OX=3702 GN=ASIL2 PE=1 SV=1	PREDICTED: uncharacterized protein LOC104612522 isoform X1 [Nelumbo nucifera]
Unigene034790	--	--	--	K09651|9e-42|vvi:100244285|--|hypothetical protein LOC100244285; K09651 rhomboid domain-containing protein 1 [EC:3.4.21.-]	[S]	Function unknown	--	Rhomboid-like protein 14, mitochondrial OS=Arabidopsis thaliana OX=3702 GN=RBL14 PE=2 SV=1	PREDICTED: uncharacterized protein At3g17611 [Nelumbo nucifera]
Unigene019528	[D]	Cell cycle control, cell division, chromosome partitioning	--	--	--	--	--	Leucine-rich repeat extensin-like protein 3 OS=Arabidopsis thaliana OX=3702 GN=LRX3 PE=1 SV=1	hypothetical protein Csa_5G611020 [Cucumis sativus]
Unigene047603	--	--	--	K00799|2e-32|pop:POPTR_835035|GST, gst;EC:2.5.1.18|hypothetical protein; K00799 glutathione S-transferase [EC:2.5.1.18]	[O]	Posttranslational modification, protein turnover, chaperones	Glutathione S-transferase, C-terminal domain;; Glutathione S-transferase, C-terminal domain	Glutathione S-transferase F13 OS=Arabidopsis thaliana OX=3702 GN=GSTF13 PE=3 SV=1	PREDICTED: probable glutathione S-transferase GSTF1 [Phoenix dactylifera]
Unigene007865	--	--	Biological Process: cellular macromolecule biosynthetic process (GO:0034645);; Biological Process: cellular process (GO:0044763);; Biological Process: regulation of cellular process (GO:0050794);; Biological Process: regulation of macromolecule metabolic process (GO:0060255);; Biological Process: nucleic acid metabolic process (GO:0090304);;	--	--	--	--	--	PREDICTED: uncharacterized protein LOC101210293 [Cucumis sativus]
Unigene046382	--	--	--	--	--	--	--	Gibberellin-regulated protein 14 OS=Arabidopsis thaliana OX=3702 GN=GASA14 PE=1 SV=1	PREDICTED: gibberellin-regulated protein 14-like [Nelumbo nucifera]
Unigene026311	--	--	Biological Process: cellular process (GO:0009987);;	--	--	--	--	Auxin response factor 4 OS=Arabidopsis thaliana OX=3702 GN=ARF4 PE=1 SV=1	Auxin response factor 4 isoform 1 [Theobroma cacao]
Unigene033734	--	--	--	--	--	--	--	Protein DEHYDRATION-INDUCED 19 homolog 4 OS=Oryza sativa subsp. japonica OX=39947 GN=DI19-4 PE=2 SV=1	unknown [Populus trichocarpa]
Unigene027243	--	--	Cellular Component: cell part (GO:0044464);;	--	--	--	--	--	hypothetical protein OsI_14253 [Oryza sativa Indica Group]
Unigene004284	--	--	--	--	[K]	Transcription	--	Trihelix transcription factor ASIL2 OS=Arabidopsis thaliana OX=3702 GN=ASIL2 PE=1 SV=1	PREDICTED: trihelix transcription factor ASIL1 [Nelumbo nucifera]
Unigene018719	[I]	Lipid transport and metabolism	Biological Process: lipid biosynthetic process (GO:0008610);; Molecular Function: intramolecular transferase activity (GO:0016866);;	--	[I]	Lipid transport and metabolism	--	Lupeol synthase 5 OS=Arabidopsis thaliana OX=3702 GN=LUP5 PE=2 SV=1	PREDICTED: beta-amyrin synthase [Fragaria vesca subsp. vesca]
Unigene005606	[S]	Function unknown	Biological Process: RNA modification (GO:0009451);; Molecular Function: lyase activity (GO:0016829);; Molecular Function: isomerase activity (GO:0016853);;	--	[S]	Function unknown	--	--	PREDICTED: pseudouridylate synthase 7 homolog isoform X1 [Elaeis guineensis]
Unigene014718	--	--	--	K04532|2e-21|vvi:100251665|NAE1, APPBP1;NAE1, APPBP1|hypothetical protein LOC100251665; K04532 amyloid beta precursor protein binding protein 1	[O]	Posttranslational modification, protein turnover, chaperones	--	NEDD8-activating enzyme E1 regulatory subunit AXR1 OS=Arabidopsis thaliana OX=3702 GN=AXR1 PE=1 SV=1	NAD(P)-binding Rossmann-fold superfamily protein isoform 2 [Theobroma cacao]
Unigene022849	--	--	--	--	[R]	General function prediction only	--	Mediator of RNA polymerase II transcription subunit 22a OS=Arabidopsis thaliana OX=3702 GN=MED22A PE=1 SV=1	PREDICTED: mediator of RNA polymerase II transcription subunit 22a-like isoform X1 [Nelumbo nucifera]
Unigene027407	--	--	--	--	[R]	General function prediction only	--	Chitinase-like protein 2 OS=Arabidopsis thaliana OX=3702 GN=CTL2 PE=2 SV=1	PREDICTED: chitinase-like protein 1-like [Setaria italica]
Unigene009916	[C]	Energy production and conversion	Cellular Component: intracellular membrane-bounded organelle (GO:0043231);; Biological Process: primary metabolic process (GO:0044238);; Cellular Component: cytoplasmic part (GO:0044444);; Biological Process: cellular process (GO:0044763);; Biological Process: transport (GO:0044765);; Biological Process: organic substance metabolic process (GO:0071704);;	K02145|8e-53|vvi:100266369|ATPeV1A, ATP6A;EC:3.6.3.14|hypothetical protein LOC100266369; K02145 V-type H+-transporting ATPase subunit A [EC:3.6.3.14]	[C]	Energy production and conversion	--	V-type proton ATPase catalytic subunit A OS=Daucus carota OX=4039 PE=2 SV=1	V-type proton ATPase catalytic subunit A [Gossypium arboreum]
Unigene045283	--	--	Molecular Function: DNA binding (GO:0003677);; Cellular Component: nucleus (GO:0005634);;	--	--	--	--	Squamosa promoter-binding-like protein 16 OS=Oryza sativa subsp. japonica OX=39947 GN=SPL16 PE=2 SV=1	PREDICTED: squamosa promoter-binding-like protein 16 [Nelumbo nucifera]
Unigene004644	--	--	Biological Process: metabolic process (GO:0008152);; Molecular Function: lyase activity (GO:0016829);;	--	--	--	--	Dormancy-associated protein homolog 1 OS=Arabidopsis thaliana OX=3702 GN=DRMH1 PE=1 SV=1	auxin-repressed protein [Paeonia suffruticosa]
Unigene043605	--	--	--	--	--	--	--	Formin-like protein 3 OS=Oryza sativa subsp. japonica OX=39947 GN=FH3 PE=2 SV=2	hypothetical protein W97_04762 [Coniosporium apollinis CBS 100218]
Unigene027641	--	--	Biological Process: anion transport (GO:0006820);; Biological Process: signal transduction (GO:0007165);; Biological Process: cell death (GO:0008219);; Biological Process: response to organic substance (GO:0010033);; Biological Process: cellular metabolic process (GO:0044237);; Biological Process: metabolic process (GO:0044710);; Biological Process: innate immune response (GO:0045087);; Biologica…	--	--	--	MAC/Perforin domain	MACPF domain-containing protein NSL1 OS=Arabidopsis thaliana OX=3702 GN=NSL1 PE=2 SV=1	hypothetical protein VITISV_023707 [Vitis vinifera]
Unigene045360	[E]	Amino acid transport and metabolism	Molecular Function: peptidase activity (GO:0008233);;	--	[O]	Posttranslational modification, protein turnover, chaperones	--	--	Dipeptidyl-peptidase 5 [Endocarpon pusillum Z07020]
Unigene008313	--	--	Biological Process: lipid catabolic process (GO:0016042);; Molecular Function: hydrolase activity (GO:0016787);;	--	[I]	Lipid transport and metabolism	--	Patatin-like protein 2 OS=Oryza sativa subsp. japonica OX=39947 GN=PLP2 PE=3 SV=1	hypothetical protein POPTR_0017s025302g, partial [Populus trichocarpa]
Unigene044749	[J]	Translation, ribosomal structure and biogenesis	Molecular Function: RNA binding (GO:0003723);; Cellular Component: intracellular ribonucleoprotein complex (GO:0030529);;	K02949|3e-64|rcu:RCOM_0658740|RP-S11e, RPS11;RP-S11e, RPS11|40S ribosomal protein S11, putative; K02949 small subunit ribosomal protein S11e	[J]	Translation, ribosomal structure and biogenesis	Ribosomal protein S17	40S ribosomal protein S11 OS=Euphorbia esula OX=3993 GN=RPS11 PE=2 SV=1	PREDICTED: 40S ribosomal protein S11 [Nelumbo nucifera]
Unigene046607	--	--	--	--	[O]	Posttranslational modification, protein turnover, chaperones	--	Basic 7S globulin OS=Glycine max OX=3847 GN=BG PE=1 SV=2	PREDICTED: basic 7S globulin-like isoform X1 [Populus euphratica]
Unigene022522	--	--	--	--	--	--	--	--	PREDICTED: uncharacterized protein LOC101309613 [Fragaria vesca subsp. vesca]
Unigene039792	--	--	--	--	--	--	--	--	PREDICTED: flowering time control protein FPA [Nelumbo nucifera]
Unigene037922	--	--	--	--	--	--	--	Cyclin-dependent protein kinase inhibitor SMR10 OS=Arabidopsis thaliana OX=3702 GN=SMR10 PE=2 SV=1	PREDICTED: uncharacterized protein LOC104880788 [Vitis vinifera]
Unigene048974	--	--	--	--	--	--	--	--	PREDICTED: U2 small nuclear ribonucleoprotein A&apos; [Eucalyptus grandis]
Unigene019833	--	--	Molecular Function: peptidase activity (GO:0008233);;	--	[O]	Posttranslational modification, protein turnover, chaperones	--	Protein ASPARTIC PROTEASE IN GUARD CELL 1 OS=Arabidopsis thaliana OX=3702 GN=ASPG1 PE=1 SV=1	PREDICTED: LOW QUALITY PROTEIN: protein ASPARTIC PROTEASE IN GUARD CELL 1 [Elaeis guineensis]
Unigene011615	--	--	--	--	--	--	--	--	PREDICTED: uncharacterized protein LOC104421882 isoform X2 [Eucalyptus grandis]
Unigene023359	--	--	Biological Process: cellular metabolic process (GO:0044237);; Biological Process: cellular process (GO:0044763);;	--	--	--	--	E3 ubiquitin-protein ligase RHF2A OS=Arabidopsis thaliana OX=3702 GN=RHF2A PE=2 SV=1	RING-H2 group F2A isoform 2 [Theobroma cacao]
Unigene032468	--	--	--	--	--	--	--	--	PREDICTED: uncharacterized protein LOC104594226 [Nelumbo nucifera]
Unigene034330	--	--	--	--	--	--	--	--	hypothetical protein MTR_5g051170 [Medicago truncatula]
Unigene021483	--	--	--	--	--	--	--	Small GTPase LIP1 OS=Arabidopsis thaliana OX=3702 GN=LIP1 PE=1 SV=1	PREDICTED: uncharacterized GTP-binding protein At5g64813-like [Nicotiana tomentosiformis]
Unigene002486	--	--	--	--	--	--	--	Factor of DNA methylation 1 OS=Arabidopsis thaliana OX=3702 GN=FDM1 PE=1 SV=1	hypothetical protein CISIN_1g006762mg [Citrus sinensis]
Unigene045246	--	--	--	--	--	--	--	--	PREDICTED: uncharacterized protein LOC105054431 [Elaeis guineensis]
Unigene011965	[G]	Carbohydrate transport and metabolism	Molecular Function: chitinase activity (GO:0004568);; Biological Process: carbohydrate metabolic process (GO:0005975);; Biological Process: chitin catabolic process (GO:0006032);;	K01183|1e-106|pop:POPTR_717157|E3.2.1.14;EC:3.2.1.14|hypothetical protein; K01183 chitinase [EC:3.2.1.14]	[G]	Carbohydrate transport and metabolism	Glycosyl hydrolases family 18	Class V chitinase OS=Arabidopsis thaliana OX=3702 GN=ChiC PE=1 SV=1	hypothetical protein PRUPE_ppa007396mg [Prunus persica]
Unigene024229	--	--	--	--	--	--	--	Protein SHORT HYPOCOTYL IN WHITE LIGHT 1 OS=Arabidopsis thaliana OX=3702 GN=SHW1 PE=1 SV=1	PREDICTED: uncharacterized protein LOC104608022 [Nelumbo nucifera]
Unigene048962	--	--	Molecular Function: catalytic activity (GO:0003824);; Biological Process: metabolic process (GO:0008152);; Cellular Component: plastid (GO:0009536);;	--	--	--	--	Uncharacterized protein ORF91 OS=Phalaenopsis aphrodite subsp. formosana OX=308872 PE=4 SV=1	cell wall-associated hydrolase [Phaseolus vulgaris]
Unigene043886	--	--	--	--	--	--	--	--	PREDICTED: uncharacterized protein LOC105163544 [Sesamum indicum]
Unigene023002	[GEPR]	--	Molecular Function: transporter activity (GO:0005215);; Biological Process: transport (GO:0044765);;	--	[R]	General function prediction only	Sugar (and other) transporter;; Sugar (and other) transporter;; Sugar (and other) transporter;; Major Facilitator Superfamily	Sugar transport protein 4 OS=Arabidopsis thaliana OX=3702 GN=STP4 PE=1 SV=1	hypothetical protein DOTSEDRAFT_72586 [Dothistroma septosporum NZE10]
Unigene017128	--	--	Biological Process: reproduction (GO:0000003);; Biological Process: response to abiotic stimulus (GO:0009628);; Biological Process: embryo development (GO:0009790);; Cellular Component: intracellular part (GO:0044424);; Biological Process: cellular process (GO:0044763);; Biological Process: seed development (GO:0048316);; Biological Process: shoot system development (GO:0048367);; Biological Proc…	K12175|1e-12|osa:4331403|--|Os03g0116500; K12175 COP9 signalosome complex subunit 1	[OT]	--	--	COP9 signalosome complex subunit 1 OS=Arabidopsis thaliana OX=3702 GN=CSN1 PE=1 SV=2	PREDICTED: COP9 signalosome complex subunit 1-like isoform X1 [Musa acuminata subsp. malaccensis]
Unigene041552	--	--	--	--	--	--	--	--	ribosomal protein S1 (mitochondrion) [Millettia pinnata]
Unigene012720	--	--	--	--	--	--	F-box domain;; F-box-like	--	PREDICTED: F-box/kelch-repeat protein At3g23880-like [Pyrus x bretschneideri]
Unigene010541	--	--	--	--	[S]	Function unknown	Serine incorporator (Serinc)	--	Serinc-domain containing serine and sphingolipid biosynthesis protein isoform 3, partial [Theobroma cacao]
Unigene023263	--	--	Molecular Function: magnesium ion binding (GO:0000287);; Cellular Component: chloroplast (GO:0009507);;	--	--	--	--	Uncharacterized protein ORF91 OS=Phalaenopsis aphrodite subsp. formosana OX=308872 PE=4 SV=1	Cell wall-associated hydrolase, partial [Medicago truncatula]
Unigene016680	--	--	Cellular Component: membrane (GO:0016020);; Biological Process: biological_process (GO:0044699);; Biological Process: regulation of biological process (GO:0050789);; Biological Process: response to stimulus (GO:0050896);;	--	[T]	Signal transduction mechanisms	--	Cytochrome b561 and DOMON domain-containing protein At4g17280 OS=Arabidopsis thaliana OX=3702 GN=At4g17280 PE=2 SV=1	PREDICTED: uncharacterized protein LOC103981853 isoform X2 [Musa acuminata subsp. malaccensis]
Unigene020176	[C]	Energy production and conversion	Biological Process: transport (GO:0006810);; Cellular Component: intracellular part (GO:0044424);; Biological Process: biological_process (GO:0044699);;	K02112|5e-54|vvi:4025008|ATPF1B, atpD;EC:3.6.3.14|atpB; ATP synthase CF1 beta subunit; K02112 F-type H+-transporting ATPase subunit beta [EC:3.6.3.14]	[C]	Energy production and conversion	--	ATP synthase subunit beta, chloroplastic OS=Saruma henryi OX=13258 GN=atpB PE=3 SV=1	ATP synthase beta subunit [Fortunella australis]
Unigene017608	[J]	Translation, ribosomal structure and biogenesis	Cellular Component: intracellular ribonucleoprotein complex (GO:0030529);;	K02966|3e-46|zma:100192949|RP-S19e, RPS19;RP-S19e, RPS19|hypothetical protein LOC100192949; K02966 small subunit ribosomal protein S19e	[J]	Translation, ribosomal structure and biogenesis	--	40S ribosomal protein S19 OS=Oryza sativa subsp. japonica OX=39947 GN=RPS19A PE=2 SV=1	PREDICTED: 40S ribosomal protein S19-3 [Nelumbo nucifera]
Unigene042252	--	--	--	K14328|3e-19|pop:POPTR_827452|UPF3, RENT3;UPF3, RENT3|hypothetical protein; K14328 regulator of nonsense transcripts 3	[A]	RNA processing and modification	--	Regulator of nonsense transcripts UPF3 OS=Arabidopsis thaliana OX=3702 GN=UPF3 PE=1 SV=1	hypothetical protein POPTR_0022s00460g [Populus trichocarpa]
Unigene005846	[F]	Nucleotide transport and metabolism	--	--	[F]	Nucleotide transport and metabolism	--	--	similar to 5`-nucleotidase protein [Leptosphaeria maculans JN3]
Unigene004407	[O]	Posttranslational modification, protein turnover, chaperones	Molecular Function: ATP binding (GO:0005524);; Cellular Component: cell wall (GO:0005618);; Cellular Component: nucleolus (GO:0005730);; Cellular Component: cytosol (GO:0005829);; Cellular Component: plasma membrane (GO:0005886);; Biological Process: protein folding (GO:0006457);; Biological Process: N-terminal protein myristoylation (GO:0006499);; Biological Process: response to heat (GO:0009408…	K09503|1e-121|vvi:100242705|DNAJA2;DNAJA2|hypothetical protein LOC100242705; K09503 DnaJ homolog subfamily A member 2	[O]	Posttranslational modification, protein turnover, chaperones	DnaJ C terminal domain;; DnaJ central domain	Chaperone protein dnaJ 3 OS=Arabidopsis thaliana OX=3702 GN=ATJ3 PE=1 SV=2	PREDICTED: dnaJ protein homolog 2 [Vitis vinifera]
Unigene011428	[R]	General function prediction only	--	--	[A]	RNA processing and modification	--	Heterogeneous nuclear ribonucleoprotein Q OS=Arabidopsis thaliana OX=3702 GN=LIF2 PE=1 SV=1	unnamed protein product [Vitis vinifera]
Unigene001907	--	--	Cellular Component: mitochondrion (GO:0005739);; Cellular Component: membrane (GO:0016020);; Biological Process: cellular process (GO:0044763);; Biological Process: oxidation-reduction process (GO:0055114);;	K00416|1e-10|pop:POPTR_714709|QCR6, UQCRH;QCR6, UQCRH|hypothetical protein; K00416 ubiquinol-cytochrome c reductase subunit 6 [EC:1.10.2.2]	[C]	Energy production and conversion	--	Cytochrome b-c1 complex subunit 6 OS=Solanum tuberosum OX=4113 PE=1 SV=2	PREDICTED: cytochrome b-c1 complex subunit 6 [Prunus mume]
Unigene017110	--	--	--	--	--	--	--	--	PREDICTED: uncharacterized protein LOC104609280 isoform X3 [Nelumbo nucifera]
Unigene046621	--	--	--	--	--	--	--	--	PREDICTED: 14 kDa proline-rich protein DC2.15 [Fragaria vesca subsp. vesca]
Unigene008968	--	--	Molecular Function: nucleotide binding (GO:0000166);;	--	[T]	Signal transduction mechanisms	--	Putative disease resistance protein RGA3 OS=Solanum bulbocastanum OX=147425 GN=RGA3 PE=2 SV=2	PREDICTED: putative disease resistance protein RGA3-like isoform X1 [Citrus sinensis]
Unigene018683	--	--	Molecular Function: DNA binding (GO:0003677);;	K03111|9e-26|vvi:100258550|ssb;ssb|hypothetical protein LOC100258550; K03111 single-strand DNA-binding protein	[L]	Replication, recombination and repair	--	Single-stranded DNA-binding protein, mitochondrial OS=Arabidopsis thaliana OX=3702 GN=At4g11060 PE=2 SV=1	unnamed protein product [Coffea canephora]
Unigene012677	--	--	Cellular Component: mitochondrial respiratory chain complex I (GO:0005747);; Cellular Component: chloroplast (GO:0009507);;	--	--	--	--	--	PREDICTED: putative pentatricopeptide repeat-containing protein At3g13770, mitochondrial [Nelumbo nucifera]
Unigene041067	--	--	--	--	--	--	--	--	hypothetical protein CNG02430 [Cryptococcus neoformans var. neoformans JEC21]
Unigene044286	--	--	Cellular Component: cell part (GO:0044464);;	K11842|2e-09|ath:AT4G39910|--|ATUBP3; ATUBP3 (ARABIDOPSIS THALIANA UBIQUITIN-SPECIFIC PROTEASE 3); ubiquitin-specific protease; K11842 ubiquitin carboxyl-terminal hydrolase 12/46 [EC:3.1.2.15]	[O]	Posttranslational modification, protein turnover, chaperones	--	Ubiquitin carboxyl-terminal hydrolase 3 OS=Arabidopsis thaliana OX=3702 GN=UBP3 PE=1 SV=1	PREDICTED: ubiquitin carboxyl-terminal hydrolase 3-like [Sesamum indicum]
Unigene033970	[S]	Function unknown	Biological Process: response to oxidative stress (GO:0006979);; Biological Process: cobalamin biosynthetic process (GO:0009236);; Cellular Component: chloroplast (GO:0009507);; Molecular Function: sirohydrochlorin cobaltochelatase activity (GO:0016852);; Biological Process: siroheme biosynthetic process (GO:0019354);; Molecular Function: metal ion binding (GO:0046872);; Molecular Function: sirohy…	--	--	--	--	Sirohydrochlorin ferrochelatase, chloroplastic OS=Arabidopsis thaliana OX=3702 GN=SIRB PE=1 SV=1	PREDICTED: uncharacterized protein LOC102599852 [Solanum tuberosum]
Unigene006780	--	--	--	--	--	--	--	Probable methyltransferase PMT6 OS=Arabidopsis thaliana OX=3702 GN=At3g10200 PE=2 SV=1	putative methyltransferase PMT7 [Morus notabilis]
Unigene019327	--	--	--	K06689|8e-07|vcn:VOLCADRAFT_80460|UBE2D, UBC4, UBC5;EC:2.3.2.23|hypothetical protein; K06689 ubiquitin-conjugating enzyme E2 D/E [EC:6.3.2.19]	[O]	Posttranslational modification, protein turnover, chaperones	--	Ubiquitin-conjugating enzyme E2 5A OS=Oryza sativa subsp. japonica OX=39947 GN=UBC5A PE=2 SV=1	--
Unigene011540	[R]	General function prediction only	--	K14411|1e-62|vvi:100263471|MSI;MSI|hypothetical protein LOC100263471; K14411 RNA-binding protein Musashi	[A]	RNA processing and modification	--	Heterogeneous nuclear ribonucleoprotein 1 OS=Arabidopsis thaliana OX=3702 GN=RNP1 PE=1 SV=1	hypothetical protein B456_005G053000 [Gossypium raimondii]
Unigene037781	[C]	Energy production and conversion	Molecular Function: catalytic activity (GO:0003824);; Biological Process: metabolic process (GO:0008152);;	K00025|1e-28|rcu:RCOM_0400340|MDH1;EC:1.1.1.37|malate dehydrogenase, putative (EC:1.1.1.37); K00025 malate dehydrogenase [EC:1.1.1.37]	[C]	Energy production and conversion	--	Malate dehydrogenase, cytoplasmic OS=Beta vulgaris OX=161934 GN=NR1 PE=1 SV=1	hypothetical protein B456_011G174200 [Gossypium raimondii]
Unigene028527	[J]	Translation, ribosomal structure and biogenesis	Biological Process: metabolic process (GO:0008152);; Cellular Component: intracellular membrane-bounded organelle (GO:0043231);; Cellular Component: cytoplasmic part (GO:0044444);;	K01893|5e-44|pop:POPTR_594529|NARS, asnS;EC:6.1.1.22|asparaginyl-tRNA synthetase (EC:6.1.1.22); K01893 asparaginyl-tRNA synthetase [EC:6.1.1.22]	[J]	Translation, ribosomal structure and biogenesis	--	Asparagine--tRNA ligase, chloroplastic/mitochondrial OS=Arabidopsis thaliana OX=3702 GN=SYNO PE=2 SV=3	PREDICTED: asparagine--tRNA ligase, chloroplastic/mitochondrial isoform X2 [Cucumis melo]
Unigene006829	--	--	--	--	[T]	Signal transduction mechanisms	NB-ARC domain;; NACHT domain;; Leucine rich repeat;; Leucine Rich repeats (2 copies)	Probable disease resistance protein At4g27220 OS=Arabidopsis thaliana OX=3702 GN=At4g27220 PE=2 SV=1	PREDICTED: disease resistance protein At4g27190-like [Elaeis guineensis]
Unigene000862	--	--	Molecular Function: nucleic acid binding (GO:0003676);;	--	[A]	RNA processing and modification	SUZ domain	--	hypothetical protein CICLE_v10031477mg [Citrus clementina]
Unigene016132	--	--	--	--	--	--	--	Leucine-rich repeat extensin-like protein 5 OS=Arabidopsis thaliana OX=3702 GN=LRX5 PE=2 SV=2	GPI-anchored cell wall organization protein Ecm33 [Pyrenophora tritici-repentis Pt-1C-BFP]
Unigene024449	--	--	--	--	--	--	--	--	PREDICTED: Werner Syndrome-like exonuclease [Nelumbo nucifera]
Unigene041771	--	--	--	--	[C]	Energy production and conversion	--	Glycerophosphodiester phosphodiesterase GDPDL4 OS=Arabidopsis thaliana OX=3702 GN=GDPDL4 PE=1 SV=1	PREDICTED: glycerophosphodiester phosphodiesterase GDPDL4 [Vitis vinifera]
Unigene021372	--	--	Biological Process: RNA splicing, via endonucleolytic cleavage and ligation (GO:0000394);; Molecular Function: translation initiation factor activity (GO:0003743);; Cellular Component: transcription factor TFIID complex (GO:0005669);; Biological Process: transcription initiation from RNA polymerase II promoter (GO:0006367);; Biological Process: translational initiation (GO:0006413);;	K03132|7e-47|vvi:100258782|TAF7;TAF7|similar to TAF7 (TBP-ASSOCIATED FACTOR 7); general RNA polymerase II transcription factor; K03132 transcription initiation factor TFIID subunit 7	[K]	Transcription	TAFII55 protein conserved region	Transcription initiation factor TFIID subunit 7 OS=Arabidopsis thaliana OX=3702 GN=TAF7 PE=1 SV=1	PREDICTED: transcription initiation factor TFIID subunit 7 [Nelumbo nucifera]
Unigene049348	--	--	Biological Process: signal transduction (GO:0007165);; Biological Process: response to organic substance (GO:0010033);;	--	--	--	--	--	unnamed protein product [Coffea canephora]
Unigene011117	--	--	Biological Process: cellular process (GO:0009987);; Molecular Function: transferase activity (GO:0016740);; Biological Process: biological_process (GO:0044699);;	--	--	--	--	Receptor protein-tyrosine kinase CEPR1 OS=Arabidopsis thaliana OX=3702 GN=CEPR1 PE=1 SV=1	PREDICTED: receptor-like protein kinase HSL1 [Nelumbo nucifera]
Unigene024530	--	--	--	K11275|1e-14|sbi:SORBI_01g005010|--|hypothetical protein; K11275 histone H1/5	--	--	--	Histone H1 OS=Zea mays OX=4577 PE=2 SV=2	PREDICTED: histone H1-like [Nelumbo nucifera]
Unigene008901	[M]	Cell wall/membrane/envelope biogenesis	Molecular Function: transporter activity (GO:0005215);; Cellular Component: mitochondrion (GO:0005739);; Cellular Component: vacuolar membrane (GO:0005774);; Cellular Component: endoplasmic reticulum (GO:0005783);; Cellular Component: Golgi apparatus (GO:0005794);; Cellular Component: plasma membrane (GO:0005886);; Biological Process: transport (GO:0006810);; Biological Process: response to heat …	K03098|1e-107|rcu:RCOM_0700620|--|apolipoprotein d, putative; K03098 outer membrane lipoprotein Blc	[M]	Cell wall/membrane/envelope biogenesis	Lipocalin-like domain;; Lipocalin / cytosolic fatty-acid binding protein family	Temperature-induced lipocalin-1 OS=Arabidopsis thaliana OX=3702 GN=TIL PE=1 SV=1	PREDICTED: apolipoprotein D-like [Nicotiana tomentosiformis]
Unigene014886	--	--	Molecular Function: protein phosphatase inhibitor activity (GO:0004864);; Biological Process: regulation of signal transduction (GO:0009966);; Biological Process: negative regulation of catalytic activity (GO:0043086);; Biological Process: regulation of phosphoprotein phosphatase activity (GO:0043666);;	--	--	--	Protein phosphatase inhibitor 2 (IPP-2)	Protein phosphatase inhibitor 2 OS=Arabidopsis thaliana OX=3702 GN=I-2 PE=1 SV=1	PREDICTED: protein phosphatase inhibitor 2 [Nelumbo nucifera]
Unigene012331	--	--	--	K02936|2e-68|rcu:RCOM_0678580|RP-L7Ae, RPL7A;RP-L7Ae, RPL7A|structural constituent of ribosome, putative; K02936 large subunit ribosomal protein L7Ae	[S]	Function unknown	Mo25-like	Putative MO25-like protein At4g17270 OS=Arabidopsis thaliana OX=3702 GN=At4g17270 PE=2 SV=1	PREDICTED: putative MO25-like protein At5g47540 [Tarenaya hassleriana]
Unigene048090	--	--	--	K01853|3e-20|vvi:100258153|CAS1;EC:5.4.99.8|hypothetical protein LOC100258153	[I]	Lipid transport and metabolism	--	Cycloartenol synthase OS=Glycyrrhiza glabra OX=49827 GN=GgCAS1 PE=1 SV=1	cycloartenol synthase [Dioscorea zingiberensis]
Unigene000671	[H]	Coenzyme transport and metabolism	Biological Process: porphyrin-containing compound biosynthetic process (GO:0006779);; Biological Process: cellular amino acid biosynthetic process (GO:0008652);; Biological Process: response to light stimulus (GO:0009416);; Cellular Component: chloroplast stroma (GO:0009570);; Cellular Component: chloroplast envelope (GO:0009941);; Biological Process: RNA metabolic process (GO:0016070);; Molecula…	K01845|2e-29|vvi:100250737|hemL;EC:5.4.3.8|hypothetical protein LOC100250737; K01845 glutamate-1-semialdehyde 2,1-aminomutase [EC:5.4.3.8]	[E]	Amino acid transport and metabolism	--	Glutamate-1-semialdehyde 2,1-aminomutase, chloroplastic OS=Brassica napus OX=3708 GN=GSA PE=2 SV=1	PREDICTED: glutamate-1-semialdehyde 2,1-aminomutase, chloroplastic-like [Eucalyptus grandis]
Unigene035008	--	--	--	--	--	--	--	--	PREDICTED: homogentisate phytyltransferase 1, chloroplastic isoform X2 [Fragaria vesca subsp. vesca]
Unigene006611	--	--	--	--	--	--	--	Extensin OS=Zea mays OX=4577 GN=HRGP PE=2 SV=1	PREDICTED: proteoglycan 4-like [Pyrus x bretschneideri]
Unigene002497	--	--	--	--	--	--	--	3-oxo-Delta(4,5)-steroid 5-beta-reductase OS=Digitalis lanata OX=49450 PE=1 SV=1	hypothetical protein MIMGU_mgv11b006498mg [Erythranthe guttata]
Unigene007097	--	--	Biological Process: cellular process (GO:0009987);; Biological Process: biological_process (GO:0044699);;	--	--	--	--	Root phototropism protein 3 OS=Arabidopsis thaliana OX=3702 GN=RPT3 PE=1 SV=2	PREDICTED: root phototropism protein 3-like [Nicotiana tomentosiformis]
Unigene036151	[G]	Carbohydrate transport and metabolism	Biological Process: polysaccharide metabolic process (GO:0005976);; Biological Process: cellular carbohydrate metabolic process (GO:0044262);;	K00705|6e-81|pop:POPTR_255128|malQ;EC:2.4.1.25|4-alpha-glucanotransferase (EC:2.4.1.25); K00705 4-alpha-glucanotransferase [EC:2.4.1.25]	--	--	4-alpha-glucanotransferase;; 4-alpha-glucanotransferase	4-alpha-glucanotransferase DPE2 OS=Oryza sativa subsp. japonica OX=39947 GN=DPE2 PE=2 SV=1	PREDICTED: 4-alpha-glucanotransferase DPE2 [Elaeis guineensis]
Unigene032224	--	--	--	K12837|4e-29|ppp:PHYPADRAFT_130002|U2AF2;U2AF2|hypothetical protein; K12837 splicing factor U2AF 65 kDa subunit	[A]	RNA processing and modification	--	Splicing factor U2af large subunit B OS=Triticum aestivum OX=4565 GN=U2AF65B PE=2 SV=1	hypothetical protein POPTR_0011s04990g [Populus trichocarpa]
Unigene016991	--	--	--	--	[K]	Transcription	--	RNA polymerase II C-terminal domain phosphatase-like 2 OS=Arabidopsis thaliana OX=3702 GN=CPL2 PE=1 SV=3	hypothetical protein PHAVU_008G105400g [Phaseolus vulgaris]
Unigene050188	[BQ]	--	--	K11407|1e-180|vvi:100250074|HDAC6;EC:3.5.1.98|hypothetical protein LOC100250074; K11407 histone deacetylase 6/10 [EC:3.5.1.98]	[B]	Chromatin structure and dynamics	Histone deacetylase domain;; Histone deacetylase domain	Histone deacetylase 18 OS=Arabidopsis thaliana OX=3702 GN=HDA18 PE=2 SV=1	PREDICTED: histone deacetylase 5 isoform X1 [Vitis vinifera]
Unigene005222	--	--	Cellular Component: nucleosome (GO:0000786);; Molecular Function: DNA binding (GO:0003677);; Biological Process: nucleosome assembly (GO:0006334);;	--	--	--	--	Translation initiation factor IF3-4, chloroplastic OS=Arabidopsis thaliana OX=3702 GN=IF3-4 PE=2 SV=1	unknown [Medicago truncatula]
Unigene028881	--	--	--	--	--	--	--	--	hypothetical protein COCCADRAFT_9076 [Bipolaris zeicola 26-R-13]
Unigene006736	[RTKL]	--	Molecular Function: kinase activity (GO:0016301);;	--	--	--	--	G-type lectin S-receptor-like serine/threonine-protein kinase SD2-5 OS=Arabidopsis thaliana OX=3702 GN=SD25 PE=1 SV=1	PREDICTED: G-type lectin S-receptor-like serine/threonine-protein kinase SD2-5 isoform X2 [Vitis vinifera]
Unigene042624	[B]	Chromatin structure and dynamics	--	--	[B]	Chromatin structure and dynamics	Core histone H2A/H2B/H3/H4	Histone H3.2 OS=Triticum aestivum OX=4565 PE=1 SV=2	histone H3 [Zea mays]
Unigene049939	--	--	Cellular Component: mitochondrion (GO:0005739);; Cellular Component: chloroplast (GO:0009507);;	--	--	--	--	Uncharacterized protein ORF91 OS=Phalaenopsis aphrodite subsp. formosana OX=308872 PE=4 SV=1	cell wall-associated hydrolase [Phaseolus vulgaris]
Unigene020965	--	--	--	K14156|1e-07|vvi:100253952|CHK;EC:2.7.1.32 2.7.1.82|hypothetical protein LOC100253952	[M]	Cell wall/membrane/envelope biogenesis	--	Probable choline kinase 2 OS=Arabidopsis thaliana OX=3702 GN=At1g74320 PE=2 SV=1	PREDICTED: probable choline kinase 2 isoform X5 [Vitis vinifera]
Unigene047238	--	--	--	--	--	--	--	--	hypothetical protein M438DRAFT_299547 [Aureobasidium pullulans EXF-150]
Unigene035147	--	--	--	K02866|9e-10|zma:100282959|RP-L10e, RPL10;RP-L10e, RPL10|60S ribosomal protein L10-3; K02866 large subunit ribosomal protein L10e	[J]	Translation, ribosomal structure and biogenesis	--	60S ribosomal protein L10 OS=Solanum melongena OX=4111 GN=RPL10 PE=2 SV=1	hypothetical protein B456_011G206100 [Gossypium raimondii]
Unigene047075	--	--	--	--	[V]	Defense mechanisms	--	--	PREDICTED: small subunit processome component 20 homolog isoform X1 [Vitis vinifera]
Unigene006791	--	--	--	K10532|9e-20|pop:POPTR_898175|HGSNAT;EC:2.3.1.78|hypothetical protein; K10532 heparan-alpha-glucosaminide N-acetyltransferase [EC:2.3.1.78]	--	--	--	Osmotin-like protein OS=Solanum lycopersicum OX=4081 PE=1 SV=1	PREDICTED: heparan-alpha-glucosaminide N-acetyltransferase-like isoform X2 [Elaeis guineensis]
Unigene003871	[KD]	--	--	K12873|1e-13|pop:POPTR_1112033|BUD31, G10;BUD31, G10|hypothetical protein; K12873 bud site selection protein 31	[K]	Transcription	G10 protein	Protein BUD31 homolog 1 OS=Oryza sativa subsp. japonica OX=39947 GN=Os01g0857700 PE=2 SV=1	PREDICTED: protein BUD31 homolog 1-like [Jatropha curcas]
Unigene004508	[O]	Posttranslational modification, protein turnover, chaperones	Cellular Component: cell wall (GO:0005618);; Cellular Component: vacuole (GO:0005773);; Biological Process: cellular protein metabolic process (GO:0044267);;	K08770|1e-11|ath:AT3G09790|UBC;UBC|UBQ8; UBQ8; protein binding; K08770 ubiquitin C	[OR]	--	--	Polyubiquitin 8 OS=Arabidopsis thaliana OX=3702 GN=UBQ8 PE=3 SV=1	polyubiquitin [Karlodinium veneficum]
Unigene020429	--	--	--	--	--	--	--	--	glucan 1,3-beta-glucosidase [Cryptococcus gattii IND107]
Unigene033227	--	--	Biological Process: cellular process (GO:0044763);; Biological Process: response to stimulus (GO:0050896);; Biological Process: biological regulation (GO:0065007);;	--	--	--	--	Metallothionein-like protein type 3 OS=Carica papaya OX=3649 PE=3 SV=1	metallothionein 3 [Populus alba x Populus glandulosa]
Unigene036096	[E]	Amino acid transport and metabolism	Cellular Component: intracellular membrane-bounded organelle (GO:0043231);; Biological Process: cellular biosynthetic process (GO:0044249);; Biological Process: obsolete single-organism biosynthetic process (GO:0044711);; Biological Process: cellular process (GO:0044763);; Biological Process: organic substance biosynthetic process (GO:1901576);;	K01736|1e-51|pop:POPTR_655918|aroC;EC:4.2.3.5|CS1; chorismate synthase (EC:4.2.3.5); K01736 chorismate synthase [EC:4.2.3.5]	[E]	Amino acid transport and metabolism	Chorismate synthase	Chorismate synthase, chloroplastic OS=Capnoides sempervirens OX=3464 PE=1 SV=1	PREDICTED: chorismate synthase, chloroplastic-like isoform X1 [Cicer arietinum]
Unigene041040	[OC]	--	--	--	[U]	Intracellular trafficking, secretion, and vesicular transport	Thioredoxin	Protein disulfide isomerase-like 5-4 OS=Oryza sativa subsp. japonica OX=39947 GN=PDIL5-4 PE=2 SV=1	PREDICTED: protein disulfide isomerase-like 5-4-like [Oryza brachyantha]
Unigene004333	--	--	Biological Process: cellular bud site selection (GO:0000282);; Molecular Function: calcium ion binding (GO:0005509);; Biological Process: cell budding (GO:0007114);; Cellular Component: site of polarized growth (GO:0030427);;	K13448|2e-12|pop:POPTR_734872|CML;CML|hypothetical protein; K13448 calcium-binding protein CML	[T]	Signal transduction mechanisms	EF hand;; EF-hand domain pair	Probable calcium-binding protein CML50 OS=Arabidopsis thaliana OX=3702 GN=CML50 PE=2 SV=1	EF-hand [Aureobasidium melanogenum CBS 110374]
Unigene003413	--	--	--	K13648|2e-15|vvi:100258406|GAUT;EC:2.4.1.43|hypothetical protein LOC100258406; K13648 alpha-1,4-galacturonosyltransferase [EC:2.4.1.43]	--	--	--	Probable galacturonosyltransferase 4 OS=Arabidopsis thaliana OX=3702 GN=GAUT4 PE=2 SV=1	PREDICTED: probable galacturonosyltransferase 4 [Nelumbo nucifera]
Unigene028551	--	--	Molecular Function: transferase activity (GO:0016740);;	K00830|7e-12|pop:POPTR_815301|AGXT;EC:2.6.1.44 2.6.1.45 2.6.1.51|serine--glyoxylate transaminase (EC:2.6.1.45); K00830 alanine-glyoxylate transaminase / serine-glyoxylate transaminase / serine-pyruvate transaminase [EC:2.6.1.44 2.6.1.45 2.6.1.51]	[R]	General function prediction only	--	Serine--glyoxylate aminotransferase OS=Arabidopsis thaliana OX=3702 GN=AGT1 PE=1 SV=2	PREDICTED: serine--glyoxylate aminotransferase-like [Sesamum indicum]
Unigene045850	--	--	Biological Process: response to stress (GO:0006950);; Biological Process: response to abiotic stimulus (GO:0009628);; Cellular Component: endomembrane system (GO:0012505);; Cellular Component: intracellular membrane-bounded organelle (GO:0043231);; Cellular Component: cytoplasmic part (GO:0044444);;	K08057|1e-21|ath:AT1G56340|CALR;CALR|CRT1; CRT1 (CALRETICULIN 1); calcium ion binding / unfolded protein binding	[O]	Posttranslational modification, protein turnover, chaperones	--	Calreticulin OS=Nicotiana plumbaginifolia OX=4092 GN=CAL1 PE=2 SV=1	hypothetical protein B456_013G206800 [Gossypium raimondii]
Unigene019946	--	--	--	--	[OR]	--	--	Polyubiquitin (Fragment) OS=Nicotiana sylvestris OX=4096 GN=UBI4 PE=2 SV=1	ubiquitin precursor [Hevea brasiliensis]
Unigene007114	[V]	Defense mechanisms	--	--	[R]	General function prediction only	--	Protein DETOXIFICATION 15 OS=Arabidopsis thaliana OX=3702 GN=DTX15 PE=3 SV=1	PREDICTED: MATE efflux family protein 6 isoform X2 [Vitis vinifera]
Unigene049129	--	--	--	--	--	--	--	Dehydrin DHN1 OS=Avicennia marina OX=82927 GN=DHN1 PE=1 SV=1	PREDICTED: late embryogenesis abundant protein [Malus domestica]
Unigene003180	[L]	Replication, recombination and repair	Biological Process: cellular process (GO:0044763);; Biological Process: response to stimulus (GO:0050896);;	K12118|9e-84|pop:POPTR_559103|CRY1;CRY1|hypothetical protein; K12118 cryptochrome 1	[LT]	--	--	Cryptochrome-1 OS=Arabidopsis thaliana OX=3702 GN=CRY1 PE=1 SV=2	cryptochrome 1.2 [Populus tremula]
Unigene002533	[U]	Intracellular trafficking, secretion, and vesicular transport	Biological Process: intracellular protein transport (GO:0006886);; Biological Process: ER to Golgi vesicle-mediated transport (GO:0006888);; Molecular Function: zinc ion binding (GO:0008270);; Cellular Component: COPII vesicle coat (GO:0030127);;	K14006|0.0|vvi:100267470|SEC23;SEC23|hypothetical protein LOC100267470; K14006 protein transport protein SEC23	[U]	Intracellular trafficking, secretion, and vesicular transport	Sec23/Sec24 trunk domain;; Gelsolin repeat;; Sec23/Sec24 helical domain	--	PREDICTED: protein transport protein SEC23 [Nicotiana sylvestris]
Unigene016079	--	--	Biological Process: metabolic process (GO:0008152);; Molecular Function: carbon-sulfur lyase activity (GO:0016846);;	--	[PT]	--	--	--	hypothetical protein M436DRAFT_42854 [Aureobasidium namibiae CBS 147.97]
Unigene044243	[RTKL]	--	Molecular Function: protein serine/threonine kinase activity (GO:0004674);; Molecular Function: ATP binding (GO:0005524);; Biological Process: protein phosphorylation (GO:0006468);;	--	[R]	General function prediction only	--	Serine/threonine-protein kinase RHS3 OS=Arabidopsis thaliana OX=3702 GN=RHS3 PE=1 SV=1	hypothetical protein CICLE_v10019874mg [Citrus clementina]
Unigene003664	[P]	Inorganic ion transport and metabolism	Biological Process: metabolic process (GO:0008152);;	--	--	--	--	Protein ABCI12, chloroplastic OS=Arabidopsis thaliana OX=3702 GN=ABCI12 PE=1 SV=1	PREDICTED: protein ABCI12, chloroplastic isoform X2 [Nicotiana sylvestris]
Unigene048892	--	--	--	K13126|1e-15|pop:POPTR_815675|PABPC;PABPC|hypothetical protein; K13126 polyadenylate-binding protein	--	--	--	--	PREDICTED: polyadenylate-binding protein 8-like [Populus euphratica]
Unigene026344	--	--	--	--	[G]	Carbohydrate transport and metabolism	--	--	PREDICTED: uncharacterized protein LOC100254794 isoform X2 [Vitis vinifera]
Unigene015373	--	--	--	K00434|2e-09|vvi:100233013|E1.11.1.11;EC:1.11.1.11|ascorbate peroxidase; K00434 L-ascorbate peroxidase [EC:1.11.1.11]	--	--	--	L-ascorbate peroxidase 2, cytosolic OS=Oryza sativa subsp. japonica OX=39947 GN=APX2 PE=1 SV=1	cytosolic ascorbate peroxidase [Suaeda salsa]
Unigene014064	--	--	Molecular Function: hydrolase activity (GO:0016787);;	--	[R]	General function prediction only	PPR repeat;; PPR repeat family;; PPR repeat family;; PPR repeat;; PPR repeat	Pentatricopeptide repeat-containing protein At5g61400 OS=Arabidopsis thaliana OX=3702 GN=At5g61400 PE=2 SV=1	PREDICTED: pentatricopeptide repeat-containing protein At2g26790, mitochondrial [Vitis vinifera]
Unigene011248	--	--	--	K01209|1e-08|ath:AT5G26120|abfA;EC:3.2.1.55|ASD2; ASD2 (ALPHA-L-ARABINOFURANOSIDASE 2); alpha-N-arabinofuranosidase/ hydrolase, acting on glycosyl bonds	--	--	--	Alpha-L-arabinofuranosidase 2 OS=Arabidopsis thaliana OX=3702 GN=ASD2 PE=2 SV=1	hypothetical protein LEMA_P003880.1 [Leptosphaeria maculans JN3]
Unigene044748	--	--	--	K14488|2e-06|ath:AT4G00880|SAUR;SAUR|auxin-responsive family protein; K14488 SAUR family protein	--	--	--	Auxin-responsive protein SAUR32 OS=Arabidopsis thaliana OX=3702 GN=SAUR32 PE=2 SV=1	hypothetical protein B456_004G149700 [Gossypium raimondii]
Unigene047535	--	--	--	K03106|2e-14|rcu:RCOM_0901100|SRP54, ffh;EC:3.6.5.4|signal recognition particle 54 kD protein, putative; K03106 signal recognition particle subunit SRP54	[U]	Intracellular trafficking, secretion, and vesicular transport	--	Signal recognition particle 54 kDa protein 3 OS=Arabidopsis thaliana OX=3702 GN=SRP-54C PE=2 SV=2	PREDICTED: signal recognition particle 54 kDa protein 2 [Nelumbo nucifera]
Unigene011523	[R]	General function prediction only	--	K07119|3e-22|pop:POPTR_718146|--|hypothetical protein; K07119	[R]	General function prediction only	--	2-alkenal reductase (NADP(+)-dependent) OS=Nicotiana tabacum OX=4097 GN=DBR PE=1 SV=1	hypothetical protein EUGRSUZ_A00388 [Eucalyptus grandis]
Unigene023755	--	--	Molecular Function: protein binding (GO:0005515);;	--	--	--	--	BAG family molecular chaperone regulator 5, mitochondrial OS=Arabidopsis thaliana OX=3702 GN=BAG5 PE=1 SV=1	uncharacterized protein LOC100260747 [Vitis vinifera]
Unigene009425	[E]	Amino acid transport and metabolism	Molecular Function: carboxypeptidase activity (GO:0004180);; Biological Process: macromolecule metabolic process (GO:0043170);; Biological Process: primary metabolic process (GO:0044238);;	K13289|3e-29|ath:AT3G10410|CTSA, CPY;EC:3.4.16.5|scpl49; scpl49 (serine carboxypeptidase-like 49); serine-type carboxypeptidase; K13289 cathepsin A (carboxypeptidase C) [EC:3.4.16.5]	[OE]	--	Serine carboxypeptidase;; Serine carboxypeptidase	Serine carboxypeptidase-like 49 OS=Arabidopsis thaliana OX=3702 GN=SCPL49 PE=2 SV=2	hypothetical protein SNOG_12460 [Phaeosphaeria nodorum SN15]
Unigene013937	[O]	Posttranslational modification, protein turnover, chaperones	Molecular Function: threonine-type endopeptidase activity (GO:0004298);; Cellular Component: nucleus (GO:0005634);; Cellular Component: cytoplasm (GO:0005737);; Biological Process: ubiquitin-dependent protein catabolic process (GO:0006511);; Cellular Component: proteasome core complex, alpha-subunit complex (GO:0019773);;	K02730|2e-85|rcu:RCOM_0711430|PSMA6;EC:3.4.25.1|proteasome subunit alpha type, putative (EC:3.4.25.1); K02730 20S proteasome subunit alpha 1 [EC:3.4.25.1]	[O]	Posttranslational modification, protein turnover, chaperones	Proteasome subunit	Proteasome subunit alpha type-6 OS=Nicotiana tabacum OX=4097 GN=PAA1 PE=2 SV=1	Proteasome subunit alpha type-6 [Morus notabilis]
Unigene014555	--	--	Molecular Function: nucleic acid binding (GO:0003676);; Biological Process: shoot system development (GO:0048367);;	--	[AR]	--	KH domain	RNA-binding KH domain-containing protein PEPPER OS=Arabidopsis thaliana OX=3702 GN=PEP PE=1 SV=1	PREDICTED: poly(rC)-binding protein 1-like [Nelumbo nucifera]
Unigene004199	[R]	General function prediction only	--	--	--	--	--	Gamma carbonic anhydrase-like 2, mitochondrial OS=Arabidopsis thaliana OX=3702 GN=GAMMACAL2 PE=1 SV=1	PREDICTED: gamma carbonic anhydrase-like 2, mitochondrial [Nelumbo nucifera]
Unigene030117	[KAD]	--	--	K09422|3e-24|vvi:100233135|--|MYB14; R2R3 Myb14 transcription factor; K09422 myb proto-oncogene protein, plant	[K]	Transcription	--	Transcription factor MYB14 OS=Arabidopsis thaliana OX=3702 GN=MYB14 PE=2 SV=1	PREDICTED: myb-related protein Myb4-like [Nicotiana sylvestris]
Unigene021382	--	--	Molecular Function: protein kinase activity (GO:0004672);; Biological Process: phosphorylation (GO:0016310);;	K20536|5e-09|zma:100272353|MPK3;EC:2.7.11.24|gpm443; LOC100272353	[T]	Signal transduction mechanisms	--	Mitogen-activated protein kinase 3 OS=Arabidopsis thaliana OX=3702 GN=MPK3 PE=1 SV=2	PREDICTED: mitogen-activated protein kinase 3-like [Nelumbo nucifera]
Unigene008785	--	--	--	K04802|5e-09|vvi:100248466|PCNA;PCNA|hypothetical protein LOC100248466; K04802 proliferating cell nuclear antigen	[L]	Replication, recombination and repair	--	Proliferating cell nuclear antigen OS=Nicotiana tabacum OX=4097 GN=PCNA PE=2 SV=1	proliferating cell nuclear antigen large form protein [Medicago truncatula]
Unigene047833	--	--	--	--	[R]	General function prediction only	--	Zinc finger CCCH domain-containing protein 5 OS=Oryza sativa subsp. japonica OX=39947 GN=Os01g0257400 PE=2 SV=1	hypothetical protein PRUPE_ppa005056mg [Prunus persica]
Unigene027198	--	--	--	--	--	--	--	Probable inactive DNA (cytosine-5)-methyltransferase DRM3 OS=Oryza sativa subsp. japonica OX=39947 GN=DRM3 PE=2 SV=1	PREDICTED: DNA (cytosine-5)-methyltransferase DRM2 isoform X1 [Nelumbo nucifera]
Unigene033161	[KL]	--	Biological Process: double-strand break repair via homologous recombination (GO:0000724);; Molecular Function: binding (GO:0005488);; Biological Process: meiotic cell cycle (GO:0007126);; Biological Process: response to gamma radiation (GO:0010332);; Biological Process: regulation of nucleobase-containing compound metabolic process (GO:0019219);; Biological Process: cell cycle process (GO:0022402…	K10875|2e-92|vvi:100246859|RAD54L, RAD54;EC:3.6.4.-|hypothetical protein LOC100246859; K10875 DNA repair and recombination protein RAD54 and RAD54-like protein [EC:3.6.4.-]	[L]	Replication, recombination and repair	--	Protein CHROMATIN REMODELING 25 OS=Arabidopsis thaliana OX=3702 GN=CHR25 PE=1 SV=1	PREDICTED: protein CHROMATIN REMODELING 25 [Nelumbo nucifera]
Unigene034773	--	--	--	K01366|3e-22|pop:POPTR_675847|CTSH;EC:3.4.22.16|hypothetical protein; K01366 cathepsin H [EC:3.4.22.16]	[O]	Posttranslational modification, protein turnover, chaperones	Papain family cysteine protease	Thiol protease aleurain OS=Hordeum vulgare OX=4513 PE=2 SV=1	cysteine protease Cp1 [Actinidia deliciosa]
Unigene001005	--	--	--	--	[U]	Intracellular trafficking, secretion, and vesicular transport	Sec34-like family	--	PREDICTED: conserved oligomeric Golgi complex subunit 3 isoform X2 [Nelumbo nucifera]
Unigene022582	--	--	--	K09667|1e-36|pop:POPTR_895082|OGT;EC:2.4.1.255|hypothetical protein; K09667 polypeptide N-acetylglucosaminyltransferase [EC:2.4.1.-]	[GOT]	--	--	Probable UDP-N-acetylglucosamine--peptide N-acetylglucosaminyltransferase SEC OS=Arabidopsis thaliana OX=3702 GN=SEC PE=2 SV=1	PREDICTED: probable UDP-N-acetylglucosamine--peptide N-acetylglucosaminyltransferase SEC [Jatropha curcas]
Unigene003568	--	--	--	K10802|2e-06|vvi:100246082|HMGB1;HMGB1|similar to F2D10.18	--	--	--	HMG1/2-like protein OS=Ipomoea nil OX=35883 PE=2 SV=1	PREDICTED: HMG1/2-like protein [Nelumbo nucifera]
Unigene041228	[R]	General function prediction only	--	--	[Q]	Secondary metabolites biosynthesis, transport and catabolism	--	Probable mannitol dehydrogenase OS=Mesembryanthemum crystallinum OX=3544 GN=ELI3 PE=2 SV=1	8-hydroxygeraniol dehydrogenase-like [Pyrus x bretschneideri]
Unigene043094	--	--	--	K04713|1e-09|vvi:100253403|SUR2;EC:1.14.18.5|hypothetical protein LOC100253403; K04713 C4-hydroxylase [EC:1.14.-.-]	[I]	Lipid transport and metabolism	--	Sphinganine C4-monooxygenase 1 OS=Arabidopsis thaliana OX=3702 GN=SBH1 PE=1 SV=1	PREDICTED: sphinganine C(4)-monooxygenase 1-like [Prunus mume]
Unigene026285	[Q]	Secondary metabolites biosynthesis, transport and catabolism	--	--	[Q]	Secondary metabolites biosynthesis, transport and catabolism	Cytochrome P450	Cytochrome P450 71A1 OS=Persea americana OX=3435 GN=CYP71A1 PE=1 SV=2	hypothetical protein CICLE_v10019699mg [Citrus clementina]
Unigene045968	--	--	Molecular Function: hydrolase activity (GO:0016787);;	--	--	--	--	Putative beta-D-xylosidase (Fragment) OS=Prunus persica OX=3760 PE=2 SV=1	Periplasmic beta-glucosidase precursor, putative [Ricinus communis]
Unigene034828	[OC]	--	Molecular Function: protein disulfide isomerase activity (GO:0003756);; Biological Process: protein folding (GO:0006457);; Cellular Component: integral component of membrane (GO:0016021);; Biological Process: cell redox homeostasis (GO:0045454);;	--	[U]	Intracellular trafficking, secretion, and vesicular transport	Endoplasmic reticulum vesicle transporter;; Thioredoxin;; Endoplasmic Reticulum-Golgi Intermediate Compartment (ERGIC);; Thioredoxin	Protein disulfide isomerase-like 5-4 OS=Oryza sativa subsp. japonica OX=39947 GN=PDIL5-4 PE=2 SV=1	PREDICTED: protein disulfide isomerase-like 5-4 isoform X1 [Phoenix dactylifera]
Unigene021619	--	--	--	--	--	--	--	Probable LRR receptor-like serine/threonine-protein kinase At1g56140 OS=Arabidopsis thaliana OX=3702 GN=At1g56140 PE=2 SV=2	PREDICTED: probable LRR receptor-like serine/threonine-protein kinase At1g56130 [Vitis vinifera]
Unigene006675	--	--	--	K09955|7e-34|vvi:100246702|--|hypothetical protein LOC100246702; K09955 hypothetical protein	--	--	--	--	PREDICTED: uncharacterized protein LOC102603152 [Solanum tuberosum]
Unigene048877	--	--	Cellular Component: SAGA complex (GO:0000124);; Molecular Function: transcription coactivator activity (GO:0003713);; Cellular Component: nuclear pore (GO:0005643);; Biological Process: transcription elongation from RNA polymerase II promoter (GO:0006368);; Biological Process: mRNA export from nucleus (GO:0006406);; Cellular Component: chloroplast envelope (GO:0009941);; Biological Process: prote…	K11368|3e-46|pop:POPTR_742849|--|hypothetical protein; K11368 enhancer of yellow 2 transcription factor	[K]	Transcription	Transcription factor e(y)2	Transcription and mRNA export factor ENY2 OS=Arabidopsis thaliana OX=3702 GN=At3g27100 PE=3 SV=1	PREDICTED: transcription and mRNA export factor SUS1-like isoform X2 [Nelumbo nucifera]
Unigene050345	--	--	--	--	--	--	--	--	hypothetical protein CISIN_1g0201091mg, partial [Citrus sinensis]
Unigene031418	--	--	--	--	[S]	Function unknown	--	--	PREDICTED: testis-expressed sequence 10 protein homolog isoform X1 [Nelumbo nucifera]
Unigene039042	--	--	Biological Process: RNA splicing (GO:0008380);; Cellular Component: intracellular part (GO:0044424);;	--	--	--	--	CRS2-associated factor 2, chloroplastic OS=Arabidopsis thaliana OX=3702 GN=At1g23400 PE=2 SV=1	hypothetical protein B456_005G181000 [Gossypium raimondii]
Unigene046426	--	--	--	--	--	--	--	--	PREDICTED: uncharacterized protein LOC101307190 [Fragaria vesca subsp. vesca]
Unigene021660	[J]	Translation, ribosomal structure and biogenesis	Molecular Function: ion binding (GO:0043167);; Molecular Function: organic cyclic compound binding (GO:0097159);; Molecular Function: heterocyclic compound binding (GO:1901363);;	K02358|2e-91|rcu:RCOM_0648170|--|elongation factor tu, putative (EC:2.7.7.4); K02358 elongation factor EF-Tu [EC:3.6.5.3]	[J]	Translation, ribosomal structure and biogenesis	Elongation factor Tu GTP binding domain;; Elongation factor Tu GTP binding domain;; Elongation factor Tu domain 2	Elongation factor Tu, chloroplastic OS=Bigelowiella natans OX=227086 GN=tufA PE=3 SV=1	GTP-binding elongation factor Tu family protein [Medicago truncatula]
Unigene003131	--	--	Biological Process: systemic acquired resistance (GO:0009627);; Biological Process: response to endoplasmic reticulum stress (GO:0034976);;	--	--	--	TLR4 regulator and MIR-interacting MSAP;; TLR4 regulator and MIR-interacting MSAP	--	PREDICTED: protein canopy-1 [Nelumbo nucifera]
Unigene023467	--	--	--	--	[R]	General function prediction only	--	--	hypothetical protein POPTR_0015s04430g [Populus trichocarpa]
Unigene002875	--	--	--	--	--	--	--	--	PREDICTED: uncharacterized protein LOC104609040 [Nelumbo nucifera]
Unigene018044	--	--	--	--	--	--	--	--	PREDICTED: F-box protein At4g09920-like [Nelumbo nucifera]
Unigene024471	--	--	Cellular Component: endoplasmic reticulum (GO:0005783);;	--	--	--	Domain of unknown function (DUF4787)	--	uncharacterized protein LOC100306537 precursor [Glycine max]
Unigene006192	[G]	Carbohydrate transport and metabolism	Molecular Function: xylulokinase activity (GO:0004856);; Cellular Component: cytosol (GO:0005829);; Biological Process: xylulose metabolic process (GO:0005997);; Biological Process: carbohydrate phosphorylation (GO:0046835);;	K00854|0.0|vvi:100252425|xylB, XYLB;EC:2.7.1.17|hypothetical protein LOC100252425; K00854 xylulokinase [EC:2.7.1.17]	[G]	Carbohydrate transport and metabolism	FGGY family of carbohydrate kinases, N-terminal domain;; FGGY family of carbohydrate kinases, C-terminal domain	Xylulose kinase 2 OS=Arabidopsis thaliana OX=3702 GN=XK2 PE=1 SV=1	PREDICTED: xylulose kinase-like [Nelumbo nucifera]
Unigene023523	--	--	--	--	--	--	--	Polyphenol oxidase, chloroplastic OS=Malus domestica OX=3750 PE=2 SV=1	--
Unigene027583	--	--	--	--	--	--	--	--	glycoside hydrolase family 43 [Aspergillus oryzae RIB40]
Unigene022802	--	--	--	--	[OE]	--	--	Serine carboxypeptidase-like 29 OS=Arabidopsis thaliana OX=3702 GN=SCPL29 PE=2 SV=1	PREDICTED: serine carboxypeptidase II-2 [Nelumbo nucifera]
Unigene032659	--	--	--	--	--	--	--	--	PREDICTED: uncharacterized protein LOC104415494 [Eucalyptus grandis]
Unigene029408	--	--	--	K13719|2e-16|sbi:SORBI_04g004420|OTU1, YOD1;EC:3.1.2.-|hypothetical protein; K13719 ubiquitin thioesterase OTU1 [EC:3.1.2.-]	[TO]	--	--	--	PREDICTED: ubiquitin thioesterase OTU1 [Eucalyptus grandis]
Unigene013311	[R]	General function prediction only	Molecular Function: ATP binding (GO:0005524);; Cellular Component: cytosol (GO:0005829);; Biological Process: phosphorylation (GO:0016310);; Biological Process: L-methionine salvage from methylthioadenosine (GO:0019509);; Molecular Function: identical protein binding (GO:0042802);; Molecular Function: S-methyl-5-thioribose kinase activity (GO:0046522);; Molecular Function: S-methyl-5-thioribose-1…	K00899|1e-105|vvi:100242426|mtnK;EC:2.7.1.100|hypothetical protein LOC100242426	--	--	Phosphotransferase enzyme family;; Aminoglycoside/hydroxyurea antibiotic resistance kinase	Methylthioribose kinase OS=Arabidopsis thaliana OX=3702 GN=MTK PE=1 SV=1	hypothetical protein B456_008G0224001, partial [Gossypium raimondii]
Unigene016795	--	--	Molecular Function: nucleic acid binding (GO:0003676);; Molecular Function: zinc ion binding (GO:0008270);; Biological Process: protein maturation (GO:0051604);;	--	[A]	RNA processing and modification	--	--	PREDICTED: zinc finger protein 593-like [Nicotiana tomentosiformis]
Unigene049455	--	--	--	--	--	--	Vacuolar protein sorting-associated protein 62;; Vacuolar protein sorting-associated protein 62	--	hypothetical protein L484_010959 [Morus notabilis]
Unigene024463	[K]	Transcription	--	--	[K]	Transcription	RNA polymerase Rpb2, domain 7;; RNA polymerase Rpb2, domain 6	DNA-directed RNA polymerases IV and V subunit 2 OS=Arabidopsis thaliana OX=3702 GN=NRPD2 PE=1 SV=1	hypothetical protein CARUB_v10016327mg [Capsella rubella]
Unigene009783	--	--	--	K09291|3e-29|rcu:RCOM_1128370|TPR, MLP1, MLP2;TPR, MLP1, MLP2|Nucleoprotein TPR, putative; K09291 nucleoprotein TPR	[S]	Function unknown	--	Nuclear-pore anchor OS=Arabidopsis thaliana OX=3702 GN=NUA PE=1 SV=1	PREDICTED: nuclear-pore anchor isoform X1 [Jatropha curcas]
Unigene042174	--	--	--	K10775|6e-51|pop:POPTR_822571|PAL;EC:4.3.1.24|PAL5; phenylalanine amonnia lyase (EC:4.3.1.5 4.3.1.24); K10775 phenylalanine ammonia-lyase [EC:4.3.1.24]	[Q]	Secondary metabolites biosynthesis, transport and catabolism	--	Phenylalanine ammonia-lyase G2B OS=Populus kitakamiensis OX=34292 GN=PALG2B PE=3 SV=1	phenylalanine ammonia-lyase 2 [Manihot esculenta]
Unigene015512	[L]	Replication, recombination and repair	Molecular Function: binding (GO:0005488);; Biological Process: DNA metabolic process (GO:0006259);; Molecular Function: hydrolase activity (GO:0016787);;	--	[L]	Replication, recombination and repair	--	ATP-dependent DNA helicase Q-like SIM OS=Arabidopsis thaliana OX=3702 GN=RECQSIM PE=2 SV=1	ATP-dependent DNA helicase Q4 [Medicago truncatula]
Unigene009500	--	--	Cellular Component: integral component of membrane (GO:0016021);;	--	[I]	Lipid transport and metabolism	GNS1/SUR4 family;; GNS1/SUR4 family	Elongation of fatty acids protein 3-like OS=Arabidopsis thaliana OX=3702 GN=HOS3 PE=2 SV=1	PREDICTED: elongation of fatty acids protein sre1-like [Cucumis melo]
Unigene038609	--	--	Biological Process: transport (GO:0006810);;	K08493|9e-20|zma:100192626|VTI1;VTI1|pco134015(728); LOC100192626; K08493 vesicle transport through interaction with t-SNAREs 1	[U]	Intracellular trafficking, secretion, and vesicular transport	--	Vesicle transport v-SNARE 11 OS=Arabidopsis thaliana OX=3702 GN=VTI11 PE=1 SV=2	PREDICTED: vesicle transport v-SNARE 11-like isoform X2 [Elaeis guineensis]
Unigene027891	--	--	Biological Process: lipid biosynthetic process (GO:0008610);; Biological Process: cellular biosynthetic process (GO:0044249);; Biological Process: cellular lipid metabolic process (GO:0044255);;	K06119|2e-09|vvi:100259616|SQD2;EC:2.4.1.-|hypothetical protein LOC100259616; K06119 sulfoquinovosyltransferase [EC:2.4.1.-]	[MOI]	--	--	Sulfoquinovosyl transferase SQD2 OS=Arabidopsis thaliana OX=3702 GN=SQD2 PE=1 SV=1	group 1 family glycosyltransferase [Medicago truncatula]
Unigene007770	--	--	--	--	[S]	Function unknown	--	Rhomboid-like protein 19 OS=Arabidopsis thaliana OX=3702 GN=RBL19 PE=2 SV=1	PREDICTED: transmembrane protein 115-like isoform X1 [Elaeis guineensis]
Unigene040969	--	--	--	--	[Z]	Cytoskeleton	--	Kinesin-like protein KIN-8B OS=Arabidopsis thaliana OX=3702 GN=KIN8B PE=2 SV=1	unnamed protein product [Coffea canephora]
Unigene035403	--	--	--	--	--	--	--	--	PREDICTED: epidermis-specific secreted glycoprotein EP1-like [Prunus mume]
Unigene042989	--	--	Cellular Component: nucleosome (GO:0000786);; Molecular Function: DNA binding (GO:0003677);; Biological Process: nucleosome assembly (GO:0006334);;	--	--	--	--	Proton pump-interactor 1 OS=Arabidopsis thaliana OX=3702 GN=PPI1 PE=1 SV=2	unknown [Medicago truncatula]
Unigene006340	--	--	--	--	--	--	Protein of unknown function (DUF3685)	--	PREDICTED: uncharacterized protein LOC105125793 isoform X1 [Populus euphratica]
Unigene004839	--	--	--	--	[O]	Posttranslational modification, protein turnover, chaperones	--	Transcription factor SRM1 OS=Arabidopsis thaliana OX=3702 GN=SRM1 PE=1 SV=1	PREDICTED: transcription factor DIVARICATA-like [Malus domestica]
Unigene011824	[M]	Cell wall/membrane/envelope biogenesis	Cellular Component: mitochondrion (GO:0005739);; Cellular Component: vacuolar membrane (GO:0005774);; Cellular Component: endoplasmic reticulum (GO:0005783);; Cellular Component: Golgi apparatus (GO:0005794);; Cellular Component: cytosol (GO:0005829);; Cellular Component: plasma membrane (GO:0005886);; Biological Process: response to heat (GO:0009408);; Biological Process: response to cold (GO:00…	K03098|9e-55|sbi:SORBI_04g025860|--|hypothetical protein; K03098 outer membrane lipoprotein Blc	[M]	Cell wall/membrane/envelope biogenesis	Lipocalin-like domain	Temperature-induced lipocalin-1 OS=Arabidopsis thaliana OX=3702 GN=TIL PE=1 SV=1	temperature-induced lipocalin-1 [Hordeum vulgare]
Unigene037592	--	--	--	--	--	--	RNA polymerase II transcription mediator complex subunit 9	Mediator of RNA polymerase II transcription subunit 9 OS=Arabidopsis thaliana OX=3702 GN=MED9 PE=1 SV=1	unnamed protein product [Coffea canephora]
Unigene008826	[OU]	--	Molecular Function: serine-type endopeptidase activity (GO:0004252);; Molecular Function: ATP binding (GO:0005524);; Biological Process: proteolysis (GO:0006508);; Cellular Component: chloroplast thylakoid (GO:0009534);; Cellular Component: chloroplastic endopeptidase Clp complex (GO:0009840);; Cellular Component: chloroplast envelope (GO:0009941);;	K01358|1e-78|ath:AT1G66670|clpP, CLPP;EC:3.4.21.92|CLPP3; CLPP3; serine-type endopeptidase; K01358 ATP-dependent Clp protease, protease subunit [EC:3.4.21.92]	[O]	Posttranslational modification, protein turnover, chaperones	Clp protease;; Clp protease;; Clp protease	ATP-dependent Clp protease proteolytic subunit 3, chloroplastic OS=Arabidopsis thaliana OX=3702 GN=CLPP3 PE=1 SV=1	hypothetical protein AALP_AA2G081700 [Arabis alpina]
Unigene029125	[G]	Carbohydrate transport and metabolism	Biological Process: metabolic process (GO:0008152);; Molecular Function: lyase activity (GO:0016829);;	K01578|5e-93|vvi:100246958|MLYCD;EC:4.1.1.9|hypothetical protein LOC100246958; K01578 malonyl-CoA decarboxylase [EC:4.1.1.9]	[G]	Carbohydrate transport and metabolism	Malonyl-CoA decarboxylase N-terminal domain	--	Malonyl-CoA decarboxylase, mitochondrial [Glycine soja]
Unigene022367	--	--	--	--	[WV]	--	--	Extensin OS=Sorghum bicolor OX=4558 GN=HRGP PE=3 SV=1	conserved hypothetical protein [Pyrenophora tritici-repentis Pt-1C-BFP]
Unigene026197	--	--	Cellular Component: membrane (GO:0016020);; Biological Process: cellular process (GO:0044763);; Biological Process: transport (GO:0044765);;	--	[G]	Carbohydrate transport and metabolism	--	Sucrose transport protein SUC3 OS=Arabidopsis thaliana OX=3702 GN=SUC3 PE=1 SV=1	Sucrose Transporter 2C [Hevea brasiliensis subsp. brasiliensis]
Unigene028442	--	--	--	--	--	--	Wall-associated receptor kinase C-terminal	PR5-like receptor kinase OS=Arabidopsis thaliana OX=3702 GN=PR5K PE=1 SV=1	PREDICTED: probable receptor-like protein kinase At1g67000 [Nelumbo nucifera]
Unigene009334	[RTKL]	--	Molecular Function: protein serine/threonine kinase activity (GO:0004674);; Molecular Function: ATP binding (GO:0005524);; Biological Process: protein phosphorylation (GO:0006468);;	K08790|0.0|vvi:100252887|--|hypothetical protein LOC100252887; K08790 serine/threonine kinase 38 [EC:2.7.11.1]	[R]	General function prediction only	Protein kinase domain;; Protein tyrosine kinase;; Protein kinase C terminal domain	Probable serine/threonine protein kinase IRE4 OS=Arabidopsis thaliana OX=3702 GN=IRE4 PE=2 SV=1	PREDICTED: serine/threonine-protein kinase tricorner [Vitis vinifera]
Unigene024259	--	--	Molecular Function: hydrolase activity (GO:0016787);;	--	[V]	Defense mechanisms	alpha/beta hydrolase fold;; Carboxylesterase family;; Steryl acetyl hydrolase	Probable carboxylesterase 12 OS=Arabidopsis thaliana OX=3702 GN=CXE12 PE=1 SV=1	PREDICTED: probable carboxylesterase 2 [Nelumbo nucifera]
Unigene046361	--	--	--	K06063|3e-23|rcu:RCOM_0859670|SNW1, SKIIP, SKIP;SNW1, SKIIP, SKIP|nuclear protein skip, putative; K06063 SNW domain-containing protein 1	[AB]	--	--	SNW/SKI-interacting protein OS=Arabidopsis thaliana OX=3702 GN=SKIP PE=1 SV=1	PREDICTED: SNW/SKI-interacting protein-like [Populus euphratica]
Unigene007185	--	--	Molecular Function: 3-oxo-5-alpha-steroid 4-dehydrogenase activity (GO:0003865);; Cellular Component: plasma membrane (GO:0005886);; Biological Process: fatty acid biosynthetic process (GO:0006633);; Biological Process: calcium ion transport (GO:0006816);; Biological Process: Golgi organization (GO:0007030);; Biological Process: response to salt stress (GO:0009651);; Molecular Function: fatty aci…	K10258|1e-104|ppp:PHYPADRAFT_203665|TER, TSC13, CER10;EC:1.3.1.93|hypothetical protein; K10258 enoyl reductase [EC:1.3.1.-]	[I]	Lipid transport and metabolism	--	Very-long-chain enoyl-CoA reductase OS=Arabidopsis thaliana OX=3702 GN=ECR PE=1 SV=1	PREDICTED: very-long-chain enoyl-CoA reductase isoform X2 [Tarenaya hassleriana]
Unigene012237	--	--	--	--	--	--	--	--	PREDICTED: uncharacterized protein LOC101213947 [Cucumis sativus]
Unigene039575	--	--	Cellular Component: membrane (GO:0016020);;	--	--	--	--	Reticulon-like protein B16 OS=Arabidopsis thaliana OX=3702 GN=RTNLB16 PE=2 SV=1	PREDICTED: reticulon-like protein B16 [Vitis vinifera]
Unigene036928	--	--	--	--	--	--	S-adenosylmethionine synthetase, C-terminal domain;; S-adenosylmethionine synthetase, central domain;; S-adenosylmethionine synthetase, N-terminal domain	S-adenosylmethionine synthase OS=Phaseolus lunatus OX=3884 GN=SAMS PE=2 SV=1	hypothetical protein Csa_5G611020 [Cucumis sativus]
Unigene028947	--	--	Molecular Function: RNA-directed DNA polymerase activity (GO:0003964);; Biological Process: RNA-dependent DNA biosynthetic process (GO:0006278);;	--	[R]	General function prediction only	--	--	hypothetical protein PRUPE_ppa018408mg, partial [Prunus persica]
Unigene014856	--	--	--	--	--	--	--	--	PREDICTED: tobamovirus multiplication protein 2B [Brachypodium distachyon]
Unigene024884	--	--	--	--	--	--	--	Leucine-rich repeat extensin-like protein 1 OS=Arabidopsis thaliana OX=3702 GN=LRX1 PE=1 SV=1	PREDICTED: proline-rich protein 4-like [Nelumbo nucifera]
Unigene007024	--	--	Biological Process: metabolic process (GO:0008152);; Biological Process: post-embryonic development (GO:0009791);; Biological Process: cellular process (GO:0044763);; Biological Process: reproductive structure development (GO:0048608);;	K01490|9e-44|vvi:100252323|AMPD;EC:3.5.4.6|hypothetical protein LOC100252323; K01490 AMP deaminase [EC:3.5.4.6]	[F]	Nucleotide transport and metabolism	--	AMP deaminase OS=Arabidopsis thaliana OX=3702 GN=AMPD PE=1 SV=2	PREDICTED: AMP deaminase isoform X2 [Vitis vinifera]
Unigene013384	--	--	Cellular Component: mitochondrion (GO:0005739);; Cellular Component: vacuolar membrane (GO:0005774);; Cellular Component: endoplasmic reticulum (GO:0005783);; Cellular Component: Golgi apparatus (GO:0005794);; Cellular Component: plasma membrane (GO:0005886);; Biological Process: N-terminal protein myristoylation (GO:0006499);; Cellular Component: plasmodesma (GO:0009506);; Biological Process: ph…	--	[E]	Amino acid transport and metabolism	--	--	PREDICTED: nicalin-1-like [Pyrus x bretschneideri]
Unigene016656	[A]	RNA processing and modification	--	K12828|1e-81|osa:4328291|SF3B1, SAP155;SF3B1, SAP155|Os02g0147300; K12828 splicing factor 3B subunit 1	[A]	RNA processing and modification	--	Mitogen-activated protein kinase 4 OS=Oryza sativa subsp. japonica OX=39947 GN=MPK4 PE=2 SV=1	hypothetical protein OsI_05843 [Oryza sativa Indica Group]
Unigene020089	--	--	Cellular Component: plastid (GO:0009536);;	--	--	--	Protein CHAPERONE-LIKE PROTEIN OF POR1-like	Protein CHAPERONE-LIKE PROTEIN OF POR1, chloroplastic OS=Arabidopsis thaliana OX=3702 GN=CPP1 PE=1 SV=1	hypothetical protein Csa_1G014380 [Cucumis sativus]
Unigene008405	--	--	--	K10999|4e-87|pop:POPTR_835809|--|cellulose synthase (EC:2.4.1.12); K10999 cellulose synthase A [EC:2.4.1.12]	--	--	Cellulose synthase	Cellulose synthase A catalytic subunit 1 [UDP-forming] OS=Arabidopsis thaliana OX=3702 GN=CESA1 PE=1 SV=1	PREDICTED: probable cellulose synthase A catalytic subunit 1 [UDP-forming] [Nelumbo nucifera]
Unigene003002	--	--	--	--	[I]	Lipid transport and metabolism	--	--	PREDICTED: uncharacterized protein LOC104604050 isoform X1 [Nelumbo nucifera]
Unigene000617	[RTKL]	--	Molecular Function: transferase activity, transferring phosphorus-containing groups (GO:0016772);;	--	[G]	Carbohydrate transport and metabolism	--	Shaggy-related protein kinase alpha OS=Arabidopsis thaliana OX=3702 GN=ASK1 PE=1 SV=3	serine/threonine protein kinase [Adonis aestivalis var. palaestina]
Unigene021192	--	--	--	--	--	--	--	--	PREDICTED: uncharacterized protein LOC104588712 [Nelumbo nucifera]
Unigene026750	--	--	--	--	--	--	Protein of unknown function (DUF1644)	--	PREDICTED: uncharacterized protein LOC105172573 [Sesamum indicum]
Unigene017862	--	--	--	--	[P]	Inorganic ion transport and metabolism	--	Metal tolerance protein 9 OS=Arabidopsis thaliana OX=3702 GN=MTP9 PE=3 SV=2	PREDICTED: metal tolerance protein 10-like [Nicotiana sylvestris]
Unigene016725	--	--	--	K00993|3e-06|vvi:100259768|EPT1;EC:2.7.8.1|hypothetical protein LOC100259768; K00993 ethanolaminephosphotransferase [EC:2.7.8.1]	--	--	--	Choline/ethanolaminephosphotransferase 1 OS=Arabidopsis thaliana OX=3702 GN=AAPT1 PE=1 SV=1	PREDICTED: choline/ethanolaminephosphotransferase 1 [Tarenaya hassleriana]
Unigene041874	--	--	--	--	[G]	Carbohydrate transport and metabolism	--	Phosphoglycerate mutase-like protein 1 OS=Arabidopsis thaliana OX=3702 GN=At5g64460 PE=2 SV=1	PREDICTED: uncharacterized protein LOC102626376 isoform X1 [Citrus sinensis]
Unigene012515	--	--	--	--	[T]	Signal transduction mechanisms	--	Proline-rich receptor-like protein kinase PERK2 OS=Arabidopsis thaliana OX=3702 GN=PERK2 PE=2 SV=3	14 kDa proline-rich protein DC2.15 [Medicago truncatula]
Unigene022972	--	--	Molecular Function: ion channel activity (GO:0005216);; Cellular Component: membrane (GO:0016020);; Biological Process: ion transmembrane transport (GO:0034220);;	--	--	--	Bacteriorhodopsin-like protein	Leucine-rich repeat extensin-like protein 5 OS=Arabidopsis thaliana OX=3702 GN=LRX5 PE=2 SV=2	hypothetical protein PTT_11647 [Pyrenophora teres f. teres 0-1]
Unigene042023	--	--	--	--	--	--	--	Non-specific lipid-transfer protein OS=Malus domestica OX=3750 GN=MALD3 PE=1 SV=1	Nonspecific lipid-transfer protein precursor, putative [Ricinus communis]
Unigene017558	--	--	--	--	--	--	--	--	unnamed protein product [Coffea canephora]
Unigene014513	--	--	Molecular Function: catalytic activity (GO:0003824);; Biological Process: metabolic process (GO:0008152);; Cellular Component: intracellular part (GO:0044424);;	--	[T]	Signal transduction mechanisms	--	Protein phosphatase 2C 57 OS=Arabidopsis thaliana OX=3702 GN=PPH1 PE=1 SV=2	PREDICTED: protein phosphatase 2C 57 [Vitis vinifera]
Unigene032885	--	--	Molecular Function: catalytic activity (GO:0003824);;	--	[R]	General function prediction only	--	Pentatricopeptide repeat-containing protein At1g02060, chloroplastic OS=Arabidopsis thaliana OX=3702 GN=At1g02060 PE=2 SV=2	PREDICTED: pentatricopeptide repeat-containing protein At1g02060, chloroplastic [Nelumbo nucifera]
Unigene049730	--	--	--	--	[J]	Translation, ribosomal structure and biogenesis	--	60S ribosomal protein L9-1 OS=Arabidopsis thaliana OX=3702 GN=RPL9B PE=1 SV=3	PREDICTED: 60S ribosomal protein L9-like [Jatropha curcas]
Unigene049218	--	--	Molecular Function: metal ion binding (GO:0046872);;	--	--	--	--	--	PREDICTED: uncharacterized protein LOC103447375 [Malus domestica]
Unigene028341	--	--	--	--	--	--	--	--	PREDICTED: putative disease resistance protein RGA3 [Elaeis guineensis]
Unigene030406	[C]	Energy production and conversion	Molecular Function: catalytic activity (GO:0003824);; Biological Process: metabolic process (GO:0008152);;	K00025|2e-41|pop:POPTR_747123|MDH1;EC:1.1.1.37|malate dehydrogenase (EC:1.1.1.37); K00025 malate dehydrogenase [EC:1.1.1.37]	[C]	Energy production and conversion	--	Malate dehydrogenase OS=Nicotiana tabacum OX=4097 GN=MD1 PE=1 SV=1	PREDICTED: malate dehydrogenase [Nelumbo nucifera]
Unigene048586	[J]	Translation, ribosomal structure and biogenesis	Molecular Function: cysteine-tRNA ligase activity (GO:0004817);; Molecular Function: ATP binding (GO:0005524);; Biological Process: cysteinyl-tRNA aminoacylation (GO:0006423);;	K01883|2e-83|vvi:100257520|CARS, cysS;EC:6.1.1.16|hypothetical protein LOC100257520; K01883 cysteinyl-tRNA synthetase [EC:6.1.1.16]	[J]	Translation, ribosomal structure and biogenesis	tRNA synthetases class I (C) catalytic domain;; tRNA synthetases class I (C) catalytic domain;; tRNA synthetases class I (C) catalytic domain	Cysteine--tRNA ligase, chloroplastic/mitochondrial OS=Arabidopsis thaliana OX=3702 GN=SYCO PE=2 SV=1	PREDICTED: cysteine--tRNA ligase, cytoplasmic [Nelumbo nucifera]
Unigene016608	--	--	--	--	[I]	Lipid transport and metabolism	Oxysterol-binding protein	Oxysterol-binding protein-related protein 2B OS=Arabidopsis thaliana OX=3702 GN=ORP2B PE=2 SV=2	PREDICTED: oxysterol-binding protein-related protein 2A isoform X1 [Cucumis sativus]
Unigene041497	--	--	Molecular Function: exonuclease activity (GO:0004527);; Molecular Function: binding (GO:0005488);; Cellular Component: nucleus (GO:0005634);; Biological Process: transcription, DNA-templated (GO:0006351);;	--	[K]	Transcription	--	Carbon catabolite repressor protein 4 homolog 5 OS=Arabidopsis thaliana OX=3702 GN=CCR4-5 PE=2 SV=2	PREDICTED: carbon catabolite repressor protein 4 homolog 5 [Prunus mume]
Unigene049927	--	--	--	--	[R]	General function prediction only	--	CSC1-like protein RXW8 OS=Arabidopsis thaliana OX=3702 GN=RXW8 PE=2 SV=1	PREDICTED: uncharacterized membrane protein YLR241W [Prunus mume]
Unigene001092	[C]	Energy production and conversion	Molecular Function: FMN binding (GO:0010181);; Molecular Function: oxidoreductase activity (GO:0016491);; Biological Process: oxidation-reduction process (GO:0055114);;	K05894|8e-62|vvi:100267062|OPR;EC:1.3.1.42|hypothetical protein LOC100267062	[CR]	--	NADH:flavin oxidoreductase / NADH oxidase family	12-oxophytodienoate reductase 1 OS=Arabidopsis thaliana OX=3702 GN=OPR1 PE=1 SV=2	PREDICTED: putative 12-oxophytodienoate reductase 11 [Malus domestica]
Unigene024099	--	--	Molecular Function: catalytic activity (GO:0003824);;	K01409|6e-40|vvi:100260957|--|hypothetical protein LOC100260957; K01409 O-sialoglycoprotein endopeptidase [EC:3.4.24.57]	[O]	Posttranslational modification, protein turnover, chaperones	--	Probable tRNA N6-adenosine threonylcarbamoyltransferase, mitochondrial OS=Arabidopsis thaliana OX=3702 GN=GCP1 PE=2 SV=2	PREDICTED: probable tRNA N6-adenosine threonylcarbamoyltransferase, mitochondrial isoform X6 [Malus domestica]
Unigene035697	[E]	Amino acid transport and metabolism	Molecular Function: serine-type carboxypeptidase activity (GO:0004185);; Cellular Component: extracellular region (GO:0005576);; Biological Process: proteolysis (GO:0006508);;	--	[OE]	--	Serine carboxypeptidase;; Serine carboxypeptidase	Serine carboxypeptidase-like 10 OS=Arabidopsis thaliana OX=3702 GN=SCPL10 PE=2 SV=1	serine carboxypeptidase, putative [Ricinus communis]
Unigene016257	--	--	--	K08869|4e-29|vvi:100244896|--|similar to Protein kinase-like; K08869 aarF domain-containing kinase	[R]	General function prediction only	--	--	PREDICTED: probable serine/threonine-protein kinase abkC isoform X2 [Nelumbo nucifera]
Unigene001221	[Q]	Secondary metabolites biosynthesis, transport and catabolism	Molecular Function: monooxygenase activity (GO:0004497);; Molecular Function: oxidoreductase activity, acting on paired donors, with incorporation or reduction of molecular oxygen (GO:0016705);; Molecular Function: metal ion binding (GO:0046872);;	--	[Q]	Secondary metabolites biosynthesis, transport and catabolism	Cytochrome P450	Cytochrome P450 89A2 OS=Arabidopsis thaliana OX=3702 GN=CYP89A2 PE=2 SV=2	PREDICTED: cytochrome P450 89A2-like [Nelumbo nucifera]
Unigene045727	--	--	Cellular Component: endomembrane system (GO:0012505);; Cellular Component: intracellular membrane-bounded organelle (GO:0043231);; Cellular Component: cytoplasmic part (GO:0044444);;	--	--	--	--	--	PREDICTED: guanylate-binding protein 4 isoform X2 [Sesamum indicum]
Unigene000068	--	--	--	--	--	--	--	--	hypothetical protein B456_002G167300 [Gossypium raimondii]
Unigene014822	--	--	--	--	--	--	--	--	unknown [Medicago truncatula]
Unigene003056	--	--	--	--	[OE]	--	--	Serine carboxypeptidase-like 22 OS=Arabidopsis thaliana OX=3702 GN=SCPL22 PE=2 SV=1	PREDICTED: serine carboxypeptidase-like 45-like [Solanum tuberosum]
Unigene016593	[R]	General function prediction only	Molecular Function: peptide alpha-N-acetyltransferase activity (GO:0004596);; Biological Process: N-terminal protein amino acid acetylation (GO:0006474);; Cellular Component: protein acetyltransferase complex (GO:0031248);;	--	[R]	General function prediction only	Acetyltransferase (GNAT) family;; Acetyltransferase (GNAT) domain;; FR47-like protein;; Acetyltransferase (GNAT) domain;; Acetyltransferase (GNAT) domain	--	PREDICTED: uncharacterized protein LOC100254310 [Vitis vinifera]
Unigene031889	--	--	--	--	--	--	Fungal domain of unknown function (DUF1750);; Fungal domain of unknown function (DUF1750)	--	hypothetical protein SNOG_02776 [Phaeosphaeria nodorum SN15]
Unigene033262	--	--	--	--	--	--	--	--	short chain dehydrogenase/ reductase-like protein [Aureobasidium namibiae CBS 147.97]
Unigene015432	--	--	Molecular Function: transferase activity, transferring acyl groups (GO:0016746);;	--	--	--	FAE1/Type III polyketide synthase-like protein	3-ketoacyl-CoA synthase 6 OS=Arabidopsis thaliana OX=3702 GN=CUT1 PE=1 SV=1	3-ketoacyl-CoA synthase [Arachis hypogaea]
Unigene018674	--	--	Molecular Function: 3'-5'-exoribonuclease activity (GO:0000175);; Cellular Component: P-body (GO:0000932);; Molecular Function: RNA binding (GO:0003723);; Biological Process: miRNA catabolic process (GO:0010587);; Biological Process: nuclear-transcribed mRNA catabolic process, exonucleolytic, 3'-5' (GO:0034427);; Molecular Function: metal ion binding (GO:0046872);; Biological Process: RNA phospho…	--	[J]	Translation, ribosomal structure and biogenesis	--	DIS3-like exonuclease 2 OS=Arabidopsis thaliana OX=3702 GN=SOV PE=1 SV=1	PREDICTED: DIS3-like exonuclease 2 [Nelumbo nucifera]
Unigene013134	--	--	Biological Process: nitrogen compound metabolic process (GO:0006807);; Molecular Function: hydrolase activity, acting on carbon-nitrogen (but not peptide) bonds (GO:0016810);;	K01501|9e-28|rcu:RCOM_1258620|E3.5.5.1;EC:3.5.5.1|Nitrilase, putative (EC:3.5.5.1); K01501 nitrilase [EC:3.5.5.1]	[E]	Amino acid transport and metabolism	--	Bifunctional nitrilase/nitrile hydratase NIT4B OS=Lupinus angustifolius OX=3871 GN=NIT4B PE=1 SV=1	PREDICTED: bifunctional nitrilase/nitrile hydratase NIT4B [Nelumbo nucifera]
Unigene038585	--	--	--	--	--	--	Protein of unknown function (DUF 659);; Protein of unknown function (DUF 659)	--	HAT dimerization domain-containing protein [Theobroma cacao]
Unigene032544	--	--	--	--	--	--	--	--	PREDICTED: uncharacterized protein LOC104879282 [Vitis vinifera]
Unigene018280	--	--	--	--	[R]	General function prediction only	--	--	--
Unigene016735	--	--	Biological Process: cellular process (GO:0044763);; Biological Process: response to stimulus (GO:0050896);; Biological Process: biological regulation (GO:0065007);;	--	[R]	General function prediction only	--	ADP-ribosylation factor-like protein 8c OS=Arabidopsis thaliana OX=3702 GN=ARL8C PE=2 SV=1	ADP-RIBOSYLATION FACTOR-like protein [Arabidopsis thaliana]
Unigene015088	--	--	Cellular Component: chloroplast inner membrane (GO:0009706);; Biological Process: regulation of jasmonic acid metabolic process (GO:0080140);;	--	--	--	Rhomboid family	Rhomboid-like protein 11, chloroplastic OS=Arabidopsis thaliana OX=3702 GN=RBL11 PE=1 SV=1	hypothetical protein AALP_AA8G433600 [Arabis alpina]
Unigene011078	--	--	--	--	--	--	--	--	PREDICTED: zygote defective protein 12 isoform X2 [Nelumbo nucifera]
Unigene047200	--	--	Cellular Component: chloroplast stroma (GO:0009570);; Cellular Component: chloroplast envelope (GO:0009941);; Biological Process: cellular metabolic process (GO:0044237);; Biological Process: primary metabolic process (GO:0044238);; Biological Process: metabolic process (GO:0044710);; Biological Process: cellular process (GO:0044763);; Biological Process: developmental process (GO:0044767);; Cell…	--	--	--	--	--	hypothetical protein EUTSA_v10008259mg [Eutrema salsugineum]
Unigene017977	--	--	--	--	--	--	--	--	PREDICTED: uncharacterized protein LOC104587146 [Nelumbo nucifera]
Unigene045609	--	--	Cellular Component: intracellular membrane-bounded organelle (GO:0043231);; Cellular Component: cytoplasmic part (GO:0044444);;	--	[OR]	--	--	Polyubiquitin 9 OS=Arabidopsis thaliana OX=3702 GN=UBQ9 PE=3 SV=1	PREDICTED: polyubiquitin-like [Populus euphratica]
Unigene049956	--	--	Molecular Function: DNA binding (GO:0003677);; Molecular Function: zinc ion binding (GO:0008270);;	K11449|1e-70|vvi:100250303|JMJD1C;EC:1.14.11.-|hypothetical protein LOC100250303; K11449 jumonji domain-containing protein 1 [EC:1.14.11.-]	[K]	Transcription	--	Lysine-specific demethylase JMJ25 OS=Arabidopsis thaliana OX=3702 GN=JMJ25 PE=1 SV=1	PREDICTED: lysine-specific demethylase JMJ25-like [Camelina sativa]
Unigene043208	--	--	--	--	--	--	--	--	PREDICTED: transcription factor bHLH18-like [Fragaria vesca subsp. vesca]
Unigene030976	--	--	--	--	--	--	--	--	PREDICTED: zinc finger CCCH domain-containing protein 32-like [Nelumbo nucifera]
Unigene027985	[G]	Carbohydrate transport and metabolism	Biological Process: cellular aromatic compound metabolic process (GO:0006725);; Biological Process: lipid biosynthetic process (GO:0008610);; Biological Process: response to light stimulus (GO:0009416);; Cellular Component: plastid envelope (GO:0009526);; Biological Process: photosynthesis (GO:0015979);; Cellular Component: membrane (GO:0016020);; Biological Process: cellular component organizati…	K05298|1e-19|pop:POPTR_831715|GAPA;EC:1.2.1.13|glyceraldehyde-3-phosphate dehydrogenase (EC:1.2.1.13); K05298 glyceraldehyde-3-phosphate dehydrogenase (NADP+) (phosphorylating) [EC:1.2.1.13]	[G]	Carbohydrate transport and metabolism	--	Glyceraldehyde-3-phosphate dehydrogenase B, chloroplastic OS=Spinacia oleracea OX=3562 GN=GAPB PE=1 SV=1	PREDICTED: glyceraldehyde-3-phosphate dehydrogenase B, chloroplastic-like [Nicotiana tomentosiformis]
Unigene007651	[OU]	--	Biological Process: maltose metabolic process (GO:0000023);; Molecular Function: serine-type endopeptidase activity (GO:0004252);; Molecular Function: ATP binding (GO:0005524);; Biological Process: proteolysis (GO:0006508);; Cellular Component: chloroplast thylakoid (GO:0009534);; Cellular Component: chloroplastic endopeptidase Clp complex (GO:0009840);; Cellular Component: chloroplast envelope (…	K01358|1e-44|vvi:100246849|clpP, CLPP;EC:3.4.21.92|hypothetical protein LOC100246849; K01358 ATP-dependent Clp protease, protease subunit [EC:3.4.21.92]	[O]	Posttranslational modification, protein turnover, chaperones	Clp protease;; Clp protease	ATP-dependent Clp protease proteolytic subunit 5, chloroplastic OS=Arabidopsis thaliana OX=3702 GN=CLPP5 PE=1 SV=1	predicted protein, partial [Micromonas pusilla CCMP1545]
Unigene001296	[C]	Energy production and conversion	Molecular Function: transferase activity (GO:0016740);;	K01647|6e-99|vvi:100255795|CS, gltA;EC:2.3.3.1|similar to Citrate synthase, glyoxysomal; K01647 citrate synthase [EC:2.3.3.1]	[C]	Energy production and conversion	--	Citrate synthase 2, peroxisomal OS=Arabidopsis thaliana OX=3702 GN=CSY2 PE=2 SV=1	Citrate synthase, glyoxysomal [Glycine soja]
Unigene004183	--	--	Cellular Component: peroxisomal membrane (GO:0005778);; Cellular Component: chloroplast envelope (GO:0009941);; Molecular Function: monodehydroascorbate reductase (NADH) activity (GO:0016656);; Biological Process: glucosinolate biosynthetic process (GO:0019761);; Biological Process: hydrogen peroxide catabolic process (GO:0042744);; Biological Process: response to cadmium ion (GO:0046686);; Molec…	K08232|6e-37|sbi:SORBI_04g030440|E1.6.5.4;EC:1.6.5.4|hypothetical protein; K08232 monodehydroascorbate reductase (NADH) [EC:1.6.5.4]	[R]	General function prediction only	--	Monodehydroascorbate reductase 4, peroxisomal OS=Arabidopsis thaliana OX=3702 GN=MDAR4 PE=1 SV=1	PREDICTED: probable monodehydroascorbate reductase, cytoplasmic isoform 2-like isoform X1 [Cicer arietinum]
Unigene032385	--	--	Biological Process: transport (GO:0044765);;	--	[PT]	--	--	Cyclic nucleotide-gated ion channel 1 OS=Arabidopsis thaliana OX=3702 GN=CNGC1 PE=1 SV=1	PREDICTED: cyclic nucleotide-gated ion channel 1 [Tarenaya hassleriana]
Unigene003795	[J]	Translation, ribosomal structure and biogenesis	Molecular Function: proline-tRNA ligase activity (GO:0004827);; Molecular Function: ATP binding (GO:0005524);; Cellular Component: mitochondrion (GO:0005739);; Biological Process: prolyl-tRNA aminoacylation (GO:0006433);; Biological Process: embryo sac development (GO:0009553);; Cellular Component: chloroplast stroma (GO:0009570);; Biological Process: chloroplast organization (GO:0009658);; Biolo…	K01881|0.0|vvi:100262997|PARS, proS;EC:6.1.1.15|hypothetical protein LOC100262997; K01881 prolyl-tRNA synthetase [EC:6.1.1.15]	[J]	Translation, ribosomal structure and biogenesis	tRNA synthetase class II core domain (G, H, P, S and T);; Anticodon binding domain	Proline--tRNA ligase, chloroplastic/mitochondrial OS=Arabidopsis thaliana OX=3702 GN=OVA6 PE=2 SV=1	PREDICTED: proline--tRNA ligase [Vitis vinifera]
Unigene048121	--	--	Biological Process: signal transduction (GO:0007165);; Biological Process: primary metabolic process (GO:0044238);; Biological Process: cellular macromolecule metabolic process (GO:0044260);;	K12120|1e-77|vvi:100258014|PHYA;PHYA|hypothetical protein LOC100258014	--	--	PAS fold	Phytochrome C OS=Oryza sativa subsp. japonica OX=39947 GN=PHYC PE=2 SV=1	hypothetical protein CISIN_1g001215mg [Citrus sinensis]
Unigene031097	--	--	--	--	--	--	--	Subtilisin-like protease SBT2.6 OS=Arabidopsis thaliana OX=3702 GN=SBT2.6 PE=2 SV=1	hypothetical protein PHAVU_009G236800g [Phaseolus vulgaris]
Unigene044893	[J]	Translation, ribosomal structure and biogenesis	Molecular Function: nucleotide binding (GO:0000166);; Molecular Function: aminoacyl-tRNA ligase activity (GO:0004812);; Cellular Component: cytoplasm (GO:0005737);; Biological Process: tRNA aminoacylation for protein translation (GO:0006418);; Biological Process: regulation of cellular process (GO:0050794);;	K01869|1e-90|osa:4346920|LARS, leuS;EC:6.1.1.4|Os09g0378300; K01869 leucyl-tRNA synthetase [EC:6.1.1.4]	[J]	Translation, ribosomal structure and biogenesis	tRNA synthetases class I (I, L, M and V)	Leucine--tRNA ligase, cytoplasmic OS=Arabidopsis thaliana OX=3702 GN=At1g09620 PE=1 SV=1	hypothetical protein SETTUDRAFT_144852 [Setosphaeria turcica Et28A]
Unigene025527	--	--	--	--	--	--	--	(+)-pulegone reductase OS=Mentha piperita OX=34256 PE=1 SV=1	PREDICTED: 2-alkenal reductase (NADP(+)-dependent)-like [Prunus mume]
Unigene009882	[G]	Carbohydrate transport and metabolism	--	K05298|1e-24|pop:POPTR_824231|GAPA;EC:1.2.1.13|glyceraldehyde-3-phosphate dehydrogenase; K05298 glyceraldehyde-3-phosphate dehydrogenase (NADP+) (phosphorylating) [EC:1.2.1.13]	[G]	Carbohydrate transport and metabolism	--	Glyceraldehyde-3-phosphate dehydrogenase A, chloroplastic OS=Pisum sativum OX=3888 GN=GAPA PE=1 SV=2	PREDICTED: glyceraldehyde-3-phosphate dehydrogenase A, chloroplastic [Populus euphratica]
Unigene007226	--	--	--	--	--	--	--	--	PREDICTED: uncharacterized protein LOC103490140 [Cucumis melo]
Unigene031029	[P]	Inorganic ion transport and metabolism	Cellular Component: cytoplasm (GO:0005737);;	K03781|2e-39|vvi:100244516|katE, CAT, catB, srpA;EC:1.11.1.6|hypothetical protein LOC100244516; K03781 catalase [EC:1.11.1.6]	[P]	Inorganic ion transport and metabolism	--	Catalase isozyme 1 OS=Zea mays OX=4577 GN=CAT1 PE=2 SV=1	catalase [Saccharum spontaneum]
Unigene034937	--	--	Biological Process: Group II intron splicing (GO:0000373);; Molecular Function: RNA binding (GO:0003723);; Cellular Component: mitochondrion (GO:0005739);; Biological Process: cytochrome complex assembly (GO:0017004);;	--	--	--	Plant organelle RNA recognition domain;; Plant organelle RNA recognition domain	Protein WHAT&apos;S THIS FACTOR 1 OS=Zea mays OX=4577 GN=WTF1 PE=1 SV=1	hypothetical protein PRUPE_ppa017812mg, partial [Prunus persica]
Unigene023423	--	--	Cellular Component: chloroplast thylakoid membrane (GO:0009535);; Biological Process: response to blue light (GO:0009637);; Biological Process: response to high light intensity (GO:0009644);; Cellular Component: photosystem II oxygen evolving complex (GO:0009654);; Biological Process: response to sucrose (GO:0009744);; Biological Process: response to red light (GO:0010114);; Biological Process: r…	K03541|7e-29|rcu:RCOM_0565210|psbR;psbR|Photosystem II 10 kDa polypeptide, chloroplast precursor, putative; K03541 photosystem II 10kDa protein	--	--	Photosystem II 10 kDa polypeptide PsbR	Photosystem II 10 kDa polypeptide, chloroplastic OS=Hordeum vulgare OX=4513 GN=PSBR PE=3 SV=1	PREDICTED: photosystem II 10 kDa polypeptide, chloroplastic [Nelumbo nucifera]
Unigene010895	[P]	Inorganic ion transport and metabolism	--	--	[P]	Inorganic ion transport and metabolism	--	--	hypothetical protein COCMIDRAFT_32848 [Bipolaris oryzae ATCC 44560]
Unigene009623	--	--	--	--	--	--	--	UTP--glucose-1-phosphate uridylyltransferase 3, chloroplastic OS=Arabidopsis thaliana OX=3702 GN=UGP3 PE=1 SV=1	PREDICTED: uncharacterized protein LOC101246145 [Solanum lycopersicum]
Unigene006431	--	--	--	--	[R]	General function prediction only	--	Uncharacterized mitochondrial protein AtMg00860 OS=Arabidopsis thaliana OX=3702 GN=AtMg00860 PE=4 SV=1	DNA/RNA polymerases superfamily protein [Theobroma cacao]
Unigene000958	[C]	Energy production and conversion	Cellular Component: mitochondrial respiratory chain complex I (GO:0005747);; Biological Process: ubiquitin-dependent protein catabolic process (GO:0006511);; Biological Process: response to oxidative stress (GO:0006979);; Molecular Function: NADH dehydrogenase (ubiquinone) activity (GO:0008137);; Molecular Function: electron carrier activity (GO:0009055);; Cellular Component: chloroplast (GO:0009…	K03934|0.0|pop:POPTR_714215|NDUFS1;EC:1.6.5.3 1.6.99.3|hypothetical protein; K03934 NADH dehydrogenase (ubiquinone) Fe-S protein 1 [EC:1.6.5.3 1.6.99.3]	[C]	Energy production and conversion	Molybdopterin oxidoreductase;; NADH-ubiquinone oxidoreductase subunit G, C-terminal;; Molybdopterin oxidoreductase;; 2Fe-2S iron-sulfur cluster binding domain;; 2Fe-2S iron-sulfur cluster binding domain	NADH dehydrogenase [ubiquinone] iron-sulfur protein 1, mitochondrial OS=Solanum tuberosum OX=4113 PE=2 SV=1	PREDICTED: NADH dehydrogenase [ubiquinone] iron-sulfur protein 1, mitochondrial [Nelumbo nucifera]
Unigene041285	--	--	--	--	[T]	Signal transduction mechanisms	--	Receptor-like serine/threonine-protein kinase At2g45590 OS=Arabidopsis thaliana OX=3702 GN=At2g45590 PE=2 SV=1	PREDICTED: receptor-like serine/threonine-protein kinase At2g45590 [Nelumbo nucifera]
Unigene019115	--	--	--	K10532|1e-27|sbi:SORBI_03g044830|HGSNAT;EC:2.3.1.78|hypothetical protein; K10532 heparan-alpha-glucosaminide N-acetyltransferase [EC:2.3.1.78]	[S]	Function unknown	--	--	PREDICTED: heparan-alpha-glucosaminide N-acetyltransferase [Pyrus x bretschneideri]
Unigene029444	--	--	--	--	--	--	--	--	PREDICTED: uncharacterized protein LOC104586747 [Nelumbo nucifera]
Unigene002190	--	--	--	--	--	--	--	--	PREDICTED: oxysterol-binding protein-related protein 1C [Amborella trichopoda]
Unigene021180	--	--	--	--	[R]	General function prediction only	F-box-like;; F-box domain	F-box protein SKIP2 OS=Arabidopsis thaliana OX=3702 GN=SKIP2 PE=1 SV=1	unnamed protein product [Coffea canephora]
Unigene010248	--	--	Biological Process: response to osmotic stress (GO:0006970);; Biological Process: organelle organization (GO:0006996);; Cellular Component: chloroplast (GO:0009507);; Molecular Function: hydro-lyase activity (GO:0016836);; Biological Process: carboxylic acid metabolic process (GO:0019752);; Biological Process: primary metabolic process (GO:0044238);; Biological Process: cellular biosynthetic proc…	K01704|7e-14|rcu:RCOM_1389110|leuD, IPMI-S;EC:4.2.1.33 4.2.1.35|3-isopropylmalate dehydratase, putative; K01704 3-isopropylmalate/(R)-2-methylmalate dehydratase small subunit [EC:4.2.1.33 4.2.1.35]	[E]	Amino acid transport and metabolism	--	3-isopropylmalate dehydratase small subunit 3 OS=Arabidopsis thaliana OX=3702 GN=At2g43090 PE=1 SV=1	PREDICTED: 3-isopropylmalate dehydratase small subunit 3-like [Nicotiana tomentosiformis]
Unigene030776	--	--	--	--	--	--	--	Probable LRR receptor-like serine/threonine-protein kinase At1g63430 OS=Arabidopsis thaliana OX=3702 GN=At1g63430 PE=2 SV=1	PREDICTED: probable LRR receptor-like serine/threonine-protein kinase At1g63430 [Prunus mume]
Unigene023315	--	--	--	--	--	--	--	Polyphenol oxidase A, chloroplastic OS=Solanum lycopersicum OX=4081 PE=3 SV=2	PREDICTED: polyphenol oxidase I, chloroplastic-like [Sesamum indicum]
Unigene025206	[IQR]	--	--	--	[R]	General function prediction only	--	NADPH-dependent aldehyde reductase 1, chloroplastic OS=Arabidopsis thaliana OX=3702 GN=ChlADR1 PE=1 SV=1	short chain dehydrogenase/ reductase-like protein [Aureobasidium namibiae CBS 147.97]
Unigene010880	--	--	--	--	[T]	Signal transduction mechanisms	--	Rho GTPase-activating protein 3 OS=Arabidopsis thaliana OX=3702 GN=ROPGAP3 PE=2 SV=1	PREDICTED: rho GTPase-activating protein 5 [Cucumis melo]
Unigene013956	--	--	Cellular Component: membrane (GO:0016020);;	--	[G]	Carbohydrate transport and metabolism	Major intrinsic protein	Aquaporin TIP4-1 OS=Arabidopsis thaliana OX=3702 GN=TIP4-1 PE=2 SV=1	PREDICTED: aquaporin TIP4-1 [Nelumbo nucifera]
Unigene005143	--	--	Molecular Function: signal transducer activity (GO:0004871);; Cellular Component: plasma membrane (GO:0005886);; Biological Process: response to light stimulus (GO:0009416);; Biological Process: protein ubiquitination (GO:0016567);;	--	--	--	NPH3 family;; NPH3 family	BTB/POZ domain-containing protein SETH6 OS=Arabidopsis thaliana OX=3702 GN=SETH6 PE=3 SV=1	PREDICTED: BTB/POZ domain-containing protein At1g03010-like isoform X1 [Musa acuminata subsp. malaccensis]
Unigene047271	--	--	--	--	--	--	--	--	PREDICTED: uncharacterized protein LOC104604379 [Nelumbo nucifera]
Unigene007554	--	--	Biological Process: cellular response to oxidative stress (GO:0034599);; Biological Process: cellular metabolic process (GO:0044237);; Cellular Component: intracellular part (GO:0044424);; Biological Process: cellular process (GO:0044763);; Biological Process: regulation of biological process (GO:0050789);;	--	[P]	Inorganic ion transport and metabolism	--	Superoxide dismutase [Cu-Zn] OS=Nicotiana plumbaginifolia OX=4092 GN=SODCC PE=2 SV=2	similar to superoxide dismutase [Leptosphaeria maculans JN3]
Unigene044539	[J]	Translation, ribosomal structure and biogenesis	Molecular Function: structural constituent of ribosome (GO:0003735);; Cellular Component: ribosome (GO:0005840);; Biological Process: translation (GO:0006412);;	K02899|3e-49|vvi:100265883|RP-L27, MRPL27, rpmA;RP-L27, MRPL27, rpmA|hypothetical protein LOC100265883; K02899 large subunit ribosomal protein L27	[J]	Translation, ribosomal structure and biogenesis	Ribosomal L27 protein	50S ribosomal protein L27, chloroplastic OS=Phaeodactylum tricornutum (strain CCAP 1055/1) OX=556484 GN=rpl27 PE=3 SV=1	PREDICTED: 50S ribosomal protein L27, chloroplastic-like [Nicotiana sylvestris]
Unigene044597	--	--	Molecular Function: catalytic activity (GO:0003824);;	--	--	--	--	--	PREDICTED: protein LYK5-like [Elaeis guineensis]
Unigene006837	--	--	--	K01285|6e-64|vvi:100261907|PRCP;EC:3.4.16.2|hypothetical protein LOC100261907; K01285 lysosomal Pro-X carboxypeptidase [EC:3.4.16.2]	[OR]	--	Serine carboxypeptidase S28;; Serine carboxypeptidase S28	Probable serine protease EDA2 OS=Arabidopsis thaliana OX=3702 GN=EDA2 PE=2 SV=2	Serine carboxypeptidase S28 family protein [Theobroma cacao]
Unigene038652	[RTKL]	--	Molecular Function: kinase activity (GO:0016301);;	--	[D]	Cell cycle control, cell division, chromosome partitioning	Protein kinase domain;; Protein tyrosine kinase	Probable serine/threonine-protein kinase At1g54610 OS=Arabidopsis thaliana OX=3702 GN=At1g54610 PE=1 SV=1	PREDICTED: probable serine/threonine-protein kinase At1g54610 isoform X1 [Nelumbo nucifera]
Unigene043427	--	--	--	--	[O]	Posttranslational modification, protein turnover, chaperones	--	--	DnaJ homolog subfamily B member 13 [Morus notabilis]
Unigene017317	--	--	--	--	--	--	zinc-binding in reverse transcriptase	Putative ribonuclease H protein At1g65750 OS=Arabidopsis thaliana OX=3702 GN=At1g65750 PE=3 SV=1	hypothetical protein VITISV_011546 [Vitis vinifera]
Unigene020028	[OC]	--	Biological Process: sulfate assimilation (GO:0000103);; Molecular Function: protein binding (GO:0005515);; Biological Process: rRNA processing (GO:0006364);; Biological Process: tRNA metabolic process (GO:0006399);; Biological Process: protein folding (GO:0006457);; Biological Process: glycerol ether metabolic process (GO:0006662);; Molecular Function: electron carrier activity (GO:0009055);; Cel…	--	[O]	Posttranslational modification, protein turnover, chaperones	--	Thioredoxin-like protein CITRX2, chloroplastic OS=Nicotiana benthamiana OX=4100 GN=CITRX2 PE=1 SV=1	PREDICTED: thioredoxin-like protein CITRX, chloroplastic [Nelumbo nucifera]
Unigene029249	--	--	--	--	--	--	--	Nucleoid-associated protein At4g30620, chloroplastic OS=Arabidopsis thaliana OX=3702 GN=At4g30620 PE=1 SV=1	PREDICTED: uncharacterized protein LOC104887773 [Beta vulgaris subsp. vulgaris]
Unigene030007	--	--	--	--	[A]	RNA processing and modification	--	DEAD-box ATP-dependent RNA helicase 1 OS=Arabidopsis thaliana OX=3702 GN=RH1 PE=2 SV=3	PREDICTED: DEAD-box ATP-dependent RNA helicase 1-like isoform X9 [Citrus sinensis]
Unigene000496	--	--	--	--	[WV]	--	--	--	Pc21g13530 [Penicillium rubens Wisconsin 54-1255]
Unigene021580	--	--	--	--	--	--	--	Protein trichome birefringence-like 45 OS=Arabidopsis thaliana OX=3702 GN=TBL45 PE=2 SV=1	PREDICTED: protein trichome birefringence-like 42 [Pyrus x bretschneideri]
Unigene028411	--	--	--	K03454|1e-32|rcu:RCOM_0864750|--|Protein dif-1, putative; K03454 mitochondrial carrier protein, MC family	[C]	Energy production and conversion	--	Mitochondrial carnitine/acylcarnitine carrier-like protein OS=Arabidopsis thaliana OX=3702 GN=BOU PE=1 SV=1	PREDICTED: mitochondrial carnitine/acylcarnitine carrier-like protein [Nelumbo nucifera]
Unigene036638	--	--	Biological Process: multicellular organism development (GO:0007275);; Biological Process: cellular component organization (GO:0016043);; Biological Process: cellular process (GO:0044763);; Biological Process: anatomical structure development (GO:0048856);;	K10393|2e-62|rcu:RCOM_0681240|--|kif4, putative; K10393 kinesin family member 2/24	[Z]	Cytoskeleton	--	Kinesin-like protein KIN-13A OS=Arabidopsis thaliana OX=3702 GN=KIN13A PE=1 SV=1	PREDICTED: kinesin-13A-like [Elaeis guineensis]
Unigene036149	--	--	Cellular Component: ribosome (GO:0005840);; Biological Process: protein targeting to mitochondrion (GO:0006626);;	--	[AJ]	--	Ribosomal protein L7Ae/L30e/S12e/Gadd45 family	--	hypothetical protein CICLE_v10022352mg [Citrus clementina]
Unigene033365	--	--	--	--	[AR]	--	--	KH domain-containing protein HEN4 OS=Arabidopsis thaliana OX=3702 GN=HEN4 PE=1 SV=1	PREDICTED: KH domain-containing protein At4g18375-like isoform X2 [Nelumbo nucifera]
Unigene029394	--	--	Biological Process: transport (GO:0006810);;	--	[P]	Inorganic ion transport and metabolism	--	K(+) efflux antiporter 3, chloroplastic OS=Arabidopsis thaliana OX=3702 GN=KEA3 PE=1 SV=2	PREDICTED: K(+) efflux antiporter 3, chloroplastic [Beta vulgaris subsp. vulgaris]
Unigene010004	--	--	--	--	[A]	RNA processing and modification	--	Ribonuclease 2 OS=Arabidopsis thaliana OX=3702 GN=RNS2 PE=2 SV=1	unknown [Glycine max]
Unigene037875	[Z]	Cytoskeleton	Cellular Component: intracellular part (GO:0044424);;	--	[Z]	Cytoskeleton	--	Tubulin beta-1 chain OS=Pisum sativum OX=3888 GN=TUBB1 PE=3 SV=1	PREDICTED: tubulin beta-1 chain [Beta vulgaris subsp. vulgaris]
Unigene020541	--	--	Cellular Component: Golgi apparatus (GO:0005794);; Biological Process: protein transport (GO:0015031);; Biological Process: vesicle-mediated transport (GO:0016192);; Cellular Component: clathrin adaptor complex (GO:0030131);; Biological Process: intracellular transport (GO:1902582);;	K12391|7e-47|ppp:PHYPADRAFT_160810|AP1G1;AP1G1|hypothetical protein; K12391 AP-1 complex subunit gamma-1	[U]	Intracellular trafficking, secretion, and vesicular transport	Adaptin C-terminal domain;; Adaptin N terminal region	AP-1 complex subunit gamma-1 OS=Arabidopsis thaliana OX=3702 GN=GAMMA-ADR PE=1 SV=1	hypothetical protein MYCFIDRAFT_55832 [Pseudocercospora fijiensis CIRAD86]
Unigene026486	--	--	Biological Process: anthocyanin-containing compound biosynthetic process (GO:0009718);; Biological Process: response to sucrose (GO:0009744);; Biological Process: response to UV-B (GO:0010224);; Molecular Function: chalcone isomerase activity (GO:0045430);;	--	--	--	Chalcone-flavanone isomerase	Probable chalcone--flavonone isomerase 3 OS=Arabidopsis thaliana OX=3702 GN=CHI3 PE=1 SV=1	hypothetical protein JCGZ_03321 [Jatropha curcas]
Unigene008007	--	--	--	--	[G]	Carbohydrate transport and metabolism	--	--	PREDICTED: adenosine kinase [Nicotiana sylvestris]
Unigene002790	--	--	--	--	--	--	--	--	PREDICTED: uncharacterized protein LOC104593819 [Nelumbo nucifera]
Unigene042019	--	--	Biological Process: anion transport (GO:0006820);; Biological Process: cellular process (GO:0009987);; Cellular Component: intracellular membrane-bounded organelle (GO:0043231);; Cellular Component: cytoplasmic part (GO:0044444);; Biological Process: organic substance transport (GO:0071702);; Biological Process: nitrogen compound transport (GO:0071705);;	K05863|2e-23|pop:POPTR_815411|SLC25A4S, ANT;SLC25A4S, ANT|hypothetical protein; K05863 solute carrier family 25 (mitochondrial carrier; adenine nucleotide translocator)	[C]	Energy production and conversion	--	ADP,ATP carrier protein 1, mitochondrial OS=Gossypium hirsutum OX=3635 GN=ANT1 PE=2 SV=1	PREDICTED: ADP,ATP carrier protein, mitochondrial-like [Citrus sinensis]
Unigene001203	--	--	Molecular Function: DNA binding (GO:0003677);; Molecular Function: transcription factor activity, sequence-specific DNA binding (GO:0003700);; Cellular Component: nucleus (GO:0005634);; Cellular Component: cytoplasm (GO:0005737);; Biological Process: regulation of transcription, DNA-templated (GO:0006355);; Biological Process: protein glycosylation (GO:0006486);; Molecular Function: metal ion bin…	--	[R]	General function prediction only	Ankyrin repeats (3 copies);; Ankyrin repeat;; Ankyrin repeats (many copies);; Ankyrin repeats (many copies);; Ankyrin repeat	Zinc finger CCCH domain-containing protein 30 OS=Arabidopsis thaliana OX=3702 GN=At2g41900 PE=1 SV=2	PREDICTED: zinc finger CCCH domain-containing protein 30-like [Nelumbo nucifera]
Unigene011528	--	--	--	--	--	--	Remorin, C-terminal region	--	PREDICTED: uncharacterized protein LOC104592772 isoform X2 [Nelumbo nucifera]
Unigene042352	[B]	Chromatin structure and dynamics	Cellular Component: nucleosome (GO:0000786);; Molecular Function: DNA binding (GO:0003677);; Biological Process: double fertilization forming a zygote and endosperm (GO:0009567);; Biological Process: plant-type cell wall modification (GO:0009827);; Biological Process: pollen tube growth (GO:0009860);; Molecular Function: protein heterodimerization activity (GO:0046982);; Biological Process: polle…	--	[B]	Chromatin structure and dynamics	--	Histone H3.3 OS=Vitis vinifera OX=29760 PE=2 SV=3	hypothetical protein OsI_04556 [Oryza sativa Indica Group]
Unigene014261	--	--	--	--	--	--	--	Extensin OS=Zea mays OX=4577 GN=HRGP PE=2 SV=1	PREDICTED: leucine-rich repeat extensin-like protein 3 [Fragaria vesca subsp. vesca]
Unigene034633	--	--	--	--	--	--	--	--	hypothetical protein DOTSEDRAFT_38641 [Dothistroma septosporum NZE10]
Unigene047225	[B]	Chromatin structure and dynamics	Molecular Function: binding (GO:0005488);; Cellular Component: nucleus (GO:0005634);; Cellular Component: chromosome (GO:0005694);; Cellular Component: vacuole (GO:0005773);; Cellular Component: membrane (GO:0016020);; Cellular Component: intracellular organelle part (GO:0044446);;	--	[B]	Chromatin structure and dynamics	--	Histone H4 OS=Glycine max OX=3847 PE=3 SV=1	histone H4 [Zea mays]
Unigene007032	[CP]	--	--	K05577|3e-32|vvi:4025035|ndhF;EC:1.6.5.3|ndhF, ndh5; NADH dehydrogenase subunit 5; K05577 NADH dehydrogenase I subunit 5 [EC:1.6.5.3]	[C]	Energy production and conversion	--	NAD(P)H-quinone oxidoreductase subunit 5, chloroplastic OS=Nandina domestica OX=41776 GN=ndhF PE=3 SV=1	NADH dehydrogenase subunit F [Clematis drummondii]
Unigene014180	--	--	--	--	[R]	General function prediction only	--	Protein DETOXIFICATION 21 OS=Arabidopsis thaliana OX=3702 GN=DTX21 PE=1 SV=1	hypothetical protein PRUPE_ppa020699mg [Prunus persica]
Unigene036995	[H]	Coenzyme transport and metabolism	Biological Process: porphyrin-containing compound biosynthetic process (GO:0006779);; Cellular Component: plastid (GO:0009536);; Biological Process: metabolic process (GO:0044710);; Biological Process: cellular process (GO:0044763);;	K01698|2e-38|ath:AT1G69740|hemB, ALAD;EC:4.2.1.24|HEMB1; HEMB1; catalytic/ metal ion binding / porphobilinogen synthase; K01698 porphobilinogen synthase [EC:4.2.1.24]	[H]	Coenzyme transport and metabolism	--	Delta-aminolevulinic acid dehydratase 1, chloroplastic OS=Arabidopsis thaliana OX=3702 GN=HEMB1 PE=2 SV=1	delta-aminolevulinic acid dehydratase [Musa acuminata AAA Group]
Unigene050400	--	--	Molecular Function: oxidoreductase activity (GO:0016491);;	--	[Q]	Secondary metabolites biosynthesis, transport and catabolism	--	Indole-3-pyruvate monooxygenase YUCCA2 OS=Arabidopsis thaliana OX=3702 GN=YUC2 PE=1 SV=1	PREDICTED: probable indole-3-pyruvate monooxygenase YUCCA10 isoform X1 [Nelumbo nucifera]
Unigene023203	--	--	--	--	[T]	Signal transduction mechanisms	--	Cytochrome b561 and DOMON domain-containing protein At5g47530 OS=Arabidopsis thaliana OX=3702 GN=At5g47530 PE=2 SV=1	PREDICTED: cytochrome b561 and DOMON domain-containing protein At5g47530-like [Nelumbo nucifera]
Unigene030692	--	--	--	--	[R]	General function prediction only	Leucine Rich repeat	F-box/LRR-repeat protein 10 OS=Arabidopsis thaliana OX=3702 GN=FBL10 PE=2 SV=1	PREDICTED: F-box/LRR-repeat protein 10-like [Vitis vinifera]
Unigene036426	--	--	--	K00540|2e-18|ath:AT5G64210|--|AOX2; AOX2; alternative oxidase; K00540 [EC:1.-.-.-]	--	--	--	Ubiquinol oxidase 1, mitochondrial OS=Sauromatum venosum OX=4463 GN=AOX1 PE=1 SV=1	alternative oxidase [Arum concinnatum]
Unigene042526	--	--	--	--	--	--	--	--	probable cytochrome P450 monooxygenase - maize (fragment)
Unigene042882	--	--	--	--	--	--	--	Pentatricopeptide repeat-containing protein PNM1, mitochondrial OS=Arabidopsis thaliana OX=3702 GN=PNM1 PE=1 SV=1	PREDICTED: pentatricopeptide repeat-containing protein PNM1, mitochondrial [Prunus mume]
Unigene020387	--	--	Molecular Function: kinase activity (GO:0016301);; Biological Process: primary metabolic process (GO:0044238);; Biological Process: cellular macromolecule metabolic process (GO:0044260);; Biological Process: cellular process (GO:0044763);; Biological Process: cell wall organization or biogenesis (GO:0071554);;	--	[IT]	--	--	Sphingoid long-chain bases kinase 1 OS=Arabidopsis thaliana OX=3702 GN=LCBK1 PE=1 SV=1	PREDICTED: sphingoid long-chain bases kinase 1 [Nelumbo nucifera]
Unigene025478	[G]	Carbohydrate transport and metabolism	Biological Process: metabolic process (GO:0008152);; Molecular Function: hydrolase activity (GO:0016787);;	--	[GMO]	--	Glycosyl hydrolases family 31;; Glycosyl hydrolases family 31;; Glycosyl hydrolases family 31;; Glycosyl hydrolases family 31	--	sugar hydrolase [Punctularia strigosozonata HHB-11173 SS5]
Unigene030191	--	--	--	--	--	--	Protein of unknown function (DUF1336)	--	PREDICTED: uncharacterized protein LOC103489062 [Cucumis melo]
Unigene036291	--	--	--	--	[OT]	--	Calpain family cysteine protease;; Calpain family cysteine protease	Calpain-type cysteine protease DEK1 OS=Arabidopsis thaliana OX=3702 GN=DEK1 PE=1 SV=1	hypothetical protein COCCADRAFT_28614 [Bipolaris zeicola 26-R-13]
Unigene024904	--	--	Molecular Function: transcription cofactor activity (GO:0003712);; Molecular Function: histone acetyltransferase activity (GO:0004402);; Cellular Component: nucleus (GO:0005634);; Cellular Component: mitochondrion (GO:0005739);; Biological Process: regulation of transcription, DNA-templated (GO:0006355);; Molecular Function: zinc ion binding (GO:0008270);; Biological Process: histone acetylation …	K04498|4e-75|sbi:SORBI_04g003020|EP300, CREBBP, KAT3;EC:2.3.1.48|hypothetical protein; K04498 E1A/CREB-binding protein [EC:2.3.1.48]	[K]	Transcription	Histone acetylation protein	Probable histone acetyltransferase HAC-like 1 OS=Oryza sativa subsp. japonica OX=39947 GN=Os02g0137500 PE=3 SV=2	PREDICTED: histone acetyltransferase HAC1-like [Nelumbo nucifera]
Unigene044349	--	--	--	--	[R]	General function prediction only	--	Pentatricopeptide repeat-containing protein At2g01860 OS=Arabidopsis thaliana OX=3702 GN=EMB975 PE=2 SV=1	PREDICTED: pentatricopeptide repeat-containing protein At2g01860 [Elaeis guineensis]
Unigene035729	[C]	Energy production and conversion	--	K01679|9e-25|vvi:100264013|E4.2.1.2B, fumC;EC:4.2.1.2|hypothetical protein LOC100264013; K01679 fumarate hydratase, class II [EC:4.2.1.2]	[C]	Energy production and conversion	--	Fumarate hydratase 1, mitochondrial OS=Arabidopsis thaliana OX=3702 GN=FUM1 PE=1 SV=2	unnamed protein product [Coffea canephora]
Unigene041715	--	--	Molecular Function: binding (GO:0005488);;	--	--	--	zinc-binding in reverse transcriptase	--	hypothetical protein VITISV_029750 [Vitis vinifera]
Unigene001880	--	--	Molecular Function: hydrolase activity, hydrolyzing O-glycosyl compounds (GO:0004553);; Cellular Component: cell part (GO:0044464);;	K12373|1e-28|pop:POPTR_1092225|HEXA_B;EC:3.2.1.52|hypothetical protein; K12373 hexosaminidase [EC:3.2.1.52]	[G]	Carbohydrate transport and metabolism	--	Beta-hexosaminidase 1 OS=Arabidopsis thaliana OX=3702 GN=HEXO1 PE=1 SV=1	hypothetical protein PHAVU_008G015400g [Phaseolus vulgaris]
Unigene010956	[J]	Translation, ribosomal structure and biogenesis	Cellular Component: cytosol (GO:0005829);; Biological Process: biosynthetic process (GO:0009058);; Biological Process: transcription factor import into nucleus (GO:0042991);;	--	[J]	Translation, ribosomal structure and biogenesis	3' exoribonuclease family, domain 1;; 3' exoribonuclease family, domain 1	Exosome complex component RRP45A OS=Arabidopsis thaliana OX=3702 GN=RRP45A PE=2 SV=1	PREDICTED: exosome complex component RRP43 isoform X1 [Nelumbo nucifera]
Unigene001582	--	--	--	--	--	--	SBP domain;; SBP domain	Squamosa promoter-binding-like protein 6 OS=Arabidopsis thaliana OX=3702 GN=SPL6 PE=1 SV=2	PREDICTED: squamosa promoter-binding-like protein 12-like isoform X1 [Citrus sinensis]
Unigene040596	--	--	--	K08917|2e-06|vvi:100241887|LHCB6;LHCB6|hypothetical protein LOC100241887; K08917 light-harvesting complex II chlorophyll a/b binding protein 6	--	--	--	Chlorophyll a-b binding protein CP24 10A, chloroplastic OS=Solanum lycopersicum OX=4081 GN=CAP10A PE=3 SV=1	unnamed protein product [Vitis vinifera]
Unigene000248	--	--	Biological Process: aromatic amino acid family biosynthetic process (GO:0009073);; Cellular Component: chloroplast stroma (GO:0009570);; Cellular Component: proplastid stroma (GO:0009571);; Biological Process: photosystem II assembly (GO:0010207);; Biological Process: iron-sulfur cluster assembly (GO:0016226);;	--	--	--	Domain of unknown function (DUF1995)	Protein LOW PSII ACCUMULATION 3, chloroplastic OS=Arabidopsis thaliana OX=3702 GN=LPA3 PE=1 SV=1	PREDICTED: protein LOW PSII ACCUMULATION 3, chloroplastic isoform X1 [Nelumbo nucifera]
Unigene024108	--	--	--	--	--	--	--	--	hypothetical protein POPTR_0002s24430g [Populus trichocarpa]
Unigene021152	--	--	Cellular Component: nucleosome (GO:0000786);; Molecular Function: DNA binding (GO:0003677);; Biological Process: nucleosome assembly (GO:0006334);;	--	--	--	--	Protein Ycf2 OS=Oenothera parviflora OX=482429 GN=ycf2-A PE=3 SV=1	hypothetical protein PITC_029160 [Penicillium italicum]
Unigene021252	--	--	Molecular Function: binding (GO:0005488);;	--	--	--	--	--	ENTH domain-containing protein [Cryptococcus gattii MMRL2647]
Unigene019536	--	--	Biological Process: defense response (GO:0006952);; Biological Process: response to light stimulus (GO:0009416);; Cellular Component: membrane (GO:0016020);; Biological Process: cellular process (GO:0044763);; Biological Process: system development (GO:0048731);; Biological Process: response to oxygen-containing compound (GO:1901700);;	--	--	--	--	Protein CPR-5 OS=Arabidopsis thaliana OX=3702 GN=CPR5 PE=1 SV=1	PREDICTED: protein CPR-5-like [Elaeis guineensis]
Unigene044029	--	--	Biological Process: metabolic process (GO:0008152);;	K01602|6e-11|vvi:100267942|rbcS;EC:4.1.1.39|hypothetical protein LOC100267942; K01602 ribulose-bisphosphate carboxylase small chain [EC:4.1.1.39]	--	--	--	Ribulose bisphosphate carboxylase small chain, chloroplastic OS=Musa acuminata OX=4641 GN=RBCS1 PE=2 SV=1	chloroplast ribulose-1,5-bisphosphate carboxylase/oxygenase small subunit, partial [Musa AAAB Group]
Unigene025300	--	--	--	--	[P]	Inorganic ion transport and metabolism	--	Selenium-binding protein 3 OS=Arabidopsis thaliana OX=3702 GN=SBP3 PE=2 SV=1	PREDICTED: selenium-binding protein 1-like [Jatropha curcas]
Unigene014346	[RTKL]	--	Molecular Function: protein serine/threonine kinase activity (GO:0004674);; Molecular Function: non-membrane spanning protein tyrosine kinase activity (GO:0004715);; Molecular Function: ATP binding (GO:0005524);; Cellular Component: plasma membrane (GO:0005886);; Biological Process: peptidyl-tyrosine phosphorylation (GO:0018108);;	--	[T]	Signal transduction mechanisms	Protein kinase domain;; Protein tyrosine kinase	Serine/threonine-protein kinase PBL27 OS=Arabidopsis thaliana OX=3702 GN=PBL27 PE=1 SV=1	protein kinase family protein [Glycine max]
Unigene045116	--	--	--	K13173|3e-39|vvi:100267001|--|similar to F-box family protein; K13173 arginine and glutamate-rich protein 1	--	--	Arginine and glutamate-rich 1	Uncharacterized protein At1g10890 OS=Arabidopsis thaliana OX=3702 GN=At1g10890 PE=4 SV=1	PREDICTED: LOW QUALITY PROTEIN: uncharacterized protein At1g10890-like [Malus domestica]
Unigene027876	--	--	Biological Process: metabolic process (GO:0008152);; Molecular Function: sinapoyltransferase activity (GO:0016752);;	K09756|1e-12|ath:AT5G09640|SCPL19, SNG2;EC:3.4.16.- 2.3.1.91|SCPL19; SCPL19; serine-type carboxypeptidase/ sinapoyltransferase; K09756 serine carboxypeptidase-like 19 [EC:3.4.16.- 2.3.1.91]	[OE]	--	--	Serine carboxypeptidase-like 19 OS=Arabidopsis thaliana OX=3702 GN=SCPL19 PE=1 SV=1	hypothetical protein EUTSA_v10002783mg [Eutrema salsugineum]
Unigene023787	[C]	Energy production and conversion	Cellular Component: cytosol (GO:0005829);; Biological Process: response to wounding (GO:0009611);; Biological Process: jasmonic acid biosynthetic process (GO:0009695);; Biological Process: response to salicylic acid (GO:0009751);; Biological Process: leaf senescence (GO:0010150);; Molecular Function: 12-oxophytodienoate reductase activity (GO:0016629);; Biological Process: oxylipin metabolic proc…	K05894|4e-74|vvi:100267062|OPR;EC:1.3.1.42|hypothetical protein LOC100267062	[CR]	--	NADH:flavin oxidoreductase / NADH oxidase family	12-oxophytodienoate reductase 3 OS=Solanum lycopersicum OX=4081 GN=OPR3 PE=1 SV=1	hypothetical protein VITISV_031221 [Vitis vinifera]
Unigene026813	[G]	Carbohydrate transport and metabolism	Molecular Function: catalytic activity (GO:0003824);; Biological Process: carbohydrate metabolic process (GO:0005975);; Biological Process: phosphate-containing compound metabolic process (GO:0006796);;	K01103|2e-32|ath:AT1G07110|PFKFB3; [EC:2.7.1.105 3.1.3.46]|F2KP; F2KP (FRUCTOSE-2,6-BISPHOSPHATASE); fructose-2,6-bisphosphate 2-phosphatase; K01103 6-phosphofructo-2-kinase / fructose-2,6-bisphosphatase [EC:2.7.1.105 3.1.3.46]	[G]	Carbohydrate transport and metabolism	6-phosphofructo-2-kinase	6-phosphofructo-2-kinase/fructose-2,6-bisphosphatase OS=Arabidopsis thaliana OX=3702 GN=FKFBP PE=1 SV=1	bifunctional 6-phosphofructo-2-kinase/fructose-2,6-bisphosphate 2-phosphatase [Aureobasidium namibiae CBS 147.97]
Unigene004984	--	--	Biological Process: RNA methylation (GO:0001510);; Cellular Component: mitochondrial intermembrane space (GO:0005758);; Biological Process: photorespiration (GO:0009853);; Biological Process: protein import into mitochondrial inner membrane (GO:0045039);; Molecular Function: metal ion binding (GO:0046872);;	--	[U]	Intracellular trafficking, secretion, and vesicular transport	Tim10/DDP family zinc finger	Mitochondrial import inner membrane translocase subunit TIM10 OS=Arabidopsis thaliana OX=3702 GN=TIM10 PE=1 SV=1	unnamed protein product [Coffea canephora]
Unigene046588	--	--	--	--	[P]	Inorganic ion transport and metabolism	--	Heavy metal-associated isoprenylated plant protein 33 OS=Arabidopsis thaliana OX=3702 GN=HIPP33 PE=2 SV=1	PREDICTED: collagen alpha-3(IX) chain [Vitis vinifera]
Unigene013603	[O]	Posttranslational modification, protein turnover, chaperones	Biological Process: protein peptidyl-prolyl isomerization (GO:0000413);; Biological Process: RNA methylation (GO:0001510);; Molecular Function: peptidyl-prolyl cis-trans isomerase activity (GO:0003755);; Cellular Component: mitochondrion (GO:0005739);; Cellular Component: Golgi apparatus (GO:0005794);; Cellular Component: cytosol (GO:0005829);; Biological Process: rRNA processing (GO:0006364);; B…	K01802|1e-109|rcu:RCOM_0608620|--|cyclophilin, putative (EC:5.2.1.8); K01802 peptidylprolyl isomerase [EC:5.2.1.8]	[O]	Posttranslational modification, protein turnover, chaperones	Cyclophilin type peptidyl-prolyl cis-trans isomerase/CLD	Peptidyl-prolyl cis-trans isomerase CYP19-3 OS=Arabidopsis thaliana OX=3702 GN=CYP19-3 PE=2 SV=2	PREDICTED: peptidyl-prolyl cis-trans isomerase CYP19-3 [Elaeis guineensis]
Unigene024856	--	--	--	--	--	--	Common central domain of tyrosinase	Vegetative cell wall protein gp1 OS=Chlamydomonas reinhardtii OX=3055 GN=GP1 PE=1 SV=1	hypothetical protein EMIHUDRAFT_96764 [Emiliania huxleyi CCMP1516]
Unigene023993	--	--	Cellular Component: membrane (GO:0016020);; Cellular Component: intracellular part (GO:0044424);;	K08912|2e-27|vvi:100250504|LHCB1;LHCB1|hypothetical protein LOC100250504; K08912 light-harvesting complex II chlorophyll a/b binding protein 1	--	--	--	Chlorophyll a-b binding protein 8, chloroplastic OS=Pisum sativum OX=3888 GN=CAB8 PE=1 SV=1	hypothetical protein MIMGU_mgv1a011885mg [Erythranthe guttata]
Unigene033644	--	--	--	--	--	--	Helix-loop-helix DNA-binding domain	Transcription factor PIF4 OS=Arabidopsis thaliana OX=3702 GN=PIF4 PE=1 SV=1	Phytochrome interacting factor 3-like 6, putative isoform 2 [Theobroma cacao]
Unigene041792	--	--	--	K13099|2e-84|vvi:100259875|--|hypothetical protein LOC100259875; K13099 CD2 antigen cytoplasmic tail-binding protein 2	[R]	General function prediction only	--	SUPPRESSOR OF ABI3-5 OS=Arabidopsis thaliana OX=3702 GN=SUA PE=1 SV=2	PREDICTED: CD2 antigen cytoplasmic tail-binding protein 2 isoform X1 [Jatropha curcas]
Unigene002851	--	--	--	--	--	--	--	F-box/FBD/LRR-repeat protein At1g13570 OS=Arabidopsis thaliana OX=3702 GN=At1g13570 PE=2 SV=1	ubiquitin-protein ligase, putative [Medicago truncatula]
Unigene013197	[G]	Carbohydrate transport and metabolism	--	--	--	--	Starch/carbohydrate-binding module (family 53);; Starch synthase catalytic domain	Soluble starch synthase 3, chloroplastic/amyloplastic OS=Solanum tuberosum OX=4113 GN=SS3 PE=1 SV=1	PREDICTED: starch synthase 3, chloroplastic/amyloplastic isoform X1 [Eucalyptus grandis]
Unigene021524	--	--	--	--	--	--	--	--	PREDICTED: 1-aminocyclopropane-1-carboxylate oxidase homolog 4-like [Malus domestica]
Unigene045352	--	--	--	--	[G]	Carbohydrate transport and metabolism	--	UDP-glucuronate:xylan alpha-glucuronosyltransferase 1 OS=Arabidopsis thaliana OX=3702 GN=GUX1 PE=2 SV=1	PREDICTED: UDP-glucuronate:xylan alpha-glucuronosyltransferase 1 isoform X2 [Vitis vinifera]
Unigene031150	--	--	--	--	[Q]	Secondary metabolites biosynthesis, transport and catabolism	--	ABC transporter B family member 10 OS=Arabidopsis thaliana OX=3702 GN=ABCB10 PE=1 SV=2	hypothetical protein B456_008G225400 [Gossypium raimondii]
Unigene024624	--	--	--	--	--	--	--	pEARLI1-like lipid transfer protein 2 OS=Arabidopsis thaliana OX=3702 GN=At4g12490 PE=2 SV=1	14 kDa proline-rich protein DC2.15 [Medicago truncatula]
Unigene019888	--	--	Molecular Function: oxidoreductase activity (GO:0016491);; Molecular Function: heme binding (GO:0020037);; Molecular Function: metal ion binding (GO:0046872);;	--	--	--	--	Cytochrome b5 OS=Borago officinalis OX=13363 PE=2 SV=1	PREDICTED: cytochrome b5 [Vitis vinifera]
Unigene050206	--	--	--	--	--	--	--	BON1-associated protein 2 OS=Arabidopsis thaliana OX=3702 GN=BAP2 PE=1 SV=1	PREDICTED: BON1-associated protein 2-like [Pyrus x bretschneideri]
Unigene019274	--	--	--	--	--	--	--	--	unknown [Glycine max]
Unigene014730	--	--	Cellular Component: intracellular non-membrane-bounded organelle (GO:0043232);;	K11578|7e-76|rcu:RCOM_0511540|--|hypothetical protein; K11578 centromere/kinetochore protein ZW10	[D]	Cell cycle control, cell division, chromosome partitioning	--	Centromere/kinetochore protein zw10 homolog OS=Arabidopsis thaliana OX=3702 GN=ZW10 PE=1 SV=1	PREDICTED: centromere/kinetochore protein zw10 homolog isoform X1 [Nelumbo nucifera]
Unigene007620	--	--	--	--	--	--	--	--	PREDICTED: uncharacterized protein LOC104607553 isoform X1 [Nelumbo nucifera]
Unigene000109	--	--	--	--	[R]	General function prediction only	PPR repeat family	Pentatricopeptide repeat-containing protein At4g30825, chloroplastic OS=Arabidopsis thaliana OX=3702 GN=At4g30825 PE=2 SV=2	PREDICTED: pentatricopeptide repeat-containing protein At4g30825, chloroplastic [Fragaria vesca subsp. vesca]
Unigene044642	--	--	--	--	[R]	General function prediction only	--	--	hypothetical protein VITISV_017189 [Vitis vinifera]
Unigene041251	--	--	--	--	--	--	--	--	GroES-like zinc-binding alcohol dehydrogenase family protein [Theobroma cacao]
Unigene041758	--	--	--	K12194|1e-28|rcu:RCOM_1048510|CHMP4, SNF7, VPS32;CHMP4, SNF7, VPS32|Charged multivesicular body protein 4b, putative; K12194 charged multivesicular body protein 4	[U]	Intracellular trafficking, secretion, and vesicular transport	--	Vacuolar protein sorting-associated protein 32 homolog 2 OS=Arabidopsis thaliana OX=3702 GN=VPS32.2 PE=1 SV=1	PREDICTED: vacuolar protein sorting-associated protein 32 homolog 2 [Cucumis melo]
Unigene015070	--	--	--	K10293|2e-10|pop:POPTR_593809|--|hypothetical protein; K10293 F-box protein 7	--	--	--	Putative F-box protein At1g23770 OS=Arabidopsis thaliana OX=3702 GN=At1g23770 PE=4 SV=1	hypothetical protein POPTR_0005s11160g [Populus trichocarpa]
Unigene026947	[RTKL]	--	Molecular Function: catalytic activity (GO:0003824);;	--	[T]	Signal transduction mechanisms	--	LEAF RUST 10 DISEASE-RESISTANCE LOCUS RECEPTOR-LIKE PROTEIN KINASE-like 2.8 OS=Arabidopsis thaliana OX=3702 GN=LRK10L-2.8 PE=2 SV=2	unnamed protein product [Coffea canephora]
Unigene014839	--	--	--	--	[R]	General function prediction only	--	--	PREDICTED: uncharacterized protein LOC104901489 [Beta vulgaris subsp. vulgaris]
Unigene004853	--	--	Biological Process: drug transmembrane transport (GO:0006855);; Molecular Function: drug transmembrane transporter activity (GO:0015238);; Molecular Function: antiporter activity (GO:0015297);; Cellular Component: integral component of membrane (GO:0016021);;	--	[R]	General function prediction only	MatE	Protein DETOXIFICATION 19 OS=Arabidopsis thaliana OX=3702 GN=DTX19 PE=2 SV=1	hypothetical protein MIMGU_mgv1a005459mg [Erythranthe guttata]
Unigene015131	--	--	--	K00967|1e-15|pop:POPTR_801872|PCYT2;EC:2.7.7.14|ethanolamine-phosphate cytidylyltransferase (EC:2.7.7.14); K00967 ethanolamine-phosphate cytidylyltransferase [EC:2.7.7.14]	--	--	--	--	hypothetical protein POPTR_0006s07030g [Populus trichocarpa]
Unigene026604	--	--	Biological Process: dephosphorylation (GO:0016311);; Molecular Function: phosphatase activity (GO:0016791);; Cellular Component: intracellular organelle (GO:0043229);;	--	[K]	Transcription	--	--	PREDICTED: CTD small phosphatase-like protein 2 isoform X1 [Brassica rapa]
Unigene024774	--	--	--	K00432|3e-10|pop:POPTR_709364|gpx;EC:1.11.1.9|PtrcGpx3_1; glutathione peroxidase; K00432 glutathione peroxidase [EC:1.11.1.9]	[O]	Posttranslational modification, protein turnover, chaperones	--	Probable phospholipid hydroperoxide glutathione peroxidase OS=Mesembryanthemum crystallinum OX=3544 GN=GPXMC1 PE=2 SV=1	PREDICTED: probable phospholipid hydroperoxide glutathione peroxidase 6, mitochondrial [Glycine max]
Unigene009511	--	--	--	--	[R]	General function prediction only	--	Protein indeterminate-domain 4, chloroplastic OS=Arabidopsis thaliana OX=3702 GN=IDD4 PE=1 SV=1	PREDICTED: zinc finger protein MAGPIE-like isoform X1 [Citrus sinensis]
Unigene047538	--	--	--	--	[S]	Function unknown	--	--	PREDICTED: DCN1-like protein 2 [Musa acuminata subsp. malaccensis]
Unigene010902	--	--	Biological Process: response to brassinosteroid (GO:0009741);;	--	--	--	--	--	PREDICTED: uncharacterized protein LOC104606493 [Nelumbo nucifera]
Unigene008558	--	--	--	--	--	--	--	--	unknown [Medicago truncatula]
Unigene005602	--	--	--	--	--	--	Plant protein of unknown function;; Plant protein of unknown function	--	PREDICTED: UPF0481 protein At3g47200-like [Fragaria vesca subsp. vesca]
Unigene040434	[P]	Inorganic ion transport and metabolism	Cellular Component: plastid (GO:0009536);; Cellular Component: integral component of membrane (GO:0016021);; Cellular Component: cytoplasmic vesicle (GO:0016023);; Biological Process: transmembrane transport (GO:0055085);;	--	[P]	Inorganic ion transport and metabolism	--	Silicon efflux transporter LSI3 OS=Oryza sativa subsp. japonica OX=39947 GN=LSI3 PE=2 SV=1	sodium sulfate symporter/arsenite permease [Elaeis oleifera]
Unigene009522	--	--	Molecular Function: iron ion binding (GO:0005506);; Cellular Component: nucleus (GO:0005634);; Cellular Component: cytoplasm (GO:0005737);; Molecular Function: acireductone dioxygenase [iron(II)-requiring] activity (GO:0010309);; Biological Process: L-methionine salvage from methylthioadenosine (GO:0019509);; Biological Process: oxidation-reduction process (GO:0055114);;	--	[S]	Function unknown	ARD/ARD' family	1,2-dihydroxy-3-keto-5-methylthiopentene dioxygenase 4 OS=Oryza sativa subsp. japonica OX=39947 GN=ARD4 PE=2 SV=1	hypothetical protein VITISV_007261 [Vitis vinifera]
Unigene029921	--	--	--	K14431|8e-74|pop:POPTR_594982|TGA;TGA|hypothetical protein; K14431 transcription factor TGA	--	--	Seed dormancy control	Transcription factor TGAL4 OS=Oryza sativa subsp. japonica OX=39947 GN=TGAL4 PE=1 SV=1	transcription factor TGA2 [Nelumbo nucifera]
Unigene003719	[RTKL]	--	Molecular Function: protein kinase activity (GO:0004672);; Biological Process: protein phosphorylation (GO:0006468);; Biological Process: cell communication (GO:0007154);; Cellular Component: membrane (GO:0016020);; Molecular Function: organic cyclic compound binding (GO:0097159);; Molecular Function: heterocyclic compound binding (GO:1901363);;	--	--	--	Protein tyrosine kinase;; Protein kinase domain;; S-locus glycoprotein domain;; PAN-like domain;; D-mannose binding lectin	G-type lectin S-receptor-like serine/threonine-protein kinase B120 OS=Arabidopsis thaliana OX=3702 GN=B120 PE=2 SV=1	PREDICTED: uncharacterized protein LOC102587658 [Solanum tuberosum]
Unigene036058	--	--	--	--	[O]	Posttranslational modification, protein turnover, chaperones	--	Aspartyl protease family protein At5g10770 OS=Arabidopsis thaliana OX=3702 GN=At5g10770 PE=2 SV=1	PREDICTED: protein ASPARTIC PROTEASE IN GUARD CELL 2-like [Nelumbo nucifera]
Unigene040100	--	--	--	--	--	--	--	--	PREDICTED: uncharacterized protein LOC104608507 isoform X4 [Nelumbo nucifera]
Unigene046861	--	--	--	--	[AR]	--	--	Flowering locus K homology domain OS=Arabidopsis thaliana OX=3702 GN=FLK PE=1 SV=1	hypothetical protein PRUPE_ppa003484mg [Prunus persica]
Unigene036219	--	--	--	--	--	--	--	Extensin OS=Daucus carota OX=4039 PE=2 SV=1	hypothetical protein EUTSA_v100188120mg, partial [Eutrema salsugineum]
Unigene046489	--	--	Cellular Component: nucleosome (GO:0000786);; Molecular Function: DNA binding (GO:0003677);; Cellular Component: nucleus (GO:0005634);; Molecular Function: protein heterodimerization activity (GO:0046982);;	K11252|3e-37|rcu:RCOM_0475410|H2B;H2B|histone h2b, putative; K11252 histone H2B	[B]	Chromatin structure and dynamics	--	Histone H2B.1 OS=Arabidopsis thaliana OX=3702 GN=At1g07790 PE=1 SV=3	Histone H2B.2 [Aegilops tauschii]
Unigene017507	--	--	--	K13464|4e-32|pop:POPTR_666332|JAZ;JAZ|hypothetical protein; K13464 jasmonate ZIM domain-containing protein	--	--	tify domain;; Divergent CCT motif	Protein TIFY 6b OS=Oryza sativa subsp. japonica OX=39947 GN=TIFY6B PE=1 SV=1	PREDICTED: protein TIFY 7 [Sesamum indicum]
Unigene017296	--	--	--	--	--	--	--	Protein CROWDED NUCLEI 2 OS=Arabidopsis thaliana OX=3702 GN=CRWN2 PE=1 SV=1	hypothetical protein B456_001G200600 [Gossypium raimondii]
Unigene009125	--	--	--	--	[R]	General function prediction only	--	LRR receptor-like serine/threonine-protein kinase GSO1 OS=Arabidopsis thaliana OX=3702 GN=GSO1 PE=1 SV=1	PREDICTED: DNA-damage-repair/toleration protein DRT100-like [Vitis vinifera]
Unigene011772	--	--	Biological Process: post-embryonic development (GO:0009791);; Biological Process: reproductive process (GO:0044702);; Biological Process: cellular process (GO:0044763);; Biological Process: reproductive structure development (GO:0048608);; Biological Process: regulation of biological process (GO:0050789);;	--	[R]	General function prediction only	TATA-binding protein interacting (TIP20)	Cullin-associated NEDD8-dissociated protein 1 OS=Arabidopsis thaliana OX=3702 GN=CAND1 PE=1 SV=1	PREDICTED: cullin-associated NEDD8-dissociated protein 1 isoform X2 [Nelumbo nucifera]
Unigene041369	--	--	--	K00814|1e-14|vvi:100241156|GPT, ALT;EC:2.6.1.2|hypothetical protein LOC100241156; K00814 alanine transaminase [EC:2.6.1.2]	[E]	Amino acid transport and metabolism	--	Alanine aminotransferase 2, mitochondrial OS=Arabidopsis thaliana OX=3702 GN=ALAAT2 PE=1 SV=1	PREDICTED: alanine aminotransferase 2 [Fragaria vesca subsp. vesca]
Unigene003791	--	--	--	--	[T]	Signal transduction mechanisms	UBX domain	Plant UBX domain-containing protein 10 OS=Arabidopsis thaliana OX=3702 GN=PUX10 PE=2 SV=1	PREDICTED: FAS-associated factor 2-B-like [Jatropha curcas]
Unigene027753	--	--	--	--	--	--	--	--	PREDICTED: lysine-specific histone demethylase 1 homolog 3-like [Nelumbo nucifera]
Unigene019085	--	--	--	--	[GC]	--	--	Anthocyanidin 3-O-glucosyltransferase 2 OS=Vitis vinifera OX=29760 GN=UFGT PE=1 SV=2	UDP-glucose:anthocyanidin 3-O-glucosyltransferase [Lobelia erinus]
Unigene021800	[O]	Posttranslational modification, protein turnover, chaperones	Molecular Function: nucleotide binding (GO:0000166);; Biological Process: protein folding (GO:0006457);;	--	[O]	Posttranslational modification, protein turnover, chaperones	--	RuBisCO large subunit-binding protein subunit beta, chloroplastic (Fragment) OS=Secale cereale OX=4550 GN=CPN60 PE=2 SV=1	unnamed protein product [Coffea canephora]
Unigene043025	--	--	--	--	[R]	General function prediction only	--	Pentatricopeptide repeat-containing protein At5g10690 OS=Arabidopsis thaliana OX=3702 GN=CBSPPR1 PE=2 SV=1	PREDICTED: pentatricopeptide repeat-containing protein At5g10690 isoform X1 [Phoenix dactylifera]
Unigene011378	--	--	--	--	[M]	Cell wall/membrane/envelope biogenesis	Glycosyl-transferase family 4	Formin-like protein 5 OS=Oryza sativa subsp. japonica OX=39947 GN=FH5 PE=2 SV=2	PREDICTED: uncharacterized protein LOC104595248 isoform X1 [Nelumbo nucifera]
Unigene006564	[J]	Translation, ribosomal structure and biogenesis	Cellular Component: cytoplasm (GO:0005737);; Cellular Component: intracellular ribonucleoprotein complex (GO:0030529);; Cellular Component: intracellular non-membrane-bounded organelle (GO:0043232);;	K02896|3e-25|pop:POPTR_824919|RP-L24e, RPL24;RP-L24e, RPL24|hypothetical protein; K02896 large subunit ribosomal protein L24e	[J]	Translation, ribosomal structure and biogenesis	--	60S ribosomal protein L24 OS=Prunus avium OX=42229 GN=RPL24 PE=2 SV=1	PREDICTED: 60S ribosomal protein L24-like [Tarenaya hassleriana]
Unigene001179	--	--	--	--	--	--	--	--	PREDICTED: uncharacterized protein LOC101314531 [Fragaria vesca subsp. vesca]
Unigene049798	[P]	Inorganic ion transport and metabolism	Molecular Function: protein binding (GO:0005515);;	--	[P]	Inorganic ion transport and metabolism	Rhodanese-like domain	Thiosulfate sulfurtransferase 16, chloroplastic OS=Arabidopsis thaliana OX=3702 GN=STR16 PE=1 SV=2	PREDICTED: thiosulfate sulfurtransferase 16, chloroplastic-like isoform X1 [Nelumbo nucifera]
Unigene044822	--	--	--	--	[R]	General function prediction only	--	--	hypothetical protein VITISV_002170 [Vitis vinifera]
Unigene016916	[M]	Cell wall/membrane/envelope biogenesis	Cellular Component: Golgi membrane (GO:0000139);; Biological Process: metabolic process (GO:0008152);; Cellular Component: plasmodesma (GO:0009506);; Cellular Component: integral component of membrane (GO:0016021);; Molecular Function: transferase activity, transferring glycosyl groups (GO:0016757);;	--	--	--	Glycosyltransferase like family 2;; Glycosyl transferase family group 2;; Glycosyl transferase family 2;; Glycosyl transferase family 21	Probable xyloglucan glycosyltransferase 12 OS=Arabidopsis thaliana OX=3702 GN=CSLC12 PE=1 SV=1	PREDICTED: probable xyloglucan glycosyltransferase 12 [Populus euphratica]
Unigene035769	--	--	Cellular Component: cytoplasm (GO:0005737);; Biological Process: transport (GO:0006810);; Biological Process: cellular process (GO:0009987);;	K03456|2e-43|pop:POPTR_832721|PPP2R1;PPP2R1|hypothetical protein; K03456 protein phosphatase 2 (formerly 2A), regulatory subunit A	[T]	Signal transduction mechanisms	HEAT repeat	Serine/threonine-protein phosphatase 2A 65 kDa regulatory subunit A alpha isoform OS=Arabidopsis thaliana OX=3702 GN=PP2AA1 PE=1 SV=1	hypothetical protein COCMIDRAFT_33233 [Bipolaris oryzae ATCC 44560]
Unigene025089	--	--	--	--	[OE]	--	Serine carboxypeptidase	Serine carboxypeptidase-like 44 OS=Arabidopsis thaliana OX=3702 GN=SCPL44 PE=2 SV=1	serine carboxypeptidase [Sclerotinia borealis F-4157]
Unigene010573	[R]	General function prediction only	Cellular Component: nucleus (GO:0005634);; Cellular Component: chromosome (GO:0005694);; Molecular Function: zinc ion binding (GO:0008270);; Molecular Function: histone-lysine N-methyltransferase activity (GO:0018024);; Biological Process: histone lysine methylation (GO:0034968);; Molecular Function: histone binding (GO:0042393);;	--	[BK]	--	Pre-SET motif;; SAD/SRA domain	Histone-lysine N-methyltransferase, H3 lysine-9 specific SUVH6 OS=Arabidopsis thaliana OX=3702 GN=SUVH6 PE=1 SV=2	PREDICTED: histone-lysine N-methyltransferase, H3 lysine-9 specific SUVH6 [Cucumis sativus]
Unigene035408	--	--	--	--	[E]	Amino acid transport and metabolism	POT family	Protein NRT1/ PTR FAMILY 8.5 OS=Arabidopsis thaliana OX=3702 GN=NPF8.5 PE=2 SV=1	hypothetical protein FOXB_11818 [Fusarium oxysporum Fo5176]
Unigene036493	--	--	--	K01000|1e-09|vvi:100255492|mraY;EC:2.7.8.13|hypothetical protein LOC100255492	--	--	--	Phospho-N-acetylmuramoyl-pentapeptide-transferase homolog OS=Arabidopsis thaliana OX=3702 GN=ATTRANS 11 PE=2 SV=3	PREDICTED: phospho-N-acetylmuramoyl-pentapeptide-transferase homolog [Eucalyptus grandis]
Unigene049653	--	--	Biological Process: cation transport (GO:0006812);; Biological Process: cellular process (GO:0044763);;	--	[P]	Inorganic ion transport and metabolism	--	Vacuolar cation/proton exchanger 3 OS=Arabidopsis thaliana OX=3702 GN=CAX3 PE=1 SV=1	PREDICTED: vacuolar cation/proton exchanger 1a-like isoform X2 [Phoenix dactylifera]
Unigene008112	--	--	--	--	[ZUD]	--	--	--	hypothetical protein EUTSA_v10022527mg [Eutrema salsugineum]
Unigene014613	--	--	--	K13100|8e-39|vvi:100246500|--|hypothetical protein LOC100246500; K13100 pre-mRNA-splicing factor CWC22	[R]	General function prediction only	--	--	hypothetical protein CICLE_v10027820mg [Citrus clementina]
Unigene031981	[J]	Translation, ribosomal structure and biogenesis	--	--	[AJ]	--	--	Protein Ycf2 OS=Oenothera argillicola OX=3940 GN=ycf2-A PE=3 SV=1	glucose-methanol-choline oxidoreductase-like protein [Aureobasidium melanogenum CBS 110374]
Unigene035031	--	--	--	--	[G]	Carbohydrate transport and metabolism	--	Aquaporin PIP2-7 OS=Arabidopsis thaliana OX=3702 GN=PIP2-7 PE=1 SV=2	PREDICTED: probable aquaporin PIP2-6 [Elaeis guineensis]
Unigene008156	--	--	Cellular Component: chloroplast (GO:0009507);; Biological Process: nonphotochemical quenching (GO:0010196);;	--	--	--	--	Uncharacterized protein ycf20 OS=Pyropia yezoensis OX=2788 GN=ycf20 PE=3 SV=1	PREDICTED: uncharacterized protein LOC100243564 [Vitis vinifera]
Unigene037191	--	--	--	--	--	--	Protein of unknown function (DUF1517)	--	hypothetical protein CICLE_v10001390mg [Citrus clementina]
Unigene036877	--	--	--	--	--	--	--	--	hypothetical protein B456_001G053600 [Gossypium raimondii]
Unigene034364	--	--	--	K03126|4e-09|rcu:RCOM_0515670|TAF12;TAF12|protein with unknown function; K03126 transcription initiation factor TFIID subunit 12	[W]	Extracellular structures	--	Proline-rich receptor-like protein kinase PERK9 OS=Arabidopsis thaliana OX=3702 GN=PERK9 PE=1 SV=1	hypothetical protein SETTUDRAFT_162656 [Setosphaeria turcica Et28A]
Unigene048674	--	--	Biological Process: RNA splicing, via endonucleolytic cleavage and ligation (GO:0000394);; Biological Process: methionine biosynthetic process (GO:0009086);;	--	--	--	39S ribosomal protein L53/MRP-L53	--	PREDICTED: uncharacterized protein LOC104590110 [Nelumbo nucifera]
Unigene000296	--	--	Cellular Component: nucleosome (GO:0000786);; Molecular Function: DNA binding (GO:0003677);; Molecular Function: structural constituent of ribosome (GO:0003735);; Cellular Component: ribosome (GO:0005840);; Biological Process: nucleosome assembly (GO:0006334);; Biological Process: translation (GO:0006412);; Molecular Function: rRNA binding (GO:0019843);;	--	--	--	Manganese-stabilising protein / photosystem II polypeptide	Oxygen-evolving enhancer protein 1, chloroplastic OS=Solanum lycopersicum OX=4081 GN=PSBO PE=2 SV=2	hypothetical protein PITC_029160 [Penicillium italicum]
Unigene006336	[RTKL]	--	Molecular Function: nucleotide binding (GO:0000166);; Molecular Function: protein kinase activity (GO:0004672);; Cellular Component: membrane (GO:0016020);; Biological Process: phosphorylation (GO:0016310);;	--	--	--	--	L-type lectin-domain containing receptor kinase VIII.1 OS=Arabidopsis thaliana OX=3702 GN=LECRK81 PE=2 SV=1	PREDICTED: LOW QUALITY PROTEIN: L-type lectin-domain containing receptor kinase VIII.1 [Solanum lycopersicum]
Unigene019324	--	--	Molecular Function: transaminase activity (GO:0008483);; Biological Process: biosynthetic process (GO:0009058);; Biological Process: biological_process (GO:0044699);;	K15849|1e-21|vvi:100245826|PAT, AAT;EC:2.6.1.1 2.6.1.78 2.6.1.79|hypothetical protein LOC100245826	[E]	Amino acid transport and metabolism	--	Bifunctional aspartate aminotransferase and glutamate/aspartate-prephenate aminotransferase OS=Petunia hybrida OX=4102 PE=1 SV=1	PREDICTED: bifunctional aspartate aminotransferase and glutamate/aspartate-prephenate aminotransferase-like [Nelumbo nucifera]
Unigene017716	--	--	--	--	--	--	--	--	conserved hypothetical protein [Pyrenophora tritici-repentis Pt-1C-BFP]
Unigene049642	[G]	Carbohydrate transport and metabolism	Molecular Function: catalytic activity (GO:0003824);; Biological Process: cellular carbohydrate metabolic process (GO:0044262);; Biological Process: carbohydrate metabolic process (GO:0044723);; Biological Process: cellular process (GO:0044763);;	K01087|1e-143|pop:POPTR_757196|otsB;EC:3.1.3.12|hypothetical protein; K00697 alpha,alpha-trehalose-phosphate synthase (UDP-forming) [EC:2.4.1.15]; K01087 trehalose-phosphatase [EC:3.1.3.12]	[G]	Carbohydrate transport and metabolism	Trehalose-phosphatase;; Glycosyltransferase family 20;; Glycosyltransferase family 20	Alpha,alpha-trehalose-phosphate synthase [UDP-forming] 5 OS=Arabidopsis thaliana OX=3702 GN=TPS5 PE=1 SV=2	PREDICTED: probable alpha,alpha-trehalose-phosphate synthase [UDP-forming] 7 [Amborella trichopoda]
Unigene028445	--	--	--	--	--	--	--	NAD(P)H-quinone oxidoreductase subunit 1, chloroplastic OS=Pelargonium hortorum OX=4031 GN=ndhA PE=3 SV=1	NADH-plastoquinone oxidoreductase subunit 1, partial [Potarophytum riparium]
Unigene025725	[RTKL]	--	Molecular Function: nucleotide binding (GO:0000166);; Molecular Function: protein serine/threonine kinase activity (GO:0004674);; Biological Process: phosphorylation (GO:0016310);;	--	[T]	Signal transduction mechanisms	--	Serine/threonine-protein kinase PEPKR2 OS=Arabidopsis thaliana OX=3702 GN=PEPKR2 PE=2 SV=1	PREDICTED: serine/threonine-protein kinase PEPKR2 [Malus domestica]
Unigene014268	[R]	General function prediction only	--	K06990|0.0|vvi:100256144|--|hypothetical protein LOC100256144; K06990	[R]	General function prediction only	Memo-like protein	--	PREDICTED: protein MEMO1 [Nelumbo nucifera]
Unigene003845	--	--	Molecular Function: ubiquitin-protein transferase activity (GO:0004842);; Biological Process: protein ubiquitination (GO:0016567);; Molecular Function: ligase activity (GO:0016874);;	--	--	--	U-box domain	U-box domain-containing protein 30 OS=Arabidopsis thaliana OX=3702 GN=PUB30 PE=2 SV=1	PREDICTED: U-box domain-containing protein 30 [Vitis vinifera]
Unigene026290	[G]	Carbohydrate transport and metabolism	Molecular Function: hydrolase activity, hydrolyzing O-glycosyl compounds (GO:0004553);; Biological Process: metabolic process (GO:0008152);;	K01193|1e-143|vvi:100263168|INV, sacA;EC:3.2.1.26|hypothetical protein LOC100263168	[G]	Carbohydrate transport and metabolism	Glycosyl hydrolases family 32 N-terminal domain;; Glycosyl hydrolases family 32 N-terminal domain	Beta-fructofuranosidase, insoluble isoenzyme 1 OS=Daucus carota OX=4039 GN=INV1 PE=1 SV=1	PREDICTED: beta-fructofuranosidase, insoluble isoenzyme 1 isoform X2 [Nelumbo nucifera]
Unigene009807	[S]	Function unknown	--	--	[S]	Function unknown	Transport and Golgi organisation 2	--	PREDICTED: transport and Golgi organization 2 homolog [Nelumbo nucifera]
Unigene023375	[E]	Amino acid transport and metabolism	--	--	[E]	Amino acid transport and metabolism	POT family;; POT family	Protein NRT1/ PTR FAMILY 8.2 OS=Arabidopsis thaliana OX=3702 GN=NPF8.2 PE=2 SV=1	PREDICTED: protein NRT1/ PTR FAMILY 8.2-like [Jatropha curcas]
Unigene008288	[H]	Coenzyme transport and metabolism	Biological Process: cellular protein modification process (GO:0006464);; Biological Process: lipoate biosynthetic process (GO:0009107);; Cellular Component: chloroplast (GO:0009507);; Molecular Function: octanoyltransferase activity (GO:0016415);;	K03801|4e-28|rcu:RCOM_0251400|lipB;EC:2.3.1.181|lipoate-protein ligase B, putative; K03801 lipoyl(octanoyl) transferase [EC:2.3.1.181]	[CH]	--	--	Putative lipoyltransferase-like protein, chloroplastic OS=Arabidopsis thaliana OX=3702 GN=At1g47578 PE=3 SV=1	lipoate-protein ligase B, putative [Ricinus communis]
Unigene006410	--	--	Cellular Component: vacuolar membrane (GO:0005774);; Cellular Component: cytosol (GO:0005829);; Cellular Component: COPI-coated vesicle membrane (GO:0030663);; Biological Process: Golgi vesicle transport (GO:0048193);;	--	[U]	Intracellular trafficking, secretion, and vesicular transport	Coatomer epsilon subunit;; Coatomer epsilon subunit	Coatomer subunit epsilon-1 OS=Arabidopsis thaliana OX=3702 GN=At1g30630 PE=2 SV=1	PREDICTED: coatomer subunit epsilon-1-like [Nelumbo nucifera]
Unigene001139	[Q]	Secondary metabolites biosynthesis, transport and catabolism	Molecular Function: iron ion binding (GO:0005506);; Cellular Component: mitochondrion (GO:0005739);; Cellular Component: endoplasmic reticulum (GO:0005783);; Cellular Component: plasma membrane (GO:0005886);; Molecular Function: electron carrier activity (GO:0009055);; Biological Process: response to wounding (GO:0009611);; Biological Process: coumarin biosynthetic process (GO:0009805);; Biologic…	K09754|0.0|rcu:RCOM_1106600|CYP98A, C3'H;EC:1.14.13.36|cytochrome P450, putative (EC:1.14.13.21); K09754 p-coumarate 3-hydroxylase [EC:1.14.13.-]	[Q]	Secondary metabolites biosynthesis, transport and catabolism	Cytochrome P450	Cytochrome P450 98A2 OS=Glycine max OX=3847 GN=CYP98A2 PE=2 SV=1	cytochrome P450 [Coptis japonica var. dissecta]
Unigene010408	--	--	--	K00830|6e-17|ath:AT2G13360|AGXT;EC:2.6.1.44 2.6.1.45 2.6.1.51|AGT; AGT (ALANINE:GLYOXYLATE AMINOTRANSFERASE); alanine-glyoxylate transaminase/ serine-glyoxylate transaminase/ serine-pyruvate transaminase (EC:2.6.1.45); K00830 alanine-glyoxylate transaminase / serine-glyoxylate transaminase / serine-pyruvate transaminase [EC:2.6.1.44 2.6.1.45 2.6.1.51]	[R]	General function prediction only	--	Serine--glyoxylate aminotransferase OS=Arabidopsis thaliana OX=3702 GN=AGT1 PE=1 SV=2	PREDICTED: serine--glyoxylate aminotransferase-like [Elaeis guineensis]
Unigene029073	--	--	--	--	--	--	--	--	hypothetical protein VITISV_015928 [Vitis vinifera]
Unigene025700	[GEPR]	--	--	--	[G]	Carbohydrate transport and metabolism	--	--	similar to MFS nicotinic acid transporter Tna1 [Leptosphaeria maculans JN3]
Unigene046347	--	--	--	--	--	--	LURP-one-related;; LURP-one-related	Protein LURP-one-related 8 OS=Arabidopsis thaliana OX=3702 GN=At2g38640 PE=2 SV=1	PREDICTED: protein LURP-one-related 8 [Jatropha curcas]
Unigene014458	--	--	Molecular Function: calcium ion binding (GO:0005509);; Cellular Component: plastid (GO:0009536);;	--	--	--	--	--	PREDICTED: uncharacterized protein LOC104586857 [Nelumbo nucifera]
Unigene034725	--	--	Cellular Component: photosystem II (GO:0009523);; Cellular Component: plastid envelope (GO:0009526);; Biological Process: thylakoid membrane organization (GO:0010027);; Biological Process: photosynthesis (GO:0015979);; Biological Process: primary metabolic process (GO:0044238);; Biological Process: cellular biosynthetic process (GO:0044249);; Biological Process: cellular macromolecule metabolic p…	--	--	--	Thylakoid formation protein	Protein THYLAKOID FORMATION 1, chloroplastic OS=Arabidopsis thaliana OX=3702 GN=THF1 PE=1 SV=1	hypothetical protein CISIN_1g022333mg [Citrus sinensis]
Unigene019512	--	--	Molecular Function: transferase activity, transferring phosphorus-containing groups (GO:0016772);;	--	--	--	Protein tyrosine kinase;; Salt stress response/antifungal;; Salt stress response/antifungal	Probable LRR receptor-like serine/threonine-protein kinase At1g56130 OS=Arabidopsis thaliana OX=3702 GN=At1g56130 PE=2 SV=2	PREDICTED: cysteine-rich receptor-like protein kinase 2 [Musa acuminata subsp. malaccensis]
Unigene047852	--	--	Molecular Function: structural constituent of ribosome (GO:0003735);; Cellular Component: ribosome (GO:0005840);; Biological Process: translation (GO:0006412);; Molecular Function: rRNA binding (GO:0019843);;	K02990|1e-54|pop:POPTR_262842|RP-S6, MRPS6, rpsF;RP-S6, MRPS6, rpsF|hypothetical protein; K02990 small subunit ribosomal protein S6	[J]	Translation, ribosomal structure and biogenesis	Ribosomal protein S6	--	30S ribosomal protein S6B [Hevea brasiliensis]
Unigene005358	[R]	General function prediction only	Molecular Function: DNA binding (GO:0003677);; Molecular Function: chromatin binding (GO:0003682);; Molecular Function: RNA binding (GO:0003723);; Molecular Function: endonuclease activity (GO:0004519);; Cellular Component: intracellular membrane-bounded organelle (GO:0043231);; Cellular Component: cytoplasmic part (GO:0044444);; Biological Process: biological_process (GO:0044699);; Molecular Fun…	--	[A]	RNA processing and modification	--	Trihelix transcription factor GT-3b OS=Arabidopsis thaliana OX=3702 GN=GT-3B PE=1 SV=1	unnamed protein product [Arabidopsis thaliana]
Unigene025499	--	--	Cellular Component: intracellular (GO:0005622);;	K02891|3e-32|rcu:RCOM_1178340|RP-L22e, RPL22;RP-L22e, RPL22|60S ribosomal protein L22, putative; K02891 large subunit ribosomal protein L22e	[J]	Translation, ribosomal structure and biogenesis	Ribosomal L22e protein family	60S ribosomal protein L22-3 OS=Arabidopsis thaliana OX=3702 GN=RPL22C PE=2 SV=1	PREDICTED: 60S ribosomal protein L22-2-like [Malus domestica]
Unigene037703	--	--	Biological Process: cellular process (GO:0009987);;	--	[Z]	Cytoskeleton	--	Actin-interacting protein 1-2 OS=Arabidopsis thaliana OX=3702 GN=AIP1-2 PE=2 SV=1	PREDICTED: 66 kDa stress protein [Solanum lycopersicum]
Unigene004803	[RTKL]	--	Molecular Function: kinase activity (GO:0016301);; Biological Process: phosphorylation (GO:0016310);;	--	[T]	Signal transduction mechanisms	Protein tyrosine kinase;; Protein kinase domain	Inactive protein kinase SELMODRAFT_444075 OS=Selaginella moellendorffii OX=88036 GN=SELMODRAFT_444075 PE=2 SV=1	conserved hypothetical protein [Ricinus communis]
Unigene040844	--	--	Biological Process: metabolic process (GO:0008152);;	--	[R]	General function prediction only	--	--	hypothetical protein CICLE_v10032245mg [Citrus clementina]
Unigene028390	--	--	--	--	--	--	--	--	PREDICTED: uncharacterized protein LOC104612044 [Nelumbo nucifera]
Unigene003798	--	--	Molecular Function: DNA binding (GO:0003677);; Molecular Function: transcription factor activity, sequence-specific DNA binding (GO:0003700);; Cellular Component: nucleus (GO:0005634);; Biological Process: regulation of transcription, DNA-templated (GO:0006355);; Molecular Function: metal ion binding (GO:0046872);;	--	--	--	--	Dof zinc finger protein DOF1.7 OS=Arabidopsis thaliana OX=3702 GN=DOF1.7 PE=2 SV=1	hypothetical protein PHAVU_010G141400g [Phaseolus vulgaris]
Unigene028156	[J]	Translation, ribosomal structure and biogenesis	--	--	[S]	Function unknown	--	Protein Ycf2 OS=Oenothera argillicola OX=3940 GN=ycf2-A PE=3 SV=1	unknown [Medicago truncatula]
Unigene045128	[E]	Amino acid transport and metabolism	--	--	--	--	--	--	PREDICTED: uncharacterized protein LOC104611539 isoform X1 [Nelumbo nucifera]
Unigene007668	--	--	Molecular Function: nuclease activity (GO:0004518);; Biological Process: tRNA processing (GO:0008033);;	K00784|9e-64|vvi:100267142|rnz;EC:3.1.26.11|hypothetical protein LOC100267142	--	--	--	tRNase Z TRZ2, chloroplastic OS=Arabidopsis thaliana OX=3702 GN=TRZ2 PE=2 SV=1	PREDICTED: ribonuclease Z, chloroplastic [Nelumbo nucifera]
Unigene046812	--	--	Molecular Function: nucleic acid binding (GO:0003676);; Biological Process: DNA metabolic process (GO:0006259);;	--	[R]	General function prediction only	--	--	retrotransposon protein, putative, unclassified [Oryza sativa Japonica Group]
Unigene040968	--	--	--	--	--	--	--	Nucleoid-associated protein At4g30620, chloroplastic OS=Arabidopsis thaliana OX=3702 GN=At4g30620 PE=1 SV=1	PREDICTED: uncharacterized protein LOC105633527 [Jatropha curcas]
Unigene023126	--	--	--	K13076|1e-51|vvi:100265385|--|hypothetical protein LOC100265385; K13076 delta8-fatty-acid desaturase [EC:1.14.19.4]	[I]	Lipid transport and metabolism	Cytochrome b5-like Heme/Steroid binding domain	Delta(8)-fatty-acid desaturase OS=Borago officinalis OX=13363 GN=sld1 PE=1 SV=1	delta-8-sphingolipid desaturase [Anemone leveillei]
Unigene003922	--	--	--	--	[QI]	--	--	--	PREDICTED: cytochrome P450 86B1 [Vitis vinifera]
Unigene004305	--	--	--	--	[Q]	Secondary metabolites biosynthesis, transport and catabolism	--	ABC transporter G family member 22 OS=Arabidopsis thaliana OX=3702 GN=ABCG22 PE=1 SV=1	PREDICTED: ABC transporter G family member 22-like [Oryza brachyantha]
Unigene025019	--	--	--	K03137|9e-12|vvi:100259920|TFIIE2, GTF2E2, TFA2;TFIIE2, GTF2E2, TFA2|hypothetical protein LOC100259920; K03137 transcription initiation factor TFIIE subunit beta	[K]	Transcription	--	--	PREDICTED: general transcription factor IIE subunit 2-like [Jatropha curcas]
Unigene008026	--	--	--	--	--	--	--	Transcription factor bHLH66 OS=Arabidopsis thaliana OX=3702 GN=BHLH66 PE=1 SV=1	PREDICTED: transcription factor UNE12 isoform X2 [Nelumbo nucifera]
Unigene025461	--	--	--	--	--	--	--	--	PREDICTED: uncharacterized protein LOC105350299 [Fragaria vesca subsp. vesca]
Unigene006044	--	--	--	--	--	--	--	--	PREDICTED: uncharacterized protein LOC104434852 [Eucalyptus grandis]
Unigene020398	--	--	--	--	[O]	Posttranslational modification, protein turnover, chaperones	Domain associated at C-terminal with AAA	AAA-ATPase At2g18190 OS=Arabidopsis thaliana OX=3702 GN=At2g18190 PE=2 SV=1	PREDICTED: ATP-dependent zinc metalloprotease FTSH 2, chloroplastic-like isoform X3 [Vitis vinifera]
Unigene004119	--	--	--	K13108|1e-72|rcu:RCOM_0587320|--|nuclear inhibitor of protein phosphatase-1, putative; K13108 smad nuclear-interacting protein 1	[T]	Signal transduction mechanisms	FHA domain	FHA domain-containing protein DDL OS=Arabidopsis thaliana OX=3702 GN=DDL PE=1 SV=1	PREDICTED: FHA domain-containing protein DDL-like isoform X6 [Nelumbo nucifera]
Unigene036152	--	--	Cellular Component: mitochondrial respiratory chain complex II, succinate dehydrogenase complex (ubiquinone) (GO:0005749);; Cellular Component: apoplast (GO:0048046);;	--	--	--	--	Succinate dehydrogenase subunit 7B, mitochondrial OS=Arabidopsis thaliana OX=3702 GN=SDH7B PE=1 SV=1	hypothetical protein PRUPE_ppa013774mg [Prunus persica]
Unigene012485	--	--	Molecular Function: binding (GO:0005488);;	--	[R]	General function prediction only	RNA recognition motif. (a.k.a. RRM, RBD, or RNP domain)	Zinc finger CCCH domain-containing protein 27 OS=Oryza sativa subsp. japonica OX=39947 GN=Os04g0394300 PE=2 SV=2	PREDICTED: zinc finger CCCH domain-containing protein 27 [Nelumbo nucifera]
Unigene013941	--	--	--	K00430|4e-47|ath:AT4G25980|E1.11.1.7;EC:1.11.1.7|cationic peroxidase, putative	--	--	Peroxidase	Peroxidase 43 OS=Arabidopsis thaliana OX=3702 GN=PER43 PE=3 SV=2	PREDICTED: peroxidase 43-like [Camelina sativa]
Unigene023529	--	--	Cellular Component: mitochondrion (GO:0005739);; Biological Process: defense response to bacterium (GO:0042742);; Biological Process: root development (GO:0048364);; Biological Process: defense response to fungus (GO:0050832);; Biological Process: cell wall repair (GO:0071433);;	--	--	--	--	--	PREDICTED: uncharacterized protein LOC104604513 [Nelumbo nucifera]
Unigene004949	[E]	Amino acid transport and metabolism	Molecular Function: catalytic activity (GO:0003824);;	--	--	--	Orn/Lys/Arg decarboxylase, major domain	--	PREDICTED: uncharacterized protein LOC105120911 [Populus euphratica]
Unigene045863	--	--	Biological Process: response to light stimulus (GO:0009416);; Cellular Component: chloroplast thylakoid (GO:0009534);; Biological Process: plastid organization (GO:0009657);; Cellular Component: membrane (GO:0016020);; Biological Process: RNA metabolic process (GO:0016070);; Biological Process: heterocycle biosynthetic process (GO:0018130);; Biological Process: aromatic compound biosynthetic proc…	--	[R]	General function prediction only	Photosynthesis system II assembly factor YCF48;; Reverse transcriptase (RNA-dependent DNA polymerase)	Photosystem II stability/assembly factor HCF136, chloroplastic OS=Oryza sativa subsp. japonica OX=39947 GN=HCF136 PE=3 SV=1	hypothetical protein CICLE_v10031672mg [Citrus clementina]
Unigene027132	--	--	--	--	--	--	--	Beta-arabinofuranosyltransferase RAY1 OS=Arabidopsis thaliana OX=3702 GN=RAY1 PE=2 SV=1	hypothetical protein PRUPE_ppa019665mg, partial [Prunus persica]
Unigene044121	--	--	--	--	--	--	--	--	resistance protein RGC2 [Lactuca sativa]
Unigene038583	--	--	Biological Process: primary metabolic process (GO:0044238);; Biological Process: cellular macromolecule metabolic process (GO:0044260);;	--	--	--	--	--	PREDICTED: serine/arginine repetitive matrix protein 2-like [Nelumbo nucifera]
Unigene001154	--	--	Molecular Function: copper ion binding (GO:0005507);; Cellular Component: nucleolus (GO:0005730);; Cellular Component: mitochondrial proton-transporting ATP synthase complex (GO:0005753);; Biological Process: ubiquitin-dependent protein catabolic process (GO:0006511);; Molecular Function: zinc ion binding (GO:0008270);; Cellular Component: chloroplast (GO:0009507);; Biological Process: pollen dev…	--	--	--	Mitochondrial ATP synthase subunit	Probable ATP synthase 24 kDa subunit, mitochondrial OS=Arabidopsis thaliana OX=3702 GN=At2g21870 PE=1 SV=1	PREDICTED: probable ATP synthase 24 kDa subunit, mitochondrial [Vitis vinifera]
Unigene033393	--	--	Biological Process: metabolic process (GO:0044710);; Biological Process: organic substance metabolic process (GO:0071704);;	--	[I]	Lipid transport and metabolism	--	Phospholipase A1-IIdelta OS=Arabidopsis thaliana OX=3702 GN=At2g42690 PE=1 SV=1	hypothetical protein CICLE_v10015386mg [Citrus clementina]
Unigene013248	--	--	--	--	--	--	--	LOB domain-containing protein 18 OS=Arabidopsis thaliana OX=3702 GN=LBD18 PE=1 SV=2	PREDICTED: LOB domain-containing protein 30-like [Nelumbo nucifera]
Unigene038886	--	--	Molecular Function: binding (GO:0005488);;	--	--	--	--	Sulfated surface glycoprotein 185 OS=Volvox carteri OX=3067 PE=1 SV=1	unnamed protein product [Vitis vinifera]
Unigene027645	--	--	--	K14488|2e-07|pop:POPTR_664170|SAUR;SAUR|SAUR24; SAUR family protein; K14488 SAUR family protein	--	--	--	Auxin-responsive protein SAUR32 OS=Arabidopsis thaliana OX=3702 GN=SAUR32 PE=2 SV=1	hypothetical protein CICLE_v10022912mg [Citrus clementina]
Unigene029693	[C]	Energy production and conversion	--	K00131|4e-55|vvi:100260378|gapN;EC:1.2.1.9|hypothetical protein LOC100260378; K00131 glyceraldehyde-3-phosphate dehydrogenase (NADP) [EC:1.2.1.9]	[C]	Energy production and conversion	--	NADP-dependent glyceraldehyde-3-phosphate dehydrogenase OS=Nicotiana plumbaginifolia OX=4092 GN=GAPN PE=2 SV=1	NADP-dependent glyceraldehyde-3-phosphate dehydrogenase [Medicago truncatula]
Unigene018702	--	--	--	K01392|4e-26|ppp:PHYPADRAFT_71629|THOP1;EC:3.4.24.15|hypothetical protein; K01392 thimet oligopeptidase [EC:3.4.24.15]	[O]	Posttranslational modification, protein turnover, chaperones	--	Mitochondrial intermediate peptidase, mitochondrial OS=Arabidopsis thaliana OX=3702 GN=OCT1 PE=3 SV=1	hypothetical protein COCSADRAFT_88801 [Bipolaris sorokiniana ND90Pr]
Unigene015422	--	--	Cellular Component: membrane (GO:0016020);;	--	[E]	Amino acid transport and metabolism	Transmembrane amino acid transporter protein	Amino acid transporter AVT1A OS=Arabidopsis thaliana OX=3702 GN=AVT1A PE=2 SV=2	Vacuolar amino acid transporter [Medicago truncatula]
Unigene042958	--	--	Biological Process: cellular aromatic compound metabolic process (GO:0006725);; Cellular Component: plastid (GO:0009536);; Biological Process: plastid organization (GO:0009657);; Biological Process: cellular nitrogen compound metabolic process (GO:0034641);; Biological Process: primary metabolic process (GO:0044238);; Biological Process: cellular biosynthetic process (GO:0044249);; Biological Pro…	--	--	--	--	Chloroplast stem-loop binding protein of 41 kDa b, chloroplastic OS=Arabidopsis thaliana OX=3702 GN=CSP41B PE=1 SV=1	Hypothetical protein glysoja_022606 [Glycine soja]
Unigene009090	--	--	Biological Process: metabolic process (GO:0008152);; Molecular Function: UDP-glycosyltransferase activity (GO:0008194);; Cellular Component: endomembrane system (GO:0012505);; Molecular Function: transferase activity, transferring hexosyl groups (GO:0016758);; Cellular Component: intracellular membrane-bounded organelle (GO:0043231);; Cellular Component: cytoplasmic part (GO:0044444);; Biological…	--	[GMW]	--	Glycosyl transferase family 64 domain	Glycosyltransferase family 64 protein C4 OS=Arabidopsis thaliana OX=3702 GN=EPC1 PE=2 SV=1	predicted protein [Physcomitrella patens]
Unigene027644	[J]	Translation, ribosomal structure and biogenesis	Molecular Function: structural constituent of ribosome (GO:0003735);; Cellular Component: mitochondrion (GO:0005739);; Cellular Component: ribosome (GO:0005840);; Biological Process: translation (GO:0006412);;	--	[J]	Translation, ribosomal structure and biogenesis	Ribosomal protein L14p/L23e	60S ribosomal protein L23 OS=Arabidopsis thaliana OX=3702 GN=RPL23A PE=2 SV=3	ribosomal protein L17-like protein [Solanum tuberosum]
Unigene033282	[H]	Coenzyme transport and metabolism	Molecular Function: catalytic activity (GO:0003824);; Biological Process: metabolic process (GO:0008152);;	K01845|3e-31|rcu:RCOM_0686430|hemL;EC:5.4.3.8|glutamate-1-semialdehyde 2,1-aminomutase, putative (EC:5.4.3.8); K01845 glutamate-1-semialdehyde 2,1-aminomutase [EC:5.4.3.8]	[E]	Amino acid transport and metabolism	--	Glutamate-1-semialdehyde 2,1-aminomutase, chloroplastic OS=Glycine max OX=3847 GN=GSA1 PE=2 SV=1	PREDICTED: glutamate-1-semialdehyde 2,1-aminomutase 2, chloroplastic [Jatropha curcas]
Unigene000624	[R]	General function prediction only	--	K14537|9e-94|vvi:100246891|NUG2, GNL2;NUG2, GNL2|hypothetical protein LOC100246891; K14537 nuclear GTP-binding protein	[R]	General function prediction only	NGP1NT (NUC091) domain	Nuclear/nucleolar GTPase 2 OS=Oryza sativa subsp. japonica OX=39947 GN=NUG2 PE=1 SV=1	Nucleolar GTP-binding protein 2 [Glycine soja]
Unigene039362	--	--	--	--	--	--	--	Probable leaf thionin OS=Hordeum vulgare OX=4513 PE=2 SV=1	--
Unigene032165	--	--	--	K01193|6e-50|vvi:100263168|INV, sacA;EC:3.2.1.26|hypothetical protein LOC100263168	[G]	Carbohydrate transport and metabolism	Glycosyl hydrolases family 32 N-terminal domain;; Glycosyl hydrolases family 32 N-terminal domain	Beta-fructofuranosidase, insoluble isoenzyme 3 OS=Daucus carota OX=4039 GN=INV3 PE=3 SV=1	PREDICTED: beta-fructofuranosidase, insoluble isoenzyme 3-like [Setaria italica]
Unigene026718	--	--	Molecular Function: catalytic activity (GO:0003824);;	K01754|5e-17|vvi:100248644|E4.3.1.19, ilvA, tdcB;EC:4.3.1.19|hypothetical protein LOC100248644; K01754 threonine dehydratase [EC:4.3.1.19]	--	--	--	--	hypothetical protein VITISV_013228 [Vitis vinifera]
Unigene031496	[O]	Posttranslational modification, protein turnover, chaperones	Molecular Function: ATP binding (GO:0005524);; Biological Process: protein folding (GO:0006457);; Biological Process: response to heat (GO:0009408);; Molecular Function: heat shock protein binding (GO:0031072);; Molecular Function: metal ion binding (GO:0046872);; Molecular Function: unfolded protein binding (GO:0051082);;	K09503|0.0|vvi:100242705|DNAJA2;DNAJA2|hypothetical protein LOC100242705; K09503 DnaJ homolog subfamily A member 2	[O]	Posttranslational modification, protein turnover, chaperones	DnaJ C terminal domain;; DnaJ domain;; DnaJ central domain	DnaJ protein homolog 2 OS=Allium porrum OX=4681 GN=LDJ2 PE=2 SV=1	PREDICTED: dnaJ protein homolog 2-like [Nelumbo nucifera]
Unigene000726	[M]	Cell wall/membrane/envelope biogenesis	Cellular Component: cytosol (GO:0005829);; Cellular Component: plasma membrane (GO:0005886);; Molecular Function: dTDP-4-dehydrorhamnose 3,5-epimerase activity (GO:0008830);; Molecular Function: dTDP-4-dehydrorhamnose reductase activity (GO:0008831);; Cellular Component: plasmodesma (GO:0009506);; Biological Process: UDP-rhamnose biosynthetic process (GO:0010253);; Molecular Function: UDP-4-keto-…	K12451|0.0|ath:AT1G63000|UER1;EC:5.1.3.- 1.1.1.-|NRS/ER; NRS/ER (NUCLEOTIDE-RHAMNOSE SYNTHASE/EPIMERASE-REDUCTASE); UDP-4-keto-6-deoxy-glucose-3,5-epimerase/ UDP-4-keto-rhamnose-4-keto-reductase/ dTDP-4-dehydrorhamnose 3,5-epimerase/ dTDP-4-dehydrorhamnose reductase; K12451 3,5-epimerase/4-reductase [EC:5.1.3.- 1.1.1.-]	[G]	Carbohydrate transport and metabolism	RmlD substrate binding domain;; NAD dependent epimerase/dehydratase family;; GDP-mannose 4,6 dehydratase;; Polysaccharide biosynthesis protein	Bifunctional dTDP-4-dehydrorhamnose 3,5-epimerase/dTDP-4-dehydrorhamnose reductase OS=Arabidopsis thaliana OX=3702 GN=NRS/ER PE=1 SV=1	BnaCnng31530D [Brassica napus]
Unigene029284	[DZ]	--	--	--	[S]	Function unknown	Regulator of chromosome condensation (RCC1) repeat;; Regulator of chromosome condensation (RCC1) repeat	Ultraviolet-B receptor UVR8 OS=Arabidopsis thaliana OX=3702 GN=UVR8 PE=1 SV=1	PREDICTED: ultraviolet-B receptor UVR8-like isoform X1 [Nelumbo nucifera]
Unigene018972	[E]	Amino acid transport and metabolism	Molecular Function: L-aspartate:2-oxoglutarate aminotransferase activity (GO:0004069);; Biological Process: L-phenylalanine biosynthetic process (GO:0009094);; Cellular Component: chloroplast stroma (GO:0009570);; Biological Process: embryo development ending in seed dormancy (GO:0009793);; Molecular Function: pyridoxal phosphate binding (GO:0030170);; Molecular Function: aspartate-prephenate ami…	--	[E]	Amino acid transport and metabolism	Aminotransferase class I and II;; Aminotransferase class I and II;; Aminotransferase class I and II	Bifunctional aspartate aminotransferase and glutamate/aspartate-prephenate aminotransferase OS=Petunia hybrida OX=4102 PE=1 SV=1	PREDICTED: bifunctional aspartate aminotransferase and glutamate/aspartate-prephenate aminotransferase-like [Nelumbo nucifera]
Unigene049692	--	--	Molecular Function: catalytic activity (GO:0003824);;	--	--	--	--	Glucan endo-1,3-beta-glucosidase 1 OS=Arabidopsis thaliana OX=3702 GN=At1g11820 PE=1 SV=3	PREDICTED: glucan endo-1,3-beta-glucosidase 1-like [Solanum tuberosum]
Unigene015957	[A]	RNA processing and modification	Molecular Function: organic cyclic compound binding (GO:0097159);; Molecular Function: heterocyclic compound binding (GO:1901363);;	K13095|1e-155|rcu:RCOM_1500890|--|zinc finger protein, putative; K13095 splicing factor 1	[A]	RNA processing and modification	--	Splicing factor-like protein 1 OS=Arabidopsis thaliana OX=3702 GN=SF1 PE=1 SV=1	hypothetical protein PRUPE_ppa001547mg [Prunus persica]
Unigene040416	--	--	Molecular Function: protein kinase activity (GO:0004672);;	--	--	--	--	G-type lectin S-receptor-like serine/threonine-protein kinase B120 OS=Arabidopsis thaliana OX=3702 GN=B120 PE=2 SV=1	hypothetical protein EUGRSUZ_I00683 [Eucalyptus grandis]
Unigene001532	--	--	Biological Process: transcription, DNA-templated (GO:0006351);;	--	--	--	--	Mediator of RNA polymerase II transcription subunit 17 OS=Arabidopsis thaliana OX=3702 GN=MED17 PE=1 SV=1	hypothetical protein PRUPE_ppa002594mg [Prunus persica]
Unigene032531	--	--	--	--	--	--	Domain of unknown function (DUF3827)	Probable LRR receptor-like serine/threonine-protein kinase At1g56130 OS=Arabidopsis thaliana OX=3702 GN=At1g56130 PE=2 SV=2	Leucine-rich repeat transmembrane protein kinase [Theobroma cacao]
Unigene048233	--	--	Cellular Component: plasma membrane (GO:0005886);; Biological Process: lipid transport (GO:0006869);; Molecular Function: lipid binding (GO:0008289);; Cellular Component: anchored component of membrane (GO:0031225);;	--	--	--	Probable lipid transfer;; Protease inhibitor/seed storage/LTP family	Non-specific lipid-transfer protein-like protein At2g13820 OS=Arabidopsis thaliana OX=3702 GN=At2g13820 PE=1 SV=1	PREDICTED: non-specific lipid-transfer protein-like protein At2g13820 [Sesamum indicum]
Unigene008289	[RTKL]	--	Biological Process: cellular process (GO:0009987);; Cellular Component: cell part (GO:0044464);; Biological Process: regulation of biological process (GO:0050789);;	--	[D]	Cell cycle control, cell division, chromosome partitioning	--	Receptor-like protein kinase At3g21340 OS=Arabidopsis thaliana OX=3702 GN=At3g21340 PE=1 SV=1	nitrogen permease reactivator protein NPR1 [Pseudocercospora fijiensis CIRAD86]
Unigene046896	--	--	--	K15633|5e-17|ath:AT1G09780|gpmI;EC:5.4.2.12|2,3-biphosphoglycerate-independent phosphoglycerate mutase, putative / phosphoglyceromutase, putative (EC:5.4.2.1); K01834 phosphoglycerate mutase [EC:5.4.2.1]	[G]	Carbohydrate transport and metabolism	--	2,3-bisphosphoglycerate-independent phosphoglycerate mutase OS=Mesembryanthemum crystallinum OX=3544 GN=PGM1 PE=2 SV=1	hypothetical protein CARUB_v10008742mg [Capsella rubella]
Unigene000978	[H]	Coenzyme transport and metabolism	Molecular Function: 4-aminobutyrate transaminase activity (GO:0003867);; Biological Process: metabolic process (GO:0008152);; Molecular Function: pyridoxal phosphate binding (GO:0030170);;	K16871|1e-175|vvi:100248495|POP2;EC:2.6.1.96|hypothetical protein LOC100248495	[E]	Amino acid transport and metabolism	Aminotransferase class-III;; Aminotransferase class-III;; Aminotransferase class-III	Gamma aminobutyrate transaminase 1, mitochondrial OS=Solanum lycopersicum OX=4081 GN=GABA-TP1 PE=1 SV=1	PREDICTED: probable gamma-aminobutyrate transaminase 3, mitochondrial [Nelumbo nucifera]
Unigene039337	--	--	Biological Process: cellular process (GO:0009987);; Cellular Component: membrane (GO:0016020);; Biological Process: biological_process (GO:0044699);; Biological Process: response to stimulus (GO:0050896);;	--	[R]	General function prediction only	Leucine rich repeat;; Leucine Rich repeats (2 copies);; Leucine Rich Repeat	Protein TOO MANY MOUTHS OS=Arabidopsis thaliana OX=3702 GN=TMM PE=1 SV=1	PREDICTED: protein TOO MANY MOUTHS [Nelumbo nucifera]
Unigene033919	--	--	--	K13993|2e-13|vvi:100249611|HSP20;HSP20|hypothetical protein LOC100249611	[O]	Posttranslational modification, protein turnover, chaperones	--	17.6 kDa class I heat shock protein 2 OS=Arabidopsis thaliana OX=3702 GN=HSP17.6B PE=2 SV=1	PREDICTED: 18.1 kDa class I heat shock protein-like [Populus euphratica]
Unigene048613	--	--	--	--	[O]	Posttranslational modification, protein turnover, chaperones	--	E3 ubiquitin-protein ligase MBR2 OS=Arabidopsis thaliana OX=3702 GN=MBR2 PE=1 SV=1	PREDICTED: uncharacterized protein LOC104602578 [Nelumbo nucifera]
Unigene045092	[E]	Amino acid transport and metabolism	--	K00549|1e-45|pop:POPTR_573959|metE;EC:2.1.1.14|MS4; vitamin-b12 independent methionine synthase, 5-methyltetrahydropteroyltriglutamate-homocysteine (EC:2.1.1.14); K00549 5-methyltetrahydropteroyltriglutamate--homocysteine methyltransferase [EC:2.1.1.14]	[E]	Amino acid transport and metabolism	--	5-methyltetrahydropteroyltriglutamate--homocysteine methyltransferase OS=Catharanthus roseus OX=4058 GN=METE PE=2 SV=1	Cobalamin-independent synthase family protein isoform 1 [Theobroma cacao]
Unigene025261	[O]	Posttranslational modification, protein turnover, chaperones	--	--	[O]	Posttranslational modification, protein turnover, chaperones	Hsp70 protein	Heat shock cognate 70 kDa protein 2 OS=Solanum lycopersicum OX=4081 GN=HSC-2 PE=2 SV=1	PREDICTED: heat shock cognate 70 kDa protein 2-like [Nelumbo nucifera]
Unigene042268	--	--	Molecular Function: binding (GO:0005488);; Biological Process: biological_process (GO:0044699);;	--	[TZ]	--	--	Sulfated surface glycoprotein 185 OS=Volvox carteri OX=3067 PE=1 SV=1	PREDICTED: zinc finger CCCH domain-containing protein 14-like [Nelumbo nucifera]
Unigene037880	--	--	--	K03062|4e-09|vvi:100244194|PSMC1, RPT2;PSMC1, RPT2|hypothetical protein LOC100244194; K03062 26S proteasome regulatory subunit T2	[O]	Posttranslational modification, protein turnover, chaperones	--	26S proteasome regulatory subunit 4 homolog B OS=Arabidopsis thaliana OX=3702 GN=RPT2B PE=1 SV=1	hypothetical protein CISIN_1g0115532mg, partial [Citrus sinensis]
Unigene001910	--	--	--	--	[R]	General function prediction only	--	F-box protein At5g67140 OS=Arabidopsis thaliana OX=3702 GN=At5g67140 PE=2 SV=1	PREDICTED: F-box protein At5g67140 [Phoenix dactylifera]
Unigene010537	--	--	--	--	--	--	--	Disease resistance response protein 206 OS=Pisum sativum OX=3888 GN=PI206 PE=1 SV=2	PREDICTED: disease resistance response protein 206-like [Populus euphratica]
Unigene042107	--	--	--	--	--	--	--	--	PREDICTED: uncharacterized protein LOC104599506 isoform X1 [Nelumbo nucifera]
Unigene013817	[S]	Function unknown	Cellular Component: plastid (GO:0009536);; Cellular Component: integral component of membrane (GO:0016021);; Molecular Function: kinase activity (GO:0016301);; Biological Process: phosphorylation (GO:0016310);;	--	[T]	Signal transduction mechanisms	Transmembrane proteins 14C	Protein FATTY ACID EXPORT 4, chloroplastic OS=Arabidopsis thaliana OX=3702 GN=FAX4 PE=2 SV=1	PREDICTED: uncharacterized protein LOC18439027 isoform X2 [Amborella trichopoda]
Unigene029196	--	--	--	--	--	--	--	--	hypothetical protein B456_004G282700 [Gossypium raimondii]
Unigene017913	--	--	--	--	--	--	--	--	PREDICTED: guanylate-binding protein 4-like [Phoenix dactylifera]
Unigene005097	[R]	General function prediction only	Biological Process: RNA splicing, via endonucleolytic cleavage and ligation (GO:0000394);; Molecular Function: phosphodiesterase I activity (GO:0004528);; Cellular Component: vacuole (GO:0005773);; Biological Process: methionine biosynthetic process (GO:0009086);; Molecular Function: NADH pyrophosphatase activity (GO:0035529);; Biological Process: nucleic acid phosphodiester bond hydrolysis (GO:0…	--	[R]	General function prediction only	Type I phosphodiesterase / nucleotide pyrophosphatase	Pectinesterase inhibitor 10 OS=Arabidopsis thaliana OX=3702 GN=PMEI10 PE=2 SV=1	hypothetical protein PRUPE_ppa004707mg [Prunus persica]
Unigene021735	--	--	--	--	[OR]	--	--	Polyubiquitin 11 OS=Arabidopsis thaliana OX=3702 GN=UBQ11 PE=2 SV=1	unknown [Medicago truncatula]
Unigene049624	--	--	--	--	[G]	Carbohydrate transport and metabolism	Major intrinsic protein	Aquaporin PIP-type OS=Atriplex canescens OX=35922 PE=2 SV=1	putative aquaporin family protein [Populus trichocarpa]
Unigene016384	[KL]	--	Molecular Function: hydrolase activity, acting on acid anhydrides, in phosphorus-containing anhydrides (GO:0016818);; Molecular Function: organic cyclic compound binding (GO:0097159);; Molecular Function: heterocyclic compound binding (GO:1901363);;	K11654|1e-143|rcu:RCOM_0680240|--|helicase, putative (EC:2.7.11.1); K11654 SWI/SNF-related matrix-associated actin-dependent regulator of chromatin subfamily A member 5 [EC:3.6.4.-]	[K]	Transcription	SNF2 family N-terminal domain;; Helicase conserved C-terminal domain;; SLIDE;; SNF2 family N-terminal domain;; SLIDE	Probable chromatin-remodeling complex ATPase chain OS=Oryza sativa subsp. japonica OX=39947 GN=Os01g0367900 PE=2 SV=2	PREDICTED: probable chromatin-remodeling complex ATPase chain [Brachypodium distachyon]
Unigene042668	--	--	--	--	[R]	General function prediction only	--	--	PREDICTED: uncharacterized protein LOC101292967 [Fragaria vesca subsp. vesca]
Unigene006700	[O]	Posttranslational modification, protein turnover, chaperones	Cellular Component: membrane (GO:0016020);; Cellular Component: intracellular part (GO:0044424);;	K08912|9e-20|sbi:SORBI_03g027040|LHCB1;LHCB1|hypothetical protein; K08912 light-harvesting complex II chlorophyll a/b binding protein 1	--	--	--	Chlorophyll a-b binding protein 1B, chloroplastic OS=Solanum lycopersicum OX=4081 GN=CAB1B PE=3 SV=1	At2g34430 [Arabidopsis thaliana]
Unigene027603	--	--	Biological Process: biological_process (GO:0044699);;	--	[O]	Posttranslational modification, protein turnover, chaperones	--	Uncharacterized protein At5g39865 OS=Arabidopsis thaliana OX=3702 GN=At5g39865 PE=2 SV=1	PREDICTED: uncharacterized protein LOC100247840 [Vitis vinifera]
Unigene048142	--	--	--	--	--	--	--	--	PREDICTED: kinesin-like protein KIF3B isoform X2 [Nelumbo nucifera]
Unigene017382	--	--	Molecular Function: tRNA binding (GO:0000049);; Biological Process: tRNA wobble uridine modification (GO:0002098);; Molecular Function: protein kinase activity (GO:0004672);; Cellular Component: cytoplasm (GO:0005737);; Biological Process: protein phosphorylation (GO:0006468);; Molecular Function: nucleotidyltransferase activity (GO:0016779);; Biological Process: protein urmylation (GO:0032447);;…	K14169|9e-84|vvi:100252179|CTU2, NCS2;CTU2, NCS2|hypothetical protein LOC100252179; K14169 cytoplasmic tRNA 2-thiolation protein 2	[S]	Function unknown	--	Cytoplasmic tRNA 2-thiolation protein 2 OS=Oryza sativa subsp. indica OX=39946 GN=CTU2 PE=3 SV=1	PREDICTED: cytoplasmic tRNA 2-thiolation protein 2 [Elaeis guineensis]
Unigene046264	[O]	Posttranslational modification, protein turnover, chaperones	Biological Process: macromolecule catabolic process (GO:0009057);; Biological Process: protein metabolic process (GO:0019538);; Cellular Component: intracellular part (GO:0044424);;	K03062|1e-42|ath:AT4G29040|PSMC1, RPT2;PSMC1, RPT2|RPT2a; RPT2a (regulatory particle AAA-ATPase 2a); ATPase; K03062 26S proteasome regulatory subunit T2	[O]	Posttranslational modification, protein turnover, chaperones	--	26S proteasome regulatory subunit 4 homolog B OS=Arabidopsis thaliana OX=3702 GN=RPT2B PE=1 SV=1	conserved hypothetical protein [Botrytis cinerea B05.10]
Unigene019941	--	--	--	--	[J]	Translation, ribosomal structure and biogenesis	--	--	ARM repeat superfamily protein isoform 2 [Theobroma cacao]
Unigene038078	--	--	Cellular Component: intracellular organelle (GO:0043229);; Cellular Component: cytoplasmic part (GO:0044444);;	--	--	--	--	--	PREDICTED: uncharacterized protein LOC104433693 [Eucalyptus grandis]
Unigene026002	--	--	Molecular Function: nucleic acid binding (GO:0003676);;	--	[AR]	--	KH domain;; KH domain;; KH domain;; NusA-like KH domain;; KH domain	RNA-binding KH domain-containing protein RCF3 OS=Arabidopsis thaliana OX=3702 GN=RCF3 PE=1 SV=1	PREDICTED: KH domain-containing protein At4g18375 [Vitis vinifera]
Unigene018416	[I]	Lipid transport and metabolism	Biological Process: cellular metabolic process (GO:0044237);; Biological Process: primary metabolic process (GO:0044238);; Biological Process: metabolic process (GO:0044710);; Biological Process: organic substance metabolic process (GO:0071704);;	--	[I]	Lipid transport and metabolism	--	Enoyl-CoA hydratase 2, peroxisomal OS=Arabidopsis thaliana OX=3702 GN=ECH2 PE=1 SV=1	PREDICTED: enoyl-CoA hydratase 2, peroxisomal-like [Cicer arietinum]
Unigene016425	--	--	--	K08057|3e-11|osa:4334675|CALR;CALR|Os03g0832200; K08057 calreticulin	[O]	Posttranslational modification, protein turnover, chaperones	--	Calreticulin OS=Berberis stolonifera OX=33814 PE=2 SV=1	unknown [Arabidopsis thaliana]
Unigene032767	--	--	--	--	[A]	RNA processing and modification	--	--	PREDICTED: uncharacterized protein LOC104594842 isoform X1 [Nelumbo nucifera]
Unigene039927	--	--	--	--	--	--	Caleosin related protein	Probable peroxygenase 4 OS=Arabidopsis thaliana OX=3702 GN=PXG4 PE=1 SV=1	hypothetical protein MIMGU_mgv1a013937mg [Erythranthe guttata]
Unigene016887	--	--	--	--	--	--	--	--	PREDICTED: uncharacterized protein LOC104594297 [Nelumbo nucifera]
Unigene030368	--	--	--	K09487|8e-40|vvi:100258010|HSP90B, TRA1;HSP90B, TRA1|hypothetical protein LOC100258010	[O]	Posttranslational modification, protein turnover, chaperones	--	Heat shock protein 90-6, mitochondrial OS=Arabidopsis thaliana OX=3702 GN=HSP90-6 PE=2 SV=1	PREDICTED: heat shock protein 83 isoform X3 [Vitis vinifera]
Unigene043842	[OC]	--	Biological Process: glycerol ether metabolic process (GO:0006662);; Molecular Function: electron carrier activity (GO:0009055);; Cellular Component: plastid (GO:0009536);; Biological Process: photosystem II assembly (GO:0010207);; Molecular Function: protein disulfide oxidoreductase activity (GO:0015035);; Biological Process: cell redox homeostasis (GO:0045454);; Biological Process: oxidation-red…	--	--	--	Thioredoxin	--	PREDICTED: uncharacterized protein LOC104605448 isoform X1 [Nelumbo nucifera]
Unigene023567	--	--	--	--	--	--	--	--	PREDICTED: uncharacterized protein LOC104799692 [Tarenaya hassleriana]
Unigene027126	[E]	Amino acid transport and metabolism	--	K01915|1e-25|vvi:100266191|glnA, GLUL;EC:6.3.1.2|GS, 1, GS1, GS1-1; glutamine synthetase; K01915 glutamine synthetase [EC:6.3.1.2]	[E]	Amino acid transport and metabolism	--	Glutamine synthetase cytosolic isozyme 1 OS=Vitis vinifera OX=29760 GN=GS1-1 PE=2 SV=1	PREDICTED: glutamine synthetase nodule isozyme [Nelumbo nucifera]
Unigene040900	--	--	Biological Process: cellular metabolic process (GO:0044237);;	--	[I]	Lipid transport and metabolism	--	--	PREDICTED: random slug protein 5 [Nelumbo nucifera]
Unigene045470	--	--	Molecular Function: DNA binding (GO:0003677);; Cellular Component: nucleus (GO:0005634);; Biological Process: regulation of transcription, DNA-templated (GO:0006355);; Biological Process: auxin-activated signaling pathway (GO:0009734);; Molecular Function: protein dimerization activity (GO:0046983);;	--	--	--	--	Auxin response factor 5 OS=Oryza sativa subsp. japonica OX=39947 GN=ARF5 PE=2 SV=2	PREDICTED: auxin response factor 19-like [Musa acuminata subsp. malaccensis]
Unigene039034	--	--	--	K14301|2e-25|rcu:RCOM_0684840|NUP107, NUP84;NUP107, NUP84|hypothetical protein; K14301 nuclear pore complex protein Nup107	[YU]	--	--	Nuclear pore complex protein NUP107 OS=Arabidopsis thaliana OX=3702 GN=NUP107 PE=1 SV=1	PREDICTED: uncharacterized protein LOC103966863 isoform X1 [Pyrus x bretschneideri]
Unigene005918	--	--	--	K09422|3e-18|vvi:100257755|--|hypothetical protein LOC100257755; K09422 myb proto-oncogene protein, plant	[K]	Transcription	--	Myb-related protein 306 OS=Antirrhinum majus OX=4151 GN=MYB306 PE=2 SV=1	PREDICTED: myb-related protein 306 [Nelumbo nucifera]
Unigene040003	--	--	Cellular Component: cytoskeleton (GO:0005856);; Biological Process: organelle organization (GO:0006996);; Cellular Component: site of polarized growth (GO:0030427);; Cellular Component: protein complex (GO:0043234);; Cellular Component: intracellular organelle part (GO:0044446);; Biological Process: cellular process (GO:0044763);;	K05692|3e-35|vcn:VOLCADRAFT_109972|ACTB_G1;ACTB_G1|actA; hypothetical protein; K05692 actin beta/gamma 1	[Z]	Cytoskeleton	Actin	Actin OS=Volvox carteri OX=3067 PE=3 SV=1	actin [Histoplasma capsulatum NAm1]
Unigene020601	[O]	Posttranslational modification, protein turnover, chaperones	Biological Process: metabolic process (GO:0008152);; Molecular Function: isomerase activity (GO:0016853);;	K09579|4e-46|pop:POPTR_820492|--|hypothetical protein; K09579 peptidyl-prolyl cis-trans isomerase NIMA-interacting 4 [EC:5.2.1.8]	[O]	Posttranslational modification, protein turnover, chaperones	--	Peptidyl-prolyl cis-trans isomerase Pin1 OS=Arabidopsis thaliana OX=3702 GN=PIN1 PE=1 SV=1	PREDICTED: peptidyl-prolyl cis-trans isomerase NIMA-interacting 4 [Nelumbo nucifera]
Unigene009315	--	--	--	--	[R]	General function prediction only	--	Cyclin-L1-1 OS=Arabidopsis thaliana OX=3702 GN=CYCL1-1 PE=1 SV=2	PREDICTED: cyclin-L1-1-like [Nelumbo nucifera]
Unigene040840	[S]	Function unknown	Molecular Function: nucleotide binding (GO:0000166);; Molecular Function: ion binding (GO:0043167);;	--	[T]	Signal transduction mechanisms	Leucine Rich repeats (2 copies);; NB-ARC domain;; NB-ARC domain	Disease resistance protein At4g27190 OS=Arabidopsis thaliana OX=3702 GN=At4g27190 PE=2 SV=1	hypothetical protein POPTR_0019s02110g [Populus trichocarpa]
Unigene037111	--	--	Biological Process: DNA metabolic process (GO:0006259);; Biological Process: pattern specification process (GO:0007389);; Biological Process: response to abiotic stimulus (GO:0009628);; Biological Process: embryo development ending in seed dormancy (GO:0009793);; Biological Process: meristem initiation (GO:0010014);; Biological Process: meristem maintenance (GO:0010073);; Biological Process: seed…	--	--	--	--	Cold and drought-regulated protein CORA OS=Medicago sativa OX=3879 GN=CORA PE=2 SV=1	Maternal effect embryo arrest 22, putative [Theobroma cacao]
Unigene030834	--	--	Biological Process: flower development (GO:0009908);; Biological Process: RNA metabolic process (GO:0016070);; Biological Process: gene silencing by RNA (GO:0031047);; Biological Process: regulation of gene expression, epigenetic (GO:0040029);; Biological Process: macromolecule methylation (GO:0043414);; Biological Process: metabolic process (GO:0044710);; Biological Process: regulation of cellul…	--	[R]	General function prediction only	PIN domain	FHA domain-containing protein PS1 OS=Arabidopsis thaliana OX=3702 GN=PS1 PE=2 SV=1	PREDICTED: uncharacterized protein LOC104596749 [Nelumbo nucifera]
Unigene048450	--	--	Biological Process: transport (GO:0006810);;	--	[P]	Inorganic ion transport and metabolism	--	K(+) efflux antiporter 1, chloroplastic OS=Arabidopsis thaliana OX=3702 GN=KEA1 PE=1 SV=2	PREDICTED: K(+) efflux antiporter 2, chloroplastic [Vitis vinifera]
Unigene001671	--	--	--	--	[R]	General function prediction only	--	Protein NUCLEAR FUSION DEFECTIVE 5, mitochondrial OS=Arabidopsis thaliana OX=3702 GN=NFD5 PE=2 SV=1	PREDICTED: pentatricopeptide repeat-containing protein At1g62910-like [Pyrus x bretschneideri]
Unigene029949	--	--	--	--	--	--	--	--	PREDICTED: transmembrane emp24 domain-containing protein p24delta4-like [Populus euphratica]
Unigene002876	[O]	Posttranslational modification, protein turnover, chaperones	--	K05864|9e-44|rcu:RCOM_0774220|PPID, CYPD;EC:5.2.1.8|peptidyl-prolyl cis-trans isomerase d, ppid, putative (EC:5.2.1.8); K05864 peptidyl-prolyl isomerase D (cyclophilin D) [EC:5.2.1.8]	[O]	Posttranslational modification, protein turnover, chaperones	Cyclophilin type peptidyl-prolyl cis-trans isomerase/CLD	Peptidyl-prolyl cis-trans isomerase CYP40 OS=Arabidopsis thaliana OX=3702 GN=CYP40 PE=2 SV=1	hypothetical protein B456_005G240200 [Gossypium raimondii]
Unigene045370	[RTKL]	--	Biological Process: cellular process (GO:0009987);; Molecular Function: transferase activity (GO:0016740);; Biological Process: biological_process (GO:0044699);; Biological Process: response to stimulus (GO:0050896);;	K14502|2e-33|vvi:100248790|BIN2;EC:2.7.11.1|similar to shaggy-related protein kinase delta / ASK-delta / ASK-dzeta (ASK4)	[G]	Carbohydrate transport and metabolism	--	Shaggy-related protein kinase eta OS=Arabidopsis thaliana OX=3702 GN=ASK7 PE=1 SV=2	PREDICTED: shaggy-related protein kinase eta-like isoform X2 [Tarenaya hassleriana]
Unigene037241	--	--	Molecular Function: nuclease activity (GO:0004518);; Biological Process: RNA processing (GO:0006396);; Biological Process: tRNA processing (GO:0008033);; Biological Process: regulation of gene expression (GO:0010468);;	K00784|1e-59|vvi:100262176|rnz;EC:3.1.26.11|hypothetical protein LOC100262176	--	--	--	tRNase Z TRZ1 OS=Arabidopsis thaliana OX=3702 GN=TRZ1 PE=1 SV=3	PREDICTED: nuclear ribonuclease Z isoform X4 [Nelumbo nucifera]
Unigene008603	--	--	--	--	--	--	--	--	F-box family protein [Theobroma cacao]
Unigene031940	[Q]	Secondary metabolites biosynthesis, transport and catabolism	Molecular Function: iron ion binding (GO:0005506);; Molecular Function: heme binding (GO:0020037);; Molecular Function: taxane 13-alpha-hydroxylase activity (GO:0050598);; Biological Process: oxidation-reduction process (GO:0055114);;	--	[QI]	--	--	Protopanaxadiol 6-hydroxylase OS=Panax ginseng OX=4054 PE=1 SV=1	PREDICTED: beta-amyrin 28-oxidase-like [Sesamum indicum]
Unigene022711	[HC]	--	Molecular Function: cytochrome-b5 reductase activity, acting on NAD(P)H (GO:0004128);; Cellular Component: mitochondrial outer membrane (GO:0005741);; Cellular Component: endoplasmic reticulum (GO:0005783);; Molecular Function: heme binding (GO:0020037);; Molecular Function: metal ion binding (GO:0046872);; Biological Process: oxidation-reduction process (GO:0055114);;	K00326|2e-31|vvi:100254338|E1.6.2.2;EC:1.6.2.2|hypothetical protein LOC100254338; K00326 cytochrome-b5 reductase [EC:1.6.2.2]	[HC]	--	Oxidoreductase NAD-binding domain;; Oxidoreductase FAD-binding domain;; Oxidoreductase NAD-binding domain	NADH-cytochrome b5 reductase-like protein OS=Arabidopsis thaliana OX=3702 GN=CBR2 PE=1 SV=2	hypothetical protein DOTSEDRAFT_71451 [Dothistroma septosporum NZE10]
Unigene015685	--	--	--	--	--	--	--	B3 domain-containing protein Os07g0563300 OS=Oryza sativa subsp. japonica OX=39947 GN=Os07g0563300 PE=3 SV=2	PREDICTED: B3 domain-containing protein Os07g0563300-like isoform X1 [Nelumbo nucifera]
Unigene038671	[Z]	Cytoskeleton	Biological Process: cellular component organization (GO:0016043);; Biological Process: cellular metabolic process (GO:0044237);; Biological Process: primary metabolic process (GO:0044238);; Biological Process: small molecule metabolic process (GO:0044281);; Cellular Component: intracellular part (GO:0044424);; Biological Process: obsolete single-organism biosynthetic process (GO:0044711);; Biolog…	K07375|1e-101|zma:100382290|TUBB;TUBB|hypothetical protein LOC100382290	[Z]	Cytoskeleton	--	Tubulin beta-2 chain OS=Eleusine indica OX=29674 GN=TUBB2 PE=2 SV=1	PREDICTED: tubulin beta-1 chain-like [Oryza brachyantha]
Unigene026912	--	--	--	K13993|5e-57|vvi:100243983|HSP20;HSP20|small heat shock protein 17.3 kDa	[O]	Posttranslational modification, protein turnover, chaperones	--	17.1 kDa class II heat shock protein OS=Pisum sativum OX=3888 GN=HSP17.7 PE=1 SV=1	PREDICTED: 17.1 kDa class II heat shock protein-like [Malus domestica]
Unigene047023	--	--	--	--	[V]	Defense mechanisms	--	--	YLP motif-containing protein 1 [Glycine soja]
Unigene049090	[H]	Coenzyme transport and metabolism	Molecular Function: catalytic activity (GO:0003824);;	K00606|3e-44|pop:POPTR_572313|panB;EC:2.1.2.11|ketopantoate hydroxymethyltransferase (EC:2.1.2.11); K00606 3-methyl-2-oxobutanoate hydroxymethyltransferase [EC:2.1.2.11]	[H]	Coenzyme transport and metabolism	Ketopantoate hydroxymethyltransferase	3-methyl-2-oxobutanoate hydroxymethyltransferase 1, mitochondrial OS=Oryza sativa subsp. japonica OX=39947 GN=KPHMT1 PE=2 SV=1	PREDICTED: 3-methyl-2-oxobutanoate hydroxymethyltransferase 1, mitochondrial [Nelumbo nucifera]
Unigene038810	--	--	Molecular Function: transferase activity (GO:0016740);;	--	--	--	--	G-type lectin S-receptor-like serine/threonine-protein kinase B120 OS=Arabidopsis thaliana OX=3702 GN=B120 PE=2 SV=1	PREDICTED: uncharacterized protein LOC100777856 [Glycine max]
Unigene049977	--	--	--	--	--	--	--	Non-specific lipid-transfer protein 2 OS=Apium graveolens var. rapaceum OX=278110 PE=1 SV=1	PREDICTED: probable non-specific lipid-transfer protein AKCS9-like [Solanum tuberosum]
Unigene048356	--	--	--	K01674|5e-07|rcu:RCOM_1353440|cah;EC:4.2.1.1|carbonic anhydrase, putative (EC:4.2.1.1); K01674 carbonic anhydrase [EC:4.2.1.1]	[R]	General function prediction only	--	Alpha carbonic anhydrase 7 OS=Arabidopsis thaliana OX=3702 GN=ACA7 PE=2 SV=1	PREDICTED: alpha carbonic anhydrase 7-like [Nicotiana sylvestris]
Unigene043268	--	--	--	--	--	--	--	--	PREDICTED: uncharacterized protein LOC100247267 [Vitis vinifera]
Unigene045518	--	--	--	--	--	--	--	--	PREDICTED: methyl-CpG-binding domain-containing protein 9 [Nelumbo nucifera]
Unigene016381	[J]	Translation, ribosomal structure and biogenesis	Biological Process: metabolic process (GO:0008152);; Molecular Function: hydrolase activity, acting on carbon-nitrogen (but not peptide) bonds, in linear amides (GO:0016811);; Molecular Function: carbon-nitrogen ligase activity, with glutamine as amido-N-donor (GO:0016884);;	--	[JIT]	--	Amidase	Fatty acid amide hydrolase OS=Arabidopsis thaliana OX=3702 GN=FAAH PE=1 SV=1	hypothetical protein COCHEDRAFT_1199069 [Bipolaris maydis C5]
Unigene028011	--	--	--	K12824|1e-112|rcu:RCOM_1137830|TCERG1, CA150;TCERG1, CA150|Pre-mRNA-processing protein PRP40, putative; K12824 transcription elongation regulator 1	[K]	Transcription	FF domain	Pre-mRNA-processing protein 40C OS=Arabidopsis thaliana OX=3702 GN=MED35C PE=1 SV=1	hypothetical protein B456_002G167700 [Gossypium raimondii]
Unigene002553	--	--	--	--	[R]	General function prediction only	PPR repeat family;; PPR repeat;; PPR repeat;; Pentatricopeptide repeat domain	Pentatricopeptide repeat-containing protein At1g10910, chloroplastic OS=Arabidopsis thaliana OX=3702 GN=At1g10910 PE=2 SV=1	PREDICTED: pentatricopeptide repeat-containing protein At1g10910, chloroplastic [Musa acuminata subsp. malaccensis]
Unigene022709	--	--	--	K04507|8e-57|vvi:100248135|CACYBP, SIP;CACYBP, SIP|hypothetical protein LOC100248135; K04507 calcyclin binding protein	[T]	Signal transduction mechanisms	Siah interacting protein, N terminal	--	PREDICTED: calcyclin-binding protein [Vitis vinifera]
Unigene046653	--	--	--	K12875|5e-11|pop:POPTR_558581|ACIN1, ACINUS;ACIN1, ACINUS|hypothetical protein; K12875 apoptotic chromatin condensation inducer in the nucleus	[A]	RNA processing and modification	--	Vegetative cell wall protein gp1 OS=Chlamydomonas reinhardtii OX=3055 GN=GP1 PE=1 SV=1	SAP domain protein [Pseudocercospora fijiensis CIRAD86]
Unigene017920	--	--	--	--	--	--	--	Formin-like protein 20 OS=Arabidopsis thaliana OX=3702 GN=FH20 PE=2 SV=3	RecName: Full=Formin-like protein 20; Short=AtFH20 [Arabidopsis thaliana]
Unigene029680	--	--	--	--	--	--	--	--	PREDICTED: uncharacterized protein LOC104604492 isoform X1 [Nelumbo nucifera]
Unigene002061	[RTKL]	--	--	--	--	--	Salt stress response/antifungal;; Protein kinase domain;; Protein tyrosine kinase	Cysteine-rich receptor-like protein kinase 2 OS=Arabidopsis thaliana OX=3702 GN=CRK2 PE=2 SV=1	PREDICTED: cysteine-rich receptor-like protein kinase 2-like isoform X1 [Solanum tuberosum]
Unigene009576	[H]	Coenzyme transport and metabolism	Molecular Function: GTP binding (GO:0005525);; Cellular Component: mitochondrial matrix (GO:0005759);; Biological Process: Mo-molybdopterin cofactor biosynthetic process (GO:0006777);; Cellular Component: chloroplast (GO:0009507);; Molecular Function: lyase activity (GO:0016829);; Cellular Component: molybdopterin synthase complex (GO:0019008);; Molecular Function: metal ion binding (GO:0046872);…	K03639|5e-72|olu:OSTLU_50634|moaA, CNX2;EC:4.1.99.22|hypothetical protein; K03639 molybdenum cofactor biosynthesis protein	[H]	Coenzyme transport and metabolism	--	GTP 3&apos;,8-cyclase, mitochondrial OS=Arabidopsis thaliana OX=3702 GN=CNX2 PE=1 SV=1	Cofactor of nitrate reductase and xanthine dehydrogenase 2 isoform 4 [Theobroma cacao]
Unigene016579	--	--	--	--	[O]	Posttranslational modification, protein turnover, chaperones	14-3-3 protein;; 14-3-3 protein	14-3-3-like protein GF14-D OS=Oryza sativa subsp. japonica OX=39947 GN=GF14D PE=1 SV=1	putative 14-3-3 family protein ArtA [Aureobasidium namibiae CBS 147.97]
Unigene026780	--	--	Biological Process: nucleobase-containing compound metabolic process (GO:0006139);; Cellular Component: intracellular part (GO:0044424);;	K14553|7e-12|vvi:100244318|UTP18;UTP18|hypothetical protein LOC100244318	[R]	General function prediction only	--	U3 small nucleolar RNA-associated protein 18 homolog OS=Arabidopsis thaliana OX=3702 GN=At5g14050 PE=1 SV=1	PREDICTED: U3 small nucleolar RNA-associated protein 18 homolog [Solanum tuberosum]
Unigene039858	--	--	Biological Process: metabolic process (GO:0008152);; Biological Process: biological_process (GO:0044699);; Molecular Function: uridylyltransferase activity (GO:0070569);;	K12447|1e-43|zma:100382378|USP;EC:2.7.7.64|hypothetical protein LOC100382378; K12447 UDP-sugar pyrophosphorylase [EC:2.7.7.64]	[M]	Cell wall/membrane/envelope biogenesis	--	UDP-sugar pyrophosphorylase 1 OS=Glycine max OX=3847 GN=USP1 PE=1 SV=1	PREDICTED: UDP-sugar pyrophosphorylase [Nicotiana sylvestris]
Unigene012109	--	--	Molecular Function: oxidoreductase activity (GO:0016491);;	K15398|2e-29|vvi:100247907|CYP86A4S;EC:1.14.-.-|hypothetical protein LOC100247907	[QI]	--	--	Cytochrome P450 86A22 OS=Petunia hybrida OX=4102 GN=CYP86A22 PE=1 SV=1	PREDICTED: cytochrome P450 86A7 [Vitis vinifera]
Unigene001166	--	--	--	K09560|7e-57|pop:POPTR_1115085|--|hypothetical protein; K09560 suppressor of tumorigenicity protein 13	[OT]	--	--	FAM10 family protein At4g22670 OS=Arabidopsis thaliana OX=3702 GN=At4g22670 PE=1 SV=1	ABI3-interacting protein 1 [Callitropsis nootkatensis]
Unigene007589	--	--	Biological Process: lipid metabolic process (GO:0006629);; Molecular Function: oxidoreductase activity (GO:0016491);; Molecular Function: hydrolase activity, acting on ester bonds (GO:0016788);;	--	--	--	GDSL-like Lipase/Acylhydrolase	GDSL esterase/lipase At1g20120 OS=Arabidopsis thaliana OX=3702 GN=At1g20120 PE=2 SV=1	hypothetical protein B456_009G192700 [Gossypium raimondii]
Unigene031740	--	--	Biological Process: transport (GO:0006810);;	K12393|8e-60|pop:POPTR_832867|AP1M;AP1M|hypothetical protein; K12393 AP-1 complex subunit mu	[U]	Intracellular trafficking, secretion, and vesicular transport	--	AP-1 complex subunit mu-2 OS=Arabidopsis thaliana OX=3702 GN=AP1M2 PE=1 SV=1	PREDICTED: AP-1 complex subunit mu-2-like [Jatropha curcas]
Unigene009728	[G]	Carbohydrate transport and metabolism	--	--	--	--	--	--	PREDICTED: probable glucan 1,3-beta-glucosidase A isoform X1 [Nelumbo nucifera]
Unigene027632	--	--	--	K15544|7e-10|ppp:PHYPADRAFT_219943|SSU72;EC:3.1.3.16|hypothetical protein	[K]	Transcription	--	--	hypothetical protein CISIN_1g029458mg [Citrus sinensis]
Unigene046048	[E]	Amino acid transport and metabolism	--	K01739|1e-39|pop:POPTR_835709|metB;EC:2.5.1.48|hypothetical protein; K01739 cystathionine gamma-synthase [EC:2.5.1.48]	[E]	Amino acid transport and metabolism	Cys/Met metabolism PLP-dependent enzyme	Cystathionine gamma-synthase 1, chloroplastic OS=Arabidopsis thaliana OX=3702 GN=CGS1 PE=1 SV=3	PREDICTED: cystathionine gamma-synthase, chloroplastic [Nelumbo nucifera]
Unigene021533	--	--	--	--	--	--	--	--	unnamed protein product [Coffea canephora]
Unigene008018	--	--	Cellular Component: cytosol (GO:0005829);; Molecular Function: transferase activity, transferring hexosyl groups (GO:0016758);; Biological Process: cellular metabolic process (GO:0044237);;	--	[GC]	--	--	Putative UDP-rhamnose:rhamnosyltransferase 1 OS=Fragaria ananassa OX=3747 GN=GT4 PE=2 SV=1	PREDICTED: UDP-glycosyltransferase 91C1-like [Nelumbo nucifera]
Unigene012235	--	--	Molecular Function: magnesium ion binding (GO:0000287);; Molecular Function: ATP binding (GO:0005524);; Cellular Component: intracellular (GO:0005622);; Biological Process: phosphorylation (GO:0016310);; Biological Process: inositol trisphosphate metabolic process (GO:0032957);; Molecular Function: inositol tetrakisphosphate 1-kinase activity (GO:0047325);; Molecular Function: inositol-1,3,4-tris…	K00913|1e-122|vvi:100242009|ITPK1;EC:2.7.1.159 2.7.1.134|hypothetical protein LOC100242009; K00913 inositol-1,3,4-trisphosphate 5/6-kinase / inositol-tetrakisphosphate 1-kinase [EC:2.7.1.159 2.7.1.134]	--	--	Inositol 1, 3, 4-trisphosphate 5/6-kinase;; Inositol 1, 3, 4-trisphosphate 5/6-kinase	Inositol-tetrakisphosphate 1-kinase 5 OS=Oryza sativa subsp. japonica OX=39947 GN=ITPK5 PE=2 SV=1	PREDICTED: inositol-tetrakisphosphate 1-kinase 1-like [Nelumbo nucifera]
Unigene032584	--	--	Cellular Component: nucleosome (GO:0000786);; Molecular Function: DNA binding (GO:0003677);; Biological Process: nucleosome assembly (GO:0006334);;	--	--	--	--	Protein Ycf2 OS=Oenothera parviflora OX=482429 GN=ycf2-A PE=3 SV=1	unknown [Medicago truncatula]
Unigene016917	--	--	Biological Process: cellular metabolic process (GO:0044237);; Biological Process: primary metabolic process (GO:0044238);; Cellular Component: cell part (GO:0044464);; Biological Process: metabolic process (GO:0044710);; Biological Process: cellular process (GO:0044763);; Biological Process: organic substance metabolic process (GO:0071704);;	K13506|1e-14|ath:AT5G60620|GPAT3_4, AGPAT9, AGPAT6;EC:2.3.1.15|phospholipid/glycerol acyltransferase family protein; K13506 glycerol-3-phosphate O-acyltransferase 3/4 [EC:2.3.1.15]	[I]	Lipid transport and metabolism	--	Glycerol-3-phosphate acyltransferase 9 OS=Arabidopsis thaliana OX=3702 GN=GPAT9 PE=1 SV=1	unnamed protein product [Arabidopsis thaliana]
Unigene035886	--	--	--	--	[Z]	Cytoskeleton	--	Actin-3 OS=Pisum sativum OX=3888 PE=2 SV=1	PREDICTED: putative actin family protein isoform 1 isoform X1 [Zea mays]
Unigene031441	--	--	--	--	[R]	General function prediction only	--	Pentatricopeptide repeat-containing protein At5g46580, chloroplastic OS=Arabidopsis thaliana OX=3702 GN=At5g46580 PE=2 SV=1	PREDICTED: pentatricopeptide repeat-containing protein At5g46580, chloroplastic [Vitis vinifera]
Unigene045376	--	--	--	--	--	--	--	--	PREDICTED: uncharacterized protein LOC100193261 isoform X3 [Zea mays]
Unigene005946	[O]	Posttranslational modification, protein turnover, chaperones	Biological Process: cellular process (GO:0009987);; Biological Process: primary metabolic process (GO:0044238);; Biological Process: organic substance metabolic process (GO:0071704);;	K09499|1e-135|vvi:100245611|--|hypothetical protein LOC100245611; K09499 T-complex protein 1 subunit eta	[O]	Posttranslational modification, protein turnover, chaperones	TCP-1/cpn60 chaperonin family;; TCP-1/cpn60 chaperonin family;; TCP-1/cpn60 chaperonin family	T-complex protein 1 subunit eta OS=Arabidopsis thaliana OX=3702 GN=CCT7 PE=1 SV=1	PREDICTED: T-complex protein 1 subunit eta-like [Cicer arietinum]
Unigene024960	[TK]	--	--	--	[T]	Signal transduction mechanisms	--	Probable GTP diphosphokinase RSH3, chloroplastic OS=Arabidopsis thaliana OX=3702 GN=RSH3 PE=2 SV=1	PREDICTED: probable GTP diphosphokinase RSH2, chloroplastic isoform X3 [Nelumbo nucifera]
Unigene031461	--	--	--	--	--	--	--	--	SUR7-domain-containing protein [Aureobasidium pullulans EXF-150]
Unigene028067	--	--	--	K11344|3e-07|ath:AT4G14385|--|hypothetical protein; K11344 chromatin modification-related protein EAF6	--	--	--	--	PREDICTED: chromatin modification-related protein MEAF6-like isoform X2 [Jatropha curcas]
Unigene048378	--	--	--	--	[R]	General function prediction only	--	--	Leucine-rich repeat-containing protein [Medicago truncatula]
Unigene039926	[J]	Translation, ribosomal structure and biogenesis	Molecular Function: structural constituent of ribosome (GO:0003735);; Cellular Component: ribosome (GO:0005840);; Biological Process: translational elongation (GO:0006414);;	K02943|3e-34|vvi:100241445|RP-LP2, RPLP2;RP-LP2, RPLP2|hypothetical protein LOC100241445; K02943 large subunit ribosomal protein LP2	[J]	Translation, ribosomal structure and biogenesis	--	60S acidic ribosomal protein P2B OS=Zea mays OX=4577 GN=RPP2B PE=1 SV=1	hypothetical protein PHAVU_007G230200g [Phaseolus vulgaris]
Unigene019789	--	--	--	--	[T]	Signal transduction mechanisms	--	Disease resistance protein RPP13 OS=Arabidopsis thaliana OX=3702 GN=RPP13 PE=2 SV=2	PREDICTED: disease resistance protein RPM1-like [Eucalyptus grandis]
Unigene040738	--	--	--	--	[R]	General function prediction only	--	Ankyrin repeat domain-containing protein 2A OS=Arabidopsis thaliana OX=3702 GN=AKR2A PE=1 SV=2	unnamed protein product [Coffea canephora]
Unigene044710	--	--	--	--	--	--	--	--	PREDICTED: uncharacterized protein LOC100247228 [Vitis vinifera]
Unigene042952	[C]	Energy production and conversion	Molecular Function: oxidoreductase activity (GO:0016491);; Biological Process: oxidation-reduction process (GO:0055114);;	--	[C]	Energy production and conversion	Aldo/keto reductase family	Probable aldo-keto reductase 3 OS=Oryza sativa subsp. japonica OX=39947 GN=Os04g0339400 PE=2 SV=2	PREDICTED: probable aldo-keto reductase 2 [Prunus mume]
Unigene034588	--	--	Molecular Function: transferase activity (GO:0016740);;	--	--	--	--	--	PREDICTED: receptor-like protein kinase HAIKU2-like [Solanum tuberosum]
Unigene007209	[O]	Posttranslational modification, protein turnover, chaperones	Biological Process: isoprenoid biosynthetic process (GO:0008299);; Biological Process: plastid organization (GO:0009657);; Biological Process: RNA metabolic process (GO:0016070);; Molecular Function: isomerase activity (GO:0016853);; Biological Process: macromolecule modification (GO:0043412);; Biological Process: cellular carbohydrate metabolic process (GO:0044262);; Biological Process: cellular…	--	--	--	Bacterial trigger factor protein (TF) C-terminus	Trigger factor-like protein TIG, Chloroplastic OS=Arabidopsis thaliana OX=3702 GN=TIG PE=1 SV=1	hypothetical protein B456_002G093600 [Gossypium raimondii]
Unigene017595	--	--	Biological Process: macromolecule metabolic process (GO:0043170);; Biological Process: primary metabolic process (GO:0044238);; Molecular Function: metal ion binding (GO:0046872);;	--	[R]	General function prediction only	--	--	hypothetical protein PRUPE_ppb022800mg, partial [Prunus persica]
Unigene001489	--	--	Cellular Component: nucleosome (GO:0000786);; Molecular Function: DNA binding (GO:0003677);; Biological Process: nucleosome assembly (GO:0006334);;	K02925|2e-19|rcu:RCOM_0759150|RP-L3e, RPL3;RP-L3e, RPL3|60S ribosomal protein L3, putative; K02925 large subunit ribosomal protein L3e	[J]	Translation, ribosomal structure and biogenesis	--	60S ribosomal protein L3-1 OS=Arabidopsis thaliana OX=3702 GN=ARP1 PE=1 SV=5	unknown [Medicago truncatula]
Unigene029611	--	--	--	--	--	--	Ubiquitin-2 like Rad60 SUMO-like	Membrane-anchored ubiquitin-fold protein 3 OS=Oryza sativa subsp. japonica OX=39947 GN=MUB3 PE=3 SV=1	PREDICTED: membrane-anchored ubiquitin-fold protein 3-like isoform X2 [Nelumbo nucifera]
Unigene032411	--	--	--	--	--	--	Protein of unknown function (DUF3602)	--	senescence-associated protein [Medicago truncatula]
Unigene019811	[Q]	Secondary metabolites biosynthesis, transport and catabolism	Biological Process: chromatin silencing at rDNA (GO:0000183);; Biological Process: replicative cell aging (GO:0001302);; Cellular Component: nucleus (GO:0005634);; Cellular Component: peroxisome (GO:0005777);; Cellular Component: cytosol (GO:0005829);; Biological Process: chromatin silencing at telomere (GO:0006348);; Molecular Function: nicotinamidase activity (GO:0008936);;	--	[V]	Defense mechanisms	Isochorismatase family	--	hypothetical protein SETTUDRAFT_135033 [Setosphaeria turcica Et28A]
Unigene003889	--	--	Molecular Function: receptor activity (GO:0004872);; Cellular Component: nucleus (GO:0005634);; Cellular Component: cytoplasm (GO:0005737);; Biological Process: abscisic acid-activated signaling pathway (GO:0009738);; Molecular Function: abscisic acid binding (GO:0010427);; Molecular Function: protein homodimerization activity (GO:0042803);;	K14496|9e-51|pop:POPTR_907261|PYL;PYL|hypothetical protein; K14496 abscisic acid receptor PYR/PYL family	--	--	--	Abscisic acid receptor PYL4 OS=Arabidopsis thaliana OX=3702 GN=PYL4 PE=1 SV=1	Polyketide cyclase/dehydrase and lipid transport superfamily protein [Theobroma cacao]
Unigene036379	--	--	Biological Process: cellular metabolic process (GO:0044237);; Biological Process: biological_process (GO:0044699);; Biological Process: regulation of cellular process (GO:0050794);; Biological Process: response to stimulus (GO:0050896);;	K12120|3e-94|vvi:100258014|PHYA;PHYA|hypothetical protein LOC100258014	--	--	--	Phytochrome C OS=Oryza sativa subsp. indica OX=39946 GN=PHYC PE=3 SV=2	PREDICTED: phytochrome C-like [Oryza brachyantha]
Unigene028861	--	--	--	--	--	--	--	--	hypothetical protein COCSADRAFT_195142 [Bipolaris sorokiniana ND90Pr]
Unigene046552	--	--	--	--	[R]	General function prediction only	--	Pentatricopeptide repeat-containing protein At4g33990 OS=Arabidopsis thaliana OX=3702 GN=EMB2758 PE=3 SV=2	PREDICTED: pentatricopeptide repeat-containing protein At3g62890-like [Nelumbo nucifera]
Unigene013481	--	--	--	K14559|3e-61|pop:POPTR_824677|MPP10;MPP10|hypothetical protein; K14559 U3 small nucleolar RNA-associated protein MPP10	[A]	RNA processing and modification	Mpp10 protein	--	PREDICTED: U3 small nucleolar ribonucleoprotein protein MPP10 [Sesamum indicum]
Unigene022315	[B]	Chromatin structure and dynamics	Cellular Component: nucleosome (GO:0000786);; Molecular Function: DNA binding (GO:0003677);; Cellular Component: nucleus (GO:0005634);; Biological Process: nucleosome assembly (GO:0006334);; Biological Process: cell proliferation (GO:0008283);; Cellular Component: plastid (GO:0009536);; Molecular Function: protein heterodimerization activity (GO:0046982);;	K11253|5e-61|zma:100192589|H3;H3|H3C4, H3C2, H3C3; Histone H3.2; K11253 histone H3	[B]	Chromatin structure and dynamics	Core histone H2A/H2B/H3/H4	Histone H3.2 OS=Nicotiana tabacum OX=4097 GN=B34 PE=1 SV=1	PREDICTED: histone H3-like centromeric protein CSE4 [Elaeis guineensis]
Unigene030151	--	--	Molecular Function: transporter activity (GO:0005215);; Cellular Component: mitochondrion (GO:0005739);; Biological Process: purine nucleotide transport (GO:0015865);; Cellular Component: membrane (GO:0016020);; Cellular Component: organelle envelope (GO:0031967);; Biological Process: transmembrane transport (GO:0055085);;	K05863|6e-34|rcu:RCOM_1173510|SLC25A4S, ANT;SLC25A4S, ANT|ADP,ATP carrier protein, putative; K05863 solute carrier family 25 (mitochondrial carrier; adenine nucleotide translocator)	[C]	Energy production and conversion	--	ADP,ATP carrier protein 3, mitochondrial OS=Arabidopsis thaliana OX=3702 GN=AAC3 PE=1 SV=1	PREDICTED: ADP,ATP carrier protein 3, mitochondrial [Eucalyptus grandis]
Unigene003699	[H]	Coenzyme transport and metabolism	Biological Process: metabolic process (GO:0008152);; Cellular Component: chloroplast (GO:0009507);;	K03403|1e-122|vvi:100258964|chlH, bchH;EC:6.6.1.1|CHLH; magnesium chelatase H subunit; K03403 magnesium chelatase subunit H [EC:6.6.1.1]	--	--	CobN/Magnesium Chelatase;; Domain of unknown function (DUF3479)	Magnesium-chelatase subunit ChlH, chloroplastic OS=Arabidopsis thaliana OX=3702 GN=CHLH PE=1 SV=1	Magnesium-chelatase subunit chl isoform 2 [Theobroma cacao]
Unigene008039	--	--	--	--	[OJ]	--	--	La-related protein 1C OS=Arabidopsis thaliana OX=3702 GN=LARP1C PE=1 SV=1	PREDICTED: la-related protein 1C-like isoform X1 [Jatropha curcas]
Unigene031034	--	--	Cellular Component: plastid (GO:0009536);;	--	[O]	Posttranslational modification, protein turnover, chaperones	--	NifU-like protein 2, chloroplastic OS=Arabidopsis thaliana OX=3702 GN=NIFU2 PE=1 SV=1	PREDICTED: nifU-like protein 2, chloroplastic [Musa acuminata subsp. malaccensis]
Unigene036206	--	--	--	--	--	--	Wall-associated receptor kinase galacturonan-binding	--	PREDICTED: putative wall-associated receptor kinase-like 16 [Nelumbo nucifera]
Unigene044624	[B]	Chromatin structure and dynamics	Molecular Function: binding (GO:0005488);; Cellular Component: chromosome (GO:0005694);;	--	[B]	Chromatin structure and dynamics	--	Histone H3.2 OS=Cichorium intybus OX=13427 PE=2 SV=3	hypothetical protein THAOC_19093 [Thalassiosira oceanica]
Unigene037385	--	--	Molecular Function: beta-N-acetylhexosaminidase activity (GO:0004563);; Cellular Component: vacuole (GO:0005773);; Cellular Component: cytosol (GO:0005829);; Biological Process: carbohydrate metabolic process (GO:0005975);; Cellular Component: plant-type cell wall (GO:0009505);;	K12373|1e-59|vvi:100251825|HEXA_B;EC:3.2.1.52|hypothetical protein LOC100251825; K12373 hexosaminidase [EC:3.2.1.52]	[G]	Carbohydrate transport and metabolism	Glycosyl hydrolase family 20, catalytic domain	Beta-hexosaminidase 1 OS=Arabidopsis thaliana OX=3702 GN=HEXO1 PE=1 SV=1	hypothetical protein CICLE_v10031139mg [Citrus clementina]
Unigene005042	--	--	Molecular Function: chromatin binding (GO:0003682);; Molecular Function: transcription factor activity, sequence-specific DNA binding (GO:0003700);; Cellular Component: nucleus (GO:0005634);; Biological Process: regulation of cell size (GO:0008361);; Biological Process: response to water deprivation (GO:0009414);; Biological Process: trichome morphogenesis (GO:0010090);; Biological Process: negat…	--	[K]	Transcription	Myb/SANT-like DNA-binding domain	Trihelix transcription factor GTL1 OS=Arabidopsis thaliana OX=3702 GN=GTL1 PE=1 SV=2	PREDICTED: trihelix transcription factor GTL1-like isoform X1 [Musa acuminata subsp. malaccensis]
Unigene037812	--	--	Cellular Component: thylakoid (GO:0009579);; Cellular Component: membrane (GO:0016020);;	K08912|2e-35|pop:POPTR_652073|LHCB1;LHCB1|Lhcb1-2; light-harvesting complex II protein Lhcb1; K08912 light-harvesting complex II chlorophyll a/b binding protein 1	--	--	Chlorophyll A-B binding protein	Chlorophyll a-b binding protein, chloroplastic OS=Spinacia oleracea OX=3562 PE=1 SV=1	chloroplast chlorophyll A-B binding protein [Hyacinthus orientalis]
Unigene030785	--	--	--	K06883|5e-15|osa:4333905|--|Os03g0714400; K06883	[K]	Transcription	--	--	Os03g0714400 [Oryza sativa Japonica Group]
Unigene009350	[E]	Amino acid transport and metabolism	Molecular Function: L-threonine ammonia-lyase activity (GO:0004794);; Biological Process: gluconeogenesis (GO:0006094);; Biological Process: threonine metabolic process (GO:0006566);; Biological Process: cytoskeleton organization (GO:0007010);; Biological Process: isoleucine biosynthetic process (GO:0009097);; Cellular Component: chloroplast (GO:0009507);; Biological Process: proteasomal protein …	K01754|1e-176|ath:AT3G10050|E4.3.1.19, ilvA, tdcB;EC:4.3.1.19|OMR1; OMR1 (L-O-METHYLTHREONINE RESISTANT 1); L-threonine ammonia-lyase (EC:4.3.1.19); K01754 threonine dehydratase [EC:4.3.1.19]	[E]	Amino acid transport and metabolism	C-terminal regulatory domain of Threonine dehydratase;; Pyridoxal-phosphate dependent enzyme;; Pyridoxal-phosphate dependent enzyme;; C-terminal regulatory domain of Threonine dehydratase	Threonine dehydratase biosynthetic, chloroplastic OS=Arabidopsis thaliana OX=3702 GN=OMR1 PE=1 SV=1	PREDICTED: threonine dehydratase biosynthetic, chloroplastic-like [Brassica rapa]
Unigene025210	--	--	Molecular Function: catalytic activity (GO:0003824);;	--	--	--	--	--	hypothetical protein VITISV_010028 [Vitis vinifera]
Unigene029622	--	--	--	--	--	--	--	--	N-acetyltransferase, putative [Ricinus communis]
Unigene047081	--	--	--	K03178|3e-47|osa:4344380|UBE1, UBA1;EC:6.2.1.45|Os07g0692900; K03178 ubiquitin-activating enzyme E1 [EC:6.3.2.19]	[O]	Posttranslational modification, protein turnover, chaperones	--	Ubiquitin-activating enzyme E1 2 OS=Triticum aestivum OX=4565 GN=UBA2 PE=2 SV=1	Ubiquitin-activating enzyme E1 1 [Morus notabilis]
Unigene019801	[MG]	--	Biological Process: metabolic process (GO:0008152);; Molecular Function: hydrolase activity (GO:0016787);; Molecular Function: coenzyme binding (GO:0050662);;	K12448|5e-14|cre:CHLREDRAFT_205940|UXE, uxe;EC:5.1.3.5|SNE3; NAD-dependent epimerase/dehydratase	[M]	Cell wall/membrane/envelope biogenesis	NAD dependent epimerase/dehydratase family;; GDP-mannose 4,6 dehydratase;; 3-beta hydroxysteroid dehydrogenase/isomerase family;; Male sterility protein;; Polysaccharide biosynthesis protein	UDP-glucose 4-epimerase 2 OS=Oryza sativa subsp. japonica OX=39947 GN=UGE-2 PE=2 SV=1	NAD(P)-binding protein [Aureobasidium namibiae CBS 147.97]
Unigene041833	--	--	--	--	--	--	--	Cysteine-rich receptor-like protein kinase 2 OS=Arabidopsis thaliana OX=3702 GN=CRK2 PE=2 SV=1	PREDICTED: cysteine-rich receptor-like protein kinase 2 [Tarenaya hassleriana]
Unigene048004	--	--	Cellular Component: endoplasmic reticulum (GO:0005783);; Cellular Component: membrane (GO:0016020);;	--	[S]	Function unknown	--	--	unknown [Hyacinthus orientalis]
Unigene027417	[U]	Intracellular trafficking, secretion, and vesicular transport	--	K10956|3e-25|pop:POPTR_728284|SEC61A;SEC61A|Sec61 transport protein; K10956 protein transport protein SEC61 subunit alpha	[UO]	--	--	Protein transport protein Sec61 subunit alpha OS=Pyrenomonas salina OX=3034 PE=2 SV=1	PREDICTED: protein transport protein Sec61 subunit alpha-like [Musa acuminata subsp. malaccensis]
Unigene011713	--	--	--	--	[K]	Transcription	--	Trihelix transcription factor ASIL1 OS=Arabidopsis thaliana OX=3702 GN=ASIL1 PE=1 SV=1	PREDICTED: trihelix transcription factor ASIL2 [Nelumbo nucifera]
Unigene003743	--	--	--	--	--	--	--	--	PREDICTED: heterogeneous nuclear ribonucleoprotein R-like isoform X1 [Nelumbo nucifera]
Unigene008092	--	--	--	--	--	--	--	--	Carboxyl-terminal proteinase-like protein [Medicago truncatula]
Unigene037537	--	--	--	K13168|5e-16|rcu:RCOM_1408100|--|Splicing factor, arginine/serine-rich, putative; K13168 splicing factor, arginine/serine-rich 16	--	--	--	--	PREDICTED: CLK4-associating serine/arginine rich protein [Sesamum indicum]
Unigene018298	--	--	--	--	--	--	--	Protein MANNAN SYNTHESIS-RELATED 1 OS=Arabidopsis thaliana OX=3702 GN=MSR1 PE=2 SV=1	unknown protein [Arabidopsis thaliana]
Unigene011814	--	--	--	K03035|2e-21|pop:POPTR_819875|PSMD12, RPN5;PSMD12, RPN5|hypothetical protein; K03035 26S proteasome regulatory subunit N5	[O]	Posttranslational modification, protein turnover, chaperones	--	26S proteasome non-ATPase regulatory subunit 12 homolog A OS=Arabidopsis thaliana OX=3702 GN=RPN5A PE=1 SV=1	PREDICTED: 26S proteasome non-ATPase regulatory subunit 12 homolog A-like [Sesamum indicum]
Unigene015898	[G]	Carbohydrate transport and metabolism	Molecular Function: phosphoglycerate kinase activity (GO:0004618);; Molecular Function: ATP binding (GO:0005524);; Cellular Component: nucleus (GO:0005634);; Cellular Component: vacuolar membrane (GO:0005774);; Cellular Component: cytosol (GO:0005829);; Cellular Component: plasma membrane (GO:0005886);; Biological Process: glycolytic process (GO:0006096);; Cellular Component: plasmodesma (GO:0009…	K00927|0.0|vvi:100244419|PGK, pgk;EC:2.7.2.3|hypothetical protein LOC100244419; K00927 phosphoglycerate kinase [EC:2.7.2.3]	[G]	Carbohydrate transport and metabolism	Phosphoglycerate kinase;; Phosphoglycerate kinase	Phosphoglycerate kinase, cytosolic OS=Nicotiana tabacum OX=4097 PE=2 SV=1	PREDICTED: phosphoglycerate kinase, cytosolic [Nelumbo nucifera]
Unigene037154	--	--	--	--	[S]	Function unknown	--	Probable magnesium transporter NIPA4 OS=Arabidopsis thaliana OX=3702 GN=At1g71900 PE=2 SV=1	PREDICTED: probable magnesium transporter NIPA4 isoform X1 [Solanum lycopersicum]
Unigene049354	--	--	Biological Process: pseudouridine synthesis (GO:0001522);; Molecular Function: RNA binding (GO:0003723);; Molecular Function: pseudouridine synthase activity (GO:0009982);;	K06173|6e-17|osa:4330262|--|Os02g0668400; K06173 tRNA pseudouridine synthase A [EC:5.4.99.12]	[J]	Translation, ribosomal structure and biogenesis	--	--	Pseudouridine synthase [Theobroma cacao]
Unigene004912	[KAD]	--	Molecular Function: DNA binding (GO:0003677);; Molecular Function: chromatin binding (GO:0003682);; Molecular Function: catalytic activity (GO:0003824);; Biological Process: metabolic process (GO:0008152);;	K09422|2e-53|pop:POPTR_661734|--|MYB142; hypothetical protein; K09422 myb proto-oncogene protein, plant	[K]	Transcription	Myb-like DNA-binding domain;; Myb-like DNA-binding domain	Transcription factor MYB62 OS=Arabidopsis thaliana OX=3702 GN=MYB62 PE=2 SV=1	PREDICTED: transcription factor MYB108-like [Nelumbo nucifera]
Unigene008327	--	--	--	--	--	--	--	--	PREDICTED: uncharacterized protein LOC101307271 [Fragaria vesca subsp. vesca]
Unigene035824	[G]	Carbohydrate transport and metabolism	Cellular Component: integral component of membrane (GO:0016021);; Biological Process: transmembrane transport (GO:0055085);;	K02429|5e-41|ppp:PHYPADRAFT_173818|--|hypothetical protein; K02429 MFS transporter, FHS family, L-fucose permease	[WV]	--	--	Proline-rich receptor-like protein kinase PERK2 OS=Arabidopsis thaliana OX=3702 GN=PERK2 PE=2 SV=3	hypothetical protein AUEXF2481DRAFT_29871 [Aureobasidium subglaciale EXF-2481]
Unigene040331	--	--	Molecular Function: catalytic activity (GO:0003824);; Biological Process: fatty acid metabolic process (GO:0006631);; Biological Process: lipid biosynthetic process (GO:0008610);; Biological Process: carboxylic acid biosynthetic process (GO:0046394);; Biological Process: cofactor metabolic process (GO:0051186);; Biological Process: organic cyclic compound metabolic process (GO:1901360);; Biologic…	K09458|8e-29|vvi:100253210|fabF;acyl-carrier-protein|hypothetical protein LOC100253210; K09458 3-oxoacyl-[acyl-carrier-protein] synthase II [EC:2.3.1.179]	[IQ]	--	--	3-oxoacyl-[acyl-carrier-protein] synthase II, chloroplastic OS=Arabidopsis thaliana OX=3702 GN=KAS2 PE=1 SV=1	PREDICTED: 3-oxoacyl-[acyl-carrier-protein] synthase II, chloroplastic-like [Cicer arietinum]
Unigene027674	--	--	Molecular Function: electron carrier activity (GO:0009055);;	--	--	--	--	Lamin-like protein OS=Arabidopsis thaliana OX=3702 GN=At5g15350 PE=1 SV=1	Blue copper protein precursor, putative [Ricinus communis]
Unigene000724	--	--	Biological Process: metabolic process (GO:0008152);; Biological Process: cellular process (GO:0009987);;	K09584|5e-18|osa:4326806|PDIA6, TXNDC7;EC:5.3.4.1|Os01g0339900; K09584 protein disulfide-isomerase A6 [EC:5.3.4.1]	[O]	Posttranslational modification, protein turnover, chaperones	Thioredoxin	Protein disulfide isomerase-like 2-2 OS=Oryza sativa subsp. japonica OX=39947 GN=PDIL2-2 PE=2 SV=1	PREDICTED: protein disulfide isomerase-like 2-2 [Phoenix dactylifera]
Unigene039906	--	--	--	K00131|2e-08|pop:POPTR_578767|gapN;EC:1.2.1.9|glyceraldehyde-3-phosphate dehydrogenase (NADP+)/3-chloroallyl aldehyde dehydrogenase (EC:1.2.1.13); K00131 glyceraldehyde-3-phosphate dehydrogenase (NADP) [EC:1.2.1.9]	[C]	Energy production and conversion	--	NADP-dependent glyceraldehyde-3-phosphate dehydrogenase OS=Apium graveolens OX=4045 PE=1 SV=1	RecName: Full=NADP-dependent glyceraldehyde-3-phosphate dehydrogenase; AltName: Full=Glyceraldehyde-3-phosphate dehydrogenase [NADP(+)]; AltName: Full=Non-phosphorylating glyceraldehyde 3-phosphate dehydrogenase; AltName: Full=Triosephosphate dehydrogenase; AltName: Full=nr-G3PDH [Apium graveolens]
Unigene008604	--	--	--	--	--	--	--	--	PREDICTED: uncharacterized protein LOC100244114 [Vitis vinifera]
Unigene038136	[RTKL]	--	--	--	[T]	Signal transduction mechanisms	--	LEAF RUST 10 DISEASE-RESISTANCE LOCUS RECEPTOR-LIKE PROTEIN KINASE-like 1.1 OS=Arabidopsis thaliana OX=3702 GN=LRK10L-1.1 PE=2 SV=1	PREDICTED: probable serine/threonine-protein kinase At1g18390 isoform X5 [Elaeis guineensis]
Unigene039466	--	--	--	K14514|3e-11|vvi:100250496|EIN3;EIN3|hypothetical protein LOC100250496; K14514 ethylene-insensitive protein 3	--	--	--	--	Protein ETHYLENE INSENSITIVE 3 [Morus notabilis]
Unigene021581	--	--	--	--	--	--	--	--	unnamed protein product [Coffea canephora]
Unigene034660	--	--	Biological Process: response to stimulus (GO:0050896);;	--	[I]	Lipid transport and metabolism	--	Oxysterol-binding protein-related protein 3A OS=Arabidopsis thaliana OX=3702 GN=ORP3A PE=1 SV=1	PREDICTED: oxysterol-binding protein-related protein 3A-like [Elaeis guineensis]
Unigene021928	[R]	General function prediction only	--	--	[D]	Cell cycle control, cell division, chromosome partitioning	--	Regulatory-associated protein of TOR 1 OS=Oryza sativa subsp. japonica OX=39947 GN=RAPTOR1 PE=2 SV=2	PREDICTED: regulatory-associated protein of TOR 1-like isoform X5 [Nelumbo nucifera]
Unigene005237	--	--	--	--	[Q]	Secondary metabolites biosynthesis, transport and catabolism	--	Cytochrome P450 82C3 OS=Arabidopsis thaliana OX=3702 GN=CYP82C3 PE=2 SV=3	PREDICTED: cytochrome P450 CYP82D47-like [Eucalyptus grandis]
Unigene046322	--	--	Biological Process: lipid metabolic process (GO:0006629);; Biological Process: phosphate-containing compound metabolic process (GO:0006796);; Molecular Function: transferase activity (GO:0016740);;	--	[M]	Cell wall/membrane/envelope biogenesis	--	Probable choline kinase 2 OS=Arabidopsis thaliana OX=3702 GN=At1g74320 PE=2 SV=1	PREDICTED: probable choline kinase 2-like isoform X1 [Glycine max]
Unigene027941	[R]	General function prediction only	Biological Process: RNA processing (GO:0006396);; Cellular Component: intracellular membrane-bounded organelle (GO:0043231);;	K12855|1e-22|osa:9270118|PRPF6, PRP6;PRPF6, PRP6|Os01g0263600	[A]	RNA processing and modification	--	Protein STABILIZED1 OS=Arabidopsis thaliana OX=3702 GN=STA1 PE=1 SV=1	Os01g0263600 [Oryza sativa Japonica Group]
Unigene023661	--	--	--	--	[K]	Transcription	--	ATP-dependent Clp protease proteolytic subunit OS=Ranunculus macranthus OX=334596 GN=clpP PE=3 SV=1	PREDICTED: leucine-rich repeat extensin-like protein 4 [Cucumis sativus]
Unigene025489	--	--	--	--	--	--	--	--	PREDICTED: uncharacterized protein LOC105630679 [Jatropha curcas]
Unigene002752	--	--	Biological Process: metabolic process (GO:0008152);; Molecular Function: hydrolase activity (GO:0016787);;	--	[R]	General function prediction only	Putative serine esterase (DUF676);; Putative serine esterase (DUF676);; Putative serine esterase (DUF676)	--	Alpha/beta-Hydrolases superfamily protein isoform 1 [Theobroma cacao]
Unigene012680	--	--	Molecular Function: transferase activity, transferring phosphorus-containing groups (GO:0016772);;	--	[T]	Signal transduction mechanisms	Protein tyrosine kinase	Probable receptor-like serine/threonine-protein kinase At4g34500 OS=Arabidopsis thaliana OX=3702 GN=At4g34500 PE=2 SV=1	PREDICTED: probable serine/threonine-protein kinase At1g01540 [Sesamum indicum]
Unigene030083	--	--	--	--	--	--	--	--	PREDICTED: transcription factor IIIB 90 kDa subunit [Vitis vinifera]
Unigene039967	[H]	Coenzyme transport and metabolism	--	K01942|1e-41|vvi:100248922|HLCS;EC:6.3.4.9 6.3.4.10 6.3.4.11 6.3.4.15|hypothetical protein LOC100248922; K01942 biotin--protein ligase [EC:6.3.4.9 6.3.4.10 6.3.4.11 6.3.4.15]	[H]	Coenzyme transport and metabolism	--	Biotin--protein ligase 2 OS=Arabidopsis thaliana OX=3702 GN=HCS2 PE=2 SV=1	PREDICTED: biotin--protein ligase 2-like [Malus domestica]
Unigene027910	--	--	Cellular Component: plastid (GO:0009536);;	--	--	--	--	--	PREDICTED: uncharacterized protein PAM68-like [Cucumis sativus]
Unigene003088	--	--	Biological Process: metabolic process (GO:0008152);; Molecular Function: transferase activity, transferring acyl groups other than amino-acyl groups (GO:0016747);;	--	--	--	Transferase family;; Transferase family	Benzyl alcohol O-benzoyltransferase OS=Nicotiana tabacum OX=4097 GN=HSR201 PE=1 SV=1	PREDICTED: benzyl alcohol O-benzoyltransferase [Prunus mume]
Unigene035614	--	--	--	--	--	--	--	--	PREDICTED: leucine-rich repeat extensin-like protein 4 [Nelumbo nucifera]
Unigene029246	--	--	Cellular Component: nucleus (GO:0005634);; Cellular Component: mitochondrion (GO:0005739);; Cellular Component: cytosol (GO:0005829);; Biological Process: mitotic cell cycle (GO:0007067);; Cellular Component: chloroplast (GO:0009507);;	--	[D]	Cell cycle control, cell division, chromosome partitioning	--	--	PREDICTED: sister chromatid cohesion protein PDS5 homolog A-like isoform X1 [Pyrus x bretschneideri]
Unigene030606	--	--	--	--	--	--	--	--	PREDICTED: uncharacterized protein LOC103928428 [Pyrus x bretschneideri]
Unigene003157	--	--	Cellular Component: mitochondrial respiratory chain complex I (GO:0005747);; Biological Process: ubiquitin-dependent protein catabolic process (GO:0006511);; Biological Process: photorespiration (GO:0009853);; Biological Process: response to misfolded protein (GO:0051788);; Biological Process: proteasome core complex assembly (GO:0080129);;	--	--	--	--	--	PREDICTED: uncharacterized protein LOC103695473 [Phoenix dactylifera]
Unigene025170	--	--	Cellular Component: nucleus (GO:0005634);;	--	--	--	--	--	hypothetical protein CARUB_v10015012mg, partial [Capsella rubella]
Unigene049831	--	--	Biological Process: pentose-phosphate shunt (GO:0006098);; Biological Process: rRNA processing (GO:0006364);; Biological Process: tRNA metabolic process (GO:0006399);; Biological Process: chloroplast organization (GO:0009658);;	--	[R]	General function prediction only	PPR repeat family;; Pentatricopeptide repeat domain;; PPR repeat;; PPR repeat;; Pentacotripeptide-repeat region of PRORP;; PPR repeat;; PPR repeat family;; Pentatricopeptide repeat domain;; PPR repeat	Pentatricopeptide repeat-containing protein At3g59040 OS=Arabidopsis thaliana OX=3702 GN=At3g59040 PE=2 SV=2	PREDICTED: pentatricopeptide repeat-containing protein At3g59040 [Nelumbo nucifera]
Unigene030524	--	--	--	K05931|1e-30|rcu:RCOM_0681060|CARM1, PRMT4;EC:2.1.1.319|protein arginine n-methyltransferase, putative (EC:2.1.1.125); K05931 histone-arginine methyltransferase CARM1 [EC:2.1.1.125]	[OK]	--	--	Probable histone-arginine methyltransferase CARM1 OS=Oryza sativa subsp. japonica OX=39947 GN=CARM1 PE=2 SV=1	hypothetical protein B456_006G076000 [Gossypium raimondii]
Unigene017691	--	--	Biological Process: cellular process (GO:0009987);;	--	[T]	Signal transduction mechanisms	--	Receptor-like protein kinase THESEUS 1 OS=Arabidopsis thaliana OX=3702 GN=THE1 PE=1 SV=1	PREDICTED: receptor-like protein kinase THESEUS 1 [Pyrus x bretschneideri]
Unigene028897	--	--	--	--	[O]	Posttranslational modification, protein turnover, chaperones	Xylanase inhibitor C-terminal	Basic 7S globulin 2 OS=Glycine max OX=3847 PE=1 SV=1	PREDICTED: basic 7S globulin 2-like [Nelumbo nucifera]
Unigene003730	--	--	--	--	[R]	General function prediction only	--	MD-2-related lipid-recognition protein ROSY1 OS=Arabidopsis thaliana OX=3702 GN=ROSY1 PE=1 SV=1	PREDICTED: putative phosphatidylglycerol/phosphatidylinositol transfer protein DDB_G0282179 [Eucalyptus grandis]
Unigene009423	--	--	Biological Process: response to hypoxia (GO:0001666);; Biological Process: systemic acquired resistance, salicylic acid mediated signaling pathway (GO:0009862);; Biological Process: xylem development (GO:0010089);; Biological Process: regulation of hydrogen peroxide metabolic process (GO:0010310);; Biological Process: cell wall macromolecule metabolic process (GO:0044036);; Molecular Function: cy…	K10712|2e-80|rcu:RCOM_0855090|ADO;EC:1.13.11.19|Protein C10orf22, putative; K10712 cysteamine dioxygenase [EC:1.13.11.19]	[S]	Function unknown	PCO_ADO;; PCO_ADO	Plant cysteine oxidase 2 OS=Arabidopsis thaliana OX=3702 GN=PCO2 PE=1 SV=1	PREDICTED: 2-aminoethanethiol dioxygenase isoform X2 [Nelumbo nucifera]
Unigene031825	[J]	Translation, ribosomal structure and biogenesis	Molecular Function: structural constituent of ribosome (GO:0003735);; Biological Process: translation (GO:0006412);; Cellular Component: cytosolic large ribosomal subunit (GO:0022625);;	K02924|8e-14|vvi:100259191|RP-L39e, RPL39;RP-L39e, RPL39|similar to putative 60S ribosomal protein L39; K02924 large subunit ribosomal protein L39e	[J]	Translation, ribosomal structure and biogenesis	--	60S ribosomal protein L39-1 OS=Arabidopsis thaliana OX=3702 GN=RPL39A PE=3 SV=2	hypothetical protein MIMGU_mgv1a017298mg [Erythranthe guttata]
Unigene016076	[GEPR]	--	--	--	[R]	General function prediction only	Sugar (and other) transporter;; Sugar (and other) transporter;; Sugar (and other) transporter;; Sugar (and other) transporter	Putative polyol transporter 1 OS=Arabidopsis thaliana OX=3702 GN=PLT1 PE=3 SV=1	hypothetical protein PTT_11650 [Pyrenophora teres f. teres 0-1]
Unigene000538	--	--	Biological Process: tissue development (GO:0009888);; Biological Process: root morphogenesis (GO:0010015);; Biological Process: cellular component organization (GO:0016043);; Biological Process: growth (GO:0040007);; Cellular Component: cell part (GO:0044464);; Biological Process: transport (GO:0044765);; Biological Process: cellular developmental process (GO:0048869);; Biological Process: respon…	K13946|1e-117|rcu:RCOM_1151110|AUX1, LAX;AUX1, LAX|amino acid transporter, putative; K13946 auxin influx carrier (AUX1 LAX family)	[E]	Amino acid transport and metabolism	Transmembrane amino acid transporter protein;; Transmembrane amino acid transporter protein;; Transmembrane amino acid transporter protein;; Transmembrane amino acid transporter protein	Auxin transporter-like protein 2 OS=Medicago truncatula OX=3880 GN=LAX2 PE=2 SV=1	Auxin transporter-like protein [Medicago truncatula]
Unigene001412	--	--	Molecular Function: protein binding (GO:0005515);; Cellular Component: peroxisomal membrane (GO:0005778);; Biological Process: fatty acid beta-oxidation (GO:0006635);; Biological Process: protein import into peroxisome matrix (GO:0016558);;	--	--	--	--	Peroxisomal membrane protein 13 OS=Arabidopsis thaliana OX=3702 GN=PEX13 PE=1 SV=1	PREDICTED: peroxisomal membrane protein 13 isoform X2 [Fragaria vesca subsp. vesca]
Unigene031229	--	--	--	--	--	--	LURP-one-related;; LURP-one-related	Protein LURP-one-related 12 OS=Arabidopsis thaliana OX=3702 GN=At3g15810 PE=2 SV=1	PREDICTED: protein LURP-one-related 5-like [Prunus mume]
Unigene017146	--	--	--	--	--	--	--	--	PREDICTED: uncharacterized protein LOC105111904 isoform X2 [Populus euphratica]
Unigene000402	--	--	Cellular Component: nucleus (GO:0005634);; Molecular Function: cysteine-type peptidase activity (GO:0008234);; Biological Process: proteolysis involved in cellular protein catabolic process (GO:0051603);;	--	[O]	Posttranslational modification, protein turnover, chaperones	Ubiquitin carboxyl-terminal hydrolase	Ubiquitin carboxyl-terminal hydrolase 25 OS=Arabidopsis thaliana OX=3702 GN=UBP25 PE=2 SV=1	PREDICTED: ubiquitin carboxyl-terminal hydrolase 25 [Tarenaya hassleriana]
Unigene005453	[B]	Chromatin structure and dynamics	Cellular Component: nucleosome (GO:0000786);; Molecular Function: DNA binding (GO:0003677);; Cellular Component: nucleus (GO:0005634);; Cellular Component: vacuole (GO:0005773);; Biological Process: nucleosome assembly (GO:0006334);; Biological Process: chromatin remodeling (GO:0006338);; Biological Process: response to temperature stimulus (GO:0009266);; Biological Process: regulation of flower …	K11251|9e-78|vvi:100249276|H2A;H2A|hypothetical protein LOC100249276; K11251 histone H2A	[B]	Chromatin structure and dynamics	Core histone H2A/H2B/H3/H4;; C-terminus of histone H2A	Probable histone H2A variant 3 OS=Arabidopsis thaliana OX=3702 GN=At1g52740 PE=1 SV=1	hypothetical protein PRUPE_ppa013175mg [Prunus persica]
Unigene000060	--	--	Molecular Function: catalytic activity (GO:0003824);;	--	--	--	--	GDSL esterase/lipase EXL2 OS=Arabidopsis thaliana OX=3702 GN=EXL2 PE=2 SV=1	PREDICTED: GDSL esterase/lipase EXL1-like [Glycine max]
Unigene039771	--	--	--	--	[J]	Translation, ribosomal structure and biogenesis	Brix domain	Ribosome biogenesis protein BRX1 homolog 2 OS=Arabidopsis thaliana OX=3702 GN=BRIX1-2 PE=2 SV=1	PREDICTED: ribosome biogenesis protein BRX1 homolog [Oryza brachyantha]
Unigene001509	[I]	Lipid transport and metabolism	Molecular Function: acyl-CoA dehydrogenase activity (GO:0003995);; Molecular Function: acyl-CoA oxidase activity (GO:0003997);; Molecular Function: cytochrome-c oxidase activity (GO:0004129);; Cellular Component: peroxisome (GO:0005777);; Biological Process: fatty acid beta-oxidation (GO:0006635);; Molecular Function: flavin adenine dinucleotide binding (GO:0050660);; Biological Process: hydrogen…	K00232|1e-175|pop:POPTR_836303|E1.3.3.6, ACOX1, ACOX3;EC:1.3.3.6|acyl-CoA oxidase (EC:1.3.3.6); K00232 acyl-CoA oxidase [EC:1.3.3.6]	[I]	Lipid transport and metabolism	Acyl-CoA oxidase	Peroxisomal acyl-coenzyme A oxidase 1 OS=Arabidopsis thaliana OX=3702 GN=ACX1 PE=1 SV=1	PREDICTED: peroxisomal acyl-coenzyme A oxidase 1-like [Nelumbo nucifera]
Unigene043547	--	--	Biological Process: intracellular protein transport (GO:0006886);; Cellular Component: plastid (GO:0009536);; Cellular Component: membrane (GO:0016020);; Biological Process: transport (GO:0044765);;	--	--	--	AIG1 family;; AIG1 family	Translocase of chloroplast 34 OS=Pisum sativum OX=3888 GN=TOC34 PE=1 SV=1	hypothetical protein PRUPE_ppa008959mg [Prunus persica]
Unigene039147	--	--	--	--	[R]	General function prediction only	--	--	hypothetical protein VITISV_010892 [Vitis vinifera]
Unigene033550	--	--	--	K02723|3e-17|rcu:RCOM_1082890|psbY;psbY|photosystem II core complex proteins psbY, chloroplast precursor; K02723 photosystem II PsbY protein	--	--	--	Photosystem II core complex proteins psbY, chloroplastic OS=Arabidopsis thaliana OX=3702 GN=PSBY PE=2 SV=1	unnamed protein product [Coffea canephora]
Unigene039845	--	--	--	K13153|3e-14|vvi:100255803|--|hypothetical protein LOC100255803; K13153 U11/U12 small nuclear ribonucleoprotein 25 kDa protein	--	--	--	U11/U12 small nuclear ribonucleoprotein 25 kDa protein OS=Arabidopsis thaliana OX=3702 GN=SNRNP25 PE=2 SV=1	PREDICTED: U11/U12 small nuclear ribonucleoprotein 25 kDa protein isoform X2 [Nelumbo nucifera]
Unigene012053	--	--	--	--	--	--	--	--	PREDICTED: uncharacterized protein LOC103721143 isoform X1 [Phoenix dactylifera]
Unigene037669	[F]	Nucleotide transport and metabolism	Molecular Function: catalytic activity (GO:0003824);; Biological Process: nitrogen compound metabolic process (GO:0006807);; Biological Process: primary metabolic process (GO:0044238);; Biological Process: cellular biosynthetic process (GO:0044249);; Biological Process: small molecule metabolic process (GO:0044281);; Biological Process: obsolete single-organism biosynthetic process (GO:0044711);;…	K13998|2e-76|pop:POPTR_648629|DHFR-TS;EC:1.5.1.3 2.1.1.45|DHFR-TS-1; dihydrofolate reductase-thymidylate synthase (EC:1.5.1.3 2.1.1.45); K13998 dihydrofolate reductase / thymidylate synthase [EC:1.5.1.3 2.1.1.45]	[F]	Nucleotide transport and metabolism	Thymidylate synthase	Bifunctional dihydrofolate reductase-thymidylate synthase OS=Glycine max OX=3847 PE=1 SV=1	PREDICTED: putative bifunctional dihydrofolate reductase-thymidylate synthase isoform X2 [Nelumbo nucifera]
Unigene026127	--	--	Molecular Function: binding (GO:0005488);; Biological Process: intracellular protein transport (GO:0006886);; Cellular Component: chloroplast (GO:0009507);; Cellular Component: plastid envelope (GO:0009526);; Cellular Component: membrane (GO:0016020);; Biological Process: transport (GO:0044765);;	--	--	--	--	Translocase of chloroplast 34 OS=Pisum sativum OX=3888 GN=TOC34 PE=1 SV=1	PREDICTED: translocase of chloroplast 34, chloroplastic-like [Nelumbo nucifera]
Unigene000044	--	--	--	--	[R]	General function prediction only	PPR repeat;; PPR repeat family	Pentatricopeptide repeat-containing protein At1g10270 OS=Arabidopsis thaliana OX=3702 GN=GRP23 PE=1 SV=1	PREDICTED: pentatricopeptide repeat-containing protein At1g10270-like [Nelumbo nucifera]
Unigene011300	[R]	General function prediction only	Cellular Component: endoplasmic reticulum membrane (GO:0005789);; Cellular Component: integral component of membrane (GO:0016021);; Biological Process: sphingolipid biosynthetic process (GO:0030148);; Biological Process: fatty acid elongation (GO:0030497);; Biological Process: very long-chain fatty acid biosynthetic process (GO:0042761);; Molecular Function: ketoreductase activity (GO:0045703);; …	--	[I]	Lipid transport and metabolism	short chain dehydrogenase;; Enoyl-(Acyl carrier protein) reductase	Very-long-chain 3-oxoacyl-CoA reductase 1 OS=Arabidopsis thaliana OX=3702 GN=KCR1 PE=1 SV=1	hypothetical protein MYCFIDRAFT_50782 [Pseudocercospora fijiensis CIRAD86]
Unigene013374	[J]	Translation, ribosomal structure and biogenesis	Cellular Component: cytoplasm (GO:0005737);;	K01893|2e-70|pop:POPTR_594529|NARS, asnS;EC:6.1.1.22|asparaginyl-tRNA synthetase (EC:6.1.1.22); K01893 asparaginyl-tRNA synthetase [EC:6.1.1.22]	[J]	Translation, ribosomal structure and biogenesis	--	Asparagine--tRNA ligase, chloroplastic/mitochondrial OS=Arabidopsis thaliana OX=3702 GN=SYNO PE=2 SV=3	PREDICTED: asparagine--tRNA ligase, chloroplastic/mitochondrial isoform X1 [Cucumis melo]
Unigene012764	--	--	Cellular Component: nucleus (GO:0005634);; Biological Process: DNA replication (GO:0006260);; Biological Process: double-strand break repair (GO:0006302);; Biological Process: DNA recombination (GO:0006310);; Biological Process: regulation of transcription, DNA-templated (GO:0006355);; Biological Process: meiosis I (GO:0007127);; Biological Process: embryo sac development (GO:0009553);; Biologica…	--	--	--	--	Meiotic nuclear division protein 1 homolog OS=Arabidopsis thaliana OX=3702 GN=MND1 PE=1 SV=1	unnamed protein product [Coffea canephora]
Unigene015715	--	--	--	--	[T]	Signal transduction mechanisms	--	--	PREDICTED: protein phosphatase 1 regulatory subunit 7 isoform X1 [Elaeis guineensis]
Unigene035003	--	--	Cellular Component: chloroplast (GO:0009507);;	--	--	--	Protein RETICULATA-related	Protein RETICULATA-RELATED 4, chloroplastic OS=Arabidopsis thaliana OX=3702 GN=RER4 PE=2 SV=1	PREDICTED: uncharacterized protein LOC100808020 [Glycine max]
Unigene003110	[Q]	Secondary metabolites biosynthesis, transport and catabolism	--	K00276|1e-90|vvi:100249520|AOC3, AOC2, tynA;EC:1.4.3.21|hypothetical protein LOC100249520; K00276 primary-amine oxidase [EC:1.4.3.21]	[Q]	Secondary metabolites biosynthesis, transport and catabolism	Copper amine oxidase, N2 domain;; Copper amine oxidase, enzyme domain	Primary amine oxidase OS=Pisum sativum OX=3888 PE=1 SV=1	hypothetical protein VITISV_023592 [Vitis vinifera]
Unigene035917	--	--	--	--	--	--	--	Putative metal tolerance protein C3 OS=Arabidopsis thaliana OX=3702 GN=MTPC3 PE=3 SV=2	--
Unigene011161	--	--	--	K14503|1e-144|vvi:100249673|BZR1_2;BZR1_2|hypothetical protein LOC100249673; K14503 brassinosteroid resistant 1/2	--	--	BES1/BZR1 plant transcription factor, N-terminal	Protein BZR1 homolog 1 OS=Oryza sativa subsp. japonica OX=39947 GN=BZR1 PE=1 SV=1	PREDICTED: BES1/BZR1 homolog protein 2 [Nelumbo nucifera]
Unigene025621	--	--	--	--	--	--	--	Probable LRR receptor-like serine/threonine-protein kinase At3g47570 OS=Arabidopsis thaliana OX=3702 GN=At3g47570 PE=2 SV=1	Receptor kinase-like protein [Medicago truncatula]
Unigene001401	--	--	--	--	[WV]	--	--	Formin-like protein 14 OS=Arabidopsis thaliana OX=3702 GN=FH14 PE=3 SV=3	hypothetical protein VOLCADRAFT_78060 [Volvox carteri f. nagariensis]
Unigene044213	--	--	--	--	--	--	--	FT-interacting protein 1 OS=Arabidopsis thaliana OX=3702 GN=FTIP1 PE=1 SV=1	PREDICTED: multiple C2 and transmembrane domain-containing protein 1-like [Jatropha curcas]
Unigene033778	--	--	--	K15397|2e-07|vvi:100251892|KCS;EC:2.3.1.199|hypothetical protein LOC100251892	--	--	--	3-ketoacyl-CoA synthase 3 OS=Arabidopsis thaliana OX=3702 GN=KCS3 PE=2 SV=3	PREDICTED: 3-ketoacyl-CoA synthase 3-like [Solanum lycopersicum]
Unigene002332	[O]	Posttranslational modification, protein turnover, chaperones	Molecular Function: hydrolase activity (GO:0016787);;	K01338|3e-79|vvi:100262630|lon;EC:3.4.21.53|hypothetical protein LOC100262630; K01338 ATP-dependent Lon protease [EC:3.4.21.53]	[O]	Posttranslational modification, protein turnover, chaperones	Lon protease (S16) C-terminal proteolytic domain	Lon protease homolog 2, peroxisomal OS=Spinacia oleracea OX=3562 PE=2 SV=2	PREDICTED: lon protease homolog 2, peroxisomal [Nelumbo nucifera]
Unigene049285	[K]	Transcription	Molecular Function: RNA binding (GO:0003723);; Cellular Component: spliceosomal complex (GO:0005681);; Biological Process: mRNA processing (GO:0006397);; Biological Process: RNA splicing (GO:0008380);; Cellular Component: viral nucleocapsid (GO:0019013);;	K11098|2e-43|osa:4328484|SNRPF, SMF;SNRPF, SMF|Os02g0177500; K11098 small nuclear ribonucleoprotein F	[A]	RNA processing and modification	LSM domain	Probable small nuclear ribonucleoprotein F OS=Arabidopsis thaliana OX=3702 GN=At4g30220 PE=3 SV=1	PREDICTED: probable small nuclear ribonucleoprotein F [Amborella trichopoda]
Unigene025818	--	--	--	--	--	--	--	PH, RCC1 and FYVE domains-containing protein 1 OS=Arabidopsis thaliana OX=3702 GN=PRAF1 PE=1 SV=1	hypothetical protein B456_004G014600 [Gossypium raimondii]
Unigene002509	[C]	Energy production and conversion	Biological Process: cellular aromatic compound metabolic process (GO:0006725);; Biological Process: ion transport (GO:0006811);; Biological Process: cellular process (GO:0044763);; Biological Process: heterocycle metabolic process (GO:0046483);; Biological Process: organic cyclic compound metabolic process (GO:1901360);; Biological Process: organonitrogen compound metabolic process (GO:1901564);;	K02133|1e-98|ppp:PHYPADRAFT_87133|ATPeF1B, ATP5B, ATP2;EC:3.6.3.14|hypothetical protein; K02133 F-type H+-transporting ATPase subunit beta [EC:3.6.3.14]	[C]	Energy production and conversion	--	ATP synthase subunit beta, chloroplastic OS=Euglena gracilis OX=3039 GN=atpB PE=3 SV=1	hypothetical protein CISIN_1g008610mg [Citrus sinensis]
Unigene029945	--	--	--	--	--	--	--	--	PREDICTED: box C/D snoRNA protein 1 [Nelumbo nucifera]
Unigene018766	--	--	--	K14405|3e-16|vvi:100258583|FIP1L1, FIP1;FIP1L1, FIP1|hypothetical protein LOC100258583; K14405 pre-mRNA 3'-end-processing factor FIP1	[A]	RNA processing and modification	--	FIP1[V]-like protein OS=Arabidopsis thaliana OX=3702 GN=FIPS5 PE=1 SV=1	PREDICTED: uncharacterized protein LOC104605053 [Nelumbo nucifera]
Unigene016247	[IQR]	--	Molecular Function: binding (GO:0005488);; Biological Process: fatty acid metabolic process (GO:0006631);; Molecular Function: oxidoreductase activity (GO:0016491);;	K00059|2e-44|pop:POPTR_726104|fabG;acyl-carrier protein|hypothetical protein; K00059 3-oxoacyl-[acyl-carrier protein] reductase [EC:1.1.1.100]	[I]	Lipid transport and metabolism	Enoyl-(Acyl carrier protein) reductase	3-oxoacyl-[acyl-carrier-protein] reductase, chloroplastic OS=Cuphea lanceolata OX=3930 GN=CLKR27 PE=2 SV=1	3-oxoacyl-[acyl-carrier-protein] reductase [Populus trichocarpa]
Unigene044528	--	--	Biological Process: phosphate-containing compound metabolic process (GO:0006796);; Molecular Function: transferase activity (GO:0016740);; Biological Process: metabolic process (GO:0044710);; Biological Process: organic substance metabolic process (GO:0071704);;	--	--	--	--	Probable tetraacyldisaccharide 4&apos;-kinase, mitochondrial OS=Arabidopsis thaliana OX=3702 GN=LPXK PE=2 SV=1	PREDICTED: probable tetraacyldisaccharide 4&apos;-kinase, mitochondrial isoform X1 [Jatropha curcas]
Unigene048181	--	--	--	--	--	--	--	Protein unc-13 homolog OS=Arabidopsis thaliana OX=3702 GN=PATROL1 PE=2 SV=1	unnamed protein product [Vitis vinifera]
Unigene031882	--	--	--	K11805|1e-18|pop:POPTR_644973|--|hypothetical protein; K11805 WD repeat-containing protein 68	[S]	Function unknown	--	WD repeat-containing protein LWD1 OS=Arabidopsis thaliana OX=3702 GN=LWD1 PE=2 SV=1	PREDICTED: WD repeat-containing protein LWD1 [Populus euphratica]
Unigene044077	[ER]	--	--	--	[Q]	Secondary metabolites biosynthesis, transport and catabolism	--	--	hypothetical protein SETTUDRAFT_132758 [Setosphaeria turcica Et28A]
Unigene004324	--	--	--	--	--	--	--	Transcription factor bHLH148 OS=Arabidopsis thaliana OX=3702 GN=BHLH148 PE=1 SV=1	PREDICTED: transcription factor bHLH147 isoform X1 [Vitis vinifera]
Unigene029760	--	--	--	--	--	--	--	Cysteine-rich repeat secretory protein 3 OS=Arabidopsis thaliana OX=3702 GN=CRRSP3 PE=1 SV=1	PREDICTED: cysteine-rich repeat secretory protein 3 [Sesamum indicum]
Unigene033796	--	--	Molecular Function: binding (GO:0005488);; Cellular Component: plastid (GO:0009536);;	--	[R]	General function prediction only	--	Protein indeterminate-domain 2 OS=Arabidopsis thaliana OX=3702 GN=IDD2 PE=1 SV=1	hypothetical protein B456_003G016200 [Gossypium raimondii]
Unigene014844	--	--	Molecular Function: nucleotide binding (GO:0000166);; Biological Process: cell death (GO:0008219);; Cellular Component: cell part (GO:0044464);; Biological Process: innate immune response (GO:0045087);;	--	[T]	Signal transduction mechanisms	NB-ARC domain;; ATPase domain predominantly from Archaea;; Leucine Rich repeats (2 copies);; Leucine rich repeat	Probable disease resistance protein At1g61310 OS=Arabidopsis thaliana OX=3702 GN=At1g61310 PE=2 SV=1	Disease resistance protein RFL1, putative [Ricinus communis]
Unigene004783	--	--	--	K12839|1e-14|rcu:RCOM_0495940|SMNDC1, SPF30;SMNDC1, SPF30|survival motor neuron protein, putative; K12839 survival of motor neuron-related-splicing factor 30	[A]	RNA processing and modification	--	--	PREDICTED: survival of motor neuron-related-splicing factor 30-like isoform X3 [Pyrus x bretschneideri]
Unigene030573	--	--	--	K14492|2e-44|rcu:RCOM_1452640|ARR-A;ARR-A|Two-component response regulator ARR8, putative; K14492 two-component response regulator ARR-A family	[K]	Transcription	--	Two-component response regulator ORR9 OS=Oryza sativa subsp. japonica OX=39947 GN=RR9 PE=2 SV=2	PREDICTED: two-component response regulator ARR9-like isoform X1 [Nelumbo nucifera]
Unigene034774	--	--	Molecular Function: nucleotide binding (GO:0000166);; Molecular Function: nucleic acid binding (GO:0003676);;	--	[R]	General function prediction only	--	Serine/arginine-rich SC35-like splicing factor SCL33 OS=Arabidopsis thaliana OX=3702 GN=SCL33 PE=1 SV=1	PREDICTED: serine/arginine-rich SC35-like splicing factor SCL30A isoform X1 [Elaeis guineensis]
Unigene014239	--	--	--	--	[KR]	--	mTERF	--	PREDICTED: uncharacterized protein LOC104596734 [Nelumbo nucifera]
Unigene016419	--	--	--	--	[T]	Signal transduction mechanisms	--	Oxysterol-binding protein-related protein 4C OS=Arabidopsis thaliana OX=3702 GN=ORP4C PE=2 SV=1	hypothetical protein PRUPE_ppa007030mg [Prunus persica]
Unigene010991	[R]	General function prediction only	--	K12602|6e-89|vvi:100257752|WDR61, REC14, SKI8;WDR61, REC14, SKI8|hypothetical protein LOC100257752; K12602 WD repeat-containing protein 61	[R]	General function prediction only	WD domain, G-beta repeat;; Anaphase-promoting complex subunit 4 WD40 domain;; WD domain, G-beta repeat;; Anaphase-promoting complex subunit 4 WD40 domain	WD repeat-containing protein VIP3 OS=Arabidopsis thaliana OX=3702 GN=VIP3 PE=1 SV=1	PREDICTED: WD repeat-containing protein 61 [Nelumbo nucifera]
Unigene006264	[C]	Energy production and conversion	Molecular Function: oxidoreductase activity (GO:0016491);; Molecular Function: flavin adenine dinucleotide binding (GO:0050660);; Biological Process: oxidation-reduction process (GO:0055114);;	K03885|1e-163|pop:POPTR_203252|ndh;EC:1.6.99.3|hypothetical protein; K03885 NADH dehydrogenase [EC:1.6.99.3]	[C]	Energy production and conversion	Pyridine nucleotide-disulphide oxidoreductase	Internal alternative NAD(P)H-ubiquinone oxidoreductase A1, mitochondrial OS=Arabidopsis thaliana OX=3702 GN=NDA1 PE=2 SV=1	PREDICTED: internal alternative NAD(P)H-ubiquinone oxidoreductase A2, mitochondrial-like [Musa acuminata subsp. malaccensis]
Unigene001900	--	--	--	--	--	--	--	Probable metal-nicotianamine transporter YSL7 OS=Arabidopsis thaliana OX=3702 GN=YSL7 PE=2 SV=1	PREDICTED: probable metal-nicotianamine transporter YSL7 [Nicotiana sylvestris]
Unigene032421	--	--	--	--	--	--	Protein of unknown function (DUF789)	--	PREDICTED: uncharacterized protein LOC101293279 isoform X2 [Fragaria vesca subsp. vesca]
Unigene036283	--	--	--	--	--	--	--	--	PREDICTED: protein TIME FOR COFFEE-like isoform X3 [Nelumbo nucifera]
Unigene009729	--	--	--	K11294|3e-08|rcu:RCOM_0599700|NCL, NSR1;NCL, NSR1|nucleic acid binding protein, putative; K11294 nucleolin	--	--	--	Nucleolin 2 OS=Oryza sativa subsp. japonica OX=39947 GN=Os04g0620700 PE=2 SV=2	hypothetical protein OsI_17455 [Oryza sativa Indica Group]
Unigene046814	--	--	--	--	--	--	--	--	cell wall-associated hydrolase [Phaseolus vulgaris]
Unigene034697	--	--	Biological Process: metabolic process (GO:0008152);; Molecular Function: transferase activity, transferring glycosyl groups (GO:0016757);; Biological Process: biological_process (GO:0044699);;	K03845|8e-71|vvi:100253790|ALG3;EC:2.4.1.258|hypothetical protein LOC100253790; K03845 alpha-1,3-mannosyltransferase [EC:2.4.1.130]	[G]	Carbohydrate transport and metabolism	ALG3 protein;; ALG3 protein	Dol-P-Man:Man(5)GlcNAc(2)-PP-Dol alpha-1,3-mannosyltransferase OS=Arabidopsis thaliana OX=3702 GN=ALG3 PE=1 SV=1	BnaC04g00120D [Brassica napus]
Unigene007147	--	--	--	--	[R]	General function prediction only	--	--	hypothetical protein VITISV_031269 [Vitis vinifera]
Unigene049749	--	--	--	--	[R]	General function prediction only	Reverse transcriptase-like	--	--
Unigene015210	--	--	Biological Process: multicellular organism development (GO:0007275);;	K14289|1e-119|rcu:RCOM_1429140|XPO5;XPO5|hypothetical protein; K14289 exportin-5	[YU]	--	--	Protein HASTY 1 OS=Arabidopsis thaliana OX=3702 GN=HST1 PE=1 SV=1	PREDICTED: protein HASTY 1 [Solanum lycopersicum]
Unigene043824	[H]	Coenzyme transport and metabolism	Biological Process: tetrapyrrole biosynthetic process (GO:0033014);;	K01698|1e-37|ppp:PHYPADRAFT_221821|hemB, ALAD;EC:4.2.1.24|hypothetical protein; K01698 porphobilinogen synthase [EC:4.2.1.24]	[H]	Coenzyme transport and metabolism	Delta-aminolevulinic acid dehydratase	Delta-aminolevulinic acid dehydratase, chloroplastic OS=Physcomitrella patens subsp. patens OX=3218 GN=HEMB PE=2 SV=2	PREDICTED: delta-aminolevulinic acid dehydratase, chloroplastic-like isoform X1 [Setaria italica]
Unigene025709	--	--	--	--	--	--	--	--	PREDICTED: uncharacterized protein LOC105107280 isoform X1 [Populus euphratica]
Unigene024269	[J]	Translation, ribosomal structure and biogenesis	--	--	[K]	Transcription	--	RNA polymerase II transcriptional coactivator KELP OS=Arabidopsis thaliana OX=3702 GN=KELP PE=1 SV=1	unknown [Medicago truncatula]
Unigene027485	--	--	--	K06185|5e-28|sbi:SORBI_08g012980|--|hypothetical protein; K06185 ATP-binding cassette, sub-family F, member 2	[R]	General function prediction only	--	ABC transporter F family member 1 OS=Arabidopsis thaliana OX=3702 GN=ABCF1 PE=2 SV=1	PREDICTED: ABC transporter F family member 1-like [Setaria italica]
Unigene012798	[E]	Amino acid transport and metabolism	--	K13051|1e-37|rcu:RCOM_1467530|--|l-asparaginase, putative (EC:3.5.1.1); K13051 beta-aspartyl-peptidase (threonine type) [EC:3.4.19.5]	[E]	Amino acid transport and metabolism	Asparaginase	Isoaspartyl peptidase/L-asparaginase OS=Lupinus albus OX=3870 PE=3 SV=1	PREDICTED: isoaspartyl peptidase/L-asparaginase 1 [Nelumbo nucifera]
Unigene033384	--	--	Cellular Component: nucleosome (GO:0000786);; Molecular Function: DNA binding (GO:0003677);; Biological Process: nucleosome assembly (GO:0006334);;	--	--	--	--	Heavy metal-associated isoprenylated plant protein 4 OS=Arabidopsis thaliana OX=3702 GN=HIPP04 PE=3 SV=2	hypothetical protein UV8b_7228 [Ustilaginoidea virens]
Unigene004599	[R]	General function prediction only	--	K07023|3e-21|vvi:100260381|--|hypothetical protein LOC100260381; K07023 putative hydrolases of HD superfamily	[R]	General function prediction only	--	--	unnamed protein product [Vitis vinifera]
Unigene002836	--	--	--	K01228|2e-62|vvi:100264375|GCS1;EC:3.2.1.106|hypothetical protein LOC100264375; K01228 mannosyl-oligosaccharide glucosidase [EC:3.2.1.106]	[G]	Carbohydrate transport and metabolism	Glycosyl hydrolase family 63 C-terminal domain;; Glycosyl hydrolase family 63 C-terminal domain	Mannosyl-oligosaccharide glucosidase GCS1 OS=Arabidopsis thaliana OX=3702 GN=GCS1 PE=1 SV=1	PREDICTED: mannosyl-oligosaccharide glucosidase GCS1-like isoform X1 [Cicer arietinum]
Unigene018117	[J]	Translation, ribosomal structure and biogenesis	--	--	[AJ]	--	--	4,5-DOPA dioxygenase extradiol OS=Beta vulgaris OX=161934 GN=DODA PE=1 SV=1	unknown [Glycine max]
Unigene003052	[MG]	--	Molecular Function: sulfotransferase activity (GO:0008146);; Molecular Function: zinc ion binding (GO:0008270);; Cellular Component: chloroplast (GO:0009507);; Biological Process: galactolipid biosynthetic process (GO:0019375);; Molecular Function: UDPsulfoquinovose synthase activity (GO:0046507);; Molecular Function: coenzyme binding (GO:0050662);;	K06118|0.0|vvi:100242408|SQD1, sqdB;EC:3.13.1.1|hypothetical protein LOC100242408; K06118 UDP-sulfoquinovose synthase [EC:3.13.1.1]	[M]	Cell wall/membrane/envelope biogenesis	NAD dependent epimerase/dehydratase family;; GDP-mannose 4,6 dehydratase	UDP-sulfoquinovose synthase, chloroplastic OS=Arabidopsis thaliana OX=3702 GN=SQD1 PE=1 SV=1	PREDICTED: UDP-sulfoquinovose synthase, chloroplastic [Vitis vinifera]
Unigene027229	--	--	Molecular Function: binding (GO:0005488);; Molecular Function: kinase activity (GO:0016301);;	K13412|2e-18|pop:POPTR_800324|CPK;EC:2.7.11.1|CPK15; calcium dependent protein kinase 15; K13412 calcium-dependent protein kinase [EC:2.7.11.1]	[T]	Signal transduction mechanisms	--	Calcium-dependent protein kinase OS=Daucus carota OX=4039 PE=2 SV=2	PREDICTED: calcium-dependent protein kinase 2 [Prunus mume]
Unigene040444	--	--	Biological Process: transport (GO:0044765);;	K07300|2e-08|rcu:RCOM_0643910|--|Vacuolar cation/proton exchanger 1a, putative; K07300 Ca2+:H+ antiporter	[P]	Inorganic ion transport and metabolism	--	Vacuolar cation/proton exchanger 1a OS=Oryza sativa subsp. japonica OX=39947 GN=CAX1a PE=1 SV=1	hypothetical protein CISIN_1g0132311mg, partial [Citrus sinensis]
Unigene003381	[O]	Posttranslational modification, protein turnover, chaperones	Biological Process: proteolysis (GO:0006508);; Molecular Function: cysteine-type peptidase activity (GO:0008234);;	--	[O]	Posttranslational modification, protein turnover, chaperones	Ulp1 protease family, C-terminal catalytic domain	Probable ubiquitin-like-specific protease 2B OS=Arabidopsis thaliana OX=3702 GN=ULP2B PE=1 SV=3	PREDICTED: probable ubiquitin-like-specific protease 2A isoform X1 [Jatropha curcas]
Unigene037846	[RTKL]	--	Molecular Function: transferase activity, transferring phosphorus-containing groups (GO:0016772);;	--	[T]	Signal transduction mechanisms	Protein tyrosine kinase	Cysteine-rich receptor-like protein kinase 15 OS=Arabidopsis thaliana OX=3702 GN=CRK15 PE=2 SV=2	unnamed protein product [Coffea canephora]
Unigene004106	--	--	--	--	--	--	Pathogenesis-related protein Bet v I family	Major latex protein 146 OS=Papaver somniferum OX=3469 GN=MLP146 PE=2 SV=1	PREDICTED: MLP-like protein 43 [Vitis vinifera]
Unigene004107	--	--	--	K02883|8e-27|vvi:100254541|RP-L18e, RPL18;RP-L18e, RPL18|hypothetical protein LOC100254541; K02883 large subunit ribosomal protein L18e	[J]	Translation, ribosomal structure and biogenesis	--	60S ribosomal protein L18 (Fragment) OS=Cicer arietinum OX=3827 GN=RPL18 PE=2 SV=1	hypothetical protein B456_007G301700 [Gossypium raimondii]
Unigene007801	--	--	--	--	[YU]	--	--	--	hypothetical protein MIMGU_mgv1a000594mg [Erythranthe guttata]
Unigene032869	--	--	--	K13126|9e-12|osa:4346409|PABPC;PABPC|Os09g0115400; K13126 polyadenylate-binding protein	[AJ]	--	--	Polyadenylate-binding protein 8 OS=Arabidopsis thaliana OX=3702 GN=PAB8 PE=1 SV=1	BnaC07g05020D [Brassica napus]
Unigene028503	[P]	Inorganic ion transport and metabolism	Molecular Function: binding (GO:0005488);;	--	[P]	Inorganic ion transport and metabolism	Catalase;; Catalase;; Catalase	Catalase isozyme 1 OS=Ricinus communis OX=3988 GN=CAT1 PE=2 SV=2	heme-dependent catalase [Aureobasidium pullulans EXF-150]
Unigene048614	[J]	Translation, ribosomal structure and biogenesis	--	--	[AJ]	--	--	Protein Ycf2 OS=Oenothera argillicola OX=3940 GN=ycf2-A PE=3 SV=1	unknown [Medicago truncatula]
Unigene046208	--	--	--	--	--	--	--	--	hypothetical protein W97_08159 [Coniosporium apollinis CBS 100218]
Unigene016884	--	--	--	--	--	--	--	--	PREDICTED: uncharacterized protein LOC104815552 [Tarenaya hassleriana]
Unigene009719	[C]	Energy production and conversion	--	K00029|1e-27|osa:4324717|E1.1.1.40, maeB;EC:1.1.1.40|Os01g0723400; K00029 malate dehydrogenase (oxaloacetate-decarboxylating)(NADP+) [EC:1.1.1.40]	[C]	Energy production and conversion	--	NADP-dependent malic enzyme, chloroplastic (Fragment) OS=Solanum lycopersicum OX=4081 PE=2 SV=1	PREDICTED: NADP-dependent malic enzyme-like isoform X2 [Glycine max]
Unigene024813	--	--	--	K01599|4e-25|pop:POPTR_276297|hemE, UROD;EC:4.1.1.37|uroporphyrinogen decarboxylase (EC:4.1.1.37); K01599 uroporphyrinogen decarboxylase [EC:4.1.1.37]	[H]	Coenzyme transport and metabolism	--	Uroporphyrinogen decarboxylase 1, chloroplastic OS=Oryza sativa subsp. japonica OX=39947 GN=Os01g0622300 PE=2 SV=1	PREDICTED: uroporphyrinogen decarboxylase 1, chloroplastic isoform X2 [Amborella trichopoda]
Unigene020142	--	--	--	--	--	--	--	--	PREDICTED: uncharacterized protein LOC104587216 [Nelumbo nucifera]
Unigene000755	[E]	Amino acid transport and metabolism	Biological Process: metabolic process (GO:0008152);;	K00262|7e-38|vvi:100244689|E1.4.1.4, gdhA;EC:1.4.1.4|hypothetical protein LOC100244689; K00262 glutamate dehydrogenase (NADP+) [EC:1.4.1.4]	[E]	Amino acid transport and metabolism	--	NADP-specific glutamate dehydrogenase (Fragment) OS=Chlorella sorokiniana OX=3076 PE=2 SV=1	PREDICTED: NADP-specific glutamate dehydrogenase-like isoform X2 [Nelumbo nucifera]
Unigene017879	--	--	--	--	--	--	--	FT-interacting protein 1 OS=Arabidopsis thaliana OX=3702 GN=FTIP1 PE=1 SV=1	PREDICTED: uncharacterized protein LOC103979123 [Musa acuminata subsp. malaccensis]
Unigene026409	--	--	Biological Process: porphyrin-containing compound biosynthetic process (GO:0006779);; Biological Process: metabolic process (GO:0044710);; Biological Process: response to stimulus (GO:0050896);;	K02492|4e-12|pop:POPTR_710027|hemA;EC:1.2.1.70|glutamyl-tRNA reductase (EC:1.2.1.70); K02492 glutamyl-tRNA reductase [EC:1.2.1.70]	--	--	--	Glutamyl-tRNA reductase 2, chloroplastic OS=Arabidopsis thaliana OX=3702 GN=HEMA2 PE=2 SV=2	hypothetical protein B456_009G225900 [Gossypium raimondii]
Unigene023955	[C]	Energy production and conversion	Molecular Function: binding (GO:0005488);; Cellular Component: vacuole (GO:0005773);; Biological Process: cation transport (GO:0006812);; Biological Process: organelle organization (GO:0006996);; Biological Process: response to abiotic stimulus (GO:0009628);; Cellular Component: membrane (GO:0016020);; Biological Process: cellular metabolic process (GO:0044237);; Biological Process: primary metab…	K02145|2e-31|ath:AT1G78900|ATPeV1A, ATP6A;EC:3.6.3.14|VHA-A; VHA-A (VACUOLAR ATP SYNTHASE SUBUNIT A); ATP binding / hydrogen ion transporting ATP synthase, rotational mechanism / hydrolase, acting on acid anhydrides, catalyzing transmembrane movement of substances / proton-transporting ATPase, rotational mechanism; K02145 V-type H+-transporting ATPase subunit A [EC:3.6.3.14]	[C]	Energy production and conversion	--	V-type proton ATPase catalytic subunit A OS=Arabidopsis thaliana OX=3702 GN=VHA-A PE=1 SV=1	RecName: Full=V-type proton ATPase catalytic subunit A; Short=V-ATPase subunit A; AltName: Full=V-ATPase 69 kDa subunit; AltName: Full=Vacuolar proton pump subunit alpha [Gossypium hirsutum]
Unigene048384	--	--	--	K02925|4e-21|pop:POPTR_831551|RP-L3e, RPL3;RP-L3e, RPL3|hypothetical protein; K02925 large subunit ribosomal protein L3e	[J]	Translation, ribosomal structure and biogenesis	--	60S ribosomal protein L3-2 OS=Arabidopsis thaliana OX=3702 GN=ARP2 PE=2 SV=4	hypothetical protein MIMGU_mgv1a007968mg [Erythranthe guttata]
Unigene043199	[P]	Inorganic ion transport and metabolism	--	--	--	--	CorA-like Mg2+ transporter protein	--	hypothetical protein PTT_07950 [Pyrenophora teres f. teres 0-1]
Unigene048814	[P]	Inorganic ion transport and metabolism	Molecular Function: nucleotide binding (GO:0000166);; Biological Process: generation of precursor metabolites and energy (GO:0006091);; Biological Process: calcium ion transport (GO:0006816);; Biological Process: cellular calcium ion homeostasis (GO:0006874);; Molecular Function: hydrogen:potassium-exchanging ATPase activity (GO:0008900);; Cellular Component: membrane (GO:0016020);; Biological Pr…	K01537|1e-97|ath:AT3G21180|--|ACA9; ACA9 (AUTOINHIBITED CA(2+)-ATPASE 9); calcium-transporting ATPase/ calmodulin binding; K01537 Ca2+-transporting ATPase [EC:3.6.3.8]	[P]	Inorganic ion transport and metabolism	E1-E2 ATPase;; Cation transporting ATPase, C-terminus;; Cation transport ATPase (P-type)	Calcium-transporting ATPase 9, plasma membrane-type OS=Arabidopsis thaliana OX=3702 GN=ACA9 PE=2 SV=2	hypothetical protein MYCGRDRAFT_49054 [Zymoseptoria tritici IPO323]
Unigene032693	--	--	--	--	--	--	--	G-type lectin S-receptor-like serine/threonine-protein kinase LECRK2 OS=Oryza sativa subsp. indica OX=39946 GN=LECRK2 PE=2 SV=1	PREDICTED: G-type lectin S-receptor-like serine/threonine-protein kinase RLK1 [Phoenix dactylifera]
Unigene032506	--	--	--	--	--	--	Stress up-regulated Nod 19	Extensin OS=Zea mays OX=4577 GN=HRGP PE=2 SV=1	conserved hypothetical protein [Ricinus communis]
Unigene031212	--	--	Cellular Component: cytosol (GO:0005829);; Biological Process: autophagy (GO:0006914);; Molecular Function: transferase activity, transferring hexosyl groups (GO:0016758);;	--	[GC]	--	--	UDP-glycosyltransferase 91C1 OS=Arabidopsis thaliana OX=3702 GN=UGT91C1 PE=2 SV=1	UGT3 [Panax ginseng]
Unigene015277	--	--	Molecular Function: ion binding (GO:0043167);;	--	[R]	General function prediction only	--	Retrovirus-related Pol polyprotein from transposon RE1 OS=Arabidopsis thaliana OX=3702 GN=RE1 PE=2 SV=1	PREDICTED: uncharacterized protein LOC101488969 [Cicer arietinum]
Unigene032622	--	--	Molecular Function: DNA binding (GO:0003677);; Molecular Function: protein dimerization activity (GO:0046983);;	--	[L]	Replication, recombination and repair	Hermes transposase DNA-binding domain	Putative AC9 transposase OS=Zea mays OX=4577 PE=4 SV=1	hypothetical protein PRUPE_ppa020338mg [Prunus persica]
Unigene014004	--	--	Biological Process: embryo development (GO:0009790);; Biological Process: primary metabolic process (GO:0044238);; Biological Process: cellular macromolecule metabolic process (GO:0044260);; Biological Process: cellular process (GO:0044763);; Biological Process: seed development (GO:0048316);; Biological Process: regulation of cellular process (GO:0050794);;	--	--	--	--	B3 domain-containing protein Os07g0563300 OS=Oryza sativa subsp. japonica OX=39947 GN=Os07g0563300 PE=3 SV=2	PREDICTED: B3 domain-containing transcription repressor VAL2-like isoform X1 [Vitis vinifera]
Unigene025186	--	--	--	K01586|2e-28|vvi:100247076|lysA;EC:4.1.1.20|hypothetical protein LOC100247076; K01586 diaminopimelate decarboxylase [EC:4.1.1.20]	[E]	Amino acid transport and metabolism	--	Diaminopimelate decarboxylase 1, chloroplastic OS=Arabidopsis thaliana OX=3702 GN=LYSA1 PE=1 SV=1	unnamed protein product [Vitis vinifera]
Unigene029391	--	--	--	--	--	--	--	--	PREDICTED: uncharacterized protein LOC105633990 [Jatropha curcas]
Unigene002998	--	--	--	--	--	--	--	--	PREDICTED: uncharacterized protein LOC104597431 [Nelumbo nucifera]
Unigene027605	[O]	Posttranslational modification, protein turnover, chaperones	Molecular Function: peroxidase activity (GO:0004601);; Cellular Component: mitochondrial matrix (GO:0005759);; Biological Process: glycolytic process (GO:0006096);; Biological Process: response to oxidative stress (GO:0006979);; Biological Process: aerobic respiration (GO:0009060);; Molecular Function: peroxiredoxin activity (GO:0051920);;	--	[O]	Posttranslational modification, protein turnover, chaperones	Redoxin;; AhpC/TSA family	Peroxiredoxin-2F, mitochondrial OS=Arabidopsis thaliana OX=3702 GN=PRXIIF PE=1 SV=2	PREDICTED: peroxiredoxin-2F, mitochondrial [Nelumbo nucifera]
Unigene035496	--	--	Biological Process: amino acid transmembrane transport (GO:0003333);; Biological Process: lipid metabolic process (GO:0006629);; Molecular Function: amino acid transmembrane transporter activity (GO:0015171);; Cellular Component: integral component of membrane (GO:0016021);;	--	--	--	Transmembrane amino acid transporter protein	--	Neutral amino acid permease [Rasamsonia emersonii CBS 393.64]
Unigene025866	--	--	--	--	--	--	--	Calmodulin-binding protein 25 OS=Arabidopsis thaliana OX=3702 GN=CAMBP25 PE=1 SV=1	PREDICTED: uncharacterized protein LOC102616903 [Citrus sinensis]
Unigene022684	--	--	--	--	[R]	General function prediction only	--	Protein HEADING DATE 3A OS=Oryza sativa subsp. japonica OX=39947 GN=HD3A PE=1 SV=1	PREDICTED: protein HEADING DATE 3A-like [Populus euphratica]
Unigene034028	--	--	Cellular Component: exocyst (GO:0000145);; Biological Process: exocytosis (GO:0006887);;	K07195|2e-30|vvi:100253247|EXOC7, EXO70;EXOC7, EXO70|hypothetical protein LOC100253247; K07195 exocyst complex component 7	[U]	Intracellular trafficking, secretion, and vesicular transport	--	Exocyst complex component EXO70A1 OS=Arabidopsis thaliana OX=3702 GN=EXO70A1 PE=1 SV=1	hypothetical protein B456_011G229600 [Gossypium raimondii]
Unigene031013	[LR]	--	--	--	[T]	Signal transduction mechanisms	--	Nudix hydrolase 13, mitochondrial OS=Arabidopsis thaliana OX=3702 GN=NUDT13 PE=1 SV=1	hypothetical protein B456_012G126400 [Gossypium raimondii]
Unigene015300	--	--	Cellular Component: intracellular part (GO:0044424);;	--	--	--	--	--	hypothetical protein SNOG_08672 [Phaeosphaeria nodorum SN15]
Unigene042439	--	--	--	--	--	--	--	--	PREDICTED: uncharacterized protein LOC104108541 [Nicotiana tomentosiformis]
Unigene010227	--	--	--	--	--	--	Mlo family;; Mlo family;; Mlo family;; Mlo family;; Mlo family	MLO-like protein 4 OS=Arabidopsis thaliana OX=3702 GN=MLO4 PE=2 SV=2	hypothetical protein MIMGU_mgv1a004556mg [Erythranthe guttata]
Unigene031060	[EM]	--	--	K01714|2e-10|cme:CME179C|dapA;EC:4.3.3.7|dihydrodipicolinate synthase; K01714 dihydrodipicolinate synthase [EC:4.2.1.52]	--	--	--	--	hypothetical protein AUEXF2481DRAFT_6522 [Aureobasidium subglaciale EXF-2481]
Unigene012897	--	--	Cellular Component: cell part (GO:0044464);;	--	--	--	--	--	PREDICTED: uncharacterized protein LOC103330564 [Prunus mume]
Unigene037872	--	--	Molecular Function: transcription factor activity, sequence-specific DNA binding (GO:0003700);; Biological Process: regulation of transcription, DNA-templated (GO:0006355);; Molecular Function: sequence-specific DNA binding (GO:0043565);;	--	--	--	--	Probable WRKY transcription factor 65 OS=Arabidopsis thaliana OX=3702 GN=WRKY65 PE=2 SV=1	PREDICTED: probable WRKY transcription factor 65 isoform X1 [Nelumbo nucifera]
Unigene037981	--	--	--	K12185|2e-08|vvi:100264180|VPS37;VPS37|hypothetical protein LOC100264180; K12185 ESCRT-I complex subunit VPS37	[S]	Function unknown	--	Vacuolar protein-sorting-associated protein 37 homolog 1 OS=Arabidopsis thaliana OX=3702 GN=VPS37-1 PE=1 SV=1	PREDICTED: vacuolar protein-sorting-associated protein 37 homolog 1 [Eucalyptus grandis]
Unigene006538	[K]	Transcription	Molecular Function: RNA binding (GO:0003723);; Molecular Function: helicase activity (GO:0004386);; Molecular Function: ribonuclease III activity (GO:0004525);; Molecular Function: ATP binding (GO:0005524);; Biological Process: RNA processing (GO:0006396);; Biological Process: RNA phosphodiester bond hydrolysis, endonucleolytic (GO:0090502);;	K11592|0.0|vvi:100258190|DICER1, DCR1;EC:3.1.26.-|hypothetical protein LOC100258190; K11592 endoribonuclease Dicer [EC:3.1.26.-]	[A]	RNA processing and modification	Ribonuclease III domain;; Ribonuclease-III-like;; PAZ domain	Endoribonuclease Dicer homolog 2 OS=Arabidopsis thaliana OX=3702 GN=At3g03300 PE=1 SV=2	PREDICTED: endoribonuclease Dicer homolog 2 [Prunus mume]
Unigene041003	[C]	Energy production and conversion	Molecular Function: binding (GO:0005488);; Biological Process: cellular process (GO:0009987);; Biological Process: biological_process (GO:0044699);;	K00383|2e-32|vvi:100232842|GSR, gor;EC:1.8.1.7|GOR; glutathione reductase (NADPH); K00383 glutathione reductase (NADPH) [EC:1.8.1.7]	[Q]	Secondary metabolites biosynthesis, transport and catabolism	--	Glutathione reductase, chloroplastic (Fragment) OS=Nicotiana tabacum OX=4097 GN=GOR PE=1 SV=1	glutathione reductase [Zinnia violacea]
Unigene018834	--	--	Cellular Component: proteasome complex (GO:0000502);; Biological Process: fatty acid beta-oxidation (GO:0006635);;	K11876|4e-96|vvi:100243552|--|hypothetical protein LOC100243552; K11876 proteasome assembly chaperone 2	[S]	Function unknown	PAC2 family	--	PREDICTED: proteasome assembly chaperone 2 [Phoenix dactylifera]
Unigene034265	--	--	Biological Process: ion transport (GO:0006811);; Biological Process: transmembrane transport (GO:0055085);;	--	[PT]	--	--	Potassium channel KAT2 OS=Arabidopsis thaliana OX=3702 GN=KAT2 PE=1 SV=3	hypothetical protein PRUPE_ppa001715mg [Prunus persica]
Unigene001266	--	--	--	--	[T]	Signal transduction mechanisms	Leucine rich repeat;; Leucine Rich repeats (2 copies);; Leucine Rich Repeat;; Leucine Rich repeat	--	hypothetical protein B456_009G236200 [Gossypium raimondii]
Unigene012287	--	--	--	--	[K]	Transcription	BTB/POZ domain	BTB/POZ and TAZ domain-containing protein 1 OS=Arabidopsis thaliana OX=3702 GN=BT1 PE=1 SV=1	hypothetical protein CICLE_v10020762mg [Citrus clementina]
Unigene026712	[R]	General function prediction only	Cellular Component: ubiquitin ligase complex (GO:0000151);; Molecular Function: ubiquitin-protein transferase activity (GO:0004842);; Biological Process: response to heat (GO:0009408);; Biological Process: response to water deprivation (GO:0009414);; Biological Process: response to symbiotic fungus (GO:0009610);; Biological Process: response to wounding (GO:0009611);; Biological Process: response…	K09561|1e-141|rcu:RCOM_0379230|STUB1, CHIP;EC:2.3.2.27|heat shock protein 70 (HSP70)-interacting protein, putative; K09561 STIP1 homology and U-box containing protein 1 [EC:6.3.2.19]	[O]	Posttranslational modification, protein turnover, chaperones	U-box domain;; Tetratricopeptide repeat;; Tetratricopeptide repeat;; TPR repeat;; Tetratricopeptide repeat;; Tetratricopeptide repeat	E3 ubiquitin-protein ligase CHIP OS=Arabidopsis thaliana OX=3702 GN=CHIP PE=1 SV=1	PREDICTED: E3 ubiquitin-protein ligase CHIP isoform X2 [Nelumbo nucifera]
Unigene005252	[J]	Translation, ribosomal structure and biogenesis	Molecular Function: RNA binding (GO:0003723);; Molecular Function: structural constituent of ribosome (GO:0003735);; Biological Process: translation (GO:0006412);; Cellular Component: large ribosomal subunit (GO:0015934);;	K02938|6e-15|cre:CHLREDRAFT_172406|RP-L8e, RPL8;RP-L8e, RPL8|RPL8; ribosomal protein L8, component of cytosolic 80S ribosome and 60S large subunit; K02938 large subunit ribosomal protein L8e	[J]	Translation, ribosomal structure and biogenesis	--	60S ribosomal protein L8 OS=Solanum lycopersicum OX=4081 GN=RPL8 PE=2 SV=1	hypothetical protein SELMODRAFT_170971 [Selaginella moellendorffii]
Unigene047277	--	--	--	--	[WV]	--	SH3 domain	Vegetative cell wall protein gp1 OS=Chlamydomonas reinhardtii OX=3055 GN=GP1 PE=1 SV=1	hypothetical protein PTT_10513 [Pyrenophora teres f. teres 0-1]
Unigene024633	--	--	--	--	--	--	--	--	PREDICTED: putative E3 ubiquitin-protein ligase LIN [Nelumbo nucifera]
Unigene025989	--	--	Cellular Component: membrane (GO:0016020);;	K11000|5e-37|ath:AT5G13000|--|ATGSL12 (glucan synthase-like 12); 1,3-beta-glucan synthase/ transferase, transferring glycosyl groups; K11000 callose synthase [EC:2.4.1.-]	[M]	Cell wall/membrane/envelope biogenesis	--	Callose synthase 3 OS=Arabidopsis thaliana OX=3702 GN=CALS3 PE=3 SV=3	hypothetical protein B456_004G092500 [Gossypium raimondii]
Unigene035404	--	--	Biological Process: biological_process (GO:0044699);;	K03549|2e-25|zma:100279541|--|si660001f06; LOC100279541; K03549 KUP system potassium uptake protein	--	--	--	Putative potassium transporter 8 OS=Oryza sativa subsp. japonica OX=39947 GN=HAK8 PE=3 SV=2	PREDICTED: putative potassium transporter 8 [Brachypodium distachyon]
Unigene003344	[R]	General function prediction only	Molecular Function: nucleotide binding (GO:0000166);; Molecular Function: RNA cap binding (GO:0000339);; Biological Process: RNA splicing, via endonucleolytic cleavage and ligation (GO:0000394);; Cellular Component: nucleus (GO:0005634);; Cellular Component: cytoplasm (GO:0005737);; Cellular Component: mRNA cap binding complex (GO:0005845);; Cellular Component: nuclear cap binding complex (GO:000…	K12883|2e-56|zma:100283725|NCBP2, CBP20;NCBP2, CBP20|gpm911; LOC100283725; K12883 nuclear cap-binding protein subunit 2	[A]	RNA processing and modification	RNA recognition motif. (a.k.a. RRM, RBD, or RNP domain)	Nuclear cap-binding protein subunit 2 OS=Oryza sativa subsp. japonica OX=39947 GN=CBP20 PE=2 SV=1	hypothetical protein PHAVU_005G100900g [Phaseolus vulgaris]
Unigene016993	--	--	Biological Process: metabolic process (GO:0008152);; Cellular Component: intracellular part (GO:0044424);;	K13606|1e-22|ath:AT5G04900|NOL, NYC1;EC:1.1.1.294|short-chain dehydrogenase/reductase (SDR) family protein; K13606 chlorophyll(ide) b reductase [EC:1.1.1.294]	[R]	General function prediction only	--	Chlorophyll(ide) b reductase NOL, chloroplastic OS=Oryza sativa subsp. japonica OX=39947 GN=NOL PE=1 SV=1	PREDICTED: chlorophyll(ide) b reductase NOL, chloroplastic [Nelumbo nucifera]
Unigene033515	--	--	--	--	[R]	General function prediction only	PPR repeat;; PPR repeat family;; PPR repeat;; PPR repeat;; PPR repeat family;; PPR repeat;; PPR repeat	Putative pentatricopeptide repeat-containing protein At5g59900 OS=Arabidopsis thaliana OX=3702 GN=At5g59900 PE=3 SV=1	PREDICTED: putative pentatricopeptide repeat-containing protein At5g59900-like isoform X1 [Solanum tuberosum]
Unigene018613	--	--	--	--	--	--	--	Vicilin-like seed storage protein At2g18540 OS=Arabidopsis thaliana OX=3702 GN=At2g18540 PE=3 SV=1	hypothetical protein I306_00162 [Cryptococcus gattii EJB2]
Unigene024878	--	--	--	--	--	--	Protein of unknown function (DUF616);; Protein of unknown function (DUF616)	--	PREDICTED: uncharacterized protein LOC104596775 [Nelumbo nucifera]
Unigene019551	--	--	--	--	--	--	--	--	PREDICTED: uncharacterized protein LOC103954169 [Pyrus x bretschneideri]
Unigene019063	--	--	--	--	--	--	--	--	PREDICTED: uncharacterized protein LOC104235475 isoform X1 [Nicotiana sylvestris]
Unigene037497	--	--	Cellular Component: intracellular part (GO:0044424);;	K08909|2e-24|vvi:100232927|LHCA3;LHCA3|LHCA3; chlorophyll a/b binding protein; K08909 light-harvesting complex I chlorophyll a/b binding protein 3	--	--	--	Photosystem I chlorophyll a/b-binding protein 3-1, chloroplastic OS=Arabidopsis thaliana OX=3702 GN=LHCA3 PE=1 SV=1	PREDICTED: chlorophyll a-b binding protein 8 isoform X1 [Zea mays]
Unigene006467	--	--	Biological Process: metabolic process (GO:0008152);; Molecular Function: amino acid binding (GO:0016597);; Molecular Function: protein dimerization activity (GO:0046983);;	--	--	--	--	--	Transcription factor bHLH61 isoform 2 [Theobroma cacao]
Unigene032499	--	--	Cellular Component: plastid (GO:0009536);; Cellular Component: thylakoid (GO:0009579);; Cellular Component: membrane (GO:0016020);;	K08916|3e-26|vvi:100246457|LHCB5;LHCB5|hypothetical protein LOC100246457; K08916 light-harvesting complex II chlorophyll a/b binding protein 5	--	--	--	Chlorophyll a-b binding protein CP26, chloroplastic OS=Arabidopsis thaliana OX=3702 GN=LHCB5 PE=1 SV=1	PREDICTED: chlorophyll a-b binding protein CP26, chloroplastic-like [Malus domestica]
Unigene001606	--	--	Biological Process: cellular component organization (GO:0016043);; Molecular Function: transferase activity, transferring phosphorus-containing groups (GO:0016772);; Biological Process: growth (GO:0040007);; Biological Process: cellular process (GO:0044763);; Biological Process: animal organ development (GO:0048513);; Biological Process: biological regulation (GO:0065007);;	--	--	--	--	Receptor-like protein kinase HSL1 OS=Arabidopsis thaliana OX=3702 GN=HSL1 PE=2 SV=1	PREDICTED: receptor-like protein kinase HSL1 [Prunus mume]
Unigene001306	--	--	--	K03029|1e-25|rcu:RCOM_0974240|PSMD4, RPN10;PSMD4, RPN10|26S proteasome non-atpase regulatory subunit, putative; K03029 26S proteasome regulatory subunit N10	[O]	Posttranslational modification, protein turnover, chaperones	--	26S proteasome non-ATPase regulatory subunit 4 homolog OS=Arabidopsis thaliana OX=3702 GN=RPN10 PE=1 SV=1	PREDICTED: 26S proteasome non-ATPase regulatory subunit 4 homolog [Nelumbo nucifera]
Unigene040567	--	--	--	--	--	--	--	Pollen-specific leucine-rich repeat extensin-like protein 3 OS=Arabidopsis thaliana OX=3702 GN=PEX3 PE=2 SV=1	PREDICTED: leucine-rich repeat extensin-like protein 4 [Tarenaya hassleriana]
Unigene023860	--	--	--	--	--	--	--	--	unknown [Glycine max]
Unigene007831	--	--	--	--	--	--	--	--	polysaccharide lyase family 3 protein [Bipolaris zeicola 26-R-13]
Unigene013928	--	--	Biological Process: fatty acid beta-oxidation (GO:0006635);; Biological Process: photoperiodism, flowering (GO:0048573);;	--	--	--	DNA repair REX1-B	--	PREDICTED: uncharacterized protein LOC100255669 [Vitis vinifera]
Unigene045922	--	--	--	--	--	--	Plant protein of unknown function	Putative UPF0481 protein At3g02645 OS=Arabidopsis thaliana OX=3702 GN=At3g02645 PE=3 SV=1	PREDICTED: UPF0481 protein At3g47200-like [Vitis vinifera]
Unigene033907	[MG]	--	Biological Process: MAPK cascade (GO:0000165);; Molecular Function: RNA binding (GO:0003723);; Molecular Function: protein binding (GO:0005515);; Cellular Component: vacuole (GO:0005773);; Cellular Component: peroxisome (GO:0005777);; Cellular Component: Golgi apparatus (GO:0005794);; Cellular Component: ribosome (GO:0005840);; Biological Process: monosaccharide metabolic process (GO:0005996);; B…	--	--	--	--	Chloroplast stem-loop binding protein of 41 kDa b, chloroplastic OS=Arabidopsis thaliana OX=3702 GN=CSP41B PE=1 SV=1	hypothetical protein OsI_38123 [Oryza sativa Indica Group]
Unigene027416	--	--	--	--	--	--	--	--	PREDICTED: uncharacterized protein LOC104594228 [Nelumbo nucifera]
Unigene024885	--	--	--	K04646|2e-28|sbi:SORBI_05g000450|CLTC;CLTC|hypothetical protein; K04646 clathrin, heavy polypeptide	[U]	Intracellular trafficking, secretion, and vesicular transport	--	Clathrin heavy chain 2 OS=Oryza sativa subsp. japonica OX=39947 GN=Os12g0104800 PE=3 SV=1	PREDICTED: clathrin heavy chain 1-like [Musa acuminata subsp. malaccensis]
Unigene027529	--	--	--	--	--	--	--	BTB/POZ domain-containing protein At5g60050 OS=Arabidopsis thaliana OX=3702 GN=At5g60050 PE=2 SV=1	PREDICTED: BTB/POZ domain-containing protein At5g60050 [Vitis vinifera]
Unigene001657	[IQR]	--	Biological Process: metabolic process (GO:0008152);;	K13237|1e-75|vvi:100257583|DECR2;EC:1.3.1.34|hypothetical protein LOC100257583; K13237 peroxisomal 2,4-dienoyl-CoA reductase [EC:1.3.1.34]	[R]	General function prediction only	short chain dehydrogenase;; Enoyl-(Acyl carrier protein) reductase	Peroxisomal 2,4-dienoyl-CoA reductase OS=Arabidopsis thaliana OX=3702 GN=At3g12800 PE=2 SV=1	PREDICTED: peroxisomal 2,4-dienoyl-CoA reductase-like [Elaeis guineensis]
Unigene042542	--	--	--	--	--	--	--	--	predicted protein [Leptosphaeria maculans JN3]
Unigene039604	[R]	General function prediction only	--	--	[AJ]	--	RNA recognition motif. (a.k.a. RRM, RBD, or RNP domain)	Polyadenylate-binding protein 2 OS=Arabidopsis thaliana OX=3702 GN=PAB2 PE=1 SV=1	polyadenylate-binding family protein [Populus trichocarpa]
Unigene014194	--	--	Biological Process: transport (GO:0006810);; Biological Process: biological_process (GO:0044699);;	K13754|8e-22|vvi:100246655|--|hypothetical protein LOC100246655; K13754 solute carrier family 24 (sodium/potassium/calcium exchanger), member 6	[P]	Inorganic ion transport and metabolism	--	Cation/calcium exchanger 2 OS=Arabidopsis thaliana OX=3702 GN=CCX2 PE=3 SV=1	unnamed protein product [Vitis vinifera]
Unigene021990	--	--	Cellular Component: cytoplasm (GO:0005737);; Biological Process: protein transport (GO:0015031);; Biological Process: primary metabolic process (GO:0044238);; Biological Process: cellular macromolecule metabolic process (GO:0044260);; Biological Process: metabolic process (GO:0044710);; Biological Process: cellular process (GO:0044763);;	--	[U]	Intracellular trafficking, secretion, and vesicular transport	--	Importin subunit alpha-3 OS=Arabidopsis thaliana OX=3702 GN=IMPA3 PE=1 SV=2	hypothetical protein CARUB_v10013416mg [Capsella rubella]
Unigene050078	--	--	--	--	--	--	--	--	hypothetical protein MTR_3g087790 [Medicago truncatula]
Unigene034485	--	--	--	--	--	--	--	--	PREDICTED: disease resistance protein At4g27190-like [Nelumbo nucifera]
Unigene030055	--	--	Biological Process: phosphatidylinositol biosynthetic process (GO:0006661);; Biological Process: response to brassinosteroid (GO:0009741);; Molecular Function: lyase activity (GO:0016829);;	--	--	--	--	--	Lactoylglutathione lyase [Gossypium arboreum]
Unigene009583	--	--	Cellular Component: nucleus (GO:0005634);;	--	--	--	Hypothetical protein (DUF2410)	Nucleolin 1 OS=Oryza sativa subsp. japonica OX=39947 GN=Os08g0192900 PE=2 SV=1	hypothetical protein SNOG_14543 [Phaeosphaeria nodorum SN15]
Unigene006342	--	--	Biological Process: response to light stimulus (GO:0009416);; Cellular Component: chloroplast thylakoid membrane (GO:0009535);; Cellular Component: chloroplast stroma (GO:0009570);; Cellular Component: chromoplast stroma (GO:0009575);; Biological Process: response to wounding (GO:0009611);; Cellular Component: chloroplast envelope (GO:0009941);; Biological Process: myo-inositol hexakisphosphate b…	--	--	--	--	Protein MET1, chloroplastic OS=Arabidopsis thaliana OX=3702 GN=MET1 PE=1 SV=1	PREDICTED: uncharacterized protein LOC104611152 [Nelumbo nucifera]
Unigene011191	--	--	--	K09835|1e-09|ath:AT1G06820|crtISO, crtH;EC:5.2.1.13|CRTISO; CRTISO (CAROTENOID ISOMERASE); carotenoid isomerase; K09835 carotenoid isomerase [EC:5.-.-.-]	[H]	Coenzyme transport and metabolism	--	Prolycopene isomerase, chloroplastic OS=Arabidopsis thaliana OX=3702 GN=CRTISO PE=1 SV=2	PREDICTED: prolycopene isomerase, chloroplastic-like [Camelina sativa]
Unigene023241	--	--	--	--	--	--	--	--	unknown [Medicago truncatula]
Unigene041972	[M]	Cell wall/membrane/envelope biogenesis	--	K14325|9e-14|osa:4325394|RNPS1;RNPS1|Os01g0959000; K14325 RNA-binding protein with serine-rich domain 1	[A]	RNA processing and modification	cwf21 domain	Peptidyl-prolyl cis-trans isomerase CYP95 OS=Arabidopsis thaliana OX=3702 GN=CYP95 PE=1 SV=2	Cwf21 domain protein [Rhizoctonia solani AG-3 Rhs1AP]
Unigene049247	[E]	Amino acid transport and metabolism	Molecular Function: transferase activity (GO:0016740);; Biological Process: carboxylic acid metabolic process (GO:0019752);;	K01649|5e-38|ath:AT1G74040|leuA, IMS;EC:2.3.3.13|IMS1; IMS1 (2-ISOPROPYLMALATE SYNTHASE 1); 2-isopropylmalate synthase (EC:2.3.3.13); K01649 2-isopropylmalate synthase [EC:2.3.3.13]	[E]	Amino acid transport and metabolism	--	2-isopropylmalate synthase 2, chloroplastic OS=Arabidopsis thaliana OX=3702 GN=IPMS2 PE=1 SV=1	hypothetical protein ARALYDRAFT_476544 [Arabidopsis lyrata subsp. lyrata]
Unigene034233	--	--	--	--	--	--	--	--	PREDICTED: uncharacterized protein LOC104214661 [Nicotiana sylvestris]
Unigene044886	--	--	--	--	--	--	--	--	PREDICTED: uncharacterized protein LOC105122637 [Populus euphratica]
Unigene014280	--	--	--	--	[R]	General function prediction only	--	--	hypothetical protein VITISV_011546 [Vitis vinifera]
Unigene014528	--	--	Molecular Function: metal ion binding (GO:0046872);;	--	[R]	General function prediction only	C2 domain;; Putative GTPase activating protein for Arf	ADP-ribosylation factor GTPase-activating protein AGD12 OS=Arabidopsis thaliana OX=3702 GN=AGD12 PE=1 SV=1	PREDICTED: ADP-ribosylation factor GTPase-activating protein AGD12-like [Nicotiana sylvestris]
Unigene042039	--	--	Molecular Function: structural constituent of ribosome (GO:0003735);; Cellular Component: ribosome (GO:0005840);; Biological Process: translation (GO:0006412);;	K02891|3e-48|pop:POPTR_552449|RP-L22e, RPL22;RP-L22e, RPL22|hypothetical protein; K02891 large subunit ribosomal protein L22e	[J]	Translation, ribosomal structure and biogenesis	Ribosomal L22e protein family	60S ribosomal protein L22-3 OS=Arabidopsis thaliana OX=3702 GN=RPL22C PE=2 SV=1	PREDICTED: 60S ribosomal protein L22-2-like [Malus domestica]
Unigene033169	--	--	--	--	[O]	Posttranslational modification, protein turnover, chaperones	--	--	PREDICTED: RING finger protein 10 isoform X1 [Jatropha curcas]
Unigene024875	--	--	--	--	--	--	--	Histone-lysine N-methyltransferase ASHH2 OS=Arabidopsis thaliana OX=3702 GN=ASHH2 PE=1 SV=1	PREDICTED: histone-lysine N-methyltransferase ASHH2-like isoform X2 [Nelumbo nucifera]
Unigene029303	--	--	Biological Process: cellular macromolecule biosynthetic process (GO:0034645);; Biological Process: cellular process (GO:0044763);; Biological Process: nucleic acid metabolic process (GO:0090304);;	--	--	--	--	--	PREDICTED: uncharacterized protein LOC104601361 [Nelumbo nucifera]
Unigene036885	[O]	Posttranslational modification, protein turnover, chaperones	Biological Process: protein peptidyl-prolyl isomerization (GO:0000413);; Molecular Function: peptidyl-prolyl cis-trans isomerase activity (GO:0003755);; Biological Process: protein folding (GO:0006457);;	--	[O]	Posttranslational modification, protein turnover, chaperones	Cyclophilin type peptidyl-prolyl cis-trans isomerase/CLD;; Cyclophilin type peptidyl-prolyl cis-trans isomerase/CLD	Peptidyl-prolyl cis-trans isomerase OS=Brassica napus OX=3708 GN=CYP PE=2 SV=2	predicted protein [Physcomitrella patens]
Unigene007748	--	--	Molecular Function: catalytic activity (GO:0003824);;	K14270|1e-81|pop:POPTR_253584|--|hypothetical protein; K14270 aminotransferase	[T]	Signal transduction mechanisms	--	Probable aminotransferase ACS10 OS=Arabidopsis thaliana OX=3702 GN=ACS10 PE=1 SV=1	1-amino-cyclopropane-1-carboxylate synthase 12 isoform 1 [Theobroma cacao]
Unigene046648	--	--	--	--	--	--	--	--	PREDICTED: uncharacterized protein LOC102629880 [Citrus sinensis]
Unigene016721	--	--	--	--	[Y]	Nuclear structure	--	Plant UBX domain-containing protein 4 OS=Arabidopsis thaliana OX=3702 GN=PUX4 PE=1 SV=1	unknown [Medicago truncatula]
Unigene000281	--	--	Cellular Component: mitochondrion (GO:0005739);; Biological Process: cellular aromatic compound metabolic process (GO:0006725);; Molecular Function: 2-dehydro-3-deoxyglucarate aldolase activity (GO:0008672);; Cellular Component: chloroplast (GO:0009507);;	--	--	--	HpcH/HpaI aldolase/citrate lyase family	--	hypothetical protein PRUPE_ppa007730mg [Prunus persica]
Unigene046224	--	--	Biological Process: metabolic process (GO:0008152);;	K00703|1e-26|vvi:100250417|glgA;EC:2.4.1.21|hypothetical protein LOC100250417; K00703 starch synthase [EC:2.4.1.21]	--	--	--	Soluble starch synthase 1, chloroplastic/amyloplastic OS=Oryza sativa subsp. japonica OX=39947 GN=Os06g0160700 PE=1 SV=1	PREDICTED: starch synthase 1, chloroplastic/amyloplastic-like [Citrus sinensis]
Unigene030390	--	--	--	K11252|1e-06|ath:AT1G07790|H2B;H2B|HTB1; HTB1; DNA binding; K11252 histone H2B	[B]	Chromatin structure and dynamics	--	Histone H2B.1 OS=Arabidopsis thaliana OX=3702 GN=At1g07790 PE=1 SV=3	--
Unigene043821	--	--	--	K01674|5e-06|rcu:RCOM_0544250|cah;EC:4.2.1.1|carbonic anhydrase, putative (EC:4.2.1.1); K01674 carbonic anhydrase [EC:4.2.1.1]	--	--	--	--	--
Unigene010259	--	--	Cellular Component: plasmodesma (GO:0009506);;	--	--	--	--	--	PREDICTED: uncharacterized protein LOC100267143 [Vitis vinifera]
Unigene049024	--	--	--	K01528|8e-31|vvi:100255051|DNM;EC:3.6.5.5|hypothetical protein LOC100255051	[UR]	--	--	Dynamin-2A OS=Arabidopsis thaliana OX=3702 GN=DRP2A PE=1 SV=2	PREDICTED: dynamin-2A-like [Nelumbo nucifera]
Unigene029453	--	--	--	--	--	--	--	--	hypothetical protein PRUPE_ppa020050mg [Prunus persica]
Unigene049986	--	--	--	K10775|5e-44|vvi:100245997|PAL;EC:4.3.1.24|hypothetical protein LOC100245997; K10775 phenylalanine ammonia-lyase [EC:4.3.1.24]	[Q]	Secondary metabolites biosynthesis, transport and catabolism	--	Phenylalanine ammonia-lyase 1 OS=Glycine max OX=3847 GN=PAL1 PE=3 SV=1	phenylalanine ammonia-lyase [Epimedium sagittatum]
Unigene037424	--	--	--	--	--	--	--	F-box protein SKIP23 OS=Arabidopsis thaliana OX=3702 GN=SKIP23 PE=1 SV=1	PREDICTED: F-box protein SKIP23-like [Nelumbo nucifera]
Unigene043963	--	--	--	--	--	--	--	--	PREDICTED: mediator of RNA polymerase II transcription subunit 15 [Nicotiana tomentosiformis]
Unigene019014	[F]	Nucleotide transport and metabolism	Molecular Function: CTP synthase activity (GO:0003883);; Molecular Function: ATP binding (GO:0005524);; Biological Process: glutamine metabolic process (GO:0006541);; Biological Process: 'de novo' CTP biosynthetic process (GO:0044210);;	K01937|2e-97|vvi:100248481|pyrG, CTPS;EC:6.3.4.2|hypothetical protein LOC100248481; K01937 CTP synthase [EC:6.3.4.2]	[F]	Nucleotide transport and metabolism	Glutamine amidotransferase class-I;; Glutamine amidotransferase class-I;; CTP synthase N-terminus	--	PREDICTED: CTP synthase-like [Glycine max]
Unigene038756	--	--	Cellular Component: nucleus (GO:0005634);; Biological Process: nucleocytoplasmic transport (GO:0006913);; Biological Process: organelle organization (GO:0006996);; Biological Process: gene expression (GO:0010467);; Cellular Component: membrane (GO:0016020);; Biological Process: regulation of metabolic process (GO:0019222);; Biological Process: primary metabolic process (GO:0044238);; Biological P…	K14319|1e-113|vvi:100244330|RANGAP1;RANGAP1|hypothetical protein LOC100244330; K14319 Ran GTPase-activating protein 1	[AYT]	--	WPP domain;; WPP domain	RAN GTPase-activating protein 2 OS=Arabidopsis thaliana OX=3702 GN=RANGAP2 PE=1 SV=2	PREDICTED: RAN GTPase-activating protein 1 [Vitis vinifera]
Unigene043278	--	--	--	K08235|3e-24|pop:POPTR_718004|--|hypothetical protein; K08235 xyloglucan:xyloglucosyl transferase [EC:2.4.1.207]	--	--	--	Probable xyloglucan endotransglucosylase/hydrolase protein 7 OS=Arabidopsis thaliana OX=3702 GN=XTH7 PE=2 SV=2	hypothetical protein PHAVU_002G008400g [Phaseolus vulgaris]
Unigene008273	--	--	--	--	[P]	Inorganic ion transport and metabolism	--	Sulfite reductase [ferredoxin], chloroplastic OS=Pisum sativum OX=3888 GN=SIR PE=1 SV=2	PREDICTED: sulfite reductase [ferredoxin], chloroplastic-like [Nelumbo nucifera]
Unigene012605	[K]	Transcription	--	K12625|3e-19|rcu:RCOM_0151030|LSM6;LSM6|small nuclear ribonucleoprotein f, putative; K12625 U6 snRNA-associated Sm-like protein LSm6	[A]	RNA processing and modification	--	Sm-like protein LSM36B OS=Arabidopsis thaliana OX=3702 GN=LSM6B PE=1 SV=1	small nuclear ribonucleoprotein f, putative [Ricinus communis]
Unigene020032	--	--	--	--	--	--	Thaumatin family	Thaumatin-like protein OS=Arabidopsis thaliana OX=3702 GN=At1g18250 PE=2 SV=2	PREDICTED: thaumatin-like protein isoform X2 [Nelumbo nucifera]
Unigene005186	[S]	Function unknown	Molecular Function: transferase activity (GO:0016740);;	--	--	--	--	Probable LRR receptor-like serine/threonine-protein kinase At1g07650 OS=Arabidopsis thaliana OX=3702 GN=At1g07650 PE=1 SV=1	unnamed protein product [Vitis vinifera]
Unigene018556	--	--	--	K01728|1e-105|vvi:100251082|pel;EC:4.2.2.2|hypothetical protein LOC100251082; K01728 pectate lyase [EC:4.2.2.2]	--	--	--	Probable pectate lyase 10 OS=Arabidopsis thaliana OX=3702 GN=At3g24670 PE=2 SV=2	PREDICTED: probable pectate lyase 8 [Jatropha curcas]
Unigene013093	--	--	--	--	--	--	--	--	hypothetical protein VITISV_038568 [Vitis vinifera]
Unigene045752	[S]	Function unknown	--	--	[S]	Function unknown	--	--	PREDICTED: ESF1 homolog [Solanum tuberosum]
Unigene043506	--	--	--	K10999|7e-40|zma:541802|--|CesA-1; cellulose synthase-1; K10999 cellulose synthase A [EC:2.4.1.12]	--	--	--	Probable cellulose synthase A catalytic subunit 1 [UDP-forming] OS=Oryza sativa subsp. japonica OX=39947 GN=CESA1 PE=2 SV=1	cellulose synthase1 [Zea mays]
Unigene046344	--	--	Molecular Function: binding (GO:0005488);; Biological Process: flower development (GO:0009908);; Biological Process: determination of dorsal/ventral asymmetry (GO:0048262);;	--	[O]	Posttranslational modification, protein turnover, chaperones	Myb-like DNA-binding domain;; Myb-like DNA-binding domain	Transcription factor DIVARICATA OS=Antirrhinum majus OX=4151 GN=DIVARICATA PE=2 SV=1	DIV1A protein [Theobroma cacao]
Unigene002898	--	--	--	--	--	--	GDSL/SGNH-like Acyl-Esterase family found in Pmr5 and Cas1p;; GDSL/SGNH-like Acyl-Esterase family found in Pmr5 and Cas1p	Protein trichome birefringence-like 19 OS=Arabidopsis thaliana OX=3702 GN=TBL19 PE=3 SV=1	hypothetical protein CICLE_v10011721mg [Citrus clementina]
Unigene034481	--	--	Cellular Component: nucleosome (GO:0000786);; Molecular Function: DNA binding (GO:0003677);; Biological Process: nucleosome assembly (GO:0006334);;	--	--	--	--	Protein Ycf2 OS=Oenothera parviflora OX=482429 GN=ycf2-A PE=3 SV=1	hypothetical protein PITC_029160 [Penicillium italicum]
Unigene042327	[C]	Energy production and conversion	Cellular Component: cell part (GO:0044464);;	K05579|3e-21|osa:3131489|ndhH;EC:1.6.5.3|ndhH, OrsajCp094; NADH dehydrogenase 49 kDa subunit; K05579 NADH dehydrogenase I subunit 7 [EC:1.6.5.3]	[C]	Energy production and conversion	--	NAD(P)H-quinone oxidoreductase subunit H, chloroplastic OS=Acorus calamus OX=4465 GN=ndhH PE=3 SV=2	NADH dehydrogenase 49KDa subunit [Acorus calamus]
Unigene039469	--	--	--	--	--	--	--	--	hypothetical protein CICLE_v10023076mg [Citrus clementina]
Unigene045920	--	--	Molecular Function: binding (GO:0005488);; Biological Process: cellular process (GO:0009987);; Molecular Function: kinase activity (GO:0016301);;	--	--	--	Domain of unknown function (DUF3403)	Receptor-like serine/threonine-protein kinase SD1-8 OS=Arabidopsis thaliana OX=3702 GN=SD18 PE=1 SV=1	hypothetical protein JCGZ_00732 [Jatropha curcas]
Unigene040523	--	--	--	--	--	--	--	--	PREDICTED: uncharacterized protein LOC104599318 isoform X5 [Nelumbo nucifera]
Unigene013532	[J]	Translation, ribosomal structure and biogenesis	Molecular Function: structural constituent of ribosome (GO:0003735);; Cellular Component: ribosome (GO:0005840);; Biological Process: translation (GO:0006412);;	K02930|1e-97|ppp:PHYPADRAFT_66462|RP-L4e, RPL4;RP-L4e, RPL4|hypothetical protein; K02930 large subunit ribosomal protein L4e	[A]	RNA processing and modification	Ribosomal protein L4/L1 family	60S ribosomal protein L4-1 OS=Arabidopsis thaliana OX=3702 GN=RPL4A PE=1 SV=1	hypothetical protein SETTUDRAFT_167160 [Setosphaeria turcica Et28A]
Unigene031400	[MG]	--	Biological Process: nucleobase-containing compound metabolic process (GO:0006139);; Biological Process: defense response (GO:0006952);; Cellular Component: plastid (GO:0009536);; Biological Process: plastid organization (GO:0009657);; Biological Process: regulation of metabolic process (GO:0019222);; Biological Process: cellular biosynthetic process (GO:0044249);; Biological Process: cellular mac…	--	--	--	--	Chloroplast stem-loop binding protein of 41 kDa b, chloroplastic OS=Arabidopsis thaliana OX=3702 GN=CSP41B PE=1 SV=1	Chloroplast RNA binding [Theobroma cacao]
Unigene005968	--	--	--	--	[O]	Posttranslational modification, protein turnover, chaperones	--	Heat shock 70 kDa protein 16 OS=Arabidopsis thaliana OX=3702 GN=HSP70-16 PE=2 SV=1	PREDICTED: heat shock 70 kDa protein 16 [Nicotiana tomentosiformis]
Unigene024051	[GEPR]	--	Molecular Function: transporter activity (GO:0005215);;	--	[R]	General function prediction only	--	D-xylose-proton symporter-like 1 OS=Arabidopsis thaliana OX=3702 GN=At3g03090 PE=2 SV=1	hypothetical protein MIMGU_mgv1a003885mg [Erythranthe guttata]
Unigene031818	--	--	--	--	--	--	--	NAD(P)H-quinone oxidoreductase subunit U, chloroplastic OS=Arabidopsis thaliana OX=3702 GN=ndhU PE=1 SV=1	PREDICTED: uncharacterized protein LOC104600594 [Nelumbo nucifera]
Unigene015159	--	--	--	--	--	--	--	Factor of DNA methylation 2 OS=Arabidopsis thaliana OX=3702 GN=FDM2 PE=1 SV=1	PREDICTED: CAP-Gly domain-containing linker protein 1-like [Eucalyptus grandis]
Unigene013407	--	--	--	--	--	--	--	--	PREDICTED: uncharacterized protein LOC104602839 [Nelumbo nucifera]
Unigene016849	--	--	Molecular Function: zinc ion binding (GO:0008270);;	K10601|1e-14|rcu:RCOM_1324630|SYVN1, HRD1;EC:2.3.2.27|protein binding protein, putative; K10601 E3 ubiquitin-protein ligase synoviolin [EC:6.3.2.19]	[O]	Posttranslational modification, protein turnover, chaperones	--	ERAD-associated E3 ubiquitin-protein ligase HRD1A OS=Arabidopsis thaliana OX=3702 GN=HRD1A PE=2 SV=1	unnamed protein product [Coffea canephora]
Unigene002185	[L]	Replication, recombination and repair	Biological Process: gene expression (GO:0010467);; Biological Process: cellular macromolecule metabolic process (GO:0044260);; Biological Process: nucleic acid metabolic process (GO:0090304);;	K00558|1e-167|vvi:100252100|DNMT1, dcm;EC:2.1.1.37|hypothetical protein LOC100252100; K00558 DNA (cytosine-5-)-methyltransferase [EC:2.1.1.37]	--	--	Chromo (CHRromatin Organisation MOdifier) domain;; C-5 cytosine-specific DNA methylase	DNA (cytosine-5)-methyltransferase CMT3 OS=Oryza sativa subsp. japonica OX=39947 GN=CMT3 PE=2 SV=1	PREDICTED: putative DNA (cytosine-5)-methyltransferase CMT1 [Vitis vinifera]
Unigene035913	--	--	--	--	--	--	Protein of unknown function (DUF679)	Protein DMP4 OS=Arabidopsis thaliana OX=3702 GN=DMP4 PE=2 SV=1	PREDICTED: uncharacterized protein LOC105127982 [Populus euphratica]
Unigene020191	--	--	--	--	[R]	General function prediction only	--	Putative ribonuclease H protein At1g65750 OS=Arabidopsis thaliana OX=3702 GN=At1g65750 PE=3 SV=1	hypothetical protein VITISV_023635 [Vitis vinifera]
Unigene016003	--	--	--	K12611|5e-44|vvi:100262105|DCP1B;EC:3.-.-.-|hypothetical protein LOC100262105; K12611 mRNA-decapping enzyme 1B [EC:3.-.-.-]	[KA]	--	--	mRNA-decapping enzyme-like protein OS=Arabidopsis thaliana OX=3702 GN=At1g08370 PE=1 SV=2	PREDICTED: mRNA-decapping enzyme-like protein [Jatropha curcas]
[truncated: 36,729 more rows]
