# Supplementary material for: Transcriptome sequencing and screening of genes related to the MADS-box gene family in Clematis courtoisii
Source: PLoS One. 2024 Feb 5;19(2):e0294426. doi: 10.1371/journal.pone.0294426 (PMC10843124; doi:10.1371/journal.pone.0294426)
Supplement: S1 Data — (ZIP) [file pone.0294426.s001.zip › Basic_data/Unigene_Anno/Unigenes.fasta.Cog_class.txt]

#Gene name	Portein name in COG	E_value	Identity	Score	Organism	COG id	COG class defination	Function code	Functional categories	Function class defination
Unigene009901	ECU03g1170	8e-06	24/72(33.33)	50.1	Ecu	COG5576	Homeodomain-containing transcription factor	[K]	INFORMATION STORAGE AND PROCESSING	Transcription
Unigene009902	VC0178	1e-12	25/88(28.41)	51.6	Vch	COG3621	Patatin	[R]	POORLY CHARACTERIZED	General function prediction only
Unigene009910	SPAC3A12.14	2e-48	81/142(57.04)	159	Spo	COG5126	Ca2+-binding protein (EF-Hand superfamily)	[TZDR]	--	--
Unigene009916	YDL185w_1	1e-29	72/166(43.37)	120	Sce	COG1155	Archaeal/vacuolar-type H+-ATPase subunit A	[C]	METABOLISM	Energy production and conversion
Unigene009919	SPBC1198.09	7e-43	73/155(47.10)	145	Spo	COG5078	Ubiquitin-protein ligase	[O]	CELLULAR PROCESSES AND SIGNALING	Posttranslational modification, protein turnover, chaperones
Unigene009921	SPAC4G8.04	2e-21	47/162(29.01)	84.3	Spo	COG5210	GTPase-activating protein	[R]	POORLY CHARACTERIZED	General function prediction only
Unigene009922	BMEI1608	7e-34	60/160(37.50)	86.7	Bme	COG0596	Predicted hydrolases or acyltransferases (alpha/beta hydrolase superfamily)	[R]	POORLY CHARACTERIZED	General function prediction only
Unigene009923	RSp0487	3e-09	43/121(35.54)	61.6	Rso	COG0624	Acetylornithine deacetylase/Succinyl-diaminopimelate desuccinylase and related deacylases	[E]	METABOLISM	Amino acid transport and metabolism
Unigene009927	SPBC1861.08c	2e-47	95/243(39.09)	165	Spo	COG4886	Leucine-rich repeat (LRR) protein	[S]	POORLY CHARACTERIZED	Function unknown
Unigene009929	sll0144	6e-62	96/154(62.34)	164	Syn	COG0528	Uridylate kinase	[F]	METABOLISM	Nucleotide transport and metabolism
Unigene009930	SPBC1198.05	1e-39	60/126(47.62)	127	Spo	COG0194	Guanylate kinase	[F]	METABOLISM	Nucleotide transport and metabolism
Unigene009932	mll1975	1e-29	102/342(29.82)	119	Mlo	COG0451	Nucleoside-diphosphate-sugar epimerases	[MG]	--	--
Unigene009940	slr1842	3e-87	102/189(53.97)	220	Syn	COG0031	Cysteine synthase	[E]	METABOLISM	Amino acid transport and metabolism
Unigene009945	SPAC22F8.06	3e-15	39/102(38.24)	60.1	Spo	COG0638	20S proteasome, alpha and beta subunits	[O]	CELLULAR PROCESSES AND SIGNALING	Posttranslational modification, protein turnover, chaperones
Unigene009955	SPBC16G5.05c	2e-17	52/135(38.52)	84.3	Spo	COG5066	VAMP-associated protein involved in inositol metabolism	[U]	CELLULAR PROCESSES AND SIGNALING	Intracellular trafficking, secretion, and vesicular transport
Unigene009959	SPCC965.07c	9e-31	44/84(52.38)	86.3	Spo	COG0625	Glutathione S-transferase	[O]	CELLULAR PROCESSES AND SIGNALING	Posttranslational modification, protein turnover, chaperones
Unigene009960	YHR072w	1e-06	28/57(49.12)	52.8	Sce	COG1657	Squalene cyclase	[I]	METABOLISM	Lipid transport and metabolism
Unigene009964	YGL184c	2e-78	70/124(56.45)	137	Sce	COG0626	Cystathionine beta-lyases/cystathionine gamma-synthases	[E]	METABOLISM	Amino acid transport and metabolism
Unigene009966	XF2619	3e-82	106/185(57.30)	193	Xfa	COG0397	Uncharacterized conserved protein	[S]	POORLY CHARACTERIZED	Function unknown
Unigene009968	SPAC4D7.12c	4e-21	62/179(34.64)	92.0	Spo	COG1100	GTPase SAR1 and related small G proteins	[R]	POORLY CHARACTERIZED	General function prediction only
Unigene009971	YIL018w	3e-73	128/242(52.89)	225	Sce	COG0090	Ribosomal protein L2	[J]	INFORMATION STORAGE AND PROCESSING	Translation, ribosomal structure and biogenesis
Unigene009973	XF0913	1e-24	27/40(67.50)	61.2	Xfa	COG1028	Dehydrogenases with different specificities (related to short-chain alcohol dehydrogenases)	[IQR]	--	--
Unigene009974	SPAC9.03c	6e-61	186/698(26.65)	197	Spo	COG1204	Superfamily II helicase	[R]	POORLY CHARACTERIZED	General function prediction only
Unigene009984	slr0440	2e-22	54/183(29.51)	89.0	Syn	COG0596	Predicted hydrolases or acyltransferases (alpha/beta hydrolase superfamily)	[R]	POORLY CHARACTERIZED	General function prediction only
Unigene009992	SPAC2H10.02c	1e-20	59/184(32.07)	90.5	Spo	COG0265	Trypsin-like serine proteases, typically periplasmic, contain C-terminal PDZ domain	[O]	CELLULAR PROCESSES AND SIGNALING	Posttranslational modification, protein turnover, chaperones
Unigene010001	YGR020c	7e-15	23/28(82.14)	52.8	Sce	COG1436	Archaeal/vacuolar-type H+-ATPase subunit F	[C]	METABOLISM	Energy production and conversion
Unigene010010	SPBC1815.01	1e-113	108/207(52.17)	211	Spo	COG0148	Enolase	[G]	METABOLISM	Carbohydrate transport and metabolism
Unigene010013	SPAC869.04	4e-23	94/282(33.33)	103	Spo	COG2421	Predicted acetamidase/formamidase	[C]	METABOLISM	Energy production and conversion
Unigene010014	YGR232w	1e-19	44/110(40.00)	77.4	Sce	COG0666	FOG: Ankyrin repeat	[R]	POORLY CHARACTERIZED	General function prediction only
Unigene010015	AGc2202	1e-62	101/309(32.69)	138	Atu	COG2217	Cation transport ATPase	[P]	METABOLISM	Inorganic ion transport and metabolism
Unigene010021	SPCC320.01c	2e-71	131/256(51.17)	230	Spo	COG0502	Biotin synthase and related enzymes	[H]	METABOLISM	Coenzyme transport and metabolism
Unigene010024	alr0296	5e-12	33/107(30.84)	67.4	Nos	COG4241	Predicted membrane protein	[S]	POORLY CHARACTERIZED	Function unknown
Unigene010034	sll0502	5e-22	106/366(28.96)	73.2	Syn	COG0018	Arginyl-tRNA synthetase	[J]	INFORMATION STORAGE AND PROCESSING	Translation, ribosomal structure and biogenesis
Unigene010038	Cgl2127_1	3e-08	34/104(32.69)	46.6	Cgl	COG0515	Serine/threonine protein kinase	[RTKL]	--	--
Unigene010056	SPAC57A10.05c	6e-07	31/85(36.47)	53.1	Spo	COG2319	FOG: WD40 repeat	[R]	POORLY CHARACTERIZED	General function prediction only
Unigene010060	SPBC216.07c	4e-23	162/517(31.33)	108	Spo	COG5032	Phosphatidylinositol kinase and protein kinases of the PI-3 kinase family	[TDBLU]	--	--
Unigene010064	all4607_2	3e-93	165/377(43.77)	262	Nos	COG1003	Glycine cleavage system protein P (pyridoxal-binding), C-terminal domain	[E]	METABOLISM	Amino acid transport and metabolism
Unigene010067	SPCC1827.02c	1e-69	107/179(59.78)	223	Spo	COG0615	Cytidylyltransferase	[MI]	--	--
Unigene010074	SPAC227.12	8e-75	89/188(47.34)	186	Spo	COG2319	FOG: WD40 repeat	[R]	POORLY CHARACTERIZED	General function prediction only
Unigene010076	SPAC15A10.08	2e-95	158/346(45.66)	283	Spo	COG5069	Ca2+-binding actin-bundling protein fimbrin/plastin (EF-Hand superfamily)	[Z]	CELLULAR PROCESSES AND SIGNALING	Cytoskeleton
Unigene010086	AGc3571	4e-08	37/75(49.33)	53.5	Atu	COG0222	Ribosomal protein L7/L12	[J]	INFORMATION STORAGE AND PROCESSING	Translation, ribosomal structure and biogenesis
Unigene010092	all0258	6e-15	38/104(36.54)	51.6	Nos	COG3794	Plastocyanin	[C]	METABOLISM	Energy production and conversion
Unigene010094	SPAC18G6.03	4e-22	58/117(49.57)	95.5	Spo	COG1100	GTPase SAR1 and related small G proteins	[R]	POORLY CHARACTERIZED	General function prediction only
Unigene010095	PAE0583	2e-12	66/217(30.41)	69.7	Pya	COG0113	Delta-aminolevulinic acid dehydratase	[H]	METABOLISM	Coenzyme transport and metabolism
Unigene010096	TVN0807	3e-09	74/337(21.96)	63.2	Tvo	COG1196	Chromosome segregation ATPases	[D]	CELLULAR PROCESSES AND SIGNALING	Cell cycle control, cell division, chromosome partitioning
Unigene010111	YGR244c	6e-83	157/382(41.10)	264	Sce	COG0045	Succinyl-CoA synthetase, beta subunit	[C]	METABOLISM	Energy production and conversion
Unigene010122	SPBC16A3.09c	1e-17	51/135(37.78)	87.0	Spo	COG5140	Ubiquitin fusion-degradation protein	[O]	CELLULAR PROCESSES AND SIGNALING	Posttranslational modification, protein turnover, chaperones
Unigene010125	slr1643	1e-124	173/295(58.64)	368	Syn	COG0369	Sulfite reductase, alpha subunit (flavoprotein)	[P]	METABOLISM	Inorganic ion transport and metabolism
Unigene010133	SPBC1861.09	3e-29	82/239(34.31)	103	Spo	COG0515	Serine/threonine protein kinase	[RTKL]	--	--
Unigene010140	Rv2861c	4e-56	75/137(54.74)	156	Mtu	COG0024	Methionine aminopeptidase	[J]	INFORMATION STORAGE AND PROCESSING	Translation, ribosomal structure and biogenesis
Unigene010143	SPAC222.12c	6e-62	200/505(39.60)	214	Spo	COG0055	F0F1-type ATP synthase, beta subunit	[C]	METABOLISM	Energy production and conversion
Unigene010144	SPCC18.16c	1e-06	31/92(33.70)	50.8	Spo	COG0196	FAD synthase	[H]	METABOLISM	Coenzyme transport and metabolism
Unigene010146	AGl3361	9e-32	78/234(33.33)	115	Atu	COG5434	Endopolygalacturonase	[M]	CELLULAR PROCESSES AND SIGNALING	Cell wall/membrane/envelope biogenesis
Unigene010155	YER133w	3e-74	121/214(56.54)	238	Sce	COG0639	Diadenosine tetraphosphatase and related serine/threonine protein phosphatases	[T]	CELLULAR PROCESSES AND SIGNALING	Signal transduction mechanisms
Unigene010156	YPO1502	9e-24	76/183(41.53)	104	Ype	COG1062	Zn-dependent alcohol dehydrogenases, class III	[C]	METABOLISM	Energy production and conversion
Unigene010158	BS_yloP_1	3e-12	37/92(40.22)	70.1	Bsu	COG0515	Serine/threonine protein kinase	[RTKL]	--	--
Unigene010162	SPBC1347.13c	6e-10	17/35(48.57)	41.2	Spo	COG0566	rRNA methylases	[J]	INFORMATION STORAGE AND PROCESSING	Translation, ribosomal structure and biogenesis
Unigene010164	alr0128	2e-24	85/206(41.26)	107	Nos	COG0644	Dehydrogenases (flavoproteins)	[C]	METABOLISM	Energy production and conversion
Unigene010165	all3642	2e-37	95/209(45.45)	151	Nos	COG0465	ATP-dependent Zn proteases	[O]	CELLULAR PROCESSES AND SIGNALING	Posttranslational modification, protein turnover, chaperones
Unigene010174	SPBC4F6.18c	3e-79	118/155(76.13)	241	Spo	COG1100	GTPase SAR1 and related small G proteins	[R]	POORLY CHARACTERIZED	General function prediction only
Unigene010178	BMEI0222	2e-08	37/89(41.57)	56.2	Bme	COG0288	Carbonic anhydrase	[P]	METABOLISM	Inorganic ion transport and metabolism
Unigene010179	BS_yloP_1	2e-12	53/152(34.87)	70.5	Bsu	COG0515	Serine/threonine protein kinase	[RTKL]	--	--
Unigene010194	BMEI0099	3e-51	50/84(59.52)	100	Bme	COG1250	3-hydroxyacyl-CoA dehydrogenase	[I]	METABOLISM	Lipid transport and metabolism
Unigene010199	alr2046_1	7e-28	107/357(29.97)	103	Nos	COG0475	Kef-type K+ transport systems, membrane components	[P]	METABOLISM	Inorganic ion transport and metabolism
Unigene010200	YKR066c	6e-08	28/97(28.87)	41.2	Sce	COG0376	Catalase (peroxidase I)	[P]	METABOLISM	Inorganic ion transport and metabolism
Unigene010202	all4357	4e-52	86/159(54.09)	172	Nos	COG0740	Protease subunit of ATP-dependent Clp proteases	[OU]	--	--
Unigene010204	SPBC25H2.06c	2e-29	87/298(29.19)	117	Spo	COG5197	Predicted membrane protein	[S]	POORLY CHARACTERIZED	Function unknown
Unigene010209	Cgl2847	3e-11	38/115(33.04)	67.8	Cgl	COG0469	Pyruvate kinase	[G]	METABOLISM	Carbohydrate transport and metabolism
Unigene010224	XF2622	3e-12	34/73(46.58)	62.0	Xfa	COG1278	Cold shock proteins	[K]	INFORMATION STORAGE AND PROCESSING	Transcription
Unigene010237	YKR026c	8e-13	37/83(44.58)	59.3	Sce	COG1184	Translation initiation factor 2B subunit, eIF-2B alpha/beta/delta family	[J]	INFORMATION STORAGE AND PROCESSING	Translation, ribosomal structure and biogenesis
Unigene010257	all1361	8e-11	25/83(30.12)	51.6	Nos	COG2124	Cytochrome P450	[Q]	METABOLISM	Secondary metabolites biosynthesis, transport and catabolism
Unigene010258	VC0749	2e-21	52/114(45.61)	89.4	Vch	COG0822	NifU homolog involved in Fe-S cluster formation	[C]	METABOLISM	Energy production and conversion
Unigene010262	alr1952	2e-53	86/203(42.36)	105	Nos	COG0541	Signal recognition particle GTPase	[U]	CELLULAR PROCESSES AND SIGNALING	Intracellular trafficking, secretion, and vesicular transport
Unigene010268	TM1009	2e-24	18/27(66.67)	43.1	Tma	COG0656	Aldo/keto reductases, related to diketogulonate reductase	[R]	POORLY CHARACTERIZED	General function prediction only
Unigene010271	TM0555	1e-13	25/37(67.57)	58.2	Tma	COG0066	3-isopropylmalate dehydratase small subunit	[E]	METABOLISM	Amino acid transport and metabolism
Unigene010282	SPBC660.13c	7e-28	44/102(43.14)	82.0	Spo	COG1599	Single-stranded DNA-binding replication protein A (RPA), large (70 kD) subunit and related ssDNA-binding proteins	[L]	INFORMATION STORAGE AND PROCESSING	Replication, recombination and repair
Unigene010283	SPCC1259.15c	5e-22	52/109(47.71)	92.4	Spo	COG5078	Ubiquitin-protein ligase	[O]	CELLULAR PROCESSES AND SIGNALING	Posttranslational modification, protein turnover, chaperones
Unigene010285	SPAC31A2.07c	7e-49	120/318(37.74)	174	Spo	COG0513	Superfamily II DNA and RNA helicases	[LKJ]	--	--
Unigene010288	SPAC1F5.10	2e-31	56/86(65.12)	106	Spo	COG0513	Superfamily II DNA and RNA helicases	[LKJ]	--	--
Unigene010292	YDR135c	1e-18	47/113(41.59)	87.8	Sce	COG1132	ABC-type multidrug transport system, ATPase and permease components	[V]	CELLULAR PROCESSES AND SIGNALING	Defense mechanisms
Unigene010294	alr7129_2	3e-06	16/39(41.03)	37.7	Nos	COG2319	FOG: WD40 repeat	[R]	POORLY CHARACTERIZED	General function prediction only
Unigene010301	YLR361c	8e-47	124/355(34.93)	172	Sce	COG1409	Predicted phosphohydrolases	[R]	POORLY CHARACTERIZED	General function prediction only
Unigene010305	SPBC21C3.08c	4e-69	134/314(42.68)	231	Spo	COG4992	Ornithine/acetylornithine aminotransferase	[E]	METABOLISM	Amino acid transport and metabolism
Unigene010306	AGl2342	3e-20	49/137(35.77)	89.0	Atu	COG0596	Predicted hydrolases or acyltransferases (alpha/beta hydrolase superfamily)	[R]	POORLY CHARACTERIZED	General function prediction only
Unigene010311	SPAC110.04c	1e-19	36/83(43.37)	69.3	Spo	COG0443	Molecular chaperone	[O]	CELLULAR PROCESSES AND SIGNALING	Posttranslational modification, protein turnover, chaperones
Unigene010312	SPAC22F8.10c	1e-44	90/204(44.12)	156	Spo	COG5182	Splicing factor 3b, subunit 2	[A]	INFORMATION STORAGE AND PROCESSING	RNA processing and modification
Unigene010320	DR1910	3e-06	15/34(44.12)	38.1	Dra	COG3265	Gluconate kinase	[G]	METABOLISM	Carbohydrate transport and metabolism
Unigene010322	YAR019c	8e-10	23/74(31.08)	45.4	Sce	COG0515	Serine/threonine protein kinase	[RTKL]	--	--
Unigene010330	RSc2965_3	9e-73	116/226(51.33)	211	Rso	COG0070	Glutamate synthase domain 3	[E]	METABOLISM	Amino acid transport and metabolism
Unigene010337	YDR047w	1e-15	91/316(28.80)	80.1	Sce	COG0407	Uroporphyrinogen-III decarboxylase	[H]	METABOLISM	Coenzyme transport and metabolism
Unigene010341	SPBC2D10.07c	1e-05	34/108(31.48)	47.0	Spo	COG0681	Signal peptidase I	[U]	CELLULAR PROCESSES AND SIGNALING	Intracellular trafficking, secretion, and vesicular transport
Unigene010348	AGc3429	1e-175	245/366(66.94)	501	Atu	COG0538	Isocitrate dehydrogenases	[C]	METABOLISM	Energy production and conversion
Unigene010360	lin0627	8e-13	33/99(33.33)	51.6	Lin	COG0515	Serine/threonine protein kinase	[RTKL]	--	--
Unigene010361	RSc2227	2e-09	20/40(50.00)	48.1	Rso	COG0428	Predicted divalent heavy-metal cations transporter	[P]	METABOLISM	Inorganic ion transport and metabolism
Unigene010364	SPAC869.08	2e-08	15/27(55.56)	34.7	Spo	COG2518	Protein-L-isoaspartate carboxylmethyltransferase	[O]	CELLULAR PROCESSES AND SIGNALING	Posttranslational modification, protein turnover, chaperones
Unigene010368	SPBC3H7.15	2e-31	93/196(47.45)	128	Spo	COG0515	Serine/threonine protein kinase	[RTKL]	--	--
Unigene010370	SA1845	8e-15	27/71(38.03)	48.5	Sau	COG0524	Sugar kinases, ribokinase family	[G]	METABOLISM	Carbohydrate transport and metabolism
Unigene010380	slr0953	6e-22	52/156(33.33)	79.0	Syn	COG0561	Predicted hydrolases of the HAD superfamily	[R]	POORLY CHARACTERIZED	General function prediction only
Unigene010381	slr0305	3e-06	19/46(41.30)	41.6	Syn	COG0398	Uncharacterized conserved protein	[S]	POORLY CHARACTERIZED	Function unknown
Unigene010384	alr0657	1e-30	59/98(60.20)	116	Nos	COG0451	Nucleoside-diphosphate-sugar epimerases	[MG]	--	--
Unigene010388	AGl379	3e-26	57/121(47.11)	106	Atu	COG1052	Lactate dehydrogenase and related dehydrogenases	[CHR]	--	--
Unigene010392	mlr4763	4e-34	86/248(34.68)	128	Mlo	COG0318	Acyl-CoA synthetases (AMP-forming)/AMP-acid ligases II	[IQ]	--	--
Unigene010395	SPCC576.04	1e-34	41/114(35.96)	84.7	Spo	COG0670	Integral membrane protein, interacts with FtsH	[R]	POORLY CHARACTERIZED	General function prediction only
Unigene010397	all5026	4e-21	104/354(29.38)	75.9	Nos	COG0702	Predicted nucleoside-diphosphate-sugar epimerases	[MG]	--	--
Unigene010404	asl4451	1e-19	37/67(55.22)	80.9	Nos	COG0238	Ribosomal protein S18	[J]	INFORMATION STORAGE AND PROCESSING	Translation, ribosomal structure and biogenesis
Unigene010406	SPAC1B3.01c	4e-67	109/209(52.15)	219	Spo	COG0035	Uracil phosphoribosyltransferase	[F]	METABOLISM	Nucleotide transport and metabolism
Unigene010409	YOR328w_3	1e-26	50/115(43.48)	99.8	Sce	COG1131	ABC-type multidrug transport system, ATPase component	[V]	CELLULAR PROCESSES AND SIGNALING	Defense mechanisms
Unigene010412	alr1450	9e-14	51/175(29.14)	75.9	Nos	COG2124	Cytochrome P450	[Q]	METABOLISM	Secondary metabolites biosynthesis, transport and catabolism
Unigene010418	SPBC2A9.08c	1e-06	36/165(21.82)	50.8	Spo	COG5143	Synaptobrevin/VAMP-like protein	[U]	CELLULAR PROCESSES AND SIGNALING	Intracellular trafficking, secretion, and vesicular transport
Unigene010423	all4087	6e-12	40/106(37.74)	64.3	Nos	COG0537	Diadenosine tetraphosphate (Ap4A) hydrolase and other HIT family hydrolases	[FGR]	--	--
Unigene010426	RSc1221	6e-29	41/104(39.42)	71.6	Rso	COG2262	GTPases	[R]	POORLY CHARACTERIZED	General function prediction only
Unigene010429	sll0482	5e-11	50/160(31.25)	67.0	Syn	COG3675	Predicted lipase	[I]	METABOLISM	Lipid transport and metabolism
Unigene010443	YBL022c	4e-18	96/299(32.11)	92.4	Sce	COG0466	ATP-dependent Lon protease, bacterial type	[O]	CELLULAR PROCESSES AND SIGNALING	Posttranslational modification, protein turnover, chaperones
Unigene010449	aq_1977	2e-14	56/177(31.64)	74.3	Aae	COG4229	Predicted enolase-phosphatase	[C]	METABOLISM	Energy production and conversion
Unigene010450	YJR104c	1e-31	70/152(46.05)	119	Sce	COG2032	Cu/Zn superoxide dismutase	[P]	METABOLISM	Inorganic ion transport and metabolism
Unigene010452	alr0124_1	5e-18	117/392(29.85)	89.7	Nos	COG4886	Leucine-rich repeat (LRR) protein	[S]	POORLY CHARACTERIZED	Function unknown
Unigene010454	RSp0136	1e-27	85/257(33.07)	116	Rso	COG1902	NADH:flavin oxidoreductases, Old Yellow Enzyme family	[C]	METABOLISM	Energy production and conversion
Unigene010459	SPBC1271.02	1e-49	138/408(33.82)	176	Spo	COG1287	Uncharacterized membrane protein, required for N-linked glycosylation	[R]	POORLY CHARACTERIZED	General function prediction only
Unigene010466	RP665	1e-108	137/246(55.69)	262	Rpr	COG0114	Fumarase	[C]	METABOLISM	Energy production and conversion
Unigene010467	SPBC405.03c	3e-08	33/106(31.13)	51.6	Spo	COG0697	Permeases of the drug/metabolite transporter (DMT) superfamily	[GER]	--	--
Unigene010469	SPCC16A11.05c	2e-34	46/58(79.31)	107	Spo	COG0526	Thiol-disulfide isomerase and thioredoxins	[OC]	--	--
Unigene010470	all3746	9e-11	22/59(37.29)	40.8	Nos	COG2124	Cytochrome P450	[Q]	METABOLISM	Secondary metabolites biosynthesis, transport and catabolism
Unigene010475	SPAC8E11.10	3e-54	77/142(54.23)	166	Spo	COG1028	Dehydrogenases with different specificities (related to short-chain alcohol dehydrogenases)	[IQR]	--	--
Unigene010481	sll0569	1e-137	205/352(58.24)	401	Syn	COG0468	RecA/RadA recombinase	[L]	INFORMATION STORAGE AND PROCESSING	Replication, recombination and repair
Unigene010484	YNL064c	3e-11	35/76(46.05)	67.4	Sce	COG0484	DnaJ-class molecular chaperone with C-terminal Zn finger domain	[O]	CELLULAR PROCESSES AND SIGNALING	Posttranslational modification, protein turnover, chaperones
Unigene010487	SPAC824.08	7e-32	75/165(45.45)	128	Spo	COG5371	Golgi nucleoside diphosphatase	[GO]	--	--
Unigene010492	YDR477w_1	2e-34	77/216(35.65)	132	Sce	COG0515	Serine/threonine protein kinase	[RTKL]	--	--
Unigene010493	Rv1923	1e-20	33/75(44.00)	62.8	Mtu	COG1680	Beta-lactamase class C and other penicillin binding proteins	[V]	CELLULAR PROCESSES AND SIGNALING	Defense mechanisms
Unigene010501	SPAC4A8.13c	3e-82	129/239(53.97)	252	Spo	COG0638	20S proteasome, alpha and beta subunits	[O]	CELLULAR PROCESSES AND SIGNALING	Posttranslational modification, protein turnover, chaperones
Unigene010506	YGL039w	2e-07	49/141(34.75)	54.7	Sce	COG0451	Nucleoside-diphosphate-sugar epimerases	[MG]	--	--
Unigene010508	SPCC31H12.07	1e-166	233/615(37.89)	431	Spo	COG5047	Vesicle coat complex COPII, subunit SEC23	[U]	CELLULAR PROCESSES AND SIGNALING	Intracellular trafficking, secretion, and vesicular transport
Unigene010519	YPR187w	3e-37	79/150(52.67)	132	Sce	COG1758	DNA-directed RNA polymerase, subunit K/omega	[K]	INFORMATION STORAGE AND PROCESSING	Transcription
Unigene010522	SPBC887.03c	4e-24	56/190(29.47)	72.0	Spo	COG5117	Protein involved in the nuclear export of pre-ribosomes	[JU]	--	--
Unigene010526	PA1293	4e-09	30/79(37.97)	49.3	Pae	COG3386	Gluconolactonase	[G]	METABOLISM	Carbohydrate transport and metabolism
Unigene010527	SPAC22E12.02	1e-09	38/99(38.38)	59.3	Spo	COG0724	RNA-binding proteins (RRM domain)	[R]	POORLY CHARACTERIZED	General function prediction only
Unigene010529	mll1416	3e-63	88/346(25.43)	153	Mlo	COG3158	K+ transporter	[P]	METABOLISM	Inorganic ion transport and metabolism
Unigene010532	mlr5051	7e-28	74/165(44.85)	115	Mlo	COG0667	Predicted oxidoreductases (related to aryl-alcohol dehydrogenases)	[C]	METABOLISM	Energy production and conversion
Unigene010534	slr0963	6e-28	121/474(25.53)	99.4	Syn	COG0155	Sulfite reductase, beta subunit (hemoprotein)	[P]	METABOLISM	Inorganic ion transport and metabolism
Unigene010536	CAC2963	8e-08	22/39(56.41)	44.7	Cac	COG2723	Beta-glucosidase/6-phospho-beta-glucosidase/beta-galactosidase	[G]	METABOLISM	Carbohydrate transport and metabolism
Unigene010538	ECs2827_1	3e-20	43/84(51.19)	87.8	Ecs	COG0139	Phosphoribosyl-AMP cyclohydrolase	[E]	METABOLISM	Amino acid transport and metabolism
Unigene010552	CC2156	2e-62	82/224(36.61)	138	Ccr	COG3146	Uncharacterized protein conserved in bacteria	[S]	POORLY CHARACTERIZED	Function unknown
Unigene010554	sll1502_1	2e-08	20/26(76.92)	49.3	Syn	COG0067	Glutamate synthase domain 1	[E]	METABOLISM	Amino acid transport and metabolism
Unigene010563	alr3904	3e-16	33/77(42.86)	52.0	Nos	COG0491	Zn-dependent hydrolases, including glyoxylases	[R]	POORLY CHARACTERIZED	General function prediction only
Unigene010564	TM1724	3e-14	33/112(29.46)	39.7	Tma	COG1028	Dehydrogenases with different specificities (related to short-chain alcohol dehydrogenases)	[IQR]	--	--
Unigene010573	SPBC428.08c	9e-10	30/74(40.54)	63.2	Spo	COG2940	Proteins containing SET domain	[R]	POORLY CHARACTERIZED	General function prediction only
Unigene010577	SPAC1D4.13	5e-48	81/184(44.02)	149	Spo	COG0515	Serine/threonine protein kinase	[RTKL]	--	--
Unigene010581	YPO3516	3e-47	122/278(43.88)	170	Ype	COG0039	Malate/lactate dehydrogenases	[C]	METABOLISM	Energy production and conversion
Unigene010585	SPAC458.06	2e-47	91/248(36.69)	171	Spo	COG2319	FOG: WD40 repeat	[R]	POORLY CHARACTERIZED	General function prediction only
Unigene010599	Z0461	2e-08	89/353(25.21)	58.2	EcZ	COG2271	Sugar phosphate permease	[G]	METABOLISM	Carbohydrate transport and metabolism
Unigene010603	YKL210w	0.0	269/601(44.76)	487	Sce	COG0476	Dinucleotide-utilizing enzymes involved in molybdopterin and thiamine biosynthesis family 2	[H]	METABOLISM	Coenzyme transport and metabolism
Unigene010604	mlr5051	8e-48	59/118(50.00)	103	Mlo	COG0667	Predicted oxidoreductases (related to aryl-alcohol dehydrogenases)	[C]	METABOLISM	Energy production and conversion
Unigene010607	slr0546	1e-101	167/301(55.48)	309	Syn	COG0134	Indole-3-glycerol phosphate synthase	[E]	METABOLISM	Amino acid transport and metabolism
Unigene010608	SPAC9G1.05	1e-90	118/263(44.87)	221	Spo	COG2319	FOG: WD40 repeat	[R]	POORLY CHARACTERIZED	General function prediction only
Unigene010614	mlr6875	3e-07	43/180(23.89)	55.5	Mlo	COG0277	FAD/FMN-containing dehydrogenases	[C]	METABOLISM	Energy production and conversion
Unigene010615	SMc02836	8e-22	44/75(58.67)	79.7	Sme	COG1132	ABC-type multidrug transport system, ATPase and permease components	[V]	CELLULAR PROCESSES AND SIGNALING	Defense mechanisms
Unigene010616	RSp0875	2e-06	60/199(30.15)	53.9	Rso	COG4886	Leucine-rich repeat (LRR) protein	[S]	POORLY CHARACTERIZED	Function unknown
Unigene010631	SPAC1805.11c	3e-29	52/97(53.61)	107	Spo	COG4830	Ribosomal protein S26	[J]	INFORMATION STORAGE AND PROCESSING	Translation, ribosomal structure and biogenesis
Unigene010637	all0410	3e-17	87/278(31.29)	86.3	Nos	COG0133	Tryptophan synthase beta chain	[E]	METABOLISM	Amino acid transport and metabolism
Unigene010646	RSp1174	2e-07	20/45(44.44)	48.9	Rso	COG3511	Phospholipase C	[M]	CELLULAR PROCESSES AND SIGNALING	Cell wall/membrane/envelope biogenesis
Unigene010647	BS_pykA_1	3e-42	33/56(58.93)	70.5	Bsu	COG0469	Pyruvate kinase	[G]	METABOLISM	Carbohydrate transport and metabolism
Unigene010652	SPAC1687.15	3e-24	65/142(45.77)	104	Spo	COG0515	Serine/threonine protein kinase	[RTKL]	--	--
Unigene010655	BMEI1475	3e-16	36/73(49.32)	72.0	Bme	COG0236	Acyl carrier protein	[IQ]	--	--
Unigene010657	YER171w	2e-23	93/344(27.03)	86.3	Sce	COG1199	Rad3-related DNA helicases	[KL]	--	--
Unigene010666	ECU09g1750	8e-17	26/53(49.06)	52.0	Ecu	COG2940	Proteins containing SET domain	[R]	POORLY CHARACTERIZED	General function prediction only
Unigene010667	SMc01333	4e-06	12/25(48.00)	35.8	Sme	COG1186	Protein chain release factor B	[J]	INFORMATION STORAGE AND PROCESSING	Translation, ribosomal structure and biogenesis
Unigene010668	YPO3637	1e-10	56/193(29.02)	66.6	Ype	COG1069	Ribulose kinase	[C]	METABOLISM	Energy production and conversion
Unigene010681	YPL265w	2e-11	50/184(27.17)	47.0		COG0833	Amino acid transporters	[E]	METABOLISM	Amino acid transport and metabolism
Unigene010693	all5026	4e-09	51/214(23.83)	60.5	Nos	COG0702	Predicted nucleoside-diphosphate-sugar epimerases	[MG]	--	--
Unigene010694	SPBP8B7.25	2e-06	27/83(32.53)	51.2	Spo	COG0652	Peptidyl-prolyl cis-trans isomerase (rotamase) - cyclophilin family	[O]	CELLULAR PROCESSES AND SIGNALING	Posttranslational modification, protein turnover, chaperones
Unigene010703	PAE0835	2e-08	29/82(35.37)	57.8	Pya	COG0524	Sugar kinases, ribokinase family	[G]	METABOLISM	Carbohydrate transport and metabolism
Unigene010706	PA3083	3e-06	86/269(31.97)	53.9	Pae	COG0308	Aminopeptidase N	[E]	METABOLISM	Amino acid transport and metabolism
Unigene010709	SPAC4F10.16c	1e-11	56/142(39.44)	68.6	Spo	COG0474	Cation transport ATPase	[P]	METABOLISM	Inorganic ion transport and metabolism
Unigene010710	SPCC10H11.02	5e-06	48/194(24.74)	49.7	Spo	COG2214	DnaJ-class molecular chaperone	[O]	CELLULAR PROCESSES AND SIGNALING	Posttranslational modification, protein turnover, chaperones
Unigene010711	all1188	3e-09	47/131(35.88)	60.5	Nos	COG2130	Putative NADP-dependent oxidoreductases	[R]	POORLY CHARACTERIZED	General function prediction only
Unigene010716	SPBC215.15	7e-58	41/80(51.25)	96.3	Spo	COG2319	FOG: WD40 repeat	[R]	POORLY CHARACTERIZED	General function prediction only
Unigene010723	BH0579	5e-17	28/90(31.11)	59.7	Bha	COG2124	Cytochrome P450	[Q]	METABOLISM	Secondary metabolites biosynthesis, transport and catabolism
Unigene010724	RSc1203	5e-22	83/261(31.80)	95.9	Rso	COG0604	NADPH:quinone reductase and related Zn-dependent oxidoreductases	[CR]	--	--
Unigene010726	SPAC6F12.05c_2	2e-13	39/148(26.35)	50.1	Spo	COG1564	Thiamine pyrophosphokinase	[H]	METABOLISM	Coenzyme transport and metabolism
Unigene010734	SPAC821.06	6e-55	96/180(53.33)	186	Spo	COG5019	Septin family protein	[DZ]	--	--
Unigene010743	STM3016	6e-76	173/528(32.77)	253	Sty	COG0477	Permeases of the major facilitator superfamily	[GEPR]	--	--
Unigene010744	VC1527_2	1e-40	104/298(34.90)	155	Vch	COG0303	Molybdopterin biosynthesis enzyme	[H]	METABOLISM	Coenzyme transport and metabolism
Unigene010747	SPCC16A11.13	9e-13	32/78(41.03)	71.6	Spo	COG5200	U1 snRNP component, mediates U1 snRNP association with cap-binding complex	[A]	INFORMATION STORAGE AND PROCESSING	RNA processing and modification
Unigene010750	L161121	9e-06	35/126(27.78)	31.6	Lla	COG0451	Nucleoside-diphosphate-sugar epimerases	[MG]	--	--
Unigene010751	SPBC577.12_1	2e-10	49/161(30.43)	64.7	Spo	COG2102	Predicted ATPases of PP-loop superfamily	[R]	POORLY CHARACTERIZED	General function prediction only
Unigene010759	BH0360	4e-39	77/233(33.05)	142	Bha	COG3338	Carbonic anhydrase	[P]	METABOLISM	Inorganic ion transport and metabolism
Unigene010760	SPAC9.03c	1e-30	27/78(34.62)	50.8	Spo	COG1204	Superfamily II helicase	[R]	POORLY CHARACTERIZED	General function prediction only
Unigene010762	SPAC22E12.05c	1e-51	78/172(45.35)	170	Spo	COG5249	Golgi protein involved in Golgi-to-ER retrieval	[U]	CELLULAR PROCESSES AND SIGNALING	Intracellular trafficking, secretion, and vesicular transport
Unigene010769	BS_ylxA	1e-46	84/195(43.08)	147	Bsu	COG0275	Predicted S-adenosylmethionine-dependent methyltransferase involved in cell envelope biogenesis	[M]	CELLULAR PROCESSES AND SIGNALING	Cell wall/membrane/envelope biogenesis
Unigene010779	DR1147	2e-23	51/125(40.80)	85.1	Dra	COG0077	Prephenate dehydratase	[E]	METABOLISM	Amino acid transport and metabolism
Unigene010784	alr0124_1	2e-11	51/160(31.87)	69.3	Nos	COG4886	Leucine-rich repeat (LRR) protein	[S]	POORLY CHARACTERIZED	Function unknown
Unigene010787	mll7959	3e-08	21/44(47.73)	47.8	Mlo	COG2062	Phosphohistidine phosphatase SixA	[T]	CELLULAR PROCESSES AND SIGNALING	Signal transduction mechanisms
Unigene010793	PA0147	4e-09	43/126(34.13)	59.7	Pae	COG3491	Isopenicillin N synthase and related dioxygenases	[R]	POORLY CHARACTERIZED	General function prediction only
Unigene010798	BS_yvdP	1e-34	125/436(28.67)	137	Bsu	COG0277	FAD/FMN-containing dehydrogenases	[C]	METABOLISM	Energy production and conversion
Unigene010802	SPAC630.05	2e-27	71/231(30.74)	120	Spo	COG5210	GTPase-activating protein	[R]	POORLY CHARACTERIZED	General function prediction only
Unigene010806	mll8390	8e-36	81/176(46.02)	122	Mlo	COG0113	Delta-aminolevulinic acid dehydratase	[H]	METABOLISM	Coenzyme transport and metabolism
Unigene010808	SPAC1834.02_5	3e-22	36/90(40.00)	81.6	Spo	COG0169	Shikimate 5-dehydrogenase	[E]	METABOLISM	Amino acid transport and metabolism
Unigene010813	SPBC16G5.14c	1e-16	72/188(38.30)	79.7	Spo	COG0092	Ribosomal protein S3	[J]	INFORMATION STORAGE AND PROCESSING	Translation, ribosomal structure and biogenesis
Unigene010815	SPBC23E6.10c	5e-33	75/180(41.67)	113	Spo	COG0182	Predicted translation initiation factor 2B subunit, eIF-2B alpha/beta/delta family	[J]	INFORMATION STORAGE AND PROCESSING	Translation, ribosomal structure and biogenesis
Unigene010825	YLR234w	8e-16	49/130(37.69)	82.4	Sce	COG0550	Topoisomerase IA	[L]	INFORMATION STORAGE AND PROCESSING	Replication, recombination and repair
Unigene010827	aq_1081_2	1e-11	39/99(39.39)	63.2	Aae	COG0529	Adenylylsulfate kinase and related kinases	[P]	METABOLISM	Inorganic ion transport and metabolism
Unigene010833	YLR069c	2e-20	172/627(27.43)	98.6	Sce	COG0480	Translation elongation factors (GTPases)	[J]	INFORMATION STORAGE AND PROCESSING	Translation, ribosomal structure and biogenesis
Unigene010844	YPO2803	4e-08	17/31(54.84)	44.3	Ype	COG1472	Beta-glucosidase-related glycosidases	[G]	METABOLISM	Carbohydrate transport and metabolism
Unigene010847	SPBC19F5.05c	5e-06	29/86(33.72)	51.6	Spo	COG5163	Protein required for biogenesis of the 60S ribosomal subunit	[J]	INFORMATION STORAGE AND PROCESSING	Translation, ribosomal structure and biogenesis
Unigene010857	DRA0271	9e-35	48/120(40.00)	85.5	Dra	COG0477	Permeases of the major facilitator superfamily	[GEPR]	--	--
Unigene010858	SPCC1739.12	8e-35	82/168(48.81)	131	Spo	COG0639	Diadenosine tetraphosphatase and related serine/threonine protein phosphatases	[T]	CELLULAR PROCESSES AND SIGNALING	Signal transduction mechanisms
Unigene010861	SPAC6C3.08	1e-06	31/113(27.43)	44.7	Spo	COG0666	FOG: Ankyrin repeat	[R]	POORLY CHARACTERIZED	General function prediction only
Unigene010871	BH2504_1	6e-09	31/81(38.27)	60.8	Bha	COG0515	Serine/threonine protein kinase	[RTKL]	--	--
Unigene010873	SPBC21C3.09c	8e-08	38/107(35.51)	55.5	Spo	COG0179	2-keto-4-pentenoate hydratase/2-oxohepta-3-ene-1,7-dioic acid hydratase (catechol pathway)	[Q]	METABOLISM	Secondary metabolites biosynthesis, transport and catabolism
Unigene010884	SPBC19C2.15c	3e-13	39/109(35.78)	68.9	Spo	COG5198	Protein tyrosine phosphatase-like protein (contains Pro instead of catalytic Arg)	[R]	POORLY CHARACTERIZED	General function prediction only
Unigene010890	alr0124_1	6e-29	75/237(31.65)	122	Nos	COG4886	Leucine-rich repeat (LRR) protein	[S]	POORLY CHARACTERIZED	Function unknown
Unigene010895	SPCPB1C11.01	1e-06	104/370(28.11)	53.5	Spo	COG0004	Ammonia permease	[P]	METABOLISM	Inorganic ion transport and metabolism
Unigene000908	YBR143c	4e-09	76/224(33.93)	60.1	Sce	COG1503	Peptide chain release factor 1 (eRF1)	[J]	INFORMATION STORAGE AND PROCESSING	Translation, ribosomal structure and biogenesis
Unigene000911	mlr6892	1e-17	50/114(43.86)	84.7	Mlo	COG3491	Isopenicillin N synthase and related dioxygenases	[R]	POORLY CHARACTERIZED	General function prediction only
Unigene000916	alr4351	7e-16	68/194(35.05)	80.5	Nos	COG0743	1-deoxy-D-xylulose 5-phosphate reductoisomerase	[I]	METABOLISM	Lipid transport and metabolism
Unigene000917	BH3402	3e-06	19/41(46.34)	38.9	Bha	COG1963	Uncharacterized protein conserved in bacteria	[S]	POORLY CHARACTERIZED	Function unknown
Unigene000925	YDR135c	1e-19	49/111(44.14)	73.2	Sce	COG1132	ABC-type multidrug transport system, ATPase and permease components	[V]	CELLULAR PROCESSES AND SIGNALING	Defense mechanisms
Unigene000932	ML0559_2	8e-23	27/34(79.41)	65.1	Mle	COG0807	GTP cyclohydrolase II	[H]	METABOLISM	Coenzyme transport and metabolism
Unigene000934	SPAC57A7.04c	1e-33	56/130(43.08)	114	Spo	COG0724	RNA-binding proteins (RRM domain)	[R]	POORLY CHARACTERIZED	General function prediction only
Unigene000935	PA0147	3e-48	68/187(36.36)	125	Pae	COG3491	Isopenicillin N synthase and related dioxygenases	[R]	POORLY CHARACTERIZED	General function prediction only
Unigene000936	CAC0954	3e-14	58/179(32.40)	75.9	Cac	COG0705	Uncharacterized membrane protein (homolog of Drosophila rhomboid)	[R]	POORLY CHARACTERIZED	General function prediction only
Unigene000938	SPAC343.05	1e-113	173/329(52.58)	289	Spo	COG1155	Archaeal/vacuolar-type H+-ATPase subunit A	[C]	METABOLISM	Energy production and conversion
Unigene000946	TM1744	1e-60	94/181(51.93)	169	Tma	COG2008	Threonine aldolase	[E]	METABOLISM	Amino acid transport and metabolism
Unigene000951	RSp0842	9e-12	54/174(31.03)	71.2	Rso	COG4886	Leucine-rich repeat (LRR) protein	[S]	POORLY CHARACTERIZED	Function unknown
Unigene000955	AGl379	3e-32	103/303(33.99)	129	Atu	COG1052	Lactate dehydrogenase and related dehydrogenases	[CHR]	--	--
Unigene000958	mll1362	1e-180	169/276(61.23)	338	Mlo	COG1034	NADH dehydrogenase/NADH:ubiquinone oxidoreductase 75 kD subunit (chain G)	[C]	METABOLISM	Energy production and conversion
Unigene000960	RP593	5e-06	18/26(69.23)	41.2	Rpr	COG1200	RecG-like helicase	[LK]	--	--
Unigene000964	PH0722	2e-59	98/205(47.80)	169	Pho	COG1473	Metal-dependent amidase/aminoacylase/carboxypeptidase	[R]	POORLY CHARACTERIZED	General function prediction only
Unigene000965	SPAC767.01c	3e-57	172/528(32.58)	208	Spo	COG0699	Predicted GTPases (dynamin-related)	[R]	POORLY CHARACTERIZED	General function prediction only
Unigene000975	SPBC1718.05	3e-39	66/117(56.41)	127	Spo	COG5128	Transport protein particle (TRAPP) complex subunit	[U]	CELLULAR PROCESSES AND SIGNALING	Intracellular trafficking, secretion, and vesicular transport
Unigene000977	SPBC800.06	3e-13	63/204(30.88)	70.1	Spo	COG5154	RNA-binding protein required for 60S ribosomal subunit biogenesis	[J]	INFORMATION STORAGE AND PROCESSING	Translation, ribosomal structure and biogenesis
Unigene000978	SMb20379	1e-113	159/231(68.83)	342	Sme	COG0161	Adenosylmethionine-8-amino-7-oxononanoate aminotransferase	[H]	METABOLISM	Coenzyme transport and metabolism
Unigene000987	YKL002w	9e-21	51/133(38.35)	86.7	Sce	COG5491	Conserved protein implicated in secretion	[N]	CELLULAR PROCESSES AND SIGNALING	Cell motility
Unigene000992	SPAC1B9.02c	6e-25	27/58(46.55)	58.9	Spo	COG0515	Serine/threonine protein kinase	[RTKL]	--	--
Unigene000994	FN2030	9e-10	81/260(31.15)	64.7	Fnu	COG3808	Inorganic pyrophosphatase	[C]	METABOLISM	Energy production and conversion
Unigene000996	YLL048c	5e-08	40/116(34.48)	57.0	Sce	COG1132	ABC-type multidrug transport system, ATPase and permease components	[V]	CELLULAR PROCESSES AND SIGNALING	Defense mechanisms
Unigene000997	all4337	1e-130	219/406(53.94)	388	Nos	COG0050	GTPases - translation elongation factors	[J]	INFORMATION STORAGE AND PROCESSING	Translation, ribosomal structure and biogenesis
Unigene001000	alr4831	2e-29	60/132(45.45)	104	Nos	COG0451	Nucleoside-diphosphate-sugar epimerases	[MG]	--	--
Unigene010906	SPBC15D4.15	4e-18	80/300(26.67)	85.1	Spo	COG0647	Predicted sugar phosphatases of the HAD superfamily	[G]	METABOLISM	Carbohydrate transport and metabolism
Unigene010908	sll1035	4e-09	61/209(29.19)	57.4	Syn	COG0035	Uracil phosphoribosyltransferase	[F]	METABOLISM	Nucleotide transport and metabolism
Unigene010919	FN0358	3e-06	46/134(34.33)	50.8	Fnu	COG0055	F0F1-type ATP synthase, beta subunit	[C]	METABOLISM	Energy production and conversion
Unigene010931	SPBC29A3.12	3e-11	53/136(38.97)	64.7	Spo	COG0522	Ribosomal protein S4 and related proteins	[J]	INFORMATION STORAGE AND PROCESSING	Translation, ribosomal structure and biogenesis
Unigene010936	YDR410c	5e-18	45/125(36.00)	81.3	Sce	COG2020	Putative protein-S-isoprenylcysteine methyltransferase	[O]	CELLULAR PROCESSES AND SIGNALING	Posttranslational modification, protein turnover, chaperones
Unigene010941	aceB	2e-09	65/212(30.66)	63.2	Eco	COG2225	Malate synthase	[C]	METABOLISM	Energy production and conversion
Unigene010946	AGc2890	2e-13	35/115(30.43)	60.1	Atu	COG2124	Cytochrome P450	[Q]	METABOLISM	Secondary metabolites biosynthesis, transport and catabolism
Unigene010951	SPAC18G6.03	5e-67	103/167(61.68)	215	Spo	COG1100	GTPase SAR1 and related small G proteins	[R]	POORLY CHARACTERIZED	General function prediction only
Unigene010956	MTH682	7e-22	35/81(43.21)	67.4	Mth	COG2123	RNase PH-related exoribonuclease	[J]	INFORMATION STORAGE AND PROCESSING	Translation, ribosomal structure and biogenesis
Unigene010962	SPCC970.03	5e-26	70/198(35.35)	109	Spo	COG0543	2-polyprenylphenol hydroxylase and related flavodoxin oxidoreductases	[HC]	--	--
Unigene010963	CAC0355	5e-25	54/163(33.13)	72.4	Cac	COG5434	Endopolygalacturonase	[M]	CELLULAR PROCESSES AND SIGNALING	Cell wall/membrane/envelope biogenesis
Unigene010970	YGL065c	4e-32	76/215(35.35)	125	Sce	COG0438	Glycosyltransferase	[M]	CELLULAR PROCESSES AND SIGNALING	Cell wall/membrane/envelope biogenesis
Unigene010980	slr1020	4e-17	113/377(29.97)	85.5	Syn	COG0451	Nucleoside-diphosphate-sugar epimerases	[MG]	--	--
Unigene010990	CC3494_1	3e-07	18/19(94.74)	52.4	Ccr	COG3637	Opacity protein and related surface antigens	[M]	CELLULAR PROCESSES AND SIGNALING	Cell wall/membrane/envelope biogenesis
Unigene010991	alr0671	1e-22	44/125(35.20)	81.6	Nos	COG2319	FOG: WD40 repeat	[R]	POORLY CHARACTERIZED	General function prediction only
Unigene010994	MJ0571	3e-67	81/241(33.61)	140	Mja	COG0527	Aspartokinases	[E]	METABOLISM	Amino acid transport and metabolism
Unigene010995	SPBC359.05	8e-10	49/174(28.16)	49.7	Spo	COG1132	ABC-type multidrug transport system, ATPase and permease components	[V]	CELLULAR PROCESSES AND SIGNALING	Defense mechanisms
Unigene010996	SPAC1556.03	9e-15	38/101(37.62)	65.9	Spo	COG0631	Serine/threonine protein phosphatase	[T]	CELLULAR PROCESSES AND SIGNALING	Signal transduction mechanisms
Unigene011001	SMc02857	5e-22	34/71(47.89)	55.5	Sme	COG0443	Molecular chaperone	[O]	CELLULAR PROCESSES AND SIGNALING	Posttranslational modification, protein turnover, chaperones
Unigene011006	YBL021c	2e-12	34/78(43.59)	65.9	Sce	COG2036	Histones H3 and H4	[B]	INFORMATION STORAGE AND PROCESSING	Chromatin structure and dynamics
Unigene011012	BH3103	6e-28	99/329(30.09)	120	Bha	COG0318	Acyl-CoA synthetases (AMP-forming)/AMP-acid ligases II	[IQ]	--	--
Unigene011014	BS_bglS	6e-07	31/89(34.83)	52.0	Bsu	COG2273	Beta-glucanase/Beta-glucan synthetase	[G]	METABOLISM	Carbohydrate transport and metabolism
Unigene011015	YMR083w	2e-32	89/240(37.08)	127	Sce	COG1064	Zn-dependent alcohol dehydrogenases	[R]	POORLY CHARACTERIZED	General function prediction only
Unigene011020	YPL143w	9e-37	60/105(57.14)	125	Sce	COG2451	Ribosomal protein L35AE/L33A	[J]	INFORMATION STORAGE AND PROCESSING	Translation, ribosomal structure and biogenesis
Unigene011025	SPCC11E10.07c	1e-29	34/73(46.58)	77.0	Spo	COG1184	Translation initiation factor 2B subunit, eIF-2B alpha/beta/delta family	[J]	INFORMATION STORAGE AND PROCESSING	Translation, ribosomal structure and biogenesis
Unigene011026	HP1069	1e-09	51/134(38.06)	49.3	Hpy	COG0465	ATP-dependent Zn proteases	[O]	CELLULAR PROCESSES AND SIGNALING	Posttranslational modification, protein turnover, chaperones
Unigene011032	YPO2725	3e-06	37/116(31.90)	39.7	Ype	COG3501	Uncharacterized protein conserved in bacteria	[S]	POORLY CHARACTERIZED	Function unknown
Unigene011038	SPAC2F3.09	1e-114	182/326(55.83)	353	Spo	COG0156	7-keto-8-aminopelargonate synthetase and related enzymes	[H]	METABOLISM	Coenzyme transport and metabolism
Unigene011039	YHR193c	2e-07	23/58(39.66)	52.0	Sce	COG1308	Transcription factor homologous to NACalpha-BTF3	[K]	INFORMATION STORAGE AND PROCESSING	Transcription
Unigene011041	PH0726	6e-72	121/278(43.53)	234	Pho	COG0078	Ornithine carbamoyltransferase	[E]	METABOLISM	Amino acid transport and metabolism
Unigene011044	SPAC890.07c	1e-49	108/278(38.85)	172	Spo	COG0500	SAM-dependent methyltransferases	[QR]	--	--
Unigene011051	Ta1088	8e-07	16/24(66.67)	37.7	Tac	COG0484	DnaJ-class molecular chaperone with C-terminal Zn finger domain	[O]	CELLULAR PROCESSES AND SIGNALING	Posttranslational modification, protein turnover, chaperones
Unigene011053	SPBPI060	7e-45	83/112(74.11)	147	Spo	COG2036	Histones H3 and H4	[B]	INFORMATION STORAGE AND PROCESSING	Chromatin structure and dynamics
Unigene011057	SPAC3A11.03	4e-06	27/73(36.99)	49.3	Spo	COG0500	SAM-dependent methyltransferases	[QR]	--	--
Unigene011058	SPCC4B3.18	1e-37	49/104(47.12)	85.9	Spo	COG0452	Phosphopantothenoylcysteine synthetase/decarboxylase	[H]	METABOLISM	Coenzyme transport and metabolism
Unigene011065	SPAC23H4.06	1e-112	160/278(57.55)	338	Spo	COG0174	Glutamine synthetase	[E]	METABOLISM	Amino acid transport and metabolism
Unigene011067	sll1212	1e-118	164/250(65.60)	343	Syn	COG1089	GDP-D-mannose dehydratase	[M]	CELLULAR PROCESSES AND SIGNALING	Cell wall/membrane/envelope biogenesis
Unigene011071	RC0764	2e-25	55/160(34.38)	84.3	Rco	COG0508	Pyruvate/2-oxoglutarate dehydrogenase complex, dihydrolipoamide acyltransferase (E2) component, and related enzymes	[C]	METABOLISM	Energy production and conversion
Unigene011076	SPAC1142.06	8e-45	119/315(37.78)	158	Spo	COG0003	Oxyanion-translocating ATPase	[P]	METABOLISM	Inorganic ion transport and metabolism
Unigene011085	ynhD	2e-31	64/149(42.95)	102	Eco	COG0396	ABC-type transport system involved in Fe-S cluster assembly, ATPase component	[O]	CELLULAR PROCESSES AND SIGNALING	Posttranslational modification, protein turnover, chaperones
Unigene011091	YLR175w	5e-06	24/33(72.73)	53.5	Sce	COG0130	Pseudouridine synthase	[J]	INFORMATION STORAGE AND PROCESSING	Translation, ribosomal structure and biogenesis
Unigene011093	YML065w_2	2e-22	22/35(62.86)	51.6	Sce	COG1474	Cdc6-related protein, AAA superfamily ATPase	[LO]	--	--
Unigene011094	SPy2118	3e-31	56/124(45.16)	101	Spy	COG2818	3-methyladenine DNA glycosylase	[L]	INFORMATION STORAGE AND PROCESSING	Replication, recombination and repair
Unigene011099	ECU11g1050	2e-12	55/225(24.44)	72.0	Ecu	COG3104	Dipeptide/tripeptide permease	[E]	METABOLISM	Amino acid transport and metabolism
Unigene011101	SPAC926.04c	2e-55	70/150(46.67)	129	Spo	COG0326	Molecular chaperone, HSP90 family	[O]	CELLULAR PROCESSES AND SIGNALING	Posttranslational modification, protein turnover, chaperones
Unigene011102	SPBP22H7.08	4e-12	48/140(34.29)	65.1	Spo	COG5045	Ribosomal protein S10E	[J]	INFORMATION STORAGE AND PROCESSING	Translation, ribosomal structure and biogenesis
Unigene011103	CAC0404_1	5e-14	38/90(42.22)	75.1	Cac	COG0515	Serine/threonine protein kinase	[RTKL]	--	--
Unigene011105	DRA0175	5e-28	99/280(35.36)	77.0	Dra	COG0422	Thiamine biosynthesis protein ThiC	[H]	METABOLISM	Coenzyme transport and metabolism
Unigene011120	STM1290	1e-22	35/46(76.09)	73.9	Sty	COG0057	Glyceraldehyde-3-phosphate dehydrogenase/erythrose-4-phosphate dehydrogenase	[G]	METABOLISM	Carbohydrate transport and metabolism
Unigene011131	STM3056	2e-19	100/352(28.41)	90.9	Sty	COG0654	2-polyprenyl-6-methoxyphenol hydroxylase and related FAD-dependent oxidoreductases	[HC]	--	--
Unigene011133	SPCC74.03c	6e-20	47/110(42.73)	83.2	Spo	COG0515	Serine/threonine protein kinase	[RTKL]	--	--
Unigene011135	VCA0554	2e-06	43/172(25.00)	52.8	Vch	COG0477	Permeases of the major facilitator superfamily	[GEPR]	--	--
Unigene011136	SPAC17H9.20	1e-19	34/90(37.78)	73.6	Spo	COG5537	Cohesin	[D]	CELLULAR PROCESSES AND SIGNALING	Cell cycle control, cell division, chromosome partitioning
Unigene011140	alr3202	1e-19	43/95(45.26)	92.8	Nos	COG1957	Inosine-uridine nucleoside N-ribohydrolase	[F]	METABOLISM	Nucleotide transport and metabolism
Unigene011148	all5263	4e-27	102/325(31.38)	116	Nos	COG0568	DNA-directed RNA polymerase, sigma subunit (sigma70/sigma32)	[K]	INFORMATION STORAGE AND PROCESSING	Transcription
Unigene011150	CC2671	5e-71	130/264(49.24)	238	Ccr	COG1506	Dipeptidyl aminopeptidases/acylaminoacyl-peptidases	[E]	METABOLISM	Amino acid transport and metabolism
Unigene011153	sll0728	2e-89	140/242(57.85)	290	Syn	COG0825	Acetyl-CoA carboxylase alpha subunit	[I]	METABOLISM	Lipid transport and metabolism
Unigene011156	CAC1485	3e-06	27/89(30.34)	47.0	Cac	COG1215	Glycosyltransferases, probably involved in cell wall biogenesis	[M]	CELLULAR PROCESSES AND SIGNALING	Cell wall/membrane/envelope biogenesis
Unigene011157	SPAC3A11.08	1e-118	230/707(32.53)	379	Spo	COG5647	Cullin, a subunit of E3 ubiquitin ligase	[O]	CELLULAR PROCESSES AND SIGNALING	Posttranslational modification, protein turnover, chaperones
Unigene011167	SPBC947.02	5e-91	173/530(32.64)	245	Spo	COG5096	Vesicle coat complex, various subunits	[U]	CELLULAR PROCESSES AND SIGNALING	Intracellular trafficking, secretion, and vesicular transport
Unigene011169	SPBC14F5.04c	6e-78	126/197(63.96)	250	Spo	COG0126	3-phosphoglycerate kinase	[G]	METABOLISM	Carbohydrate transport and metabolism
Unigene011175	PAE3500	9e-20	54/125(43.20)	90.9	Pya	COG0846	NAD-dependent protein deacetylases, SIR2 family	[K]	INFORMATION STORAGE AND PROCESSING	Transcription
Unigene011178	SSO3019	2e-40	122/410(29.76)	157	Sso	COG2723	Beta-glucosidase/6-phospho-beta-glucosidase/beta-galactosidase	[G]	METABOLISM	Carbohydrate transport and metabolism
Unigene011183	lin2468	2e-12	33/79(41.77)	66.2	Lin	COG1098	Predicted RNA binding protein (contains ribosomal protein S1 domain)	[J]	INFORMATION STORAGE AND PROCESSING	Translation, ribosomal structure and biogenesis
Unigene011190	MTH1811	6e-29	33/63(52.38)	76.3	Mth	COG0388	Predicted amidohydrolase	[R]	POORLY CHARACTERIZED	General function prediction only
Unigene011196	all5265	1e-72	210/620(33.87)	252	Nos	COG0187	Type IIA topoisomerase (DNA gyrase/topo II, topoisomerase IV), B subunit	[L]	INFORMATION STORAGE AND PROCESSING	Replication, recombination and repair
Unigene011199	SPCC320.12c	2e-41	98/277(35.38)	151	Spo	COG0515	Serine/threonine protein kinase	[RTKL]	--	--
Unigene011214	SMc04255	2e-06	24/62(38.71)	37.4	Sme	COG3250	Beta-galactosidase/beta-glucuronidase	[G]	METABOLISM	Carbohydrate transport and metabolism
Unigene011217	SPBC839.07	3e-10	39/124(31.45)	58.2	Spo	COG0607	Rhodanese-related sulfurtransferase	[P]	METABOLISM	Inorganic ion transport and metabolism
Unigene011220	SPBC365.17	4e-06	18/39(46.15)	42.4	Spo	COG0369	Sulfite reductase, alpha subunit (flavoprotein)	[P]	METABOLISM	Inorganic ion transport and metabolism
Unigene011222	BB0727	5e-08	87/346(25.14)	58.2	Bbu	COG0205	6-phosphofructokinase	[G]	METABOLISM	Carbohydrate transport and metabolism
Unigene011233	SPAC22H10.12c	1e-113	201/434(46.31)	345	Spo	COG5044	RAB proteins geranylgeranyltransferase component A (RAB escort protein)	[O]	CELLULAR PROCESSES AND SIGNALING	Posttranslational modification, protein turnover, chaperones
Unigene011236	YOR054c	6e-12	32/72(44.44)	69.7	Sce	COG0452	Phosphopantothenoylcysteine synthetase/decarboxylase	[H]	METABOLISM	Coenzyme transport and metabolism
Unigene011237	ECU11g1690	6e-13	29/96(30.21)	51.2	Ecu	COG5147	Myb superfamily proteins, including transcription factors and mRNA splicing factors	[KAD]	--	--
Unigene011257	YNL161w	3e-19	52/110(47.27)	86.7	Sce	COG0515	Serine/threonine protein kinase	[RTKL]	--	--
Unigene011264	SMb20379	6e-70	122/276(44.20)	214	Sme	COG0161	Adenosylmethionine-8-amino-7-oxononanoate aminotransferase	[H]	METABOLISM	Coenzyme transport and metabolism
Unigene011269	alr1896	1e-13	61/163(37.42)	73.2	Nos	COG0459	Chaperonin GroEL (HSP60 family)	[O]	CELLULAR PROCESSES AND SIGNALING	Posttranslational modification, protein turnover, chaperones
Unigene011278	SPCC18.12c	8e-12	42/135(31.11)	55.5	Spo	COG1412	Uncharacterized proteins of PilT N-term./Vapc superfamily	[R]	POORLY CHARACTERIZED	General function prediction only
Unigene011283	SPCC74.01	8e-43	39/97(40.21)	79.0	Spo	COG5158	Proteins involved in synaptic transmission and general secretion, Sec1 family	[U]	CELLULAR PROCESSES AND SIGNALING	Intracellular trafficking, secretion, and vesicular transport
Unigene011285	MK0117	3e-26	26/57(45.61)	48.5	Mka	COG0169	Shikimate 5-dehydrogenase	[E]	METABOLISM	Amino acid transport and metabolism
Unigene011288	CAC0385	7e-24	38/74(51.35)	86.3	Cac	COG2723	Beta-glucosidase/6-phospho-beta-glucosidase/beta-galactosidase	[G]	METABOLISM	Carbohydrate transport and metabolism
Unigene011290	CC2601	4e-16	47/153(30.72)	68.9	Ccr	COG2230	Cyclopropane fatty acid synthase and related methyltransferases	[M]	CELLULAR PROCESSES AND SIGNALING	Cell wall/membrane/envelope biogenesis
Unigene011296	RSc1759_2	6e-66	98/233(42.06)	187	Rso	COG1250	3-hydroxyacyl-CoA dehydrogenase	[I]	METABOLISM	Lipid transport and metabolism
Unigene011297	SPCC4F11.02	2e-06	27/59(45.76)	52.8	Spo	COG0631	Serine/threonine protein phosphatase	[T]	CELLULAR PROCESSES AND SIGNALING	Signal transduction mechanisms
Unigene011300	SPAC4G9.15	6e-49	73/157(46.50)	148	Spo	COG0300	Short-chain dehydrogenases of various substrate specificities	[R]	POORLY CHARACTERIZED	General function prediction only
Unigene011305	slr0305	5e-34	64/165(38.79)	128	Syn	COG0398	Uncharacterized conserved protein	[S]	POORLY CHARACTERIZED	Function unknown
Unigene011321	ECU11g1920	6e-12	31/94(32.98)	68.6	Ecu	COG5291	Predicted membrane protein	[S]	POORLY CHARACTERIZED	Function unknown
Unigene011324	YJL060w	6e-35	74/224(33.04)	134	Sce	COG0436	Aspartate/tyrosine/aromatic aminotransferase	[E]	METABOLISM	Amino acid transport and metabolism
Unigene011325	MA2218	2e-06	29/87(33.33)	48.9	Mac	COG1226	Kef-type K+ transport systems, predicted NAD-binding component	[P]	METABOLISM	Inorganic ion transport and metabolism
Unigene011330	SPAC1002.16c	2e-23	92/328(28.05)	105	Spo	COG0477	Permeases of the major facilitator superfamily	[GEPR]	--	--
Unigene011331	ECU08g1920	1e-06	57/213(26.76)	52.0	Ecu	COG0515	Serine/threonine protein kinase	[RTKL]	--	--
Unigene011334	XF0615	5e-68	129/339(38.05)	164	Xfa	COG0459	Chaperonin GroEL (HSP60 family)	[O]	CELLULAR PROCESSES AND SIGNALING	Posttranslational modification, protein turnover, chaperones
Unigene011336	lin1682	7e-06	43/124(34.68)	38.5	Lin	COG1048	Aconitase A	[C]	METABOLISM	Energy production and conversion
Unigene011340	YHR072w	1e-153	273/667(40.93)	468	Sce	COG1657	Squalene cyclase	[I]	METABOLISM	Lipid transport and metabolism
Unigene011342	Rv2793c	1e-28	32/71(45.07)	72.4	Mtu	COG0130	Pseudouridine synthase	[J]	INFORMATION STORAGE AND PROCESSING	Translation, ribosomal structure and biogenesis
Unigene011345	SPAC4F10.20	1e-07	18/27(66.67)	41.2	Spo	COG0695	Glutaredoxin and related proteins	[O]	CELLULAR PROCESSES AND SIGNALING	Posttranslational modification, protein turnover, chaperones
Unigene011354	Cj0979c	4e-14	32/92(34.78)	71.2	Cje	COG1525	Micrococcal nuclease (thermonuclease) homologs	[L]	INFORMATION STORAGE AND PROCESSING	Replication, recombination and repair
Unigene011356	YOL016c	1e-09	39/115(33.91)	52.0	Sce	COG0515	Serine/threonine protein kinase	[RTKL]	--	--
Unigene011358	alr0124_1	1e-41	141/397(35.52)	161	Nos	COG4886	Leucine-rich repeat (LRR) protein	[S]	POORLY CHARACTERIZED	Function unknown
Unigene011359	YAR019c	2e-11	36/126(28.57)	52.4	Sce	COG0515	Serine/threonine protein kinase	[RTKL]	--	--
Unigene011373	SPAC6F12.14	2e-29	79/227(34.80)	125	Spo	COG0457	FOG: TPR repeat	[R]	POORLY CHARACTERIZED	General function prediction only
Unigene011384	SPCC1020.06c	5e-72	147/316(46.52)	228	Spo	COG0176	Transaldolase	[G]	METABOLISM	Carbohydrate transport and metabolism
Unigene011385	SPBC17G9.09	1e-146	212/340(62.35)	397	Spo	COG5257	Translation initiation factor 2, gamma subunit (eIF-2gamma; GTPase)	[J]	INFORMATION STORAGE AND PROCESSING	Translation, ribosomal structure and biogenesis
Unigene011388	BH0906	1e-43	57/111(51.35)	94.4	Bha	COG0376	Catalase (peroxidase I)	[P]	METABOLISM	Inorganic ion transport and metabolism
Unigene011389	YPR080w	6e-36	152/475(32.00)	142	Sce	COG5256	Translation elongation factor EF-1alpha (GTPase)	[J]	INFORMATION STORAGE AND PROCESSING	Translation, ribosomal structure and biogenesis
Unigene011391	SPBC2G2.06c	1e-34	107/390(27.44)	122	Spo	COG5096	Vesicle coat complex, various subunits	[U]	CELLULAR PROCESSES AND SIGNALING	Intracellular trafficking, secretion, and vesicular transport
Unigene011409	YDL188c	6e-43	73/177(41.24)	126	Sce	COG0639	Diadenosine tetraphosphatase and related serine/threonine protein phosphatases	[T]	CELLULAR PROCESSES AND SIGNALING	Signal transduction mechanisms
Unigene011414	SPCC285.17	3e-17	50/109(45.87)	83.2	Spo	COG5531	SWIB-domain-containing proteins implicated in chromatin remodeling	[B]	INFORMATION STORAGE AND PROCESSING	Chromatin structure and dynamics
Unigene011415	SPAC1687.03c	1e-105	119/207(57.49)	239	Spo	COG0470	ATPase involved in DNA replication	[L]	INFORMATION STORAGE AND PROCESSING	Replication, recombination and repair
Unigene011416	SPAC2F3.15	1e-07	22/50(44.00)	44.3	Spo	COG0515	Serine/threonine protein kinase	[RTKL]	--	--
Unigene011420	BH1496	1e-09	22/70(31.43)	39.3	Bha	COG2138	Uncharacterized conserved protein	[S]	POORLY CHARACTERIZED	Function unknown
Unigene011427	SPBC16H5.07c	1e-50	119/319(37.30)	174	Spo	COG0639	Diadenosine tetraphosphatase and related serine/threonine protein phosphatases	[T]	CELLULAR PROCESSES AND SIGNALING	Signal transduction mechanisms
Unigene011428	YGL044c	1e-09	26/70(37.14)	61.6		COG0724	RNA-binding proteins (RRM domain)	[R]	POORLY CHARACTERIZED	General function prediction only
Unigene011430	SPAC328.03	2e-14	19/52(36.54)	50.4	Spo	COG0380	Trehalose-6-phosphate synthase	[G]	METABOLISM	Carbohydrate transport and metabolism
Unigene011433	HI0820	8e-13	18/53(33.96)	41.6	Hin	COG1085	Galactose-1-phosphate uridylyltransferase	[C]	METABOLISM	Energy production and conversion
Unigene011440	SPBC1734.11	3e-32	105/316(33.23)	129	Spo	COG0484	DnaJ-class molecular chaperone with C-terminal Zn finger domain	[O]	CELLULAR PROCESSES AND SIGNALING	Posttranslational modification, protein turnover, chaperones
Unigene011441	CAC0385	3e-31	62/126(49.21)	129	Cac	COG2723	Beta-glucosidase/6-phospho-beta-glucosidase/beta-galactosidase	[G]	METABOLISM	Carbohydrate transport and metabolism
Unigene011443	RSp0691	1e-115	82/158(51.90)	177	Rso	COG3508	Homogentisate 1,2-dioxygenase	[Q]	METABOLISM	Secondary metabolites biosynthesis, transport and catabolism
Unigene011444	PAB0429	3e-08	29/61(47.54)	52.8	Pab	COG1990	Uncharacterized conserved protein	[S]	POORLY CHARACTERIZED	Function unknown
Unigene011450	SPBC21.06c	1e-13	29/90(32.22)	49.3	Spo	COG0515	Serine/threonine protein kinase	[RTKL]	--	--
Unigene011456	SPAC23G3.12c	9e-30	53/134(39.55)	88.6	Spo	COG0265	Trypsin-like serine proteases, typically periplasmic, contain C-terminal PDZ domain	[O]	CELLULAR PROCESSES AND SIGNALING	Posttranslational modification, protein turnover, chaperones
Unigene011462	SPBC21H7.02	4e-19	56/157(35.67)	85.9	Spo	COG5162	Transcription initiation factor TFIID, subunit TAF10 (also component of histone acetyltransferase SAGA)	[K]	INFORMATION STORAGE AND PROCESSING	Transcription
Unigene011464	alr1450	2e-20	57/189(30.16)	97.1	Nos	COG2124	Cytochrome P450	[Q]	METABOLISM	Secondary metabolites biosynthesis, transport and catabolism
Unigene011470	SPAPB1E7.09	2e-07	30/103(29.13)	39.3	Spo	COG1928	Dolichyl-phosphate-mannose--protein O-mannosyl transferase	[O]	CELLULAR PROCESSES AND SIGNALING	Posttranslational modification, protein turnover, chaperones
Unigene011471	YER165w	8e-11	37/101(36.63)	51.6		COG0724	RNA-binding proteins (RRM domain)	[R]	POORLY CHARACTERIZED	General function prediction only
Unigene011481	SPCC74.03c	2e-15	62/183(33.88)	80.5	Spo	COG0515	Serine/threonine protein kinase	[RTKL]	--	--
Unigene011497	SP2156	7e-67	112/260(43.08)	214	Spn	COG0330	Membrane protease subunits, stomatin/prohibitin homologs	[O]	CELLULAR PROCESSES AND SIGNALING	Posttranslational modification, protein turnover, chaperones
Unigene011502	SPCC1672.10	8e-79	75/193(38.86)	132	Spo	COG2319	FOG: WD40 repeat	[R]	POORLY CHARACTERIZED	General function prediction only
Unigene011505	all8511	3e-19	52/170(30.59)	89.0	Nos	COG1073	Hydrolases of the alpha/beta superfamily	[R]	POORLY CHARACTERIZED	General function prediction only
Unigene011506	YDL085w	6e-36	111/311(35.69)	145	Sce	COG1252	NADH dehydrogenase, FAD-containing subunit	[C]	METABOLISM	Energy production and conversion
Unigene011509	DR2600	1e-06	57/203(28.08)	52.8	Dra	COG2340	Uncharacterized protein with SCP/PR1 domains	[S]	POORLY CHARACTERIZED	Function unknown
Unigene011510	all5062	2e-07	44/133(33.08)	53.5	Nos	COG0057	Glyceraldehyde-3-phosphate dehydrogenase/erythrose-4-phosphate dehydrogenase	[G]	METABOLISM	Carbohydrate transport and metabolism
Unigene011516	alr5129	2e-25	42/102(41.18)	97.1	Nos	COG0727	Predicted Fe-S-cluster oxidoreductase	[R]	POORLY CHARACTERIZED	General function prediction only
Unigene011522	SPCC576.08c	5e-25	76/190(40.00)	103	Spo	COG0098	Ribosomal protein S5	[J]	INFORMATION STORAGE AND PROCESSING	Translation, ribosomal structure and biogenesis
Unigene011523	BS_yfmJ	6e-12	26/56(46.43)	52.0	Bsu	COG2130	Putative NADP-dependent oxidoreductases	[R]	POORLY CHARACTERIZED	General function prediction only
Unigene011526	SPBC21.06c	6e-10	31/81(38.27)	52.4	Spo	COG0515	Serine/threonine protein kinase	[RTKL]	--	--
Unigene011527	AGl379	1e-45	42/72(58.33)	89.7	Atu	COG1052	Lactate dehydrogenase and related dehydrogenases	[CHR]	--	--
Unigene011530	SPAC25G10.01	7e-12	35/81(43.21)	66.2	Spo	COG0724	RNA-binding proteins (RRM domain)	[R]	POORLY CHARACTERIZED	General function prediction only
Unigene011539	SPAC1565.06c	1e-18	66/195(33.85)	84.3	Spo	COG1100	GTPase SAR1 and related small G proteins	[R]	POORLY CHARACTERIZED	General function prediction only
Unigene011540	YOL123w	2e-23	30/84(35.71)	57.4		COG0724	RNA-binding proteins (RRM domain)	[R]	POORLY CHARACTERIZED	General function prediction only
Unigene011541	YJR049c	1e-44	61/142(42.96)	112	Sce	COG0061	Predicted sugar kinase	[G]	METABOLISM	Carbohydrate transport and metabolism
Unigene011547	SPAC17G6.14c	2e-32	65/133(48.87)	97.1	Spo	COG0513	Superfamily II DNA and RNA helicases	[LKJ]	--	--
Unigene011553	SPAC13D6.03c	8e-15	26/46(56.52)	55.1	Spo	COG0500	SAM-dependent methyltransferases	[QR]	--	--
Unigene011559	SPBC1604.14c	1e-10	20/59(33.90)	39.3	Spo	COG0515	Serine/threonine protein kinase	[RTKL]	--	--
Unigene011560	YPO3141	2e-10	43/145(29.66)	48.5	Ype	COG1946	Acyl-CoA thioesterase	[I]	METABOLISM	Lipid transport and metabolism
Unigene011561	all4936	9e-84	116/198(58.59)	208	Nos	COG0465	ATP-dependent Zn proteases	[O]	CELLULAR PROCESSES AND SIGNALING	Posttranslational modification, protein turnover, chaperones
Unigene011571	slr1096	7e-07	61/196(31.12)	54.3	Syn	COG1249	Pyruvate/2-oxoglutarate dehydrogenase complex, dihydrolipoamide dehydrogenase (E3) component, and related enzymes	[C]	METABOLISM	Energy production and conversion
Unigene011590	SPCC31H12.08c_2	2e-30	35/71(49.30)	85.9	Spo	COG5239	mRNA deadenylase, exonuclease subunit and related nucleases	[A]	INFORMATION STORAGE AND PROCESSING	RNA processing and modification
Unigene011606	ECU11g1030	2e-76	106/210(50.48)	212	Ecu	COG0464	ATPases of the AAA+ class	[O]	CELLULAR PROCESSES AND SIGNALING	Posttranslational modification, protein turnover, chaperones
Unigene011609	SPCC306.08c	8e-45	63/131(48.09)	120	Spo	COG0039	Malate/lactate dehydrogenases	[C]	METABOLISM	Energy production and conversion
Unigene011610	CAC3203	4e-26	63/170(37.06)	102	Cac	COG0634	Hypoxanthine-guanine phosphoribosyltransferase	[F]	METABOLISM	Nucleotide transport and metabolism
Unigene011612	all3838	9e-20	59/217(27.19)	96.3	Nos	COG0457	FOG: TPR repeat	[R]	POORLY CHARACTERIZED	General function prediction only
Unigene011614	RSp1614	3e-07	32/93(34.41)	45.1	Rso	COG0477	Permeases of the major facilitator superfamily	[GEPR]	--	--
Unigene011621	SPBC29A3.04	5e-08	53/191(27.75)	55.5	Spo	COG1358	Ribosomal protein HS6-type (S12/L30/L7a)	[J]	INFORMATION STORAGE AND PROCESSING	Translation, ribosomal structure and biogenesis
Unigene011635	YOR375c	7e-63	157/388(40.46)	213	Sce	COG0334	Glutamate dehydrogenase/leucine dehydrogenase	[E]	METABOLISM	Amino acid transport and metabolism
Unigene011637	VC1732	7e-33	45/130(34.62)	66.2	Vch	COG0128	5-enolpyruvylshikimate-3-phosphate synthase	[E]	METABOLISM	Amino acid transport and metabolism
Unigene011642	BH0452	2e-09	48/188(25.53)	62.8	Bha	COG4403	Lantibiotic modifying enzyme	[V]	CELLULAR PROCESSES AND SIGNALING	Defense mechanisms
Unigene011643	all3193	3e-07	22/35(62.86)	43.1	Nos	COG0457	FOG: TPR repeat	[R]	POORLY CHARACTERIZED	General function prediction only
Unigene011648	SPAC6B12.15	7e-83	147/323(45.51)	254	Spo	COG2319	FOG: WD40 repeat	[R]	POORLY CHARACTERIZED	General function prediction only
Unigene011654	alr4456	1e-21	59/147(40.14)	91.7	Nos	COG1028	Dehydrogenases with different specificities (related to short-chain alcohol dehydrogenases)	[IQR]	--	--
Unigene011656	aq_1268	1e-78	174/575(30.26)	265	Aae	COG0659	Sulfate permease and related transporters (MFS superfamily)	[P]	METABOLISM	Inorganic ion transport and metabolism
Unigene011658	SPAC6F12.14	2e-70	44/84(52.38)	104	Spo	COG0457	FOG: TPR repeat	[R]	POORLY CHARACTERIZED	General function prediction only
Unigene011659	SPAC27D7.07c	4e-36	61/97(62.89)	125	Spo	COG1958	Small nuclear ribonucleoprotein (snRNP) homolog	[K]	INFORMATION STORAGE AND PROCESSING	Transcription
Unigene011661	alr4031	6e-10	83/368(22.55)	63.5	Nos	COG0614	ABC-type Fe3+-hydroxamate transport system, periplasmic component	[P]	METABOLISM	Inorganic ion transport and metabolism
Unigene011664	SPAC890.07c	1e-47	110/296(37.16)	172	Spo	COG0500	SAM-dependent methyltransferases	[QR]	--	--
Unigene011669	TVN1399	8e-08	31/94(32.98)	54.7	Tvo	COG0666	FOG: Ankyrin repeat	[R]	POORLY CHARACTERIZED	General function prediction only
Unigene011674	all0936	9e-10	26/45(57.78)	50.4	Nos	COG0755	ABC-type transport system involved in cytochrome c biogenesis, permease component	[O]	CELLULAR PROCESSES AND SIGNALING	Posttranslational modification, protein turnover, chaperones
Unigene011675	RP677	3e-18	90/316(28.48)	90.5	Rpr	COG1160	Predicted GTPases	[R]	POORLY CHARACTERIZED	General function prediction only
Unigene011678	SPAC57A10.05c	3e-09	52/199(26.13)	46.2	Spo	COG2319	FOG: WD40 repeat	[R]	POORLY CHARACTERIZED	General function prediction only
Unigene011681	CC3494_1	1e-08	21/27(77.78)	58.5	Ccr	COG3637	Opacity protein and related surface antigens	[M]	CELLULAR PROCESSES AND SIGNALING	Cell wall/membrane/envelope biogenesis
Unigene011682	alr4065	1e-10	31/69(44.93)	59.7	Nos	COG4802	Ferredoxin-thioredoxin reductase, catalytic subunit	[C]	METABOLISM	Energy production and conversion
Unigene011683	SPAC1805.15c	6e-13	42/117(35.90)	63.5	Spo	COG5021	Ubiquitin-protein ligase	[O]	CELLULAR PROCESSES AND SIGNALING	Posttranslational modification, protein turnover, chaperones
Unigene011687	SPAC824.06	1e-14	24/32(75.00)	55.5	Spo	COG2214	DnaJ-class molecular chaperone	[O]	CELLULAR PROCESSES AND SIGNALING	Posttranslational modification, protein turnover, chaperones
Unigene011691	YGR188c_2	5e-15	26/72(36.11)	65.9	Sce	COG0515	Serine/threonine protein kinase	[RTKL]	--	--
Unigene011694	alr0607	3e-50	61/134(45.52)	104	Nos	COG0155	Sulfite reductase, beta subunit (hemoprotein)	[P]	METABOLISM	Inorganic ion transport and metabolism
Unigene011697	SPCC5E4.06	5e-09	27/51(52.94)	61.2	Spo	COG1196	Chromosome segregation ATPases	[D]	CELLULAR PROCESSES AND SIGNALING	Cell cycle control, cell division, chromosome partitioning
Unigene011710	YOR116c	4e-58	136/326(41.72)	219	Sce	COG0086	DNA-directed RNA polymerase, beta' subunit/160 kD subunit	[K]	INFORMATION STORAGE AND PROCESSING	Transcription
Unigene011711	sll0502	6e-18	31/69(44.93)	57.8	Syn	COG0018	Arginyl-tRNA synthetase	[J]	INFORMATION STORAGE AND PROCESSING	Translation, ribosomal structure and biogenesis
Unigene011716	sll1852	1e-13	55/140(39.29)	69.3	Syn	COG0105	Nucleoside diphosphate kinase	[F]	METABOLISM	Nucleotide transport and metabolism
Unigene011719	all2917	8e-38	68/158(43.04)	120	Nos	COG0483	Archaeal fructose-1,6-bisphosphatase and related enzymes of inositol monophosphatase family	[G]	METABOLISM	Carbohydrate transport and metabolism
Unigene011730	CC3722	1e-22	76/252(30.16)	102	Ccr	COG1052	Lactate dehydrogenase and related dehydrogenases	[CHR]	--	--
Unigene011731	PAB1561	1e-39	54/131(41.22)	92.0	Pab	COG1112	Superfamily I DNA and RNA helicases and helicase subunits	[L]	INFORMATION STORAGE AND PROCESSING	Replication, recombination and repair
Unigene011734	STM2274	2e-25	64/200(32.00)	110	Sty	COG0477	Permeases of the major facilitator superfamily	[GEPR]	--	--
Unigene011735	YDR477w_1	3e-17	32/101(31.68)	60.1	Sce	COG0515	Serine/threonine protein kinase	[RTKL]	--	--
Unigene011736	SPBC29A3.12	4e-87	127/190(66.84)	260	Spo	COG0522	Ribosomal protein S4 and related proteins	[J]	INFORMATION STORAGE AND PROCESSING	Translation, ribosomal structure and biogenesis
Unigene011737	SPAC167.08	4e-06	41/130(31.54)	53.1	Spo	COG2801	Transposase and inactivated derivatives	[L]	INFORMATION STORAGE AND PROCESSING	Replication, recombination and repair
Unigene011738	SPAC17A5.13	3e-15	49/125(39.20)	77.4	Spo	COG0302	GTP cyclohydrolase I	[H]	METABOLISM	Coenzyme transport and metabolism
Unigene011745	MA1950	8e-20	62/200(31.00)	95.5	Mac	COG0520	Selenocysteine lyase	[E]	METABOLISM	Amino acid transport and metabolism
Unigene011750	alr3185	2e-13	59/196(30.10)	70.9	Nos	COG0321	Lipoate-protein ligase B	[H]	METABOLISM	Coenzyme transport and metabolism
Unigene011761	SPBC839.11c	1e-11	29/111(26.13)	43.9	Spo	COG0697	Permeases of the drug/metabolite transporter (DMT) superfamily	[GER]	--	--
Unigene011762	PA5038	1e-45	71/199(35.68)	103	Pae	COG0337	3-dehydroquinate synthetase	[E]	METABOLISM	Amino acid transport and metabolism
Unigene011763	alr0728	6e-52	89/220(40.45)	172	Nos	COG0637	Predicted phosphatase/phosphohexomutase	[R]	POORLY CHARACTERIZED	General function prediction only
Unigene011767	L138452_1	8e-21	61/199(30.65)	97.8	Lla	COG0515	Serine/threonine protein kinase	[RTKL]	--	--
Unigene011771	YDL143w	7e-33	74/200(37.00)	107	Sce	COG0459	Chaperonin GroEL (HSP60 family)	[O]	CELLULAR PROCESSES AND SIGNALING	Posttranslational modification, protein turnover, chaperones
Unigene011778	BS_yuxK	9e-18	42/106(39.62)	76.6	Bsu	COG3011	Uncharacterized protein conserved in bacteria	[S]	POORLY CHARACTERIZED	Function unknown
Unigene011779	YCR047c	3e-08	37/99(37.37)	45.4	Sce	COG0500	SAM-dependent methyltransferases	[QR]	--	--
Unigene011784	SPAC1F5.10	1e-180	246/347(70.89)	513	Spo	COG0513	Superfamily II DNA and RNA helicases	[LKJ]	--	--
Unigene011788	SPAC57A10.10c	4e-11	75/264(28.41)	66.2	Spo	COG5193	La protein, small RNA-binding pol III transcript stabilizing protein and related La-motif-containing proteins involved in translation	[OJ]	--	--
Unigene011792	MA4413	1e-12	28/64(43.75)	50.4	Mac	COG0459	Chaperonin GroEL (HSP60 family)	[O]	CELLULAR PROCESSES AND SIGNALING	Posttranslational modification, protein turnover, chaperones
Unigene011800	BS_pykA_1	8e-69	140/403(34.74)	217	Bsu	COG0469	Pyruvate kinase	[G]	METABOLISM	Carbohydrate transport and metabolism
Unigene011804	RP328	4e-45	88/229(38.43)	160	Rpr	COG0330	Membrane protease subunits, stomatin/prohibitin homologs	[O]	CELLULAR PROCESSES AND SIGNALING	Posttranslational modification, protein turnover, chaperones
Unigene011807	asl2061	2e-12	34/64(53.12)	64.3	Nos	COG0762	Predicted integral membrane protein	[S]	POORLY CHARACTERIZED	Function unknown
Unigene011809	CC1352	3e-63	123/364(33.79)	209	Ccr	COG1024	Enoyl-CoA hydratase/carnithine racemase	[I]	METABOLISM	Lipid transport and metabolism
Unigene011810	MTH273	2e-18	26/62(41.94)	53.5	Mth	COG1881	Phospholipid-binding protein	[R]	POORLY CHARACTERIZED	General function prediction only
Unigene011824	mlr4717	4e-11	25/86(29.07)	48.5	Mlo	COG3040	Bacterial lipocalin	[M]	CELLULAR PROCESSES AND SIGNALING	Cell wall/membrane/envelope biogenesis
Unigene011827	SPBC26H8.07c	3e-56	174/457(38.07)	195	Spo	COG5023	Tubulin	[Z]	CELLULAR PROCESSES AND SIGNALING	Cytoskeleton
Unigene011828	SPBC17A3.07	3e-48	98/277(35.38)	114	Spo	COG1249	Pyruvate/2-oxoglutarate dehydrogenase complex, dihydrolipoamide dehydrogenase (E3) component, and related enzymes	[C]	METABOLISM	Energy production and conversion
Unigene011831	RSc1618	7e-45	73/166(43.98)	155	Rso	COG1051	ADP-ribose pyrophosphatase	[F]	METABOLISM	Nucleotide transport and metabolism
Unigene011832	YHR028c	4e-65	61/95(64.21)	140	Sce	COG1506	Dipeptidyl aminopeptidases/acylaminoacyl-peptidases	[E]	METABOLISM	Amino acid transport and metabolism
Unigene011834	SPAC15E1.06	3e-14	45/167(26.95)	58.5	Spo	COG0622	Predicted phosphoesterase	[R]	POORLY CHARACTERIZED	General function prediction only
Unigene011838	BS_yyaL	4e-22	66/225(29.33)	70.5	Bsu	COG1331	Highly conserved protein containing a thioredoxin domain	[O]	CELLULAR PROCESSES AND SIGNALING	Posttranslational modification, protein turnover, chaperones
Unigene011839	SPCC777.06c	4e-06	56/194(28.87)	50.4	Spo	COG1235	Metal-dependent hydrolases of the beta-lactamase superfamily I	[R]	POORLY CHARACTERIZED	General function prediction only
Unigene011840	SPBC16H5.08c	2e-85	75/164(45.73)	130	Spo	COG0488	ATPase components of ABC transporters with duplicated ATPase domains	[R]	POORLY CHARACTERIZED	General function prediction only
Unigene011849	SPAC1002.16c	3e-16	27/64(42.19)	56.6	Spo	COG0477	Permeases of the major facilitator superfamily	[GEPR]	--	--
Unigene011852	YKL160w	5e-06	19/46(41.30)	38.1	Sce	COG4888	Uncharacterized Zn ribbon-containing protein	[R]	POORLY CHARACTERIZED	General function prediction only
Unigene011853	all4188	4e-25	49/61(80.33)	103	Nos	COG0102	Ribosomal protein L13	[J]	INFORMATION STORAGE AND PROCESSING	Translation, ribosomal structure and biogenesis
Unigene011854	SPAC2G11.07c	8e-17	87/311(27.97)	84.3	Spo	COG0631	Serine/threonine protein phosphatase	[T]	CELLULAR PROCESSES AND SIGNALING	Signal transduction mechanisms
Unigene011857	YPR160w	1e-162	228/593(38.45)	333	Sce	COG0058	Glucan phosphorylase	[G]	METABOLISM	Carbohydrate transport and metabolism
Unigene011858	SPBC1D7.05c	9e-13	74/274(27.01)	73.2	Spo	COG0515	Serine/threonine protein kinase	[RTKL]	--	--
Unigene011860	Cgl0816	3e-23	64/229(27.95)	89.4	Cgl	COG2021	Homoserine acetyltransferase	[E]	METABOLISM	Amino acid transport and metabolism
Unigene011861	all0316	6e-10	27/67(40.30)	44.7	Nos	COG0596	Predicted hydrolases or acyltransferases (alpha/beta hydrolase superfamily)	[R]	POORLY CHARACTERIZED	General function prediction only
Unigene011862	RSc1588	1e-27	44/125(35.20)	87.0	Rso	COG0531	Amino acid transporters	[E]	METABOLISM	Amino acid transport and metabolism
Unigene011871	aq_286	1e-14	51/182(28.02)	73.2	Aae	COG2862	Predicted membrane protein	[S]	POORLY CHARACTERIZED	Function unknown
Unigene011875	XF0818	1e-38	84/151(55.63)	155	Xfa	COG2730	Endoglucanase	[G]	METABOLISM	Carbohydrate transport and metabolism
Unigene011877	YLR399c	3e-17	80/321(24.92)	64.3		COG5076	Transcription factor involved in chromatin remodeling, contains bromodomain	[BK]	--	--
Unigene011879	STM0233	1e-07	24/58(41.38)	43.5	Sty	COG3979	Uncharacterized protein contain chitin-binding domain type 3	[R]	POORLY CHARACTERIZED	General function prediction only
Unigene011885	RSc0784	8e-09	20/39(51.28)	45.4	Rso	COG0545	FKBP-type peptidyl-prolyl cis-trans isomerases 1	[O]	CELLULAR PROCESSES AND SIGNALING	Posttranslational modification, protein turnover, chaperones
Unigene011900	SPCC1020.09	1e-05	11/23(47.83)	28.1	Spo	COG2319	FOG: WD40 repeat	[R]	POORLY CHARACTERIZED	General function prediction only
Unigene001001	SPAC926.04c	8e-26	190/671(28.32)	115	Spo	COG0326	Molecular chaperone, HSP90 family	[O]	CELLULAR PROCESSES AND SIGNALING	Posttranslational modification, protein turnover, chaperones
Unigene001002	SPAC3G9.09c	9e-82	129/234(55.13)	256	Spo	COG1093	Translation initiation factor 2, alpha subunit (eIF-2alpha)	[J]	INFORMATION STORAGE AND PROCESSING	Translation, ribosomal structure and biogenesis
Unigene001004	AGl3021	2e-07	47/154(30.52)	57.0	Atu	COG1215	Glycosyltransferases, probably involved in cell wall biogenesis	[M]	CELLULAR PROCESSES AND SIGNALING	Cell wall/membrane/envelope biogenesis
Unigene001006	all4834	2e-06	36/121(29.75)	52.8	Nos	COG2319	FOG: WD40 repeat	[R]	POORLY CHARACTERIZED	General function prediction only
Unigene001015	Cj0136	8e-24	34/76(44.74)	79.3	Cje	COG0532	Translation initiation factor 2 (IF-2; GTPase)	[J]	INFORMATION STORAGE AND PROCESSING	Translation, ribosomal structure and biogenesis
Unigene001016	tynA	1e-29	73/259(28.19)	75.5	Eco	COG3733	Cu2+-containing amine oxidase	[Q]	METABOLISM	Secondary metabolites biosynthesis, transport and catabolism
Unigene001017	SPAC3A11.08	8e-38	43/119(36.13)	87.8	Spo	COG5647	Cullin, a subunit of E3 ubiquitin ligase	[O]	CELLULAR PROCESSES AND SIGNALING	Posttranslational modification, protein turnover, chaperones
Unigene001028	AGc606	1e-09	50/208(24.04)	63.5	Atu	COG2844	UTP:GlnB (protein PII) uridylyltransferase	[O]	CELLULAR PROCESSES AND SIGNALING	Posttranslational modification, protein turnover, chaperones
Unigene001029	SMb20973_3	4e-26	54/141(38.30)	72.4	Sme	COG0160	4-aminobutyrate aminotransferase and related aminotransferases	[E]	METABOLISM	Amino acid transport and metabolism
Unigene001037	SA1974	2e-09	54/182(29.67)	62.4	Sau	COG4284	UDP-glucose pyrophosphorylase	[G]	METABOLISM	Carbohydrate transport and metabolism
Unigene001043	alr0124_1	7e-26	66/199(33.17)	113	Nos	COG4886	Leucine-rich repeat (LRR) protein	[S]	POORLY CHARACTERIZED	Function unknown
Unigene001045	SPAC2G11.07c	3e-06	31/55(56.36)	48.1	Spo	COG0631	Serine/threonine protein phosphatase	[T]	CELLULAR PROCESSES AND SIGNALING	Signal transduction mechanisms
Unigene001050	YMR261c_2	4e-54	50/128(39.06)	109	Sce	COG0380	Trehalose-6-phosphate synthase	[G]	METABOLISM	Carbohydrate transport and metabolism
Unigene001051	SPAC4D7.13	1e-13	37/81(45.68)	77.4	Spo	COG5104	Splicing factor	[A]	INFORMATION STORAGE AND PROCESSING	RNA processing and modification
Unigene001057	YCL035c	7e-16	41/97(42.27)	73.9	Sce	COG0695	Glutaredoxin and related proteins	[O]	CELLULAR PROCESSES AND SIGNALING	Posttranslational modification, protein turnover, chaperones
Unigene001058	all5008	2e-50	71/153(46.41)	136	Nos	COG2130	Putative NADP-dependent oxidoreductases	[R]	POORLY CHARACTERIZED	General function prediction only
Unigene001064	CC3494_1	1e-11	30/59(50.85)	70.1	Ccr	COG3637	Opacity protein and related surface antigens	[M]	CELLULAR PROCESSES AND SIGNALING	Cell wall/membrane/envelope biogenesis
Unigene001070	TM0282	2e-10	79/283(27.92)	60.1	Tma	COG2017	Galactose mutarotase and related enzymes	[G]	METABOLISM	Carbohydrate transport and metabolism
Unigene001073	slr0348	2e-38	127/379(33.51)	147	Syn	COG0761	Penicillin tolerance protein	[IM]	--	--
Unigene001075	all4358	1e-51	92/193(47.67)	177	Nos	COG0740	Protease subunit of ATP-dependent Clp proteases	[OU]	--	--
Unigene001082	STM3359	2e-09	43/93(46.24)	60.5	Sty	COG0039	Malate/lactate dehydrogenases	[C]	METABOLISM	Energy production and conversion
Unigene001087	mll3081	1e-22	54/164(32.93)	76.6	Mlo	COG1028	Dehydrogenases with different specificities (related to short-chain alcohol dehydrogenases)	[IQR]	--	--
Unigene001089	YJR072c	4e-24	72/169(42.60)	105	Sce	COG1100	GTPase SAR1 and related small G proteins	[R]	POORLY CHARACTERIZED	General function prediction only
Unigene001092	AGpA653	5e-21	53/144(36.81)	93.2	Atu	COG1902	NADH:flavin oxidoreductases, Old Yellow Enzyme family	[C]	METABOLISM	Energy production and conversion
Unigene001093	PA3629	5e-42	121/371(32.61)	154	Pae	COG1062	Zn-dependent alcohol dehydrogenases, class III	[C]	METABOLISM	Energy production and conversion
Unigene001096	alr0782	2e-83	117/170(68.82)	242	Nos	COG0036	Pentose-5-phosphate-3-epimerase	[G]	METABOLISM	Carbohydrate transport and metabolism
Unigene001100	SPCC830.08c	2e-06	29/91(31.87)	50.4	Spo	COG5052	Protein involved in membrane traffic	[U]	CELLULAR PROCESSES AND SIGNALING	Intracellular trafficking, secretion, and vesicular transport
Unigene011916	CC0801	9e-10	33/139(23.74)	44.3	Ccr	COG3934	Endo-beta-mannanase	[G]	METABOLISM	Carbohydrate transport and metabolism
Unigene011924	YBL099w	1e-100	227/505(44.95)	318	Sce	COG0056	F0F1-type ATP synthase, alpha subunit	[C]	METABOLISM	Energy production and conversion
Unigene011933	SPBC24C6.02	9e-42	88/290(30.34)	97.1	Spo	COG0513	Superfamily II DNA and RNA helicases	[LKJ]	--	--
Unigene011942	ECU06g0820	1e-25	61/126(48.41)	114	Ecu	COG0553	Superfamily II DNA/RNA helicases, SNF2 family	[KL]	--	--
Unigene011958	SPBC3H7.15	6e-45	111/275(40.36)	166	Spo	COG0515	Serine/threonine protein kinase	[RTKL]	--	--
Unigene011964	sll1653	2e-45	32/50(64.00)	75.9	Syn	COG2226	Methylase involved in ubiquinone/menaquinone biosynthesis	[H]	METABOLISM	Coenzyme transport and metabolism
Unigene011965	BH0916_1	2e-08	27/67(40.30)	58.2	Bha	COG3325	Chitinase	[G]	METABOLISM	Carbohydrate transport and metabolism
Unigene011969	SPBC4F6.14	5e-14	50/182(27.47)	75.5	Spo	COG0724	RNA-binding proteins (RRM domain)	[R]	POORLY CHARACTERIZED	General function prediction only
Unigene011974	slr1511	7e-48	56/98(57.14)	105	Syn	COG0332	3-oxoacyl-[acyl-carrier-protein] synthase III	[I]	METABOLISM	Lipid transport and metabolism
Unigene011976	PAB1810	4e-09	35/122(28.69)	50.8	Pab	COG0436	Aspartate/tyrosine/aromatic aminotransferase	[E]	METABOLISM	Amino acid transport and metabolism
Unigene011977	slr0574	7e-20	96/371(25.88)	93.6	Syn	COG2124	Cytochrome P450	[Q]	METABOLISM	Secondary metabolites biosynthesis, transport and catabolism
Unigene011978	YNL067w	5e-62	99/195(50.77)	194	Sce	COG0097	Ribosomal protein L6P/L9E	[J]	INFORMATION STORAGE AND PROCESSING	Translation, ribosomal structure and biogenesis
Unigene011986	SPBC32H8.10	7e-48	54/145(37.24)	100	Spo	COG0515	Serine/threonine protein kinase	[RTKL]	--	--
Unigene011994	SPAPYUK71.03c	3e-08	44/125(35.20)	59.7	Spo	COG5038	Ca2+-dependent lipid-binding protein, contains C2 domain	[R]	POORLY CHARACTERIZED	General function prediction only
Unigene011997	sll0202	2e-88	199/433(45.96)	281	Syn	COG0445	NAD/FAD-utilizing enzyme apparently involved in cell division	[D]	CELLULAR PROCESSES AND SIGNALING	Cell cycle control, cell division, chromosome partitioning
Unigene011999	YPR160w	1e-54	121/294(41.16)	206	Sce	COG0058	Glucan phosphorylase	[G]	METABOLISM	Carbohydrate transport and metabolism
Unigene012001	alr3858	1e-102	103/157(65.61)	204	Nos	COG0206	Cell division GTPase	[D]	CELLULAR PROCESSES AND SIGNALING	Cell cycle control, cell division, chromosome partitioning
Unigene012004	YNL329c	5e-39	107/260(41.15)	160	Sce	COG0464	ATPases of the AAA+ class	[O]	CELLULAR PROCESSES AND SIGNALING	Posttranslational modification, protein turnover, chaperones
Unigene012005	lin1936	2e-09	60/223(26.91)	62.8	Lin	COG0144	tRNA and rRNA cytosine-C5-methylases	[J]	INFORMATION STORAGE AND PROCESSING	Translation, ribosomal structure and biogenesis
Unigene012006	XF2340	5e-60	95/277(34.30)	130	Xfa	COG0443	Molecular chaperone	[O]	CELLULAR PROCESSES AND SIGNALING	Posttranslational modification, protein turnover, chaperones
Unigene012009	SPBC16D10.03	1e-155	225/344(65.41)	445	Spo	COG0533	Metal-dependent proteases with possible chaperone activity	[O]	CELLULAR PROCESSES AND SIGNALING	Posttranslational modification, protein turnover, chaperones
Unigene012014	YGR254w	3e-88	170/390(43.59)	278	Sce	COG0148	Enolase	[G]	METABOLISM	Carbohydrate transport and metabolism
Unigene012016	SPCC970.03	2e-55	84/191(43.98)	165	Spo	COG0543	2-polyprenylphenol hydroxylase and related flavodoxin oxidoreductases	[HC]	--	--
Unigene012017	SMb21415	8e-12	46/131(35.11)	70.1	Sme	COG0277	FAD/FMN-containing dehydrogenases	[C]	METABOLISM	Energy production and conversion
Unigene012019	SPAC18G6.03	3e-16	57/153(37.25)	77.4	Spo	COG1100	GTPase SAR1 and related small G proteins	[R]	POORLY CHARACTERIZED	General function prediction only
Unigene012024	YHR174w	3e-43	120/272(44.12)	156	Sce	COG0148	Enolase	[G]	METABOLISM	Carbohydrate transport and metabolism
Unigene012028	SPAC824.08	3e-13	97/365(26.58)	75.1	Spo	COG5371	Golgi nucleoside diphosphatase	[GO]	--	--
Unigene012030	YNL169c	6e-43	129/377(34.22)	162	Sce	COG0688	Phosphatidylserine decarboxylase	[I]	METABOLISM	Lipid transport and metabolism
Unigene012039	MJ0612_1	3e-12	65/277(23.47)	68.9	Mja	COG0287	Prephenate dehydrogenase	[E]	METABOLISM	Amino acid transport and metabolism
Unigene012041	SPBP8B7.15c	5e-11	51/190(26.84)	50.1	Spo	COG5222	Uncharacterized conserved protein, contains RING Zn-finger	[R]	POORLY CHARACTERIZED	General function prediction only
Unigene012042	ECU07g0330	3e-10	25/51(49.02)	63.2	Ecu	COG5540	RING-finger-containing ubiquitin ligase	[O]	CELLULAR PROCESSES AND SIGNALING	Posttranslational modification, protein turnover, chaperones
Unigene012044	SPCC330.08	5e-41	78/249(31.33)	114	Spo	COG0438	Glycosyltransferase	[M]	CELLULAR PROCESSES AND SIGNALING	Cell wall/membrane/envelope biogenesis
Unigene012045	SPAC589.07c	5e-06	25/84(29.76)	40.0	Spo	COG2319	FOG: WD40 repeat	[R]	POORLY CHARACTERIZED	General function prediction only
Unigene012047	slr1761	2e-22	45/87(51.72)	93.2	Syn	COG0545	FKBP-type peptidyl-prolyl cis-trans isomerases 1	[O]	CELLULAR PROCESSES AND SIGNALING	Posttranslational modification, protein turnover, chaperones
Unigene012049	BH2120	3e-07	16/27(59.26)	46.6	Bha	COG3693	Beta-1,4-xylanase	[G]	METABOLISM	Carbohydrate transport and metabolism
Unigene012054	Rv1400c	9e-09	22/39(56.41)	46.2	Mtu	COG0657	Esterase/lipase	[I]	METABOLISM	Lipid transport and metabolism
Unigene012061	SPBC660.15	2e-12	28/52(53.85)	70.5	Spo	COG0724	RNA-binding proteins (RRM domain)	[R]	POORLY CHARACTERIZED	General function prediction only
Unigene012066	YNL112w	6e-30	54/154(35.06)	85.1	Sce	COG0513	Superfamily II DNA and RNA helicases	[LKJ]	--	--
Unigene012068	PA2611_2	3e-43	59/126(46.83)	108	Pae	COG0007	Uroporphyrinogen-III methylase	[H]	METABOLISM	Coenzyme transport and metabolism
Unigene012081	SPCC74.03c	2e-06	27/73(36.99)	51.2	Spo	COG0515	Serine/threonine protein kinase	[RTKL]	--	--
Unigene012086	MK0396	1e-14	70/239(29.29)	76.6	Mka	COG0500	SAM-dependent methyltransferases	[QR]	--	--
Unigene012089	SPBC1604.20c	2e-07	29/110(26.36)	37.7	Spo	COG5059	Kinesin-like protein	[Z]	CELLULAR PROCESSES AND SIGNALING	Cytoskeleton
Unigene012090	SPAC4F10.16c	1e-14	62/198(31.31)	74.7	Spo	COG0474	Cation transport ATPase	[P]	METABOLISM	Inorganic ion transport and metabolism
Unigene012095	sll0541	1e-40	90/275(32.73)	149	Syn	COG1398	Fatty-acid desaturase	[I]	METABOLISM	Lipid transport and metabolism
Unigene012096	CT042	1e-35	37/101(36.63)	56.2	Ctr	COG1523	Type II secretory pathway, pullulanase PulA and related glycosidases	[G]	METABOLISM	Carbohydrate transport and metabolism
Unigene012102	Ta1379	2e-13	32/77(41.56)	63.5	Tac	COG0477	Permeases of the major facilitator superfamily	[GEPR]	--	--
Unigene012106	YKL101w	1e-35	74/192(38.54)	144	Sce	COG0515	Serine/threonine protein kinase	[RTKL]	--	--
Unigene012107	Rv1260	2e-06	28/66(42.42)	52.0	Mtu	COG0654	2-polyprenyl-6-methoxyphenol hydroxylase and related FAD-dependent oxidoreductases	[HC]	--	--
Unigene012110	FN0178	1e-13	69/236(29.24)	74.3	Fnu	COG0666	FOG: Ankyrin repeat	[R]	POORLY CHARACTERIZED	General function prediction only
Unigene012126	SPBC409.21	1e-22	48/113(42.48)	89.7	Spo	COG5538	Preprotein translocase subunit Sec66	[U]	CELLULAR PROCESSES AND SIGNALING	Intracellular trafficking, secretion, and vesicular transport
Unigene012135	SPAC4F8.12c	2e-22	172/538(31.97)	107	Spo	COG5178	U5 snRNP spliceosome subunit	[A]	INFORMATION STORAGE AND PROCESSING	RNA processing and modification
Unigene012139	YLR430w	1e-35	66/184(35.87)	97.8	Sce	COG1112	Superfamily I DNA and RNA helicases and helicase subunits	[L]	INFORMATION STORAGE AND PROCESSING	Replication, recombination and repair
Unigene012142	SPAC9.07c	1e-133	100/185(54.05)	231	Spo	COG1163	Predicted GTPase	[R]	POORLY CHARACTERIZED	General function prediction only
Unigene012145	SPAC13G6.03	4e-28	87/201(43.28)	120	Spo	COG1524	Uncharacterized proteins of the AP superfamily	[R]	POORLY CHARACTERIZED	General function prediction only
Unigene012154	L0113	4e-29	33/73(45.21)	66.2	Lla	COG0078	Ornithine carbamoyltransferase	[E]	METABOLISM	Amino acid transport and metabolism
Unigene012155	SPAC3F10.11c	5e-46	56/108(51.85)	108	Spo	COG1132	ABC-type multidrug transport system, ATPase and permease components	[V]	CELLULAR PROCESSES AND SIGNALING	Defense mechanisms
Unigene012180	BMEI0323	3e-30	114/322(35.40)	130	Bme	COG1132	ABC-type multidrug transport system, ATPase and permease components	[V]	CELLULAR PROCESSES AND SIGNALING	Defense mechanisms
Unigene012188	SPBC14F5.05c	2e-08	50/160(31.25)	58.5	Spo	COG0192	S-adenosylmethionine synthetase	[H]	METABOLISM	Coenzyme transport and metabolism
Unigene012192	BH0579	4e-36	71/287(24.74)	94.7	Bha	COG2124	Cytochrome P450	[Q]	METABOLISM	Secondary metabolites biosynthesis, transport and catabolism
Unigene012193	BS_cotA	2e-91	122/283(43.11)	221	Bsu	COG2132	Putative multicopper oxidases	[Q]	METABOLISM	Secondary metabolites biosynthesis, transport and catabolism
Unigene012198	SPCC16A11.10c	7e-13	38/123(30.89)	65.5	Spo	COG5274	Cytochrome b involved in lipid metabolism	[CI]	--	--
Unigene012201	SPCC663.03	1e-44	78/151(51.66)	130	Spo	COG1132	ABC-type multidrug transport system, ATPase and permease components	[V]	CELLULAR PROCESSES AND SIGNALING	Defense mechanisms
Unigene012202	mll1611	2e-11	46/128(35.94)	65.5	Mlo	COG3719	Ribonuclease I	[J]	INFORMATION STORAGE AND PROCESSING	Translation, ribosomal structure and biogenesis
Unigene012203	YFL041w	1e-19	87/288(30.21)	95.5	Sce	COG2132	Putative multicopper oxidases	[Q]	METABOLISM	Secondary metabolites biosynthesis, transport and catabolism
Unigene012204	mll4497	4e-10	56/196(28.57)	57.0	Mlo	COG0657	Esterase/lipase	[I]	METABOLISM	Lipid transport and metabolism
Unigene012206	Rv1133c	3e-19	45/108(41.67)	63.9	Mtu	COG0620	Methionine synthase II (cobalamin-independent)	[E]	METABOLISM	Amino acid transport and metabolism
Unigene012217	YOL123w	6e-31	49/128(38.28)	85.9		COG0724	RNA-binding proteins (RRM domain)	[R]	POORLY CHARACTERIZED	General function prediction only
Unigene012224	SP0828	1e-08	34/94(36.17)	47.4	Spn	COG0120	Ribose 5-phosphate isomerase	[G]	METABOLISM	Carbohydrate transport and metabolism
Unigene012227	MA1276	6e-54	124/382(32.46)	182	Mac	COG0402	Cytosine deaminase and related metal-dependent hydrolases	[FR]	--	--
Unigene012229	SPCC1753.04	1e-18	67/254(26.38)	57.4	Spo	COG1218	3'-Phosphoadenosine 5'-phosphosulfate (PAPS) 3'-phosphatase	[P]	METABOLISM	Inorganic ion transport and metabolism
Unigene012230	BS_yjcL	8e-13	42/104(40.38)	71.6	Bsu	COG5505	Predicted integral membrane protein	[S]	POORLY CHARACTERIZED	Function unknown
Unigene012231	YEL060c	1e-114	107/151(70.86)	214	Sce	COG1404	Subtilisin-like serine proteases	[O]	CELLULAR PROCESSES AND SIGNALING	Posttranslational modification, protein turnover, chaperones
Unigene012241	BH0094	2e-25	51/111(45.95)	102	Bha	COG1539	Dihydroneopterin aldolase	[H]	METABOLISM	Coenzyme transport and metabolism
Unigene012242	all1059	8e-11	113/474(23.84)	67.4	Nos	COG0438	Glycosyltransferase	[M]	CELLULAR PROCESSES AND SIGNALING	Cell wall/membrane/envelope biogenesis
Unigene012245	alr4745	1e-149	112/181(61.88)	229	Nos	COG1249	Pyruvate/2-oxoglutarate dehydrogenase complex, dihydrolipoamide dehydrogenase (E3) component, and related enzymes	[C]	METABOLISM	Energy production and conversion
Unigene012248	slr0942	5e-26	39/81(48.15)	86.3	Syn	COG0656	Aldo/keto reductases, related to diketogulonate reductase	[R]	POORLY CHARACTERIZED	General function prediction only
Unigene012249	SPAC6G9.11	6e-11	24/53(45.28)	52.4	Spo	COG5143	Synaptobrevin/VAMP-like protein	[U]	CELLULAR PROCESSES AND SIGNALING	Intracellular trafficking, secretion, and vesicular transport
Unigene012253	sll0020	2e-11	101/289(34.95)	70.1	Syn	COG0542	ATPases with chaperone activity, ATP-binding subunit	[O]	CELLULAR PROCESSES AND SIGNALING	Posttranslational modification, protein turnover, chaperones
Unigene012260	MT0017_1	2e-13	41/103(39.81)	73.6	MtC	COG0515	Serine/threonine protein kinase	[RTKL]	--	--
Unigene012263	alr1896	1e-57	104/279(37.28)	159	Nos	COG0459	Chaperonin GroEL (HSP60 family)	[O]	CELLULAR PROCESSES AND SIGNALING	Posttranslational modification, protein turnover, chaperones
Unigene012268	SPBC342.02	1e-40	60/171(35.09)	95.5	Spo	COG0008	Glutamyl- and glutaminyl-tRNA synthetases	[J]	INFORMATION STORAGE AND PROCESSING	Translation, ribosomal structure and biogenesis
Unigene012282	SPCC16C4.11	3e-14	49/172(28.49)	55.1	Spo	COG0515	Serine/threonine protein kinase	[RTKL]	--	--
Unigene012284	all0008	2e-16	38/141(26.95)	76.6	Nos	COG0711	F0F1-type ATP synthase, subunit b	[C]	METABOLISM	Energy production and conversion
Unigene012297	SPAC29A4.20	7e-37	144/431(33.41)	147	Spo	COG1243	Histone acetyltransferase	[KB]	--	--
Unigene012298	SPAC30D11.03	4e-17	97/338(28.70)	86.7	Spo	COG0513	Superfamily II DNA and RNA helicases	[LKJ]	--	--
Unigene012302	SPBC1A4.08c	2e-98	211/472(44.70)	310	Spo	COG0459	Chaperonin GroEL (HSP60 family)	[O]	CELLULAR PROCESSES AND SIGNALING	Posttranslational modification, protein turnover, chaperones
Unigene012304	slr1550	1e-141	137/266(51.50)	249	Syn	COG1190	Lysyl-tRNA synthetase (class II)	[J]	INFORMATION STORAGE AND PROCESSING	Translation, ribosomal structure and biogenesis
Unigene012308	PA5038	3e-08	64/195(32.82)	55.8	Pae	COG0337	3-dehydroquinate synthetase	[E]	METABOLISM	Amino acid transport and metabolism
Unigene012311	SPAC3F10.09	1e-07	66/216(30.56)	53.5	Spo	COG0106	Phosphoribosylformimino-5-aminoimidazole carboxamide ribonucleotide (ProFAR) isomerase	[E]	METABOLISM	Amino acid transport and metabolism
Unigene012316	SPCC794.09c	9e-10	97/308(31.49)	63.5	Spo	COG5256	Translation elongation factor EF-1alpha (GTPase)	[J]	INFORMATION STORAGE AND PROCESSING	Translation, ribosomal structure and biogenesis
Unigene012318	SPBC16G5.05c	9e-14	39/115(33.91)	72.0	Spo	COG5066	VAMP-associated protein involved in inositol metabolism	[U]	CELLULAR PROCESSES AND SIGNALING	Intracellular trafficking, secretion, and vesicular transport
Unigene012320	SPBC215.09c	1e-41	58/122(47.54)	99.0	Spo	COG0183	Acetyl-CoA acetyltransferase	[I]	METABOLISM	Lipid transport and metabolism
Unigene012328	SPAC1006.02	2e-06	23/48(47.92)	50.8	Spo	COG2319	FOG: WD40 repeat	[R]	POORLY CHARACTERIZED	General function prediction only
Unigene012329	BH0068	1e-27	50/98(51.02)	109	Bha	COG0193	Peptidyl-tRNA hydrolase	[J]	INFORMATION STORAGE AND PROCESSING	Translation, ribosomal structure and biogenesis
Unigene012332	SPBC36B7.03	1e-23	34/98(34.69)	83.2	Spo	COG5407	Preprotein translocase subunit Sec63	[U]	CELLULAR PROCESSES AND SIGNALING	Intracellular trafficking, secretion, and vesicular transport
Unigene012335	AGpA722	1e-12	65/229(28.38)	52.4	Atu	COG0753	Catalase	[P]	METABOLISM	Inorganic ion transport and metabolism
Unigene012347	YKR009c_2	2e-16	59/175(33.71)	66.2	Sce	COG2030	Acyl dehydratase	[I]	METABOLISM	Lipid transport and metabolism
Unigene012349	Cj0095	1e-22	38/52(73.08)	80.9	Cje	COG0211	Ribosomal protein L27	[J]	INFORMATION STORAGE AND PROCESSING	Translation, ribosomal structure and biogenesis
Unigene012353	YDR294c	6e-30	87/263(33.08)	127	Sce	COG0076	Glutamate decarboxylase and related PLP-dependent proteins	[E]	METABOLISM	Amino acid transport and metabolism
Unigene012354	SPAC328.04	1e-21	36/56(64.29)	73.6	Spo	COG0464	ATPases of the AAA+ class	[O]	CELLULAR PROCESSES AND SIGNALING	Posttranslational modification, protein turnover, chaperones
Unigene012360	YKR039w	1e-62	84/254(33.07)	110		COG0833	Amino acid transporters	[E]	METABOLISM	Amino acid transport and metabolism
Unigene012366	SPAC869.08	1e-27	44/90(48.89)	84.3	Spo	COG2518	Protein-L-isoaspartate carboxylmethyltransferase	[O]	CELLULAR PROCESSES AND SIGNALING	Posttranslational modification, protein turnover, chaperones
Unigene012369	BH2504_1	6e-06	28/73(38.36)	51.2	Bha	COG0515	Serine/threonine protein kinase	[RTKL]	--	--
Unigene012375	SPAC14C4.03	6e-20	28/83(33.73)	52.0	Spo	COG0515	Serine/threonine protein kinase	[RTKL]	--	--
Unigene012377	sll1689	1e-30	78/224(34.82)	124	Syn	COG0568	DNA-directed RNA polymerase, sigma subunit (sigma70/sigma32)	[K]	INFORMATION STORAGE AND PROCESSING	Transcription
Unigene012380	SPAC57A7.04c	3e-09	19/33(57.58)	38.1	Spo	COG0724	RNA-binding proteins (RRM domain)	[R]	POORLY CHARACTERIZED	General function prediction only
Unigene012391	CC2642	4e-20	69/239(28.87)	80.5	Ccr	COG2303	Choline dehydrogenase and related flavoproteins	[E]	METABOLISM	Amino acid transport and metabolism
Unigene012397	YJL001w	8e-20	58/168(34.52)	87.8	Sce	COG0638	20S proteasome, alpha and beta subunits	[O]	CELLULAR PROCESSES AND SIGNALING	Posttranslational modification, protein turnover, chaperones
Unigene012403	SPAC4F10.03c	8e-41	43/69(62.32)	95.9	Spo	COG0293	23S rRNA methylase	[J]	INFORMATION STORAGE AND PROCESSING	Translation, ribosomal structure and biogenesis
Unigene012422	sll1101	3e-39	61/99(61.62)	135	Syn	COG0051	Ribosomal protein S10	[J]	INFORMATION STORAGE AND PROCESSING	Translation, ribosomal structure and biogenesis
Unigene012433	SPBC3H7.15	4e-37	51/128(39.84)	87.8	Spo	COG0515	Serine/threonine protein kinase	[RTKL]	--	--
Unigene012436	L0293	8e-13	33/60(55.00)	51.2	Lla	COG1193	Mismatch repair ATPase (MutS family)	[L]	INFORMATION STORAGE AND PROCESSING	Replication, recombination and repair
Unigene012447	YJR152w	1e-20	36/111(32.43)	80.5	Sce	COG0477	Permeases of the major facilitator superfamily	[GEPR]	--	--
Unigene012449	all2748	6e-08	25/88(28.41)	40.4	Nos	COG0666	FOG: Ankyrin repeat	[R]	POORLY CHARACTERIZED	General function prediction only
Unigene012451	CAC2807	1e-13	52/180(28.89)	72.0	Cac	COG2273	Beta-glucanase/Beta-glucan synthetase	[G]	METABOLISM	Carbohydrate transport and metabolism
Unigene012452	SPAC644.15	7e-28	55/112(49.11)	102	Spo	COG2058	Ribosomal protein L12E/L44/L45/RPP1/RPP2	[J]	INFORMATION STORAGE AND PROCESSING	Translation, ribosomal structure and biogenesis
Unigene012459	SPAC13D6.02c	8e-07	20/43(46.51)	52.0	Spo	COG5082	Arginine methyltransferase-interacting protein, contains RING Zn-finger	[OU]	--	--
Unigene012461	ECU03g0820i	1e-100	167/306(54.58)	303	Ecu	COG5023	Tubulin	[Z]	CELLULAR PROCESSES AND SIGNALING	Cytoskeleton
Unigene012470	PA0147	9e-26	87/300(29.00)	109	Pae	COG3491	Isopenicillin N synthase and related dioxygenases	[R]	POORLY CHARACTERIZED	General function prediction only
Unigene012472	TM1077	5e-31	57/151(37.75)	90.1	Tma	COG0414	Panthothenate synthetase	[H]	METABOLISM	Coenzyme transport and metabolism
Unigene012473	mll3081	2e-23	27/67(40.30)	52.0	Mlo	COG1028	Dehydrogenases with different specificities (related to short-chain alcohol dehydrogenases)	[IQR]	--	--
Unigene012479	SPCC24B10.09	4e-20	46/75(61.33)	84.3	Spo	COG1383	Ribosomal protein S17E	[J]	INFORMATION STORAGE AND PROCESSING	Translation, ribosomal structure and biogenesis
Unigene012480	SPAC1B3.14	3e-26	40/85(47.06)	86.3	Spo	COG0636	F0F1-type ATP synthase, subunit c/Archaeal/vacuolar-type H+-ATPase, subunit K	[C]	METABOLISM	Energy production and conversion
Unigene012486	YPL031c	2e-11	49/159(30.82)	66.6	Sce	COG0515	Serine/threonine protein kinase	[RTKL]	--	--
Unigene012487	alr2999	4e-71	90/198(45.45)	152	Nos	COG0542	ATPases with chaperone activity, ATP-binding subunit	[O]	CELLULAR PROCESSES AND SIGNALING	Posttranslational modification, protein turnover, chaperones
Unigene012491	BS_vpr	6e-13	45/113(39.82)	73.9	Bsu	COG1404	Subtilisin-like serine proteases	[O]	CELLULAR PROCESSES AND SIGNALING	Posttranslational modification, protein turnover, chaperones
Unigene012494	alr0096	1e-20	56/186(30.11)	65.5	Nos	COG0142	Geranylgeranyl pyrophosphate synthase	[H]	METABOLISM	Coenzyme transport and metabolism
Unigene012497	YGR254w	1e-124	177/342(51.75)	300	Sce	COG0148	Enolase	[G]	METABOLISM	Carbohydrate transport and metabolism
Unigene012502	MJ0062	8e-09	20/43(46.51)	47.4	Mja	COG0009	Putative translation factor (SUA5)	[J]	INFORMATION STORAGE AND PROCESSING	Translation, ribosomal structure and biogenesis
Unigene012504	SP1732_1	7e-07	51/214(23.83)	54.3	Spn	COG0515	Serine/threonine protein kinase	[RTKL]	--	--
Unigene012508	SPCC1739.13	6e-19	117/372(31.45)	77.4	Spo	COG0443	Molecular chaperone	[O]	CELLULAR PROCESSES AND SIGNALING	Posttranslational modification, protein turnover, chaperones
Unigene012512	DR0921	1e-38	51/131(38.93)	83.2	Dra	COG0626	Cystathionine beta-lyases/cystathionine gamma-synthases	[E]	METABOLISM	Amino acid transport and metabolism
Unigene012522	SPBC1347.06c	8e-72	55/76(72.37)	116	Spo	COG0515	Serine/threonine protein kinase	[RTKL]	--	--
Unigene012528	YGR209c	2e-10	28/70(40.00)	58.9	Sce	COG0526	Thiol-disulfide isomerase and thioredoxins	[OC]	--	--
Unigene012529	CAC3335	2e-42	90/231(38.96)	151	Cac	COG1028	Dehydrogenases with different specificities (related to short-chain alcohol dehydrogenases)	[IQR]	--	--
Unigene012537	SPAC3H5.08c	3e-17	39/101(38.61)	82.0	Spo	COG2319	FOG: WD40 repeat	[R]	POORLY CHARACTERIZED	General function prediction only
Unigene012539	SPCC1183.08c	2e-39	60/85(70.59)	131	Spo	COG0081	Ribosomal protein L1	[J]	INFORMATION STORAGE AND PROCESSING	Translation, ribosomal structure and biogenesis
Unigene012541	SPCC1223.11	3e-41	104/276(37.68)	152	Spo	COG0631	Serine/threonine protein phosphatase	[T]	CELLULAR PROCESSES AND SIGNALING	Signal transduction mechanisms
Unigene012545	SPAC1B3.05	1e-50	87/176(49.43)	181	Spo	COG5665	CCR4-NOT transcriptional regulation complex, NOT5 subunit	[K]	INFORMATION STORAGE AND PROCESSING	Transcription
Unigene012562	SPBC428.08c	3e-09	32/94(34.04)	62.4	Spo	COG2940	Proteins containing SET domain	[R]	POORLY CHARACTERIZED	General function prediction only
Unigene012564	SPCC757.07c	2e-86	100/215(46.51)	197	Spo	COG0753	Catalase	[P]	METABOLISM	Inorganic ion transport and metabolism
Unigene012572	BH0163	1e-10	31/64(48.44)	59.7	Bha	COG0203	Ribosomal protein L17	[J]	INFORMATION STORAGE AND PROCESSING	Translation, ribosomal structure and biogenesis
Unigene012575	SPCC962.03c	8e-13	95/329(28.88)	73.9	Spo	COG5064	Karyopherin (importin) alpha	[U]	CELLULAR PROCESSES AND SIGNALING	Intracellular trafficking, secretion, and vesicular transport
Unigene012577	YPR080w	1e-127	119/164(72.56)	254	Sce	COG5256	Translation elongation factor EF-1alpha (GTPase)	[J]	INFORMATION STORAGE AND PROCESSING	Translation, ribosomal structure and biogenesis
Unigene012578	alr4641	1e-19	55/119(46.22)	87.4	Nos	COG0450	Peroxiredoxin	[O]	CELLULAR PROCESSES AND SIGNALING	Posttranslational modification, protein turnover, chaperones
Unigene012586	YIL082w-a_2	1e-13	42/131(32.06)	73.9	Sce	COG2801	Transposase and inactivated derivatives	[L]	INFORMATION STORAGE AND PROCESSING	Replication, recombination and repair
Unigene012587	SPCC1020.14	3e-09	45/191(23.56)	43.1	Spo	COG2801	Transposase and inactivated derivatives	[L]	INFORMATION STORAGE AND PROCESSING	Replication, recombination and repair
Unigene012595	SSO2070	2e-20	82/309(26.54)	99.0	Sso	COG0365	Acyl-coenzyme A synthetases/AMP-(fatty) acid ligases	[I]	METABOLISM	Lipid transport and metabolism
Unigene012596	AGc2364	2e-11	43/111(38.74)	70.1	Atu	COG1007	NADH:ubiquinone oxidoreductase subunit 2 (chain N)	[C]	METABOLISM	Energy production and conversion
Unigene012597	SPBC32H8.10	2e-86	158/363(43.53)	283	Spo	COG0515	Serine/threonine protein kinase	[RTKL]	--	--
Unigene012599	SSO2420	4e-13	59/197(29.95)	72.0	Sso	COG0464	ATPases of the AAA+ class	[O]	CELLULAR PROCESSES AND SIGNALING	Posttranslational modification, protein turnover, chaperones
Unigene012602	CC1261	4e-10	32/88(36.36)	58.2	Ccr	COG0199	Ribosomal protein S14	[J]	INFORMATION STORAGE AND PROCESSING	Translation, ribosomal structure and biogenesis
Unigene012603	YPL079w	5e-06	30/71(42.25)	49.3	Sce	COG2139	Ribosomal protein L21E	[J]	INFORMATION STORAGE AND PROCESSING	Translation, ribosomal structure and biogenesis
Unigene012605	SPAC2F3.17c	2e-08	27/52(51.92)	52.8	Spo	COG1958	Small nuclear ribonucleoprotein (snRNP) homolog	[K]	INFORMATION STORAGE AND PROCESSING	Transcription
Unigene012607	BMEI0874	3e-53	78/116(67.24)	154	Bme	COG0740	Protease subunit of ATP-dependent Clp proteases	[OU]	--	--
Unigene012608	YLR406c	2e-36	63/109(57.80)	126	Sce	COG2097	Ribosomal protein L31E	[J]	INFORMATION STORAGE AND PROCESSING	Translation, ribosomal structure and biogenesis
Unigene012611	YML008c	1e-39	66/164(40.24)	105	Sce	COG0500	SAM-dependent methyltransferases	[QR]	--	--
Unigene012615	all0778	4e-15	78/303(25.74)	66.6	Nos	COG4826	Serine protease inhibitor	[O]	CELLULAR PROCESSES AND SIGNALING	Posttranslational modification, protein turnover, chaperones
Unigene012626	YDR334w	2e-22	86/281(30.60)	104	Sce	COG0553	Superfamily II DNA/RNA helicases, SNF2 family	[KL]	--	--
Unigene012632	YCR011c_2	2e-43	98/211(46.45)	160	Sce	COG1131	ABC-type multidrug transport system, ATPase component	[V]	CELLULAR PROCESSES AND SIGNALING	Defense mechanisms
Unigene012635	TM1715	2e-42	77/201(38.31)	114	Tma	COG0820	Predicted Fe-S-cluster redox enzyme	[R]	POORLY CHARACTERIZED	General function prediction only
Unigene012637	SPCC74.03c	4e-08	55/192(28.65)	58.2	Spo	COG0515	Serine/threonine protein kinase	[RTKL]	--	--
Unigene012640	SPAC869.04	3e-27	88/265(33.21)	97.1	Spo	COG2421	Predicted acetamidase/formamidase	[C]	METABOLISM	Energy production and conversion
Unigene012641	RSc2926	5e-09	29/93(31.18)	48.5	Rso	COG0625	Glutathione S-transferase	[O]	CELLULAR PROCESSES AND SIGNALING	Posttranslational modification, protein turnover, chaperones
Unigene012644	SPCC330.01c	7e-20	84/291(28.87)	90.9	Spo	COG0553	Superfamily II DNA/RNA helicases, SNF2 family	[KL]	--	--
Unigene012655	SPBC13G1.07	2e-16	29/58(50.00)	70.5	Spo	COG5273	Uncharacterized protein containing DHHC-type Zn finger	[R]	POORLY CHARACTERIZED	General function prediction only
Unigene012656	mlr6892	2e-16	47/110(42.73)	82.4	Mlo	COG3491	Isopenicillin N synthase and related dioxygenases	[R]	POORLY CHARACTERIZED	General function prediction only
Unigene012659	SPAC637.05c	2e-94	125/236(52.97)	223	Spo	COG1156	Archaeal/vacuolar-type H+-ATPase subunit B	[C]	METABOLISM	Energy production and conversion
Unigene012661	YJL121c	5e-41	60/111(54.05)	118	Sce	COG0036	Pentose-5-phosphate-3-epimerase	[G]	METABOLISM	Carbohydrate transport and metabolism
Unigene012664	ECU07g1760	6e-15	23/54(42.59)	52.8	Ecu	COG0454	Histone acetyltransferase HPA2 and related acetyltransferases	[KR]	--	--
Unigene012670	RSc0561	5e-07	18/40(45.00)	43.1	Rso	COG4783	Putative Zn-dependent protease, contains TPR repeats	[R]	POORLY CHARACTERIZED	General function prediction only
Unigene012671	SPCC74.03c	9e-22	60/146(41.10)	101	Spo	COG0515	Serine/threonine protein kinase	[RTKL]	--	--
Unigene012681	SPCPJ732.01	8e-13	60/264(22.73)	52.4	Spo	COG5391	Phox homology (PX) domain protein	[UR]	--	--
Unigene012685	SPBC3E7.06c	4e-35	37/87(42.53)	67.8	Spo	COG0477	Permeases of the major facilitator superfamily	[GEPR]	--	--
Unigene012687	ECU11g1050	6e-32	110/477(23.06)	131	Ecu	COG3104	Dipeptide/tripeptide permease	[E]	METABOLISM	Amino acid transport and metabolism
Unigene012701	SPAC323.02c	1e-76	88/133(66.17)	185	Spo	COG0638	20S proteasome, alpha and beta subunits	[O]	CELLULAR PROCESSES AND SIGNALING	Posttranslational modification, protein turnover, chaperones
Unigene012705	TM0654	1e-21	47/188(25.00)	57.8	Tma	COG0421	Spermidine synthase	[E]	METABOLISM	Amino acid transport and metabolism
Unigene012719	YJL153c	2e-16	56/192(29.17)	78.6	Sce	COG1260	Myo-inositol-1-phosphate synthase	[I]	METABOLISM	Lipid transport and metabolism
Unigene012724	SSO2521	2e-15	38/134(28.36)	55.1	Sso	COG0657	Esterase/lipase	[I]	METABOLISM	Lipid transport and metabolism
Unigene012727	YDR293c_2	1e-22	51/118(43.22)	82.0	Sce	COG0557	Exoribonuclease R	[K]	INFORMATION STORAGE AND PROCESSING	Transcription
Unigene012728	YJL214w	2e-31	56/206(27.18)	64.7	Sce	COG0477	Permeases of the major facilitator superfamily	[GEPR]	--	--
Unigene012730	YLR448w	2e-12	34/86(39.53)	66.2	Sce	COG2163	Ribosomal protein L14E/L6E/L27E	[J]	INFORMATION STORAGE AND PROCESSING	Translation, ribosomal structure and biogenesis
Unigene012732	alr3448	1e-53	107/246(43.50)	185	Nos	COG0382	4-hydroxybenzoate polyprenyltransferase and related prenyltransferases	[H]	METABOLISM	Coenzyme transport and metabolism
Unigene012739	MTH535	2e-33	71/160(44.38)	122	Mth	COG0225	Peptide methionine sulfoxide reductase	[O]	CELLULAR PROCESSES AND SIGNALING	Posttranslational modification, protein turnover, chaperones
Unigene012740	mll8050	9e-12	31/111(27.93)	54.3	Mlo	COG0500	SAM-dependent methyltransferases	[QR]	--	--
Unigene012744	SPBC3H7.09	4e-13	47/157(29.94)	73.6	Spo	COG5273	Uncharacterized protein containing DHHC-type Zn finger	[R]	POORLY CHARACTERIZED	General function prediction only
Unigene012746	SPAC1071.07c	3e-68	103/150(68.67)	208	Spo	COG0185	Ribosomal protein S19	[J]	INFORMATION STORAGE AND PROCESSING	Translation, ribosomal structure and biogenesis
Unigene012748	SPAC26H5.12	3e-63	93/225(41.33)	162	Spo	COG5108	Mitochondrial DNA-directed RNA polymerase	[K]	INFORMATION STORAGE AND PROCESSING	Transcription
Unigene012752	YIL021w	1e-34	46/79(58.23)	91.7	Sce	COG0202	DNA-directed RNA polymerase, alpha subunit/40 kD subunit	[K]	INFORMATION STORAGE AND PROCESSING	Transcription
Unigene012756	SPBC2D10.09	9e-30	73/203(35.96)	124	Spo	COG1024	Enoyl-CoA hydratase/carnithine racemase	[I]	METABOLISM	Lipid transport and metabolism
Unigene012759	BS_yfnA	2e-76	99/223(44.39)	207	Bsu	COG0531	Amino acid transporters	[E]	METABOLISM	Amino acid transport and metabolism
Unigene012761	YGL119w	5e-06	37/132(28.03)	36.6	Sce	COG0661	Predicted unusual protein kinase	[R]	POORLY CHARACTERIZED	General function prediction only
Unigene012766	DR1424	1e-06	29/64(45.31)	52.4	Dra	COG0484	DnaJ-class molecular chaperone with C-terminal Zn finger domain	[O]	CELLULAR PROCESSES AND SIGNALING	Posttranslational modification, protein turnover, chaperones
Unigene012768	YDR406w_3	1e-22	61/165(36.97)	70.9	Sce	COG1131	ABC-type multidrug transport system, ATPase component	[V]	CELLULAR PROCESSES AND SIGNALING	Defense mechanisms
Unigene012769	SPBC354.12	1e-88	149/255(58.43)	273	Spo	COG0057	Glyceraldehyde-3-phosphate dehydrogenase/erythrose-4-phosphate dehydrogenase	[G]	METABOLISM	Carbohydrate transport and metabolism
Unigene012770	YIL082w-a_2	2e-21	73/233(31.33)	92.8	Sce	COG2801	Transposase and inactivated derivatives	[L]	INFORMATION STORAGE AND PROCESSING	Replication, recombination and repair
Unigene012772	VCA0820	6e-07	22/61(36.07)	32.0	Vch	COG0459	Chaperonin GroEL (HSP60 family)	[O]	CELLULAR PROCESSES AND SIGNALING	Posttranslational modification, protein turnover, chaperones
Unigene012776	SPAC6B12.04c	1e-45	103/287(35.89)	160	Spo	COG0436	Aspartate/tyrosine/aromatic aminotransferase	[E]	METABOLISM	Amino acid transport and metabolism
Unigene012779	slr0942	1e-55	104/252(41.27)	185	Syn	COG0656	Aldo/keto reductases, related to diketogulonate reductase	[R]	POORLY CHARACTERIZED	General function prediction only
Unigene012780	YDR338c	2e-47	68/202(33.66)	112	Sce	COG0534	Na+-driven multidrug efflux pump	[V]	CELLULAR PROCESSES AND SIGNALING	Defense mechanisms
Unigene012782	YOR310c	1e-10	35/86(40.70)	65.9	Sce	COG1498	Protein implicated in ribosomal biogenesis, Nop56p homolog	[J]	INFORMATION STORAGE AND PROCESSING	Translation, ribosomal structure and biogenesis
Unigene012798	STM0847	3e-09	63/198(31.82)	60.1	Sty	COG1446	Asparaginase	[E]	METABOLISM	Amino acid transport and metabolism
Unigene012801	BS_ywtG	7e-64	147/455(32.31)	218	Bsu	COG0477	Permeases of the major facilitator superfamily	[GEPR]	--	--
Unigene012802	sll1394	7e-40	59/106(55.66)	121	Syn	COG0225	Peptide methionine sulfoxide reductase	[O]	CELLULAR PROCESSES AND SIGNALING	Posttranslational modification, protein turnover, chaperones
Unigene012804	RSc2954	5e-07	24/70(34.29)	48.9	Rso	COG5007	Predicted transcriptional regulator, BolA superfamily	[K]	INFORMATION STORAGE AND PROCESSING	Transcription
Unigene012806	ML1942	3e-18	40/118(33.90)	52.0	Mle	COG0451	Nucleoside-diphosphate-sugar epimerases	[MG]	--	--
Unigene012807	SPBC14C8.03	9e-12	107/356(30.06)	68.2	Spo	COG0024	Methionine aminopeptidase	[J]	INFORMATION STORAGE AND PROCESSING	Translation, ribosomal structure and biogenesis
Unigene012809	PA0074_1	4e-09	34/95(35.79)	55.5	Pae	COG0515	Serine/threonine protein kinase	[RTKL]	--	--
Unigene012811	YER070w	1e-06	102/398(25.63)	54.3	Sce	COG0209	Ribonucleotide reductase, alpha subunit	[F]	METABOLISM	Nucleotide transport and metabolism
Unigene012813	SPCC1223.11	1e-14	57/165(34.55)	67.0	Spo	COG0631	Serine/threonine protein phosphatase	[T]	CELLULAR PROCESSES AND SIGNALING	Signal transduction mechanisms
Unigene012814	PA1293	1e-06	42/107(39.25)	52.4	Pae	COG3386	Gluconolactonase	[G]	METABOLISM	Carbohydrate transport and metabolism
Unigene012815	SPAC167.08	2e-08	42/122(34.43)	61.2	Spo	COG2801	Transposase and inactivated derivatives	[L]	INFORMATION STORAGE AND PROCESSING	Replication, recombination and repair
Unigene012817	SPCC188.06c	5e-73	90/183(49.18)	165	Spo	COG0541	Signal recognition particle GTPase	[U]	CELLULAR PROCESSES AND SIGNALING	Intracellular trafficking, secretion, and vesicular transport
Unigene012818	slr1747	1e-29	37/62(59.68)	99.4	Syn	COG4638	Phenylpropionate dioxygenase and related ring-hydroxylating dioxygenases, large terminal subunit	[PR]	--	--
Unigene012823	SPBC32F12.06	3e-06	58/213(27.23)	52.4	Spo	COG5333	Cdk activating kinase (CAK)/RNA polymerase II transcription initiation/nucleotide excision repair factor TFIIH/TFIIK, cyclin H subunit	[DKL]	--	--
Unigene012824	slr1417	3e-46	67/108(62.04)	151	Syn	COG0316	Uncharacterized conserved protein	[S]	POORLY CHARACTERIZED	Function unknown
Unigene012826	SPAC21E11.06	7e-15	66/186(35.48)	80.1	Spo	COG1184	Translation initiation factor 2B subunit, eIF-2B alpha/beta/delta family	[J]	INFORMATION STORAGE AND PROCESSING	Translation, ribosomal structure and biogenesis
Unigene012829	mlr2400	5e-10	23/50(46.00)	38.1	Mlo	COG1028	Dehydrogenases with different specificities (related to short-chain alcohol dehydrogenases)	[IQR]	--	--
Unigene012846	YML063w	5e-28	85/239(35.56)	115	Sce	COG1890	Ribosomal protein S3AE	[J]	INFORMATION STORAGE AND PROCESSING	Translation, ribosomal structure and biogenesis
Unigene012848	CT499	2e-26	76/216(35.19)	110	Ctr	COG0095	Lipoate-protein ligase A	[H]	METABOLISM	Coenzyme transport and metabolism
Unigene012856	YDL191w	5e-17	38/71(53.52)	75.1	Sce	COG0255	Ribosomal protein L29	[J]	INFORMATION STORAGE AND PROCESSING	Translation, ribosomal structure and biogenesis
Unigene012857	CAC2806	4e-22	46/123(37.40)	85.1	Cac	COG1409	Predicted phosphohydrolases	[R]	POORLY CHARACTERIZED	General function prediction only
Unigene012858	SPBC29A3.01	3e-16	24/41(58.54)	49.7	Spo	COG2217	Cation transport ATPase	[P]	METABOLISM	Inorganic ion transport and metabolism
Unigene012861	slr0093	2e-08	20/48(41.67)	44.3	Syn	COG2214	DnaJ-class molecular chaperone	[O]	CELLULAR PROCESSES AND SIGNALING	Posttranslational modification, protein turnover, chaperones
Unigene012867	SPBC337.08c	2e-46	78/95(82.11)	148	Spo	COG5272	Ubiquitin	[O]	CELLULAR PROCESSES AND SIGNALING	Posttranslational modification, protein turnover, chaperones
Unigene012868	PA0010	1e-13	58/185(31.35)	69.3	Pae	COG2818	3-methyladenine DNA glycosylase	[L]	INFORMATION STORAGE AND PROCESSING	Replication, recombination and repair
Unigene012870	sll1819	1e-36	63/87(72.41)	128	Syn	COG0203	Ribosomal protein L17	[J]	INFORMATION STORAGE AND PROCESSING	Translation, ribosomal structure and biogenesis
Unigene012876	CPn1059	2e-38	93/276(33.70)	141	Cpn	COG0030	Dimethyladenosine transferase (rRNA methylation)	[J]	INFORMATION STORAGE AND PROCESSING	Translation, ribosomal structure and biogenesis
Unigene012880	SPBC3D6.15	2e-23	43/81(53.09)	91.7	Spo	COG4901	Ribosomal protein S25	[J]	INFORMATION STORAGE AND PROCESSING	Translation, ribosomal structure and biogenesis
Unigene012888	CAC2867	2e-79	80/122(65.57)	136	Cac	COG0056	F0F1-type ATP synthase, alpha subunit	[C]	METABOLISM	Energy production and conversion
Unigene012889	SPBC660.15	2e-20	33/90(36.67)	72.0	Spo	COG0724	RNA-binding proteins (RRM domain)	[R]	POORLY CHARACTERIZED	General function prediction only
Unigene012894	SPCC16C4.10	6e-35	57/152(37.50)	85.9	Spo	COG0363	6-phosphogluconolactonase/Glucosamine-6-phosphate isomerase/deaminase	[G]	METABOLISM	Carbohydrate transport and metabolism
Unigene001102	PA2584	1e-48	96/190(50.53)	167	Pae	COG0558	Phosphatidylglycerophosphate synthase	[I]	METABOLISM	Lipid transport and metabolism
Unigene001103	slr1531	1e-127	166/273(60.81)	325	Syn	COG0541	Signal recognition particle GTPase	[U]	CELLULAR PROCESSES AND SIGNALING	Intracellular trafficking, secretion, and vesicular transport
Unigene001104	SPAC1687.13c	1e-49	64/107(59.81)	144	Spo	COG1310	Predicted metal-dependent protease of the PAD1/JAB1 superfamily	[R]	POORLY CHARACTERIZED	General function prediction only
Unigene001112	SPBC29A10.04	1e-67	140/567(24.69)	175	Spo	COG1196	Chromosome segregation ATPases	[D]	CELLULAR PROCESSES AND SIGNALING	Cell cycle control, cell division, chromosome partitioning
Unigene001113	SPAC6B12.15	2e-89	72/96(75.00)	157	Spo	COG2319	FOG: WD40 repeat	[R]	POORLY CHARACTERIZED	General function prediction only
Unigene001114	BS_yckE	1e-10	71/256(27.73)	66.2	Bsu	COG2723	Beta-glucosidase/6-phospho-beta-glucosidase/beta-galactosidase	[G]	METABOLISM	Carbohydrate transport and metabolism
Unigene001115	YBL055c	1e-42	64/144(44.44)	107	Sce	COG0084	Mg-dependent DNase	[L]	INFORMATION STORAGE AND PROCESSING	Replication, recombination and repair
Unigene001119	PH0722	3e-45	101/268(37.69)	139	Pho	COG1473	Metal-dependent amidase/aminoacylase/carboxypeptidase	[R]	POORLY CHARACTERIZED	General function prediction only
Unigene001121	YBL036c	8e-21	48/87(55.17)	80.5	Sce	COG0325	Predicted enzyme with a TIM-barrel fold	[R]	POORLY CHARACTERIZED	General function prediction only
Unigene001123	Rv0147	4e-75	73/180(40.56)	147	Mtu	COG1012	NAD-dependent aldehyde dehydrogenases	[C]	METABOLISM	Energy production and conversion
Unigene001124	CAC2514	4e-22	26/66(39.39)	53.5	Cac	COG1874	Beta-galactosidase	[G]	METABOLISM	Carbohydrate transport and metabolism
Unigene001125	YGR145w	7e-20	44/114(38.60)	78.2	Sce	COG2319	FOG: WD40 repeat	[R]	POORLY CHARACTERIZED	General function prediction only
Unigene001128	YOR304w	3e-42	150/485(30.93)	169	Sce	COG0553	Superfamily II DNA/RNA helicases, SNF2 family	[KL]	--	--
Unigene001133	SPCC584.04	5e-06	78/285(27.37)	52.0	Spo	COG5256	Translation elongation factor EF-1alpha (GTPase)	[J]	INFORMATION STORAGE AND PROCESSING	Translation, ribosomal structure and biogenesis
Unigene001134	SPBC18H10.14	1e-51	54/72(75.00)	112	Spo	COG0103	Ribosomal protein S9	[J]	INFORMATION STORAGE AND PROCESSING	Translation, ribosomal structure and biogenesis
Unigene001139	AGc2890	5e-27	66/173(38.15)	115	Atu	COG2124	Cytochrome P450	[Q]	METABOLISM	Secondary metabolites biosynthesis, transport and catabolism
Unigene001140	PAB2092	4e-09	58/217(26.73)	48.5	Pab	COG1867	N2,N2-dimethylguanosine tRNA methyltransferase	[J]	INFORMATION STORAGE AND PROCESSING	Translation, ribosomal structure and biogenesis
Unigene001146	SPAC664.09	1e-48	59/134(44.03)	124	Spo	COG0405	Gamma-glutamyltransferase	[E]	METABOLISM	Amino acid transport and metabolism
Unigene001150	Ta0934m	6e-13	63/263(23.95)	72.4	Tac	COG0624	Acetylornithine deacetylase/Succinyl-diaminopimelate desuccinylase and related deacylases	[E]	METABOLISM	Amino acid transport and metabolism
Unigene001153	SPAC2C4.14c	1e-09	55/197(27.92)	62.8	Spo	COG0515	Serine/threonine protein kinase	[RTKL]	--	--
Unigene001155	BH3487	1e-112	194/392(49.49)	340	Bha	COG0183	Acetyl-CoA acetyltransferase	[I]	METABOLISM	Lipid transport and metabolism
Unigene001171	SPCC962.03c	1e-111	86/194(44.33)	145	Spo	COG5064	Karyopherin (importin) alpha	[U]	CELLULAR PROCESSES AND SIGNALING	Intracellular trafficking, secretion, and vesicular transport
Unigene001183	SPBC409.05	4e-08	27/66(40.91)	55.1	Spo	COG5201	SCF ubiquitin ligase, SKP1 component	[O]	CELLULAR PROCESSES AND SIGNALING	Posttranslational modification, protein turnover, chaperones
Unigene001184	SPAC1093.05	2e-48	50/114(43.86)	87.4	Spo	COG0513	Superfamily II DNA and RNA helicases	[LKJ]	--	--
Unigene001187	BS_yncC	4e-08	22/64(34.38)	38.1	Bsu	COG0477	Permeases of the major facilitator superfamily	[GEPR]	--	--
Unigene001188	XF0611	1e-17	54/175(30.86)	58.5	Xfa	COG0451	Nucleoside-diphosphate-sugar epimerases	[MG]	--	--
Unigene001190	PAB1085	2e-25	58/148(39.19)	104	Pab	COG1028	Dehydrogenases with different specificities (related to short-chain alcohol dehydrogenases)	[IQR]	--	--
Unigene001194	YBR160w	5e-92	80/109(73.39)	179	Sce	COG0515	Serine/threonine protein kinase	[RTKL]	--	--
Unigene001196	SPAP7G5.05	1e-33	75/168(44.64)	130	Spo	COG0197	Ribosomal protein L16/L10E	[J]	INFORMATION STORAGE AND PROCESSING	Translation, ribosomal structure and biogenesis
Unigene001198	YHR072w	9e-07	27/51(52.94)	55.5	Sce	COG1657	Squalene cyclase	[I]	METABOLISM	Lipid transport and metabolism
Unigene001199	YDR477w_1	8e-82	135/330(40.91)	265	Sce	COG0515	Serine/threonine protein kinase	[RTKL]	--	--
Unigene001200	MA1610	4e-68	131/314(41.72)	228	Mac	COG0498	Threonine synthase	[E]	METABOLISM	Amino acid transport and metabolism
Unigene012902	SA1991	2e-06	26/60(43.33)	52.8	Sau	COG2723	Beta-glucosidase/6-phospho-beta-glucosidase/beta-galactosidase	[G]	METABOLISM	Carbohydrate transport and metabolism
Unigene012908	lin0297	7e-09	16/20(80.00)	40.8	Lin	COG2723	Beta-glucosidase/6-phospho-beta-glucosidase/beta-galactosidase	[G]	METABOLISM	Carbohydrate transport and metabolism
Unigene012909	SPAC144.03	3e-35	131/436(30.05)	136	Spo	COG0104	Adenylosuccinate synthase	[F]	METABOLISM	Nucleotide transport and metabolism
Unigene012923	YOL120c	1e-25	62/148(41.89)	94.7	Sce	COG1727	Ribosomal protein L18E	[J]	INFORMATION STORAGE AND PROCESSING	Translation, ribosomal structure and biogenesis
Unigene012929	NMB0162	3e-17	49/173(28.32)	64.7	Nme	COG0201	Preprotein translocase subunit SecY	[U]	CELLULAR PROCESSES AND SIGNALING	Intracellular trafficking, secretion, and vesicular transport
Unigene012935	SPCC663.03	4e-70	65/123(52.85)	123	Spo	COG1132	ABC-type multidrug transport system, ATPase and permease components	[V]	CELLULAR PROCESSES AND SIGNALING	Defense mechanisms
Unigene012945	BH2504_1	3e-20	62/189(32.80)	95.5	Bha	COG0515	Serine/threonine protein kinase	[RTKL]	--	--
Unigene012961	SPCC285.16c	4e-08	30/71(42.25)	60.1	Spo	COG0249	Mismatch repair ATPase (MutS family)	[L]	INFORMATION STORAGE AND PROCESSING	Replication, recombination and repair
Unigene012973	SPAC23A1.11	2e-22	44/71(61.97)	92.0	Spo	COG0102	Ribosomal protein L13	[J]	INFORMATION STORAGE AND PROCESSING	Translation, ribosomal structure and biogenesis
Unigene012980	RSc2750	7e-11	24/52(46.15)	46.2	Rso	COG0021	Transketolase	[G]	METABOLISM	Carbohydrate transport and metabolism
Unigene012984	SPBC16E9.12c	3e-08	32/66(48.48)	54.7	Spo	COG0724	RNA-binding proteins (RRM domain)	[R]	POORLY CHARACTERIZED	General function prediction only
Unigene012986	TP0356	7e-19	42/99(42.42)	83.6	Tpa	COG0724	RNA-binding proteins (RRM domain)	[R]	POORLY CHARACTERIZED	General function prediction only
Unigene012990	YDL199c	7e-33	50/187(26.74)	80.1	Sce	COG0477	Permeases of the major facilitator superfamily	[GEPR]	--	--
Unigene012997	YLL041c	4e-88	90/136(66.18)	188	Sce	COG0479	Succinate dehydrogenase/fumarate reductase, Fe-S protein subunit	[C]	METABOLISM	Energy production and conversion
Unigene013006	SPAC19E9.02	8e-07	33/121(27.27)	41.2	Spo	COG0515	Serine/threonine protein kinase	[RTKL]	--	--
Unigene013013	L0415	3e-22	42/95(44.21)	92.0	Lla	COG0335	Ribosomal protein L19	[J]	INFORMATION STORAGE AND PROCESSING	Translation, ribosomal structure and biogenesis
Unigene013015	all5039	4e-09	23/48(47.92)	41.2	Nos	COG0055	F0F1-type ATP synthase, beta subunit	[C]	METABOLISM	Energy production and conversion
Unigene013022	alr5370	4e-17	39/88(44.32)	81.6	Nos	COG0500	SAM-dependent methyltransferases	[QR]	--	--
Unigene013028	PA3754	4e-08	22/44(50.00)	46.6	Pae	COG0494	NTP pyrophosphohydrolases including oxidative damage repair enzymes	[LR]	--	--
Unigene013031	SMc04081	1e-13	46/127(36.22)	67.0	Sme	COG5597	Alpha-N-acetylglucosamine transferase	[M]	CELLULAR PROCESSES AND SIGNALING	Cell wall/membrane/envelope biogenesis
Unigene013033	PA1144	4e-17	63/270(23.33)	60.5	Pae	COG2271	Sugar phosphate permease	[G]	METABOLISM	Carbohydrate transport and metabolism
Unigene013038	alr0052	3e-07	14/21(66.67)	42.0	Nos	COG0526	Thiol-disulfide isomerase and thioredoxins	[OC]	--	--
Unigene013039	SPBC11C11.07	9e-18	56/163(34.36)	80.9	Spo	COG1727	Ribosomal protein L18E	[J]	INFORMATION STORAGE AND PROCESSING	Translation, ribosomal structure and biogenesis
Unigene013040	asl0940	1e-22	40/83(48.19)	90.1	Nos	COG0762	Predicted integral membrane protein	[S]	POORLY CHARACTERIZED	Function unknown
Unigene013044	Rv1400c	8e-10	26/57(45.61)	60.1	Mtu	COG0657	Esterase/lipase	[I]	METABOLISM	Lipid transport and metabolism
Unigene013053	sll0274	2e-11	24/40(60.00)	54.7	Syn	COG1357	Uncharacterized low-complexity proteins	[S]	POORLY CHARACTERIZED	Function unknown
Unigene013054	SPBC16A3.15c	4e-15	122/423(28.84)	73.9	Spo	COG5023	Tubulin	[Z]	CELLULAR PROCESSES AND SIGNALING	Cytoskeleton
Unigene013059	PM0991	9e-25	40/129(31.01)	60.1	Pmu	COG1530	Ribonucleases G and E	[J]	INFORMATION STORAGE AND PROCESSING	Translation, ribosomal structure and biogenesis
Unigene013064	YDR477w_1	1e-29	66/143(46.15)	123	Sce	COG0515	Serine/threonine protein kinase	[RTKL]	--	--
Unigene013066	sll1342	5e-09	61/177(34.46)	57.8	Syn	COG0057	Glyceraldehyde-3-phosphate dehydrogenase/erythrose-4-phosphate dehydrogenase	[G]	METABOLISM	Carbohydrate transport and metabolism
Unigene013067	TM1466	2e-33	70/163(42.94)	124	Tma	COG0218	Predicted GTPase	[R]	POORLY CHARACTERIZED	General function prediction only
Unigene013068	DR0674	1e-159	229/396(57.83)	461	Dra	COG0137	Argininosuccinate synthase	[E]	METABOLISM	Amino acid transport and metabolism
Unigene013073	SPAC31G5.09c	4e-17	41/92(44.57)	66.2	Spo	COG0515	Serine/threonine protein kinase	[RTKL]	--	--
Unigene013076	CC0407	2e-25	69/186(37.10)	101	Ccr	COG0494	NTP pyrophosphohydrolases including oxidative damage repair enzymes	[LR]	--	--
Unigene013083	SPAC8E11.02c	3e-77	67/119(56.30)	134	Spo	COG5040	14-3-3 family protein	[T]	CELLULAR PROCESSES AND SIGNALING	Signal transduction mechanisms
Unigene013085	BMEI0302	1e-18	35/89(39.33)	58.5	Bme	COG0604	NADPH:quinone reductase and related Zn-dependent oxidoreductases	[CR]	--	--
Unigene013091	SPBC1D7.04c	5e-11	35/88(39.77)	63.9	Spo	COG0724	RNA-binding proteins (RRM domain)	[R]	POORLY CHARACTERIZED	General function prediction only
Unigene013092	SPBC409.18	1e-34	86/262(32.82)	131	Spo	COG0671	Membrane-associated phospholipid phosphatase	[I]	METABOLISM	Lipid transport and metabolism
Unigene013099	alr3336	5e-15	43/141(30.50)	47.8	Nos	COG1091	dTDP-4-dehydrorhamnose reductase	[M]	CELLULAR PROCESSES AND SIGNALING	Cell wall/membrane/envelope biogenesis
Unigene013101	YJR009c	1e-13	53/135(39.26)	73.2	Sce	COG0057	Glyceraldehyde-3-phosphate dehydrogenase/erythrose-4-phosphate dehydrogenase	[G]	METABOLISM	Carbohydrate transport and metabolism
Unigene013105	alr4046	2e-66	82/167(49.10)	147	Nos	COG0435	Predicted glutathione S-transferase	[O]	CELLULAR PROCESSES AND SIGNALING	Posttranslational modification, protein turnover, chaperones
Unigene013111	SPAC6F6.11c	3e-10	24/44(54.55)	54.3	Spo	COG2240	Pyridoxal/pyridoxine/pyridoxamine kinase	[H]	METABOLISM	Coenzyme transport and metabolism
Unigene013117	slr1934	4e-55	141/371(38.01)	191	Syn	COG1071	Pyruvate/2-oxoglutarate dehydrogenase complex, dehydrogenase (E1) component, eukaryotic type, alpha subunit	[C]	METABOLISM	Energy production and conversion
Unigene013120	SPAC21E11.05c	2e-38	63/169(37.28)	100	Spo	COG0652	Peptidyl-prolyl cis-trans isomerase (rotamase) - cyclophilin family	[O]	CELLULAR PROCESSES AND SIGNALING	Posttranslational modification, protein turnover, chaperones
Unigene013121	ML1898	4e-55	129/399(32.33)	194	Mle	COG0661	Predicted unusual protein kinase	[R]	POORLY CHARACTERIZED	General function prediction only
Unigene013128	SP2094	6e-06	38/145(26.21)	48.9	Spn	COG0705	Uncharacterized membrane protein (homolog of Drosophila rhomboid)	[R]	POORLY CHARACTERIZED	General function prediction only
Unigene013129	YDL245c	1e-48	52/137(37.96)	101	Sce	COG0477	Permeases of the major facilitator superfamily	[GEPR]	--	--
Unigene013139	MA2239	6e-07	31/96(32.29)	53.5	Mac	COG0457	FOG: TPR repeat	[R]	POORLY CHARACTERIZED	General function prediction only
Unigene013142	alr0213	2e-31	60/152(39.47)	119	Nos	COG0142	Geranylgeranyl pyrophosphate synthase	[H]	METABOLISM	Coenzyme transport and metabolism
Unigene013143	alr1245	2e-72	77/129(59.69)	147	Nos	COG0548	Acetylglutamate kinase	[E]	METABOLISM	Amino acid transport and metabolism
Unigene013146	asl4146	2e-12	35/60(58.33)	60.8	Nos	COG5119	Uncharacterized protein, contains ParB-like nuclease domain	[R]	POORLY CHARACTERIZED	General function prediction only
Unigene013150	YHR186c	9e-09	19/43(44.19)	36.6	Sce	COG2319	FOG: WD40 repeat	[R]	POORLY CHARACTERIZED	General function prediction only
Unigene013156	Rv0183	6e-13	56/218(25.69)	70.9	Mtu	COG2267	Lysophospholipase	[I]	METABOLISM	Lipid transport and metabolism
Unigene013159	SPCC188.13c	4e-14	49/160(30.63)	68.2	Spo	COG0571	dsRNA-specific ribonuclease	[K]	INFORMATION STORAGE AND PROCESSING	Transcription
Unigene013160	SA1926	5e-08	44/132(33.33)	48.5	Sau	COG0766	UDP-N-acetylglucosamine enolpyruvyl transferase	[M]	CELLULAR PROCESSES AND SIGNALING	Cell wall/membrane/envelope biogenesis
Unigene013162	SPCC1183.08c	4e-89	134/183(73.22)	264	Spo	COG0081	Ribosomal protein L1	[J]	INFORMATION STORAGE AND PROCESSING	Translation, ribosomal structure and biogenesis
Unigene013164	slr0611	8e-90	120/221(54.30)	241	Syn	COG0142	Geranylgeranyl pyrophosphate synthase	[H]	METABOLISM	Coenzyme transport and metabolism
Unigene013167	Rv3685c	3e-08	27/81(33.33)	40.0	Mtu	COG2124	Cytochrome P450	[Q]	METABOLISM	Secondary metabolites biosynthesis, transport and catabolism
Unigene013170	YDR091c	0.0	183/282(64.89)	348	Sce	COG1245	Predicted ATPase, RNase L inhibitor (RLI) homolog	[R]	POORLY CHARACTERIZED	General function prediction only
Unigene013171	YML063w	1e-40	99/254(38.98)	143	Sce	COG1890	Ribosomal protein S3AE	[J]	INFORMATION STORAGE AND PROCESSING	Translation, ribosomal structure and biogenesis
Unigene013176	YIL018w	9e-45	50/82(60.98)	105	Sce	COG0090	Ribosomal protein L2	[J]	INFORMATION STORAGE AND PROCESSING	Translation, ribosomal structure and biogenesis
Unigene013178	SPBC23G7.13c	3e-86	62/121(51.24)	132	Spo	COG0591	Na+/proline symporter	[ER]	--	--
Unigene013179	SPBC4.03c	4e-15	27/64(42.19)	55.5	Spo	COG5028	Vesicle coat complex COPII, subunit SEC24/subunit SFB2/subunit SFB3	[U]	CELLULAR PROCESSES AND SIGNALING	Intracellular trafficking, secretion, and vesicular transport
Unigene013191	MTH535	5e-47	78/136(57.35)	155	Mth	COG0225	Peptide methionine sulfoxide reductase	[O]	CELLULAR PROCESSES AND SIGNALING	Posttranslational modification, protein turnover, chaperones
Unigene013192	SPBP23A10.09	6e-16	57/194(29.38)	77.4	Spo	COG5230	Uncharacterized conserved protein	[S]	POORLY CHARACTERIZED	Function unknown
Unigene013193	SPBC12C2.08	3e-39	112/345(32.46)	157	Spo	COG0699	Predicted GTPases (dynamin-related)	[R]	POORLY CHARACTERIZED	General function prediction only
Unigene013194	YEL034w	1e-71	112/146(76.71)	217	Sce	COG0231	Translation elongation factor P (EF-P)/translation initiation factor 5A (eIF-5A)	[J]	INFORMATION STORAGE AND PROCESSING	Translation, ribosomal structure and biogenesis
Unigene013195	SPBC17G9.10	6e-34	44/55(80.00)	92.4	Spo	COG0094	Ribosomal protein L5	[J]	INFORMATION STORAGE AND PROCESSING	Translation, ribosomal structure and biogenesis
Unigene013197	alr0031	3e-49	57/134(42.54)	95.1	Nos	COG0297	Glycogen synthase	[G]	METABOLISM	Carbohydrate transport and metabolism
Unigene013212	SPBC557.03c	3e-24	101/373(27.08)	108	Spo	COG5184	Alpha-tubulin suppressor and related RCC1 domain-containing proteins	[DZ]	--	--
Unigene013215	AGl2342	1e-18	65/238(27.31)	69.3	Atu	COG0596	Predicted hydrolases or acyltransferases (alpha/beta hydrolase superfamily)	[R]	POORLY CHARACTERIZED	General function prediction only
Unigene013217	PA4191	8e-14	40/116(34.48)	73.9	Pae	COG3491	Isopenicillin N synthase and related dioxygenases	[R]	POORLY CHARACTERIZED	General function prediction only
Unigene013222	sll0045_1	3e-56	66/125(52.80)	135	Syn	COG0438	Glycosyltransferase	[M]	CELLULAR PROCESSES AND SIGNALING	Cell wall/membrane/envelope biogenesis
Unigene013224	alr3757	3e-07	35/126(27.78)	57.4	Nos	COG1215	Glycosyltransferases, probably involved in cell wall biogenesis	[M]	CELLULAR PROCESSES AND SIGNALING	Cell wall/membrane/envelope biogenesis
Unigene013235	SPAC23C11.16	1e-09	32/84(38.10)	50.1	Spo	COG0515	Serine/threonine protein kinase	[RTKL]	--	--
Unigene013250	alr2494	4e-55	94/215(43.72)	185	Nos	COG0719	ABC-type transport system involved in Fe-S cluster assembly, permease component	[O]	CELLULAR PROCESSES AND SIGNALING	Posttranslational modification, protein turnover, chaperones
Unigene013251	DR1606	6e-06	65/265(24.53)	51.6	Dra	COG0642	Signal transduction histidine kinase	[T]	CELLULAR PROCESSES AND SIGNALING	Signal transduction mechanisms
Unigene013253	SPAC10F6.01c_4	6e-28	124/411(30.17)	119	Spo	COG0155	Sulfite reductase, beta subunit (hemoprotein)	[P]	METABOLISM	Inorganic ion transport and metabolism
Unigene013255	MK0686	2e-42	33/71(46.48)	73.9	Mka	COG0085	DNA-directed RNA polymerase, beta subunit/140 kD subunit	[K]	INFORMATION STORAGE AND PROCESSING	Transcription
Unigene013257	SMc00680	9e-94	149/295(50.51)	288	Sme	COG1064	Zn-dependent alcohol dehydrogenases	[R]	POORLY CHARACTERIZED	General function prediction only
Unigene013260	YOR304w	1e-173	173/405(42.72)	299	Sce	COG0553	Superfamily II DNA/RNA helicases, SNF2 family	[KL]	--	--
Unigene013263	rplQ	2e-13	19/38(50.00)	44.7	Eco	COG0203	Ribosomal protein L17	[J]	INFORMATION STORAGE AND PROCESSING	Translation, ribosomal structure and biogenesis
Unigene013265	ECU01g1060	4e-68	90/202(44.55)	142	Ecu	COG1061	DNA or RNA helicases of superfamily II	[KL]	--	--
Unigene013275	SPBC12C2.07c	5e-18	57/177(32.20)	83.6	Spo	COG0421	Spermidine synthase	[E]	METABOLISM	Amino acid transport and metabolism
Unigene013279	all2748	6e-07	57/194(29.38)	54.7	Nos	COG0666	FOG: Ankyrin repeat	[R]	POORLY CHARACTERIZED	General function prediction only
Unigene013284	CAC3189	4e-08	33/71(46.48)	47.0	Cac	COG0542	ATPases with chaperone activity, ATP-binding subunit	[O]	CELLULAR PROCESSES AND SIGNALING	Posttranslational modification, protein turnover, chaperones
Unigene013306	SPBC3B8.03	6e-20	74/240(30.83)	78.6	Spo	COG1748	Saccharopine dehydrogenase and related proteins	[E]	METABOLISM	Amino acid transport and metabolism
Unigene013307	SPBC685.04c	4e-10	27/52(51.92)	60.5	Spo	COG5030	Clathrin adaptor complex, small subunit	[U]	CELLULAR PROCESSES AND SIGNALING	Intracellular trafficking, secretion, and vesicular transport
Unigene013311	mll7285	2e-58	95/219(43.38)	167	Mlo	COG4857	Predicted kinase	[R]	POORLY CHARACTERIZED	General function prediction only
Unigene013315	BMEI0070	9e-21	67/194(34.54)	92.0	Bme	COG0580	Glycerol uptake facilitator and related permeases (Major Intrinsic Protein Family)	[G]	METABOLISM	Carbohydrate transport and metabolism
Unigene013316	YLR175w	1e-39	94/207(45.41)	152	Sce	COG0130	Pseudouridine synthase	[J]	INFORMATION STORAGE AND PROCESSING	Translation, ribosomal structure and biogenesis
Unigene013329	BMEI1153	1e-109	129/281(45.91)	216	Bme	COG1894	NADH:ubiquinone oxidoreductase, NADH-binding (51 kD) subunit	[C]	METABOLISM	Energy production and conversion
Unigene013341	YBR236c	3e-08	19/48(39.58)	41.6	Sce	COG0500	SAM-dependent methyltransferases	[QR]	--	--
Unigene013345	YER165w	2e-06	53/191(27.75)	50.8		COG0724	RNA-binding proteins (RRM domain)	[R]	POORLY CHARACTERIZED	General function prediction only
Unigene013350	slr0093	2e-09	30/61(49.18)	59.3	Syn	COG2214	DnaJ-class molecular chaperone	[O]	CELLULAR PROCESSES AND SIGNALING	Posttranslational modification, protein turnover, chaperones
Unigene013358	SPCC1020.14	1e-13	44/148(29.73)	57.8	Spo	COG2801	Transposase and inactivated derivatives	[L]	INFORMATION STORAGE AND PROCESSING	Replication, recombination and repair
Unigene013368	aq_141	1e-08	23/36(63.89)	53.9	Aae	COG0537	Diadenosine tetraphosphate (Ap4A) hydrolase and other HIT family hydrolases	[FGR]	--	--
Unigene013371	lin0974	9e-18	67/224(29.91)	83.6	Lin	COG0120	Ribose 5-phosphate isomerase	[G]	METABOLISM	Carbohydrate transport and metabolism
Unigene013373	RSp0913	2e-52	121/364(33.24)	180	Rso	COG0673	Predicted dehydrogenases and related proteins	[R]	POORLY CHARACTERIZED	General function prediction only
Unigene013374	alr3658	3e-32	145/497(29.18)	132	Nos	COG0017	Aspartyl/asparaginyl-tRNA synthetases	[J]	INFORMATION STORAGE AND PROCESSING	Translation, ribosomal structure and biogenesis
Unigene013376	alr0657	1e-20	80/231(34.63)	95.1	Nos	COG0451	Nucleoside-diphosphate-sugar epimerases	[MG]	--	--
Unigene013380	hflB	2e-16	60/142(42.25)	77.8	Eco	COG0465	ATP-dependent Zn proteases	[O]	CELLULAR PROCESSES AND SIGNALING	Posttranslational modification, protein turnover, chaperones
Unigene013388	YLR197w	3e-06	24/38(63.16)	52.8	Sce	COG1498	Protein implicated in ribosomal biogenesis, Nop56p homolog	[J]	INFORMATION STORAGE AND PROCESSING	Translation, ribosomal structure and biogenesis
Unigene013391	SPAC6F12.16c	5e-53	172/535(32.15)	204	Spo	COG4581	Superfamily II RNA helicase	[L]	INFORMATION STORAGE AND PROCESSING	Replication, recombination and repair
Unigene013395	TM0473	1e-66	77/146(52.74)	162	Tma	COG0214	Pyridoxine biosynthesis enzyme	[H]	METABOLISM	Coenzyme transport and metabolism
Unigene013397	YNL031c	2e-23	61/131(46.56)	92.8	Sce	COG2036	Histones H3 and H4	[B]	INFORMATION STORAGE AND PROCESSING	Chromatin structure and dynamics
Unigene013405	BS_yxcC	9e-16	24/70(34.29)	54.3	Bsu	COG0477	Permeases of the major facilitator superfamily	[GEPR]	--	--
Unigene013406	all2124_3	8e-08	21/83(25.30)	42.4	Nos	COG2319	FOG: WD40 repeat	[R]	POORLY CHARACTERIZED	General function prediction only
Unigene013414	alr0939	2e-41	108/262(41.22)	157	Nos	COG0439	Biotin carboxylase	[I]	METABOLISM	Lipid transport and metabolism
Unigene013424	SPBP4H10.17c	1e-42	77/173(44.51)	155	Spo	COG0596	Predicted hydrolases or acyltransferases (alpha/beta hydrolase superfamily)	[R]	POORLY CHARACTERIZED	General function prediction only
Unigene013427	SPAC23A1.08c	2e-18	36/56(64.29)	72.0	Spo	COG2174	Ribosomal protein L34E	[J]	INFORMATION STORAGE AND PROCESSING	Translation, ribosomal structure and biogenesis
Unigene013440	XF0118	4e-08	31/93(33.33)	56.6	Xfa	COG0367	Asparagine synthase (glutamine-hydrolyzing)	[E]	METABOLISM	Amino acid transport and metabolism
Unigene013443	BMEI1498	0.0	284/460(61.74)	550	Bme	COG1154	Deoxyxylulose-5-phosphate synthase	[HI]	--	--
Unigene013446	CC3494_1	3e-10	27/57(47.37)	59.7	Ccr	COG3637	Opacity protein and related surface antigens	[M]	CELLULAR PROCESSES AND SIGNALING	Cell wall/membrane/envelope biogenesis
Unigene013449	all4199	1e-44	74/127(58.27)	152	Nos	COG0098	Ribosomal protein S5	[J]	INFORMATION STORAGE AND PROCESSING	Translation, ribosomal structure and biogenesis
Unigene013451	SPAPB24D3.08c	2e-17	57/204(27.94)	63.5	Spo	COG2130	Putative NADP-dependent oxidoreductases	[R]	POORLY CHARACTERIZED	General function prediction only
Unigene013460	alr4456	6e-41	79/211(37.44)	142	Nos	COG1028	Dehydrogenases with different specificities (related to short-chain alcohol dehydrogenases)	[IQR]	--	--
Unigene013461	YIL160c	2e-46	85/261(32.57)	122	Sce	COG0183	Acetyl-CoA acetyltransferase	[I]	METABOLISM	Lipid transport and metabolism
Unigene013462	SPAC20G8.03	3e-26	30/61(49.18)	65.1	Spo	COG0477	Permeases of the major facilitator superfamily	[GEPR]	--	--
Unigene013464	SPBC609.03	3e-15	50/165(30.30)	50.4	Spo	COG2319	FOG: WD40 repeat	[R]	POORLY CHARACTERIZED	General function prediction only
Unigene013468	CAC1838	1e-60	77/176(43.75)	138	Cac	COG0621	2-methylthioadenine synthetase	[J]	INFORMATION STORAGE AND PROCESSING	Translation, ribosomal structure and biogenesis
Unigene013473	SPAC1071.08	2e-16	42/69(60.87)	74.3	Spo	COG2058	Ribosomal protein L12E/L44/L45/RPP1/RPP2	[J]	INFORMATION STORAGE AND PROCESSING	Translation, ribosomal structure and biogenesis
Unigene013476	SPBPI061	1e-18	50/92(54.35)	79.3	Spo	COG2036	Histones H3 and H4	[B]	INFORMATION STORAGE AND PROCESSING	Chromatin structure and dynamics
Unigene013478	SPAC6F6.03c	2e-37	39/84(46.43)	89.7	Spo	COG1161	Predicted GTPases	[R]	POORLY CHARACTERIZED	General function prediction only
Unigene013479	SPAC1F8.07c	9e-73	54/113(47.79)	105	Spo	COG3961	Pyruvate decarboxylase and related thiamine pyrophosphate-requiring enzymes	[GHR]	--	--
Unigene013483	YML126c	1e-38	51/120(42.50)	84.0	Sce	COG3425	3-hydroxy-3-methylglutaryl CoA synthase	[I]	METABOLISM	Lipid transport and metabolism
Unigene013485	SPCC297.03	9e-31	108/377(28.65)	131	Spo	COG0515	Serine/threonine protein kinase	[RTKL]	--	--
Unigene013488	SPAC57A10.03	6e-23	45/71(63.38)	92.0	Spo	COG0652	Peptidyl-prolyl cis-trans isomerase (rotamase) - cyclophilin family	[O]	CELLULAR PROCESSES AND SIGNALING	Posttranslational modification, protein turnover, chaperones
Unigene013491	ECU07g1130	1e-59	98/229(42.79)	158	Ecu	COG0514	Superfamily II DNA helicase	[L]	INFORMATION STORAGE AND PROCESSING	Replication, recombination and repair
Unigene013494	SSO0421	3e-35	152/508(29.92)	146	Sso	COG0464	ATPases of the AAA+ class	[O]	CELLULAR PROCESSES AND SIGNALING	Posttranslational modification, protein turnover, chaperones
Unigene013502	YJR104c	1e-42	73/128(57.03)	149	Sce	COG2032	Cu/Zn superoxide dismutase	[P]	METABOLISM	Inorganic ion transport and metabolism
Unigene013511	PA1756	1e-87	123/229(53.71)	273	Pae	COG0175	3'-phosphoadenosine 5'-phosphosulfate sulfotransferase (PAPS reductase)/FAD synthetase and related enzymes	[EH]	--	--
Unigene013515	alr4094	1e-112	194/446(43.50)	344	Nos	COG1252	NADH dehydrogenase, FAD-containing subunit	[C]	METABOLISM	Energy production and conversion
Unigene013519	mll2992	3e-24	43/133(32.33)	68.6	Mlo	COG1054	Predicted sulfurtransferase	[R]	POORLY CHARACTERIZED	General function prediction only
Unigene013521	SPAC824.08	2e-10	56/156(35.90)	66.2	Spo	COG5371	Golgi nucleoside diphosphatase	[GO]	--	--
Unigene013525	Cgl0575	1e-66	143/397(36.02)	224	Cgl	COG0596	Predicted hydrolases or acyltransferases (alpha/beta hydrolase superfamily)	[R]	POORLY CHARACTERIZED	General function prediction only
Unigene013532	SPBP8B7.03c	2e-99	98/169(57.99)	192	Spo	COG0088	Ribosomal protein L4	[J]	INFORMATION STORAGE AND PROCESSING	Translation, ribosomal structure and biogenesis
Unigene013533	SPBC359.03c	1e-66	70/158(44.30)	124	Spo	COG0833	Amino acid transporters	[E]	METABOLISM	Amino acid transport and metabolism
Unigene013535	DR0935	6e-08	25/57(43.86)	56.6	Dra	COG0639	Diadenosine tetraphosphatase and related serine/threonine protein phosphatases	[T]	CELLULAR PROCESSES AND SIGNALING	Signal transduction mechanisms
Unigene013543	mll5649	4e-12	25/55(45.45)	51.6	Mlo	COG2967	Uncharacterized protein affecting Mg2+/Co2+ transport	[P]	METABOLISM	Inorganic ion transport and metabolism
Unigene013551	SPAPB8E5.06c	1e-14	57/144(39.58)	77.0	Spo	COG0087	Ribosomal protein L3	[J]	INFORMATION STORAGE AND PROCESSING	Translation, ribosomal structure and biogenesis
Unigene013554	all0324	1e-12	32/75(42.67)	72.8	Nos	COG0277	FAD/FMN-containing dehydrogenases	[C]	METABOLISM	Energy production and conversion
Unigene013571	MT1801	9e-23	62/181(34.25)	95.1	MtC	COG2041	Sulfite oxidase and related enzymes	[R]	POORLY CHARACTERIZED	General function prediction only
Unigene013583	TM1485	2e-18	41/89(46.07)	83.6	Tma	COG0097	Ribosomal protein L6P/L9E	[J]	INFORMATION STORAGE AND PROCESSING	Translation, ribosomal structure and biogenesis
Unigene013584	L176238	3e-17	67/229(29.26)	82.8	Lla	COG3752	Predicted membrane protein	[S]	POORLY CHARACTERIZED	Function unknown
Unigene013591	SPAC2F7.16c	4e-09	43/123(34.96)	63.2	Spo	COG1502	Phosphatidylserine/phosphatidylglycerophosphate/cardiolipin synthases and related enzymes	[I]	METABOLISM	Lipid transport and metabolism
Unigene013592	BH0698	9e-19	47/146(32.19)	72.8	Bha	COG3866	Pectate lyase	[G]	METABOLISM	Carbohydrate transport and metabolism
Unigene013601	NMA1421	1e-52	39/80(48.75)	81.3	NmA	COG0150	Phosphoribosylaminoimidazole (AIR) synthetase	[F]	METABOLISM	Nucleotide transport and metabolism
Unigene013602	VCA0774	2e-60	65/139(46.76)	108	Vch	COG1087	UDP-glucose 4-epimerase	[M]	CELLULAR PROCESSES AND SIGNALING	Cell wall/membrane/envelope biogenesis
Unigene013603	slr1251	1e-86	118/168(70.24)	256	Syn	COG0652	Peptidyl-prolyl cis-trans isomerase (rotamase) - cyclophilin family	[O]	CELLULAR PROCESSES AND SIGNALING	Posttranslational modification, protein turnover, chaperones
Unigene013604	SA2463_2	1e-11	18/30(60.00)	46.2	Sau	COG1075	Predicted acetyltransferases and hydrolases with the alpha/beta hydrolase fold	[R]	POORLY CHARACTERIZED	General function prediction only
Unigene013605	alr4100	4e-08	35/98(35.71)	52.8	Nos	COG1512	Beta-propeller domains of methanol dehydrogenase type	[R]	POORLY CHARACTERIZED	General function prediction only
Unigene013610	TM0402	5e-72	108/248(43.55)	204	Tma	COG0004	Ammonia permease	[P]	METABOLISM	Inorganic ion transport and metabolism
Unigene013624	YIR022w	3e-06	28/71(39.44)	48.5	Sce	COG0681	Signal peptidase I	[U]	CELLULAR PROCESSES AND SIGNALING	Intracellular trafficking, secretion, and vesicular transport
Unigene013640	SPBC4F6.18c	5e-51	87/176(49.43)	169	Spo	COG1100	GTPase SAR1 and related small G proteins	[R]	POORLY CHARACTERIZED	General function prediction only
Unigene013641	SPBC887.15c	4e-22	33/66(50.00)	72.0	Spo	COG3000	Sterol desaturase	[I]	METABOLISM	Lipid transport and metabolism
Unigene013646	SPAC3F10.11c	6e-72	66/189(34.92)	125	Spo	COG1132	ABC-type multidrug transport system, ATPase and permease components	[V]	CELLULAR PROCESSES AND SIGNALING	Defense mechanisms
Unigene013649	BS_ywaA	3e-82	130/299(43.48)	262	Bsu	COG0115	Branched-chain amino acid aminotransferase/4-amino-4-deoxychorismate lyase	[EH]	--	--
Unigene013650	mll4065	4e-13	37/68(54.41)	74.3	Mlo	COG0056	F0F1-type ATP synthase, alpha subunit	[C]	METABOLISM	Energy production and conversion
Unigene013652	YDL055c	7e-87	120/245(48.98)	231	Sce	COG1208	Nucleoside-diphosphate-sugar pyrophosphorylase involved in lipopolysaccharide biosynthesis/translation initiation factor 2B, gamma/epsilon subunits (eIF-2Bgamma/eIF-2Bepsilon)	[MJ]	--	--
Unigene013655	mlr6892	6e-16	36/80(45.00)	68.9	Mlo	COG3491	Isopenicillin N synthase and related dioxygenases	[R]	POORLY CHARACTERIZED	General function prediction only
Unigene013664	SPAC8C9.15c	2e-33	42/78(53.85)	94.0	Spo	COG1208	Nucleoside-diphosphate-sugar pyrophosphorylase involved in lipopolysaccharide biosynthesis/translation initiation factor 2B, gamma/epsilon subunits (eIF-2Bgamma/eIF-2Bepsilon)	[MJ]	--	--
Unigene013667	sll1814	7e-75	149/407(36.61)	247	Syn	COG0201	Preprotein translocase subunit SecY	[U]	CELLULAR PROCESSES AND SIGNALING	Intracellular trafficking, secretion, and vesicular transport
Unigene013685	SPBC2G2.06c	2e-74	99/328(30.18)	181	Spo	COG5096	Vesicle coat complex, various subunits	[U]	CELLULAR PROCESSES AND SIGNALING	Intracellular trafficking, secretion, and vesicular transport
Unigene013686	BS_ywfD	1e-07	29/89(32.58)	38.9	Bsu	COG1028	Dehydrogenases with different specificities (related to short-chain alcohol dehydrogenases)	[IQR]	--	--
Unigene013688	jhp0972_2	1e-33	113/313(36.10)	132	jHp	COG0519	GMP synthase, PP-ATPase domain/subunit	[F]	METABOLISM	Nucleotide transport and metabolism
Unigene013689	Cj0486	8e-16	29/81(35.80)	53.9	Cje	COG0738	Fucose permease	[G]	METABOLISM	Carbohydrate transport and metabolism
Unigene013690	BS_yvgX	8e-49	100/326(30.67)	102	Bsu	COG2217	Cation transport ATPase	[P]	METABOLISM	Inorganic ion transport and metabolism
Unigene013693	AGl2342	3e-48	107/285(37.54)	167	Atu	COG0596	Predicted hydrolases or acyltransferases (alpha/beta hydrolase superfamily)	[R]	POORLY CHARACTERIZED	General function prediction only
Unigene013700	VNG2356G_1	3e-07	29/98(29.59)	54.3	Hbs	COG1111	ERCC4-like helicases	[L]	INFORMATION STORAGE AND PROCESSING	Replication, recombination and repair
Unigene013717	SPAC144.13c	2e-26	75/213(35.21)	112	Spo	COG2319	FOG: WD40 repeat	[R]	POORLY CHARACTERIZED	General function prediction only
Unigene013718	CC3494_1	7e-08	21/31(67.74)	57.0	Ccr	COG3637	Opacity protein and related surface antigens	[M]	CELLULAR PROCESSES AND SIGNALING	Cell wall/membrane/envelope biogenesis
Unigene013720	SPCC794.09c	3e-15	41/93(44.09)	62.0	Spo	COG5256	Translation elongation factor EF-1alpha (GTPase)	[J]	INFORMATION STORAGE AND PROCESSING	Translation, ribosomal structure and biogenesis
Unigene013722	L67370	4e-09	23/63(36.51)	61.2	Lla	COG0580	Glycerol uptake facilitator and related permeases (Major Intrinsic Protein Family)	[G]	METABOLISM	Carbohydrate transport and metabolism
Unigene013724	SPCC550.06c	1e-09	17/33(51.52)	43.9	Spo	COG0234	Co-chaperonin GroES (HSP10)	[O]	CELLULAR PROCESSES AND SIGNALING	Posttranslational modification, protein turnover, chaperones
Unigene013729	slr1176	2e-17	99/336(29.46)	86.7	Syn	COG0448	ADP-glucose pyrophosphorylase	[G]	METABOLISM	Carbohydrate transport and metabolism
Unigene013735	SPy0623	1e-08	47/139(33.81)	52.0	Spy	COG0474	Cation transport ATPase	[P]	METABOLISM	Inorganic ion transport and metabolism
Unigene013739	SPBC6B1.05c	8e-59	194/728(26.65)	213	Spo	COG0476	Dinucleotide-utilizing enzymes involved in molybdopterin and thiamine biosynthesis family 2	[H]	METABOLISM	Coenzyme transport and metabolism
Unigene013753	CC0485	4e-17	52/197(26.40)	81.3	Ccr	COG1825	Ribosomal protein L25 (general stress protein Ctc)	[J]	INFORMATION STORAGE AND PROCESSING	Translation, ribosomal structure and biogenesis
Unigene013757	CC0690	8e-52	90/164(54.88)	171	Ccr	COG1960	Acyl-CoA dehydrogenases	[I]	METABOLISM	Lipid transport and metabolism
Unigene013764	PA2976	4e-06	44/160(27.50)	52.4	Pae	COG1530	Ribonucleases G and E	[J]	INFORMATION STORAGE AND PROCESSING	Translation, ribosomal structure and biogenesis
Unigene013780	YOR262w	6e-45	105/271(38.75)	162	Sce	COG1100	GTPase SAR1 and related small G proteins	[R]	POORLY CHARACTERIZED	General function prediction only
Unigene013799	SPAC3C7.06c	4e-58	107/231(46.32)	209	Spo	COG0515	Serine/threonine protein kinase	[RTKL]	--	--
Unigene013802	SPBC36B7.04	1e-30	61/171(35.67)	88.2	Spo	COG0042	tRNA-dihydrouridine synthase	[J]	INFORMATION STORAGE AND PROCESSING	Translation, ribosomal structure and biogenesis
Unigene013804	ECU03g0390_1	5e-15	25/69(36.23)	52.4	Ecu	COG1131	ABC-type multidrug transport system, ATPase component	[V]	CELLULAR PROCESSES AND SIGNALING	Defense mechanisms
Unigene013805	SPAC23H4.06	7e-15	67/201(33.33)	77.4	Spo	COG0174	Glutamine synthetase	[E]	METABOLISM	Amino acid transport and metabolism
Unigene013809	DRA0127	2e-10	53/182(29.12)	66.6	Dra	COG2303	Choline dehydrogenase and related flavoproteins	[E]	METABOLISM	Amino acid transport and metabolism
Unigene013811	L0272	3e-06	19/33(57.58)	42.7	Lla	COG0484	DnaJ-class molecular chaperone with C-terminal Zn finger domain	[O]	CELLULAR PROCESSES AND SIGNALING	Posttranslational modification, protein turnover, chaperones
Unigene013817	alr2462	3e-07	33/106(31.13)	49.7	Nos	COG5548	Small integral membrane protein	[S]	POORLY CHARACTERIZED	Function unknown
Unigene013819	BS_yaaF	2e-07	49/214(22.90)	54.3	Bsu	COG1428	Deoxynucleoside kinases	[F]	METABOLISM	Nucleotide transport and metabolism
Unigene013822	ECU11g1690	4e-11	22/33(66.67)	48.9	Ecu	COG5147	Myb superfamily proteins, including transcription factors and mRNA splicing factors	[KAD]	--	--
Unigene013853	CT770	7e-06	34/80(42.50)	49.7	Ctr	COG0304	3-oxoacyl-(acyl-carrier-protein) synthase	[IQ]	--	--
Unigene013854	YJL034w	7e-78	231/609(37.93)	264	Sce	COG0443	Molecular chaperone	[O]	CELLULAR PROCESSES AND SIGNALING	Posttranslational modification, protein turnover, chaperones
Unigene013857	SPCC320.12c	2e-08	45/133(33.83)	59.3	Spo	COG0515	Serine/threonine protein kinase	[RTKL]	--	--
Unigene013861	SPAC3F10.11c	2e-09	35/88(39.77)	60.5	Spo	COG1132	ABC-type multidrug transport system, ATPase and permease components	[V]	CELLULAR PROCESSES AND SIGNALING	Defense mechanisms
Unigene013881	SPAC3A12.07	6e-10	28/50(56.00)	57.4	Spo	COG1761	DNA-directed RNA polymerase, subunit L	[K]	INFORMATION STORAGE AND PROCESSING	Transcription
Unigene013882	SPBC336.04	2e-83	260/739(35.18)	296	Spo	COG0417	DNA polymerase elongation subunit (family B)	[L]	INFORMATION STORAGE AND PROCESSING	Replication, recombination and repair
Unigene013886	YPR060c	4e-12	25/52(48.08)	52.0	Sce	COG1605	Chorismate mutase	[E]	METABOLISM	Amino acid transport and metabolism
Unigene013899	ECU04g0260	7e-06	10/18(55.56)	32.7	Ecu	COG5273	Uncharacterized protein containing DHHC-type Zn finger	[R]	POORLY CHARACTERIZED	General function prediction only
Unigene001204	SPBP4H10.21c	2e-13	42/133(31.58)	59.7	Spo	COG5086	Uncharacterized conserved protein	[S]	POORLY CHARACTERIZED	Function unknown
Unigene001211	RC0728	3e-19	31/52(59.62)	75.5	Rco	COG0316	Uncharacterized conserved protein	[S]	POORLY CHARACTERIZED	Function unknown
Unigene001216	alr2079_1	2e-14	73/225(32.44)	79.0	Nos	COG0038	Chloride channel protein EriC	[P]	METABOLISM	Inorganic ion transport and metabolism
Unigene001218	alr1244	8e-12	33/84(39.29)	54.7	Nos	COG0703	Shikimate kinase	[E]	METABOLISM	Amino acid transport and metabolism
Unigene001220	CT410	4e-23	29/72(40.28)	62.8	Ctr	COG0617	tRNA nucleotidyltransferase/poly(A) polymerase	[J]	INFORMATION STORAGE AND PROCESSING	Translation, ribosomal structure and biogenesis
Unigene001221	all3746	5e-20	108/448(24.11)	95.1	Nos	COG2124	Cytochrome P450	[Q]	METABOLISM	Secondary metabolites biosynthesis, transport and catabolism
Unigene001232	L0272	2e-27	65/138(47.10)	116	Lla	COG0484	DnaJ-class molecular chaperone with C-terminal Zn finger domain	[O]	CELLULAR PROCESSES AND SIGNALING	Posttranslational modification, protein turnover, chaperones
Unigene001234	alr2204	2e-08	35/104(33.65)	43.1	Nos	COG0492	Thioredoxin reductase	[O]	CELLULAR PROCESSES AND SIGNALING	Posttranslational modification, protein turnover, chaperones
Unigene001235	YKR066c	1e-16	45/114(39.47)	84.7	Sce	COG0376	Catalase (peroxidase I)	[P]	METABOLISM	Inorganic ion transport and metabolism
Unigene001236	SPAC6C3.04	6e-18	37/71(52.11)	72.0	Spo	COG0372	Citrate synthase	[C]	METABOLISM	Energy production and conversion
Unigene001241	SPAC1F7.08	3e-10	41/139(29.50)	46.2	Spo	COG2132	Putative multicopper oxidases	[Q]	METABOLISM	Secondary metabolites biosynthesis, transport and catabolism
Unigene001244	YPO0006	2e-13	52/196(26.53)	50.8	Ype	COG3158	K+ transporter	[P]	METABOLISM	Inorganic ion transport and metabolism
Unigene001250	YPL058c_3	2e-22	58/181(32.04)	99.8	Sce	COG1131	ABC-type multidrug transport system, ATPase component	[V]	CELLULAR PROCESSES AND SIGNALING	Defense mechanisms
Unigene001255	YJL164c	2e-14	47/135(34.81)	78.6	Sce	COG0515	Serine/threonine protein kinase	[RTKL]	--	--
Unigene001260	slr0959	2e-07	27/65(41.54)	53.5	Syn	COG1266	Predicted metal-dependent membrane protease	[R]	POORLY CHARACTERIZED	General function prediction only
Unigene001268	SPAC644.07	8e-27	73/193(37.82)	115	Spo	COG0465	ATP-dependent Zn proteases	[O]	CELLULAR PROCESSES AND SIGNALING	Posttranslational modification, protein turnover, chaperones
Unigene001270	SPAC823.15	2e-11	72/201(35.82)	67.4	Spo	COG0639	Diadenosine tetraphosphatase and related serine/threonine protein phosphatases	[T]	CELLULAR PROCESSES AND SIGNALING	Signal transduction mechanisms
Unigene001273	CC3379	8e-23	34/83(40.96)	64.3	Ccr	COG2070	Dioxygenases related to 2-nitropropane dioxygenase	[R]	POORLY CHARACTERIZED	General function prediction only
Unigene001274	sll1629	7e-29	56/129(43.41)	121	Syn	COG0415	Deoxyribodipyrimidine photolyase	[L]	INFORMATION STORAGE AND PROCESSING	Replication, recombination and repair
Unigene001282	RP801	3e-09	44/90(48.89)	62.4	Rpr	COG0055	F0F1-type ATP synthase, beta subunit	[C]	METABOLISM	Energy production and conversion
Unigene001285	BS_yaaE	3e-41	77/159(48.43)	143	Bsu	COG0311	Predicted glutamine amidotransferase involved in pyridoxine biosynthesis	[H]	METABOLISM	Coenzyme transport and metabolism
Unigene001287	MK0433	5e-15	23/50(46.00)	49.3	Mka	COG0496	Predicted acid phosphatase	[R]	POORLY CHARACTERIZED	General function prediction only
Unigene001288	SPBC646.05c	2e-11	52/158(32.91)	65.1	Spo	COG1562	Phytoene/squalene synthetase	[I]	METABOLISM	Lipid transport and metabolism
Unigene001289	SPAC1556.07	3e-78	96/144(66.67)	210	Spo	COG0561	Predicted hydrolases of the HAD superfamily	[R]	POORLY CHARACTERIZED	General function prediction only
Unigene001295	Cj0840c	1e-17	59/178(33.15)	85.1	Cje	COG0158	Fructose-1,6-bisphosphatase	[G]	METABOLISM	Carbohydrate transport and metabolism
Unigene001296	BMEI0836	2e-50	128/371(34.50)	182	Bme	COG0372	Citrate synthase	[C]	METABOLISM	Energy production and conversion
Unigene001297	SPAC4H3.08	1e-26	96/286(33.57)	107	Spo	COG1028	Dehydrogenases with different specificities (related to short-chain alcohol dehydrogenases)	[IQR]	--	--
Unigene001298	PA2976	6e-12	61/234(26.07)	73.2	Pae	COG1530	Ribonucleases G and E	[J]	INFORMATION STORAGE AND PROCESSING	Translation, ribosomal structure and biogenesis
Unigene001300	SPBC3E7.10	4e-81	95/215(44.19)	174	Spo	COG0024	Methionine aminopeptidase	[J]	INFORMATION STORAGE AND PROCESSING	Translation, ribosomal structure and biogenesis
Unigene013902	sll0045_1	4e-46	107/319(33.54)	124	Syn	COG0438	Glycosyltransferase	[M]	CELLULAR PROCESSES AND SIGNALING	Cell wall/membrane/envelope biogenesis
Unigene013912	SPAC23H4.09	4e-82	164/389(42.16)	260	Spo	COG0024	Methionine aminopeptidase	[J]	INFORMATION STORAGE AND PROCESSING	Translation, ribosomal structure and biogenesis
Unigene013915	Cj1199	1e-06	22/63(34.92)	52.0	Cje	COG3491	Isopenicillin N synthase and related dioxygenases	[R]	POORLY CHARACTERIZED	General function prediction only
Unigene013922	lin1509	1e-13	34/65(52.31)	70.5	Lin	COG0484	DnaJ-class molecular chaperone with C-terminal Zn finger domain	[O]	CELLULAR PROCESSES AND SIGNALING	Posttranslational modification, protein turnover, chaperones
Unigene013934	BH3763	9e-09	30/74(40.54)	61.2	Bha	COG1404	Subtilisin-like serine proteases	[O]	CELLULAR PROCESSES AND SIGNALING	Posttranslational modification, protein turnover, chaperones
Unigene013936	SP1551	2e-06	28/109(25.69)	31.2	Spn	COG0474	Cation transport ATPase	[P]	METABOLISM	Inorganic ion transport and metabolism
Unigene013937	SPBC646.16	3e-47	84/154(54.55)	159	Spo	COG0638	20S proteasome, alpha and beta subunits	[O]	CELLULAR PROCESSES AND SIGNALING	Posttranslational modification, protein turnover, chaperones
Unigene013940	PAB0462	4e-23	75/284(26.41)	100	Pab	COG0053	Predicted Co/Zn/Cd cation transporters	[P]	METABOLISM	Inorganic ion transport and metabolism
Unigene013942	SPAC17G6.14c	5e-49	115/289(39.79)	174	Spo	COG0513	Superfamily II DNA and RNA helicases	[LKJ]	--	--
Unigene013947	SPAC20G8.09c	1e-49	92/164(56.10)	185	Spo	COG1444	Predicted P-loop ATPase fused to an acetyltransferase	[R]	POORLY CHARACTERIZED	General function prediction only
Unigene013949	Rv0312	7e-07	55/182(30.22)	53.9	Mtu	COG0443	Molecular chaperone	[O]	CELLULAR PROCESSES AND SIGNALING	Posttranslational modification, protein turnover, chaperones
Unigene013959	CC3494_1	8e-14	28/32(87.50)	73.2	Ccr	COG3637	Opacity protein and related surface antigens	[M]	CELLULAR PROCESSES AND SIGNALING	Cell wall/membrane/envelope biogenesis
Unigene013966	YGR087c	1e-54	98/248(39.52)	146	Sce	COG3961	Pyruvate decarboxylase and related thiamine pyrophosphate-requiring enzymes	[GHR]	--	--
Unigene013968	YBR002c	1e-18	40/112(35.71)	60.5	Sce	COG0020	Undecaprenyl pyrophosphate synthase	[I]	METABOLISM	Lipid transport and metabolism
Unigene013972	SPBC685.09	7e-06	28/76(36.84)	51.6	Spo	COG5575	Origin recognition complex, subunit 2	[L]	INFORMATION STORAGE AND PROCESSING	Replication, recombination and repair
Unigene013978	SPAC25G10.07c	6e-37	58/189(30.69)	87.4	Spo	COG5059	Kinesin-like protein	[Z]	CELLULAR PROCESSES AND SIGNALING	Cytoskeleton
Unigene013985	SPBC29A3.12	1e-46	60/90(66.67)	110	Spo	COG0522	Ribosomal protein S4 and related proteins	[J]	INFORMATION STORAGE AND PROCESSING	Translation, ribosomal structure and biogenesis
Unigene013990	slr1251	1e-61	66/94(70.21)	143	Syn	COG0652	Peptidyl-prolyl cis-trans isomerase (rotamase) - cyclophilin family	[O]	CELLULAR PROCESSES AND SIGNALING	Posttranslational modification, protein turnover, chaperones
Unigene013994	SPAC27E2.05	4e-11	48/154(31.17)	67.0	Spo	COG1311	Archaeal DNA polymerase II, small subunit/DNA polymerase delta, subunit B	[L]	INFORMATION STORAGE AND PROCESSING	Replication, recombination and repair
Unigene013998	SPAC19G12.14	4e-07	77/288(26.74)	56.2	Spo	COG5253	Phosphatidylinositol-4-phosphate 5-kinase	[T]	CELLULAR PROCESSES AND SIGNALING	Signal transduction mechanisms
Unigene014008	PA1575	1e-17	65/180(36.11)	83.2	Pae	COG5018	Inhibitor of the KinA pathway to sporulation, predicted exonuclease	[R]	POORLY CHARACTERIZED	General function prediction only
Unigene014012	YGR109w-b_2	6e-15	43/113(38.05)	55.8	Sce	COG2801	Transposase and inactivated derivatives	[L]	INFORMATION STORAGE AND PROCESSING	Replication, recombination and repair
Unigene014021	YDR155c	2e-34	27/42(64.29)	62.8	Sce	COG0652	Peptidyl-prolyl cis-trans isomerase (rotamase) - cyclophilin family	[O]	CELLULAR PROCESSES AND SIGNALING	Posttranslational modification, protein turnover, chaperones
Unigene014031	YLL024c	2e-33	181/547(33.09)	138	Sce	COG0443	Molecular chaperone	[O]	CELLULAR PROCESSES AND SIGNALING	Posttranslational modification, protein turnover, chaperones
Unigene014034	RSc0261	2e-43	69/142(48.59)	139	Rso	COG0119	Isopropylmalate/homocitrate/citramalate synthases	[E]	METABOLISM	Amino acid transport and metabolism
Unigene014041	SPBC32H8.12c	2e-15	57/155(36.77)	63.9	Spo	COG5277	Actin and related proteins	[Z]	CELLULAR PROCESSES AND SIGNALING	Cytoskeleton
Unigene014062	all1269	9e-23	47/117(40.17)	71.6	Nos	COG0180	Tryptophanyl-tRNA synthetase	[J]	INFORMATION STORAGE AND PROCESSING	Translation, ribosomal structure and biogenesis
Unigene014069	YOR007c	3e-19	65/197(32.99)	90.1	Sce	COG0457	FOG: TPR repeat	[R]	POORLY CHARACTERIZED	General function prediction only
Unigene014078	YPL249c	6e-30	51/146(34.93)	86.7		COG5210	GTPase-activating protein	[R]	POORLY CHARACTERIZED	General function prediction only
Unigene014083	SPBC3B8.03	6e-15	88/322(27.33)	80.9	Spo	COG1748	Saccharopine dehydrogenase and related proteins	[E]	METABOLISM	Amino acid transport and metabolism
Unigene014086	SPBC1703.07_1	1e-21	43/82(52.44)	80.9	Spo	COG0074	Succinyl-CoA synthetase, alpha subunit	[C]	METABOLISM	Energy production and conversion
Unigene014092	slr0884	2e-13	34/55(61.82)	72.8	Syn	COG0057	Glyceraldehyde-3-phosphate dehydrogenase/erythrose-4-phosphate dehydrogenase	[G]	METABOLISM	Carbohydrate transport and metabolism
Unigene014099	SPCC553.11c	4e-30	51/99(51.52)	108	Spo	COG5123	Transcription initiation factor IIA, gamma subunit	[K]	INFORMATION STORAGE AND PROCESSING	Transcription
Unigene014103	YBR164c	5e-16	37/115(32.17)	62.4	Sce	COG1100	GTPase SAR1 and related small G proteins	[R]	POORLY CHARACTERIZED	General function prediction only
Unigene014104	SPCC622.08c	5e-09	39/116(33.62)	54.3	Spo	COG5262	Histone H2A	[B]	INFORMATION STORAGE AND PROCESSING	Chromatin structure and dynamics
Unigene014114	Cgl1109	1e-13	21/47(44.68)	41.6	Cgl	COG2272	Carboxylesterase type B	[I]	METABOLISM	Lipid transport and metabolism
Unigene014118	Rv2223c	3e-07	32/86(37.21)	55.5	Mtu	COG0596	Predicted hydrolases or acyltransferases (alpha/beta hydrolase superfamily)	[R]	POORLY CHARACTERIZED	General function prediction only
Unigene014121	SPCC4F11.02	8e-18	53/163(32.52)	70.1	Spo	COG0631	Serine/threonine protein phosphatase	[T]	CELLULAR PROCESSES AND SIGNALING	Signal transduction mechanisms
Unigene014125	YGL103w	2e-36	63/115(54.78)	124	Sce	COG0200	Ribosomal protein L15	[J]	INFORMATION STORAGE AND PROCESSING	Translation, ribosomal structure and biogenesis
Unigene014129	SPCC1020.14	2e-18	31/86(36.05)	61.6	Spo	COG2801	Transposase and inactivated derivatives	[L]	INFORMATION STORAGE AND PROCESSING	Replication, recombination and repair
Unigene014136	AGc2531	9e-12	61/208(29.33)	69.7	Atu	COG3146	Uncharacterized protein conserved in bacteria	[S]	POORLY CHARACTERIZED	Function unknown
Unigene014137	NMB0059	1e-63	119/304(39.14)	213	Nme	COG0484	DnaJ-class molecular chaperone with C-terminal Zn finger domain	[O]	CELLULAR PROCESSES AND SIGNALING	Posttranslational modification, protein turnover, chaperones
Unigene014140	SPAC29B12.06c	8e-23	91/266(34.21)	99.8	Spo	COG5209	Uncharacterized protein involved in cell differentiation/sexual development	[R]	POORLY CHARACTERIZED	General function prediction only
Unigene014143	PA2769	7e-14	46/135(34.07)	67.8	Pae	COG1051	ADP-ribose pyrophosphatase	[F]	METABOLISM	Nucleotide transport and metabolism
Unigene014147	HP1304	2e-08	23/51(45.10)	50.8	Hpy	COG0097	Ribosomal protein L6P/L9E	[J]	INFORMATION STORAGE AND PROCESSING	Translation, ribosomal structure and biogenesis
Unigene014169	SPAPYUK71.03c	5e-11	41/125(32.80)	66.2	Spo	COG5038	Ca2+-dependent lipid-binding protein, contains C2 domain	[R]	POORLY CHARACTERIZED	General function prediction only
Unigene014173	slr0574	2e-10	94/375(25.07)	65.1	Syn	COG2124	Cytochrome P450	[Q]	METABOLISM	Secondary metabolites biosynthesis, transport and catabolism
Unigene014178	YDL229w	2e-64	89/236(37.71)	155	Sce	COG0443	Molecular chaperone	[O]	CELLULAR PROCESSES AND SIGNALING	Posttranslational modification, protein turnover, chaperones
Unigene014183	hemL	1e-06	53/182(29.12)	42.4	Eco	COG0001	Glutamate-1-semialdehyde aminotransferase	[H]	METABOLISM	Coenzyme transport and metabolism
Unigene014190	PA2827	6e-49	72/121(59.50)	159	Pae	COG0229	Conserved domain frequently associated with peptide methionine sulfoxide reductase	[O]	CELLULAR PROCESSES AND SIGNALING	Posttranslational modification, protein turnover, chaperones
Unigene014196	PA3628	1e-10	19/40(47.50)	48.5	Pae	COG0627	Predicted esterase	[R]	POORLY CHARACTERIZED	General function prediction only
Unigene014204	SPAC3A12.14	1e-06	39/141(27.66)	50.1	Spo	COG5126	Ca2+-binding protein (EF-Hand superfamily)	[TZDR]	--	--
Unigene014207	YJR121w	7e-07	79/241(32.78)	54.7	Sce	COG0055	F0F1-type ATP synthase, beta subunit	[C]	METABOLISM	Energy production and conversion
Unigene014212	lin0837	2e-15	31/93(33.33)	61.2	Lin	COG0251	Putative translation initiation inhibitor, yjgF family	[J]	INFORMATION STORAGE AND PROCESSING	Translation, ribosomal structure and biogenesis
Unigene014217	BMEI1050	7e-29	93/289(32.18)	114	Bme	COG2833	Uncharacterized protein conserved in bacteria	[S]	POORLY CHARACTERIZED	Function unknown
Unigene014222	SPAC14C4.14	1e-47	148/386(38.34)	175	Spo	COG0056	F0F1-type ATP synthase, alpha subunit	[C]	METABOLISM	Energy production and conversion
Unigene014225	slr0877	8e-77	103/305(33.77)	151	Syn	COG0154	Asp-tRNAAsn/Glu-tRNAGln amidotransferase A subunit and related amidases	[J]	INFORMATION STORAGE AND PROCESSING	Translation, ribosomal structure and biogenesis
Unigene014231	lin2310	4e-06	24/66(36.36)	48.5	Lin	COG0670	Integral membrane protein, interacts with FtsH	[R]	POORLY CHARACTERIZED	General function prediction only
Unigene014238	SPACUNK4.17	9e-20	80/311(25.72)	80.1	Spo	COG0673	Predicted dehydrogenases and related proteins	[R]	POORLY CHARACTERIZED	General function prediction only
Unigene014247	YPL244c	1e-08	30/78(38.46)	55.8	Sce	COG0697	Permeases of the drug/metabolite transporter (DMT) superfamily	[GER]	--	--
Unigene014250	MTH477	2e-25	36/78(46.15)	69.7	Mth	COG3839	ABC-type sugar transport systems, ATPase components	[G]	METABOLISM	Carbohydrate transport and metabolism
Unigene014258	alr2447	8e-53	68/148(45.95)	127	Nos	COG0484	DnaJ-class molecular chaperone with C-terminal Zn finger domain	[O]	CELLULAR PROCESSES AND SIGNALING	Posttranslational modification, protein turnover, chaperones
Unigene014268	SPAC4H3.04c	3e-76	133/315(42.22)	238	Spo	COG1355	Predicted dioxygenase	[R]	POORLY CHARACTERIZED	General function prediction only
Unigene014272	SPBC409.18	2e-31	66/155(42.58)	123	Spo	COG0671	Membrane-associated phospholipid phosphatase	[I]	METABOLISM	Lipid transport and metabolism
Unigene014278	SPBC8D2.15	1e-28	55/130(42.31)	87.4	Spo	COG0320	Lipoate synthase	[H]	METABOLISM	Coenzyme transport and metabolism
Unigene014282	SPBP35G2.14	7e-31	108/414(26.09)	132	Spo	COG5099	RNA-binding protein of the Puf family, translational repressor	[J]	INFORMATION STORAGE AND PROCESSING	Translation, ribosomal structure and biogenesis
Unigene014284	ppc	3e-06	31/91(34.07)	35.0	Eco	COG2352	Phosphoenolpyruvate carboxylase	[C]	METABOLISM	Energy production and conversion
Unigene014304	HI1161	9e-07	20/55(36.36)	40.4	Hin	COG2050	Uncharacterized protein, possibly involved in aromatic compounds catabolism	[Q]	METABOLISM	Secondary metabolites biosynthesis, transport and catabolism
Unigene014308	alr2445	3e-32	62/156(39.74)	123	Nos	COG0576	Molecular chaperone GrpE (heat shock protein)	[O]	CELLULAR PROCESSES AND SIGNALING	Posttranslational modification, protein turnover, chaperones
Unigene014309	SPAC2G11.07c	6e-15	27/77(35.06)	53.1	Spo	COG0631	Serine/threonine protein phosphatase	[T]	CELLULAR PROCESSES AND SIGNALING	Signal transduction mechanisms
Unigene014313	YLR367w	9e-18	22/46(47.83)	57.8	Sce	COG0096	Ribosomal protein S8	[J]	INFORMATION STORAGE AND PROCESSING	Translation, ribosomal structure and biogenesis
Unigene014315	AGl2647	4e-29	50/159(31.45)	72.4	Atu	COG1024	Enoyl-CoA hydratase/carnithine racemase	[I]	METABOLISM	Lipid transport and metabolism
Unigene014319	SP1778	2e-30	71/208(34.13)	117	Spn	COG0580	Glycerol uptake facilitator and related permeases (Major Intrinsic Protein Family)	[G]	METABOLISM	Carbohydrate transport and metabolism
Unigene014326	ECU07g0610i	7e-15	53/166(31.93)	73.6	Ecu	COG0419	ATPase involved in DNA repair	[L]	INFORMATION STORAGE AND PROCESSING	Replication, recombination and repair
Unigene014335	YER141w	3e-64	89/181(49.17)	186	Sce	COG1612	Uncharacterized protein required for cytochrome oxidase assembly	[O]	CELLULAR PROCESSES AND SIGNALING	Posttranslational modification, protein turnover, chaperones
Unigene014338	MK0381	8e-71	116/228(50.88)	222	Mka	COG0689	RNase PH	[J]	INFORMATION STORAGE AND PROCESSING	Translation, ribosomal structure and biogenesis
Unigene014346	lin0627	2e-08	24/63(38.10)	42.7	Lin	COG0515	Serine/threonine protein kinase	[RTKL]	--	--
Unigene014349	YOR332w	7e-26	39/117(33.33)	69.3	Sce	COG1390	Archaeal/vacuolar-type H+-ATPase subunit E	[C]	METABOLISM	Energy production and conversion
Unigene014350	SPAC31G5.09c	2e-12	33/68(48.53)	57.0	Spo	COG0515	Serine/threonine protein kinase	[RTKL]	--	--
Unigene014353	mll1975	2e-09	54/189(28.57)	60.8	Mlo	COG0451	Nucleoside-diphosphate-sugar epimerases	[MG]	--	--
Unigene014359	YOL080c	5e-47	81/172(47.09)	164	Sce	COG0847	DNA polymerase III, epsilon subunit and related 3'-5' exonucleases	[L]	INFORMATION STORAGE AND PROCESSING	Replication, recombination and repair
Unigene014364	MA4575	2e-22	64/151(42.38)	85.1	Mac	COG0464	ATPases of the AAA+ class	[O]	CELLULAR PROCESSES AND SIGNALING	Posttranslational modification, protein turnover, chaperones
Unigene014365	SPBC56F2.07c	2e-26	64/163(39.26)	96.7	Spo	COG0464	ATPases of the AAA+ class	[O]	CELLULAR PROCESSES AND SIGNALING	Posttranslational modification, protein turnover, chaperones
Unigene014369	YHR171w	3e-33	91/251(36.25)	138	Sce	COG0476	Dinucleotide-utilizing enzymes involved in molybdopterin and thiamine biosynthesis family 2	[H]	METABOLISM	Coenzyme transport and metabolism
Unigene014378	sll1623	4e-27	72/187(38.50)	107	Syn	COG1122	ABC-type cobalt transport system, ATPase component	[P]	METABOLISM	Inorganic ion transport and metabolism
Unigene014392	SPAC6G9.11	2e-17	37/82(45.12)	79.3	Spo	COG5143	Synaptobrevin/VAMP-like protein	[U]	CELLULAR PROCESSES AND SIGNALING	Intracellular trafficking, secretion, and vesicular transport
Unigene014398	SPAPB1E7.12	2e-08	53/152(34.87)	55.1	Spo	COG2125	Ribosomal protein S6E (S10)	[J]	INFORMATION STORAGE AND PROCESSING	Translation, ribosomal structure and biogenesis
Unigene014400	YOR310c	5e-07	25/41(60.98)	53.9	Sce	COG1498	Protein implicated in ribosomal biogenesis, Nop56p homolog	[J]	INFORMATION STORAGE AND PROCESSING	Translation, ribosomal structure and biogenesis
Unigene014406	TM0665	6e-19	33/75(44.00)	58.5	Tma	COG0031	Cysteine synthase	[E]	METABOLISM	Amino acid transport and metabolism
Unigene014424	RC0349	1e-45	174/593(29.34)	174	Rco	COG1217	Predicted membrane GTPase involved in stress response	[T]	CELLULAR PROCESSES AND SIGNALING	Signal transduction mechanisms
Unigene014430	YJL095w	7e-09	21/38(55.26)	45.4	Sce	COG0515	Serine/threonine protein kinase	[RTKL]	--	--
Unigene014433	YPO1494	3e-21	73/263(27.76)	95.1	Ype	COG0476	Dinucleotide-utilizing enzymes involved in molybdopterin and thiamine biosynthesis family 2	[H]	METABOLISM	Coenzyme transport and metabolism
Unigene014438	SPAC23C11.03	3e-55	161/559(28.80)	201	Spo	COG5384	U3 small nucleolar ribonucleoprotein component	[J]	INFORMATION STORAGE AND PROCESSING	Translation, ribosomal structure and biogenesis
Unigene014446	YOL100w	5e-12	64/275(23.27)	55.5	Sce	COG0515	Serine/threonine protein kinase	[RTKL]	--	--
Unigene014450	asl0884	1e-10	29/55(52.73)	58.9	Nos	COG0633	Ferredoxin	[C]	METABOLISM	Energy production and conversion
Unigene014453	MA4652	4e-49	89/228(39.04)	168	Mac	COG2013	Uncharacterized conserved protein	[S]	POORLY CHARACTERIZED	Function unknown
Unigene014456	PM1096	2e-64	76/117(64.96)	152	Pmu	COG0447	Dihydroxynaphthoic acid synthase	[H]	METABOLISM	Coenzyme transport and metabolism
Unigene014480	slr0434	2e-07	50/155(32.26)	52.0	Syn	COG0231	Translation elongation factor P (EF-P)/translation initiation factor 5A (eIF-5A)	[J]	INFORMATION STORAGE AND PROCESSING	Translation, ribosomal structure and biogenesis
Unigene014485	YKL002w	6e-35	67/186(36.02)	128	Sce	COG5491	Conserved protein implicated in secretion	[N]	CELLULAR PROCESSES AND SIGNALING	Cell motility
Unigene014491	SPCC4B3.13	4e-07	47/136(34.56)	55.5	Spo	COG0534	Na+-driven multidrug efflux pump	[V]	CELLULAR PROCESSES AND SIGNALING	Defense mechanisms
Unigene014495	YGL008c	2e-63	179/493(36.31)	226	Sce	COG0474	Cation transport ATPase	[P]	METABOLISM	Inorganic ion transport and metabolism
Unigene014500	BS_yqgP_1	2e-06	23/77(29.87)	52.4	Bsu	COG0705	Uncharacterized membrane protein (homolog of Drosophila rhomboid)	[R]	POORLY CHARACTERIZED	General function prediction only
Unigene014508	MJ0694	3e-06	24/42(57.14)	50.1	Mja	COG1498	Protein implicated in ribosomal biogenesis, Nop56p homolog	[J]	INFORMATION STORAGE AND PROCESSING	Translation, ribosomal structure and biogenesis
Unigene014509	BB0727	6e-34	40/73(54.79)	85.1	Bbu	COG0205	6-phosphofructokinase	[G]	METABOLISM	Carbohydrate transport and metabolism
Unigene014511	SMc00383	1e-20	64/222(28.83)	89.0	Sme	COG0625	Glutathione S-transferase	[O]	CELLULAR PROCESSES AND SIGNALING	Posttranslational modification, protein turnover, chaperones
Unigene014518	SPAPB2B4.01c	4e-14	53/133(39.85)	73.6	Spo	COG2120	Uncharacterized proteins, LmbE homologs	[S]	POORLY CHARACTERIZED	Function unknown
Unigene014520	YPL051w	1e-37	70/193(36.27)	135	Sce	COG1100	GTPase SAR1 and related small G proteins	[R]	POORLY CHARACTERIZED	General function prediction only
Unigene014521	SPAC1687.11	3e-14	53/166(31.93)	60.8	Spo	COG0293	23S rRNA methylase	[J]	INFORMATION STORAGE AND PROCESSING	Translation, ribosomal structure and biogenesis
Unigene014529	SPCC1682.02c	3e-21	123/410(30.00)	102	Spo	COG1241	Predicted ATPase involved in replication control, Cdc46/Mcm family	[L]	INFORMATION STORAGE AND PROCESSING	Replication, recombination and repair
Unigene014534	all3206	1e-07	47/178(26.40)	45.1	Nos	COG0515	Serine/threonine protein kinase	[RTKL]	--	--
Unigene014536	sll1575	5e-09	25/66(37.88)	49.3	Syn	COG0515	Serine/threonine protein kinase	[RTKL]	--	--
Unigene014554	mll5681	5e-20	67/200(33.50)	72.8	Mlo	COG0167	Dihydroorotate dehydrogenase	[F]	METABOLISM	Nucleotide transport and metabolism
Unigene014557	YLR197w	6e-08	27/39(69.23)	57.8	Sce	COG1498	Protein implicated in ribosomal biogenesis, Nop56p homolog	[J]	INFORMATION STORAGE AND PROCESSING	Translation, ribosomal structure and biogenesis
Unigene014571	BS_yurI	5e-30	22/42(52.38)	56.2	Bsu	COG2356	Endonuclease I	[L]	INFORMATION STORAGE AND PROCESSING	Replication, recombination and repair
Unigene014572	SPAC694.02	5e-31	67/259(25.87)	80.9	Spo	COG4581	Superfamily II RNA helicase	[L]	INFORMATION STORAGE AND PROCESSING	Replication, recombination and repair
Unigene014573	dnaJ	1e-29	57/177(32.20)	83.2	Eco	COG0484	DnaJ-class molecular chaperone with C-terminal Zn finger domain	[O]	CELLULAR PROCESSES AND SIGNALING	Posttranslational modification, protein turnover, chaperones
Unigene014577	SPBC1A4.01	6e-18	46/133(34.59)	80.1	Spo	COG5156	Anaphase-promoting complex (APC), subunit 10	[DO]	--	--
Unigene014579	SPBC119.08	3e-13	27/50(54.00)	53.5	Spo	COG0515	Serine/threonine protein kinase	[RTKL]	--	--
Unigene014580	SPAC1952.17c	3e-31	53/169(31.36)	98.6	Spo	COG5210	GTPase-activating protein	[R]	POORLY CHARACTERIZED	General function prediction only
Unigene014591	mll7840	1e-28	66/168(39.29)	102	Mlo	COG5459	Predicted rRNA methylase	[J]	INFORMATION STORAGE AND PROCESSING	Translation, ribosomal structure and biogenesis
Unigene014599	Rv2766c	6e-25	72/230(31.30)	102	Mtu	COG1028	Dehydrogenases with different specificities (related to short-chain alcohol dehydrogenases)	[IQR]	--	--
Unigene014603	SPCC553.02_2	2e-68	86/203(42.36)	130	Spo	COG0171	NAD synthase	[H]	METABOLISM	Coenzyme transport and metabolism
Unigene014615	YDL164c	4e-24	61/182(33.52)	99.0	Sce	COG1793	ATP-dependent DNA ligase	[L]	INFORMATION STORAGE AND PROCESSING	Replication, recombination and repair
Unigene014617	SPAC19G12.14	4e-31	84/219(38.36)	130	Spo	COG5253	Phosphatidylinositol-4-phosphate 5-kinase	[T]	CELLULAR PROCESSES AND SIGNALING	Signal transduction mechanisms
Unigene014621	SPAC20G8.09c	2e-32	210/753(27.89)	139	Spo	COG1444	Predicted P-loop ATPase fused to an acetyltransferase	[R]	POORLY CHARACTERIZED	General function prediction only
Unigene014622	YJL134w	2e-09	14/52(26.92)	35.4	Sce	COG0671	Membrane-associated phospholipid phosphatase	[I]	METABOLISM	Lipid transport and metabolism
Unigene014632	VC0368	1e-07	26/53(49.06)	50.4	Vch	COG0238	Ribosomal protein S18	[J]	INFORMATION STORAGE AND PROCESSING	Translation, ribosomal structure and biogenesis
Unigene014642	SPCC830.07c	6e-34	26/54(48.15)	60.8	Spo	COG2214	DnaJ-class molecular chaperone	[O]	CELLULAR PROCESSES AND SIGNALING	Posttranslational modification, protein turnover, chaperones
Unigene014645	all2875_6	3e-07	30/89(33.71)	50.1	Nos	COG2198	FOG: HPt domain	[T]	CELLULAR PROCESSES AND SIGNALING	Signal transduction mechanisms
Unigene014647	YBR243c	1e-20	66/202(32.67)	86.7	Sce	COG0472	UDP-N-acetylmuramyl pentapeptide phosphotransferase/UDP-N-acetylglucosamine-1-phosphate transferase	[M]	CELLULAR PROCESSES AND SIGNALING	Cell wall/membrane/envelope biogenesis
Unigene014649	YOR362c	2e-21	40/101(39.60)	50.8	Sce	COG0638	20S proteasome, alpha and beta subunits	[O]	CELLULAR PROCESSES AND SIGNALING	Posttranslational modification, protein turnover, chaperones
Unigene014652	mlr8420	3e-10	45/166(27.11)	60.8	Mlo	COG5452	Uncharacterized conserved protein	[S]	POORLY CHARACTERIZED	Function unknown
Unigene014654	SPCP31B10.03c	4e-09	37/81(45.68)	55.8	Spo	COG5088	Rad5p-binding protein	[R]	POORLY CHARACTERIZED	General function prediction only
Unigene014656	CAC2807	4e-14	52/180(28.89)	73.9	Cac	COG2273	Beta-glucanase/Beta-glucan synthetase	[G]	METABOLISM	Carbohydrate transport and metabolism
Unigene014657	Cgl0181	1e-47	84/269(31.23)	120	Cgl	COG0477	Permeases of the major facilitator superfamily	[GEPR]	--	--
Unigene014660	SPAC16.02c	3e-18	81/257(31.52)	88.2	Spo	COG0724	RNA-binding proteins (RRM domain)	[R]	POORLY CHARACTERIZED	General function prediction only
Unigene014661	VCA0772	1e-11	65/261(24.90)	68.9	Vch	COG0814	Amino acid permeases	[E]	METABOLISM	Amino acid transport and metabolism
Unigene014669	slr1550	5e-11	62/178(34.83)	67.4	Syn	COG1190	Lysyl-tRNA synthetase (class II)	[J]	INFORMATION STORAGE AND PROCESSING	Translation, ribosomal structure and biogenesis
Unigene014677	all0186	5e-28	56/130(43.08)	108	Nos	COG1357	Uncharacterized low-complexity proteins	[S]	POORLY CHARACTERIZED	Function unknown
Unigene014683	CC3494_1	6e-06	22/36(61.11)	51.2	Ccr	COG3637	Opacity protein and related surface antigens	[M]	CELLULAR PROCESSES AND SIGNALING	Cell wall/membrane/envelope biogenesis
Unigene014685	YJL167w	2e-92	147/269(54.65)	285	Sce	COG0142	Geranylgeranyl pyrophosphate synthase	[H]	METABOLISM	Coenzyme transport and metabolism
Unigene014689	YDR471w	3e-49	74/138(53.62)	158	Sce	COG2163	Ribosomal protein L14E/L6E/L27E	[J]	INFORMATION STORAGE AND PROCESSING	Translation, ribosomal structure and biogenesis
Unigene014692	YIL082w-a_2	2e-16	54/153(35.29)	74.3	Sce	COG2801	Transposase and inactivated derivatives	[L]	INFORMATION STORAGE AND PROCESSING	Replication, recombination and repair
Unigene014697	SPBC4F6.18c	2e-18	79/177(44.63)	82.4	Spo	COG1100	GTPase SAR1 and related small G proteins	[R]	POORLY CHARACTERIZED	General function prediction only
Unigene014700	alr3757	2e-06	37/96(38.54)	53.5	Nos	COG1215	Glycosyltransferases, probably involved in cell wall biogenesis	[M]	CELLULAR PROCESSES AND SIGNALING	Cell wall/membrane/envelope biogenesis
Unigene014702	SPBC32H8.12c	0.0	248/286(86.71)	516	Spo	COG5277	Actin and related proteins	[Z]	CELLULAR PROCESSES AND SIGNALING	Cytoskeleton
Unigene014705	SPAC9G1.02_2	7e-08	25/69(36.23)	41.2	Spo	COG0515	Serine/threonine protein kinase	[RTKL]	--	--
Unigene014709	DR1485	2e-11	58/169(34.32)	62.0	Dra	COG0657	Esterase/lipase	[I]	METABOLISM	Lipid transport and metabolism
Unigene014716	CC3494_1	9e-09	22/30(73.33)	58.9	Ccr	COG3637	Opacity protein and related surface antigens	[M]	CELLULAR PROCESSES AND SIGNALING	Cell wall/membrane/envelope biogenesis
Unigene014720	mll6743	1e-40	128/475(26.95)	120	Mlo	COG0367	Asparagine synthase (glutamine-hydrolyzing)	[E]	METABOLISM	Amino acid transport and metabolism
Unigene014721	SPCC16C4.10	2e-08	24/52(46.15)	41.6	Spo	COG0363	6-phosphogluconolactonase/Glucosamine-6-phosphate isomerase/deaminase	[G]	METABOLISM	Carbohydrate transport and metabolism
Unigene014722	mll5057	3e-38	57/96(59.38)	129	Mlo	COG0292	Ribosomal protein L20	[J]	INFORMATION STORAGE AND PROCESSING	Translation, ribosomal structure and biogenesis
Unigene014723	SPAC23C11.11	3e-20	86/268(32.09)	94.0	Spo	COG0515	Serine/threonine protein kinase	[RTKL]	--	--
Unigene014724	YNL007c	5e-21	92/325(28.31)	82.8	Sce	COG2214	DnaJ-class molecular chaperone	[O]	CELLULAR PROCESSES AND SIGNALING	Posttranslational modification, protein turnover, chaperones
Unigene014727	YPR132w	1e-53	59/74(79.73)	120	Sce	COG0048	Ribosomal protein S12	[J]	INFORMATION STORAGE AND PROCESSING	Translation, ribosomal structure and biogenesis
Unigene014729	SPBC2A9.08c	2e-11	31/77(40.26)	65.1	Spo	COG5143	Synaptobrevin/VAMP-like protein	[U]	CELLULAR PROCESSES AND SIGNALING	Intracellular trafficking, secretion, and vesicular transport
Unigene014736	SPAC167.01	6e-20	19/39(48.72)	52.8	Spo	COG0515	Serine/threonine protein kinase	[RTKL]	--	--
Unigene014738	CC3494_1	9e-09	21/22(95.45)	59.7	Ccr	COG3637	Opacity protein and related surface antigens	[M]	CELLULAR PROCESSES AND SIGNALING	Cell wall/membrane/envelope biogenesis
Unigene014740	BS_yloP_1	7e-23	67/205(32.68)	102	Bsu	COG0515	Serine/threonine protein kinase	[RTKL]	--	--
Unigene014745	SPAC5H10.10	5e-08	25/62(40.32)	54.3	Spo	COG1902	NADH:flavin oxidoreductases, Old Yellow Enzyme family	[C]	METABOLISM	Energy production and conversion
Unigene014749	YKL217w	1e-48	47/129(36.43)	89.4	Sce	COG0477	Permeases of the major facilitator superfamily	[GEPR]	--	--
Unigene014753	STM2415	2e-56	41/82(50.00)	86.3	Sty	COG0008	Glutamyl- and glutaminyl-tRNA synthetases	[J]	INFORMATION STORAGE AND PROCESSING	Translation, ribosomal structure and biogenesis
Unigene014760	SPBC13G1.11	7e-20	65/186(34.95)	86.3	Spo	COG5143	Synaptobrevin/VAMP-like protein	[U]	CELLULAR PROCESSES AND SIGNALING	Intracellular trafficking, secretion, and vesicular transport
Unigene014762	YML063w	6e-34	48/108(44.44)	96.3	Sce	COG1890	Ribosomal protein S3AE	[J]	INFORMATION STORAGE AND PROCESSING	Translation, ribosomal structure and biogenesis
Unigene014767	STM1712	3e-07	69/251(27.49)	46.6	Sty	COG1048	Aconitase A	[C]	METABOLISM	Energy production and conversion
Unigene014774	BS_ykwC	2e-24	64/216(29.63)	103	Bsu	COG2084	3-hydroxyisobutyrate dehydrogenase and related beta-hydroxyacid dehydrogenases	[I]	METABOLISM	Lipid transport and metabolism
Unigene014783	SPBC244.03	1e-07	29/72(40.28)	47.4	Spo	COG2319	FOG: WD40 repeat	[R]	POORLY CHARACTERIZED	General function prediction only
Unigene014788	STM1627	1e-127	183/369(49.59)	374	Sty	COG1062	Zn-dependent alcohol dehydrogenases, class III	[C]	METABOLISM	Energy production and conversion
Unigene014790	SPAC343.04c	2e-69	143/411(34.79)	236	Spo	COG2319	FOG: WD40 repeat	[R]	POORLY CHARACTERIZED	General function prediction only
Unigene014794	ECU02g0740i	1e-06	28/43(65.12)	46.6	Ecu	COG5272	Ubiquitin	[O]	CELLULAR PROCESSES AND SIGNALING	Posttranslational modification, protein turnover, chaperones
Unigene014798	SPCC16A11.10c	5e-07	28/82(34.15)	50.1	Spo	COG5274	Cytochrome b involved in lipid metabolism	[CI]	--	--
Unigene014799	Cgl2487	5e-35	80/237(33.76)	130	Cgl	COG1809	Uncharacterized conserved protein	[S]	POORLY CHARACTERIZED	Function unknown
Unigene014807	SPBC23E6.02	3e-10	72/302(23.84)	67.0	Spo	COG0553	Superfamily II DNA/RNA helicases, SNF2 family	[KL]	--	--
Unigene014809	SPBC887.17	7e-57	120/236(50.85)	204	Spo	COG2252	Permeases	[R]	POORLY CHARACTERIZED	General function prediction only
Unigene014814	SPAC2F7.11	2e-89	127/283(44.88)	221	Spo	COG0724	RNA-binding proteins (RRM domain)	[R]	POORLY CHARACTERIZED	General function prediction only
Unigene014820	SPAC23C11.14	5e-13	37/78(47.44)	70.5	Spo	COG1230	Co/Zn/Cd efflux system component	[P]	METABOLISM	Inorganic ion transport and metabolism
Unigene014823	SPBPI060	1e-28	71/121(58.68)	105	Spo	COG2036	Histones H3 and H4	[B]	INFORMATION STORAGE AND PROCESSING	Chromatin structure and dynamics
Unigene014842	SPAC926.04c	2e-06	53/187(28.34)	49.3	Spo	COG0326	Molecular chaperone, HSP90 family	[O]	CELLULAR PROCESSES AND SIGNALING	Posttranslational modification, protein turnover, chaperones
Unigene014849	ML0016_1	7e-16	50/147(34.01)	82.0	Mle	COG0515	Serine/threonine protein kinase	[RTKL]	--	--
Unigene014859	slr0192	1e-13	29/51(56.86)	64.3	Syn	COG0607	Rhodanese-related sulfurtransferase	[P]	METABOLISM	Inorganic ion transport and metabolism
Unigene014867	SPAC637.11	4e-24	88/276(31.88)	109	Spo	COG0513	Superfamily II DNA and RNA helicases	[LKJ]	--	--
Unigene014868	CAC0363	2e-07	27/85(31.76)	54.3	Cac	COG1515	Deoxyinosine 3'endonuclease (endonuclease V)	[L]	INFORMATION STORAGE AND PROCESSING	Replication, recombination and repair
Unigene014870	SPAC13G6.12c	4e-53	118/321(36.76)	168	Spo	COG1215	Glycosyltransferases, probably involved in cell wall biogenesis	[M]	CELLULAR PROCESSES AND SIGNALING	Cell wall/membrane/envelope biogenesis
Unigene014883	SPAC644.09	2e-22	69/202(34.16)	95.5	Spo	COG0325	Predicted enzyme with a TIM-barrel fold	[R]	POORLY CHARACTERIZED	General function prediction only
Unigene014888	YPL266w	4e-73	133/336(39.58)	234	Sce	COG0030	Dimethyladenosine transferase (rRNA methylation)	[J]	INFORMATION STORAGE AND PROCESSING	Translation, ribosomal structure and biogenesis
Unigene014889	slr1736	2e-18	55/121(45.45)	89.0	Syn	COG0382	4-hydroxybenzoate polyprenyltransferase and related prenyltransferases	[H]	METABOLISM	Coenzyme transport and metabolism
Unigene014891	SPBC887.12	5e-22	34/55(61.82)	75.5	Spo	COG0474	Cation transport ATPase	[P]	METABOLISM	Inorganic ion transport and metabolism
Unigene001302	SPAC343.04c	2e-31	129/476(27.10)	129	Spo	COG2319	FOG: WD40 repeat	[R]	POORLY CHARACTERIZED	General function prediction only
Unigene001313	AGc2890	1e-18	59/229(25.76)	90.9	Atu	COG2124	Cytochrome P450	[Q]	METABOLISM	Secondary metabolites biosynthesis, transport and catabolism
Unigene001316	SPBC16A3.15c	5e-19	118/374(31.55)	91.7	Spo	COG5023	Tubulin	[Z]	CELLULAR PROCESSES AND SIGNALING	Cytoskeleton
Unigene001317	YNL112w	2e-36	154/425(36.24)	148	Sce	COG0513	Superfamily II DNA and RNA helicases	[LKJ]	--	--
Unigene001319	all4131	4e-82	176/364(48.35)	274	Nos	COG0126	3-phosphoglycerate kinase	[G]	METABOLISM	Carbohydrate transport and metabolism
Unigene001324	CC1421	5e-47	151/511(29.55)	129	Ccr	COG0129	Dihydroxyacid dehydratase/phosphogluconate dehydratase	[EG]	--	--
Unigene001326	BMEII1134	1e-18	40/68(58.82)	90.5	Bme	COG0154	Asp-tRNAAsn/Glu-tRNAGln amidotransferase A subunit and related amidases	[J]	INFORMATION STORAGE AND PROCESSING	Translation, ribosomal structure and biogenesis
Unigene001327	SPBC365.03c	1e-18	57/155(36.77)	81.3	Spo	COG2139	Ribosomal protein L21E	[J]	INFORMATION STORAGE AND PROCESSING	Translation, ribosomal structure and biogenesis
Unigene001329	MT1799	2e-16	66/227(29.07)	68.6	MtC	COG3511	Phospholipase C	[M]	CELLULAR PROCESSES AND SIGNALING	Cell wall/membrane/envelope biogenesis
Unigene001332	XF2573	3e-10	40/135(29.63)	63.9	Xfa	COG0697	Permeases of the drug/metabolite transporter (DMT) superfamily	[GER]	--	--
Unigene001337	Cj1411c	6e-18	67/307(21.82)	77.4	Cje	COG2124	Cytochrome P450	[Q]	METABOLISM	Secondary metabolites biosynthesis, transport and catabolism
Unigene001339	Cgl1130	3e-84	174/452(38.50)	286	Cgl	COG0513	Superfamily II DNA and RNA helicases	[LKJ]	--	--
Unigene001342	all0278_1	4e-42	105/249(42.17)	135	Nos	COG1239	Mg-chelatase subunit ChlI	[H]	METABOLISM	Coenzyme transport and metabolism
Unigene001348	all1692	6e-07	39/122(31.97)	40.8	Nos	COG0568	DNA-directed RNA polymerase, sigma subunit (sigma70/sigma32)	[K]	INFORMATION STORAGE AND PROCESSING	Transcription
Unigene001355	ECU08g0890	1e-09	35/126(27.78)	42.7	Ecu	COG5059	Kinesin-like protein	[Z]	CELLULAR PROCESSES AND SIGNALING	Cytoskeleton
Unigene001360	ECU04g0180	7e-14	24/33(72.73)	54.7	Ecu	COG1594	DNA-directed RNA polymerase, subunit M/Transcription elongation factor TFIIS	[K]	INFORMATION STORAGE AND PROCESSING	Transcription
Unigene001363	SPAC17G8.06c	0.0	356/549(64.85)	711	Spo	COG0129	Dihydroxyacid dehydratase/phosphogluconate dehydratase	[EG]	--	--
Unigene001367	YDR338c	3e-12	19/54(35.19)	48.1	Sce	COG0534	Na+-driven multidrug efflux pump	[V]	CELLULAR PROCESSES AND SIGNALING	Defense mechanisms
Unigene001368	mll8050	9e-15	51/168(30.36)	77.0	Mlo	COG0500	SAM-dependent methyltransferases	[QR]	--	--
Unigene001372	SPBC4F6.13c	1e-20	88/276(31.88)	99.0	Spo	COG2319	FOG: WD40 repeat	[R]	POORLY CHARACTERIZED	General function prediction only
Unigene001373	XF0132	2e-06	20/51(39.22)	36.6	Xfa	COG2132	Putative multicopper oxidases	[Q]	METABOLISM	Secondary metabolites biosynthesis, transport and catabolism
Unigene001379	SPAC13G6.07c	5e-18	35/72(48.61)	63.5	Spo	COG2125	Ribosomal protein S6E (S10)	[J]	INFORMATION STORAGE AND PROCESSING	Translation, ribosomal structure and biogenesis
Unigene001381	SMc04042	2e-36	56/94(59.57)	118	Sme	COG0483	Archaeal fructose-1,6-bisphosphatase and related enzymes of inositol monophosphatase family	[G]	METABOLISM	Carbohydrate transport and metabolism
Unigene001383	sll1841	1e-118	198/320(61.88)	358	Syn	COG0508	Pyruvate/2-oxoglutarate dehydrogenase complex, dihydrolipoamide acyltransferase (E2) component, and related enzymes	[C]	METABOLISM	Energy production and conversion
Unigene001384	XF0818	2e-09	39/79(49.37)	62.0	Xfa	COG2730	Endoglucanase	[G]	METABOLISM	Carbohydrate transport and metabolism
Unigene001388	SPBC887.17	1e-58	69/142(48.59)	114	Spo	COG2252	Permeases	[R]	POORLY CHARACTERIZED	General function prediction only
Unigene001389	all4285	7e-17	42/120(35.00)	79.7	Nos	COG0477	Permeases of the major facilitator superfamily	[GEPR]	--	--
Unigene001390	aroA	2e-63	110/236(46.61)	183	Eco	COG0128	5-enolpyruvylshikimate-3-phosphate synthase	[E]	METABOLISM	Amino acid transport and metabolism
Unigene001391	BH2504_1	8e-16	67/207(32.37)	81.6	Bha	COG0515	Serine/threonine protein kinase	[RTKL]	--	--
Unigene001392	YDR244w	4e-16	26/68(38.24)	56.2	Sce	COG0457	FOG: TPR repeat	[R]	POORLY CHARACTERIZED	General function prediction only
Unigene001398	YJL155c_2	5e-19	60/159(37.74)	89.4	Sce	COG0406	Fructose-2,6-bisphosphatase	[G]	METABOLISM	Carbohydrate transport and metabolism
Unigene001400	SPBC1861.09	5e-36	71/194(36.60)	112	Spo	COG0515	Serine/threonine protein kinase	[RTKL]	--	--
Unigene014903	SPBC16A3.15c	5e-12	82/269(30.48)	68.2	Spo	COG5023	Tubulin	[Z]	CELLULAR PROCESSES AND SIGNALING	Cytoskeleton
Unigene014904	SPBC15C4.05	4e-27	66/160(41.25)	94.4	Spo	COG1643	HrpA-like helicases	[L]	INFORMATION STORAGE AND PROCESSING	Replication, recombination and repair
Unigene014905	slr0066_1	9e-21	54/133(40.60)	90.5	Syn	COG0117	Pyrimidine deaminase	[H]	METABOLISM	Coenzyme transport and metabolism
Unigene014911	BMEI0138	3e-78	69/102(67.65)	142	Bme	COG0045	Succinyl-CoA synthetase, beta subunit	[C]	METABOLISM	Energy production and conversion
Unigene014913	SPAC23C11.16	1e-05	25/81(30.86)	37.7	Spo	COG0515	Serine/threonine protein kinase	[RTKL]	--	--
Unigene014925	mll1355	2e-38	114/329(34.65)	139	Mlo	COG1009	NADH:ubiquinone oxidoreductase subunit 5 (chain L)/Multisubunit Na+/H+ antiporter, MnhA subunit	[CP]	--	--
Unigene014930	SPBC4C3.07	3e-37	86/208(41.35)	139	Spo	COG1310	Predicted metal-dependent protease of the PAD1/JAB1 superfamily	[R]	POORLY CHARACTERIZED	General function prediction only
Unigene014931	all1291	3e-15	44/100(44.00)	72.4	Nos	COG1513	Cyanate lyase	[P]	METABOLISM	Inorganic ion transport and metabolism
Unigene014950	SPBC29A3.12	4e-18	62/133(46.62)	77.8	Spo	COG0522	Ribosomal protein S4 and related proteins	[J]	INFORMATION STORAGE AND PROCESSING	Translation, ribosomal structure and biogenesis
Unigene014955	SMc00680	1e-119	167/339(49.26)	353	Sme	COG1064	Zn-dependent alcohol dehydrogenases	[R]	POORLY CHARACTERIZED	General function prediction only
Unigene014956	SPBC1346.02c	1e-31	71/230(30.87)	105	Spo	COG0706	Preprotein translocase subunit YidC	[U]	CELLULAR PROCESSES AND SIGNALING	Intracellular trafficking, secretion, and vesicular transport
Unigene014957	CC0062	6e-35	45/68(66.18)	89.4	Ccr	COG0694	Thioredoxin-like proteins and domains	[O]	CELLULAR PROCESSES AND SIGNALING	Posttranslational modification, protein turnover, chaperones
Unigene014965	SPCC5E4.06	1e-06	29/75(38.67)	54.3	Spo	COG1196	Chromosome segregation ATPases	[D]	CELLULAR PROCESSES AND SIGNALING	Cell cycle control, cell division, chromosome partitioning
Unigene014967	SPBC3H7.15	4e-10	54/156(34.62)	63.9	Spo	COG0515	Serine/threonine protein kinase	[RTKL]	--	--
Unigene014971	mll8458	3e-23	50/121(41.32)	95.1	Mlo	COG0102	Ribosomal protein L13	[J]	INFORMATION STORAGE AND PROCESSING	Translation, ribosomal structure and biogenesis
Unigene014972	CC2337	2e-09	37/92(40.22)	59.3	Ccr	COG0300	Short-chain dehydrogenases of various substrate specificities	[R]	POORLY CHARACTERIZED	General function prediction only
Unigene014973	YOL157c	9e-33	39/90(43.33)	82.0	Sce	COG0366	Glycosidases	[G]	METABOLISM	Carbohydrate transport and metabolism
Unigene014980	YCL054w	5e-09	51/131(38.93)	55.8	Sce	COG0293	23S rRNA methylase	[J]	INFORMATION STORAGE AND PROCESSING	Translation, ribosomal structure and biogenesis
Unigene014986	ECU11g1690	7e-31	67/192(34.90)	115	Ecu	COG5147	Myb superfamily proteins, including transcription factors and mRNA splicing factors	[KAD]	--	--
Unigene014993	YNL162w	6e-17	45/107(42.06)	76.3	Sce	COG1631	Ribosomal protein L44E	[J]	INFORMATION STORAGE AND PROCESSING	Translation, ribosomal structure and biogenesis
Unigene015001	ECU04g1500	1e-07	32/88(36.36)	57.0	Ecu	COG5184	Alpha-tubulin suppressor and related RCC1 domain-containing proteins	[DZ]	--	--
Unigene015002	BB0251	1e-143	244/622(39.23)	379	Bbu	COG0495	Leucyl-tRNA synthetase	[J]	INFORMATION STORAGE AND PROCESSING	Translation, ribosomal structure and biogenesis
Unigene015013	SPBC19C2.07	4e-98	99/158(62.66)	208	Spo	COG0191	Fructose/tagatose bisphosphate aldolase	[G]	METABOLISM	Carbohydrate transport and metabolism
Unigene015014	YPO2420_2	3e-37	82/226(36.28)	120	Ype	COG0451	Nucleoside-diphosphate-sugar epimerases	[MG]	--	--
Unigene015025	BMEI1707	2e-60	149/398(37.44)	205	Bme	COG4948	L-alanine-DL-glutamate epimerase and related enzymes of enolase superfamily	[MR]	--	--
Unigene015036	YNR047w_2	3e-27	87/316(27.53)	114	Sce	COG0515	Serine/threonine protein kinase	[RTKL]	--	--
Unigene015037	SPAC17G6.19c	2e-07	24/65(36.92)	42.0	Spo	COG0457	FOG: TPR repeat	[R]	POORLY CHARACTERIZED	General function prediction only
Unigene015047	YMR142c	7e-14	62/199(31.16)	68.9	Sce	COG4352	Ribosomal protein L13E	[J]	INFORMATION STORAGE AND PROCESSING	Translation, ribosomal structure and biogenesis
Unigene015055	Rv2577	4e-08	35/117(29.91)	45.8	Mtu	COG1409	Predicted phosphohydrolases	[R]	POORLY CHARACTERIZED	General function prediction only
Unigene015064	alr2309	5e-15	49/190(25.79)	46.2	Nos	COG3854	Uncharacterized protein conserved in bacteria	[S]	POORLY CHARACTERIZED	Function unknown
Unigene015077	alr0124_1	1e-06	40/147(27.21)	53.9	Nos	COG4886	Leucine-rich repeat (LRR) protein	[S]	POORLY CHARACTERIZED	Function unknown
Unigene015078	HI1238	3e-27	54/92(58.70)	115	Hin	COG0484	DnaJ-class molecular chaperone with C-terminal Zn finger domain	[O]	CELLULAR PROCESSES AND SIGNALING	Posttranslational modification, protein turnover, chaperones
Unigene015081	sll1800	6e-35	65/146(44.52)	129	Syn	COG0088	Ribosomal protein L4	[J]	INFORMATION STORAGE AND PROCESSING	Translation, ribosomal structure and biogenesis
Unigene015086	YER102w	1e-45	63/87(72.41)	135	Sce	COG2007	Ribosomal protein S8E	[J]	INFORMATION STORAGE AND PROCESSING	Translation, ribosomal structure and biogenesis
Unigene015093	SPBC839.14c	1e-27	78/207(37.68)	112	Spo	COG0500	SAM-dependent methyltransferases	[QR]	--	--
Unigene015098	YJR035w	8e-24	56/111(50.45)	108	Sce	COG0553	Superfamily II DNA/RNA helicases, SNF2 family	[KL]	--	--
Unigene015099	STM0313	1e-11	29/85(34.12)	51.6	Sty	COG0389	Nucleotidyltransferase/DNA polymerase involved in DNA repair	[L]	INFORMATION STORAGE AND PROCESSING	Replication, recombination and repair
Unigene015100	SPBC29A3.06	4e-17	41/144(28.47)	46.2	Spo	COG2319	FOG: WD40 repeat	[R]	POORLY CHARACTERIZED	General function prediction only
Unigene015108	SPAC11D3.18c	2e-06	62/217(28.57)	50.8	Spo	COG0477	Permeases of the major facilitator superfamily	[GEPR]	--	--
Unigene015109	YML054c_2	9e-55	49/86(56.98)	90.1	Sce	COG1304	L-lactate dehydrogenase (FMN-dependent) and related alpha-hydroxy acid dehydrogenases	[C]	METABOLISM	Energy production and conversion
Unigene015111	SPCC320.08	3e-17	76/269(28.25)	86.7	Spo	COG0697	Permeases of the drug/metabolite transporter (DMT) superfamily	[GER]	--	--
Unigene015122	MTH1645	4e-17	39/105(37.14)	70.1	Mth	COG0661	Predicted unusual protein kinase	[R]	POORLY CHARACTERIZED	General function prediction only
Unigene015124	YDR038c	6e-79	79/136(58.09)	160	Sce	COG0474	Cation transport ATPase	[P]	METABOLISM	Inorganic ion transport and metabolism
Unigene015125	SPBC646.05c	5e-89	158/326(48.47)	280	Spo	COG1562	Phytoene/squalene synthetase	[I]	METABOLISM	Lipid transport and metabolism
Unigene015126	adk	2e-49	84/214(39.25)	166	Eco	COG0563	Adenylate kinase and related kinases	[F]	METABOLISM	Nucleotide transport and metabolism
Unigene015139	L176238	3e-19	63/196(32.14)	87.4	Lla	COG3752	Predicted membrane protein	[S]	POORLY CHARACTERIZED	Function unknown
Unigene015173	SPAC24C9.05c	5e-06	18/41(43.90)	40.4	Spo	COG0517	FOG: CBS domain	[R]	POORLY CHARACTERIZED	General function prediction only
Unigene015177	RSp0676	3e-16	83/256(32.42)	71.6	Rso	COG0620	Methionine synthase II (cobalamin-independent)	[E]	METABOLISM	Amino acid transport and metabolism
Unigene015180	SPCC1795.03	1e-09	43/157(27.39)	47.0	Spo	COG0697	Permeases of the drug/metabolite transporter (DMT) superfamily	[GER]	--	--
Unigene015181	TM0374	1e-08	40/126(31.75)	54.7	Tma	COG0071	Molecular chaperone (small heat shock protein)	[O]	CELLULAR PROCESSES AND SIGNALING	Posttranslational modification, protein turnover, chaperones
Unigene015198	Rv2577	3e-06	42/142(29.58)	51.6	Mtu	COG1409	Predicted phosphohydrolases	[R]	POORLY CHARACTERIZED	General function prediction only
Unigene015201	all3420	9e-63	138/353(39.09)	206	Nos	COG0793	Periplasmic protease	[M]	CELLULAR PROCESSES AND SIGNALING	Cell wall/membrane/envelope biogenesis
Unigene015208	SPBC1198.14c	6e-39	44/73(60.27)	95.1	Spo	COG0158	Fructose-1,6-bisphosphatase	[G]	METABOLISM	Carbohydrate transport and metabolism
Unigene015209	alr0128	1e-09	46/114(40.35)	52.4	Nos	COG0644	Dehydrogenases (flavoproteins)	[C]	METABOLISM	Energy production and conversion
Unigene015212	SPBC32H8.12c	3e-06	14/20(70.00)	32.7	Spo	COG5277	Actin and related proteins	[Z]	CELLULAR PROCESSES AND SIGNALING	Cytoskeleton
Unigene015215	lin1598	7e-18	55/138(39.86)	83.6	Lin	COG0237	Dephospho-CoA kinase	[H]	METABOLISM	Coenzyme transport and metabolism
Unigene015217	SPAC1F7.02c	2e-24	118/346(34.10)	108	Spo	COG0513	Superfamily II DNA and RNA helicases	[LKJ]	--	--
Unigene015227	slr0653	9e-26	39/87(44.83)	71.6	Syn	COG0568	DNA-directed RNA polymerase, sigma subunit (sigma70/sigma32)	[K]	INFORMATION STORAGE AND PROCESSING	Transcription
Unigene015232	Cj1411c	2e-07	32/104(30.77)	44.7	Cje	COG2124	Cytochrome P450	[Q]	METABOLISM	Secondary metabolites biosynthesis, transport and catabolism
Unigene015242	SPBC1105.07c	1e-09	54/201(26.87)	62.4	Spo	COG5600	Transcription-associated recombination protein	[L]	INFORMATION STORAGE AND PROCESSING	Replication, recombination and repair
Unigene015246	all2390	5e-56	42/71(59.15)	94.7	Nos	COG1090	Predicted nucleoside-diphosphate sugar epimerase	[R]	POORLY CHARACTERIZED	General function prediction only
Unigene015263	slr0942	2e-65	119/290(41.03)	212	Syn	COG0656	Aldo/keto reductases, related to diketogulonate reductase	[R]	POORLY CHARACTERIZED	General function prediction only
Unigene015264	YPR119w	5e-09	45/156(28.85)	60.5		COG5024	Cyclin	[D]	CELLULAR PROCESSES AND SIGNALING	Cell cycle control, cell division, chromosome partitioning
Unigene015265	SPBC1703.10	4e-84	85/95(89.47)	177	Spo	COG1100	GTPase SAR1 and related small G proteins	[R]	POORLY CHARACTERIZED	General function prediction only
Unigene015281	YNL227c	3e-07	38/133(28.57)	55.1	Sce	COG2214	DnaJ-class molecular chaperone	[O]	CELLULAR PROCESSES AND SIGNALING	Posttranslational modification, protein turnover, chaperones
Unigene015285	mlr7293	4e-25	36/78(46.15)	69.3	Mlo	COG0318	Acyl-CoA synthetases (AMP-forming)/AMP-acid ligases II	[IQ]	--	--
Unigene015288	RSc0494	6e-13	23/52(44.23)	49.3	Rso	COG0316	Uncharacterized conserved protein	[S]	POORLY CHARACTERIZED	Function unknown
Unigene015290	SPAC2F3.17c	1e-08	13/16(81.25)	35.0	Spo	COG1958	Small nuclear ribonucleoprotein (snRNP) homolog	[K]	INFORMATION STORAGE AND PROCESSING	Transcription
Unigene015291	YPO0070	2e-29	53/124(42.74)	81.6	Ype	COG1045	Serine acetyltransferase	[E]	METABOLISM	Amino acid transport and metabolism
Unigene015292	PH1732	3e-07	28/91(30.77)	52.0	Pho	COG2453	Predicted protein-tyrosine phosphatase	[T]	CELLULAR PROCESSES AND SIGNALING	Signal transduction mechanisms
Unigene015304	SPBC1685.03	1e-39	76/189(40.21)	137	Spo	COG0681	Signal peptidase I	[U]	CELLULAR PROCESSES AND SIGNALING	Intracellular trafficking, secretion, and vesicular transport
Unigene015313	CAC1693	4e-08	25/67(37.31)	35.8	Cac	COG0206	Cell division GTPase	[D]	CELLULAR PROCESSES AND SIGNALING	Cell cycle control, cell division, chromosome partitioning
Unigene015316	lin1934_1	1e-06	21/48(43.75)	38.9	Lin	COG0515	Serine/threonine protein kinase	[RTKL]	--	--
Unigene015321	SPAC1071.07c	4e-09	25/48(52.08)	52.0	Spo	COG0185	Ribosomal protein S19	[J]	INFORMATION STORAGE AND PROCESSING	Translation, ribosomal structure and biogenesis
Unigene015328	SPBC32H8.04c	1e-51	86/136(63.24)	170	Spo	COG1412	Uncharacterized proteins of PilT N-term./Vapc superfamily	[R]	POORLY CHARACTERIZED	General function prediction only
Unigene015330	YPO3488	4e-16	21/51(41.18)	51.2	Ype	COG0513	Superfamily II DNA and RNA helicases	[LKJ]	--	--
Unigene015334	SPAC631.02	1e-08	43/134(32.09)	61.2	Spo	COG5076	Transcription factor involved in chromatin remodeling, contains bromodomain	[BK]	--	--
Unigene015339	SPBC14F5.05c	5e-12	36/106(33.96)	42.4	Spo	COG0192	S-adenosylmethionine synthetase	[H]	METABOLISM	Coenzyme transport and metabolism
Unigene015340	SPAC6G9.11	1e-07	22/54(40.74)	51.6	Spo	COG5143	Synaptobrevin/VAMP-like protein	[U]	CELLULAR PROCESSES AND SIGNALING	Intracellular trafficking, secretion, and vesicular transport
Unigene015363	Rv1240	6e-68	56/95(58.95)	112	Mtu	COG0039	Malate/lactate dehydrogenases	[C]	METABOLISM	Energy production and conversion
Unigene015364	SPAC2F3.15	2e-08	34/92(36.96)	60.1	Spo	COG0515	Serine/threonine protein kinase	[RTKL]	--	--
Unigene015367	ECU10g0310	2e-45	87/245(35.51)	133	Ecu	COG0204	1-acyl-sn-glycerol-3-phosphate acyltransferase	[I]	METABOLISM	Lipid transport and metabolism
Unigene015372	SPAC1F7.08	4e-06	12/25(48.00)	32.7	Spo	COG2132	Putative multicopper oxidases	[Q]	METABOLISM	Secondary metabolites biosynthesis, transport and catabolism
Unigene015376	SPAC22F3.05c	3e-24	31/61(50.82)	72.4	Spo	COG1100	GTPase SAR1 and related small G proteins	[R]	POORLY CHARACTERIZED	General function prediction only
Unigene015381	APE1668	2e-12	36/94(38.30)	64.3	Ape	COG1324	Uncharacterized protein involved in tolerance to divalent cations	[P]	METABOLISM	Inorganic ion transport and metabolism
Unigene015385	asl4325	8e-16	24/50(48.00)	54.3	Nos	COG2127	Uncharacterized conserved protein	[S]	POORLY CHARACTERIZED	Function unknown
Unigene015387	STM3532	1e-07	38/133(28.57)	49.3	Sty	COG0329	Dihydrodipicolinate synthase/N-acetylneuraminate lyase	[EM]	--	--
Unigene015396	SPAC1F5.02	6e-80	68/131(51.91)	132	Spo	COG0526	Thiol-disulfide isomerase and thioredoxins	[OC]	--	--
Unigene015399	alr4456	2e-06	18/26(69.23)	41.6	Nos	COG1028	Dehydrogenases with different specificities (related to short-chain alcohol dehydrogenases)	[IQR]	--	--
Unigene015401	SPBC28F2.12	9e-12	76/212(35.85)	70.1	Spo	COG0086	DNA-directed RNA polymerase, beta' subunit/160 kD subunit	[K]	INFORMATION STORAGE AND PROCESSING	Transcription
Unigene015407	SPBC609.05	4e-11	44/135(32.59)	63.2	Spo	COG5165	Nucleosome-binding factor SPN, POB3 subunit	[KLB]	--	--
Unigene015419	YMR121c	2e-51	97/192(50.52)	167	Sce	COG1632	Ribosomal protein L15E	[J]	INFORMATION STORAGE AND PROCESSING	Translation, ribosomal structure and biogenesis
Unigene015420	YPO2381	7e-07	46/115(40.00)	50.1	Ype	COG0346	Lactoylglutathione lyase and related lyases	[E]	METABOLISM	Amino acid transport and metabolism
Unigene015428	CAC1728_1	5e-24	76/270(28.15)	106	Cac	COG0515	Serine/threonine protein kinase	[RTKL]	--	--
Unigene015433	SPCC1739.13	1e-25	75/207(36.23)	72.0	Spo	COG0443	Molecular chaperone	[O]	CELLULAR PROCESSES AND SIGNALING	Posttranslational modification, protein turnover, chaperones
Unigene015435	slr0008	8e-48	56/91(61.54)	106	Syn	COG0793	Periplasmic protease	[M]	CELLULAR PROCESSES AND SIGNALING	Cell wall/membrane/envelope biogenesis
Unigene015438	YML054c_2	2e-34	116/351(33.05)	135	Sce	COG1304	L-lactate dehydrogenase (FMN-dependent) and related alpha-hydroxy acid dehydrogenases	[C]	METABOLISM	Energy production and conversion
Unigene015444	YKL180w	3e-64	107/179(59.78)	199	Sce	COG0091	Ribosomal protein L22	[J]	INFORMATION STORAGE AND PROCESSING	Translation, ribosomal structure and biogenesis
Unigene015445	YOR239w	4e-06	19/54(35.19)	38.5	Sce	COG0500	SAM-dependent methyltransferases	[QR]	--	--
Unigene015458	SPAC57A10.05c	2e-21	69/235(29.36)	100	Spo	COG2319	FOG: WD40 repeat	[R]	POORLY CHARACTERIZED	General function prediction only
Unigene015462	XF2180	3e-09	17/37(45.95)	42.0	Xfa	COG0799	Uncharacterized homolog of plant Iojap protein	[S]	POORLY CHARACTERIZED	Function unknown
Unigene015469	slr0825	6e-57	149/511(29.16)	182	Syn	COG1506	Dipeptidyl aminopeptidases/acylaminoacyl-peptidases	[E]	METABOLISM	Amino acid transport and metabolism
Unigene015470	SPBP4H10.11c	1e-31	95/307(30.94)	103	Spo	COG1022	Long-chain acyl-CoA synthetases (AMP-forming)	[I]	METABOLISM	Lipid transport and metabolism
Unigene015472	SPBC26H8.01	4e-07	55/185(29.73)	47.0	Spo	COG1635	Flavoprotein involved in thiazole biosynthesis	[H]	METABOLISM	Coenzyme transport and metabolism
Unigene015486	SPCC663.03	3e-29	37/44(84.09)	69.3	Spo	COG1132	ABC-type multidrug transport system, ATPase and permease components	[V]	CELLULAR PROCESSES AND SIGNALING	Defense mechanisms
Unigene015490	AGc2890	7e-14	35/123(28.46)	62.4	Atu	COG2124	Cytochrome P450	[Q]	METABOLISM	Secondary metabolites biosynthesis, transport and catabolism
Unigene015491	MA4007	4e-71	69/187(36.90)	104	Mac	COG0696	Phosphoglyceromutase	[G]	METABOLISM	Carbohydrate transport and metabolism
Unigene015493	AGc4792	1e-26	125/402(31.09)	119	Atu	COG1053	Succinate dehydrogenase/fumarate reductase, flavoprotein subunit	[C]	METABOLISM	Energy production and conversion
Unigene015503	slr0574	1e-45	101/279(36.20)	167	Syn	COG2124	Cytochrome P450	[Q]	METABOLISM	Secondary metabolites biosynthesis, transport and catabolism
Unigene015507	SPBP8B7.22	2e-06	35/130(26.92)	39.7	Spo	COG5196	ER lumen protein retaining receptor	[U]	CELLULAR PROCESSES AND SIGNALING	Intracellular trafficking, secretion, and vesicular transport
Unigene015508	SPBPI060	3e-15	49/109(44.95)	70.5	Spo	COG2036	Histones H3 and H4	[B]	INFORMATION STORAGE AND PROCESSING	Chromatin structure and dynamics
Unigene015511	SPAC57A7.04c	8e-07	51/167(30.54)	53.1	Spo	COG0724	RNA-binding proteins (RRM domain)	[R]	POORLY CHARACTERIZED	General function prediction only
Unigene015512	alr0205	6e-32	42/105(40.00)	82.4	Nos	COG0514	Superfamily II DNA helicase	[L]	INFORMATION STORAGE AND PROCESSING	Replication, recombination and repair
Unigene015518	DR1522	3e-09	19/32(59.38)	40.0	Dra	COG0345	Pyrroline-5-carboxylate reductase	[E]	METABOLISM	Amino acid transport and metabolism
Unigene015534	SPCC1682.07	3e-48	72/197(36.55)	127	Spo	COG5151	RNA polymerase II transcription initiation/nucleotide excision repair factor TFIIH, subunit SSL1	[KL]	--	--
Unigene015536	YBL105c_2	1e-06	43/162(26.54)	54.3	Sce	COG0515	Serine/threonine protein kinase	[RTKL]	--	--
Unigene015542	YPL265w	7e-38	148/498(29.72)	150		COG0833	Amino acid transporters	[E]	METABOLISM	Amino acid transport and metabolism
Unigene015545	Ztag	7e-26	64/189(33.86)	105	EcZ	COG2818	3-methyladenine DNA glycosylase	[L]	INFORMATION STORAGE AND PROCESSING	Replication, recombination and repair
Unigene015556	SPAC1F3.02c	1e-07	16/32(50.00)	35.8	Spo	COG0515	Serine/threonine protein kinase	[RTKL]	--	--
Unigene015559	PM0278	1e-11	64/147(43.54)	65.9	Pmu	COG0508	Pyruvate/2-oxoglutarate dehydrogenase complex, dihydrolipoamide acyltransferase (E2) component, and related enzymes	[C]	METABOLISM	Energy production and conversion
Unigene015562	SPAC4A8.07c	8e-24	57/158(36.08)	108	Spo	COG1597	Sphingosine kinase and enzymes related to eukaryotic diacylglycerol kinase	[IR]	--	--
Unigene015567	SPCC285.15c	3e-10	27/38(71.05)	57.8	Spo	COG2053	Ribosomal protein S28E/S33	[J]	INFORMATION STORAGE AND PROCESSING	Translation, ribosomal structure and biogenesis
Unigene015568	all1887	9e-19	53/137(38.69)	90.1	Nos	COG4299	Uncharacterized conserved protein	[S]	POORLY CHARACTERIZED	Function unknown
Unigene015571	CAC0355	5e-10	33/114(28.95)	49.7	Cac	COG5434	Endopolygalacturonase	[M]	CELLULAR PROCESSES AND SIGNALING	Cell wall/membrane/envelope biogenesis
Unigene015583	SPBC16A3.15c	1e-15	72/218(33.03)	82.0	Spo	COG5023	Tubulin	[Z]	CELLULAR PROCESSES AND SIGNALING	Cytoskeleton
Unigene015584	BS_yloP_1	1e-18	67/220(30.45)	89.0	Bsu	COG0515	Serine/threonine protein kinase	[RTKL]	--	--
Unigene015588	ECU02g1150	4e-07	38/147(25.85)	45.8	Ecu	COG1241	Predicted ATPase involved in replication control, Cdc46/Mcm family	[L]	INFORMATION STORAGE AND PROCESSING	Replication, recombination and repair
Unigene015590	CAC1084	9e-07	34/99(34.34)	39.7	Cac	COG2723	Beta-glucosidase/6-phospho-beta-glucosidase/beta-galactosidase	[G]	METABOLISM	Carbohydrate transport and metabolism
Unigene015596	SPAC19B12.10	3e-07	24/50(48.00)	55.5	Spo	COG1310	Predicted metal-dependent protease of the PAD1/JAB1 superfamily	[R]	POORLY CHARACTERIZED	General function prediction only
Unigene015597	DR1076	5e-12	67/257(26.07)	70.5	Dra	COG0707	UDP-N-acetylglucosamine:LPS N-acetylglucosamine transferase	[M]	CELLULAR PROCESSES AND SIGNALING	Cell wall/membrane/envelope biogenesis
Unigene015601	NMB1860	1e-12	35/78(44.87)	66.6	Nme	COG0511	Biotin carboxyl carrier protein	[I]	METABOLISM	Lipid transport and metabolism
Unigene015606	SPBC660.15	2e-06	17/30(56.67)	42.4	Spo	COG0724	RNA-binding proteins (RRM domain)	[R]	POORLY CHARACTERIZED	General function prediction only
Unigene015607	L138452_1	2e-07	25/65(38.46)	48.1	Lla	COG0515	Serine/threonine protein kinase	[RTKL]	--	--
Unigene015611	BMEI0099	1e-70	109/161(67.70)	221	Bme	COG1250	3-hydroxyacyl-CoA dehydrogenase	[I]	METABOLISM	Lipid transport and metabolism
Unigene015616	SPAC19G12.07c	3e-08	35/133(26.32)	59.7	Spo	COG0724	RNA-binding proteins (RRM domain)	[R]	POORLY CHARACTERIZED	General function prediction only
Unigene015624	SPAC323.02c	1e-112	161/241(66.80)	326	Spo	COG0638	20S proteasome, alpha and beta subunits	[O]	CELLULAR PROCESSES AND SIGNALING	Posttranslational modification, protein turnover, chaperones
Unigene015628	SPAC144.16	3e-12	40/117(34.19)	65.5	Spo	COG5133	Uncharacterized conserved protein	[S]	POORLY CHARACTERIZED	Function unknown
Unigene015632	SP2156	6e-07	51/176(28.98)	54.7	Spn	COG0330	Membrane protease subunits, stomatin/prohibitin homologs	[O]	CELLULAR PROCESSES AND SIGNALING	Posttranslational modification, protein turnover, chaperones
Unigene015633	SP1732_1	5e-06	19/31(61.29)	40.4	Spn	COG0515	Serine/threonine protein kinase	[RTKL]	--	--
Unigene015637	YOL100w	8e-17	21/41(51.22)	47.8	Sce	COG0515	Serine/threonine protein kinase	[RTKL]	--	--
Unigene015644	SMc02857	9e-24	76/233(32.62)	69.3	Sme	COG0443	Molecular chaperone	[O]	CELLULAR PROCESSES AND SIGNALING	Posttranslational modification, protein turnover, chaperones
Unigene015651	SPBC36B7.03	1e-28	102/388(26.29)	124	Spo	COG5407	Preprotein translocase subunit Sec63	[U]	CELLULAR PROCESSES AND SIGNALING	Intracellular trafficking, secretion, and vesicular transport
Unigene015655	YOL124c	2e-33	61/143(42.66)	118	Sce	COG1041	Predicted DNA modification methylase	[L]	INFORMATION STORAGE AND PROCESSING	Replication, recombination and repair
Unigene015656	STM4425	2e-12	46/148(31.08)	70.1	Sty	COG0673	Predicted dehydrogenases and related proteins	[R]	POORLY CHARACTERIZED	General function prediction only
Unigene015665	lin1685	2e-11	34/72(47.22)	69.3	Lin	COG0553	Superfamily II DNA/RNA helicases, SNF2 family	[KL]	--	--
Unigene015667	YAR019c	5e-19	32/91(35.16)	57.8	Sce	COG0515	Serine/threonine protein kinase	[RTKL]	--	--
Unigene015671	alr0702	1e-20	59/155(38.06)	78.2	Nos	COG0265	Trypsin-like serine proteases, typically periplasmic, contain C-terminal PDZ domain	[O]	CELLULAR PROCESSES AND SIGNALING	Posttranslational modification, protein turnover, chaperones
Unigene015675	SPCC1223.11	2e-18	32/86(37.21)	49.3	Spo	COG0631	Serine/threonine protein phosphatase	[T]	CELLULAR PROCESSES AND SIGNALING	Signal transduction mechanisms
Unigene015679	XF0818	2e-11	51/136(37.50)	70.9	Xfa	COG2730	Endoglucanase	[G]	METABOLISM	Carbohydrate transport and metabolism
Unigene015684	SPBC902.05c	3e-20	63/176(35.80)	87.0	Spo	COG0473	Isocitrate/isopropylmalate dehydrogenase	[CE]	--	--
Unigene015694	PA2951	6e-37	93/226(41.15)	137	Pae	COG2025	Electron transfer flavoprotein, alpha subunit	[C]	METABOLISM	Energy production and conversion
Unigene015696	BMEII0420	3e-14	41/119(34.45)	72.0	Bme	COG1739	Uncharacterized conserved protein	[S]	POORLY CHARACTERIZED	Function unknown
Unigene015701	SPBC21C3.03	1e-101	107/291(36.77)	187	Spo	COG0661	Predicted unusual protein kinase	[R]	POORLY CHARACTERIZED	General function prediction only
Unigene015709	YLR185w	5e-11	27/52(51.92)	58.5	Sce	COG2126	Ribosomal protein L37E	[J]	INFORMATION STORAGE AND PROCESSING	Translation, ribosomal structure and biogenesis
Unigene015714	CAC1728_1	2e-11	24/78(30.77)	42.0	Cac	COG0515	Serine/threonine protein kinase	[RTKL]	--	--
Unigene015716	VNG2322G	1e-32	41/77(53.25)	81.3	Hbs	COG0113	Delta-aminolevulinic acid dehydratase	[H]	METABOLISM	Coenzyme transport and metabolism
Unigene015719	mll7732	3e-22	82/233(35.19)	90.9	Mlo	COG1960	Acyl-CoA dehydrogenases	[I]	METABOLISM	Lipid transport and metabolism
Unigene015730	SPAC19G12.06c	3e-22	57/118(48.31)	94.4	Spo	COG5262	Histone H2A	[B]	INFORMATION STORAGE AND PROCESSING	Chromatin structure and dynamics
Unigene015733	SPAC22E12.05c	3e-08	30/57(52.63)	53.5	Spo	COG5249	Golgi protein involved in Golgi-to-ER retrieval	[U]	CELLULAR PROCESSES AND SIGNALING	Intracellular trafficking, secretion, and vesicular transport
Unigene015738	SPBC16H5.05c	2e-16	67/207(32.37)	84.3	Spo	COG0652	Peptidyl-prolyl cis-trans isomerase (rotamase) - cyclophilin family	[O]	CELLULAR PROCESSES AND SIGNALING	Posttranslational modification, protein turnover, chaperones
Unigene015741	SPCC1682.10	5e-44	85/191(44.50)	140	Spo	COG1310	Predicted metal-dependent protease of the PAD1/JAB1 superfamily	[R]	POORLY CHARACTERIZED	General function prediction only
Unigene015747	SPAC3A12.14	5e-08	24/52(46.15)	53.1	Spo	COG5126	Ca2+-binding protein (EF-Hand superfamily)	[TZDR]	--	--
Unigene015751	CAC0404_1	3e-14	52/180(28.89)	76.6	Cac	COG0515	Serine/threonine protein kinase	[RTKL]	--	--
Unigene015762	SPAC22H10.05c	7e-09	30/65(46.15)	57.4	Spo	COG5623	Pre-mRNA cleavage and polyadenylation factor IA/II complex, subunit CLP1	[A]	INFORMATION STORAGE AND PROCESSING	RNA processing and modification
Unigene015765	AGl379	9e-19	45/111(40.54)	68.9	Atu	COG1052	Lactate dehydrogenase and related dehydrogenases	[CHR]	--	--
Unigene015770	SPAC630.08c	2e-43	55/144(38.19)	113	Spo	COG3000	Sterol desaturase	[I]	METABOLISM	Lipid transport and metabolism
Unigene015776	PH0722	1e-80	132/263(50.19)	254	Pho	COG1473	Metal-dependent amidase/aminoacylase/carboxypeptidase	[R]	POORLY CHARACTERIZED	General function prediction only
Unigene015778	SPCC306.02c	7e-07	40/158(25.32)	50.4	Spo	COG5130	Prenylated rab acceptor 1 and related proteins	[UT]	--	--
Unigene015780	YCR091w	6e-06	18/40(45.00)	38.9	Sce	COG0515	Serine/threonine protein kinase	[RTKL]	--	--
Unigene015782	ECU11g1690	6e-17	24/47(51.06)	59.7	Ecu	COG5147	Myb superfamily proteins, including transcription factors and mRNA splicing factors	[KAD]	--	--
Unigene015784	alr3858	4e-09	70/236(29.66)	60.8	Nos	COG0206	Cell division GTPase	[D]	CELLULAR PROCESSES AND SIGNALING	Cell cycle control, cell division, chromosome partitioning
Unigene015785	TM0374	2e-07	37/106(34.91)	51.2	Tma	COG0071	Molecular chaperone (small heat shock protein)	[O]	CELLULAR PROCESSES AND SIGNALING	Posttranslational modification, protein turnover, chaperones
Unigene015787	SPAP27G11.06c	2e-43	66/143(46.15)	144	Spo	COG5030	Clathrin adaptor complex, small subunit	[U]	CELLULAR PROCESSES AND SIGNALING	Intracellular trafficking, secretion, and vesicular transport
Unigene015820	all2508	1e-69	212/613(34.58)	243	Nos	COG0481	Membrane GTPase LepA	[M]	CELLULAR PROCESSES AND SIGNALING	Cell wall/membrane/envelope biogenesis
Unigene015822	SPCC74.03c	5e-81	128/180(71.11)	262	Spo	COG0515	Serine/threonine protein kinase	[RTKL]	--	--
Unigene015824	MYPU_5190	1e-31	41/108(37.96)	74.7	Mpu	COG0466	ATP-dependent Lon protease, bacterial type	[O]	CELLULAR PROCESSES AND SIGNALING	Posttranslational modification, protein turnover, chaperones
Unigene015828	BH0283	3e-21	34/74(45.95)	76.3	Bha	COG0384	Predicted epimerase, PhzC/PhzF homolog	[R]	POORLY CHARACTERIZED	General function prediction only
Unigene015836	YGL103w	9e-40	62/99(62.63)	133	Sce	COG0200	Ribosomal protein L15	[J]	INFORMATION STORAGE AND PROCESSING	Translation, ribosomal structure and biogenesis
Unigene015851	SPBC29A3.04	5e-90	146/237(61.60)	270	Spo	COG1358	Ribosomal protein HS6-type (S12/L30/L7a)	[J]	INFORMATION STORAGE AND PROCESSING	Translation, ribosomal structure and biogenesis
Unigene015861	mlr4717	5e-12	24/50(48.00)	49.7	Mlo	COG3040	Bacterial lipocalin	[M]	CELLULAR PROCESSES AND SIGNALING	Cell wall/membrane/envelope biogenesis
Unigene015864	TM1701	4e-06	17/28(60.71)	39.3	Tma	COG0534	Na+-driven multidrug efflux pump	[V]	CELLULAR PROCESSES AND SIGNALING	Defense mechanisms
Unigene015865	YMR035w	2e-10	44/141(31.21)	62.0	Sce	COG0681	Signal peptidase I	[U]	CELLULAR PROCESSES AND SIGNALING	Intracellular trafficking, secretion, and vesicular transport
Unigene015877	aq_2032	5e-10	74/260(28.46)	63.5	Aae	COG0532	Translation initiation factor 2 (IF-2; GTPase)	[J]	INFORMATION STORAGE AND PROCESSING	Translation, ribosomal structure and biogenesis
Unigene015880	alr5186	5e-07	34/123(27.64)	52.8	Nos	COG0398	Uncharacterized conserved protein	[S]	POORLY CHARACTERIZED	Function unknown
Unigene015887	CC0835	1e-16	61/216(28.24)	85.5	Ccr	COG0513	Superfamily II DNA and RNA helicases	[LKJ]	--	--
Unigene015890	all0411	2e-56	84/148(56.76)	161	Nos	COG0159	Tryptophan synthase alpha chain	[E]	METABOLISM	Amino acid transport and metabolism
Unigene015898	all4131	1e-148	208/273(76.19)	413	Nos	COG0126	3-phosphoglycerate kinase	[G]	METABOLISM	Carbohydrate transport and metabolism
Unigene001402	YKL210w	4e-45	177/560(31.61)	179	Sce	COG0476	Dinucleotide-utilizing enzymes involved in molybdopterin and thiamine biosynthesis family 2	[H]	METABOLISM	Coenzyme transport and metabolism
Unigene001405	DR0118	2e-20	48/143(33.57)	65.1	Dra	COG0511	Biotin carboxyl carrier protein	[I]	METABOLISM	Lipid transport and metabolism
Unigene001406	YCR102c	2e-07	33/95(34.74)	54.7	Sce	COG0604	NADPH:quinone reductase and related Zn-dependent oxidoreductases	[CR]	--	--
Unigene001410	all4857_2	6e-15	48/131(36.64)	77.8	Nos	COG0457	FOG: TPR repeat	[R]	POORLY CHARACTERIZED	General function prediction only
Unigene001413	BH1923	3e-54	66/133(49.62)	137	Bha	COG2723	Beta-glucosidase/6-phospho-beta-glucosidase/beta-galactosidase	[G]	METABOLISM	Carbohydrate transport and metabolism
Unigene001420	MJ0694	1e-07	25/34(73.53)	52.4	Mja	COG1498	Protein implicated in ribosomal biogenesis, Nop56p homolog	[J]	INFORMATION STORAGE AND PROCESSING	Translation, ribosomal structure and biogenesis
Unigene001426	VC1297	3e-22	99/280(35.36)	102	Vch	COG0017	Aspartyl/asparaginyl-tRNA synthetases	[J]	INFORMATION STORAGE AND PROCESSING	Translation, ribosomal structure and biogenesis
Unigene001433	YGL205w	3e-49	94/281(33.45)	130	Sce	COG1960	Acyl-CoA dehydrogenases	[I]	METABOLISM	Lipid transport and metabolism
Unigene001435	SPBC1773.07c	1e-40	74/162(45.68)	143	Spo	COG5171	Ran GTPase-activating protein (Ran-binding protein)	[U]	CELLULAR PROCESSES AND SIGNALING	Intracellular trafficking, secretion, and vesicular transport
Unigene001444	all2995	3e-38	34/56(60.71)	69.7	Nos	COG0020	Undecaprenyl pyrophosphate synthase	[I]	METABOLISM	Lipid transport and metabolism
Unigene001445	RSc0781	6e-11	43/108(39.81)	65.5	Rso	COG0666	FOG: Ankyrin repeat	[R]	POORLY CHARACTERIZED	General function prediction only
Unigene001448	RSc3128	6e-28	63/182(34.62)	65.5	Rso	COG1012	NAD-dependent aldehyde dehydrogenases	[C]	METABOLISM	Energy production and conversion
Unigene001449	MK0681	7e-23	27/43(62.79)	62.0	Mka	COG0048	Ribosomal protein S12	[J]	INFORMATION STORAGE AND PROCESSING	Translation, ribosomal structure and biogenesis
Unigene001451	sll1525	2e-42	97/233(41.63)	155	Syn	COG0572	Uridine kinase	[F]	METABOLISM	Nucleotide transport and metabolism
Unigene001455	SPBC16H5.06	1e-32	75/194(38.66)	123	Spo	COG0723	Rieske Fe-S protein	[C]	METABOLISM	Energy production and conversion
Unigene001460	SPBC4B4.01c	7e-24	74/209(35.41)	85.5	Spo	COG5146	Pantothenate kinase, acetyl-CoA regulated	[H]	METABOLISM	Coenzyme transport and metabolism
Unigene001462	SPBC29A3.04	5e-98	153/257(59.53)	292	Spo	COG1358	Ribosomal protein HS6-type (S12/L30/L7a)	[J]	INFORMATION STORAGE AND PROCESSING	Translation, ribosomal structure and biogenesis
Unigene001466	SPBC651.09c	1e-07	40/145(27.59)	42.0	Spo	COG5296	Transcription factor involved in TATA site selection and in elongation by RNA polymerase II	[K]	INFORMATION STORAGE AND PROCESSING	Transcription
Unigene001472	VC2544	2e-93	156/330(47.27)	288	Vch	COG0158	Fructose-1,6-bisphosphatase	[G]	METABOLISM	Carbohydrate transport and metabolism
Unigene001473	SPAC13G7.02c	4e-30	46/126(36.51)	78.2	Spo	COG0443	Molecular chaperone	[O]	CELLULAR PROCESSES AND SIGNALING	Posttranslational modification, protein turnover, chaperones
Unigene001475	slr0473	8e-10	20/65(30.77)	42.7	Syn	COG4251	Bacteriophytochrome (light-regulated signal transduction histidine kinase)	[T]	CELLULAR PROCESSES AND SIGNALING	Signal transduction mechanisms
Unigene001477	alr4354	3e-18	68/267(25.47)	60.8	Nos	COG4638	Phenylpropionate dioxygenase and related ring-hydroxylating dioxygenases, large terminal subunit	[PR]	--	--
Unigene001479	PH0149	3e-07	28/59(47.46)	54.3	Pho	COG2074	2-phosphoglycerate kinase	[G]	METABOLISM	Carbohydrate transport and metabolism
Unigene001483	SPBC17G9.05_2	3e-10	53/202(26.24)	62.8	Spo	COG0724	RNA-binding proteins (RRM domain)	[R]	POORLY CHARACTERIZED	General function prediction only
Unigene001486	SSO0897	5e-27	47/185(25.41)	73.9	Sso	COG0436	Aspartate/tyrosine/aromatic aminotransferase	[E]	METABOLISM	Amino acid transport and metabolism
Unigene001487	alr5301	2e-63	98/161(60.87)	207	Nos	COG0081	Ribosomal protein L1	[J]	INFORMATION STORAGE AND PROCESSING	Translation, ribosomal structure and biogenesis
Unigene001490	SPBC19F5.05c	2e-22	78/215(36.28)	105	Spo	COG5163	Protein required for biogenesis of the 60S ribosomal subunit	[J]	INFORMATION STORAGE AND PROCESSING	Translation, ribosomal structure and biogenesis
Unigene001492	alr1450	5e-27	97/356(27.25)	116	Nos	COG2124	Cytochrome P450	[Q]	METABOLISM	Secondary metabolites biosynthesis, transport and catabolism
Unigene001495	SPAC15A10.04c	1e-18	75/263(28.52)	58.9	Spo	COG1779	C4-type Zn-finger protein	[R]	POORLY CHARACTERIZED	General function prediction only
Unigene001498	SPBC17D11.07c	0.0	251/579(43.35)	444	Spo	COG5116	26S proteasome regulatory complex component	[O]	CELLULAR PROCESSES AND SIGNALING	Posttranslational modification, protein turnover, chaperones
Unigene015917	lin1934_1	2e-08	37/139(26.62)	42.4	Lin	COG0515	Serine/threonine protein kinase	[RTKL]	--	--
Unigene015919	YOR089c	6e-07	49/168(29.17)	51.2	Sce	COG1100	GTPase SAR1 and related small G proteins	[R]	POORLY CHARACTERIZED	General function prediction only
Unigene015924	slr0574	1e-08	18/61(29.51)	42.0	Syn	COG2124	Cytochrome P450	[Q]	METABOLISM	Secondary metabolites biosynthesis, transport and catabolism
Unigene015925	BS_yloP_1	5e-13	27/68(39.71)	55.1	Bsu	COG0515	Serine/threonine protein kinase	[RTKL]	--	--
Unigene015935	BH2120	5e-08	57/212(26.89)	57.0	Bha	COG3693	Beta-1,4-xylanase	[G]	METABOLISM	Carbohydrate transport and metabolism
Unigene015936	YNL290w	3e-80	138/284(48.59)	253	Sce	COG0470	ATPase involved in DNA replication	[L]	INFORMATION STORAGE AND PROCESSING	Replication, recombination and repair
Unigene015938	SMc02049_2	3e-08	80/297(26.94)	57.8	Sme	COG1003	Glycine cleavage system protein P (pyridoxal-binding), C-terminal domain	[E]	METABOLISM	Amino acid transport and metabolism
Unigene015941	SMc04397	7e-57	51/86(59.30)	106	Sme	COG1012	NAD-dependent aldehyde dehydrogenases	[C]	METABOLISM	Energy production and conversion
Unigene015944	SPAP7G5.05	2e-07	56/185(30.27)	52.8	Spo	COG0197	Ribosomal protein L16/L10E	[J]	INFORMATION STORAGE AND PROCESSING	Translation, ribosomal structure and biogenesis
Unigene015947	SPBC13G1.02	4e-34	102/343(29.74)	134	Spo	COG1208	Nucleoside-diphosphate-sugar pyrophosphorylase involved in lipopolysaccharide biosynthesis/translation initiation factor 2B, gamma/epsilon subunits (eIF-2Bgamma/eIF-2Bepsilon)	[MJ]	--	--
Unigene015950	SPCP31B10.07	4e-80	284/825(34.42)	279	Spo	COG0480	Translation elongation factors (GTPases)	[J]	INFORMATION STORAGE AND PROCESSING	Translation, ribosomal structure and biogenesis
Unigene015954	BS_ywfD	3e-51	98/253(38.74)	171	Bsu	COG1028	Dehydrogenases with different specificities (related to short-chain alcohol dehydrogenases)	[IQR]	--	--
Unigene015957	SPCC962.06c_1	1e-12	75/267(28.09)	72.0	Spo	COG5176	Splicing factor (branch point binding protein)	[A]	INFORMATION STORAGE AND PROCESSING	RNA processing and modification
Unigene015958	SPBP8B7.20c	1e-137	233/474(49.16)	422	Spo	COG0144	tRNA and rRNA cytosine-C5-methylases	[J]	INFORMATION STORAGE AND PROCESSING	Translation, ribosomal structure and biogenesis
Unigene015964	SPCC31H12.07	3e-70	121/327(37.00)	213	Spo	COG5047	Vesicle coat complex COPII, subunit SEC23	[U]	CELLULAR PROCESSES AND SIGNALING	Intracellular trafficking, secretion, and vesicular transport
Unigene015986	YGR109w-b_2	2e-10	49/131(37.40)	55.8	Sce	COG2801	Transposase and inactivated derivatives	[L]	INFORMATION STORAGE AND PROCESSING	Replication, recombination and repair
Unigene015988	SPBC19C2.07	3e-49	136/352(38.64)	170	Spo	COG0191	Fructose/tagatose bisphosphate aldolase	[G]	METABOLISM	Carbohydrate transport and metabolism
Unigene015994	YHR065c	3e-15	28/58(48.28)	63.2	Sce	COG0513	Superfamily II DNA and RNA helicases	[LKJ]	--	--
Unigene016000	YIL082w-a_2	1e-14	46/119(38.66)	79.3	Sce	COG2801	Transposase and inactivated derivatives	[L]	INFORMATION STORAGE AND PROCESSING	Replication, recombination and repair
Unigene016012	YDL192w	6e-18	41/65(63.08)	81.3	Sce	COG1100	GTPase SAR1 and related small G proteins	[R]	POORLY CHARACTERIZED	General function prediction only
Unigene016015	SPBC336.02	5e-12	31/83(37.35)	55.8	Spo	COG0030	Dimethyladenosine transferase (rRNA methylation)	[J]	INFORMATION STORAGE AND PROCESSING	Translation, ribosomal structure and biogenesis
Unigene016032	SPCC330.08	3e-21	87/327(26.61)	96.3	Spo	COG0438	Glycosyltransferase	[M]	CELLULAR PROCESSES AND SIGNALING	Cell wall/membrane/envelope biogenesis
Unigene016035	aq_1660	2e-07	43/115(37.39)	53.5	Aae	COG0663	Carbonic anhydrases/acetyltransferases, isoleucine patch superfamily	[R]	POORLY CHARACTERIZED	General function prediction only
Unigene016046	lin1934_1	5e-09	27/68(39.71)	61.2	Lin	COG0515	Serine/threonine protein kinase	[RTKL]	--	--
Unigene016047	SPAC644.11c	3e-30	65/161(40.37)	100	Spo	COG0642	Signal transduction histidine kinase	[T]	CELLULAR PROCESSES AND SIGNALING	Signal transduction mechanisms
Unigene016050	SMc00680	1e-66	99/184(53.80)	218	Sme	COG1064	Zn-dependent alcohol dehydrogenases	[R]	POORLY CHARACTERIZED	General function prediction only
Unigene016051	YJR024c	2e-28	51/128(39.84)	94.4	Sce	COG0235	Ribulose-5-phosphate 4-epimerase and related epimerases and aldolases	[G]	METABOLISM	Carbohydrate transport and metabolism
Unigene016058	SPAPB24D3.09c_4	2e-08	28/96(29.17)	39.7	Spo	COG0842	ABC-type multidrug transport system, permease component	[V]	CELLULAR PROCESSES AND SIGNALING	Defense mechanisms
Unigene016062	RP795	1e-16	47/96(48.96)	80.1	Rpr	COG1143	Formate hydrogenlyase subunit 6/NADH:ubiquinone oxidoreductase 23 kD subunit (chain I)	[C]	METABOLISM	Energy production and conversion
Unigene016063	SPAC18G6.04c	2e-07	33/98(33.67)	33.9	Spo	COG0112	Glycine/serine hydroxymethyltransferase	[E]	METABOLISM	Amino acid transport and metabolism
Unigene016069	BS_gspA	1e-13	52/190(27.37)	72.8	Bsu	COG1442	Lipopolysaccharide biosynthesis proteins, LPS:glycosyltransferases	[M]	CELLULAR PROCESSES AND SIGNALING	Cell wall/membrane/envelope biogenesis
Unigene016070	alr2309	1e-12	27/55(49.09)	55.8	Nos	COG3854	Uncharacterized protein conserved in bacteria	[S]	POORLY CHARACTERIZED	Function unknown
Unigene016071	RC0359	1e-23	82/217(37.79)	100	Rco	COG1290	Cytochrome b subunit of the bc complex	[C]	METABOLISM	Energy production and conversion
Unigene016074	ECU11g0760	1e-14	13/42(30.95)	37.7	Ecu	COG0258	5'-3' exonuclease (including N-terminal domain of PolI)	[L]	INFORMATION STORAGE AND PROCESSING	Replication, recombination and repair
Unigene016076	CAC1339	5e-17	121/468(25.85)	86.3	Cac	COG0477	Permeases of the major facilitator superfamily	[GEPR]	--	--
Unigene016083	SPAC31A2.14	4e-09	25/90(27.78)	37.0	Spo	COG2319	FOG: WD40 repeat	[R]	POORLY CHARACTERIZED	General function prediction only
Unigene016091	PA2769	8e-14	38/103(36.89)	68.2	Pae	COG1051	ADP-ribose pyrophosphatase	[F]	METABOLISM	Nucleotide transport and metabolism
Unigene016096	SPAC1071.10c	1e-101	76/117(64.96)	150	Spo	COG0474	Cation transport ATPase	[P]	METABOLISM	Inorganic ion transport and metabolism
Unigene016101	ZgabD	1e-115	113/240(47.08)	200	EcZ	COG1012	NAD-dependent aldehyde dehydrogenases	[C]	METABOLISM	Energy production and conversion
Unigene016108	YER103w	9e-30	201/632(31.80)	127	Sce	COG0443	Molecular chaperone	[O]	CELLULAR PROCESSES AND SIGNALING	Posttranslational modification, protein turnover, chaperones
Unigene016125	PA1293	5e-15	53/173(30.64)	77.8	Pae	COG3386	Gluconolactonase	[G]	METABOLISM	Carbohydrate transport and metabolism
Unigene016133	aq_1208	2e-87	158/405(39.01)	278	Aae	COG0019	Diaminopimelate decarboxylase	[E]	METABOLISM	Amino acid transport and metabolism
Unigene016140	SPAC644.13c	4e-09	41/139(29.50)	58.2	Spo	COG5080	Rab GTPase interacting factor, Golgi membrane protein	[U]	CELLULAR PROCESSES AND SIGNALING	Intracellular trafficking, secretion, and vesicular transport
Unigene016143	SPBC1711.16	3e-30	131/500(26.20)	126	Spo	COG2319	FOG: WD40 repeat	[R]	POORLY CHARACTERIZED	General function prediction only
Unigene016146	YGR289c	1e-09	43/150(28.67)	45.1	Sce	COG0477	Permeases of the major facilitator superfamily	[GEPR]	--	--
Unigene016152	SPBP8B7.16c	9e-97	103/143(72.03)	204	Spo	COG0513	Superfamily II DNA and RNA helicases	[LKJ]	--	--
Unigene016154	YLR160c	2e-40	102/276(36.96)	148	Sce	COG0252	L-asparaginase/archaeal Glu-tRNAGln amidotransferase subunit D	[EJ]	--	--
Unigene016155	mll8050	2e-17	37/97(38.14)	63.9	Mlo	COG0500	SAM-dependent methyltransferases	[QR]	--	--
Unigene016159	SPBC16E9.05	2e-16	74/240(30.83)	77.8	Spo	COG0500	SAM-dependent methyltransferases	[QR]	--	--
Unigene016164	SPBP8B7.19	2e-18	63/172(36.63)	83.2	Spo	COG5406	Nucleosome binding factor SPN, SPT16 subunit	[KLB]	--	--
Unigene016167	tynA	4e-60	81/217(37.33)	146	Eco	COG3733	Cu2+-containing amine oxidase	[Q]	METABOLISM	Secondary metabolites biosynthesis, transport and catabolism
Unigene016179	SMc02857	6e-23	107/331(32.33)	80.9	Sme	COG0443	Molecular chaperone	[O]	CELLULAR PROCESSES AND SIGNALING	Posttranslational modification, protein turnover, chaperones
Unigene016186	SPAC15E1.05c	2e-18	43/97(44.33)	80.1	Spo	COG0615	Cytidylyltransferase	[MI]	--	--
Unigene016191	lin1801	1e-06	30/119(25.21)	51.6	Lin	COG2137	Uncharacterized protein conserved in bacteria	[R]	POORLY CHARACTERIZED	General function prediction only
Unigene016192	BH0539	9e-09	77/236(32.63)	59.7	Bha	COG1012	NAD-dependent aldehyde dehydrogenases	[C]	METABOLISM	Energy production and conversion
Unigene016195	alr1833	1e-52	68/141(48.23)	129	Nos	COG1562	Phytoene/squalene synthetase	[I]	METABOLISM	Lipid transport and metabolism
Unigene016205	SPCC1919.09	2e-23	54/96(56.25)	101	Spo	COG1976	Translation initiation factor 6 (eIF-6)	[J]	INFORMATION STORAGE AND PROCESSING	Translation, ribosomal structure and biogenesis
Unigene016210	YHR128w	1e-25	74/222(33.33)	108	Sce	COG0035	Uracil phosphoribosyltransferase	[F]	METABOLISM	Nucleotide transport and metabolism
Unigene016225	alr0799	2e-23	40/85(47.06)	91.7	Nos	COG0278	Glutaredoxin-related protein	[O]	CELLULAR PROCESSES AND SIGNALING	Posttranslational modification, protein turnover, chaperones
Unigene016230	CC1055	8e-22	43/117(36.75)	54.3	Ccr	COG0451	Nucleoside-diphosphate-sugar epimerases	[MG]	--	--
Unigene016232	RSc0533	6e-27	74/249(29.72)	82.4	Rso	COG3380	Predicted NAD/FAD-dependent oxidoreductase	[R]	POORLY CHARACTERIZED	General function prediction only
Unigene016233	SPAPB2B4.04c	1e-157	275/672(40.92)	452	Spo	COG0474	Cation transport ATPase	[P]	METABOLISM	Inorganic ion transport and metabolism
Unigene016236	slr1205	1e-07	30/93(32.26)	53.1	Syn	COG2146	Ferredoxin subunits of nitrite reductase and ring-hydroxylating dioxygenases	[PR]	--	--
Unigene016238	CC0533	6e-13	69/227(30.40)	74.7	Ccr	COG3537	Putative alpha-1,2-mannosidase	[G]	METABOLISM	Carbohydrate transport and metabolism
Unigene016240	all0004	1e-118	183/322(56.83)	348	Nos	COG0224	F0F1-type ATP synthase, gamma subunit	[C]	METABOLISM	Energy production and conversion
Unigene016244	SPAC8E11.10	6e-46	75/177(42.37)	131	Spo	COG1028	Dehydrogenases with different specificities (related to short-chain alcohol dehydrogenases)	[IQR]	--	--
Unigene016247	alr1894	8e-28	71/151(47.02)	113	Nos	COG1028	Dehydrogenases with different specificities (related to short-chain alcohol dehydrogenases)	[IQR]	--	--
Unigene016256	SPAC2C4.12c	3e-12	21/44(47.73)	40.8	Spo	COG1859	RNA:NAD 2'-phosphotransferase	[J]	INFORMATION STORAGE AND PROCESSING	Translation, ribosomal structure and biogenesis
Unigene016261	SPCC31H12.07	2e-47	156/590(26.44)	124	Spo	COG5047	Vesicle coat complex COPII, subunit SEC23	[U]	CELLULAR PROCESSES AND SIGNALING	Intracellular trafficking, secretion, and vesicular transport
Unigene016264	YOL127w	2e-17	48/116(41.38)	79.3	Sce	COG0089	Ribosomal protein L23	[J]	INFORMATION STORAGE AND PROCESSING	Translation, ribosomal structure and biogenesis
Unigene016267	alr2769	1e-08	39/97(40.21)	57.8	Nos	COG0819	Putative transcription activator	[K]	INFORMATION STORAGE AND PROCESSING	Transcription
Unigene016273	SPCC1494.05c	6e-06	35/109(32.11)	40.8	Spo	COG5560	Ubiquitin C-terminal hydrolase	[O]	CELLULAR PROCESSES AND SIGNALING	Posttranslational modification, protein turnover, chaperones
Unigene016304	SPBC4B4.04	1e-112	124/225(55.11)	260	Spo	COG5354	Uncharacterized protein, contains Trp-Asp (WD) repeat	[R]	POORLY CHARACTERIZED	General function prediction only
Unigene016310	YDR021w	5e-14	31/72(43.06)	54.3	Sce	COG0513	Superfamily II DNA and RNA helicases	[LKJ]	--	--
Unigene016313	SPBC409.18	4e-25	60/189(31.75)	98.2	Spo	COG0671	Membrane-associated phospholipid phosphatase	[I]	METABOLISM	Lipid transport and metabolism
Unigene016316	alr5007	2e-74	137/436(31.42)	247	Nos	COG4638	Phenylpropionate dioxygenase and related ring-hydroxylating dioxygenases, large terminal subunit	[PR]	--	--
Unigene016322	BMEI0070	5e-15	60/196(30.61)	75.1	Bme	COG0580	Glycerol uptake facilitator and related permeases (Major Intrinsic Protein Family)	[G]	METABOLISM	Carbohydrate transport and metabolism
Unigene016326	YOL060c_1	1e-69	124/319(38.87)	229	Sce	COG1253	Hemolysins and related proteins containing CBS domains	[R]	POORLY CHARACTERIZED	General function prediction only
Unigene016333	slr0233	7e-34	52/88(59.09)	119	Syn	COG0526	Thiol-disulfide isomerase and thioredoxins	[OC]	--	--
Unigene016336	SPBPI060	3e-12	60/145(41.38)	65.9	Spo	COG2036	Histones H3 and H4	[B]	INFORMATION STORAGE AND PROCESSING	Chromatin structure and dynamics
Unigene016337	YPR051w	2e-21	36/77(46.75)	66.6	Sce	COG0456	Acetyltransferases	[R]	POORLY CHARACTERIZED	General function prediction only
Unigene016339	SPAC15A10.06	3e-14	25/71(35.21)	58.9	Spo	COG0025	NhaP-type Na+/H+ and K+/H+ antiporters	[P]	METABOLISM	Inorganic ion transport and metabolism
Unigene016347	RC0261	2e-27	41/68(60.29)	92.4	Rco	COG0633	Ferredoxin	[C]	METABOLISM	Energy production and conversion
Unigene016352	SPAC19G12.14	1e-16	63/212(29.72)	76.3	Spo	COG5253	Phosphatidylinositol-4-phosphate 5-kinase	[T]	CELLULAR PROCESSES AND SIGNALING	Signal transduction mechanisms
Unigene016353	SMc01914	3e-40	43/63(68.25)	103	Sme	COG0852	NADH:ubiquinone oxidoreductase 27 kD subunit	[C]	METABOLISM	Energy production and conversion
Unigene016355	SPAC18G6.04c	1e-18	52/117(44.44)	72.4	Spo	COG0112	Glycine/serine hydroxymethyltransferase	[E]	METABOLISM	Amino acid transport and metabolism
Unigene016373	SPBC887.15c	2e-73	112/258(43.41)	228	Spo	COG3000	Sterol desaturase	[I]	METABOLISM	Lipid transport and metabolism
Unigene016381	SPCC550.07	2e-40	89/232(38.36)	156	Spo	COG0154	Asp-tRNAAsn/Glu-tRNAGln amidotransferase A subunit and related amidases	[J]	INFORMATION STORAGE AND PROCESSING	Translation, ribosomal structure and biogenesis
Unigene016384	YOR304w	8e-87	207/502(41.24)	303	Sce	COG0553	Superfamily II DNA/RNA helicases, SNF2 family	[KL]	--	--
Unigene016385	SPBC31F10.12	1e-25	41/78(52.56)	82.4	Spo	COG2016	Predicted RNA-binding protein (contains PUA domain)	[J]	INFORMATION STORAGE AND PROCESSING	Translation, ribosomal structure and biogenesis
Unigene016388	CAC1693	2e-19	41/71(57.75)	78.2	Cac	COG0206	Cell division GTPase	[D]	CELLULAR PROCESSES AND SIGNALING	Cell cycle control, cell division, chromosome partitioning
Unigene016391	SPBC887.20c_2	8e-15	77/250(30.80)	78.6	Spo	COG0107	Imidazoleglycerol-phosphate synthase	[E]	METABOLISM	Amino acid transport and metabolism
Unigene016393	sll1441	9e-07	21/43(48.84)	52.8	Syn	COG3239	Fatty acid desaturase	[I]	METABOLISM	Lipid transport and metabolism
Unigene016404	all0376	3e-36	67/146(45.89)	135	Nos	COG0561	Predicted hydrolases of the HAD superfamily	[R]	POORLY CHARACTERIZED	General function prediction only
Unigene016413	YGR159c	1e-28	69/221(31.22)	117		COG0724	RNA-binding proteins (RRM domain)	[R]	POORLY CHARACTERIZED	General function prediction only
Unigene016417	YLR197w	2e-08	25/36(69.44)	54.7	Sce	COG1498	Protein implicated in ribosomal biogenesis, Nop56p homolog	[J]	INFORMATION STORAGE AND PROCESSING	Translation, ribosomal structure and biogenesis
Unigene016428	SPBC26H8.06_2	2e-22	41/68(60.29)	92.4	Spo	COG0278	Glutaredoxin-related protein	[O]	CELLULAR PROCESSES AND SIGNALING	Posttranslational modification, protein turnover, chaperones
Unigene016435	SPAC19A8.04	2e-25	25/68(36.76)	56.2	Spo	COG2124	Cytochrome P450	[Q]	METABOLISM	Secondary metabolites biosynthesis, transport and catabolism
Unigene016436	PA5207	2e-12	33/47(70.21)	72.4	Pae	COG0306	Phosphate/sulphate permeases	[P]	METABOLISM	Inorganic ion transport and metabolism
Unigene016437	alr3201	2e-23	62/151(41.06)	94.7	Nos	COG2227	2-polyprenyl-3-methyl-5-hydroxy-6-metoxy-1,4-benzoquinol methylase	[H]	METABOLISM	Coenzyme transport and metabolism
Unigene016438	SPBC21.06c	7e-15	35/125(28.00)	56.6	Spo	COG0515	Serine/threonine protein kinase	[RTKL]	--	--
Unigene016445	mlr7180	7e-38	72/185(38.92)	115	Mlo	COG0667	Predicted oxidoreductases (related to aryl-alcohol dehydrogenases)	[C]	METABOLISM	Energy production and conversion
Unigene016458	SPBC1703.06	9e-08	34/115(29.57)	54.3	Spo	COG2319	FOG: WD40 repeat	[R]	POORLY CHARACTERIZED	General function prediction only
Unigene016466	mlr6575	3e-09	37/145(25.52)	41.2	Mlo	COG3957	Phosphoketolase	[G]	METABOLISM	Carbohydrate transport and metabolism
Unigene016469	YLR362w	2e-12	37/160(23.12)	43.9	Sce	COG0515	Serine/threonine protein kinase	[RTKL]	--	--
Unigene016471	CC2696_1	7e-09	55/169(32.54)	61.2	Ccr	COG3673	Uncharacterized conserved protein	[S]	POORLY CHARACTERIZED	Function unknown
Unigene016478	SPCC645.07	3e-13	62/190(32.63)	74.3	Spo	COG5422	RhoGEF, Guanine nucleotide exchange factor for Rho/Rac/Cdc42-like GTPases	[T]	CELLULAR PROCESSES AND SIGNALING	Signal transduction mechanisms
Unigene016484	Cgl2027	1e-31	113/344(32.85)	130	Cgl	COG0334	Glutamate dehydrogenase/leucine dehydrogenase	[E]	METABOLISM	Amino acid transport and metabolism
Unigene016485	YGL076c	3e-63	71/129(55.04)	169	Sce	COG1841	Ribosomal protein L30/L7E	[J]	INFORMATION STORAGE AND PROCESSING	Translation, ribosomal structure and biogenesis
Unigene016493	SPBC660.12c	1e-09	19/39(48.72)	45.1	Spo	COG0520	Selenocysteine lyase	[E]	METABOLISM	Amino acid transport and metabolism
Unigene016494	CT770	1e-14	59/162(36.42)	79.3	Ctr	COG0304	3-oxoacyl-(acyl-carrier-protein) synthase	[IQ]	--	--
Unigene016495	SPAC23H4.18c	4e-14	27/34(79.41)	69.3	Spo	COG5194	Component of SCF ubiquitin ligase and anaphase-promoting complex	[OD]	--	--
Unigene016496	SPBC215.15	3e-34	41/104(39.42)	68.2	Spo	COG2319	FOG: WD40 repeat	[R]	POORLY CHARACTERIZED	General function prediction only
Unigene016497	YBR143c	3e-41	156/452(34.51)	155	Sce	COG1503	Peptide chain release factor 1 (eRF1)	[J]	INFORMATION STORAGE AND PROCESSING	Translation, ribosomal structure and biogenesis
Unigene016508	SPAC1A6.09c	5e-10	48/149(32.21)	63.9	Spo	COG5058	Protein transporter of the TRAM (translocating chain-associating membrane) superfamily, longevity assurance factor	[U]	CELLULAR PROCESSES AND SIGNALING	Intracellular trafficking, secretion, and vesicular transport
Unigene016509	SPBC1198.08	5e-71	155/405(38.27)	234	Spo	COG0624	Acetylornithine deacetylase/Succinyl-diaminopimelate desuccinylase and related deacylases	[E]	METABOLISM	Amino acid transport and metabolism
Unigene016514	BH0579	8e-07	32/97(32.99)	45.1	Bha	COG2124	Cytochrome P450	[Q]	METABOLISM	Secondary metabolites biosynthesis, transport and catabolism
Unigene016518	SPAC144.03	1e-133	193/384(50.26)	397	Spo	COG0104	Adenylosuccinate synthase	[F]	METABOLISM	Nucleotide transport and metabolism
Unigene016519	PA1742	8e-19	58/175(33.14)	86.7	Pae	COG0518	GMP synthase - Glutamine amidotransferase domain	[F]	METABOLISM	Nucleotide transport and metabolism
Unigene016531	SPCC1223.11	5e-19	44/108(40.74)	63.9	Spo	COG0631	Serine/threonine protein phosphatase	[T]	CELLULAR PROCESSES AND SIGNALING	Signal transduction mechanisms
Unigene016540	SPBC530.14c	6e-46	62/109(56.88)	148	Spo	COG0515	Serine/threonine protein kinase	[RTKL]	--	--
Unigene016544	SPAC11D3.14c_2	9e-66	137/320(42.81)	232	Spo	COG0146	N-methylhydantoinase B/acetone carboxylase, alpha subunit	[EQ]	--	--
Unigene016553	SMc00972	1e-06	31/117(26.50)	36.2	Sme	COG1154	Deoxyxylulose-5-phosphate synthase	[HI]	--	--
Unigene016570	SPAC9G1.03c	8e-44	66/99(66.67)	142	Spo	COG1911	Ribosomal protein L30E	[J]	INFORMATION STORAGE AND PROCESSING	Translation, ribosomal structure and biogenesis
Unigene016576	xylE	4e-25	91/365(24.93)	110	Eco	COG0477	Permeases of the major facilitator superfamily	[GEPR]	--	--
Unigene016577	alr0799	4e-19	22/39(56.41)	58.9	Nos	COG0278	Glutaredoxin-related protein	[O]	CELLULAR PROCESSES AND SIGNALING	Posttranslational modification, protein turnover, chaperones
Unigene016580	PA0662	5e-56	61/143(42.66)	115	Pae	COG0002	Acetylglutamate semialdehyde dehydrogenase	[E]	METABOLISM	Amino acid transport and metabolism
Unigene016586	YJR105w	2e-24	55/186(29.57)	71.2	Sce	COG0524	Sugar kinases, ribokinase family	[G]	METABOLISM	Carbohydrate transport and metabolism
Unigene016593	ECU06g0460	5e-07	36/118(30.51)	51.6	Ecu	COG0456	Acetyltransferases	[R]	POORLY CHARACTERIZED	General function prediction only
Unigene016597	SPAC664.10	9e-20	30/79(37.97)	50.4	Spo	COG5059	Kinesin-like protein	[Z]	CELLULAR PROCESSES AND SIGNALING	Cytoskeleton
Unigene016615	Cgl1474	3e-61	62/147(42.18)	128	Cgl	COG0798	Arsenite efflux pump ACR3 and related permeases	[P]	METABOLISM	Inorganic ion transport and metabolism
Unigene016628	alr0880	4e-22	70/196(35.71)	93.6	Nos	COG0339	Zn-dependent oligopeptidases	[E]	METABOLISM	Amino acid transport and metabolism
Unigene016635	YDL006w	2e-32	89/282(31.56)	126	Sce	COG0631	Serine/threonine protein phosphatase	[T]	CELLULAR PROCESSES AND SIGNALING	Signal transduction mechanisms
Unigene016638	SPAC1805.12c_1	4e-10	28/34(82.35)	56.2	Spo	COG5272	Ubiquitin	[O]	CELLULAR PROCESSES AND SIGNALING	Posttranslational modification, protein turnover, chaperones
Unigene016644	YEL011w	7e-97	234/599(39.07)	317	Sce	COG0296	1,4-alpha-glucan branching enzyme	[G]	METABOLISM	Carbohydrate transport and metabolism
Unigene016645	SPAC9.03c	7e-60	88/252(34.92)	103	Spo	COG1204	Superfamily II helicase	[R]	POORLY CHARACTERIZED	General function prediction only
Unigene016656	SPAC27F1.09c	3e-54	167/399(41.85)	209	Spo	COG5181	U2 snRNP spliceosome subunit	[A]	INFORMATION STORAGE AND PROCESSING	RNA processing and modification
Unigene016668	L94405	8e-51	123/425(28.94)	152	Lla	COG1640	4-alpha-glucanotransferase	[G]	METABOLISM	Carbohydrate transport and metabolism
Unigene016676	YBR025c	7e-45	94/248(37.90)	135	Sce	COG0012	Predicted GTPase, probable translation factor	[J]	INFORMATION STORAGE AND PROCESSING	Translation, ribosomal structure and biogenesis
Unigene016677	SPBC21D10.11c	2e-78	173/426(40.61)	256	Spo	COG1104	Cysteine sulfinate desulfinase/cysteine desulfurase and related enzymes	[E]	METABOLISM	Amino acid transport and metabolism
Unigene016682	YDR226w	7e-59	75/133(56.39)	159	Sce	COG0563	Adenylate kinase and related kinases	[F]	METABOLISM	Nucleotide transport and metabolism
Unigene016685	SPCC794.04c	5e-28	77/282(27.30)	78.2	Spo	COG0477	Permeases of the major facilitator superfamily	[GEPR]	--	--
Unigene016686	YBR286w	1e-10	44/177(24.86)	49.3	Sce	COG2234	Predicted aminopeptidases	[R]	POORLY CHARACTERIZED	General function prediction only
Unigene016687	alr3466	4e-27	48/165(29.09)	96.3	Nos	COG5635	Predicted NTPase (NACHT family)	[T]	CELLULAR PROCESSES AND SIGNALING	Signal transduction mechanisms
Unigene016691	MT3482_2	7e-16	42/168(25.00)	57.8	MtC	COG1877	Trehalose-6-phosphatase	[G]	METABOLISM	Carbohydrate transport and metabolism
Unigene016692	slr0500	3e-24	57/122(46.72)	100	Syn	COG0131	Imidazoleglycerol-phosphate dehydratase	[E]	METABOLISM	Amino acid transport and metabolism
Unigene016698	YLR197w	3e-06	24/37(64.86)	53.1	Sce	COG1498	Protein implicated in ribosomal biogenesis, Nop56p homolog	[J]	INFORMATION STORAGE AND PROCESSING	Translation, ribosomal structure and biogenesis
Unigene016699	AGc3327A	3e-23	73/240(30.42)	87.8	Atu	COG0596	Predicted hydrolases or acyltransferases (alpha/beta hydrolase superfamily)	[R]	POORLY CHARACTERIZED	General function prediction only
Unigene016701	YOR054c	5e-07	26/72(36.11)	55.1	Sce	COG0452	Phosphopantothenoylcysteine synthetase/decarboxylase	[H]	METABOLISM	Coenzyme transport and metabolism
Unigene016707	SPCC18.06c	4e-53	62/107(57.94)	125	Spo	COG5228	mRNA deadenylase subunit	[A]	INFORMATION STORAGE AND PROCESSING	RNA processing and modification
Unigene016713	RSc1500	3e-21	50/172(29.07)	55.8	Rso	COG0656	Aldo/keto reductases, related to diketogulonate reductase	[R]	POORLY CHARACTERIZED	General function prediction only
Unigene016715	SPAC18B11.07c	4e-77	107/149(71.81)	232	Spo	COG5078	Ubiquitin-protein ligase	[O]	CELLULAR PROCESSES AND SIGNALING	Posttranslational modification, protein turnover, chaperones
Unigene016719	SPBC119.02	2e-41	77/121(63.64)	140	Spo	COG5078	Ubiquitin-protein ligase	[O]	CELLULAR PROCESSES AND SIGNALING	Posttranslational modification, protein turnover, chaperones
Unigene016730	PA1821	4e-59	93/170(54.71)	192	Pae	COG1024	Enoyl-CoA hydratase/carnithine racemase	[I]	METABOLISM	Lipid transport and metabolism
Unigene016731	SPBC354.03	2e-58	87/224(38.84)	196	Spo	COG2319	FOG: WD40 repeat	[R]	POORLY CHARACTERIZED	General function prediction only
Unigene016733	SA0818	4e-07	39/106(36.79)	54.7	Sau	COG4992	Ornithine/acetylornithine aminotransferase	[E]	METABOLISM	Amino acid transport and metabolism
Unigene016738	YIL023c	8e-24	55/173(31.79)	82.0	Sce	COG0428	Predicted divalent heavy-metal cations transporter	[P]	METABOLISM	Inorganic ion transport and metabolism
Unigene016744	BH3062	2e-53	71/127(55.91)	141	Bha	COG0129	Dihydroxyacid dehydratase/phosphogluconate dehydratase	[EG]	--	--
Unigene016745	SPCC1827.02c	2e-14	22/32(68.75)	58.2	Spo	COG0615	Cytidylyltransferase	[MI]	--	--
Unigene016747	PA0067	8e-13	65/238(27.31)	59.3	Pae	COG0339	Zn-dependent oligopeptidases	[E]	METABOLISM	Amino acid transport and metabolism
Unigene016749	all3971	3e-67	53/88(60.23)	112	Nos	COG0750	Predicted membrane-associated Zn-dependent proteases 1	[M]	CELLULAR PROCESSES AND SIGNALING	Cell wall/membrane/envelope biogenesis
Unigene016754	SPAC18G6.03	5e-66	108/183(59.02)	208	Spo	COG1100	GTPase SAR1 and related small G proteins	[R]	POORLY CHARACTERIZED	General function prediction only
Unigene016758	lin1985	5e-62	89/199(44.72)	163	Lin	COG1109	Phosphomannomutase	[G]	METABOLISM	Carbohydrate transport and metabolism
Unigene016761	SPBC800.05c	6e-19	88/312(28.21)	60.8	Spo	COG5023	Tubulin	[Z]	CELLULAR PROCESSES AND SIGNALING	Cytoskeleton
Unigene016763	SPBC337.08c	2e-17	79/194(40.72)	74.7	Spo	COG5272	Ubiquitin	[O]	CELLULAR PROCESSES AND SIGNALING	Posttranslational modification, protein turnover, chaperones
Unigene016784	SPAC16E8.02	2e-09	30/60(50.00)	58.2	Spo	COG4539	Predicted membrane protein	[S]	POORLY CHARACTERIZED	Function unknown
Unigene016785	SPBC3B9.13c	2e-13	26/64(40.62)	52.4	Spo	COG2058	Ribosomal protein L12E/L44/L45/RPP1/RPP2	[J]	INFORMATION STORAGE AND PROCESSING	Translation, ribosomal structure and biogenesis
Unigene016787	SPBC342.02	4e-25	59/156(37.82)	68.9	Spo	COG0008	Glutamyl- and glutaminyl-tRNA synthetases	[J]	INFORMATION STORAGE AND PROCESSING	Translation, ribosomal structure and biogenesis
Unigene016788	SPCC794.09c	1e-06	61/198(30.81)	47.8	Spo	COG5256	Translation elongation factor EF-1alpha (GTPase)	[J]	INFORMATION STORAGE AND PROCESSING	Translation, ribosomal structure and biogenesis
Unigene016801	AGl2342	8e-33	67/232(28.88)	90.5	Atu	COG0596	Predicted hydrolases or acyltransferases (alpha/beta hydrolase superfamily)	[R]	POORLY CHARACTERIZED	General function prediction only
Unigene016807	slr0381	3e-19	54/122(44.26)	85.9	Syn	COG0346	Lactoylglutathione lyase and related lyases	[E]	METABOLISM	Amino acid transport and metabolism
Unigene016808	RSc1588	5e-13	19/33(57.58)	47.0	Rso	COG0531	Amino acid transporters	[E]	METABOLISM	Amino acid transport and metabolism
Unigene016809	MA0217	5e-31	96/317(30.28)	123	Mac	COG0040	ATP phosphoribosyltransferase	[E]	METABOLISM	Amino acid transport and metabolism
Unigene016810	YOR251c	1e-46	95/242(39.26)	161	Sce	COG2897	Rhodanese-related sulfurtransferase	[P]	METABOLISM	Inorganic ion transport and metabolism
Unigene016814	SPAC1687.22c	2e-13	57/165(34.55)	76.3	Spo	COG5099	RNA-binding protein of the Puf family, translational repressor	[J]	INFORMATION STORAGE AND PROCESSING	Translation, ribosomal structure and biogenesis
Unigene016815	CC3494_1	2e-07	23/35(65.71)	55.1	Ccr	COG3637	Opacity protein and related surface antigens	[M]	CELLULAR PROCESSES AND SIGNALING	Cell wall/membrane/envelope biogenesis
Unigene016823	SPAC1687.13c	2e-45	75/139(53.96)	151	Spo	COG1310	Predicted metal-dependent protease of the PAD1/JAB1 superfamily	[R]	POORLY CHARACTERIZED	General function prediction only
Unigene016824	YHR072w	4e-09	54/204(26.47)	58.5	Sce	COG1657	Squalene cyclase	[I]	METABOLISM	Lipid transport and metabolism
Unigene016826	YBR143c	0.0	283/433(65.36)	565	Sce	COG1503	Peptide chain release factor 1 (eRF1)	[J]	INFORMATION STORAGE AND PROCESSING	Translation, ribosomal structure and biogenesis
Unigene016835	BH1923	1e-104	177/473(37.42)	323	Bha	COG2723	Beta-glucosidase/6-phospho-beta-glucosidase/beta-galactosidase	[G]	METABOLISM	Carbohydrate transport and metabolism
Unigene016846	SPAC644.14c	4e-56	103/223(46.19)	189	Spo	COG0468	RecA/RadA recombinase	[L]	INFORMATION STORAGE AND PROCESSING	Replication, recombination and repair
Unigene016853	SPBC725.01	4e-95	136/301(45.18)	298	Spo	COG1448	Aspartate/tyrosine/aromatic aminotransferase	[E]	METABOLISM	Amino acid transport and metabolism
Unigene016858	SPAC1002.04c	3e-09	38/112(33.93)	49.7	Spo	COG5251	Transcription initiation factor TFIID, subunit TAF11	[K]	INFORMATION STORAGE AND PROCESSING	Transcription
Unigene016865	SPAC227.14	2e-15	42/129(32.56)	62.8	Spo	COG1072	Panthothenate kinase	[H]	METABOLISM	Coenzyme transport and metabolism
Unigene016867	SPBC17A3.06	3e-29	71/228(31.14)	119	Spo	COG2453	Predicted protein-tyrosine phosphatase	[T]	CELLULAR PROCESSES AND SIGNALING	Signal transduction mechanisms
Unigene016870	SPBC543.02c_1	2e-06	28/91(30.77)	43.1	Spo	COG0457	FOG: TPR repeat	[R]	POORLY CHARACTERIZED	General function prediction only
Unigene016878	VC1133	1e-104	133/237(56.12)	251	Vch	COG0141	Histidinol dehydrogenase	[E]	METABOLISM	Amino acid transport and metabolism
Unigene016880	YOR006c	1e-52	107/261(41.00)	180	Sce	COG2042	Uncharacterized conserved protein	[S]	POORLY CHARACTERIZED	Function unknown
Unigene016893	BS_yfmJ	3e-28	75/198(37.88)	115	Bsu	COG2130	Putative NADP-dependent oxidoreductases	[R]	POORLY CHARACTERIZED	General function prediction only
Unigene001503	YOR046c	6e-70	83/214(38.79)	140	Sce	COG0513	Superfamily II DNA and RNA helicases	[LKJ]	--	--
Unigene001509	YGL205w	9e-36	61/174(35.06)	87.0	Sce	COG1960	Acyl-CoA dehydrogenases	[I]	METABOLISM	Lipid transport and metabolism
Unigene001517	YDR497c	5e-35	45/155(29.03)	90.5	Sce	COG0477	Permeases of the major facilitator superfamily	[GEPR]	--	--
Unigene001519	ECU11g1690	3e-09	37/110(33.64)	58.9	Ecu	COG5147	Myb superfamily proteins, including transcription factors and mRNA splicing factors	[KAD]	--	--
Unigene001521	SPCC74.03c	5e-93	79/125(63.20)	160	Spo	COG0515	Serine/threonine protein kinase	[RTKL]	--	--
Unigene001525	APE0767	9e-15	29/61(47.54)	58.2	Ape	COG0421	Spermidine synthase	[E]	METABOLISM	Amino acid transport and metabolism
Unigene001529	mll7934	4e-13	35/78(44.87)	70.1	Mlo	COG2072	Predicted flavoprotein involved in K+ transport	[P]	METABOLISM	Inorganic ion transport and metabolism
Unigene001531	SPACUNK4.12c	2e-98	145/458(31.66)	243	Spo	COG1025	Secreted/periplasmic Zn-dependent peptidases, insulinase-like	[O]	CELLULAR PROCESSES AND SIGNALING	Posttranslational modification, protein turnover, chaperones
Unigene001534	SSO1865	8e-15	43/109(39.45)	70.5	Sso	COG0589	Universal stress protein UspA and related nucleotide-binding proteins	[T]	CELLULAR PROCESSES AND SIGNALING	Signal transduction mechanisms
Unigene001536	alr0124_1	3e-08	47/143(32.87)	58.2	Nos	COG4886	Leucine-rich repeat (LRR) protein	[S]	POORLY CHARACTERIZED	Function unknown
Unigene001538	all4390	5e-28	83/211(39.34)	112	Nos	COG0131	Imidazoleglycerol-phosphate dehydratase	[E]	METABOLISM	Amino acid transport and metabolism
Unigene001549	PAB0300	9e-17	62/156(39.74)	75.1	Pab	COG0169	Shikimate 5-dehydrogenase	[E]	METABOLISM	Amino acid transport and metabolism
Unigene001553	SPCC1442.06	4e-90	146/239(61.09)	271	Spo	COG0638	20S proteasome, alpha and beta subunits	[O]	CELLULAR PROCESSES AND SIGNALING	Posttranslational modification, protein turnover, chaperones
Unigene001560	YGL001c	7e-14	68/204(33.33)	75.5	Sce	COG0451	Nucleoside-diphosphate-sugar epimerases	[MG]	--	--
Unigene001562	all4723	3e-08	107/389(27.51)	59.3	Nos	COG0441	Threonyl-tRNA synthetase	[J]	INFORMATION STORAGE AND PROCESSING	Translation, ribosomal structure and biogenesis
Unigene001567	SPAC22E12.13c	4e-22	33/40(82.50)	82.0	Spo	COG2075	Ribosomal protein L24E	[J]	INFORMATION STORAGE AND PROCESSING	Translation, ribosomal structure and biogenesis
Unigene001570	SPAC19B12.10	3e-37	48/77(62.34)	102	Spo	COG1310	Predicted metal-dependent protease of the PAD1/JAB1 superfamily	[R]	POORLY CHARACTERIZED	General function prediction only
Unigene001578	sll1499_2	5e-87	154/466(33.05)	184	Syn	COG0069	Glutamate synthase domain 2	[E]	METABOLISM	Amino acid transport and metabolism
Unigene001583	RSc0499	2e-26	44/124(35.48)	77.8	Rso	COG0406	Fructose-2,6-bisphosphatase	[G]	METABOLISM	Carbohydrate transport and metabolism
Unigene001586	AGc150	3e-11	36/99(36.36)	66.6	Atu	COG2816	NTP pyrophosphohydrolases containing a Zn-finger, probably nucleic-acid-binding	[L]	INFORMATION STORAGE AND PROCESSING	Replication, recombination and repair
Unigene001590	YML075c	8e-18	64/192(33.33)	90.5	Sce	COG1257	Hydroxymethylglutaryl-CoA reductase	[I]	METABOLISM	Lipid transport and metabolism
Unigene001593	slr0797	3e-40	65/218(29.82)	89.7	Syn	COG2217	Cation transport ATPase	[P]	METABOLISM	Inorganic ion transport and metabolism
Unigene001596	BS_yloP_1	2e-12	18/42(42.86)	45.8	Bsu	COG0515	Serine/threonine protein kinase	[RTKL]	--	--
Unigene001598	MJ1018	4e-14	66/214(30.84)	78.2	Mja	COG0111	Phosphoglycerate dehydrogenase and related dehydrogenases	[HE]	--	--
Unigene001600	YPO0905_2	7e-14	95/312(30.45)	77.8	Ype	COG1003	Glycine cleavage system protein P (pyridoxal-binding), C-terminal domain	[E]	METABOLISM	Amino acid transport and metabolism
Unigene016907	RSc0478	8e-96	72/180(40.00)	145	Rso	COG5265	ABC-type transport system involved in Fe-S cluster assembly, permease and ATPase components	[O]	CELLULAR PROCESSES AND SIGNALING	Posttranslational modification, protein turnover, chaperones
Unigene016908	BMEII0233	1e-12	68/221(30.77)	70.1	Bme	COG2226	Methylase involved in ubiquinone/menaquinone biosynthesis	[H]	METABOLISM	Coenzyme transport and metabolism
Unigene016912	SPBC36.07	6e-06	40/147(27.21)	53.1	Spo	COG5290	IkappaB kinase complex, IKAP component	[K]	INFORMATION STORAGE AND PROCESSING	Transcription
Unigene016915	Cj0581	3e-07	26/70(37.14)	42.7	Cje	COG0494	NTP pyrophosphohydrolases including oxidative damage repair enzymes	[LR]	--	--
Unigene016916	all4933	4e-23	96/357(26.89)	105	Nos	COG1215	Glycosyltransferases, probably involved in cell wall biogenesis	[M]	CELLULAR PROCESSES AND SIGNALING	Cell wall/membrane/envelope biogenesis
Unigene016919	SPBC582.03	1e-16	60/190(31.58)	80.5	Spo	COG5024	Cyclin	[D]	CELLULAR PROCESSES AND SIGNALING	Cell cycle control, cell division, chromosome partitioning
Unigene016932	SPBC660.16	1e-65	135/362(37.29)	174	Spo	COG0362	6-phosphogluconate dehydrogenase	[G]	METABOLISM	Carbohydrate transport and metabolism
Unigene016944	SPAC57A7.04c	2e-09	33/75(44.00)	60.1	Spo	COG0724	RNA-binding proteins (RRM domain)	[R]	POORLY CHARACTERIZED	General function prediction only
Unigene016952	CAC2114	4e-09	28/47(59.57)	60.5	Cac	COG0564	Pseudouridylate synthases, 23S RNA-specific	[J]	INFORMATION STORAGE AND PROCESSING	Translation, ribosomal structure and biogenesis
Unigene016969	SPBC1734.05c	1e-22	40/94(42.55)	73.2	Spo	COG2214	DnaJ-class molecular chaperone	[O]	CELLULAR PROCESSES AND SIGNALING	Posttranslational modification, protein turnover, chaperones
Unigene016972	SPAC27D7.07c	1e-17	33/39(84.62)	70.5	Spo	COG1958	Small nuclear ribonucleoprotein (snRNP) homolog	[K]	INFORMATION STORAGE AND PROCESSING	Transcription
Unigene016978	all3401	1e-07	30/66(45.45)	58.2	Nos	COG1166	Arginine decarboxylase (spermidine biosynthesis)	[E]	METABOLISM	Amino acid transport and metabolism
Unigene016988	SPAC869.10c	3e-57	162/542(29.89)	202	Spo	COG0833	Amino acid transporters	[E]	METABOLISM	Amino acid transport and metabolism
Unigene017005	CAC1728_1	6e-17	59/202(29.21)	85.1	Cac	COG0515	Serine/threonine protein kinase	[RTKL]	--	--
Unigene017012	mll0712	1e-58	49/138(35.51)	112	Mlo	COG0076	Glutamate decarboxylase and related PLP-dependent proteins	[E]	METABOLISM	Amino acid transport and metabolism
Unigene017024	SPBC1685.14c	2e-14	63/182(34.62)	79.3	Spo	COG5167	Protein involved in vacuole import and degradation	[U]	CELLULAR PROCESSES AND SIGNALING	Intracellular trafficking, secretion, and vesicular transport
Unigene017025	SPCC74.03c	3e-19	79/249(31.73)	92.0	Spo	COG0515	Serine/threonine protein kinase	[RTKL]	--	--
Unigene017029	YPO1501	6e-20	72/180(40.00)	93.2	Ype	COG0627	Predicted esterase	[R]	POORLY CHARACTERIZED	General function prediction only
Unigene017030	YJL111w	2e-22	163/507(32.15)	103	Sce	COG0459	Chaperonin GroEL (HSP60 family)	[O]	CELLULAR PROCESSES AND SIGNALING	Posttranslational modification, protein turnover, chaperones
Unigene017033	SPCC1620.05	5e-24	43/133(32.33)	86.3	Spo	COG5536	Protein prenyltransferase, alpha subunit	[O]	CELLULAR PROCESSES AND SIGNALING	Posttranslational modification, protein turnover, chaperones
Unigene017034	YJR123w	3e-97	147/218(67.43)	286	Sce	COG0049	Ribosomal protein S7	[J]	INFORMATION STORAGE AND PROCESSING	Translation, ribosomal structure and biogenesis
Unigene017035	YKL085w	7e-48	105/261(40.23)	134	Sce	COG0039	Malate/lactate dehydrogenases	[C]	METABOLISM	Energy production and conversion
Unigene017039	ECU10g1700i	5e-07	37/97(38.14)	50.4	Ecu	COG0699	Predicted GTPases (dynamin-related)	[R]	POORLY CHARACTERIZED	General function prediction only
Unigene017045	Rv1938	6e-19	47/106(44.34)	89.4	Mtu	COG0596	Predicted hydrolases or acyltransferases (alpha/beta hydrolase superfamily)	[R]	POORLY CHARACTERIZED	General function prediction only
Unigene017048	SPBC887.04c	3e-56	58/138(42.03)	114	Spo	COG2319	FOG: WD40 repeat	[R]	POORLY CHARACTERIZED	General function prediction only
Unigene017050	SPAC644.07	1e-15	40/116(34.48)	52.8	Spo	COG0465	ATP-dependent Zn proteases	[O]	CELLULAR PROCESSES AND SIGNALING	Posttranslational modification, protein turnover, chaperones
Unigene017056	YNL053w	4e-09	21/24(87.50)	49.7	Sce	COG2453	Predicted protein-tyrosine phosphatase	[T]	CELLULAR PROCESSES AND SIGNALING	Signal transduction mechanisms
Unigene017061	Cj0853c	4e-25	55/138(39.86)	83.2	Cje	COG0001	Glutamate-1-semialdehyde aminotransferase	[H]	METABOLISM	Coenzyme transport and metabolism
Unigene017086	SPBC4F6.18c	1e-16	51/111(45.95)	77.0	Spo	COG1100	GTPase SAR1 and related small G proteins	[R]	POORLY CHARACTERIZED	General function prediction only
Unigene017090	SMc02598	1e-43	54/128(42.19)	96.3	Sme	COG0157	Nicotinate-nucleotide pyrophosphorylase	[H]	METABOLISM	Coenzyme transport and metabolism
Unigene017091	alr3858	5e-74	90/138(65.22)	180	Nos	COG0206	Cell division GTPase	[D]	CELLULAR PROCESSES AND SIGNALING	Cell cycle control, cell division, chromosome partitioning
Unigene017092	all3782	2e-07	45/127(35.43)	55.5	Nos	COG2217	Cation transport ATPase	[P]	METABOLISM	Inorganic ion transport and metabolism
Unigene017109	RSp1124	6e-45	98/258(37.98)	163	Rso	COG1064	Zn-dependent alcohol dehydrogenases	[R]	POORLY CHARACTERIZED	General function prediction only
Unigene017118	mll8050	2e-09	60/217(27.65)	60.5	Mlo	COG0500	SAM-dependent methyltransferases	[QR]	--	--
Unigene017119	SPCC4G3.17	4e-29	43/70(61.43)	100	Spo	COG1896	Predicted hydrolases of HD superfamily	[R]	POORLY CHARACTERIZED	General function prediction only
Unigene017123	BS_exoA	4e-19	67/196(34.18)	89.4	Bsu	COG0708	Exonuclease III	[L]	INFORMATION STORAGE AND PROCESSING	Replication, recombination and repair
Unigene017124	lin0819	2e-21	37/74(50.00)	71.6	Lin	COG0656	Aldo/keto reductases, related to diketogulonate reductase	[R]	POORLY CHARACTERIZED	General function prediction only
Unigene017130	YBR296c	1e-41	99/277(35.74)	160	Sce	COG0306	Phosphate/sulphate permeases	[P]	METABOLISM	Inorganic ion transport and metabolism
Unigene017138	TM0282	1e-64	85/200(42.50)	154	Tma	COG2017	Galactose mutarotase and related enzymes	[G]	METABOLISM	Carbohydrate transport and metabolism
Unigene017145	SPAC26F1.07	3e-57	121/309(39.16)	190	Spo	COG0656	Aldo/keto reductases, related to diketogulonate reductase	[R]	POORLY CHARACTERIZED	General function prediction only
Unigene017147	SPAC13G7.02c	8e-09	50/145(34.48)	50.8	Spo	COG0443	Molecular chaperone	[O]	CELLULAR PROCESSES AND SIGNALING	Posttranslational modification, protein turnover, chaperones
Unigene017148	FN0693	1e-14	21/42(50.00)	48.1	Fnu	COG0249	Mismatch repair ATPase (MutS family)	[L]	INFORMATION STORAGE AND PROCESSING	Replication, recombination and repair
Unigene017149	SPBC28F2.12	6e-06	57/177(32.20)	49.3	Spo	COG0086	DNA-directed RNA polymerase, beta' subunit/160 kD subunit	[K]	INFORMATION STORAGE AND PROCESSING	Transcription
Unigene017150	CAC0267	3e-71	112/243(46.09)	228	Cac	COG0039	Malate/lactate dehydrogenases	[C]	METABOLISM	Energy production and conversion
Unigene017154	alr1450	6e-13	48/179(26.82)	72.8	Nos	COG2124	Cytochrome P450	[Q]	METABOLISM	Secondary metabolites biosynthesis, transport and catabolism
Unigene017155	all1547	3e-16	48/118(40.68)	80.1	Nos	COG1122	ABC-type cobalt transport system, ATPase component	[P]	METABOLISM	Inorganic ion transport and metabolism
Unigene017156	SPAC1006.01	3e-45	76/182(41.76)	125	Spo	COG1404	Subtilisin-like serine proteases	[O]	CELLULAR PROCESSES AND SIGNALING	Posttranslational modification, protein turnover, chaperones
Unigene017163	YMR121c	6e-92	127/171(74.27)	272	Sce	COG1632	Ribosomal protein L15E	[J]	INFORMATION STORAGE AND PROCESSING	Translation, ribosomal structure and biogenesis
Unigene017167	SMb21124	1e-20	54/161(33.54)	71.6	Sme	COG4770	Acetyl/propionyl-CoA carboxylase, alpha subunit	[I]	METABOLISM	Lipid transport and metabolism
Unigene017168	BH1749	5e-18	27/62(43.55)	58.2	Bha	COG0122	3-methyladenine DNA glycosylase/8-oxoguanine DNA glycosylase	[L]	INFORMATION STORAGE AND PROCESSING	Replication, recombination and repair
Unigene017174	HP0875	2e-07	21/59(35.59)	45.4	Hpy	COG0753	Catalase	[P]	METABOLISM	Inorganic ion transport and metabolism
Unigene017184	YML102w	1e-17	75/272(27.57)	89.7	Sce	COG2319	FOG: WD40 repeat	[R]	POORLY CHARACTERIZED	General function prediction only
Unigene017188	CC3494_1	3e-08	23/41(56.10)	58.5	Ccr	COG3637	Opacity protein and related surface antigens	[M]	CELLULAR PROCESSES AND SIGNALING	Cell wall/membrane/envelope biogenesis
Unigene017191	TM1009	2e-28	33/97(34.02)	54.3	Tma	COG0656	Aldo/keto reductases, related to diketogulonate reductase	[R]	POORLY CHARACTERIZED	General function prediction only
Unigene017208	SPBC18H10.14	4e-26	65/138(47.10)	99.8	Spo	COG0103	Ribosomal protein S9	[J]	INFORMATION STORAGE AND PROCESSING	Translation, ribosomal structure and biogenesis
Unigene017242	all2056	5e-28	76/216(35.19)	86.3	Nos	COG0596	Predicted hydrolases or acyltransferases (alpha/beta hydrolase superfamily)	[R]	POORLY CHARACTERIZED	General function prediction only
Unigene017246	SA0495	4e-29	38/61(62.30)	85.9	Sau	COG0080	Ribosomal protein L11	[J]	INFORMATION STORAGE AND PROCESSING	Translation, ribosomal structure and biogenesis
Unigene017253	BMEI1473	3e-76	97/223(43.50)	167	Bme	COG0304	3-oxoacyl-(acyl-carrier-protein) synthase	[IQ]	--	--
Unigene017256	YNL163c	2e-98	74/95(77.89)	148	Sce	COG0480	Translation elongation factors (GTPases)	[J]	INFORMATION STORAGE AND PROCESSING	Translation, ribosomal structure and biogenesis
Unigene017261	lin0257	5e-09	39/117(33.33)	56.2	Lin	COG1539	Dihydroneopterin aldolase	[H]	METABOLISM	Coenzyme transport and metabolism
Unigene017264	SPBC29A3.04	2e-36	51/83(61.45)	94.7	Spo	COG1358	Ribosomal protein HS6-type (S12/L30/L7a)	[J]	INFORMATION STORAGE AND PROCESSING	Translation, ribosomal structure and biogenesis
Unigene017268	YAL035w_2	9e-68	113/295(38.31)	169	Sce	COG0532	Translation initiation factor 2 (IF-2; GTPase)	[J]	INFORMATION STORAGE AND PROCESSING	Translation, ribosomal structure and biogenesis
Unigene017271	Cgl0256	1e-23	44/126(34.92)	62.8	Cgl	COG0753	Catalase	[P]	METABOLISM	Inorganic ion transport and metabolism
Unigene017277	SPCC285.16c	3e-15	47/103(45.63)	63.5	Spo	COG0249	Mismatch repair ATPase (MutS family)	[L]	INFORMATION STORAGE AND PROCESSING	Replication, recombination and repair
Unigene017278	MG019	4e-15	35/69(50.72)	79.0	Mge	COG0484	DnaJ-class molecular chaperone with C-terminal Zn finger domain	[O]	CELLULAR PROCESSES AND SIGNALING	Posttranslational modification, protein turnover, chaperones
Unigene017279	YPR088c	4e-32	100/348(28.74)	131	Sce	COG0541	Signal recognition particle GTPase	[U]	CELLULAR PROCESSES AND SIGNALING	Intracellular trafficking, secretion, and vesicular transport
Unigene017280	PA1293	5e-43	108/309(34.95)	156	Pae	COG3386	Gluconolactonase	[G]	METABOLISM	Carbohydrate transport and metabolism
Unigene017286	all3420	2e-15	42/77(54.55)	77.4	Nos	COG0793	Periplasmic protease	[M]	CELLULAR PROCESSES AND SIGNALING	Cell wall/membrane/envelope biogenesis
Unigene017288	SPAC17G6.09	2e-11	59/244(24.18)	65.9	Spo	COG5232	Preprotein translocase subunit Sec62	[U]	CELLULAR PROCESSES AND SIGNALING	Intracellular trafficking, secretion, and vesicular transport
Unigene017301	SPAC824.08	2e-09	37/116(31.90)	63.5	Spo	COG5371	Golgi nucleoside diphosphatase	[GO]	--	--
Unigene017303	SPAC13C5.04	4e-39	70/189(37.04)	138	Spo	COG0518	GMP synthase - Glutamine amidotransferase domain	[F]	METABOLISM	Nucleotide transport and metabolism
Unigene017323	BMEI0884	2e-10	34/94(36.17)	53.5	Bme	COG0188	Type IIA topoisomerase (DNA gyrase/topo II, topoisomerase IV), A subunit	[L]	INFORMATION STORAGE AND PROCESSING	Replication, recombination and repair
Unigene017334	aq_1268	2e-55	89/242(36.78)	139	Aae	COG0659	Sulfate permease and related transporters (MFS superfamily)	[P]	METABOLISM	Inorganic ion transport and metabolism
Unigene017337	alr3858	1e-109	164/248(66.13)	331	Nos	COG0206	Cell division GTPase	[D]	CELLULAR PROCESSES AND SIGNALING	Cell cycle control, cell division, chromosome partitioning
Unigene017344	PAB2406	8e-58	49/100(49.00)	101	Pab	COG0554	Glycerol kinase	[C]	METABOLISM	Energy production and conversion
Unigene017349	SPAC1782.08c	1e-15	29/70(41.43)	54.3	Spo	COG0847	DNA polymerase III, epsilon subunit and related 3'-5' exonucleases	[L]	INFORMATION STORAGE AND PROCESSING	Replication, recombination and repair
Unigene017353	SPCC31H12.05c	1e-48	77/186(41.40)	134	Spo	COG0639	Diadenosine tetraphosphatase and related serine/threonine protein phosphatases	[T]	CELLULAR PROCESSES AND SIGNALING	Signal transduction mechanisms
Unigene017357	SSO0456	4e-36	54/113(47.79)	97.4	Sso	COG0212	5-formyltetrahydrofolate cyclo-ligase	[H]	METABOLISM	Coenzyme transport and metabolism
Unigene017361	SPAC23A1.09	8e-28	58/110(52.73)	106	Spo	COG0724	RNA-binding proteins (RRM domain)	[R]	POORLY CHARACTERIZED	General function prediction only
Unigene017366	YPL109c	2e-17	33/110(30.00)	52.8	Sce	COG0661	Predicted unusual protein kinase	[R]	POORLY CHARACTERIZED	General function prediction only
Unigene017367	SPCC285.15c	3e-10	31/48(64.58)	57.0	Spo	COG2053	Ribosomal protein S28E/S33	[J]	INFORMATION STORAGE AND PROCESSING	Translation, ribosomal structure and biogenesis
Unigene017369	SPAC3H5.07	2e-38	77/145(53.10)	135	Spo	COG1841	Ribosomal protein L30/L7E	[J]	INFORMATION STORAGE AND PROCESSING	Translation, ribosomal structure and biogenesis
Unigene017373	SPBC1685.07c	1e-60	97/214(45.33)	190	Spo	COG0814	Amino acid permeases	[E]	METABOLISM	Amino acid transport and metabolism
Unigene017375	CC3226	3e-63	121/212(57.08)	226	Ccr	COG0465	ATP-dependent Zn proteases	[O]	CELLULAR PROCESSES AND SIGNALING	Posttranslational modification, protein turnover, chaperones
Unigene017376	YFL041w	3e-13	20/64(31.25)	39.3	Sce	COG2132	Putative multicopper oxidases	[Q]	METABOLISM	Secondary metabolites biosynthesis, transport and catabolism
Unigene017387	SPBPJ4664.04	1e-103	152/415(36.63)	228	Spo	COG2319	FOG: WD40 repeat	[R]	POORLY CHARACTERIZED	General function prediction only
Unigene017389	SPBC725.01	1e-05	36/112(32.14)	51.6	Spo	COG1448	Aspartate/tyrosine/aromatic aminotransferase	[E]	METABOLISM	Amino acid transport and metabolism
Unigene017395	AGl3361	3e-07	17/42(40.48)	42.4	Atu	COG5434	Endopolygalacturonase	[M]	CELLULAR PROCESSES AND SIGNALING	Cell wall/membrane/envelope biogenesis
Unigene017404	XF0318	2e-10	25/67(37.31)	55.1	Xfa	COG1007	NADH:ubiquinone oxidoreductase subunit 2 (chain N)	[C]	METABOLISM	Energy production and conversion
Unigene017407	SPCC794.09c	3e-29	105/283(37.10)	103	Spo	COG5256	Translation elongation factor EF-1alpha (GTPase)	[J]	INFORMATION STORAGE AND PROCESSING	Translation, ribosomal structure and biogenesis
Unigene017409	ML1730	3e-21	27/49(55.10)	53.9	Mle	COG1064	Zn-dependent alcohol dehydrogenases	[R]	POORLY CHARACTERIZED	General function prediction only
Unigene017414	SPBC3H7.11	3e-18	65/206(31.55)	86.7	Spo	COG0500	SAM-dependent methyltransferases	[QR]	--	--
Unigene017417	SPAC823.07	2e-07	25/61(40.98)	55.5	Spo	COG5237	Predicted membrane protein	[S]	POORLY CHARACTERIZED	Function unknown
Unigene017420	SPAC6G9.11	3e-18	37/82(45.12)	79.3	Spo	COG5143	Synaptobrevin/VAMP-like protein	[U]	CELLULAR PROCESSES AND SIGNALING	Intracellular trafficking, secretion, and vesicular transport
Unigene017423	SPBC16D10.08c	1e-124	223/493(45.23)	352	Spo	COG0542	ATPases with chaperone activity, ATP-binding subunit	[O]	CELLULAR PROCESSES AND SIGNALING	Posttranslational modification, protein turnover, chaperones
Unigene017426	SPAC821.06	1e-40	106/276(38.41)	149	Spo	COG5019	Septin family protein	[DZ]	--	--
Unigene017427	PA1293	2e-26	49/115(42.61)	95.1	Pae	COG3386	Gluconolactonase	[G]	METABOLISM	Carbohydrate transport and metabolism
Unigene017428	SPAC22F3.06c	5e-20	88/260(33.85)	98.6	Spo	COG0466	ATP-dependent Lon protease, bacterial type	[O]	CELLULAR PROCESSES AND SIGNALING	Posttranslational modification, protein turnover, chaperones
Unigene017430	SPAC23H4.09	6e-32	74/227(32.60)	93.6	Spo	COG0024	Methionine aminopeptidase	[J]	INFORMATION STORAGE AND PROCESSING	Translation, ribosomal structure and biogenesis
Unigene017431	mll8050	2e-08	19/37(51.35)	40.4	Mlo	COG0500	SAM-dependent methyltransferases	[QR]	--	--
Unigene017442	alr3338	6e-20	114/460(24.78)	94.7	Nos	COG0406	Fructose-2,6-bisphosphatase	[G]	METABOLISM	Carbohydrate transport and metabolism
Unigene017450	ML1091	4e-06	45/157(28.66)	43.5	Mle	COG0039	Malate/lactate dehydrogenases	[C]	METABOLISM	Energy production and conversion
Unigene017467	all1553	7e-15	68/255(26.67)	70.5	Nos	COG1252	NADH dehydrogenase, FAD-containing subunit	[C]	METABOLISM	Energy production and conversion
Unigene017472	alr0124_1	3e-07	39/118(33.05)	54.3	Nos	COG4886	Leucine-rich repeat (LRR) protein	[S]	POORLY CHARACTERIZED	Function unknown
Unigene017474	YLL015w	4e-31	38/63(60.32)	80.1	Sce	COG1132	ABC-type multidrug transport system, ATPase and permease components	[V]	CELLULAR PROCESSES AND SIGNALING	Defense mechanisms
Unigene017475	SPBC1711.06	1e-18	64/160(40.00)	85.1	Spo	COG0088	Ribosomal protein L4	[J]	INFORMATION STORAGE AND PROCESSING	Translation, ribosomal structure and biogenesis
Unigene017477	YIL082w-a_2	6e-07	39/108(36.11)	56.2	Sce	COG2801	Transposase and inactivated derivatives	[L]	INFORMATION STORAGE AND PROCESSING	Replication, recombination and repair
Unigene017478	BS_truA	7e-33	47/109(43.12)	80.9	Bsu	COG0101	Pseudouridylate synthase	[J]	INFORMATION STORAGE AND PROCESSING	Translation, ribosomal structure and biogenesis
Unigene017480	SPAC22E12.01	2e-09	55/201(27.36)	60.5	Spo	COG0697	Permeases of the drug/metabolite transporter (DMT) superfamily	[GER]	--	--
Unigene017486	ECU11g1280i	1e-138	82/117(70.09)	166	Ecu	COG1155	Archaeal/vacuolar-type H+-ATPase subunit A	[C]	METABOLISM	Energy production and conversion
Unigene017500	SPAC513.07	2e-12	73/251(29.08)	62.8	Spo	COG0451	Nucleoside-diphosphate-sugar epimerases	[MG]	--	--
Unigene017502	sll0662	2e-14	29/65(44.62)	69.3	Syn	COG1141	Ferredoxin	[C]	METABOLISM	Energy production and conversion
Unigene017503	SPBC713.03	5e-79	126/317(39.75)	205	Spo	COG0277	FAD/FMN-containing dehydrogenases	[C]	METABOLISM	Energy production and conversion
Unigene017505	BS_vpr	7e-15	53/206(25.73)	51.6	Bsu	COG1404	Subtilisin-like serine proteases	[O]	CELLULAR PROCESSES AND SIGNALING	Posttranslational modification, protein turnover, chaperones
Unigene017521	RSc0680	1e-05	29/87(33.33)	43.1	Rso	COG0204	1-acyl-sn-glycerol-3-phosphate acyltransferase	[I]	METABOLISM	Lipid transport and metabolism
Unigene017527	mll1365	1e-108	88/106(83.02)	189	Mlo	COG1894	NADH:ubiquinone oxidoreductase, NADH-binding (51 kD) subunit	[C]	METABOLISM	Energy production and conversion
Unigene017529	alr5059_2	3e-12	51/168(30.36)	61.6	Nos	COG0652	Peptidyl-prolyl cis-trans isomerase (rotamase) - cyclophilin family	[O]	CELLULAR PROCESSES AND SIGNALING	Posttranslational modification, protein turnover, chaperones
Unigene017530	YBR186w	3e-28	94/276(34.06)	117	Sce	COG0464	ATPases of the AAA+ class	[O]	CELLULAR PROCESSES AND SIGNALING	Posttranslational modification, protein turnover, chaperones
Unigene017535	SPBPI060	2e-29	59/83(71.08)	109	Spo	COG2036	Histones H3 and H4	[B]	INFORMATION STORAGE AND PROCESSING	Chromatin structure and dynamics
Unigene017537	aroB	3e-09	28/62(45.16)	60.8	Eco	COG0337	3-dehydroquinate synthetase	[E]	METABOLISM	Amino acid transport and metabolism
Unigene017551	SPCC13B11.04c	4e-30	123/360(34.17)	121	Spo	COG1062	Zn-dependent alcohol dehydrogenases, class III	[C]	METABOLISM	Energy production and conversion
Unigene017553	RSc1759_1	4e-11	30/68(44.12)	53.9	Rso	COG1024	Enoyl-CoA hydratase/carnithine racemase	[I]	METABOLISM	Lipid transport and metabolism
Unigene017555	alr5301	3e-07	53/177(29.94)	53.1	Nos	COG0081	Ribosomal protein L1	[J]	INFORMATION STORAGE AND PROCESSING	Translation, ribosomal structure and biogenesis
Unigene017560	L198893	2e-22	46/141(32.62)	64.7	Lla	COG0459	Chaperonin GroEL (HSP60 family)	[O]	CELLULAR PROCESSES AND SIGNALING	Posttranslational modification, protein turnover, chaperones
Unigene017563	SPAC513.07	1e-34	88/246(35.77)	132	Spo	COG0451	Nucleoside-diphosphate-sugar epimerases	[MG]	--	--
Unigene017573	YDL145c	3e-09	31/109(28.44)	38.5	Sce	COG2319	FOG: WD40 repeat	[R]	POORLY CHARACTERIZED	General function prediction only
Unigene017580	BB0198	6e-15	43/140(30.71)	55.1	Bbu	COG0317	Guanosine polyphosphate pyrophosphohydrolases/synthetases	[TK]	--	--
Unigene017587	SPAC328.05	1e-24	67/174(38.51)	101	Spo	COG0724	RNA-binding proteins (RRM domain)	[R]	POORLY CHARACTERIZED	General function prediction only
Unigene017594	SSO2521	4e-14	50/200(25.00)	64.7	Sso	COG0657	Esterase/lipase	[I]	METABOLISM	Lipid transport and metabolism
Unigene017600	BH3763	3e-15	50/120(41.67)	82.4	Bha	COG1404	Subtilisin-like serine proteases	[O]	CELLULAR PROCESSES AND SIGNALING	Posttranslational modification, protein turnover, chaperones
Unigene017603	YCR004c	5e-36	58/108(53.70)	124	Sce	COG0655	Multimeric flavodoxin WrbA	[R]	POORLY CHARACTERIZED	General function prediction only
Unigene017604	YGR135w	2e-27	73/166(43.98)	110	Sce	COG0638	20S proteasome, alpha and beta subunits	[O]	CELLULAR PROCESSES AND SIGNALING	Posttranslational modification, protein turnover, chaperones
Unigene017606	all1599	3e-11	78/261(29.89)	65.5	Nos	COG1398	Fatty-acid desaturase	[I]	METABOLISM	Lipid transport and metabolism
Unigene017608	SPBC649.02	2e-21	50/123(40.65)	90.5	Spo	COG2238	Ribosomal protein S19E (S16A)	[J]	INFORMATION STORAGE AND PROCESSING	Translation, ribosomal structure and biogenesis
Unigene017612	betA	1e-14	44/134(32.84)	75.1	Eco	COG2303	Choline dehydrogenase and related flavoproteins	[E]	METABOLISM	Amino acid transport and metabolism
Unigene017615	slr2098_5	5e-17	30/74(40.54)	59.3	Syn	COG0784	FOG: CheY-like receiver	[T]	CELLULAR PROCESSES AND SIGNALING	Signal transduction mechanisms
Unigene017624	YOR126c	4e-11	29/85(34.12)	57.0	Sce	COG2755	Lysophospholipase L1 and related esterases	[E]	METABOLISM	Amino acid transport and metabolism
Unigene017633	RC0599	2e-08	33/90(36.67)	42.0	Rco	COG0045	Succinyl-CoA synthetase, beta subunit	[C]	METABOLISM	Energy production and conversion
Unigene017640	YDR142c	2e-35	31/70(44.29)	80.1	Sce	COG2319	FOG: WD40 repeat	[R]	POORLY CHARACTERIZED	General function prediction only
Unigene017649	SPBC609.03	7e-08	33/82(40.24)	58.5	Spo	COG2319	FOG: WD40 repeat	[R]	POORLY CHARACTERIZED	General function prediction only
Unigene017651	SPAC1952.03	2e-08	35/159(22.01)	55.5	Spo	COG5539	Predicted cysteine protease (OTU family)	[O]	CELLULAR PROCESSES AND SIGNALING	Posttranslational modification, protein turnover, chaperones
Unigene017652	PM0945	5e-11	33/73(45.21)	66.2	Pmu	COG0215	Cysteinyl-tRNA synthetase	[J]	INFORMATION STORAGE AND PROCESSING	Translation, ribosomal structure and biogenesis
Unigene017656	slr1394	4e-16	47/101(46.53)	75.5	Syn	COG1963	Uncharacterized protein conserved in bacteria	[S]	POORLY CHARACTERIZED	Function unknown
Unigene017658	SPBC16G5.14c	6e-83	110/129(85.27)	221	Spo	COG0092	Ribosomal protein S3	[J]	INFORMATION STORAGE AND PROCESSING	Translation, ribosomal structure and biogenesis
Unigene017659	sll0031	6e-26	86/273(31.50)	80.1	Syn	COG1142	Fe-S-cluster-containing hydrogenase components 2	[C]	METABOLISM	Energy production and conversion
Unigene017665	CAC3279_2	2e-07	50/155(32.26)	54.3	Cac	COG4886	Leucine-rich repeat (LRR) protein	[S]	POORLY CHARACTERIZED	Function unknown
Unigene017671	alr3431	2e-36	63/198(31.82)	94.7	Nos	COG3733	Cu2+-containing amine oxidase	[Q]	METABOLISM	Secondary metabolites biosynthesis, transport and catabolism
Unigene017708	alr2449	1e-29	78/240(32.50)	108	Nos	COG1162	Predicted GTPases	[R]	POORLY CHARACTERIZED	General function prediction only
Unigene017709	YLR189c_2	2e-08	50/223(22.42)	49.3	Sce	COG1819	Glycosyl transferases, related to UDP-glucuronosyltransferase	[GC]	--	--
Unigene017719	TM1401	6e-07	33/92(35.87)	47.0	Tma	COG0111	Phosphoglycerate dehydrogenase and related dehydrogenases	[HE]	--	--
Unigene017723	SPCC736.13	7e-23	75/266(28.20)	100	Spo	COG1028	Dehydrogenases with different specificities (related to short-chain alcohol dehydrogenases)	[IQR]	--	--
Unigene017726	BU508	7e-13	40/93(43.01)	63.9	Buc	COG0256	Ribosomal protein L18	[J]	INFORMATION STORAGE AND PROCESSING	Translation, ribosomal structure and biogenesis
Unigene017727	SPAC3H5.07	2e-12	27/55(49.09)	57.8	Spo	COG1841	Ribosomal protein L30/L7E	[J]	INFORMATION STORAGE AND PROCESSING	Translation, ribosomal structure and biogenesis
Unigene017744	all4607_2	3e-19	67/166(40.36)	95.1	Nos	COG1003	Glycine cleavage system protein P (pyridoxal-binding), C-terminal domain	[E]	METABOLISM	Amino acid transport and metabolism
Unigene017747	YGL006w	3e-26	84/212(39.62)	115	Sce	COG0474	Cation transport ATPase	[P]	METABOLISM	Inorganic ion transport and metabolism
Unigene017752	CAC1084	9e-67	76/201(37.81)	119	Cac	COG2723	Beta-glucosidase/6-phospho-beta-glucosidase/beta-galactosidase	[G]	METABOLISM	Carbohydrate transport and metabolism
Unigene017755	YCR011c_2	8e-30	51/133(38.35)	89.7	Sce	COG1131	ABC-type multidrug transport system, ATPase component	[V]	CELLULAR PROCESSES AND SIGNALING	Defense mechanisms
Unigene017759	CAC3348	7e-47	44/106(41.51)	99.4	Cac	COG2040	Homocysteine/selenocysteine methylase (S-methylmethionine-dependent)	[E]	METABOLISM	Amino acid transport and metabolism
Unigene017763	CAC1728_1	1e-08	30/76(39.47)	60.5	Cac	COG0515	Serine/threonine protein kinase	[RTKL]	--	--
Unigene017788	CT499	5e-12	23/64(35.94)	49.7	Ctr	COG0095	Lipoate-protein ligase A	[H]	METABOLISM	Coenzyme transport and metabolism
Unigene017790	alr2492	9e-10	51/145(35.17)	59.3	Nos	COG0719	ABC-type transport system involved in Fe-S cluster assembly, permease component	[O]	CELLULAR PROCESSES AND SIGNALING	Posttranslational modification, protein turnover, chaperones
Unigene017793	YER007c-a	6e-09	36/130(27.69)	40.4	Sce	COG2016	Predicted RNA-binding protein (contains PUA domain)	[J]	INFORMATION STORAGE AND PROCESSING	Translation, ribosomal structure and biogenesis
Unigene017800	CAC1961	1e-09	39/144(27.08)	42.0	Cac	COG1409	Predicted phosphohydrolases	[R]	POORLY CHARACTERIZED	General function prediction only
Unigene017804	ECU05g0630	4e-22	81/245(33.06)	103	Ecu	COG0515	Serine/threonine protein kinase	[RTKL]	--	--
Unigene017807	SPAC29B12.02c	4e-06	35/98(35.71)	48.5	Spo	COG2940	Proteins containing SET domain	[R]	POORLY CHARACTERIZED	General function prediction only
Unigene017810	SPAC644.07	6e-27	65/170(38.24)	115	Spo	COG0465	ATP-dependent Zn proteases	[O]	CELLULAR PROCESSES AND SIGNALING	Posttranslational modification, protein turnover, chaperones
Unigene017814	SPAC3A12.06c	2e-25	67/173(38.73)	113	Spo	COG0530	Ca2+/Na+ antiporter	[P]	METABOLISM	Inorganic ion transport and metabolism
Unigene017819	SPy0236	1e-19	110/368(29.89)	93.6	Spy	COG1066	Predicted ATP-dependent serine protease	[O]	CELLULAR PROCESSES AND SIGNALING	Posttranslational modification, protein turnover, chaperones
Unigene017832	YPR160w	1e-110	99/170(58.24)	189	Sce	COG0058	Glucan phosphorylase	[G]	METABOLISM	Carbohydrate transport and metabolism
Unigene017834	alr2816	4e-08	18/45(40.00)	42.4	Nos	COG4354	Predicted bile acid beta-glucosidase	[G]	METABOLISM	Carbohydrate transport and metabolism
Unigene017843	YBR191w	7e-47	77/149(51.68)	154	Sce	COG2139	Ribosomal protein L21E	[J]	INFORMATION STORAGE AND PROCESSING	Translation, ribosomal structure and biogenesis
Unigene017844	SPBC21C3.03	2e-08	21/39(53.85)	46.2	Spo	COG0661	Predicted unusual protein kinase	[R]	POORLY CHARACTERIZED	General function prediction only
Unigene017851	alr1896	7e-15	50/169(29.59)	55.8	Nos	COG0459	Chaperonin GroEL (HSP60 family)	[O]	CELLULAR PROCESSES AND SIGNALING	Posttranslational modification, protein turnover, chaperones
Unigene017858	SPCC830.08c	6e-09	22/67(32.84)	56.6	Spo	COG5052	Protein involved in membrane traffic	[U]	CELLULAR PROCESSES AND SIGNALING	Intracellular trafficking, secretion, and vesicular transport
Unigene017865	SPAC15A10.02	3e-09	24/40(60.00)	57.0	Spo	COG5624	Transcription initiation factor TFIID, subunit TAF12 (also component of histone acetyltransferase SAGA)	[K]	INFORMATION STORAGE AND PROCESSING	Transcription
Unigene017874	SPCC10H11.01	6e-59	50/110(45.45)	95.5	Spo	COG0513	Superfamily II DNA and RNA helicases	[LKJ]	--	--
Unigene017880	SPBC25H2.07	3e-09	42/126(33.33)	55.1	Spo	COG0361	Translation initiation factor 1 (IF-1)	[J]	INFORMATION STORAGE AND PROCESSING	Translation, ribosomal structure and biogenesis
Unigene017900	SPAC6F6.11c	9e-45	76/181(41.99)	159	Spo	COG2240	Pyridoxal/pyridoxine/pyridoxamine kinase	[H]	METABOLISM	Coenzyme transport and metabolism
Unigene001604	AGl770	3e-31	78/327(23.85)	62.0	Atu	COG2723	Beta-glucosidase/6-phospho-beta-glucosidase/beta-galactosidase	[G]	METABOLISM	Carbohydrate transport and metabolism
Unigene001605	SPAC1071.10c	2e-24	86/286(30.07)	90.9	Spo	COG0474	Cation transport ATPase	[P]	METABOLISM	Inorganic ion transport and metabolism
Unigene001609	SPAC20H4.10	1e-17	47/202(23.27)	54.3	Spo	COG5113	Ubiquitin fusion degradation protein 2	[O]	CELLULAR PROCESSES AND SIGNALING	Posttranslational modification, protein turnover, chaperones
Unigene001614	BH0579	7e-12	61/246(24.80)	69.7	Bha	COG2124	Cytochrome P450	[Q]	METABOLISM	Secondary metabolites biosynthesis, transport and catabolism
Unigene001615	BH0579	7e-51	121/408(29.66)	186	Bha	COG2124	Cytochrome P450	[Q]	METABOLISM	Secondary metabolites biosynthesis, transport and catabolism
Unigene001623	SPAC9G1.05	2e-07	24/77(31.17)	35.8	Spo	COG2319	FOG: WD40 repeat	[R]	POORLY CHARACTERIZED	General function prediction only
Unigene001625	SPCP31B10.07	0.0	232/440(52.73)	448	Spo	COG0480	Translation elongation factors (GTPases)	[J]	INFORMATION STORAGE AND PROCESSING	Translation, ribosomal structure and biogenesis
Unigene001627	all4212	5e-51	84/133(63.16)	184	Nos	COG0090	Ribosomal protein L2	[J]	INFORMATION STORAGE AND PROCESSING	Translation, ribosomal structure and biogenesis
Unigene001633	SPBC17D11.02c	8e-37	87/282(30.85)	148	Spo	COG5243	HRD ubiquitin ligase complex, ER membrane component	[O]	CELLULAR PROCESSES AND SIGNALING	Posttranslational modification, protein turnover, chaperones
Unigene001635	PM1035	3e-07	43/165(26.06)	56.2	Pmu	COG0153	Galactokinase	[G]	METABOLISM	Carbohydrate transport and metabolism
Unigene001642	PA4982_1	2e-16	26/36(72.22)	58.2	Pae	COG0642	Signal transduction histidine kinase	[T]	CELLULAR PROCESSES AND SIGNALING	Signal transduction mechanisms
Unigene001643	CAC1084	4e-09	39/89(43.82)	60.5	Cac	COG2723	Beta-glucosidase/6-phospho-beta-glucosidase/beta-galactosidase	[G]	METABOLISM	Carbohydrate transport and metabolism
Unigene001657	Ta0205	2e-28	32/59(54.24)	67.0	Tac	COG1028	Dehydrogenases with different specificities (related to short-chain alcohol dehydrogenases)	[IQR]	--	--
Unigene001658	DR1624	1e-83	197/475(41.47)	279	Dra	COG0513	Superfamily II DNA and RNA helicases	[LKJ]	--	--
Unigene001663	SPAC23H3.05c	5e-09	40/118(33.90)	60.8	Spo	COG2319	FOG: WD40 repeat	[R]	POORLY CHARACTERIZED	General function prediction only
Unigene001665	YOR063w	2e-59	98/232(42.24)	156	Sce	COG0087	Ribosomal protein L3	[J]	INFORMATION STORAGE AND PROCESSING	Translation, ribosomal structure and biogenesis
Unigene001672	alr2972	5e-08	29/76(38.16)	54.7	Nos	COG0406	Fructose-2,6-bisphosphatase	[G]	METABOLISM	Carbohydrate transport and metabolism
Unigene001676	CT460	1e-16	38/71(53.52)	76.6	Ctr	COG5531	SWIB-domain-containing proteins implicated in chromatin remodeling	[B]	INFORMATION STORAGE AND PROCESSING	Chromatin structure and dynamics
Unigene001680	PH0636	1e-112	147/354(41.53)	261	Pho	COG0215	Cysteinyl-tRNA synthetase	[J]	INFORMATION STORAGE AND PROCESSING	Translation, ribosomal structure and biogenesis
Unigene001682	SPAC1E11.03	1e-21	86/273(31.50)	102	Spo	COG0515	Serine/threonine protein kinase	[RTKL]	--	--
Unigene001684	YPR145w	1e-20	75/224(33.48)	74.7	Sce	COG0367	Asparagine synthase (glutamine-hydrolyzing)	[E]	METABOLISM	Amino acid transport and metabolism
Unigene001690	alr1722	2e-14	41/128(32.03)	67.8	Nos	COG1028	Dehydrogenases with different specificities (related to short-chain alcohol dehydrogenases)	[IQR]	--	--
Unigene001693	VC1258	4e-86	65/145(44.83)	106	Vch	COG0188	Type IIA topoisomerase (DNA gyrase/topo II, topoisomerase IV), A subunit	[L]	INFORMATION STORAGE AND PROCESSING	Replication, recombination and repair
Unigene001696	CAC2700_2	1e-69	86/162(53.09)	149	Cac	COG0519	GMP synthase, PP-ATPase domain/subunit	[F]	METABOLISM	Nucleotide transport and metabolism
Unigene001699	YLR043c	7e-18	40/104(38.46)	77.8	Sce	COG0526	Thiol-disulfide isomerase and thioredoxins	[OC]	--	--
Unigene017912	asl0884	6e-11	30/66(45.45)	59.3	Nos	COG0633	Ferredoxin	[C]	METABOLISM	Energy production and conversion
Unigene017921	mll7934	2e-22	35/91(38.46)	67.0	Mlo	COG2072	Predicted flavoprotein involved in K+ transport	[P]	METABOLISM	Inorganic ion transport and metabolism
Unigene017934	BMEI0791	2e-14	121/368(32.88)	66.6	Bme	COG0538	Isocitrate dehydrogenases	[C]	METABOLISM	Energy production and conversion
Unigene017955	SPy2070	1e-19	40/100(40.00)	56.2	Spy	COG0459	Chaperonin GroEL (HSP60 family)	[O]	CELLULAR PROCESSES AND SIGNALING	Posttranslational modification, protein turnover, chaperones
Unigene017959	sll0534	7e-19	45/97(46.39)	82.4	Syn	COG0740	Protease subunit of ATP-dependent Clp proteases	[OU]	--	--
Unigene017965	all4183	9e-34	82/208(39.42)	127	Nos	COG0488	ATPase components of ABC transporters with duplicated ATPase domains	[R]	POORLY CHARACTERIZED	General function prediction only
Unigene017967	sll0616	5e-41	252/893(28.22)	166	Syn	COG0653	Preprotein translocase subunit SecA (ATPase, RNA helicase)	[U]	CELLULAR PROCESSES AND SIGNALING	Intracellular trafficking, secretion, and vesicular transport
Unigene017971	SPBC244.03	8e-29	116/400(29.00)	114	Spo	COG2319	FOG: WD40 repeat	[R]	POORLY CHARACTERIZED	General function prediction only
Unigene017972	YFL038c	1e-21	44/77(57.14)	91.7	Sce	COG1100	GTPase SAR1 and related small G proteins	[R]	POORLY CHARACTERIZED	General function prediction only
Unigene017979	CC3494_1	6e-13	26/30(86.67)	72.8	Ccr	COG3637	Opacity protein and related surface antigens	[M]	CELLULAR PROCESSES AND SIGNALING	Cell wall/membrane/envelope biogenesis
Unigene017987	YJR068w	1e-11	23/29(79.31)	51.2	Sce	COG0470	ATPase involved in DNA replication	[L]	INFORMATION STORAGE AND PROCESSING	Replication, recombination and repair
Unigene017991	slr1665	1e-16	43/77(55.84)	79.3	Syn	COG0253	Diaminopimelate epimerase	[E]	METABOLISM	Amino acid transport and metabolism
Unigene017994	Cgl2127_1	1e-15	54/161(33.54)	81.3	Cgl	COG0515	Serine/threonine protein kinase	[RTKL]	--	--
Unigene018001	aq_1407	8e-06	31/77(40.26)	51.6	Aae	COG1215	Glycosyltransferases, probably involved in cell wall biogenesis	[M]	CELLULAR PROCESSES AND SIGNALING	Cell wall/membrane/envelope biogenesis
Unigene018004	YJL167w	5e-20	65/173(37.57)	93.2	Sce	COG0142	Geranylgeranyl pyrophosphate synthase	[H]	METABOLISM	Coenzyme transport and metabolism
Unigene018008	BS_yrhJ_1	7e-09	45/147(30.61)	60.1	Bsu	COG2124	Cytochrome P450	[Q]	METABOLISM	Secondary metabolites biosynthesis, transport and catabolism
Unigene018014	MK0868	1e-14	41/134(30.60)	77.8	Mka	COG2074	2-phosphoglycerate kinase	[G]	METABOLISM	Carbohydrate transport and metabolism
Unigene018032	alr1450	1e-11	40/119(33.61)	55.1	Nos	COG2124	Cytochrome P450	[Q]	METABOLISM	Secondary metabolites biosynthesis, transport and catabolism
Unigene018033	SPBC18H10.12c	9e-22	70/194(36.08)	95.5	Spo	COG1841	Ribosomal protein L30/L7E	[J]	INFORMATION STORAGE AND PROCESSING	Translation, ribosomal structure and biogenesis
Unigene018035	YGR109w-b_2	2e-08	24/55(43.64)	41.2	Sce	COG2801	Transposase and inactivated derivatives	[L]	INFORMATION STORAGE AND PROCESSING	Replication, recombination and repair
Unigene018042	RSc0064	1e-16	50/169(29.59)	57.4	Rso	COG0318	Acyl-CoA synthetases (AMP-forming)/AMP-acid ligases II	[IQ]	--	--
Unigene018053	all5264	2e-07	52/224(23.21)	53.1	Nos	COG2335	Secreted and surface protein containing fasciclin-like repeats	[M]	CELLULAR PROCESSES AND SIGNALING	Cell wall/membrane/envelope biogenesis
Unigene018054	SMc04149	6e-21	55/212(25.94)	69.3	Sme	COG2072	Predicted flavoprotein involved in K+ transport	[P]	METABOLISM	Inorganic ion transport and metabolism
Unigene018062	TM1227	2e-32	67/183(36.61)	129	Tma	COG3934	Endo-beta-mannanase	[G]	METABOLISM	Carbohydrate transport and metabolism
Unigene018069	SPAC20G8.06	1e-17	35/81(43.21)	62.4	Spo	COG5103	Cell division control protein, negative regulator of transcription	[DK]	--	--
Unigene018070	SPBC337.08c	1e-11	25/37(67.57)	56.6	Spo	COG5272	Ubiquitin	[O]	CELLULAR PROCESSES AND SIGNALING	Posttranslational modification, protein turnover, chaperones
Unigene018074	all4185	8e-97	148/207(71.50)	301	Nos	COG0216	Protein chain release factor A	[J]	INFORMATION STORAGE AND PROCESSING	Translation, ribosomal structure and biogenesis
Unigene018088	SPBC3D6.07	1e-13	75/213(35.21)	75.5	Spo	COG0438	Glycosyltransferase	[M]	CELLULAR PROCESSES AND SIGNALING	Cell wall/membrane/envelope biogenesis
Unigene018089	all0122	5e-25	89/237(37.55)	108	Nos	COG0022	Pyruvate/2-oxoglutarate dehydrogenase complex, dehydrogenase (E1) component, eukaryotic type, beta subunit	[C]	METABOLISM	Energy production and conversion
Unigene018099	alr0300	2e-59	119/283(42.05)	188	Nos	COG0667	Predicted oxidoreductases (related to aryl-alcohol dehydrogenases)	[C]	METABOLISM	Energy production and conversion
Unigene018106	slr1255	9e-07	18/52(34.62)	34.7	Syn	COG1562	Phytoene/squalene synthetase	[I]	METABOLISM	Lipid transport and metabolism
Unigene018111	ssl0020	4e-40	65/94(69.15)	139	Syn	COG0633	Ferredoxin	[C]	METABOLISM	Energy production and conversion
Unigene018116	SPAC17G8.01c	2e-22	136/597(22.78)	76.3	Spo	COG5324	Uncharacterized conserved protein	[S]	POORLY CHARACTERIZED	Function unknown
Unigene018117	YOR310c	7e-07	25/36(69.44)	54.7	Sce	COG1498	Protein implicated in ribosomal biogenesis, Nop56p homolog	[J]	INFORMATION STORAGE AND PROCESSING	Translation, ribosomal structure and biogenesis
Unigene018148	BH0360	1e-13	49/180(27.22)	70.5	Bha	COG3338	Carbonic anhydrase	[P]	METABOLISM	Inorganic ion transport and metabolism
Unigene018150	SPAC17A5.15c	2e-08	73/259(28.19)	52.8	Spo	COG0008	Glutamyl- and glutaminyl-tRNA synthetases	[J]	INFORMATION STORAGE AND PROCESSING	Translation, ribosomal structure and biogenesis
Unigene018153	SPAC890.07c	5e-11	41/129(31.78)	66.6	Spo	COG0500	SAM-dependent methyltransferases	[QR]	--	--
Unigene018154	YER178w	5e-36	120/369(32.52)	140	Sce	COG1071	Pyruvate/2-oxoglutarate dehydrogenase complex, dehydrogenase (E1) component, eukaryotic type, alpha subunit	[C]	METABOLISM	Energy production and conversion
Unigene018155	YPL167c	4e-62	158/469(33.69)	230	Sce	COG0417	DNA polymerase elongation subunit (family B)	[L]	INFORMATION STORAGE AND PROCESSING	Replication, recombination and repair
Unigene018171	YGR132c	2e-68	82/141(58.16)	171	Sce	COG0330	Membrane protease subunits, stomatin/prohibitin homologs	[O]	CELLULAR PROCESSES AND SIGNALING	Posttranslational modification, protein turnover, chaperones
Unigene018196	YJL164c	5e-10	51/154(33.12)	63.2	Sce	COG0515	Serine/threonine protein kinase	[RTKL]	--	--
Unigene018201	SPBC4F6.18c	9e-51	94/166(56.63)	165	Spo	COG1100	GTPase SAR1 and related small G proteins	[R]	POORLY CHARACTERIZED	General function prediction only
Unigene018202	YOR185c	9e-15	68/172(39.53)	76.3	Sce	COG1100	GTPase SAR1 and related small G proteins	[R]	POORLY CHARACTERIZED	General function prediction only
Unigene018210	SPAC630.03	3e-95	166/311(53.38)	295	Spo	COG5277	Actin and related proteins	[Z]	CELLULAR PROCESSES AND SIGNALING	Cytoskeleton
Unigene018214	SPBC25B2.05	2e-40	115/287(40.07)	148	Spo	COG1094	Predicted RNA-binding protein (contains KH domains)	[R]	POORLY CHARACTERIZED	General function prediction only
Unigene018216	alr2445	3e-14	27/72(37.50)	60.8	Nos	COG0576	Molecular chaperone GrpE (heat shock protein)	[O]	CELLULAR PROCESSES AND SIGNALING	Posttranslational modification, protein turnover, chaperones
Unigene018226	SPBC2G2.02_2	1e-06	14/33(42.42)	36.6	Spo	COG5411	Phosphatidylinositol 5-phosphate phosphatase	[T]	CELLULAR PROCESSES AND SIGNALING	Signal transduction mechanisms
Unigene018232	SPAC167.08	2e-10	53/211(25.12)	67.4	Spo	COG2801	Transposase and inactivated derivatives	[L]	INFORMATION STORAGE AND PROCESSING	Replication, recombination and repair
Unigene018234	YNL298w_2	2e-07	28/83(33.73)	45.4	Sce	COG0515	Serine/threonine protein kinase	[RTKL]	--	--
Unigene018237	YOR270c	1e-111	108/234(46.15)	205	Sce	COG1269	Archaeal/vacuolar-type H+-ATPase subunit I	[C]	METABOLISM	Energy production and conversion
Unigene018242	YLR163c	4e-48	112/328(34.15)	149	Sce	COG0612	Predicted Zn-dependent peptidases	[R]	POORLY CHARACTERIZED	General function prediction only
Unigene018247	alr0052	1e-10	36/90(40.00)	58.9	Nos	COG0526	Thiol-disulfide isomerase and thioredoxins	[OC]	--	--
Unigene018250	BH3300	3e-08	57/207(27.54)	39.7	Bha	COG0192	S-adenosylmethionine synthetase	[H]	METABOLISM	Coenzyme transport and metabolism
Unigene018253	SPBC29A3.01	2e-62	103/367(28.07)	98.6	Spo	COG2217	Cation transport ATPase	[P]	METABOLISM	Inorganic ion transport and metabolism
Unigene018255	all1865	1e-35	41/87(47.13)	85.9	Nos	COG1902	NADH:flavin oxidoreductases, Old Yellow Enzyme family	[C]	METABOLISM	Energy production and conversion
Unigene018260	RSc2087	4e-36	79/198(39.90)	130	Rso	COG1611	Predicted Rossmann fold nucleotide-binding protein	[R]	POORLY CHARACTERIZED	General function prediction only
Unigene018268	SPAC29B12.04	1e-100	84/118(71.19)	168	Spo	COG0214	Pyridoxine biosynthesis enzyme	[H]	METABOLISM	Coenzyme transport and metabolism
Unigene018278	PM0930	2e-06	22/34(64.71)	50.1	Pmu	COG0158	Fructose-1,6-bisphosphatase	[G]	METABOLISM	Carbohydrate transport and metabolism
Unigene018283	AGl379	1e-108	159/308(51.62)	322	Atu	COG1052	Lactate dehydrogenase and related dehydrogenases	[CHR]	--	--
Unigene018284	SPBC2D10.14c	5e-25	107/345(31.01)	115	Spo	COG5022	Myosin heavy chain	[Z]	CELLULAR PROCESSES AND SIGNALING	Cytoskeleton
Unigene018288	YKL085w	2e-35	101/292(34.59)	133	Sce	COG0039	Malate/lactate dehydrogenases	[C]	METABOLISM	Energy production and conversion
Unigene018291	CC1425	4e-88	132/297(44.44)	272	Ccr	COG2897	Rhodanese-related sulfurtransferase	[P]	METABOLISM	Inorganic ion transport and metabolism
Unigene018292	lin2720	5e-10	28/94(29.79)	47.8	Lin	COG1230	Co/Zn/Cd efflux system component	[P]	METABOLISM	Inorganic ion transport and metabolism
Unigene018295	YMR058w	1e-25	84/296(28.38)	114	Sce	COG2132	Putative multicopper oxidases	[Q]	METABOLISM	Secondary metabolites biosynthesis, transport and catabolism
Unigene018297	all1547	1e-06	21/36(58.33)	45.1	Nos	COG1122	ABC-type cobalt transport system, ATPase component	[P]	METABOLISM	Inorganic ion transport and metabolism
Unigene018321	aq_283	9e-08	32/110(29.09)	53.5	Aae	COG1259	Uncharacterized conserved protein	[S]	POORLY CHARACTERIZED	Function unknown
Unigene018322	YJR105w	2e-54	52/131(39.69)	92.0	Sce	COG0524	Sugar kinases, ribokinase family	[G]	METABOLISM	Carbohydrate transport and metabolism
Unigene018330	SPAC12G12.14c	7e-42	81/175(46.29)	159	Spo	COG2319	FOG: WD40 repeat	[R]	POORLY CHARACTERIZED	General function prediction only
Unigene018338	SPAC17G8.11c	6e-40	80/210(38.10)	152	Spo	COG3774	Mannosyltransferase OCH1 and related enzymes	[M]	CELLULAR PROCESSES AND SIGNALING	Cell wall/membrane/envelope biogenesis
Unigene018359	SPAC24H6.13	1e-39	60/262(22.90)	99.8	Spo	COG5594	Uncharacterized integral membrane protein	[S]	POORLY CHARACTERIZED	Function unknown
Unigene018363	SPAC890.03	3e-07	29/76(38.16)	44.7	Spo	COG0515	Serine/threonine protein kinase	[RTKL]	--	--
Unigene018364	SPBC211.07c	6e-51	76/123(61.79)	167	Spo	COG5078	Ubiquitin-protein ligase	[O]	CELLULAR PROCESSES AND SIGNALING	Posttranslational modification, protein turnover, chaperones
Unigene018371	STM3749	4e-63	160/453(35.32)	228	Sty	COG1501	Alpha-glucosidases, family 31 of glycosyl hydrolases	[G]	METABOLISM	Carbohydrate transport and metabolism
Unigene018376	SPBC3D6.11c	3e-07	30/80(37.50)	52.8	Spo	COG5574	RING-finger-containing E3 ubiquitin ligase	[O]	CELLULAR PROCESSES AND SIGNALING	Posttranslational modification, protein turnover, chaperones
Unigene018377	CAC3657	2e-07	73/241(30.29)	56.2	Cac	COG1012	NAD-dependent aldehyde dehydrogenases	[C]	METABOLISM	Energy production and conversion
Unigene018382	SPBC29A3.03c	1e-31	74/238(31.09)	84.3	Spo	COG5109	Uncharacterized conserved protein, contains RING Zn-finger	[R]	POORLY CHARACTERIZED	General function prediction only
Unigene018400	YOL100w	2e-06	25/56(44.64)	49.7	Sce	COG0515	Serine/threonine protein kinase	[RTKL]	--	--
Unigene018402	all1205	4e-35	56/162(34.57)	92.8	Nos	COG0596	Predicted hydrolases or acyltransferases (alpha/beta hydrolase superfamily)	[R]	POORLY CHARACTERIZED	General function prediction only
Unigene018406	BS_yloP_1	2e-21	70/214(32.71)	97.4	Bsu	COG0515	Serine/threonine protein kinase	[RTKL]	--	--
Unigene018416	Rv3389c	2e-09	45/111(40.54)	60.1	Mtu	COG2030	Acyl dehydratase	[I]	METABOLISM	Lipid transport and metabolism
Unigene018418	XF0306	6e-90	125/158(79.11)	267	Xfa	COG0377	NADH:ubiquinone oxidoreductase 20 kD subunit and related Fe-S oxidoreductases	[C]	METABOLISM	Energy production and conversion
Unigene018423	mll1352	4e-16	27/79(34.18)	46.6	Mlo	COG1007	NADH:ubiquinone oxidoreductase subunit 2 (chain N)	[C]	METABOLISM	Energy production and conversion
Unigene018428	YCR091w	1e-38	34/74(45.95)	68.9	Sce	COG0515	Serine/threonine protein kinase	[RTKL]	--	--
Unigene018429	sll1807	2e-36	58/113(51.33)	126	Syn	COG0198	Ribosomal protein L24	[J]	INFORMATION STORAGE AND PROCESSING	Translation, ribosomal structure and biogenesis
Unigene018434	YNR043w	1e-38	110/291(37.80)	147	Sce	COG3407	Mevalonate pyrophosphate decarboxylase	[I]	METABOLISM	Lipid transport and metabolism
Unigene018437	YKL104c	2e-26	76/207(36.71)	78.6	Sce	COG0449	Glucosamine 6-phosphate synthetase, contains amidotransferase and phosphosugar isomerase domains	[M]	CELLULAR PROCESSES AND SIGNALING	Cell wall/membrane/envelope biogenesis
Unigene018444	SPAC2F3.15	7e-16	44/138(31.88)	50.8	Spo	COG0515	Serine/threonine protein kinase	[RTKL]	--	--
Unigene018445	BMEI0861	3e-29	62/130(47.69)	108	Bme	COG1028	Dehydrogenases with different specificities (related to short-chain alcohol dehydrogenases)	[IQR]	--	--
Unigene018446	mlr0286	1e-16	83/222(37.39)	85.5	Mlo	COG0480	Translation elongation factors (GTPases)	[J]	INFORMATION STORAGE AND PROCESSING	Translation, ribosomal structure and biogenesis
Unigene018453	XF0826	1e-117	177/334(52.99)	346	Xfa	COG3588	Fructose-1,6-bisphosphate aldolase	[G]	METABOLISM	Carbohydrate transport and metabolism
Unigene018454	mlr0334	3e-37	48/108(44.44)	84.3	Mlo	COG0564	Pseudouridylate synthases, 23S RNA-specific	[J]	INFORMATION STORAGE AND PROCESSING	Translation, ribosomal structure and biogenesis
Unigene018469	MTH859	1e-06	29/94(30.85)	48.1	Mth	COG0071	Molecular chaperone (small heat shock protein)	[O]	CELLULAR PROCESSES AND SIGNALING	Posttranslational modification, protein turnover, chaperones
Unigene018471	YOR270c	8e-10	22/44(50.00)	48.9	Sce	COG1269	Archaeal/vacuolar-type H+-ATPase subunit I	[C]	METABOLISM	Energy production and conversion
Unigene018475	YPO3637	1e-11	86/326(26.38)	68.9	Ype	COG1069	Ribulose kinase	[C]	METABOLISM	Energy production and conversion
Unigene018476	CAC2845	2e-28	56/147(38.10)	90.5	Cac	COG1186	Protein chain release factor B	[J]	INFORMATION STORAGE AND PROCESSING	Translation, ribosomal structure and biogenesis
Unigene018484	YEL060c	9e-28	95/238(39.92)	120	Sce	COG1404	Subtilisin-like serine proteases	[O]	CELLULAR PROCESSES AND SIGNALING	Posttranslational modification, protein turnover, chaperones
Unigene018490	BH1446	4e-27	111/387(28.68)	116	Bha	COG1972	Nucleoside permease	[F]	METABOLISM	Nucleotide transport and metabolism
Unigene018495	CC3494_1	8e-15	29/33(87.88)	78.2	Ccr	COG3637	Opacity protein and related surface antigens	[M]	CELLULAR PROCESSES AND SIGNALING	Cell wall/membrane/envelope biogenesis
Unigene018515	ssl0020	7e-06	32/94(34.04)	45.1	Syn	COG0633	Ferredoxin	[C]	METABOLISM	Energy production and conversion
Unigene018524	SPAC9E9.07c	9e-23	49/136(36.03)	65.5	Spo	COG1100	GTPase SAR1 and related small G proteins	[R]	POORLY CHARACTERIZED	General function prediction only
Unigene018530	alr3402	3e-19	34/71(47.89)	80.1	Nos	COG0105	Nucleoside diphosphate kinase	[F]	METABOLISM	Nucleotide transport and metabolism
Unigene018531	ECU11g1690	4e-06	21/50(42.00)	49.7	Ecu	COG5147	Myb superfamily proteins, including transcription factors and mRNA splicing factors	[KAD]	--	--
Unigene018538	XF0818	6e-41	54/92(58.70)	98.6	Xfa	COG2730	Endoglucanase	[G]	METABOLISM	Carbohydrate transport and metabolism
Unigene018541	SPCC1795.11	3e-22	54/139(38.85)	74.7	Spo	COG0513	Superfamily II DNA and RNA helicases	[LKJ]	--	--
Unigene018544	sll0306	5e-07	36/120(30.00)	53.9	Syn	COG0568	DNA-directed RNA polymerase, sigma subunit (sigma70/sigma32)	[K]	INFORMATION STORAGE AND PROCESSING	Transcription
Unigene018546	SPBC13A2.03	8e-30	82/262(31.30)	124	Spo	COG0575	CDP-diglyceride synthetase	[I]	METABOLISM	Lipid transport and metabolism
Unigene018548	AGl379	1e-100	150/300(50.00)	300	Atu	COG1052	Lactate dehydrogenase and related dehydrogenases	[CHR]	--	--
Unigene018550	YGR277c	5e-12	51/149(34.23)	65.5	Sce	COG1019	Predicted nucleotidyltransferase	[R]	POORLY CHARACTERIZED	General function prediction only
Unigene018568	SPAC343.14c	5e-16	29/63(46.03)	53.1	Spo	COG1184	Translation initiation factor 2B subunit, eIF-2B alpha/beta/delta family	[J]	INFORMATION STORAGE AND PROCESSING	Translation, ribosomal structure and biogenesis
Unigene018571	YNL031c	1e-45	87/137(63.50)	149	Sce	COG2036	Histones H3 and H4	[B]	INFORMATION STORAGE AND PROCESSING	Chromatin structure and dynamics
Unigene018576	SPCP31B10.07	2e-21	68/213(31.92)	53.9	Spo	COG0480	Translation elongation factors (GTPases)	[J]	INFORMATION STORAGE AND PROCESSING	Translation, ribosomal structure and biogenesis
Unigene018578	alr0728	7e-16	46/143(32.17)	77.8	Nos	COG0637	Predicted phosphatase/phosphohexomutase	[R]	POORLY CHARACTERIZED	General function prediction only
Unigene018588	SPCC962.03c	4e-09	68/319(21.32)	61.6	Spo	COG5064	Karyopherin (importin) alpha	[U]	CELLULAR PROCESSES AND SIGNALING	Intracellular trafficking, secretion, and vesicular transport
Unigene018593	slr0574	2e-08	25/76(32.89)	45.1	Syn	COG2124	Cytochrome P450	[Q]	METABOLISM	Secondary metabolites biosynthesis, transport and catabolism
Unigene018610	FN0777	1e-170	215/424(50.71)	437	Fnu	COG0481	Membrane GTPase LepA	[M]	CELLULAR PROCESSES AND SIGNALING	Cell wall/membrane/envelope biogenesis
Unigene018628	PA2769	2e-14	29/94(30.85)	50.8	Pae	COG1051	ADP-ribose pyrophosphatase	[F]	METABOLISM	Nucleotide transport and metabolism
Unigene018640	YGR277c	4e-18	38/117(32.48)	82.4	Sce	COG1019	Predicted nucleotidyltransferase	[R]	POORLY CHARACTERIZED	General function prediction only
Unigene018651	alr0031	7e-13	53/184(28.80)	73.6	Nos	COG0297	Glycogen synthase	[G]	METABOLISM	Carbohydrate transport and metabolism
Unigene018653	YER165w	3e-08	46/152(30.26)	60.1		COG0724	RNA-binding proteins (RRM domain)	[R]	POORLY CHARACTERIZED	General function prediction only
Unigene018654	SPAC22E12.17c	8e-59	68/108(62.96)	147	Spo	COG5347	GTPase-activating protein that regulates ARFs (ADP-ribosylation factors), involved in ARF-mediated vesicular transport	[U]	CELLULAR PROCESSES AND SIGNALING	Intracellular trafficking, secretion, and vesicular transport
Unigene018656	BS_yisZ	1e-50	68/116(58.62)	145	Bsu	COG0529	Adenylylsulfate kinase and related kinases	[P]	METABOLISM	Inorganic ion transport and metabolism
Unigene018657	ECU07g0890	2e-06	16/34(47.06)	39.3	Ecu	COG5190	TFIIF-interacting CTD phosphatases, including NLI-interacting factor	[K]	INFORMATION STORAGE AND PROCESSING	Transcription
Unigene018663	SPCPJ732.01	2e-16	68/318(21.38)	80.1	Spo	COG5391	Phox homology (PX) domain protein	[UR]	--	--
Unigene018673	MTH103	9e-21	60/162(37.04)	87.8	Mth	COG0580	Glycerol uptake facilitator and related permeases (Major Intrinsic Protein Family)	[G]	METABOLISM	Carbohydrate transport and metabolism
Unigene018688	YDL028c	2e-16	37/92(40.22)	64.3	Sce	COG0515	Serine/threonine protein kinase	[RTKL]	--	--
Unigene018693	YDR267c	2e-10	46/149(30.87)	61.6	Sce	COG2319	FOG: WD40 repeat	[R]	POORLY CHARACTERIZED	General function prediction only
Unigene018698	SMc01238	2e-22	61/195(31.28)	93.6	Sme	COG0625	Glutathione S-transferase	[O]	CELLULAR PROCESSES AND SIGNALING	Posttranslational modification, protein turnover, chaperones
Unigene018703	YPL209c	3e-15	63/223(28.25)	80.1	Sce	COG0515	Serine/threonine protein kinase	[RTKL]	--	--
Unigene018704	SPBC902.02c	1e-18	72/222(32.43)	94.0	Spo	COG0470	ATPase involved in DNA replication	[L]	INFORMATION STORAGE AND PROCESSING	Replication, recombination and repair
Unigene018710	BH0283	5e-39	111/315(35.24)	144	Bha	COG0384	Predicted epimerase, PhzC/PhzF homolog	[R]	POORLY CHARACTERIZED	General function prediction only
Unigene018716	YNL030w	1e-11	38/64(59.38)	63.2	Sce	COG2036	Histones H3 and H4	[B]	INFORMATION STORAGE AND PROCESSING	Chromatin structure and dynamics
Unigene018719	SPAC4G9.21c	1e-18	77/288(26.74)	90.1	Spo	COG1657	Squalene cyclase	[I]	METABOLISM	Lipid transport and metabolism
Unigene018728	all5039	2e-06	26/53(49.06)	35.8	Nos	COG0055	F0F1-type ATP synthase, beta subunit	[C]	METABOLISM	Energy production and conversion
Unigene018736	slr0738	5e-71	168/484(34.71)	241	Syn	COG0147	Anthranilate/para-aminobenzoate synthases component I	[EH]	--	--
Unigene018740	PAB0522	6e-56	102/228(44.74)	183	Pab	COG0120	Ribose 5-phosphate isomerase	[G]	METABOLISM	Carbohydrate transport and metabolism
Unigene018743	mll5193	4e-28	41/103(39.81)	64.3	Mlo	COG0702	Predicted nucleoside-diphosphate-sugar epimerases	[MG]	--	--
Unigene018747	ECU06g0730	3e-15	70/199(35.18)	77.8	Ecu	COG0208	Ribonucleotide reductase, beta subunit	[F]	METABOLISM	Nucleotide transport and metabolism
Unigene018749	SPAC22E12.01	7e-06	31/108(28.70)	49.3	Spo	COG0697	Permeases of the drug/metabolite transporter (DMT) superfamily	[GER]	--	--
Unigene018754	slr1055	4e-12	92/293(31.40)	70.5	Syn	COG1429	Cobalamin biosynthesis protein CobN and related Mg-chelatases	[H]	METABOLISM	Coenzyme transport and metabolism
Unigene018759	YKL104c	3e-25	122/364(33.52)	105	Sce	COG0449	Glucosamine 6-phosphate synthetase, contains amidotransferase and phosphosugar isomerase domains	[M]	CELLULAR PROCESSES AND SIGNALING	Cell wall/membrane/envelope biogenesis
Unigene018763	SPBC28F2.12	1e-123	168/468(35.90)	232	Spo	COG0086	DNA-directed RNA polymerase, beta' subunit/160 kD subunit	[K]	INFORMATION STORAGE AND PROCESSING	Transcription
Unigene018770	YJR148w	3e-72	138/297(46.46)	233	Sce	COG0115	Branched-chain amino acid aminotransferase/4-amino-4-deoxychorismate lyase	[EH]	--	--
Unigene018773	SPBC713.05	9e-23	53/162(32.72)	89.7	Spo	COG2319	FOG: WD40 repeat	[R]	POORLY CHARACTERIZED	General function prediction only
Unigene018775	MTH535	2e-14	25/44(56.82)	54.7	Mth	COG0225	Peptide methionine sulfoxide reductase	[O]	CELLULAR PROCESSES AND SIGNALING	Posttranslational modification, protein turnover, chaperones
Unigene018786	ECU02g1400	6e-24	104/372(27.96)	107	Ecu	COG2319	FOG: WD40 repeat	[R]	POORLY CHARACTERIZED	General function prediction only
Unigene018792	mlr5350	1e-26	63/170(37.06)	115	Mlo	COG0154	Asp-tRNAAsn/Glu-tRNAGln amidotransferase A subunit and related amidases	[J]	INFORMATION STORAGE AND PROCESSING	Translation, ribosomal structure and biogenesis
Unigene018794	SPAC57A10.02	5e-11	21/43(48.84)	48.9	Spo	COG0515	Serine/threonine protein kinase	[RTKL]	--	--
Unigene018803	SPBC428.14	2e-22	49/137(35.77)	79.7	Spo	COG0204	1-acyl-sn-glycerol-3-phosphate acyltransferase	[I]	METABOLISM	Lipid transport and metabolism
Unigene018821	TP0835	2e-12	68/230(29.57)	72.4	Tpa	COG0666	FOG: Ankyrin repeat	[R]	POORLY CHARACTERIZED	General function prediction only
Unigene018824	SPBC4F6.18c	5e-07	40/114(35.09)	41.2	Spo	COG1100	GTPase SAR1 and related small G proteins	[R]	POORLY CHARACTERIZED	General function prediction only
Unigene018826	BH2237	8e-26	67/173(38.73)	108	Bha	COG1012	NAD-dependent aldehyde dehydrogenases	[C]	METABOLISM	Energy production and conversion
Unigene018828	SPAC18G6.03	8e-71	78/121(64.46)	162	Spo	COG1100	GTPase SAR1 and related small G proteins	[R]	POORLY CHARACTERIZED	General function prediction only
Unigene018829	slr0056	3e-87	130/260(50.00)	229	Syn	COG0382	4-hydroxybenzoate polyprenyltransferase and related prenyltransferases	[H]	METABOLISM	Coenzyme transport and metabolism
Unigene018838	SPAC24H6.12c	1e-16	74/257(28.79)	84.3	Spo	COG0476	Dinucleotide-utilizing enzymes involved in molybdopterin and thiamine biosynthesis family 2	[H]	METABOLISM	Coenzyme transport and metabolism
Unigene018842	YPR160w	0.0	148/346(42.77)	269	Sce	COG0058	Glucan phosphorylase	[G]	METABOLISM	Carbohydrate transport and metabolism
Unigene018847	slr1736	9e-07	33/109(30.28)	51.2	Syn	COG0382	4-hydroxybenzoate polyprenyltransferase and related prenyltransferases	[H]	METABOLISM	Coenzyme transport and metabolism
Unigene018849	YDR477w_1	5e-08	69/234(29.49)	57.4	Sce	COG0515	Serine/threonine protein kinase	[RTKL]	--	--
Unigene018851	SPBC839.13c	2e-40	75/158(47.47)	129	Spo	COG0102	Ribosomal protein L13	[J]	INFORMATION STORAGE AND PROCESSING	Translation, ribosomal structure and biogenesis
Unigene018855	SPBC14F5.05c	4e-27	61/156(39.10)	75.5	Spo	COG0192	S-adenosylmethionine synthetase	[H]	METABOLISM	Coenzyme transport and metabolism
Unigene018860	BMEI0793	1e-10	44/127(34.65)	63.2	Bme	COG0693	Putative intracellular protease/amidase	[R]	POORLY CHARACTERIZED	General function prediction only
Unigene018863	ECU11g1690	1e-16	38/94(40.43)	78.2	Ecu	COG5147	Myb superfamily proteins, including transcription factors and mRNA splicing factors	[KAD]	--	--
Unigene018867	all3826	1e-06	30/71(42.25)	52.0	Nos	COG3409	Putative peptidoglycan-binding domain-containing protein	[M]	CELLULAR PROCESSES AND SIGNALING	Cell wall/membrane/envelope biogenesis
[truncated: 7,756 more rows]
