# Supplementary material for: Transcriptome sequencing and screening of genes related to the MADS-box gene family in Clematis courtoisii
Source: PLoS One. 2024 Feb 5;19(2):e0294426. doi: 10.1371/journal.pone.0294426 (PMC10843124; doi:10.1371/journal.pone.0294426)
Supplement: S1 Data — (ZIP) [file pone.0294426.s001.zip › Basic_data/Unigene_Anno/Unigenes.fasta.GO.anno.txt]

#Gene	GO_Anno
Unigene000003	7	Cellular Component: mitochondrion (GO:0005739);	Cellular Component: cytosol (GO:0005829);	Molecular Function: S-adenosylmethionine-dependent methyltransferase activity (GO:0008757);	Biological Process: toxin catabolic process (GO:0009407);	Biological Process: response to cyclopentenone (GO:0010583);	Biological Process: methylation (GO:0032259);	Biological Process: response to cadmium ion (GO:0046686);	
Unigene000004	8	Molecular Function: GTPase activity (GO:0003924);	Molecular Function: structural constituent of cytoskeleton (GO:0005200);	Molecular Function: GTP binding (GO:0005525);	Cellular Component: cytoplasm (GO:0005737);	Cellular Component: microtubule (GO:0005874);	Biological Process: microtubule-based process (GO:0007017);	Biological Process: metabolic process (GO:0008152);	Biological Process: protein polymerization (GO:0051258);	
Unigene000005	4	Biological Process: drug transmembrane transport (GO:0006855);	Molecular Function: drug transmembrane transporter activity (GO:0015238);	Molecular Function: antiporter activity (GO:0015297);	Cellular Component: integral component of membrane (GO:0016021);	
Unigene000009	10	Biological Process: maltose metabolic process (GO:0000023);	Molecular Function: phosphoprotein phosphatase activity (GO:0004721);	Cellular Component: chloroplast (GO:0009507);	Biological Process: response to blue light (GO:0009637);	Biological Process: regulation of proton transport (GO:0010155);	Biological Process: dephosphorylation (GO:0016311);	Biological Process: starch biosynthetic process (GO:0019252);	Biological Process: positive regulation of catalytic activity (GO:0043085);	Biological Process: protein autophosphorylation (GO:0046777);	Molecular Function: metal ion binding (GO:0046872);	
Unigene000010	4	Molecular Function: nucleic acid binding (GO:0003676);	Cellular Component: nucleus (GO:0005634);	Biological Process: metabolic process (GO:0008152);	Molecular Function: transferase activity (GO:0016740);	
Unigene000011	1	Molecular Function: catalytic activity (GO:0003824);	
Unigene000014	2	Molecular Function: 1-deoxy-D-xylulose-5-phosphate synthase activity (GO:0008661);	Biological Process: terpenoid biosynthetic process (GO:0016114);	
Unigene000016	3	Molecular Function: DNA binding (GO:0003677);	Molecular Function: histone acetyltransferase activity (GO:0004402);	Biological Process: histone acetylation (GO:0016573);	
Unigene000021	20	Molecular Function: hydroxymethylbilane synthase activity (GO:0004418);	Biological Process: pentose-phosphate shunt (GO:0006098);	Biological Process: rRNA processing (GO:0006364);	Biological Process: ubiquinone biosynthetic process (GO:0006744);	Biological Process: protoporphyrinogen IX biosynthetic process (GO:0006782);	Biological Process: aromatic amino acid family biosynthetic process (GO:0009073);	Biological Process: response to cold (GO:0009409);	Cellular Component: chloroplast stroma (GO:0009570);	Biological Process: salicylic acid biosynthetic process (GO:0009697);	Biological Process: defense response, incompatible interaction (GO:0009814);	Cellular Component: chloroplast envelope (GO:0009941);	Biological Process: leaf morphogenesis (GO:0009965);	Biological Process: chlorophyll biosynthetic process (GO:0015995);	Biological Process: peptidyl-pyrromethane cofactor linkage (GO:0018160);	Biological Process: isopentenyl diphosphate biosynthetic process, methylerythritol 4-phosphate pathway (GO:0019288);	Biological Process: cysteine biosynthetic process (GO:0019344);	Biological Process: photosynthesis, light reaction (GO:0019684);	Biological Process: cell differentiation (GO:0030154);	Biological Process: positive regulation of transcription, DNA-templated (GO:0045893);	Cellular Component: apoplast (GO:0048046);	
Unigene000022	10	Molecular Function: structural constituent of ribosome (GO:0003735);	Cellular Component: ribosome (GO:0005840);	Biological Process: DNA-templated transcription, elongation (GO:0006354);	Biological Process: translation (GO:0006412);	Cellular Component: chloroplast stroma (GO:0009570);	Biological Process: photosynthetic electron transport in photosystem I (GO:0009773);	Cellular Component: chloroplast envelope (GO:0009941);	Biological Process: isopentenyl diphosphate biosynthetic process, methylerythritol 4-phosphate pathway (GO:0019288);	Molecular Function: rRNA binding (GO:0019843);	Biological Process: regulation of protein dephosphorylation (GO:0035304);	
Unigene000024	3	Molecular Function: protein binding (GO:0005515);	Cellular Component: microtubule cytoskeleton (GO:0015630);	Cellular Component: cytoskeletal part (GO:0044430);	
Unigene000031	1	Cellular Component: cytoplasmic vesicle (GO:0016023);	
Unigene000036	5	Molecular Function: monooxygenase activity (GO:0004497);	Molecular Function: iron ion binding (GO:0005506);	Molecular Function: oxidoreductase activity, acting on paired donors, with incorporation or reduction of molecular oxygen (GO:0016705);	Molecular Function: heme binding (GO:0020037);	Biological Process: oxidation-reduction process (GO:0055114);	
Unigene000038	2	Molecular Function: transferase activity (GO:0016740);	Cellular Component: cell part (GO:0044464);	
Unigene000039	3	Molecular Function: structural constituent of ribosome (GO:0003735);	Cellular Component: ribosome (GO:0005840);	Biological Process: translation (GO:0006412);	
Unigene000043	10	Molecular Function: magnesium ion binding (GO:0000287);	Molecular Function: 3-isopropylmalate dehydrogenase activity (GO:0003862);	Biological Process: leucine biosynthetic process (GO:0009098);	Cellular Component: chloroplast stroma (GO:0009570);	Cellular Component: thylakoid (GO:0009579);	Biological Process: response to salt stress (GO:0009651);	Cellular Component: chloroplast envelope (GO:0009941);	Biological Process: glucosinolate biosynthetic process (GO:0019761);	Molecular Function: NAD binding (GO:0051287);	Biological Process: oxidation-reduction process (GO:0055114);	
Unigene000046	1	Biological Process: metabolic process (GO:0008152);	
Unigene000049	4	Biological Process: embryo sac development (GO:0009553);	Biological Process: pollen development (GO:0009555);	Biological Process: pollen tube guidance (GO:0010183);	Biological Process: stamen development (GO:0048443);	
Unigene000053	4	Molecular Function: protein serine/threonine phosphatase activity (GO:0004722);	Biological Process: dephosphorylation (GO:0016311);	Molecular Function: metal ion binding (GO:0046872);	Biological Process: protein maturation (GO:0051604);	
Unigene000054	2	Molecular Function: binding (GO:0005488);	Cellular Component: plastid (GO:0009536);	
Unigene000055	5	Cellular Component: nucleus (GO:0005634);	Biological Process: metabolic process (GO:0008152);	Molecular Function: nucleoside-triphosphatase activity (GO:0017111);	Molecular Function: organic cyclic compound binding (GO:0097159);	Molecular Function: heterocyclic compound binding (GO:1901363);	
Unigene000056	13	Biological Process: mitochondrial fission (GO:0000266);	Molecular Function: GTPase activity (GO:0003924);	Molecular Function: GTP binding (GO:0005525);	Cellular Component: microtubule (GO:0005874);	Cellular Component: plasma membrane (GO:0005886);	Cellular Component: cell cortex (GO:0005938);	Biological Process: cell cycle (GO:0007049);	Cellular Component: cell plate (GO:0009504);	Cellular Component: plasmodesma (GO:0009506);	Cellular Component: phragmoplast (GO:0009524);	Biological Process: pollen maturation (GO:0010152);	Biological Process: D-xylose metabolic process (GO:0042732);	Biological Process: cell division (GO:0051301);	
Unigene000057	1	Molecular Function: transferase activity (GO:0016740);	
Unigene000058	2	Molecular Function: RNA binding (GO:0003723);	Cellular Component: chloroplast (GO:0009507);	
Unigene000060	1	Molecular Function: catalytic activity (GO:0003824);	
Unigene000066	9	Cellular Component: endosome (GO:0005768);	Cellular Component: trans-Golgi network (GO:0005802);	Biological Process: carbohydrate metabolic process (GO:0005975);	Cellular Component: integral component of membrane (GO:0016021);	Cellular Component: Golgi cisterna membrane (GO:0032580);	Biological Process: cellular metabolic process (GO:0044237);	Molecular Function: UDP-glucuronate 4-epimerase activity (GO:0050378);	Molecular Function: UDP-glucuronate 5'-epimerase activity (GO:0050379);	Molecular Function: coenzyme binding (GO:0050662);	
Unigene000070	2	Biological Process: tetrahydrobiopterin biosynthetic process (GO:0006729);	Molecular Function: 4-alpha-hydroxytetrahydrobiopterin dehydratase activity (GO:0008124);	
Unigene000074	2	Cellular Component: membrane (GO:0016020);	Biological Process: transport (GO:0044765);	
Unigene000075	1	Molecular Function: catalytic activity (GO:0003824);	
Unigene000077	1	Molecular Function: kinase activity (GO:0016301);	
Unigene000080	1	Molecular Function: transferase activity (GO:0016740);	
Unigene000081	4	Cellular Component: ribosome (GO:0005840);	Biological Process: gene expression (GO:0010467);	Biological Process: cellular macromolecule biosynthetic process (GO:0034645);	Biological Process: primary metabolic process (GO:0044238);	
Unigene000082	8	Cellular Component: plant-type vacuole (GO:0000325);	Molecular Function: ATP binding (GO:0005524);	Cellular Component: vacuolar membrane (GO:0005774);	Biological Process: metabolic process (GO:0008152);	Biological Process: response to aluminum ion (GO:0010044);	Cellular Component: integral component of membrane (GO:0016021);	Molecular Function: ATPase activity, coupled to transmembrane movement of substances (GO:0042626);	Biological Process: transmembrane transport (GO:0055085);	
Unigene000083	2	Biological Process: cellular process (GO:0009987);	Biological Process: developmental process (GO:0032502);	
Unigene000085	2	Biological Process: transport (GO:0006810);	Biological Process: cellular process (GO:0044763);	
Unigene000086	5	Molecular Function: RNA binding (GO:0003723);	Molecular Function: protein binding (GO:0005515);	Cellular Component: nucleus (GO:0005634);	Cellular Component: cytosol (GO:0005829);	Biological Process: cellular protein metabolic process (GO:0044267);	
Unigene000087	6	Molecular Function: binding (GO:0005488);	Cellular Component: intracellular (GO:0005622);	Biological Process: nucleobase-containing compound metabolic process (GO:0006139);	Biological Process: response to osmotic stress (GO:0006970);	Biological Process: response to light stimulus (GO:0009416);	Biological Process: biological_process (GO:0044699);	
Unigene000088	4	Cellular Component: endoplasmic reticulum (GO:0005783);	Biological Process: metabolic process (GO:0008152);	Cellular Component: integral component of membrane (GO:0016021);	Molecular Function: sphingosine N-acyltransferase activity (GO:0050291);	
Unigene000091	6	Molecular Function: structural constituent of cell wall (GO:0005199);	Biological Process: response to cytokinin (GO:0009735);	Biological Process: proteasome-mediated ubiquitin-dependent protein catabolic process (GO:0043161);	Biological Process: proteasome assembly (GO:0043248);	Biological Process: root hair elongation (GO:0048767);	Biological Process: response to misfolded protein (GO:0051788);	
Unigene000093	10	Molecular Function: adenylate kinase activity (GO:0004017);	Molecular Function: ATP binding (GO:0005524);	Cellular Component: nucleus (GO:0005634);	Cellular Component: mitochondrion (GO:0005739);	Biological Process: DNA-templated transcription, elongation (GO:0006354);	Biological Process: cellular amino acid biosynthetic process (GO:0008652);	Cellular Component: chloroplast stroma (GO:0009570);	Biological Process: nucleotide phosphorylation (GO:0046939);	Biological Process: root development (GO:0048364);	Biological Process: shoot system development (GO:0048367);	
Unigene000099	3	Biological Process: protein targeting to mitochondrion (GO:0006626);	Cellular Component: viral nucleocapsid (GO:0019013);	Cellular Component: intracellular ribonucleoprotein complex (GO:0030529);	
Unigene000102	2	Molecular Function: oxidoreductase activity, acting on paired donors, with incorporation or reduction of molecular oxygen, 2-oxoglutarate as one donor, and incorporation of one atom each of oxygen into both donors (GO:0016706);	Biological Process: oxidation-reduction process (GO:0055114);	
Unigene000105	1	Molecular Function: binding (GO:0005488);	
Unigene000106	11	Molecular Function: GTPase activity (GO:0003924);	Molecular Function: protein serine/threonine phosphatase activity (GO:0004722);	Molecular Function: sphingomyelin phosphodiesterase activity (GO:0004767);	Molecular Function: GTP binding (GO:0005525);	Cellular Component: intracellular (GO:0005622);	Biological Process: protein dephosphorylation (GO:0006470);	Biological Process: intracellular protein transport (GO:0006886);	Biological Process: nucleocytoplasmic transport (GO:0006913);	Biological Process: small GTPase mediated signal transduction (GO:0007264);	Cellular Component: membrane (GO:0016020);	Molecular Function: metal ion binding (GO:0046872);	
Unigene000111	8	Biological Process: protein polyubiquitination (GO:0000209);	Molecular Function: ATP binding (GO:0005524);	Cellular Component: endoplasmic reticulum (GO:0005783);	Cellular Component: integral component of membrane (GO:0016021);	Molecular Function: acid-amino acid ligase activity (GO:0016881);	Biological Process: ubiquitin-dependent ERAD pathway (GO:0030433);	Molecular Function: ubiquitin protein ligase binding (GO:0031625);	Molecular Function: ubiquitin protein ligase activity (GO:0061630);	
Unigene000115	1	Molecular Function: hydrolase activity (GO:0016787);	
Unigene000116	5	Cellular Component: extracellular region (GO:0005576);	Biological Process: carbohydrate metabolic process (GO:0005975);	Biological Process: cellular process (GO:0009987);	Molecular Function: transferase activity (GO:0016740);	Molecular Function: hydrolase activity, acting on glycosyl bonds (GO:0016798);	
Unigene000121	2	Molecular Function: ATP-dependent peptidase activity (GO:0004176);	Biological Process: proteolysis (GO:0006508);	
Unigene000122	2	Biological Process: metabolic process (GO:0008152);	Molecular Function: transferase activity, transferring phosphorus-containing groups (GO:0016772);	
Unigene000124	1	Molecular Function: protein dimerization activity (GO:0046983);	
Unigene000125	1	Molecular Function: metal ion binding (GO:0046872);	
Unigene000128	1	Cellular Component: membrane (GO:0016020);	
Unigene000131	24	Molecular Function: triose-phosphate isomerase activity (GO:0004807);	Cellular Component: mitochondrion (GO:0005739);	Cellular Component: cytosol (GO:0005829);	Biological Process: glycolytic process (GO:0006096);	Biological Process: glycine catabolic process (GO:0006546);	Biological Process: tryptophan catabolic process (GO:0006569);	Biological Process: triglyceride mobilization (GO:0006642);	Biological Process: calcium ion transport (GO:0006816);	Biological Process: Golgi organization (GO:0007030);	Cellular Component: chloroplast stroma (GO:0009570);	Cellular Component: thylakoid (GO:0009579);	Biological Process: response to salt stress (GO:0009651);	Biological Process: chloroplast organization (GO:0009658);	Biological Process: indoleacetic acid biosynthetic process (GO:0009684);	Cellular Component: chloroplast envelope (GO:0009941);	Biological Process: reductive pentose-phosphate cycle (GO:0019253);	Biological Process: isopentenyl diphosphate biosynthetic process, methylerythritol 4-phosphate pathway (GO:0019288);	Biological Process: cysteine biosynthetic process (GO:0019344);	Biological Process: glycerol catabolic process (GO:0019563);	Biological Process: multicellular organism reproduction (GO:0032504);	Biological Process: regulation of protein localization (GO:0032880);	Biological Process: glyceraldehyde-3-phosphate biosynthetic process (GO:0046166);	Cellular Component: apoplast (GO:0048046);	Biological Process: primary root development (GO:0080022);	
Unigene000132	4	Molecular Function: protein serine/threonine phosphatase activity (GO:0004722);	Biological Process: dephosphorylation (GO:0016311);	Molecular Function: metal ion binding (GO:0046872);	Biological Process: protein maturation (GO:0051604);	
Unigene000133	6	Molecular Function: nucleic acid binding (GO:0003676);	Cellular Component: mitochondrion (GO:0005739);	Cellular Component: macromolecular complex (GO:0032991);	Cellular Component: intracellular non-membrane-bounded organelle (GO:0043232);	Biological Process: cellular protein metabolic process (GO:0044267);	Cellular Component: intracellular organelle part (GO:0044446);	
Unigene000136	3	Molecular Function: metal ion binding (GO:0046872);	Molecular Function: organic cyclic compound binding (GO:0097159);	Molecular Function: heterocyclic compound binding (GO:1901363);	
Unigene000137	6	Biological Process: proteolysis (GO:0006508);	Biological Process: cellular process (GO:0009987);	Cellular Component: cell part (GO:0044464);	Biological Process: transport (GO:0044765);	Biological Process: biological regulation (GO:0065007);	Molecular Function: peptidase activity, acting on L-amino acid peptides (GO:0070011);	
Unigene000138	5	Biological Process: negative regulation of transcription from RNA polymerase II promoter (GO:0000122);	Molecular Function: RNA polymerase II transcription corepressor activity (GO:0001106);	Biological Process: protein folding (GO:0006457);	Cellular Component: prefoldin complex (GO:0016272);	Molecular Function: unfolded protein binding (GO:0051082);	
Unigene000140	6	Molecular Function: thymidylate kinase activity (GO:0004798);	Molecular Function: ATP binding (GO:0005524);	Cellular Component: cytoplasm (GO:0005737);	Biological Process: dTDP biosynthetic process (GO:0006233);	Molecular Function: hydrolase activity (GO:0016787);	Biological Process: nucleotide phosphorylation (GO:0046939);	
Unigene000147	2	Biological Process: metabolic process (GO:0008152);	Molecular Function: transferase activity, transferring phosphorus-containing groups (GO:0016772);	
Unigene000150	1	Molecular Function: transferase activity (GO:0016740);	
Unigene000154	1	Molecular Function: binding (GO:0005488);	
Unigene000158	2	Biological Process: metabolic process (GO:0008152);	Molecular Function: hydrolase activity (GO:0016787);	
Unigene000164	3	Biological Process: pyrimidine nucleotide biosynthetic process (GO:0006221);	Cellular Component: plastid (GO:0009536);	Molecular Function: transferase activity (GO:0016740);	
Unigene000166	5	Molecular Function: transferase activity, transferring phosphorus-containing groups (GO:0016772);	Biological Process: cellular metabolic process (GO:0044237);	Biological Process: cellular process (GO:0044763);	Biological Process: regulation of cellular process (GO:0050794);	Biological Process: response to stimulus (GO:0050896);	
Unigene000169	2	Molecular Function: kinase activity (GO:0016301);	Biological Process: phosphorylation (GO:0016310);	
Unigene000173	12	Molecular Function: nucleotide binding (GO:0000166);	Biological Process: sulfur compound metabolic process (GO:0006790);	Molecular Function: transferase activity (GO:0016740);	Biological Process: aromatic compound biosynthetic process (GO:0019438);	Molecular Function: ion binding (GO:0043167);	Biological Process: primary metabolic process (GO:0044238);	Biological Process: small molecule metabolic process (GO:0044281);	Cellular Component: intracellular part (GO:0044424);	Biological Process: obsolete single-organism biosynthetic process (GO:0044711);	Biological Process: cellular process (GO:0044763);	Biological Process: organic cyclic compound biosynthetic process (GO:1901362);	Biological Process: organonitrogen compound metabolic process (GO:1901564);	
Unigene000174	17	Molecular Function: protein binding (GO:0005515);	Biological Process: rRNA processing (GO:0006364);	Biological Process: proteolysis (GO:0006508);	Molecular Function: peptidase activity (GO:0008233);	Cellular Component: plastid envelope (GO:0009526);	Cellular Component: chloroplast thylakoid membrane (GO:0009535);	Biological Process: chloroplast relocation (GO:0009902);	Biological Process: thylakoid membrane organization (GO:0010027);	Biological Process: photosystem II assembly (GO:0010207);	Biological Process: production of ta-siRNAs involved in RNA interference (GO:0010267);	Biological Process: glucosinolate biosynthetic process (GO:0019761);	Biological Process: production of miRNAs involved in gene silencing by miRNA (GO:0035196);	Biological Process: regulation of protein dephosphorylation (GO:0035304);	Biological Process: transcription from plastid promoter (GO:0042793);	Biological Process: positive regulation of transcription, DNA-templated (GO:0045893);	Biological Process: protein maturation (GO:0051604);	Biological Process: defense response to virus (GO:0051607);	
Unigene000177	1	Biological Process: response to stimulus (GO:0050896);	
Unigene000179	1	Molecular Function: binding (GO:0005488);	
Unigene000180	8	Biological Process: response to osmotic stress (GO:0006970);	Cellular Component: membrane (GO:0016020);	Biological Process: carboxylic acid metabolic process (GO:0019752);	Cellular Component: cytoplasmic part (GO:0044444);	Biological Process: obsolete single-organism biosynthetic process (GO:0044711);	Biological Process: carbohydrate metabolic process (GO:0044723);	Biological Process: organonitrogen compound metabolic process (GO:1901564);	Biological Process: organic substance biosynthetic process (GO:1901576);	
Unigene000183	9	Molecular Function: chorismate mutase activity (GO:0004106);	Molecular Function: prephenate dehydratase activity (GO:0004664);	Biological Process: L-phenylalanine biosynthetic process (GO:0009094);	Cellular Component: chloroplast stroma (GO:0009570);	Biological Process: vernalization response (GO:0010048);	Molecular Function: amino acid binding (GO:0016597);	Biological Process: anthocyanin accumulation in tissues in response to UV light (GO:0043481);	Molecular Function: arogenate dehydratase activity (GO:0047769);	Biological Process: carpel development (GO:0048440);	
Unigene000189	20	Molecular Function: cyclin-dependent protein serine/threonine kinase activity (GO:0004693);	Molecular Function: ATP binding (GO:0005524);	Cellular Component: nucleus (GO:0005634);	Cellular Component: cytosol (GO:0005829);	Cellular Component: plasma membrane (GO:0005886);	Biological Process: cellular response to nitrogen starvation (GO:0006995);	Biological Process: mitotic cell cycle (GO:0007067);	Biological Process: positive regulation of cell proliferation (GO:0008284);	Molecular Function: RNA polymerase II carboxy-terminal domain kinase activity (GO:0008353);	Biological Process: asymmetric cell division (GO:0008356);	Biological Process: pollen development (GO:0009555);	Cellular Component: preprophase band (GO:0009574);	Biological Process: embryo development ending in seed dormancy (GO:0009793);	Biological Process: regulation of signal transduction (GO:0009966);	Cellular Component: cortical microtubule, transverse to long axis (GO:0010005);	Biological Process: vernalization response (GO:0010048);	Biological Process: stomatal lineage progression (GO:0010440);	Biological Process: regulation of meiotic nuclear division (GO:0040020);	Biological Process: DNA endoreduplication (GO:0042023);	Biological Process: negative regulation of cyclin-dependent protein serine/threonine kinase activity (GO:0045736);	
Unigene000192	14	Molecular Function: nucleotide binding (GO:0000166);	Biological Process: telomere maintenance (GO:0000723);	Biological Process: DNA recombination (GO:0006310);	Biological Process: transcription, DNA-templated (GO:0006351);	Biological Process: cellular response to DNA damage stimulus (GO:0006974);	Biological Process: chromosome segregation (GO:0007059);	Biological Process: meiosis I (GO:0007127);	Molecular Function: hydrolase activity (GO:0016787);	Biological Process: regulation of nucleobase-containing compound metabolic process (GO:0019219);	Biological Process: regulation of chromosome organization (GO:0033044);	Molecular Function: ion binding (GO:0043167);	Biological Process: xylan metabolic process (GO:0045491);	Biological Process: regulation of macromolecule metabolic process (GO:0060255);	Biological Process: nucleic acid phosphodiester bond hydrolysis (GO:0090305);	
Unigene000197	2	Cellular Component: thylakoid (GO:0009579);	Cellular Component: membrane (GO:0016020);	
Unigene000198	9	Cellular Component: plasma membrane (GO:0005886);	Biological Process: sucrose metabolic process (GO:0005985);	Biological Process: pollen wall assembly (GO:0010208);	Molecular Function: transferase activity, transferring glycosyl groups (GO:0016757);	Biological Process: cellular biosynthetic process (GO:0044249);	Cellular Component: intracellular part (GO:0044424);	Biological Process: obsolete single-organism biosynthetic process (GO:0044711);	Biological Process: nectar secretion (GO:0071836);	Biological Process: organic substance biosynthetic process (GO:1901576);	
Unigene000199	2	Biological Process: cellular process (GO:0009987);	Molecular Function: transferase activity, transferring phosphorus-containing groups (GO:0016772);	
Unigene000204	1	Molecular Function: transferase activity, transferring phosphorus-containing groups (GO:0016772);	
Unigene000211	2	Molecular Function: diacylglycerol O-acyltransferase activity (GO:0004144);	Biological Process: glycerolipid biosynthetic process (GO:0045017);	
Unigene000212	3	Molecular Function: N-acetylglucosaminyldiphosphodolichol N-acetylglucosaminyltransferase activity (GO:0004577);	Molecular Function: carbohydrate binding (GO:0030246);	Biological Process: lipid glycosylation (GO:0030259);	
Unigene000214	8	Molecular Function: dihydrofolate reductase activity (GO:0004146);	Biological Process: response to wounding (GO:0009611);	Biological Process: response to fungus (GO:0009620);	Biological Process: ethylene biosynthetic process (GO:0009693);	Biological Process: jasmonic acid biosynthetic process (GO:0009695);	Biological Process: response to jasmonic acid (GO:0009753);	Biological Process: proline transport (GO:0015824);	Biological Process: oxidation-reduction process (GO:0055114);	
Unigene000216	7	Biological Process: DNA replication (GO:0006260);	Molecular Function: nucleoside-triphosphatase activity (GO:0017111);	Biological Process: cellular process (GO:0044763);	Biological Process: regulation of biological process (GO:0050789);	Biological Process: chromosome organization (GO:0051276);	Molecular Function: organic cyclic compound binding (GO:0097159);	Molecular Function: heterocyclic compound binding (GO:1901363);	
Unigene000217	2	Biological Process: transport (GO:0006810);	Cellular Component: plastid (GO:0009536);	
Unigene000220	4	Molecular Function: nucleic acid binding (GO:0003676);	Molecular Function: helicase activity (GO:0004386);	Biological Process: cellular process (GO:0009987);	Cellular Component: intracellular part (GO:0044424);	
Unigene000221	1	Molecular Function: transferase activity (GO:0016740);	
Unigene000222	3	Biological Process: metabolic process (GO:0008152);	Molecular Function: transferase activity, transferring acyl groups (GO:0016746);	Cellular Component: cytoplasmic part (GO:0044444);	
Unigene000223	10	Molecular Function: hydrolase activity, hydrolyzing O-glycosyl compounds (GO:0004553);	Cellular Component: plasma membrane (GO:0005886);	Biological Process: defense response (GO:0006952);	Biological Process: signal transduction (GO:0007165);	Biological Process: metabolic process (GO:0008152);	Cellular Component: anchored component of membrane (GO:0031225);	Cellular Component: intracellular part (GO:0044424);	Biological Process: cellular response to acid chemical (GO:0071229);	Biological Process: cellular response to organic substance (GO:0071310);	Biological Process: cellular response to oxygen-containing compound (GO:1901701);	
Unigene000225	1	Cellular Component: intracellular part (GO:0044424);	
Unigene000226	1	Cellular Component: mitochondrion (GO:0005739);	
Unigene000230	3	Molecular Function: glutathione peroxidase activity (GO:0004602);	Biological Process: response to oxidative stress (GO:0006979);	Biological Process: oxidation-reduction process (GO:0055114);	
Unigene000238	2	Biological Process: metabolic process (GO:0008152);	Molecular Function: oxidoreductase activity (GO:0016491);	
Unigene000239	5	Biological Process: RNA metabolic process (GO:0016070);	Biological Process: ribosome biogenesis (GO:0042254);	Biological Process: macromolecule modification (GO:0043412);	Cellular Component: intracellular part (GO:0044424);	Biological Process: biological_process (GO:0044699);	
Unigene000240	2	Molecular Function: arylformamidase activity (GO:0004061);	Biological Process: tryptophan catabolic process to kynurenine (GO:0019441);	
Unigene000242	3	Biological Process: cellular process (GO:0009987);	Biological Process: biological_process (GO:0044699);	Biological Process: response to stimulus (GO:0050896);	
Unigene000244	6	Cellular Component: cytoplasm (GO:0005737);	Biological Process: response to stress (GO:0006950);	Biological Process: cellular process (GO:0009987);	Cellular Component: intracellular organelle (GO:0043229);	Biological Process: biological_process (GO:0044699);	Biological Process: organic substance metabolic process (GO:0071704);	
Unigene000245	12	Molecular Function: nucleotide binding (GO:0000166);	Molecular Function: RNA binding (GO:0003723);	Cellular Component: ribosome (GO:0005840);	Cellular Component: chloroplast stroma (GO:0009570);	Cellular Component: thylakoid (GO:0009579);	Biological Process: embryo development ending in seed dormancy (GO:0009793);	Biological Process: thylakoid membrane organization (GO:0010027);	Biological Process: vegetative to reproductive phase transition of meristem (GO:0010228);	Biological Process: iron-sulfur cluster assembly (GO:0016226);	Cellular Component: viral nucleocapsid (GO:0019013);	Biological Process: isopentenyl diphosphate biosynthetic process, methylerythritol 4-phosphate pathway (GO:0019288);	Biological Process: plant ovule development (GO:0048481);	
Unigene000248	5	Biological Process: aromatic amino acid family biosynthetic process (GO:0009073);	Cellular Component: chloroplast stroma (GO:0009570);	Cellular Component: proplastid stroma (GO:0009571);	Biological Process: photosystem II assembly (GO:0010207);	Biological Process: iron-sulfur cluster assembly (GO:0016226);	
Unigene000249	2	Molecular Function: catalytic activity (GO:0003824);	Biological Process: metabolic process (GO:0008152);	
Unigene000251	4	Biological Process: metabolic process (GO:0008152);	Molecular Function: transferase activity, transferring acyl groups (GO:0016746);	Cellular Component: macromolecular complex (GO:0032991);	Cellular Component: intracellular part (GO:0044424);	
Unigene000252	9	Biological Process: carbohydrate metabolic process (GO:0005975);	Cellular Component: membrane (GO:0016020);	Biological Process: growth (GO:0040007);	Biological Process: obsolete single-organism biosynthetic process (GO:0044711);	Biological Process: cellular process (GO:0044763);	Biological Process: response to stimulus (GO:0050896);	Biological Process: cell wall organization or biogenesis (GO:0071554);	Biological Process: cellular component organization or biogenesis (GO:0071840);	Biological Process: organic substance biosynthetic process (GO:1901576);	
Unigene000255	1	Molecular Function: transferase activity (GO:0016740);	
Unigene000256	4	Molecular Function: lyase activity (GO:0016829);	Cellular Component: mitochondrial membrane (GO:0031966);	Biological Process: cellular biosynthetic process (GO:0044249);	Cellular Component: respiratory chain complex I (GO:0045271);	
Unigene000257	5	Biological Process: cellular metabolic process (GO:0044237);	Biological Process: primary metabolic process (GO:0044238);	Cellular Component: intracellular part (GO:0044424);	Biological Process: cellular process (GO:0044763);	Biological Process: organic substance metabolic process (GO:0071704);	
Unigene000264	2	Cellular Component: cell part (GO:0044464);	Biological Process: biological_process (GO:0044699);	
Unigene000265	5	Molecular Function: dihydroorotase activity (GO:0004151);	Biological Process: pyrimidine nucleotide biosynthetic process (GO:0006221);	Biological Process: pyrimidine nucleobase biosynthetic process (GO:0019856);	Cellular Component: intracellular membrane-bounded organelle (GO:0043231);	Cellular Component: cytoplasmic part (GO:0044444);	
Unigene000268	1	Molecular Function: hydrolase activity, hydrolyzing O-glycosyl compounds (GO:0004553);	
Unigene000271	3	Biological Process: carotenoid biosynthetic process (GO:0016117);	Molecular Function: oxidoreductase activity, acting on paired donors, with incorporation or reduction of molecular oxygen (GO:0016705);	Biological Process: oxidation-reduction process (GO:0055114);	
Unigene000272	1	Molecular Function: calcium ion binding (GO:0005509);	
Unigene000273	2	Cellular Component: cytoplasm (GO:0005737);	Cellular Component: membrane (GO:0016020);	
Unigene000274	4	Molecular Function: ferredoxin-NADP+ reductase activity (GO:0004324);	Cellular Component: chloroplast (GO:0009507);	Biological Process: photosynthesis (GO:0015979);	Biological Process: oxidation-reduction process (GO:0055114);	
Unigene000276	6	Molecular Function: metalloendopeptidase activity (GO:0004222);	Molecular Function: trehalose-phosphatase activity (GO:0004805);	Biological Process: rRNA processing (GO:0006364);	Biological Process: proteolysis (GO:0006508);	Cellular Component: chloroplast (GO:0009507);	Biological Process: dephosphorylation (GO:0016311);	
Unigene000277	6	Cellular Component: cytoplasm (GO:0005737);	Molecular Function: S-formylglutathione hydrolase activity (GO:0018738);	Biological Process: formaldehyde catabolic process (GO:0046294);	Biological Process: response to cadmium ion (GO:0046686);	Cellular Component: apoplast (GO:0048046);	Molecular Function: carboxylic ester hydrolase activity (GO:0052689);	
Unigene000279	10	Cellular Component: cytosol (GO:0005829);	Biological Process: glycerol ether metabolic process (GO:0006662);	Molecular Function: enzyme activator activity (GO:0008047);	Molecular Function: electron carrier activity (GO:0009055);	Molecular Function: protein disulfide oxidoreductase activity (GO:0015035);	Molecular Function: oxidoreductase activity, acting on a sulfur group of donors, disulfide as acceptor (GO:0016671);	Biological Process: positive regulation of catalytic activity (GO:0043085);	Biological Process: cell redox homeostasis (GO:0045454);	Cellular Component: apoplast (GO:0048046);	Biological Process: oxidation-reduction process (GO:0055114);	
Unigene000281	4	Cellular Component: mitochondrion (GO:0005739);	Biological Process: cellular aromatic compound metabolic process (GO:0006725);	Molecular Function: 2-dehydro-3-deoxyglucarate aldolase activity (GO:0008672);	Cellular Component: chloroplast (GO:0009507);	
Unigene000284	4	Cellular Component: nucleosome (GO:0000786);	Molecular Function: DNA binding (GO:0003677);	Cellular Component: nucleus (GO:0005634);	Molecular Function: protein heterodimerization activity (GO:0046982);	
Unigene000287	1	Cellular Component: thylakoid (GO:0009579);	
Unigene000293	1	Biological Process: cellular catabolic process (GO:0044248);	
Unigene000294	3	Biological Process: mitotic cell cycle (GO:0007067);	Molecular Function: zinc ion binding (GO:0008270);	Biological Process: response to abscisic acid (GO:0009737);	
Unigene000295	3	Cellular Component: mitochondrial outer membrane (GO:0005741);	Molecular Function: voltage-gated anion channel activity (GO:0008308);	Biological Process: regulation of anion transmembrane transport (GO:1903959);	
Unigene000296	7	Cellular Component: nucleosome (GO:0000786);	Molecular Function: DNA binding (GO:0003677);	Molecular Function: structural constituent of ribosome (GO:0003735);	Cellular Component: ribosome (GO:0005840);	Biological Process: nucleosome assembly (GO:0006334);	Biological Process: translation (GO:0006412);	Molecular Function: rRNA binding (GO:0019843);	
Unigene000300	2	Cellular Component: intracellular membrane-bounded organelle (GO:0043231);	Cellular Component: cytoplasmic part (GO:0044444);	
Unigene000301	1	Molecular Function: oxidoreductase activity (GO:0016491);	
Unigene000303	7	Cellular Component: Golgi membrane (GO:0000139);	Molecular Function: nucleotide binding (GO:0000166);	Biological Process: signal transduction (GO:0007165);	Biological Process: protein transport (GO:0015031);	Biological Process: vesicle-mediated transport (GO:0016192);	Biological Process: cytosolic transport (GO:0016482);	Molecular Function: hydrolase activity (GO:0016787);	
Unigene000308	10	Molecular Function: iron ion binding (GO:0005506);	Cellular Component: endoplasmic reticulum membrane (GO:0005789);	Molecular Function: electron carrier activity (GO:0009055);	Biological Process: anthocyanin-containing compound biosynthetic process (GO:0009718);	Biological Process: response to sucrose (GO:0009744);	Biological Process: response to UV-B (GO:0010224);	Cellular Component: integral component of membrane (GO:0016021);	Molecular Function: flavonoid 3'-monooxygenase activity (GO:0016711);	Molecular Function: heme binding (GO:0020037);	Biological Process: oxidation-reduction process (GO:0055114);	
Unigene000309	6	Molecular Function: superoxide dismutase activity (GO:0004784);	Cellular Component: extracellular region (GO:0005576);	Biological Process: removal of superoxide radicals (GO:0019430);	Molecular Function: manganese ion binding (GO:0030145);	Molecular Function: nutrient reservoir activity (GO:0045735);	Biological Process: oxidation-reduction process (GO:0055114);	
Unigene000311	1	Biological Process: organic substance metabolic process (GO:0071704);	
Unigene000312	10	Biological Process: developmental process involved in reproduction (GO:0003006);	Molecular Function: protein binding (GO:0005515);	Cellular Component: cytoplasm (GO:0005737);	Biological Process: embryo sac development (GO:0009553);	Biological Process: pollination (GO:0009856);	Biological Process: cellular component organization (GO:0016043);	Biological Process: cell differentiation (GO:0030154);	Biological Process: primary metabolic process (GO:0044238);	Biological Process: reproductive process (GO:0044702);	Biological Process: organic substance metabolic process (GO:0071704);	
Unigene000321	7	Cellular Component: cytosol (GO:0005829);	Biological Process: systemic acquired resistance (GO:0009627);	Biological Process: response to ethylene (GO:0009723);	Biological Process: defense response to fungus, incompatible interaction (GO:0009817);	Molecular Function: protein disulfide oxidoreductase activity (GO:0015035);	Biological Process: response to endoplasmic reticulum stress (GO:0034976);	Biological Process: oxidation-reduction process (GO:0055114);	
Unigene000326	13	Molecular Function: catalytic activity (GO:0003824);	Molecular Function: binding (GO:0005488);	Biological Process: lipid metabolic process (GO:0006629);	Cellular Component: plastid envelope (GO:0009526);	Cellular Component: thylakoid (GO:0009579);	Biological Process: plastid organization (GO:0009657);	Cellular Component: membrane (GO:0016020);	Biological Process: carboxylic acid metabolic process (GO:0019752);	Biological Process: tetrapyrrole metabolic process (GO:0033013);	Biological Process: cellular biosynthetic process (GO:0044249);	Cellular Component: chloroplast part (GO:0044434);	Biological Process: obsolete single-organism biosynthetic process (GO:0044711);	Biological Process: organic substance biosynthetic process (GO:1901576);	
Unigene000327	12	Molecular Function: dolichyl-diphosphooligosaccharide-protein glycotransferase activity (GO:0004579);	Cellular Component: mitochondrion (GO:0005739);	Cellular Component: vacuolar membrane (GO:0005774);	Cellular Component: Golgi apparatus (GO:0005794);	Cellular Component: plasma membrane (GO:0005886);	Biological Process: rRNA processing (GO:0006364);	Cellular Component: oligosaccharyltransferase complex (GO:0008250);	Cellular Component: plant-type cell wall (GO:0009505);	Cellular Component: plasmodesma (GO:0009506);	Cellular Component: integral component of membrane (GO:0016021);	Biological Process: protein N-linked glycosylation via asparagine (GO:0018279);	Biological Process: cellulose biosynthetic process (GO:0030244);	
Unigene000328	11	Molecular Function: homogentisate 1,2-dioxygenase activity (GO:0004411);	Cellular Component: cytosol (GO:0005829);	Biological Process: L-phenylalanine catabolic process (GO:0006559);	Biological Process: tyrosine catabolic process (GO:0006572);	Biological Process: fatty acid beta-oxidation (GO:0006635);	Biological Process: response to sucrose (GO:0009744);	Biological Process: response to fructose (GO:0009750);	Biological Process: chlorophyll catabolic process (GO:0015996);	Biological Process: protein import into peroxisome matrix (GO:0016558);	Molecular Function: metal ion binding (GO:0046872);	Biological Process: homogentisate catabolic process (GO:1902000);	
Unigene000330	3	Molecular Function: phosphatidate cytidylyltransferase activity (GO:0004605);	Cellular Component: integral component of membrane (GO:0016021);	Biological Process: CDP-diacylglycerol biosynthetic process (GO:0016024);	
Unigene000331	8	Biological Process: lysine biosynthetic process (GO:0009085);	Cellular Component: chloroplast (GO:0009507);	Biological Process: shoot system morphogenesis (GO:0010016);	Biological Process: RNA metabolic process (GO:0016070);	Molecular Function: oxidoreductase activity (GO:0016491);	Biological Process: photosynthesis, light reaction (GO:0019684);	Biological Process: diaminopimelate metabolic process (GO:0046451);	Biological Process: oxidation-reduction process (GO:0055114);	
Unigene000342	6	Cellular Component: plasma membrane (GO:0005886);	Molecular Function: zinc ion binding (GO:0008270);	Cellular Component: integral component of membrane (GO:0016021);	Molecular Function: cellulose synthase (UDP-forming) activity (GO:0016760);	Biological Process: cellulose biosynthetic process (GO:0030244);	Biological Process: cell wall organization (GO:0071555);	
Unigene000343	5	Molecular Function: RNA polymerase III activity (GO:0001056);	Cellular Component: DNA-directed RNA polymerase III complex (GO:0005666);	Biological Process: transcription initiation from RNA polymerase III promoter (GO:0006384);	Biological Process: fatty acid catabolic process (GO:0009062);	Cellular Component: chloroplast (GO:0009507);	
Unigene000344	2	Cellular Component: plant-type vacuole membrane (GO:0009705);	Biological Process: viral replication complex formation and maintenance (GO:0046786);	
Unigene000345	12	Cellular Component: Golgi membrane (GO:0000139);	Biological Process: RNA splicing, via endonucleolytic cleavage and ligation (GO:0000394);	Molecular Function: nucleotide-sugar transmembrane transporter activity (GO:0005338);	Molecular Function: sugar:proton symporter activity (GO:0005351);	Biological Process: carbohydrate transport (GO:0008643);	Biological Process: methionine biosynthetic process (GO:0009086);	Molecular Function: sialic acid transmembrane transporter activity (GO:0015136);	Biological Process: sialic acid transport (GO:0015739);	Biological Process: nucleotide-sugar transport (GO:0015780);	Biological Process: proton transport (GO:0015992);	Cellular Component: integral component of membrane (GO:0016021);	Biological Process: nucleotide transmembrane transport (GO:1901679);	
Unigene000350	7	Biological Process: vacuole organization (GO:0007033);	Biological Process: anthocyanin-containing compound biosynthetic process (GO:0009718);	Biological Process: proanthocyanidin biosynthetic process (GO:0010023);	Molecular Function: L-ascorbic acid binding (GO:0031418);	Molecular Function: metal ion binding (GO:0046872);	Molecular Function: leucocyanidin oxygenase activity (GO:0050589);	Biological Process: oxidation-reduction process (GO:0055114);	
Unigene000351	1	Molecular Function: catalytic activity (GO:0003824);	
Unigene000355	6	Molecular Function: methylmalonate-semialdehyde dehydrogenase (acylating) activity (GO:0004491);	Molecular Function: copper ion binding (GO:0005507);	Cellular Component: mitochondrion (GO:0005739);	Biological Process: response to oxidative stress (GO:0006979);	Biological Process: chlorophyll catabolic process (GO:0015996);	Biological Process: oxidation-reduction process (GO:0055114);	
Unigene000356	2	Molecular Function: catalytic activity (GO:0003824);	Biological Process: metabolic process (GO:0008152);	
Unigene000357	4	Biological Process: cellular metabolic process (GO:0044237);	Biological Process: cellular process (GO:0044763);	Biological Process: regulation of cellular process (GO:0050794);	Biological Process: response to stimulus (GO:0050896);	
Unigene000358	5	Molecular Function: protein serine/threonine kinase activity (GO:0004674);	Molecular Function: ATP binding (GO:0005524);	Cellular Component: cytosol (GO:0005829);	Biological Process: protein phosphorylation (GO:0006468);	Biological Process: positive regulation of translation (GO:0045727);	
Unigene000360	3	Biological Process: cellulose biosynthetic process (GO:0030244);	Biological Process: Golgi vesicle transport (GO:0048193);	Cellular Component: ER membrane protein complex (GO:0072546);	
Unigene000361	3	Biological Process: metabolic process (GO:0008152);	Biological Process: cellular process (GO:0009987);	Molecular Function: hydrolase activity (GO:0016787);	
Unigene000363	3	Biological Process: rRNA processing (GO:0006364);	Biological Process: ribosomal small subunit biogenesis (GO:0042274);	Cellular Component: intracellular part (GO:0044424);	
Unigene000366	2	Molecular Function: catalytic activity (GO:0003824);	Biological Process: metabolic process (GO:0008152);	
Unigene000367	4	Molecular Function: ATP binding (GO:0005524);	Biological Process: proteolysis (GO:0006508);	Molecular Function: peptidase activity (GO:0008233);	Cellular Component: chloroplast (GO:0009507);	
Unigene000368	2	Biological Process: cellular macromolecule biosynthetic process (GO:0034645);	Biological Process: nucleic acid metabolic process (GO:0090304);	
Unigene000370	4	Molecular Function: nucleic acid binding (GO:0003676);	Biological Process: metabolic process (GO:0008152);	Cellular Component: intracellular part (GO:0044424);	Biological Process: biological regulation (GO:0065007);	
Unigene000371	1	Biological Process: metabolic process (GO:0008152);	
Unigene000372	9	Molecular Function: protein serine/threonine kinase activity (GO:0004674);	Molecular Function: ATP binding (GO:0005524);	Cellular Component: endoplasmic reticulum (GO:0005783);	Biological Process: protein phosphorylation (GO:0006468);	Biological Process: multicellular organism development (GO:0007275);	Biological Process: stomatal movement (GO:0010118);	Biological Process: basipetal auxin transport (GO:0010540);	Biological Process: calcium-mediated signaling (GO:0019722);	Biological Process: hyperosmotic salinity response (GO:0042538);	
Unigene000373	6	Cellular Component: chromosome, centromeric region (GO:0000775);	Cellular Component: nucleus (GO:0005634);	Cellular Component: cytoplasm (GO:0005737);	Biological Process: protein dephosphorylation (GO:0006470);	Biological Process: autophagy (GO:0006914);	Molecular Function: CTD phosphatase activity (GO:0008420);	
Unigene000380	1	Cellular Component: chloroplast (GO:0009507);	
Unigene000382	2	Biological Process: lipid catabolic process (GO:0016042);	Molecular Function: hydrolase activity, acting on ester bonds (GO:0016788);	
Unigene000383	4	Cellular Component: mitochondrion (GO:0005739);	Biological Process: translation (GO:0006412);	Biological Process: protein targeting to mitochondrion (GO:0006626);	Biological Process: dolichol biosynthetic process (GO:0019408);	
Unigene000384	2	Biological Process: phospholipid biosynthetic process (GO:0008654);	Molecular Function: transferase activity, transferring phosphorus-containing groups (GO:0016772);	
Unigene000385	15	Molecular Function: peroxidase activity (GO:0004601);	Cellular Component: extracellular region (GO:0005576);	Biological Process: water transport (GO:0006833);	Biological Process: response to oxidative stress (GO:0006979);	Biological Process: response to salt stress (GO:0009651);	Biological Process: response to fructose (GO:0009750);	Biological Process: cysteine biosynthetic process (GO:0019344);	Biological Process: glucosinolate biosynthetic process (GO:0019761);	Molecular Function: heme binding (GO:0020037);	Biological Process: cellular cation homeostasis (GO:0030003);	Biological Process: hydrogen peroxide catabolic process (GO:0042744);	Molecular Function: metal ion binding (GO:0046872);	Biological Process: rhythmic process (GO:0048511);	Biological Process: oxidation-reduction process (GO:0055114);	Biological Process: divalent metal ion transport (GO:0070838);	
Unigene000387	4	Biological Process: metabolic process (GO:0008152);	Molecular Function: zinc ion binding (GO:0008270);	Cellular Component: integral component of membrane (GO:0016021);	Molecular Function: protein-cysteine S-palmitoyltransferase activity (GO:0019706);	
Unigene000390	12	Cellular Component: Golgi apparatus (GO:0005794);	Biological Process: lipid transport (GO:0006869);	Biological Process: intra-Golgi vesicle-mediated transport (GO:0006891);	Cellular Component: plant-type vacuole membrane (GO:0009705);	Biological Process: lithium ion transport (GO:0010351);	Molecular Function: high-affinity oligopeptide transporter activity (GO:0015334);	Cellular Component: integral component of membrane (GO:0016021);	Biological Process: protein import into peroxisome matrix (GO:0016558);	Molecular Function: dipeptide transporter activity (GO:0042936);	Molecular Function: tripeptide transporter activity (GO:0042937);	Biological Process: dipeptide transport (GO:0042938);	Biological Process: tripeptide transport (GO:0042939);	
Unigene000391	3	Cellular Component: nucleosome (GO:0000786);	Molecular Function: DNA binding (GO:0003677);	Biological Process: nucleosome assembly (GO:0006334);	
Unigene000392	5	Molecular Function: nucleotide binding (GO:0000166);	Biological Process: metabolic process (GO:0008152);	Biological Process: cellular process (GO:0009987);	Molecular Function: kinase activity (GO:0016301);	Molecular Function: phosphotransferase activity, alcohol group as acceptor (GO:0016773);	
Unigene000396	22	Biological Process: mitotic cell cycle (GO:0000278);	Biological Process: karyogamy (GO:0000741);	Biological Process: RNA methylation (GO:0001510);	Molecular Function: ATP binding (GO:0005524);	Cellular Component: nucleolus (GO:0005730);	Cellular Component: cytosol (GO:0005829);	Biological Process: gluconeogenesis (GO:0006094);	Biological Process: RNA processing (GO:0006396);	Biological Process: protein import into nucleus (GO:0006606);	Biological Process: cytoskeleton organization (GO:0007010);	Cellular Component: chloroplast (GO:0009507);	Biological Process: embryo sac egg cell differentiation (GO:0009560);	Biological Process: photomorphogenesis (GO:0009640);	Biological Process: regulation of flower development (GO:0009909);	Biological Process: protein deneddylation (GO:0010388);	Biological Process: proteasomal protein catabolic process (GO:0010498);	Biological Process: DNA duplex unwinding (GO:0032508);	Biological Process: histone lysine methylation (GO:0034968);	Molecular Function: ATP-dependent 5'-3' DNA helicase activity (GO:0043141);	Biological Process: meristem development (GO:0048507);	Biological Process: protein maturation (GO:0051604);	Biological Process: regulation of defense response to fungus, incompatible interaction (GO:2000072);	
Unigene000397	8	Cellular Component: mitochondrial intermembrane space (GO:0005758);	Molecular Function: methyltransferase activity (GO:0008168);	Molecular Function: electron carrier activity (GO:0009055);	Biological Process: iron-sulfur cluster assembly (GO:0016226);	Biological Process: methylation (GO:0032259);	Biological Process: negative regulation of apoptotic process (GO:0043066);	Molecular Function: metal ion binding (GO:0046872);	Molecular Function: 2 iron, 2 sulfur cluster binding (GO:0051537);	
Unigene000399	1	Cellular Component: plastid (GO:0009536);	
Unigene000401	2	Biological Process: metabolic process (GO:0008152);	Molecular Function: transferase activity (GO:0016740);	
Unigene000402	3	Cellular Component: nucleus (GO:0005634);	Molecular Function: cysteine-type peptidase activity (GO:0008234);	Biological Process: proteolysis involved in cellular protein catabolic process (GO:0051603);	
Unigene000404	2	Biological Process: cellular process (GO:0009987);	Molecular Function: transferase activity, transferring phosphorus-containing groups (GO:0016772);	
Unigene000405	5	Biological Process: primary metabolic process (GO:0044238);	Biological Process: cellular biosynthetic process (GO:0044249);	Biological Process: cellular process (GO:0044763);	Biological Process: regulation of cellular process (GO:0050794);	Biological Process: organic substance biosynthetic process (GO:1901576);	
Unigene000409	19	Molecular Function: DNA binding (GO:0003677);	Molecular Function: chromatin binding (GO:0003682);	Molecular Function: transcription factor activity, sequence-specific DNA binding (GO:0003700);	Cellular Component: nucleus (GO:0005634);	Biological Process: glycolytic process (GO:0006096);	Biological Process: chromatin assembly or disassembly (GO:0006333);	Biological Process: regulation of transcription, DNA-templated (GO:0006355);	Biological Process: fatty acid beta-oxidation (GO:0006635);	Biological Process: water transport (GO:0006833);	Biological Process: hyperosmotic response (GO:0006972);	Biological Process: Golgi organization (GO:0007030);	Molecular Function: zinc ion binding (GO:0008270);	Biological Process: response to temperature stimulus (GO:0009266);	Biological Process: response to salt stress (GO:0009651);	Biological Process: post-embryonic development (GO:0009791);	Biological Process: protein import into peroxisome matrix (GO:0016558);	Biological Process: hydrogen peroxide catabolic process (GO:0042744);	Biological Process: response to cadmium ion (GO:0046686);	Biological Process: root hair elongation (GO:0048767);	
Unigene000410	1	Molecular Function: transferase activity (GO:0016740);	
Unigene000411	9	Biological Process: formation of translation preinitiation complex (GO:0001731);	Molecular Function: translation initiation factor activity (GO:0003743);	Cellular Component: cytosol (GO:0005829);	Cellular Component: eukaryotic translation initiation factor 3 complex (GO:0005852);	Biological Process: rRNA processing (GO:0006364);	Biological Process: regulation of translational initiation (GO:0006446);	Cellular Component: eukaryotic 43S preinitiation complex (GO:0016282);	Cellular Component: eukaryotic 48S preinitiation complex (GO:0033290);	Molecular Function: ribosome binding (GO:0043022);	
Unigene000414	5	Cellular Component: plasma membrane (GO:0005886);	Biological Process: response to stress (GO:0006950);	Biological Process: metabolic process (GO:0008152);	Cellular Component: plasmodesma (GO:0009506);	Molecular Function: hydrolase activity (GO:0016787);	
Unigene000416	5	Biological Process: carbohydrate metabolic process (GO:0005975);	Cellular Component: chloroplast (GO:0009507);	Molecular Function: kinase activity (GO:0016301);	Biological Process: phosphorylation (GO:0016310);	Molecular Function: phosphotransferase activity, alcohol group as acceptor (GO:0016773);	
Unigene000417	4	Molecular Function: protein serine/threonine kinase activity (GO:0004674);	Molecular Function: ATP binding (GO:0005524);	Biological Process: protein phosphorylation (GO:0006468);	Biological Process: regulation of signal transduction (GO:0009966);	
Unigene000418	3	Cellular Component: nucleosome (GO:0000786);	Molecular Function: DNA binding (GO:0003677);	Biological Process: nucleosome assembly (GO:0006334);	
Unigene000419	11	Biological Process: response to reactive oxygen species (GO:0000302);	Biological Process: iron ion transport (GO:0006826);	Cellular Component: chloroplast stroma (GO:0009570);	Biological Process: flower development (GO:0009908);	Cellular Component: chloroplast envelope (GO:0009941);	Biological Process: response to iron ion (GO:0010039);	Biological Process: photosynthesis (GO:0015979);	Cellular Component: membrane (GO:0016020);	Molecular Function: transition metal ion binding (GO:0046914);	Biological Process: leaf development (GO:0048366);	Biological Process: iron ion homeostasis (GO:0055072);	
Unigene000423	6	Biological Process: RNA splicing, via endonucleolytic cleavage and ligation (GO:0000394);	Biological Process: protein peptidyl-prolyl isomerization (GO:0000413);	Molecular Function: peptidyl-prolyl cis-trans isomerase activity (GO:0003755);	Cellular Component: cytosol (GO:0005829);	Biological Process: protein folding (GO:0006457);	Biological Process: methionine biosynthetic process (GO:0009086);	
Unigene000430	2	Molecular Function: nucleoside-triphosphatase activity (GO:0017111);	Cellular Component: cell part (GO:0044464);	
Unigene000431	6	Molecular Function: nucleotide binding (GO:0000166);	Molecular Function: acetate-CoA ligase activity (GO:0003987);	Cellular Component: chloroplast (GO:0009507);	Biological Process: post-embryonic development (GO:0009791);	Biological Process: carboxylic acid metabolic process (GO:0019752);	Biological Process: response to stimulus (GO:0050896);	
Unigene000436	4	Molecular Function: electron carrier activity (GO:0009055);	Biological Process: electron transport chain (GO:0022900);	Molecular Function: metal ion binding (GO:0046872);	Molecular Function: 2 iron, 2 sulfur cluster binding (GO:0051537);	
Unigene000439	3	Molecular Function: structural constituent of ribosome (GO:0003735);	Cellular Component: ribosome (GO:0005840);	Biological Process: translation (GO:0006412);	
Unigene000441	13	Molecular Function: translation initiation factor activity (GO:0003743);	Molecular Function: GTPase activity (GO:0003924);	Molecular Function: GTP binding (GO:0005525);	Biological Process: translational initiation (GO:0006413);	Cellular Component: chloroplast stroma (GO:0009570);	Biological Process: chloroplast relocation (GO:0009902);	Cellular Component: chloroplast envelope (GO:0009941);	Biological Process: thylakoid membrane organization (GO:0010027);	Biological Process: regulation of proton transport (GO:0010155);	Biological Process: isopentenyl diphosphate biosynthetic process, methylerythritol 4-phosphate pathway (GO:0019288);	Biological Process: ncRNA metabolic process (GO:0034660);	Biological Process: transcription from plastid promoter (GO:0042793);	Biological Process: protein autophosphorylation (GO:0046777);	
Unigene000444	8	Molecular Function: protein serine/threonine kinase activity (GO:0004674);	Molecular Function: ATP binding (GO:0005524);	Biological Process: methylation-dependent chromatin silencing (GO:0006346);	Biological Process: protein phosphorylation (GO:0006468);	Cellular Component: chloroplast (GO:0009507);	Biological Process: embryo development ending in seed dormancy (GO:0009793);	Biological Process: chromatin silencing by small RNA (GO:0031048);	Biological Process: histone H3-K9 methylation (GO:0051567);	
Unigene000446	2	Cellular Component: thylakoid (GO:0009579);	Cellular Component: membrane (GO:0016020);	
Unigene000447	1	Biological Process: metabolic process (GO:0008152);	
Unigene000449	2	Molecular Function: catalytic activity (GO:0003824);	Biological Process: nucleobase-containing compound metabolic process (GO:0006139);	
Unigene000450	1	Cellular Component: intracellular part (GO:0044424);	
Unigene000452	5	Biological Process: proteolysis (GO:0006508);	Biological Process: protein catabolic process (GO:0030163);	Biological Process: cellular catabolic process (GO:0044248);	Cellular Component: intracellular part (GO:0044424);	Biological Process: biological_process (GO:0044699);	
Unigene000453	5	Biological Process: carbohydrate metabolic process (GO:0005975);	Cellular Component: plastid (GO:0009536);	Biological Process: cellular metabolic process (GO:0044237);	Biological Process: metabolic process (GO:0044710);	Biological Process: cellular process (GO:0044763);	
Unigene000455	3	Biological Process: mRNA splicing, via spliceosome (GO:0000398);	Molecular Function: organic cyclic compound binding (GO:0097159);	Molecular Function: heterocyclic compound binding (GO:1901363);	
Unigene000458	3	Cellular Component: photosystem I (GO:0009522);	Cellular Component: chloroplast thylakoid (GO:0009534);	Biological Process: cellular metabolic process (GO:0044237);	
Unigene000459	3	Cellular Component: nucleosome (GO:0000786);	Molecular Function: DNA binding (GO:0003677);	Biological Process: nucleosome assembly (GO:0006334);	
Unigene000462	1	Biological Process: transport (GO:0006810);	
Unigene000463	3	Molecular Function: binding (GO:0005488);	Biological Process: transcription, DNA-templated (GO:0006351);	Biological Process: pollen development (GO:0009555);	
Unigene000464	13	Molecular Function: DNA binding (GO:0003677);	Biological Process: circadian rhythm (GO:0007623);	Biological Process: regulation of gene expression (GO:0010468);	Molecular Function: oxidoreductase activity, acting on the CH-CH group of donors, NAD or NADP as acceptor (GO:0016628);	Biological Process: aromatic compound biosynthetic process (GO:0019438);	Biological Process: cellular macromolecule biosynthetic process (GO:0034645);	Biological Process: primary metabolic process (GO:0044238);	Cellular Component: intracellular part (GO:0044424);	Biological Process: multicellular organismal process (GO:0044707);	Biological Process: obsolete single-organism biosynthetic process (GO:0044711);	Biological Process: cellular process (GO:0044763);	Biological Process: response to stimulus (GO:0050896);	Biological Process: organic cyclic compound biosynthetic process (GO:1901362);	
Unigene000467	1	Biological Process: metabolic process (GO:0008152);	
Unigene000468	2	Molecular Function: aspartic-type endopeptidase activity (GO:0004190);	Biological Process: proteolysis (GO:0006508);	
Unigene000469	3	Biological Process: metabolic process (GO:0008152);	Biological Process: cellular process (GO:0009987);	Molecular Function: kinase activity (GO:0016301);	
Unigene000470	3	Molecular Function: peroxidase activity (GO:0004601);	Molecular Function: peroxiredoxin activity (GO:0051920);	Biological Process: oxidation-reduction process (GO:0055114);	
Unigene000474	15	Molecular Function: scavenger receptor activity (GO:0005044);	Cellular Component: nucleus (GO:0005634);	Cellular Component: cytosol (GO:0005829);	Biological Process: fatty acid beta-oxidation (GO:0006635);	Biological Process: receptor-mediated endocytosis (GO:0006898);	Biological Process: blue light signaling pathway (GO:0009785);	Molecular Function: blue light photoreceptor activity (GO:0009882);	Biological Process: flower development (GO:0009908);	Biological Process: response to red light (GO:0010114);	Cellular Component: membrane (GO:0016020);	Biological Process: protein import into peroxisome matrix (GO:0016558);	Molecular Function: ligase activity (GO:0016874);	Cellular Component: SCF ubiquitin ligase complex (GO:0019005);	Biological Process: SCF-dependent proteasomal ubiquitin-dependent protein catabolic process (GO:0031146);	Biological Process: entrainment of circadian clock by photoperiod (GO:0043153);	
Unigene000476	6	Cellular Component: nucleus (GO:0005634);	Cellular Component: signal peptidase complex (GO:0005787);	Biological Process: signal peptide processing (GO:0006465);	Molecular Function: peptidase activity (GO:0008233);	Cellular Component: integral component of membrane (GO:0016021);	Biological Process: second-messenger-mediated signaling (GO:0019932);	
Unigene000477	7	Cellular Component: mitochondrion (GO:0005739);	Molecular Function: RNA methyltransferase activity (GO:0008173);	Biological Process: chloroplast organization (GO:0009658);	Biological Process: tRNA methylation (GO:0030488);	Biological Process: protein targeting to chloroplast (GO:0045036);	Molecular Function: iron-sulfur cluster binding (GO:0051536);	Biological Process: rRNA base methylation (GO:0070475);	
Unigene000478	3	Molecular Function: structural constituent of ribosome (GO:0003735);	Biological Process: translation (GO:0006412);	Cellular Component: cytosolic small ribosomal subunit (GO:0022627);	
Unigene000479	3	Biological Process: fatty acid metabolic process (GO:0006631);	Biological Process: lipid biosynthetic process (GO:0008610);	Biological Process: cellular biosynthetic process (GO:0044249);	
Unigene000480	4	Molecular Function: structural constituent of ribosome (GO:0003735);	Cellular Component: ribosome (GO:0005840);	Biological Process: translation (GO:0006412);	Biological Process: ribosome biogenesis (GO:0042254);	
Unigene000491	13	Biological Process: mitotic cell cycle (GO:0000278);	Biological Process: long-chain fatty acid metabolic process (GO:0001676);	Biological Process: defense response to insect (GO:0002213);	Molecular Function: long-chain fatty acid-CoA ligase activity (GO:0004467);	Molecular Function: ATP binding (GO:0005524);	Biological Process: RNA processing (GO:0006396);	Biological Process: fatty acid biosynthetic process (GO:0006633);	Biological Process: fatty acid beta-oxidation (GO:0006635);	Biological Process: peroxisome organization (GO:0007031);	Biological Process: multicellular organism development (GO:0007275);	Cellular Component: glyoxysome (GO:0009514);	Biological Process: response to symbiotic fungus (GO:0009610);	Cellular Component: glyoxysomal membrane (GO:0046861);	
Unigene000494	10	Molecular Function: nucleotide binding (GO:0000166);	Biological Process: carbohydrate metabolic process (GO:0005975);	Biological Process: phosphate-containing compound metabolic process (GO:0006796);	Molecular Function: kinase activity (GO:0016301);	Molecular Function: phosphotransferase activity, alcohol group as acceptor (GO:0016773);	Molecular Function: ion binding (GO:0043167);	Biological Process: cellular biosynthetic process (GO:0044249);	Biological Process: obsolete single-organism biosynthetic process (GO:0044711);	Biological Process: cellular process (GO:0044763);	Biological Process: organic substance biosynthetic process (GO:1901576);	
Unigene000497	5	Molecular Function: superoxide dismutase activity (GO:0004784);	Cellular Component: mitochondrial matrix (GO:0005759);	Biological Process: removal of superoxide radicals (GO:0019430);	Molecular Function: metal ion binding (GO:0046872);	Biological Process: oxidation-reduction process (GO:0055114);	
Unigene000500	2	Molecular Function: protein serine/threonine kinase activity (GO:0004674);	Biological Process: cellular process (GO:0009987);	
Unigene000501	5	Molecular Function: binding (GO:0005488);	Cellular Component: cell wall (GO:0005618);	Molecular Function: oxidoreductase activity (GO:0016491);	Biological Process: metabolic process (GO:0044710);	Biological Process: animal organ development (GO:0048513);	
Unigene000502	9	Biological Process: cellular metabolic process (GO:0044237);	Biological Process: primary metabolic process (GO:0044238);	Cellular Component: intracellular part (GO:0044424);	Biological Process: cellular process (GO:0044763);	Biological Process: seed development (GO:0048316);	Biological Process: shoot system development (GO:0048367);	Biological Process: regulation of biological process (GO:0050789);	Biological Process: response to stimulus (GO:0050896);	Biological Process: organic substance metabolic process (GO:0071704);	
Unigene000505	1	Cellular Component: mitochondrion (GO:0005739);	
Unigene000506	1	Molecular Function: transferase activity (GO:0016740);	
Unigene000508	1	Cellular Component: membrane (GO:0016020);	
Unigene000511	11	Biological Process: nuclear division (GO:0000280);	Biological Process: DNA replication (GO:0006260);	Biological Process: response to hormone (GO:0009725);	Biological Process: post-embryonic development (GO:0009791);	Biological Process: tissue development (GO:0009888);	Biological Process: response to organic cyclic compound (GO:0014070);	Biological Process: mitotic cell cycle phase transition (GO:0044772);	Biological Process: system development (GO:0048731);	Biological Process: regulation of cellular process (GO:0050794);	Biological Process: cell division (GO:0051301);	Biological Process: organelle organization (GO:1902589);	
Unigene000513	4	Molecular Function: calcium ion binding (GO:0005509);	Cellular Component: endoplasmic reticulum (GO:0005783);	Biological Process: pollen wall assembly (GO:0010208);	Cellular Component: membrane (GO:0016020);	
Unigene000515	12	Biological Process: very long-chain fatty acid metabolic process (GO:0000038);	Molecular Function: C-4 methylsterol oxidase activity (GO:0000254);	Molecular Function: iron ion binding (GO:0005506);	Cellular Component: endoplasmic reticulum membrane (GO:0005789);	Cellular Component: plasma membrane (GO:0005886);	Biological Process: fatty acid biosynthetic process (GO:0006633);	Biological Process: cuticle hydrocarbon biosynthetic process (GO:0006723);	Biological Process: wax biosynthetic process (GO:0010025);	Cellular Component: integral component of membrane (GO:0016021);	Biological Process: alkane biosynthetic process (GO:0043447);	Biological Process: pollen sperm cell differentiation (GO:0048235);	Biological Process: oxidation-reduction process (GO:0055114);	
Unigene000516	14	Molecular Function: nucleotide binding (GO:0000166);	Molecular Function: protein kinase activity (GO:0004672);	Biological Process: transcription, DNA-templated (GO:0006351);	Biological Process: cellular protein modification process (GO:0006464);	Biological Process: signal transduction (GO:0007165);	Biological Process: response to light stimulus (GO:0009416);	Molecular Function: photoreceptor activity (GO:0009881);	Biological Process: phosphorylation (GO:0016310);	Biological Process: regulation of cellular metabolic process (GO:0031323);	Cellular Component: intracellular organelle (GO:0043229);	Biological Process: metabolic process (GO:0044710);	Biological Process: regulation of macromolecule metabolic process (GO:0060255);	Biological Process: cellular component organization or biogenesis (GO:0071840);	Biological Process: regulation of primary metabolic process (GO:0080090);	
Unigene000522	7	Biological Process: formation of translation preinitiation complex (GO:0001731);	Molecular Function: translation initiation factor activity (GO:0003743);	Cellular Component: eukaryotic translation initiation factor 3 complex (GO:0005852);	Biological Process: regulation of translational initiation (GO:0006446);	Cellular Component: eukaryotic 43S preinitiation complex (GO:0016282);	Molecular Function: translation initiation factor binding (GO:0031369);	Cellular Component: eukaryotic 48S preinitiation complex (GO:0033290);	
Unigene000524	2	Cellular Component: RISC complex (GO:0016442);	Biological Process: gene silencing by RNA (GO:0031047);	
Unigene000527	1	Cellular Component: membrane (GO:0016020);	
Unigene000528	6	Molecular Function: nucleic acid binding (GO:0003676);	Molecular Function: helicase activity (GO:0004386);	Molecular Function: protein serine/threonine kinase activity (GO:0004674);	Molecular Function: ATP binding (GO:0005524);	Biological Process: DNA methylation (GO:0006306);	Biological Process: protein phosphorylation (GO:0006468);	
Unigene000529	2	Biological Process: metabolic process (GO:0008152);	Molecular Function: transferase activity, transferring hexosyl groups (GO:0016758);	
Unigene000533	1	Biological Process: biological_process (GO:0044699);	
Unigene000538	9	Biological Process: tissue development (GO:0009888);	Biological Process: root morphogenesis (GO:0010015);	Biological Process: cellular component organization (GO:0016043);	Biological Process: growth (GO:0040007);	Cellular Component: cell part (GO:0044464);	Biological Process: transport (GO:0044765);	Biological Process: cellular developmental process (GO:0048869);	Biological Process: response to stimulus (GO:0050896);	Biological Process: regulation of biological quality (GO:0065008);	
Unigene000540	4	Molecular Function: nucleotide binding (GO:0000166);	Cellular Component: membrane (GO:0016020);	Molecular Function: kinase activity (GO:0016301);	Biological Process: phosphorylation (GO:0016310);	
Unigene000544	4	Molecular Function: glucosamine 6-phosphate N-acetyltransferase activity (GO:0004343);	Cellular Component: endoplasmic reticulum (GO:0005783);	Cellular Component: Golgi apparatus (GO:0005794);	Biological Process: N-acetylglucosamine metabolic process (GO:0006044);	
Unigene000546	1	Molecular Function: binding (GO:0005488);	
Unigene000547	2	Molecular Function: aldose-6-phosphate reductase (NADPH) activity (GO:0047641);	Biological Process: oxidation-reduction process (GO:0055114);	
Unigene000550	4	Biological Process: drug transmembrane transport (GO:0006855);	Molecular Function: drug transmembrane transporter activity (GO:0015238);	Molecular Function: antiporter activity (GO:0015297);	Cellular Component: integral component of membrane (GO:0016021);	
Unigene000553	13	Biological Process: response to light stimulus (GO:0009416);	Cellular Component: plastid (GO:0009536);	Biological Process: post-embryonic development (GO:0009791);	Molecular Function: transferase activity (GO:0016740);	Biological Process: cellular biosynthetic process (GO:0044249);	Biological Process: cellular carbohydrate metabolic process (GO:0044262);	Biological Process: small molecule metabolic process (GO:0044281);	Biological Process: obsolete single-organism biosynthetic process (GO:0044711);	Biological Process: carbohydrate metabolic process (GO:0044723);	Biological Process: cellular process (GO:0044763);	Biological Process: reproductive structure development (GO:0048608);	Biological Process: carbohydrate derivative metabolic process (GO:1901135);	Biological Process: organic substance biosynthetic process (GO:1901576);	
Unigene000567	5	Molecular Function: serine-type carboxypeptidase activity (GO:0004185);	Cellular Component: extracellular region (GO:0005576);	Cellular Component: vacuole (GO:0005773);	Cellular Component: cytosol (GO:0005829);	Biological Process: proteolysis (GO:0006508);	
Unigene000568	5	Cellular Component: membrane (GO:0016020);	Molecular Function: oxidoreductase activity (GO:0016491);	Cellular Component: intracellular membrane-bounded organelle (GO:0043231);	Biological Process: biological_process (GO:0044699);	Molecular Function: metal ion binding (GO:0046872);	
Unigene000572	2	Cellular Component: membrane (GO:0016020);	Cellular Component: cell part (GO:0044464);	
Unigene000573	7	Cellular Component: Golgi membrane (GO:0000139);	Biological Process: methylation-dependent chromatin silencing (GO:0006346);	Biological Process: protein glycosylation (GO:0006486);	Cellular Component: integral component of membrane (GO:0016021);	Biological Process: chromatin silencing by small RNA (GO:0031048);	Molecular Function: galactosylxylosylprotein 3-beta-galactosyltransferase activity (GO:0047220);	Biological Process: histone H3-K9 methylation (GO:0051567);	
Unigene000575	2	Biological Process: cellular process (GO:0009987);	Biological Process: biological_process (GO:0044699);	
Unigene000577	3	Molecular Function: hydrolase activity, hydrolyzing O-glycosyl compounds (GO:0004553);	Biological Process: carbohydrate metabolic process (GO:0005975);	Molecular Function: carbohydrate binding (GO:0030246);	
Unigene000578	1	Molecular Function: catalytic activity (GO:0003824);	
Unigene000581	5	Cellular Component: extracellular region (GO:0005576);	Biological Process: carbohydrate metabolic process (GO:0005975);	Biological Process: cellular process (GO:0009987);	Molecular Function: transferase activity, transferring glycosyl groups (GO:0016757);	Molecular Function: hydrolase activity, acting on glycosyl bonds (GO:0016798);	
Unigene000585	2	Cellular Component: chloroplast part (GO:0044434);	Biological Process: biological_process (GO:0044699);	
Unigene000586	4	Molecular Function: core promoter binding (GO:0001047);	Molecular Function: transcription factor activity, sequence-specific DNA binding (GO:0003700);	Cellular Component: nucleus (GO:0005634);	Biological Process: regulation of transcription, DNA-templated (GO:0006355);	
Unigene000587	3	Molecular Function: structural constituent of ribosome (GO:0003735);	Cellular Component: ribosome (GO:0005840);	Biological Process: translation (GO:0006412);	
Unigene000591	4	Cellular Component: plastid (GO:0009536);	Molecular Function: antioxidant activity (GO:0016209);	Molecular Function: oxidoreductase activity, acting on peroxide as acceptor (GO:0016684);	Biological Process: metabolic process (GO:0044710);	
Unigene000592	7	Cellular Component: cell wall (GO:0005618);	Cellular Component: nucleus (GO:0005634);	Cellular Component: vacuole (GO:0005773);	Biological Process: cellular protein modification process (GO:0006464);	Biological Process: ubiquitin-dependent protein catabolic process (GO:0006511);	Biological Process: protein targeting to vacuole (GO:0006623);	Biological Process: vesicle-mediated transport (GO:0016192);	
Unigene000593	14	Cellular Component: vacuole (GO:0005773);	Cellular Component: endoplasmic reticulum (GO:0005783);	Biological Process: response to osmotic stress (GO:0006970);	Biological Process: response to temperature stimulus (GO:0009266);	Biological Process: response to inorganic substance (GO:0010035);	Cellular Component: membrane (GO:0016020);	Biological Process: cellular metabolic process (GO:0044237);	Biological Process: primary metabolic process (GO:0044238);	Cellular Component: intracellular organelle part (GO:0044446);	Biological Process: cellular process (GO:0044763);	Biological Process: transport (GO:0044765);	Biological Process: regulation of meristem development (GO:0048509);	Biological Process: organic substance metabolic process (GO:0071704);	Biological Process: response to oxygen-containing compound (GO:1901700);	
Unigene000594	2	Biological Process: phosphorylation (GO:0016310);	Molecular Function: transferase activity, transferring phosphorus-containing groups (GO:0016772);	
Unigene000595	1	Biological Process: transport (GO:0006810);	
Unigene000596	1	Biological Process: metabolic process (GO:0008152);	
Unigene000597	4	Molecular Function: nucleotide binding (GO:0000166);	Molecular Function: nucleic acid binding (GO:0003676);	Cellular Component: viral nucleocapsid (GO:0019013);	Cellular Component: intracellular ribonucleoprotein complex (GO:0030529);	
Unigene000599	3	Molecular Function: ATPase activator activity (GO:0001671);	Biological Process: positive regulation of ATPase activity (GO:0032781);	Molecular Function: chaperone binding (GO:0051087);	
Unigene000601	4	Molecular Function: beta-galactosidase activity (GO:0004565);	Biological Process: carbohydrate metabolic process (GO:0005975);	Cellular Component: beta-galactosidase complex (GO:0009341);	Molecular Function: carbohydrate binding (GO:0030246);	
Unigene000602	6	Biological Process: cell communication (GO:0007154);	Biological Process: response to external stimulus (GO:0009605);	Biological Process: response to abiotic stimulus (GO:0009628);	Molecular Function: oxidoreductase activity, acting on the aldehyde or oxo group of donors, NAD or NADP as acceptor (GO:0016620);	Biological Process: metabolic process (GO:0044710);	Biological Process: cellular response to stimulus (GO:0051716);	
Unigene000603	5	Biological Process: long-chain fatty acid metabolic process (GO:0001676);	Molecular Function: long-chain fatty acid-CoA ligase activity (GO:0004467);	Molecular Function: ATP binding (GO:0005524);	Cellular Component: chloroplast envelope (GO:0009941);	Cellular Component: membrane (GO:0016020);	
Unigene000604	6	Cellular Component: membrane (GO:0016020);	Biological Process: cellular component organization (GO:0016043);	Biological Process: RNA metabolic process (GO:0016070);	Biological Process: gene silencing by RNA (GO:0031047);	Biological Process: regulation of gene expression, epigenetic (GO:0040029);	Biological Process: metabolic process (GO:0044710);	
Unigene000605	4	Molecular Function: aromatic-L-amino-acid decarboxylase activity (GO:0004058);	Molecular Function: tyrosine decarboxylase activity (GO:0004837);	Biological Process: cellular amino acid metabolic process (GO:0006520);	Molecular Function: pyridoxal phosphate binding (GO:0030170);	
Unigene000610	2	Cellular Component: membrane (GO:0016020);	Cellular Component: cytoplasmic vesicle (GO:0016023);	
Unigene000613	6	Molecular Function: catalytic activity (GO:0003824);	Biological Process: ion transport (GO:0006811);	Biological Process: macromolecule metabolic process (GO:0043170);	Biological Process: cellular metabolic process (GO:0044237);	Biological Process: primary metabolic process (GO:0044238);	Biological Process: cellular process (GO:0044763);	
Unigene000614	9	Molecular Function: calcium ion binding (GO:0005509);	Biological Process: detection of calcium ion (GO:0005513);	Molecular Function: protein binding (GO:0005515);	Cellular Component: cytosol (GO:0005829);	Biological Process: acetyl-CoA metabolic process (GO:0006084);	Biological Process: response to mechanical stimulus (GO:0009612);	Biological Process: regulation of photomorphogenesis (GO:0010099);	Molecular Function: oxidoreductase activity (GO:0016491);	Biological Process: calcium-mediated signaling (GO:0019722);	
Unigene000616	2	Cellular Component: cytosol (GO:0005829);	Cellular Component: plasmodesma (GO:0009506);	
Unigene000617	1	Molecular Function: transferase activity, transferring phosphorus-containing groups (GO:0016772);	
Unigene000620	3	Molecular Function: binding (GO:0005488);	Cellular Component: intracellular membrane-bounded organelle (GO:0043231);	Cellular Component: cytoplasmic part (GO:0044444);	
Unigene000621	1	Biological Process: response to stimulus (GO:0050896);	
Unigene000623	1	Cellular Component: chloroplast thylakoid membrane (GO:0009535);	
Unigene000625	1	Molecular Function: catalytic activity (GO:0003824);	
Unigene000627	1	Cellular Component: cell part (GO:0044464);	
Unigene000629	3	Biological Process: cellular process (GO:0009987);	Molecular Function: transferase activity (GO:0016740);	Biological Process: biological_process (GO:0044699);	
Unigene000630	11	Molecular Function: metalloendopeptidase activity (GO:0004222);	Biological Process: proteolysis (GO:0006508);	Biological Process: phosphatidylglycerol biosynthetic process (GO:0006655);	Cellular Component: chloroplast thylakoid membrane (GO:0009535);	Biological Process: embryo development ending in seed dormancy (GO:0009793);	Biological Process: thylakoid membrane organization (GO:0010027);	Biological Process: stomatal complex morphogenesis (GO:0010103);	Biological Process: vegetative to reproductive phase transition of meristem (GO:0010228);	Biological Process: iron-sulfur cluster assembly (GO:0016226);	Biological Process: isopentenyl diphosphate biosynthetic process, methylerythritol 4-phosphate pathway (GO:0019288);	Biological Process: plant ovule development (GO:0048481);	
Unigene000631	4	Biological Process: metabolic process (GO:0008152);	Molecular Function: acetylglucosaminyltransferase activity (GO:0008375);	Cellular Component: plasmodesma (GO:0009506);	Cellular Component: membrane (GO:0016020);	
Unigene000633	2	Biological Process: metabolic process (GO:0008152);	Molecular Function: hydrolase activity (GO:0016787);	
Unigene000635	1	Cellular Component: cytosol (GO:0005829);	
Unigene000636	3	Cellular Component: membrane (GO:0016020);	Cellular Component: intracellular organelle (GO:0043229);	Cellular Component: cytoplasmic part (GO:0044444);	
Unigene000638	5	Biological Process: cellular metabolic process (GO:0044237);	Biological Process: primary metabolic process (GO:0044238);	Biological Process: metabolic process (GO:0044710);	Biological Process: cellular process (GO:0044763);	Biological Process: organic substance metabolic process (GO:0071704);	
Unigene000639	2	Biological Process: cellular process (GO:0009987);	Biological Process: macromolecule metabolic process (GO:0043170);	
Unigene000640	3	Biological Process: ubiquitin-dependent protein catabolic process (GO:0006511);	Molecular Function: cysteine-type peptidase activity (GO:0008234);	Molecular Function: thiol-dependent ubiquitinyl hydrolase activity (GO:0036459);	
Unigene000642	3	Biological Process: tyrosine catabolic process (GO:0006572);	Molecular Function: oxidoreductase activity (GO:0016491);	Biological Process: melanin biosynthetic process (GO:0042438);	
Unigene000643	4	Molecular Function: catalytic activity (GO:0003824);	Biological Process: cellular metabolic process (GO:0044237);	Biological Process: small molecule metabolic process (GO:0044281);	Biological Process: cellular process (GO:0044763);	
Unigene000645	7	Biological Process: gene silencing (GO:0016458);	Biological Process: covalent chromatin modification (GO:0016569);	Biological Process: regulation of nucleobase-containing compound metabolic process (GO:0019219);	Biological Process: cellular protein metabolic process (GO:0044267);	Biological Process: nucleic acid metabolic process (GO:0090304);	Biological Process: organelle organization (GO:1902589);	Biological Process: regulation of cellular macromolecule biosynthetic process (GO:2000112);	
Unigene000646	6	Molecular Function: glutamate 5-kinase activity (GO:0004349);	Molecular Function: glutamate-5-semialdehyde dehydrogenase activity (GO:0004350);	Cellular Component: cytoplasm (GO:0005737);	Biological Process: proline biosynthetic process (GO:0006561);	Biological Process: phosphorylation (GO:0016310);	Biological Process: oxidation-reduction process (GO:0055114);	
Unigene000647	3	Molecular Function: transporter activity (GO:0005215);	Biological Process: oligopeptide transport (GO:0006857);	Cellular Component: membrane (GO:0016020);	
Unigene000650	1	Cellular Component: intracellular part (GO:0044424);	
Unigene000655	1	Molecular Function: oxidoreductase activity (GO:0016491);	
Unigene000657	1	Molecular Function: oxidoreductase activity, acting on paired donors, with incorporation or reduction of molecular oxygen, 2-oxoglutarate as one donor, and incorporation of one atom each of oxygen into both donors (GO:0016706);	
Unigene000660	1	Molecular Function: nucleotide binding (GO:0000166);	
Unigene000664	9	Biological Process: glycerol ether metabolic process (GO:0006662);	Biological Process: response to oxidative stress (GO:0006979);	Molecular Function: electron carrier activity (GO:0009055);	Biological Process: response to water deprivation (GO:0009414);	Cellular Component: chloroplast stroma (GO:0009570);	Cellular Component: chloroplast envelope (GO:0009941);	Molecular Function: protein disulfide oxidoreductase activity (GO:0015035);	Biological Process: cell redox homeostasis (GO:0045454);	Biological Process: oxidation-reduction process (GO:0055114);	
Unigene000665	1	Cellular Component: intracellular membrane-bounded organelle (GO:0043231);	
Unigene000666	2	Biological Process: metabolic process (GO:0008152);	Molecular Function: transferase activity, transferring acyl groups (GO:0016746);	
Unigene000667	9	Cellular Component: plasma membrane (GO:0005886);	Cellular Component: clathrin-coated pit (GO:0005905);	Biological Process: organelle organization (GO:0006996);	Biological Process: vesicle-mediated transport (GO:0016192);	Cellular Component: clathrin coat (GO:0030118);	Cellular Component: cytoplasmic vesicle membrane (GO:0030659);	Biological Process: transport (GO:0044765);	Biological Process: intracellular transport (GO:0046907);	Biological Process: organic substance transport (GO:0071702);	
Unigene000669	1	Molecular Function: nucleic acid binding (GO:0003676);	
Unigene000671	10	Biological Process: porphyrin-containing compound biosynthetic process (GO:0006779);	Biological Process: cellular amino acid biosynthetic process (GO:0008652);	Biological Process: response to light stimulus (GO:0009416);	Cellular Component: chloroplast stroma (GO:0009570);	Cellular Component: chloroplast envelope (GO:0009941);	Biological Process: RNA metabolic process (GO:0016070);	Molecular Function: glutamate-1-semialdehyde 2,1-aminomutase activity (GO:0042286);	Biological Process: developmental process (GO:0044767);	Biological Process: pigment biosynthetic process (GO:0046148);	Cellular Component: apoplast (GO:0048046);	
Unigene000676	4	Biological Process: metabolic process (GO:0008152);	Molecular Function: hydrolase activity (GO:0016787);	Molecular Function: organic cyclic compound binding (GO:0097159);	Molecular Function: heterocyclic compound binding (GO:1901363);	
Unigene000677	1	Cellular Component: intracellular part (GO:0044424);	
Unigene000678	1	Molecular Function: hydrolase activity (GO:0016787);	
Unigene000681	2	Molecular Function: oxidoreductase activity, acting on the CH-OH group of donors, NAD or NADP as acceptor (GO:0016616);	Biological Process: oxidation-reduction process (GO:0055114);	
Unigene000683	3	Biological Process: metabolic process (GO:0008152);	Biological Process: systemic acquired resistance (GO:0009627);	Biological Process: regulation of defense response (GO:0031347);	
Unigene000684	6	Biological Process: photoreactive repair (GO:0000719);	Cellular Component: nucleus (GO:0005634);	Cellular Component: cytosol (GO:0005829);	Biological Process: carbohydrate metabolic process (GO:0005975);	Biological Process: response to UV (GO:0009411);	Molecular Function: isomerase activity (GO:0016853);	
Unigene000685	9	Molecular Function: nucleotide binding (GO:0000166);	Cellular Component: chloroplast (GO:0009507);	Biological Process: plastid organization (GO:0009657);	Biological Process: post-embryonic development (GO:0009791);	Biological Process: gene expression (GO:0010467);	Biological Process: RNA metabolic process (GO:0016070);	Biological Process: cellular macromolecule biosynthetic process (GO:0034645);	Biological Process: metabolic process (GO:0044710);	Biological Process: cellular process (GO:0044763);	
Unigene000687	3	Cellular Component: endoplasmic reticulum (GO:0005783);	Cellular Component: Golgi apparatus (GO:0005794);	Biological Process: pollen exine formation (GO:0010584);	
Unigene000691	1	Cellular Component: chloroplast inner membrane (GO:0009706);	
Unigene000692	3	Biological Process: cellular process (GO:0009987);	Biological Process: gene expression (GO:0010467);	Biological Process: biological_process (GO:0044699);	
Unigene000697	1	Molecular Function: lyase activity (GO:0016829);	
Unigene000702	1	Cellular Component: ribosome (GO:0005840);	
Unigene000705	5	Molecular Function: nucleotide binding (GO:0000166);	Cellular Component: intracellular (GO:0005622);	Biological Process: transport (GO:0006810);	Biological Process: cellular process (GO:0009987);	Biological Process: regulation of biological process (GO:0050789);	
Unigene000707	2	Molecular Function: protein serine/threonine kinase activity (GO:0004674);	Biological Process: protein phosphorylation (GO:0006468);	
Unigene000709	15	Molecular Function: magnesium ion binding (GO:0000287);	Molecular Function: pyruvate kinase activity (GO:0004743);	Molecular Function: ATP binding (GO:0005524);	Cellular Component: nucleus (GO:0005634);	Cellular Component: cytoplasm (GO:0005737);	Biological Process: glycolytic process (GO:0006096);	Biological Process: response to fungus (GO:0009620);	Biological Process: jasmonic acid biosynthetic process (GO:0009695);	Biological Process: response to jasmonic acid (GO:0009753);	Biological Process: phosphorylation (GO:0016310);	Molecular Function: potassium ion binding (GO:0030955);	Biological Process: inositol trisphosphate metabolic process (GO:0032957);	Molecular Function: inositol tetrakisphosphate 1-kinase activity (GO:0047325);	Molecular Function: inositol-1,3,4-trisphosphate 6-kinase activity (GO:0052725);	Molecular Function: inositol-1,3,4-trisphosphate 5-kinase activity (GO:0052726);	
Unigene000710	1	Cellular Component: intracellular part (GO:0044424);	
Unigene000711	3	Molecular Function: protein kinase activity (GO:0004672);	Molecular Function: binding (GO:0005488);	Biological Process: protein phosphorylation (GO:0006468);	
Unigene000715	2	Biological Process: metabolic process (GO:0008152);	Biological Process: biological_process (GO:0044699);	
Unigene000716	24	Molecular Function: triose-phosphate isomerase activity (GO:0004807);	Cellular Component: mitochondrion (GO:0005739);	Cellular Component: cytosol (GO:0005829);	Biological Process: glycolytic process (GO:0006096);	Biological Process: glycine catabolic process (GO:0006546);	Biological Process: tryptophan catabolic process (GO:0006569);	Biological Process: triglyceride mobilization (GO:0006642);	Biological Process: calcium ion transport (GO:0006816);	Biological Process: Golgi organization (GO:0007030);	Cellular Component: chloroplast stroma (GO:0009570);	Cellular Component: thylakoid (GO:0009579);	Biological Process: response to salt stress (GO:0009651);	Biological Process: chloroplast organization (GO:0009658);	Biological Process: indoleacetic acid biosynthetic process (GO:0009684);	Cellular Component: chloroplast envelope (GO:0009941);	Biological Process: reductive pentose-phosphate cycle (GO:0019253);	Biological Process: isopentenyl diphosphate biosynthetic process, methylerythritol 4-phosphate pathway (GO:0019288);	Biological Process: cysteine biosynthetic process (GO:0019344);	Biological Process: glycerol catabolic process (GO:0019563);	Biological Process: multicellular organism reproduction (GO:0032504);	Biological Process: regulation of protein localization (GO:0032880);	Biological Process: glyceraldehyde-3-phosphate biosynthetic process (GO:0046166);	Cellular Component: apoplast (GO:0048046);	Biological Process: primary root development (GO:0080022);	
Unigene000719	4	Molecular Function: nucleotide binding (GO:0000166);	Molecular Function: RNA binding (GO:0003723);	Cellular Component: nucleus (GO:0005634);	Molecular Function: metal ion binding (GO:0046872);	
Unigene000722	4	Molecular Function: lyase activity (GO:0016829);	Biological Process: cellular metabolic process (GO:0044237);	Biological Process: metabolic process (GO:0044710);	Biological Process: organic substance metabolic process (GO:0071704);	
Unigene000723	1	Biological Process: transport (GO:0006810);	
Unigene000724	2	Biological Process: metabolic process (GO:0008152);	Biological Process: cellular process (GO:0009987);	
Unigene000725	4	Cellular Component: nucleosome (GO:0000786);	Molecular Function: DNA binding (GO:0003677);	Cellular Component: mitochondrion (GO:0005739);	Biological Process: nucleosome assembly (GO:0006334);	
Unigene000726	13	Cellular Component: cytosol (GO:0005829);	Cellular Component: plasma membrane (GO:0005886);	Molecular Function: dTDP-4-dehydrorhamnose 3,5-epimerase activity (GO:0008830);	Molecular Function: dTDP-4-dehydrorhamnose reductase activity (GO:0008831);	Cellular Component: plasmodesma (GO:0009506);	Biological Process: UDP-rhamnose biosynthetic process (GO:0010253);	Molecular Function: UDP-4-keto-6-deoxy-glucose-3,5-epimerase activity (GO:0010489);	Molecular Function: UDP-4-keto-rhamnose-4-keto-reductase activity (GO:0010490);	Biological Process: dTDP-rhamnose biosynthetic process (GO:0019305);	Biological Process: extracellular polysaccharide biosynthetic process (GO:0045226);	Cellular Component: apoplast (GO:0048046);	Biological Process: oxidation-reduction process (GO:0055114);	Biological Process: cell wall organization (GO:0071555);	
Unigene000733	1	Biological Process: vacuolar transport (GO:0007034);	
Unigene000734	16	Molecular Function: ketol-acid reductoisomerase activity (GO:0004455);	Molecular Function: copper ion binding (GO:0005507);	Cellular Component: cell wall (GO:0005618);	Cellular Component: mitochondrion (GO:0005739);	Biological Process: gluconeogenesis (GO:0006094);	Biological Process: glycolytic process (GO:0006096);	Biological Process: purine nucleotide biosynthetic process (GO:0006164);	Biological Process: isoleucine biosynthetic process (GO:0009097);	Biological Process: valine biosynthetic process (GO:0009099);	Cellular Component: chloroplast stroma (GO:0009570);	Biological Process: response to salt stress (GO:0009651);	Cellular Component: chloroplast envelope (GO:0009941);	Molecular Function: isomerase activity (GO:0016853);	Cellular Component: apoplast (GO:0048046);	Molecular Function: coenzyme binding (GO:0050662);	Biological Process: oxidation-reduction process (GO:0055114);	
Unigene000735	4	Molecular Function: alpha-mannosidase activity (GO:0004559);	Biological Process: mannose metabolic process (GO:0006013);	Molecular Function: zinc ion binding (GO:0008270);	Molecular Function: carbohydrate binding (GO:0030246);	
Unigene000736	3	Cellular Component: cytosol (GO:0005829);	Cellular Component: plasma membrane (GO:0005886);	Cellular Component: plasmodesma (GO:0009506);	
Unigene000739	1	Cellular Component: proteasome complex (GO:0000502);	
Unigene000741	1	Cellular Component: plastid (GO:0009536);	
Unigene000744	6	Cellular Component: cytosol (GO:0005829);	Biological Process: protein folding (GO:0006457);	Biological Process: response to heat (GO:0009408);	Biological Process: response to high light intensity (GO:0009644);	Biological Process: response to endoplasmic reticulum stress (GO:0034976);	Biological Process: response to hydrogen peroxide (GO:0042542);	
Unigene000746	5	Biological Process: histidine biosynthetic process (GO:0000105);	Molecular Function: histidinol-phosphate transaminase activity (GO:0004400);	Cellular Component: chloroplast stroma (GO:0009570);	Biological Process: embryo development ending in seed dormancy (GO:0009793);	Molecular Function: pyridoxal phosphate binding (GO:0030170);	
Unigene000748	9	Molecular Function: structural molecule activity (GO:0005198);	Biological Process: transport (GO:0006810);	Cellular Component: chloroplast thylakoid membrane (GO:0009535);	Biological Process: NADH dehydrogenase complex (plastoquinone) assembly (GO:0010258);	Cellular Component: NAD(P)H dehydrogenase complex (plastoquinone) (GO:0010598);	Molecular Function: oxidoreductase activity, acting on NAD(P)H, quinone or similar compound as acceptor (GO:0016655);	Cellular Component: viral capsid (GO:0019028);	Molecular Function: quinone binding (GO:0048038);	Biological Process: oxidation-reduction process (GO:0055114);	
Unigene000749	5	Molecular Function: uroporphyrinogen decarboxylase activity (GO:0004853);	Biological Process: protoporphyrinogen IX biosynthetic process (GO:0006782);	Cellular Component: chloroplast stroma (GO:0009570);	Cellular Component: chloroplast envelope (GO:0009941);	Biological Process: chlorophyll biosynthetic process (GO:0015995);	
Unigene000750	1	Molecular Function: transferase activity (GO:0016740);	
Unigene000753	4	Molecular Function: transporter activity (GO:0005215);	Cellular Component: mitochondrial inner membrane (GO:0005743);	Cellular Component: integral component of membrane (GO:0016021);	Biological Process: transmembrane transport (GO:0055085);	
Unigene000754	1	Cellular Component: plastid (GO:0009536);	
Unigene000755	1	Biological Process: metabolic process (GO:0008152);	
Unigene000756	4	Molecular Function: RNA binding (GO:0003723);	Cellular Component: spliceosomal complex (GO:0005681);	Biological Process: mRNA processing (GO:0006397);	Biological Process: RNA splicing (GO:0008380);	
Unigene000757	3	Molecular Function: endopeptidase activity (GO:0004175);	Cellular Component: proteasome core complex (GO:0005839);	Biological Process: proteolysis involved in cellular protein catabolic process (GO:0051603);	
Unigene000758	1	Molecular Function: serine-type peptidase activity (GO:0008236);	
Unigene000760	2	Biological Process: metabolic process (GO:0008152);	Biological Process: biological_process (GO:0044699);	
Unigene000761	1	Biological Process: transport (GO:0006810);	
Unigene000765	2	Biological Process: metabolic process (GO:0008152);	Molecular Function: transferase activity, transferring acyl groups (GO:0016746);	
Unigene000766	1	Cellular Component: mitochondrion (GO:0005739);	
Unigene000768	4	Molecular Function: nuclease activity (GO:0004518);	Cellular Component: intracellular membrane-bounded organelle (GO:0043231);	Biological Process: cellular metabolic process (GO:0044237);	Cellular Component: cytoplasmic part (GO:0044444);	
Unigene000769	1	Cellular Component: mitochondrion (GO:0005739);	
Unigene000771	1	Molecular Function: transferase activity, transferring phosphorus-containing groups (GO:0016772);	
Unigene000772	2	Biological Process: metabolic process (GO:0008152);	Molecular Function: lyase activity (GO:0016829);	
Unigene000773	1	Biological Process: metabolic process (GO:0044710);	
Unigene000774	10	Cellular Component: endoplasmic reticulum (GO:0005783);	Biological Process: metabolic process (GO:0008152);	Cellular Component: integral component of membrane (GO:0016021);	Molecular Function: transferase activity (GO:0016740);	Molecular Function: hydrolase activity (GO:0016787);	Biological Process: metal ion transport (GO:0030001);	Molecular Function: metal ion transmembrane transporter activity (GO:0046873);	Biological Process: transmembrane transport (GO:0055085);	Molecular Function: organic cyclic compound binding (GO:0097159);	Molecular Function: heterocyclic compound binding (GO:1901363);	
Unigene000775	1	Cellular Component: mitochondrion (GO:0005739);	
Unigene000777	2	Molecular Function: isomerase activity (GO:0016853);	Biological Process: cellular protein metabolic process (GO:0044267);	
Unigene000778	23	Molecular Function: binding (GO:0005488);	Biological Process: nucleobase-containing compound metabolic process (GO:0006139);	Biological Process: cellular amino acid metabolic process (GO:0006520);	Biological Process: fatty acid metabolic process (GO:0006631);	Biological Process: coenzyme metabolic process (GO:0006732);	Biological Process: sulfur compound metabolic process (GO:0006790);	Biological Process: phosphate-containing compound metabolic process (GO:0006796);	Biological Process: signal transduction (GO:0007165);	Biological Process: isoprenoid biosynthetic process (GO:0008299);	Biological Process: response to light stimulus (GO:0009416);	Cellular Component: chloroplast (GO:0009507);	Biological Process: response to organic substance (GO:0010033);	Biological Process: aromatic compound biosynthetic process (GO:0019438);	Biological Process: organophosphate metabolic process (GO:0019637);	Biological Process: regulation of cellular metabolic process (GO:0031323);	Biological Process: cellular macromolecule biosynthetic process (GO:0034645);	Biological Process: innate immune response (GO:0045087);	Biological Process: monocarboxylic acid biosynthetic process (GO:0072330);	Biological Process: regulation of primary metabolic process (GO:0080090);	Biological Process: defense response to other organism (GO:0098542);	Biological Process: carbohydrate derivative metabolic process (GO:1901135);	Biological Process: organic cyclic compound biosynthetic process (GO:1901362);	Biological Process: response to oxygen-containing compound (GO:1901700);	
Unigene000779	2	Cellular Component: cytoplasmic vesicle (GO:0016023);	Molecular Function: metal ion binding (GO:0046872);	
Unigene000781	1	Molecular Function: binding (GO:0005488);	
Unigene000782	3	Molecular Function: transporter activity (GO:0005215);	Cellular Component: membrane (GO:0016020);	Biological Process: transmembrane transport (GO:0055085);	
Unigene000789	1	Biological Process: vesicle docking involved in exocytosis (GO:0006904);	
Unigene000790	3	Molecular Function: structural constituent of ribosome (GO:0003735);	Cellular Component: ribosome (GO:0005840);	Biological Process: translation (GO:0006412);	
Unigene000793	1	Molecular Function: protein domain specific binding (GO:0019904);	
Unigene000794	4	Biological Process: drug transmembrane transport (GO:0006855);	Molecular Function: drug transmembrane transporter activity (GO:0015238);	Molecular Function: antiporter activity (GO:0015297);	Cellular Component: integral component of membrane (GO:0016021);	
Unigene000797	1	Cellular Component: chloroplast part (GO:0044434);	
Unigene000799	5	Molecular Function: oxidoreductase activity, acting on CH-OH group of donors (GO:0016614);	Biological Process: cellular metabolic process (GO:0044237);	Biological Process: primary metabolic process (GO:0044238);	Biological Process: metabolic process (GO:0044710);	Biological Process: organic substance metabolic process (GO:0071704);	
Unigene000806	4	Biological Process: transport (GO:0006810);	Biological Process: response to stress (GO:0006950);	Biological Process: signal transduction (GO:0007165);	Biological Process: cellular response to organic substance (GO:0071310);	
Unigene000808	1	Biological Process: nucleobase-containing compound metabolic process (GO:0006139);	
Unigene000809	6	Molecular Function: GTP binding (GO:0005525);	Cellular Component: endoplasmic reticulum (GO:0005783);	Cellular Component: Golgi apparatus (GO:0005794);	Biological Process: intracellular protein transport (GO:0006886);	Biological Process: small GTPase mediated signal transduction (GO:0007264);	Biological Process: vesicle-mediated transport (GO:0016192);	
Unigene000811	2	Biological Process: tetrahydrobiopterin biosynthetic process (GO:0006729);	Molecular Function: 4-alpha-hydroxytetrahydrobiopterin dehydratase activity (GO:0008124);	
Unigene000812	4	Biological Process: calcium ion transport (GO:0006816);	Biological Process: intra-Golgi vesicle-mediated transport (GO:0006891);	Biological Process: Golgi organization (GO:0007030);	Biological Process: response to salt stress (GO:0009651);	
Unigene000815	1	Cellular Component: plasma membrane (GO:0005886);	
Unigene000817	2	Biological Process: metabolic process (GO:0008152);	Molecular Function: transferase activity (GO:0016740);	
Unigene000823	4	Molecular Function: structural constituent of ribosome (GO:0003735);	Biological Process: nucleobase-containing compound metabolic process (GO:0006139);	Biological Process: translation (GO:0006412);	Cellular Component: cytosolic ribosome (GO:0022626);	
Unigene000824	8	Molecular Function: glycerol kinase activity (GO:0004370);	Molecular Function: ATP binding (GO:0005524);	Cellular Component: cytosol (GO:0005829);	Biological Process: glycerol-3-phosphate metabolic process (GO:0006072);	Biological Process: fatty acid beta-oxidation (GO:0006635);	Biological Process: phosphorylation (GO:0016310);	Biological Process: glycerol catabolic process (GO:0019563);	Biological Process: defense response to bacterium (GO:0042742);	
Unigene000827	2	Biological Process: metabolic process (GO:0044710);	Biological Process: cellular process (GO:0044763);	
Unigene000828	6	Molecular Function: aminoacyl-tRNA editing activity (GO:0002161);	Molecular Function: leucine-tRNA ligase activity (GO:0004823);	Molecular Function: ATP binding (GO:0005524);	Cellular Component: cytoplasm (GO:0005737);	Biological Process: leucyl-tRNA aminoacylation (GO:0006429);	Biological Process: regulation of translational fidelity (GO:0006450);	
Unigene000830	2	Biological Process: metabolic process (GO:0008152);	Molecular Function: peptidase activity (GO:0008233);	
Unigene000831	7	Biological Process: fatty acid metabolic process (GO:0006631);	Biological Process: lipid biosynthetic process (GO:0008610);	Cellular Component: plastid (GO:0009536);	Biological Process: carboxylic acid biosynthetic process (GO:0046394);	Biological Process: cofactor metabolic process (GO:0051186);	Biological Process: organic cyclic compound metabolic process (GO:1901360);	Biological Process: organonitrogen compound metabolic process (GO:1901564);	
Unigene000834	3	Biological Process: cellular process (GO:0009987);	Molecular Function: transferase activity, transferring phosphorus-containing groups (GO:0016772);	Biological Process: response to stimulus (GO:0050896);	
Unigene000838	1	Cellular Component: intracellular organelle (GO:0043229);	
Unigene000839	7	Biological Process: polysaccharide catabolic process (GO:0000272);	Molecular Function: hydrolase activity, hydrolyzing O-glycosyl compounds (GO:0004553);	Cellular Component: extracellular region (GO:0005576);	Cellular Component: cell wall (GO:0005618);	Biological Process: cellular glucan metabolic process (GO:0006073);	Biological Process: hemicellulose metabolic process (GO:0010410);	Cellular Component: cytoplasmic part (GO:0044444);	
Unigene000840	2	Molecular Function: pyruvate decarboxylase activity (GO:0004737);	Biological Process: metabolic process (GO:0008152);	
Unigene000846	1	Molecular Function: metal ion binding (GO:0046872);	
Unigene000851	1	Cellular Component: intracellular part (GO:0044424);	
Unigene000855	1	Biological Process: metabolic process (GO:0008152);	
Unigene000856	2	Biological Process: cellular process (GO:0009987);	Molecular Function: transferase activity, transferring phosphorus-containing groups (GO:0016772);	
Unigene000857	4	Molecular Function: serine-type peptidase activity (GO:0008236);	Molecular Function: 2-alkenal reductase [NAD(P)] activity (GO:0032440);	Cellular Component: mitochondrial part (GO:0044429);	Biological Process: oxidation-reduction process (GO:0055114);	
Unigene000859	2	Biological Process: primary metabolic process (GO:0044238);	Biological Process: cellular macromolecule metabolic process (GO:0044260);	
Unigene000860	24	Biological Process: sulfur amino acid metabolic process (GO:0000096);	Biological Process: nucleobase-containing compound metabolic process (GO:0006139);	Biological Process: fatty acid metabolic process (GO:0006631);	Biological Process: coenzyme metabolic process (GO:0006732);	Biological Process: phosphate-containing compound metabolic process (GO:0006796);	Biological Process: lipid biosynthetic process (GO:0008610);	Biological Process: cellular amino acid biosynthetic process (GO:0008652);	Biological Process: serine family amino acid metabolic process (GO:0009069);	Biological Process: aromatic amino acid family metabolic process (GO:0009072);	Cellular Component: chloroplast (GO:0009507);	Biological Process: plastid organization (GO:0009657);	Molecular Function: transferase activity (GO:0016740);	Biological Process: heterocycle biosynthetic process (GO:0018130);	Biological Process: aromatic compound biosynthetic process (GO:0019438);	Biological Process: organophosphate metabolic process (GO:0019637);	Biological Process: indole-containing compound metabolic process (GO:0042430);	Biological Process: cellular nitrogen compound biosynthetic process (GO:0044271);	Biological Process: sulfur compound biosynthetic process (GO:0044272);	Biological Process: developmental process (GO:0044767);	Biological Process: cofactor biosynthetic process (GO:0051188);	Biological Process: biological regulation (GO:0065007);	Biological Process: monocarboxylic acid biosynthetic process (GO:0072330);	Biological Process: organic cyclic compound biosynthetic process (GO:1901362);	Biological Process: alpha-amino acid catabolic process (GO:1901606);	
Unigene000861	7	Cellular Component: chloroplast stroma (GO:0009570);	Biological Process: response to cytokinin (GO:0009735);	Cellular Component: chloroplast envelope (GO:0009941);	Cellular Component: membrane (GO:0016020);	Biological Process: isopentenyl diphosphate biosynthetic process, methylerythritol 4-phosphate pathway (GO:0019288);	Biological Process: cysteine biosynthetic process (GO:0019344);	Cellular Component: cytosolic ribosome (GO:0022626);	
Unigene000862	1	Molecular Function: nucleic acid binding (GO:0003676);	
Unigene000863	7	Cellular Component: nucleosome (GO:0000786);	Biological Process: RNA methylation (GO:0001510);	Molecular Function: DNA binding (GO:0003677);	Cellular Component: nucleolus (GO:0005730);	Biological Process: nucleosome assembly (GO:0006334);	Biological Process: cell proliferation (GO:0008283);	Molecular Function: protein heterodimerization activity (GO:0046982);	
Unigene000865	10	Biological Process: hormone-mediated signaling pathway (GO:0009755);	Biological Process: post-embryonic development (GO:0009791);	Biological Process: response to lipid (GO:0033993);	Biological Process: primary metabolic process (GO:0044238);	Cellular Component: intracellular part (GO:0044424);	Biological Process: reproductive process (GO:0044702);	Biological Process: reproductive structure development (GO:0048608);	Biological Process: cellular response to acid chemical (GO:0071229);	Biological Process: organic substance metabolic process (GO:0071704);	Biological Process: cellular response to oxygen-containing compound (GO:1901701);	
Unigene000869	2	Cellular Component: endoplasmic reticulum (GO:0005783);	Cellular Component: Golgi apparatus (GO:0005794);	
Unigene000871	1	Cellular Component: intracellular (GO:0005622);	
Unigene000875	1	Cellular Component: cytoplasm (GO:0005737);	
Unigene000877	5	Molecular Function: nucleotide binding (GO:0000166);	Biological Process: transport (GO:0006810);	Cellular Component: plastid (GO:0009536);	Cellular Component: membrane (GO:0016020);	Molecular Function: ATPase activity (GO:0016887);	
Unigene000878	2	Biological Process: cellular process (GO:0009987);	Biological Process: biological_process (GO:0044699);	
Unigene000879	1	Cellular Component: membrane (GO:0016020);	
Unigene000881	6	Biological Process: protein peptidyl-prolyl isomerization (GO:0000413);	Molecular Function: peptidyl-prolyl cis-trans isomerase activity (GO:0003755);	Cellular Component: nucleus (GO:0005634);	Cellular Component: cytoplasm (GO:0005737);	Biological Process: protein folding (GO:0006457);	Molecular Function: peptide binding (GO:0042277);	
Unigene000882	3	Molecular Function: chitin binding (GO:0008061);	Biological Process: defense response to bacterium (GO:0042742);	Biological Process: defense response to fungus (GO:0050832);	
Unigene000883	3	Molecular Function: catalytic activity (GO:0003824);	Molecular Function: organic cyclic compound binding (GO:0097159);	Molecular Function: heterocyclic compound binding (GO:1901363);	
Unigene000887	16	Molecular Function: ceramide kinase activity (GO:0001729);	Molecular Function: NAD+ kinase activity (GO:0003951);	Molecular Function: diacylglycerol kinase activity (GO:0004143);	Cellular Component: plasma membrane (GO:0005886);	Biological Process: protein glycosylation (GO:0006486);	Biological Process: protein kinase C-activating G-protein coupled receptor signaling pathway (GO:0007205);	Biological Process: gravitropism (GO:0009630);	Biological Process: plant-type cell wall biogenesis (GO:0009832);	Biological Process: vegetative to reproductive phase transition of meristem (GO:0010228);	Biological Process: glucuronoxylan metabolic process (GO:0010413);	Biological Process: protein desumoylation (GO:0016926);	Molecular Function: D-erythro-sphingosine kinase activity (GO:0017050);	Biological Process: sphingolipid biosynthetic process (GO:0030148);	Biological Process: xylan biosynthetic process (GO:0045492);	Biological Process: lipid phosphorylation (GO:0046834);	Biological Process: hydrogen peroxide biosynthetic process (GO:0050665);	
Unigene000888	1	Molecular Function: zinc ion binding (GO:0008270);	
Unigene000890	5	Biological Process: cellular metabolic process (GO:0044237);	Biological Process: primary metabolic process (GO:0044238);	Biological Process: metabolic process (GO:0044710);	Biological Process: cellular process (GO:0044763);	Biological Process: organic substance metabolic process (GO:0071704);	
Unigene000892	1	Cellular Component: ribosome (GO:0005840);	
Unigene000893	3	Cellular Component: nucleosome (GO:0000786);	Molecular Function: DNA binding (GO:0003677);	Biological Process: nucleosome assembly (GO:0006334);	
Unigene000897	6	Biological Process: carbohydrate metabolic process (GO:0005975);	Cellular Component: chloroplast (GO:0009507);	Biological Process: cellular metabolic process (GO:0044237);	Biological Process: metabolic process (GO:0044710);	Biological Process: cellular process (GO:0044763);	Biological Process: response to stimulus (GO:0050896);	
Unigene000899	9	Biological Process: defense response (GO:0006952);	Biological Process: signal transduction (GO:0007165);	Biological Process: metabolic process (GO:0008152);	Molecular Function: transferase activity (GO:0016740);	Cellular Component: intracellular membrane-bounded organelle (GO:0043231);	Cellular Component: cytoplasmic part (GO:0044444);	Biological Process: cellular response to acid chemical (GO:0071229);	Biological Process: cellular response to organic substance (GO:0071310);	Biological Process: cellular response to oxygen-containing compound (GO:1901701);	
Unigene000900	3	Biological Process: leaf morphogenesis (GO:0009965);	Biological Process: mRNA modification (GO:0016556);	Biological Process: cell differentiation (GO:0030154);	
Unigene000903	1	Molecular Function: binding (GO:0005488);	
Unigene000904	1	Cellular Component: vacuolar membrane (GO:0005774);	
Unigene000906	3	Molecular Function: cytochrome-c oxidase activity (GO:0004129);	Cellular Component: mitochondrial envelope (GO:0005740);	Biological Process: hydrogen ion transmembrane transport (GO:1902600);	
Unigene000907	1	Molecular Function: oxidoreductase activity (GO:0016491);	
Unigene000909	1	Cellular Component: vacuole (GO:0005773);	
Unigene000911	2	Molecular Function: oxidoreductase activity, acting on paired donors, with incorporation or reduction of molecular oxygen, 2-oxoglutarate as one donor, and incorporation of one atom each of oxygen into both donors (GO:0016706);	Molecular Function: metal ion binding (GO:0046872);	
Unigene000913	6	Molecular Function: nucleic acid binding (GO:0003676);	Molecular Function: ubiquitin-protein transferase activity (GO:0004842);	Cellular Component: nucleus (GO:0005634);	Molecular Function: zinc ion binding (GO:0008270);	Biological Process: protein ubiquitination (GO:0016567);	Molecular Function: ligase activity (GO:0016874);	
Unigene000924	1	Biological Process: biological_process (GO:0044699);	
Unigene000928	1	Molecular Function: metal ion binding (GO:0046872);	
Unigene000933	5	Molecular Function: alcohol dehydrogenase (NAD) activity (GO:0004022);	Cellular Component: mitochondrion (GO:0005739);	Molecular Function: zinc ion binding (GO:0008270);	Molecular Function: cobalt ion binding (GO:0050897);	Biological Process: oxidation-reduction process (GO:0055114);	
Unigene000935	3	Molecular Function: iron ion binding (GO:0005506);	Molecular Function: oxidoreductase activity, acting on paired donors, with incorporation or reduction of molecular oxygen, 2-oxoglutarate as one donor, and incorporation of one atom each of oxygen into both donors (GO:0016706);	Biological Process: oxidation-reduction process (GO:0055114);	
Unigene000936	1	Cellular Component: membrane (GO:0016020);	
Unigene000938	18	Molecular Function: nucleotide binding (GO:0000166);	Cellular Component: vacuole (GO:0005773);	Biological Process: glucose metabolic process (GO:0006006);	Biological Process: organelle organization (GO:0006996);	Biological Process: purine ribonucleotide metabolic process (GO:0009150);	Biological Process: purine ribonucleoside monophosphate metabolic process (GO:0009167);	Cellular Component: chloroplast (GO:0009507);	Biological Process: response to abiotic stimulus (GO:0009628);	Biological Process: proton transport (GO:0015992);	Molecular Function: hydrolase activity, acting on acid anhydrides, catalyzing transmembrane movement of substances (GO:0016820);	Cellular Component: proton-transporting two-sector ATPase complex, catalytic domain (GO:0033178);	Cellular Component: intracellular organelle part (GO:0044446);	Biological Process: carbohydrate catabolic process (GO:0044724);	Biological Process: developmental process (GO:0044767);	Biological Process: purine ribonucleoside metabolic process (GO:0046128);	Biological Process: nicotinamide nucleotide metabolic process (GO:0046496);	Biological Process: anatomical structure development (GO:0048856);	Cellular Component: cell periphery (GO:0071944);	
Unigene000946	3	Biological Process: cellular amino acid metabolic process (GO:0006520);	Molecular Function: lyase activity (GO:0016829);	Molecular Function: pyridoxal phosphate binding (GO:0030170);	
Unigene000950	5	Molecular Function: chitinase activity (GO:0004568);	Biological Process: carbohydrate metabolic process (GO:0005975);	Biological Process: chitin catabolic process (GO:0006032);	Molecular Function: chitin binding (GO:0008061);	Biological Process: cell wall macromolecule catabolic process (GO:0016998);	
Unigene000954	1	Biological Process: metabolic process (GO:0008152);	
Unigene000955	2	Biological Process: metabolic process (GO:0008152);	Molecular Function: oxidoreductase activity (GO:0016491);	
Unigene000956	1	Molecular Function: transferase activity, transferring glycosyl groups (GO:0016757);	
Unigene000958	14	Cellular Component: mitochondrial respiratory chain complex I (GO:0005747);	Biological Process: ubiquitin-dependent protein catabolic process (GO:0006511);	Biological Process: response to oxidative stress (GO:0006979);	Molecular Function: NADH dehydrogenase (ubiquinone) activity (GO:0008137);	Molecular Function: electron carrier activity (GO:0009055);	Cellular Component: chloroplast (GO:0009507);	Biological Process: gravitropism (GO:0009630);	Biological Process: photorespiration (GO:0009853);	Biological Process: ATP synthesis coupled electron transport (GO:0042773);	Molecular Function: metal ion binding (GO:0046872);	Molecular Function: 2 iron, 2 sulfur cluster binding (GO:0051537);	Molecular Function: 4 iron, 4 sulfur cluster binding (GO:0051539);	Biological Process: response to misfolded protein (GO:0051788);	Biological Process: proteasome core complex assembly (GO:0080129);	
Unigene000966	15	Biological Process: polysaccharide biosynthetic process (GO:0000271);	Molecular Function: Rho guanyl-nucleotide exchange factor activity (GO:0005089);	Molecular Function: protein binding (GO:0005515);	Biological Process: pattern specification process (GO:0007389);	Biological Process: asymmetric cell division (GO:0008356);	Biological Process: regulation of cell size (GO:0008361);	Biological Process: multidimensional cell growth (GO:0009825);	Biological Process: auxin polar transport (GO:0009926);	Biological Process: regulation of meristem growth (GO:0010075);	Cellular Component: apical plasma membrane (GO:0016324);	Biological Process: anthocyanin accumulation in tissues in response to UV light (GO:0043481);	Cellular Component: intracellular part (GO:0044424);	Biological Process: root hair elongation (GO:0048767);	Biological Process: cell wall organization (GO:0071555);	Biological Process: regulation of pollen tube growth (GO:0080092);	
Unigene000969	1	Cellular Component: intracellular part (GO:0044424);	
Unigene000971	1	Molecular Function: binding (GO:0005488);	
Unigene000972	4	Biological Process: metabolic process (GO:0008152);	Molecular Function: peptidase activity (GO:0008233);	Cellular Component: chloroplast (GO:0009507);	Cellular Component: intracellular organelle part (GO:0044446);	
Unigene000975	3	Molecular Function: ligase activity (GO:0016874);	Biological Process: cellulose biosynthetic process (GO:0030244);	Biological Process: Golgi vesicle transport (GO:0048193);	
Unigene000976	6	Cellular Component: nuclear envelope lumen (GO:0005641);	Biological Process: protein import into nucleus (GO:0006606);	Biological Process: nuclear pore organization (GO:0006999);	Biological Process: spindle pole body duplication (GO:0030474);	Molecular Function: protein membrane anchor (GO:0043495);	Cellular Component: nuclear pore transmembrane ring (GO:0070762);	
Unigene000978	3	Molecular Function: 4-aminobutyrate transaminase activity (GO:0003867);	Biological Process: metabolic process (GO:0008152);	Molecular Function: pyridoxal phosphate binding (GO:0030170);	
Unigene000981	19	Biological Process: nuclear division (GO:0000280);	Biological Process: cytokinesis by cell plate formation (GO:0000911);	Molecular Function: GTPase activator activity (GO:0005096);	Cellular Component: spindle (GO:0005819);	Cellular Component: plasma membrane (GO:0005886);	Biological Process: methylation-dependent chromatin silencing (GO:0006346);	Biological Process: mRNA export from nucleus (GO:0006406);	Biological Process: protein import into nucleus (GO:0006606);	Biological Process: nucleolus organization (GO:0007000);	Biological Process: toxin catabolic process (GO:0009407);	Cellular Component: cell plate (GO:0009504);	Cellular Component: chloroplast (GO:0009507);	Cellular Component: phragmoplast (GO:0009524);	Biological Process: chromatin silencing by small RNA (GO:0031048);	Cellular Component: nuclear membrane (GO:0031965);	Cellular Component: cell division site (GO:0032153);	Biological Process: positive regulation of GTPase activity (GO:0043547);	Biological Process: lateral root development (GO:0048527);	Biological Process: histone H3-K9 methylation (GO:0051567);	
Unigene000982	3	Cellular Component: nucleus (GO:0005634);	Molecular Function: protein-disulfide reductase activity (GO:0047134);	Biological Process: oxidation-reduction process (GO:0055114);	
Unigene000983	4	Biological Process: metabolic process (GO:0008152);	Biological Process: cellular process (GO:0044763);	Biological Process: regulation of cellular process (GO:0050794);	Biological Process: response to stimulus (GO:0050896);	
Unigene000984	3	Molecular Function: catalytic activity (GO:0003824);	Biological Process: metabolic process (GO:0008152);	Cellular Component: plastid (GO:0009536);	
Unigene000987	3	Cellular Component: endosome (GO:0005768);	Biological Process: response to oxygen-containing compound (GO:1901700);	Biological Process: intracellular transport (GO:1902582);	
Unigene000989	3	Biological Process: cation transport (GO:0006812);	Biological Process: basic amino acid transport (GO:0015802);	Biological Process: cellular process (GO:0044763);	
Unigene000990	1	Molecular Function: hydrolase activity (GO:0016787);	
Unigene000992	1	Molecular Function: transferase activity, transferring phosphorus-containing groups (GO:0016772);	
Unigene000993	1	Molecular Function: transferase activity, transferring phosphorus-containing groups (GO:0016772);	
Unigene000996	1	Molecular Function: catalytic activity (GO:0003824);	
Unigene000997	7	Molecular Function: translation elongation factor activity (GO:0003746);	Molecular Function: GTP binding (GO:0005525);	Cellular Component: nucleus (GO:0005634);	Biological Process: translational elongation (GO:0006414);	Cellular Component: chloroplast thylakoid (GO:0009534);	Cellular Component: membrane (GO:0016020);	Biological Process: biological_process (GO:0044699);	
Unigene000998	3	Cellular Component: nucleosome (GO:0000786);	Molecular Function: DNA binding (GO:0003677);	Biological Process: nucleosome assembly (GO:0006334);	
Unigene000999	2	Biological Process: lipid metabolic process (GO:0006629);	Molecular Function: acyl-[acyl-carrier-protein] hydrolase activity (GO:0016297);	
Unigene001000	64	Biological Process: MAPK cascade (GO:0000165);	Molecular Function: RNA binding (GO:0003723);	Molecular Function: protein binding (GO:0005515);	Cellular Component: vacuole (GO:0005773);	Cellular Component: peroxisome (GO:0005777);	Cellular Component: Golgi apparatus (GO:0005794);	Cellular Component: ribosome (GO:0005840);	Biological Process: monosaccharide metabolic process (GO:0005996);	Biological Process: pentose-phosphate shunt (GO:0006098);	Biological Process: rRNA processing (GO:0006364);	Biological Process: protein targeting to membrane (GO:0006612);	Biological Process: unsaturated fatty acid biosynthetic process (GO:0006636);	Biological Process: circadian rhythm (GO:0007623);	Cellular Component: plasmodesma (GO:0009506);	Biological Process: detection of biotic stimulus (GO:0009595);	Biological Process: response to wounding (GO:0009611);	Biological Process: response to blue light (GO:0009637);	Biological Process: photomorphogenesis (GO:0009640);	Biological Process: gibberellin biosynthetic process (GO:0009686);	Biological Process: salicylic acid biosynthetic process (GO:0009697);	Biological Process: embryo development ending in seed dormancy (GO:0009793);	Biological Process: seed germination (GO:0009845);	Biological Process: photorespiration (GO:0009853);	Biological Process: systemic acquired resistance, salicylic acid mediated signaling pathway (GO:0009862);	Biological Process: jasmonic acid mediated signaling pathway (GO:0009867);	Biological Process: chloroplast relocation (GO:0009902);	Biological Process: regulation of flower development (GO:0009909);	Biological Process: meristem structural organization (GO:0009933);	Cellular Component: chloroplast envelope (GO:0009941);	Biological Process: leaf morphogenesis (GO:0009965);	Biological Process: thylakoid membrane organization (GO:0010027);	Biological Process: response to red light (GO:0010114);	Biological Process: seed dormancy process (GO:0010162);	Biological Process: sugar mediated signaling pathway (GO:0010182);	Biological Process: response to chitin (GO:0010200);	Biological Process: photosystem II assembly (GO:0010207);	Biological Process: response to far red light (GO:0010218);	Biological Process: vegetative to reproductive phase transition of meristem (GO:0010228);	Cellular Component: plastoglobule (GO:0010287);	Biological Process: regulation of hydrogen peroxide metabolic process (GO:0010310);	Cellular Component: stromule (GO:0010319);	Biological Process: regulation of plant-type hypersensitive response (GO:0010363);	Biological Process: chlorophyll biosynthetic process (GO:0015995);	Cellular Component: membrane (GO:0016020);	Biological Process: carotenoid biosynthetic process (GO:0016117);	Biological Process: protein ubiquitination (GO:0016567);	Biological Process: isopentenyl diphosphate biosynthetic process, methylerythritol 4-phosphate pathway (GO:0019288);	Biological Process: lipid storage (GO:0019915);	Biological Process: cell differentiation (GO:0030154);	Biological Process: negative regulation of defense response (GO:0031348);	Biological Process: plastid translation (GO:0032544);	Biological Process: regulation of protein dephosphorylation (GO:0035304);	Biological Process: cellular response to water deprivation (GO:0042631);	Biological Process: defense response to bacterium (GO:0042742);	Biological Process: transcription from plastid promoter (GO:0042793);	Biological Process: positive regulation of catalytic activity (GO:0043085);	Biological Process: regulation of multi-organism process (GO:0043900);	Biological Process: positive regulation of translation (GO:0045727);	Molecular Function: nutrient reservoir activity (GO:0045735);	Biological Process: positive regulation of transcription, DNA-templated (GO:0045893);	Cellular Component: apoplast (GO:0048046);	Biological Process: response to freezing (GO:0050826);	Biological Process: defense response to fungus (GO:0050832);	Biological Process: cellular response to abscisic acid stimulus (GO:0071215);	
Unigene001002	3	Molecular Function: translation initiation factor activity (GO:0003743);	Cellular Component: eukaryotic translation initiation factor 2 complex (GO:0005850);	Biological Process: translational initiation (GO:0006413);	
Unigene001003	3	Cellular Component: integral component of membrane (GO:0016021);	Cellular Component: chloroplast membrane (GO:0031969);	Biological Process: cellular response to water deprivation (GO:0042631);	
Unigene001004	12	Cellular Component: Golgi membrane (GO:0000139);	Biological Process: calcium ion transport (GO:0006816);	Biological Process: Golgi organization (GO:0007030);	Biological Process: DNA mediated transformation (GO:0009294);	Biological Process: response to bacterium (GO:0009617);	Biological Process: response to salt stress (GO:0009651);	Biological Process: cytokinin-activated signaling pathway (GO:0009736);	Cellular Component: integral component of membrane (GO:0016021);	Biological Process: cell wall biogenesis (GO:0042546);	Molecular Function: glucomannan 4-beta-mannosyltransferase activity (GO:0047259);	Molecular Function: mannan synthase activity (GO:0051753);	Biological Process: mannosylation (GO:0097502);	
Unigene001006	7	Cellular Component: endoplasmic reticulum (GO:0005783);	Biological Process: amino acid transport (GO:0006865);	Biological Process: protein transport (GO:0015031);	Biological Process: inorganic anion transport (GO:0015698);	Biological Process: regulation of programmed cell death (GO:0043067);	Cellular Component: membrane part (GO:0044425);	Biological Process: intracellular transport (GO:1902582);	
Unigene001007	2	Cellular Component: cytosol (GO:0005829);	Biological Process: multicellular organism development (GO:0007275);	
Unigene001009	3	Biological Process: maltose metabolic process (GO:0000023);	Biological Process: chlorophyll catabolic process (GO:0015996);	Biological Process: starch biosynthetic process (GO:0019252);	
Unigene001012	1	Biological Process: cellular metabolic process (GO:0044237);	
Unigene001014	2	Cellular Component: Arp2/3 protein complex (GO:0005885);	Biological Process: Arp2/3 complex-mediated actin nucleation (GO:0034314);	
Unigene001015	13	Molecular Function: translation initiation factor activity (GO:0003743);	Molecular Function: GTPase activity (GO:0003924);	Molecular Function: GTP binding (GO:0005525);	Cellular Component: mitochondrion (GO:0005739);	Biological Process: translational initiation (GO:0006413);	Biological Process: nucleotide biosynthetic process (GO:0009165);	Biological Process: animal organ morphogenesis (GO:0009887);	Biological Process: tissue development (GO:0009888);	Biological Process: vegetative to reproductive phase transition of meristem (GO:0010228);	Biological Process: positive regulation of organelle organization (GO:0010638);	Biological Process: protein desumoylation (GO:0016926);	Biological Process: regulation of chromosome organization (GO:0033044);	Biological Process: hydrogen peroxide biosynthetic process (GO:0050665);	
Unigene001018	8	Cellular Component: nucleosome (GO:0000786);	Molecular Function: DNA binding (GO:0003677);	Molecular Function: 3',5'-cyclic-nucleotide phosphodiesterase activity (GO:0004114);	Biological Process: nucleosome assembly (GO:0006334);	Biological Process: signal transduction (GO:0007165);	Biological Process: metabolic process (GO:0008152);	Cellular Component: integral component of membrane (GO:0016021);	Biological Process: transmembrane transport (GO:0055085);	
Unigene001019	1	Biological Process: metabolic process (GO:0008152);	
Unigene001021	1	Molecular Function: hydrolase activity (GO:0016787);	
Unigene001022	1	Molecular Function: transferase activity, transferring phosphorus-containing groups (GO:0016772);	
Unigene001026	2	Cellular Component: membrane (GO:0016020);	Cellular Component: cytoplasmic vesicle (GO:0016023);	
Unigene001028	3	Biological Process: metabolic process (GO:0008152);	Molecular Function: amino acid binding (GO:0016597);	Molecular Function: nucleotidyltransferase activity (GO:0016779);	
Unigene001032	2	Cellular Component: membrane (GO:0016020);	Molecular Function: hydrolase activity (GO:0016787);	
Unigene001037	14	Molecular Function: UTP:glucose-1-phosphate uridylyltransferase activity (GO:0003983);	Cellular Component: cytosol (GO:0005829);	Biological Process: UDP-glucose metabolic process (GO:0006011);	Biological Process: nucleotide-sugar biosynthetic process (GO:0009226);	Biological Process: pollen development (GO:0009555);	Molecular Function: UTP:arabinose-1-phosphate uridylyltransferase activity (GO:0010491);	Molecular Function: UTP:galactose-1-phosphate uridylyltransferase activity (GO:0017103);	Biological Process: UDP-L-arabinose metabolic process (GO:0033356);	Biological Process: UDP-glucuronate metabolic process (GO:0046398);	Biological Process: response to cadmium ion (GO:0046686);	Molecular Function: UTP:xylose-1-phosphate uridylyltransferase activity (GO:0047338);	Molecular Function: glucuronate-1-phosphate uridylyltransferase activity (GO:0047350);	Biological Process: UDP-D-galactose metabolic process (GO:0052573);	Cellular Component: pollen tube (GO:0090406);	
Unigene001042	5	Molecular Function: metalloendopeptidase activity (GO:0004222);	Molecular Function: ATP binding (GO:0005524);	Biological Process: proteolysis (GO:0006508);	Molecular Function: zinc ion binding (GO:0008270);	Cellular Component: integral component of membrane (GO:0016021);	
Unigene001044	3	Molecular Function: GTPase activity (GO:0003924);	Molecular Function: GTP binding (GO:0005525);	Biological Process: metabolic process (GO:0008152);	
Unigene001049	1	Cellular Component: intracellular part (GO:0044424);	
Unigene001050	7	Biological Process: maltose metabolic process (GO:0000023);	Molecular Function: alpha,alpha-trehalose-phosphate synthase (UDP-forming) activity (GO:0003825);	Molecular Function: trehalose-phosphatase activity (GO:0004805);	Cellular Component: mitochondrion (GO:0005739);	Biological Process: trehalose biosynthetic process (GO:0005992);	Biological Process: starch biosynthetic process (GO:0019252);	Biological Process: positive regulation of catalytic activity (GO:0043085);	
Unigene001057	4	Molecular Function: electron carrier activity (GO:0009055);	Molecular Function: protein disulfide oxidoreductase activity (GO:0015035);	Biological Process: cell redox homeostasis (GO:0045454);	Biological Process: oxidation-reduction process (GO:0055114);	
Unigene001058	4	Molecular Function: NADPH:quinone reductase activity (GO:0003960);	Molecular Function: zinc ion binding (GO:0008270);	Molecular Function: 15-hydroxyprostaglandin dehydrogenase (NAD+) activity (GO:0016404);	Biological Process: oxidation-reduction process (GO:0055114);	
Unigene001062	4	Biological Process: protein peptidyl-prolyl isomerization (GO:0000413);	Molecular Function: peptidyl-prolyl cis-trans isomerase activity (GO:0003755);	Biological Process: protein folding (GO:0006457);	Cellular Component: intracellular part (GO:0044424);	
Unigene001065	1	Cellular Component: endoplasmic reticulum (GO:0005783);	
Unigene001066	3	Cellular Component: nucleosome (GO:0000786);	Molecular Function: DNA binding (GO:0003677);	Biological Process: nucleosome assembly (GO:0006334);	
Unigene001068	3	Molecular Function: calcium ion binding (GO:0005509);	Cellular Component: nucleus (GO:0005634);	Cellular Component: cytosol (GO:0005829);	
Unigene001073	1	Biological Process: metabolic process (GO:0044710);	
Unigene001074	1	Molecular Function: terpene synthase activity (GO:0010333);	
Unigene001075	5	Molecular Function: serine-type endopeptidase activity (GO:0004252);	Biological Process: proteolysis (GO:0006508);	Cellular Component: chloroplast thylakoid (GO:0009534);	Cellular Component: chloroplastic endopeptidase Clp complex (GO:0009840);	Cellular Component: chloroplast envelope (GO:0009941);	
Unigene001081	5	Molecular Function: procollagen-proline 4-dioxygenase activity (GO:0004656);	Molecular Function: iron ion binding (GO:0005506);	Biological Process: peptidyl-proline hydroxylation (GO:0019511);	Molecular Function: L-ascorbic acid binding (GO:0031418);	Biological Process: oxidation-reduction process (GO:0055114);	
Unigene001082	3	Molecular Function: catalytic activity (GO:0003824);	Biological Process: carboxylic acid metabolic process (GO:0019752);	Biological Process: primary metabolic process (GO:0044238);	
Unigene001085	3	Biological Process: gene silencing (GO:0016458);	Molecular Function: transferase activity (GO:0016740);	Biological Process: DNA methylation on cytosine (GO:0032776);	
Unigene001090	5	Cellular Component: mitochondrion (GO:0005739);	Molecular Function: channel activity (GO:0015267);	Cellular Component: integral component of membrane (GO:0016021);	Biological Process: regulation of anion transport (GO:0044070);	Biological Process: transmembrane transport (GO:0055085);	
Unigene001092	3	Molecular Function: FMN binding (GO:0010181);	Molecular Function: oxidoreductase activity (GO:0016491);	Biological Process: oxidation-reduction process (GO:0055114);	
Unigene001095	4	Cellular Component: cytoplasm (GO:0005737);	Biological Process: signal transduction (GO:0007165);	Cellular Component: plant-type cell wall (GO:0009505);	Molecular Function: phosphatidylinositol binding (GO:0035091);	
Unigene001096	16	Molecular Function: ribulose-phosphate 3-epimerase activity (GO:0004750);	Cellular Component: cytosol (GO:0005829);	Biological Process: pentose-phosphate shunt, non-oxidative branch (GO:0009052);	Biological Process: response to cold (GO:0009409);	Cellular Component: chloroplast thylakoid membrane (GO:0009535);	Cellular Component: chloroplast stroma (GO:0009570);	Biological Process: response to nematode (GO:0009624);	Biological Process: embryo development ending in seed dormancy (GO:0009793);	Cellular Component: chloroplast envelope (GO:0009941);	Cellular Component: stromule (GO:0010319);	Biological Process: reductive pentose-phosphate cycle (GO:0019253);	Biological Process: pentose catabolic process (GO:0019323);	Biological Process: defense response to bacterium (GO:0042742);	Biological Process: cellular carbohydrate metabolic process (GO:0044262);	Molecular Function: metal ion binding (GO:0046872);	Cellular Component: apoplast (GO:0048046);	
Unigene001097	7	Biological Process: photosynthesis (GO:0015979);	Biological Process: primary metabolic process (GO:0044238);	Biological Process: cellular biosynthetic process (GO:0044249);	Cellular Component: intracellular part (GO:0044424);	Biological Process: obsolete single-organism biosynthetic process (GO:0044711);	Biological Process: cellular process (GO:0044763);	Biological Process: organic substance biosynthetic process (GO:1901576);	
Unigene001098	2	Molecular Function: oxidoreductase activity (GO:0016491);	Biological Process: metabolic process (GO:0044710);	
Unigene001102	36	Molecular Function: calmodulin binding (GO:0005516);	Molecular Function: ATP binding (GO:0005524);	Cellular Component: mitochondrial inner membrane (GO:0005743);	Cellular Component: plasma membrane (GO:0005886);	Biological Process: phosphatidylglycerol biosynthetic process (GO:0006655);	Biological Process: phosphatidylinositol biosynthetic process (GO:0006661);	Biological Process: cell adhesion (GO:0007155);	Biological Process: regulation of cell size (GO:0008361);	Molecular Function: CDP-diacylglycerol-glycerol-3-phosphate 3-phosphatidyltransferase activity (GO:0008444);	Cellular Component: plasmodesma (GO:0009506);	Biological Process: response to nematode (GO:0009624);	Biological Process: response to blue light (GO:0009637);	Biological Process: photomorphogenesis (GO:0009640);	Biological Process: embryo development ending in seed dormancy (GO:0009793);	Biological Process: positive gravitropism (GO:0009958);	Biological Process: vernalization response (GO:0010048);	Biological Process: trichome morphogenesis (GO:0010090);	Biological Process: vegetative to reproductive phase transition of meristem (GO:0010228);	Biological Process: auxin efflux (GO:0010315);	Molecular Function: auxin influx transmembrane transporter activity (GO:0010328);	Molecular Function: auxin efflux transmembrane transporter activity (GO:0010329);	Biological Process: basipetal auxin transport (GO:0010540);	Biological Process: acropetal auxin transport (GO:0010541);	Cellular Component: integral component of membrane (GO:0016021);	Biological Process: methylglyoxal catabolic process to D-lactate via S-lactoyl-glutathione (GO:0019243);	Molecular Function: manganese ion binding (GO:0030145);	Cellular Component: chloroplast membrane (GO:0031969);	Molecular Function: ATPase activity, coupled to transmembrane movement of substances (GO:0042626);	Biological Process: anthocyanin accumulation in tissues in response to UV light (GO:0043481);	Biological Process: actin nucleation (GO:0045010);	Biological Process: carpel development (GO:0048440);	Biological Process: stamen development (GO:0048443);	Biological Process: root hair cell differentiation (GO:0048765);	Biological Process: transmembrane transport (GO:0055085);	Biological Process: auxin influx (GO:0060919);	Biological Process: cell wall organization (GO:0071555);	
Unigene001103	11	Molecular Function: GTPase activity (GO:0003924);	Molecular Function: GTP binding (GO:0005525);	Cellular Component: signal recognition particle, endoplasmic reticulum targeting (GO:0005786);	Biological Process: SRP-dependent cotranslational protein targeting to membrane (GO:0006614);	Molecular Function: 7S RNA binding (GO:0008312);	Cellular Component: chloroplast stroma (GO:0009570);	Biological Process: production of ta-siRNAs involved in RNA interference (GO:0010267);	Biological Process: isopentenyl diphosphate biosynthetic process, methylerythritol 4-phosphate pathway (GO:0019288);	Biological Process: production of miRNAs involved in gene silencing by miRNA (GO:0035196);	Biological Process: defense response to virus (GO:0051607);	Cellular Component: signal recognition particle, chloroplast targeting (GO:0080085);	
Unigene001108	1	Biological Process: transcription, DNA-templated (GO:0006351);	
Unigene001111	1	Biological Process: intracellular transport (GO:0046907);	
Unigene001112	3	Molecular Function: binding (GO:0005488);	Cellular Component: chromosome (GO:0005694);	Biological Process: chromosome organization (GO:0051276);	
Unigene001113	18	Biological Process: invasive growth in response to glucose limitation (GO:0001403);	Molecular Function: G-protein alpha-subunit binding (GO:0001965);	Molecular Function: signal transducer activity (GO:0004871);	Molecular Function: protein kinase C binding (GO:0005080);	Molecular Function: GDP-dissociation inhibitor activity (GO:0005092);	Biological Process: G-protein coupled receptor signaling pathway (GO:0007186);	Biological Process: glucose mediated signaling pathway (GO:0010255);	Biological Process: negative regulation of translation (GO:0017148);	Cellular Component: cytosolic small ribosomal subunit (GO:0022627);	Biological Process: positive regulation of conjugation with cellular fusion (GO:0031139);	Biological Process: positive regulation of protein autophosphorylation (GO:0031954);	Biological Process: regulation of actin cytoskeleton organization (GO:0032956);	Biological Process: regulation of fungal-type cell wall biogenesis (GO:0032995);	Biological Process: cellular protein localization (GO:0034613);	Biological Process: intracellular signal transduction (GO:0035556);	Molecular Function: ribosome binding (GO:0043022);	Biological Process: regulation of catalytic activity (GO:0050790);	Biological Process: regulation of eIF2 alpha phosphorylation by amino acid starvation (GO:0060733);	
Unigene001114	5	Biological Process: metabolic process (GO:0008152);	Molecular Function: transferase activity (GO:0016740);	Molecular Function: hydrolase activity, acting on glycosyl bonds (GO:0016798);	Cellular Component: intracellular membrane-bounded organelle (GO:0043231);	Cellular Component: cytoplasmic part (GO:0044444);	
Unigene001118	2	Biological Process: cellular process (GO:0044763);	Biological Process: transport (GO:0044765);	
Unigene001119	3	Biological Process: metabolic process (GO:0008152);	Molecular Function: hydrolase activity (GO:0016787);	Biological Process: response to stimulus (GO:0050896);	
Unigene001120	6	Biological Process: protein targeting to Golgi (GO:0000042);	Biological Process: mitotic cell cycle (GO:0000278);	Cellular Component: trans-Golgi network (GO:0005802);	Biological Process: RNA processing (GO:0006396);	Biological Process: gravitropism (GO:0009630);	Biological Process: cellulose biosynthetic process (GO:0030244);	
Unigene001121	1	Biological Process: hydrogen peroxide catabolic process (GO:0042744);	
Unigene001123	2	Molecular Function: oxidoreductase activity, acting on the aldehyde or oxo group of donors, NAD or NADP as acceptor (GO:0016620);	Biological Process: metabolic process (GO:0044710);	
Unigene001126	2	Biological Process: cellular process (GO:0009987);	Molecular Function: transferase activity (GO:0016740);	
Unigene001127	7	Cellular Component: cell (GO:0005623);	Biological Process: defense response (GO:0006952);	Biological Process: hormone-mediated signaling pathway (GO:0009755);	Biological Process: macromolecule localization (GO:0033036);	Biological Process: cellular response to stress (GO:0033554);	Biological Process: cellular response to acid chemical (GO:0071229);	Biological Process: cellular response to oxygen-containing compound (GO:1901701);	
Unigene001128	2	Molecular Function: organic cyclic compound binding (GO:0097159);	Molecular Function: heterocyclic compound binding (GO:1901363);	
Unigene001129	3	Molecular Function: iron ion binding (GO:0005506);	Molecular Function: electron carrier activity (GO:0009055);	Molecular Function: heme binding (GO:0020037);	
Unigene001134	3	Molecular Function: structural constituent of ribosome (GO:0003735);	Cellular Component: ribosome (GO:0005840);	Biological Process: translation (GO:0006412);	
Unigene001136	1	Cellular Component: plastid (GO:0009536);	
Unigene001138	6	Molecular Function: nucleotide binding (GO:0000166);	Cellular Component: cytoplasm (GO:0005737);	Molecular Function: kinase activity (GO:0016301);	Molecular Function: phosphotransferase activity, alcohol group as acceptor (GO:0016773);	Molecular Function: ion binding (GO:0043167);	Biological Process: cellular metabolic process (GO:0044237);	
Unigene001139	15	Molecular Function: iron ion binding (GO:0005506);	Cellular Component: mitochondrion (GO:0005739);	Cellular Component: endoplasmic reticulum (GO:0005783);	Cellular Component: plasma membrane (GO:0005886);	Molecular Function: electron carrier activity (GO:0009055);	Biological Process: response to wounding (GO:0009611);	Biological Process: coumarin biosynthetic process (GO:0009805);	Biological Process: lignin biosynthetic process (GO:0009809);	Biological Process: positive regulation of flavonoid biosynthetic process (GO:0009963);	Cellular Component: integral component of membrane (GO:0016021);	Molecular Function: flavonoid 3'-monooxygenase activity (GO:0016711);	Molecular Function: heme binding (GO:0020037);	Molecular Function: identical protein binding (GO:0042802);	Molecular Function: p-coumarate 3-hydroxylase activity (GO:0046409);	Biological Process: oxidation-reduction process (GO:0055114);	
Unigene001146	2	Molecular Function: obsolete gamma-glutamyltransferase activity (GO:0003840);	Biological Process: glutathione metabolic process (GO:0006749);	
Unigene001149	6	Cellular Component: chloroplast (GO:0009507);	Biological Process: cellular metabolic process (GO:0044237);	Biological Process: primary metabolic process (GO:0044238);	Biological Process: metabolic process (GO:0044710);	Biological Process: cellular process (GO:0044763);	Biological Process: organic substance metabolic process (GO:0071704);	
Unigene001150	2	Biological Process: metabolic process (GO:0008152);	Molecular Function: acetylornithine deacetylase activity (GO:0008777);	
Unigene001153	1	Molecular Function: transferase activity (GO:0016740);	
Unigene001154	13	Molecular Function: copper ion binding (GO:0005507);	Cellular Component: nucleolus (GO:0005730);	Cellular Component: mitochondrial proton-transporting ATP synthase complex (GO:0005753);	Biological Process: ubiquitin-dependent protein catabolic process (GO:0006511);	Molecular Function: zinc ion binding (GO:0008270);	Cellular Component: chloroplast (GO:0009507);	Biological Process: pollen development (GO:0009555);	Biological Process: photorespiration (GO:0009853);	Biological Process: proton transport (GO:0015992);	Cellular Component: proton-transporting ATP synthase complex, coupling factor F(o) (GO:0045263);	Molecular Function: cobalt ion binding (GO:0050897);	Biological Process: response to misfolded protein (GO:0051788);	Biological Process: proteasome core complex assembly (GO:0080129);	
Unigene001155	2	Biological Process: metabolic process (GO:0008152);	Molecular Function: transferase activity, transferring acyl groups other than amino-acyl groups (GO:0016747);	
Unigene001157	1	Molecular Function: kinase activity (GO:0016301);	
Unigene001158	3	Cellular Component: cytoplasm (GO:0005737);	Biological Process: metabolic process (GO:0008152);	Molecular Function: transferase activity (GO:0016740);	
Unigene001162	4	Molecular Function: nucleic acid binding (GO:0003676);	Biological Process: cellular process (GO:0009987);	Cellular Component: macromolecular complex (GO:0032991);	Cellular Component: intracellular non-membrane-bounded organelle (GO:0043232);	
Unigene001165	1	Cellular Component: membrane (GO:0016020);	
Unigene001167	1	Molecular Function: binding (GO:0005488);	
Unigene001169	5	Molecular Function: binding (GO:0005488);	Cellular Component: plastid (GO:0009536);	Cellular Component: endomembrane system (GO:0012505);	Molecular Function: lyase activity (GO:0016829);	Biological Process: carboxylic acid biosynthetic process (GO:0046394);	
Unigene001170	1	Biological Process: biological_process (GO:0044699);	
Unigene001171	10	Cellular Component: cytoplasm (GO:0005737);	Biological Process: protein targeting (GO:0006605);	Biological Process: amino acid transport (GO:0006865);	Biological Process: cytosolic transport (GO:0016482);	Biological Process: regulation of programmed cell death (GO:0043067);	Biological Process: primary metabolic process (GO:0044238);	Biological Process: response to stimulus (GO:0050896);	Biological Process: multi-organism process (GO:0051704);	Biological Process: organic substance metabolic process (GO:0071704);	Biological Process: cellular localization (GO:1902580);	
Unigene001172	1	Molecular Function: transferase activity (GO:0016740);	
Unigene001181	2	Cellular Component: cytoplasmic vesicle (GO:0016023);	Molecular Function: hydrolase activity (GO:0016787);	
Unigene001182	6	Molecular Function: cytochrome-c oxidase activity (GO:0004129);	Cellular Component: mitochondrion (GO:0005739);	Biological Process: metabolic process (GO:0008152);	Cellular Component: chloroplast (GO:0009507);	Cellular Component: thylakoid (GO:0009579);	Biological Process: hydrogen ion transmembrane transport (GO:1902600);	
Unigene001183	2	Biological Process: ubiquitin-dependent protein catabolic process (GO:0006511);	Molecular Function: ligase activity (GO:0016874);	
Unigene001184	4	Molecular Function: nucleic acid binding (GO:0003676);	Molecular Function: helicase activity (GO:0004386);	Molecular Function: ATP binding (GO:0005524);	Biological Process: metabolic process (GO:0008152);	
Unigene001188	7	Molecular Function: RNA polymerase II transcription cofactor activity (GO:0001104);	Cellular Component: cytosol (GO:0005829);	Biological Process: regulation of transcription from RNA polymerase II promoter (GO:0006357);	Cellular Component: mediator complex (GO:0016592);	Biological Process: L-ascorbic acid biosynthetic process (GO:0019853);	Molecular Function: GDP-mannose 3,5-epimerase activity (GO:0047918);	Molecular Function: NAD binding (GO:0051287);	
Unigene001193	1	Cellular Component: cytoplasm (GO:0005737);	
Unigene001194	19	Molecular Function: cyclin-dependent protein serine/threonine kinase activity (GO:0004693);	Molecular Function: ATP binding (GO:0005524);	Cellular Component: nucleus (GO:0005634);	Cellular Component: cytosol (GO:0005829);	Cellular Component: plasma membrane (GO:0005886);	Biological Process: cellular response to nitrogen starvation (GO:0006995);	Biological Process: mitotic cell cycle (GO:0007067);	Biological Process: positive regulation of cell proliferation (GO:0008284);	Molecular Function: RNA polymerase II carboxy-terminal domain kinase activity (GO:0008353);	Biological Process: asymmetric cell division (GO:0008356);	Biological Process: pollen development (GO:0009555);	Cellular Component: preprophase band (GO:0009574);	Biological Process: embryo development ending in seed dormancy (GO:0009793);	Cellular Component: cortical microtubule, transverse to long axis (GO:0010005);	Biological Process: vernalization response (GO:0010048);	Biological Process: stomatal lineage progression (GO:0010440);	Biological Process: regulation of meiotic nuclear division (GO:0040020);	Biological Process: DNA endoreduplication (GO:0042023);	Biological Process: negative regulation of cyclin-dependent protein serine/threonine kinase activity (GO:0045736);	
Unigene001195	3	Biological Process: metabolic process (GO:0008152);	Molecular Function: zinc ion binding (GO:0008270);	Molecular Function: ligase activity (GO:0016874);	
Unigene001196	1	Cellular Component: intracellular (GO:0005622);	
Unigene001197	17	Molecular Function: nucleoside diphosphate kinase activity (GO:0004550);	Molecular Function: ATP binding (GO:0005524);	Cellular Component: vacuolar membrane (GO:0005774);	Cellular Component: peroxisome (GO:0005777);	Cellular Component: Golgi apparatus (GO:0005794);	Cellular Component: cytosol (GO:0005829);	Cellular Component: plasma membrane (GO:0005886);	Biological Process: nucleoside diphosphate phosphorylation (GO:0006165);	Biological Process: GTP biosynthetic process (GO:0006183);	Biological Process: UTP biosynthetic process (GO:0006228);	Biological Process: CTP biosynthetic process (GO:0006241);	Cellular Component: plasmodesma (GO:0009506);	Cellular Component: chloroplast (GO:0009507);	Biological Process: response to salt stress (GO:0009651);	Biological Process: response to cadmium ion (GO:0046686);	Molecular Function: metal ion binding (GO:0046872);	Cellular Component: apoplast (GO:0048046);	
Unigene001198	2	Biological Process: tetracyclic triterpenoid biosynthetic process (GO:0010686);	Molecular Function: cycloartenol synthase activity (GO:0016871);	
Unigene001199	18	Biological Process: cytokinesis by cell plate formation (GO:0000911);	Molecular Function: protein serine/threonine kinase activity (GO:0004674);	Molecular Function: potassium channel activity (GO:0005267);	Molecular Function: ATP binding (GO:0005524);	Cellular Component: nucleus (GO:0005634);	Cellular Component: cytosol (GO:0005829);	Cellular Component: plasma membrane (GO:0005886);	Biological Process: protein phosphorylation (GO:0006468);	Biological Process: response to nutrient (GO:0007584);	Cellular Component: plastid (GO:0009536);	Biological Process: response to ethylene (GO:0009723);	Biological Process: abscisic acid-activated signaling pathway (GO:0009738);	Biological Process: potassium ion import (GO:0010107);	Biological Process: stomatal movement (GO:0010118);	Biological Process: cellular response to phosphate starvation (GO:0016036);	Biological Process: galactolipid biosynthetic process (GO:0019375);	Biological Process: calcium-mediated signaling (GO:0019722);	Biological Process: cellular response to water deprivation (GO:0042631);	
Unigene001200	4	Molecular Function: threonine synthase activity (GO:0004795);	Biological Process: threonine biosynthetic process (GO:0009088);	Cellular Component: chloroplast (GO:0009507);	Molecular Function: pyridoxal phosphate binding (GO:0030170);	
Unigene001201	4	Cellular Component: chloroplast (GO:0009507);	Biological Process: cellular metabolic process (GO:0044237);	Biological Process: biological_process (GO:0044699);	Biological Process: organic substance metabolic process (GO:0071704);	
Unigene001202	4	Biological Process: circadian rhythm (GO:0007623);	Biological Process: metabolic process (GO:0008152);	Molecular Function: acetylglucosaminyltransferase activity (GO:0008375);	Cellular Component: membrane (GO:0016020);	
Unigene001203	7	Molecular Function: DNA binding (GO:0003677);	Molecular Function: transcription factor activity, sequence-specific DNA binding (GO:0003700);	Cellular Component: nucleus (GO:0005634);	Cellular Component: cytoplasm (GO:0005737);	Biological Process: regulation of transcription, DNA-templated (GO:0006355);	Biological Process: protein glycosylation (GO:0006486);	Molecular Function: metal ion binding (GO:0046872);	
Unigene001204	7	Cellular Component: GINS complex (GO:0000811);	Molecular Function: methionine adenosyltransferase activity (GO:0004478);	Biological Process: DNA replication initiation (GO:0006270);	Biological Process: regulation of DNA replication (GO:0006275);	Biological Process: S-adenosylmethionine biosynthetic process (GO:0006556);	Cellular Component: plastid (GO:0009536);	Biological Process: regulation of cell cycle (GO:0051726);	
Unigene001205	9	Molecular Function: catalytic activity (GO:0003824);	Biological Process: cellular aromatic compound metabolic process (GO:0006725);	Biological Process: cellular nitrogen compound metabolic process (GO:0034641);	Biological Process: macromolecule metabolic process (GO:0043170);	Biological Process: primary metabolic process (GO:0044238);	Biological Process: heterocycle metabolic process (GO:0046483);	Molecular Function: organic cyclic compound binding (GO:0097159);	Biological Process: organic cyclic compound metabolic process (GO:1901360);	Molecular Function: heterocyclic compound binding (GO:1901363);	
Unigene001206	5	Molecular Function: non-membrane spanning protein tyrosine kinase activity (GO:0004715);	Molecular Function: ATP binding (GO:0005524);	Biological Process: ion transport (GO:0006811);	Biological Process: peptidyl-tyrosine phosphorylation (GO:0018108);	Biological Process: response to stimulus (GO:0050896);	
Unigene001209	4	Cellular Component: nucleosome (GO:0000786);	Molecular Function: DNA binding (GO:0003677);	Cellular Component: mitochondrion (GO:0005739);	Biological Process: nucleosome assembly (GO:0006334);	
Unigene001211	3	Molecular Function: structural molecule activity (GO:0005198);	Biological Process: iron-sulfur cluster assembly (GO:0016226);	Molecular Function: iron-sulfur cluster binding (GO:0051536);	
Unigene001212	2	Biological Process: post-embryonic development (GO:0009791);	Biological Process: system development (GO:0048731);	
Unigene001214	3	Biological Process: polyamine biosynthetic process (GO:0006596);	Molecular Function: carboxy-lyase activity (GO:0016831);	Biological Process: ammonium ion metabolic process (GO:0097164);	
Unigene001216	5	Molecular Function: ion channel activity (GO:0005216);	Biological Process: anion transport (GO:0006820);	Cellular Component: plastid (GO:0009536);	Cellular Component: membrane (GO:0016020);	Biological Process: ion transmembrane transport (GO:0034220);	
Unigene001218	6	Molecular Function: nucleotide binding (GO:0000166);	Molecular Function: magnesium ion binding (GO:0000287);	Molecular Function: shikimate kinase activity (GO:0004765);	Biological Process: aromatic amino acid family biosynthetic process (GO:0009073);	Cellular Component: chloroplast (GO:0009507);	Biological Process: shikimate metabolic process (GO:0019632);	
Unigene001220	7	Biological Process: tRNA 3'-terminal CCA addition (GO:0001680);	Molecular Function: RNA binding (GO:0003723);	Molecular Function: polynucleotide adenylyltransferase activity (GO:0004652);	Molecular Function: hydrolase activity (GO:0016787);	Molecular Function: CTP:tRNA cytidylyltransferase activity (GO:0052927);	Molecular Function: CTP:3'-cytidine-tRNA cytidylyltransferase activity (GO:0052928);	Molecular Function: ATP:3'-cytidine-cytidine-tRNA adenylyltransferase activity (GO:0052929);	
Unigene001221	3	Molecular Function: monooxygenase activity (GO:0004497);	Molecular Function: oxidoreductase activity, acting on paired donors, with incorporation or reduction of molecular oxygen (GO:0016705);	Molecular Function: metal ion binding (GO:0046872);	
Unigene001228	1	Biological Process: cell cycle (GO:0007049);	
Unigene001231	1	Molecular Function: zinc ion binding (GO:0008270);	
Unigene001232	6	Biological Process: response to heat (GO:0009408);	Biological Process: cellular metabolic process (GO:0044237);	Biological Process: primary metabolic process (GO:0044238);	Biological Process: metabolic process (GO:0044710);	Biological Process: cellular process (GO:0044763);	Biological Process: organic substance metabolic process (GO:0071704);	
Unigene001234	3	Biological Process: cellular metabolic process (GO:0044237);	Biological Process: metabolic process (GO:0044710);	Biological Process: cellular process (GO:0044763);	
Unigene001235	4	Biological Process: response to oxidative stress (GO:0006979);	Molecular Function: L-ascorbate peroxidase activity (GO:0016688);	Molecular Function: heme binding (GO:0020037);	Biological Process: oxidation-reduction process (GO:0055114);	
Unigene001240	3	Cellular Component: nucleosome (GO:0000786);	Molecular Function: DNA binding (GO:0003677);	Biological Process: nucleosome assembly (GO:0006334);	
Unigene001243	2	Biological Process: transport (GO:0006810);	Cellular Component: membrane (GO:0016020);	
Unigene001245	1	Molecular Function: binding (GO:0005488);	
Unigene001253	6	Biological Process: ribosomal small subunit assembly (GO:0000028);	Biological Process: maturation of SSU-rRNA from tricistronic rRNA transcript (SSU-rRNA, LSU-rRNA,5S) (GO:0002109);	Molecular Function: structural constituent of ribosome (GO:0003735);	Biological Process: translation (GO:0006412);	Cellular Component: cytosolic small ribosomal subunit (GO:0022627);	Molecular Function: protein tag (GO:0031386);	
Unigene001254	2	Biological Process: primary metabolic process (GO:0044238);	Biological Process: organic substance metabolic process (GO:0071704);	
Unigene001255	1	Molecular Function: kinase activity (GO:0016301);	
Unigene001257	2	Molecular Function: structural constituent of cell wall (GO:0005199);	Cellular Component: cell wall (GO:0005618);	
Unigene001259	7	Molecular Function: nucleotide binding (GO:0000166);	Molecular Function: RNA binding (GO:0003723);	Cellular Component: chloroplast stroma (GO:0009570);	Biological Process: chloroplast organization (GO:0009658);	Biological Process: chloroplast RNA processing (GO:0031425);	Biological Process: protein targeting to chloroplast (GO:0045036);	Biological Process: positive regulation of translation (GO:0045727);	
Unigene001263	4	Molecular Function: calmodulin-dependent protein kinase activity (GO:0004683);	Molecular Function: calcium ion binding (GO:0005509);	Molecular Function: ATP binding (GO:0005524);	Biological Process: protein phosphorylation (GO:0006468);	
Unigene001268	1	Molecular Function: ATP binding (GO:0005524);	
Unigene001272	2	Molecular Function: lysozyme activity (GO:0003796);	Biological Process: carbohydrate metabolic process (GO:0005975);	
Unigene001273	2	Molecular Function: monooxygenase activity (GO:0004497);	Biological Process: metabolic process (GO:0044710);	
Unigene001274	10	Biological Process: maltose metabolic process (GO:0000023);	Molecular Function: DNA photolyase activity (GO:0003913);	Biological Process: DNA repair (GO:0006281);	Biological Process: phosphatidylglycerol biosynthetic process (GO:0006655);	Biological Process: signal transduction (GO:0007165);	Molecular Function: photoreceptor activity (GO:0009881);	Biological Process: carotenoid biosynthetic process (GO:0016117);	Biological Process: protein-chromophore linkage (GO:0018298);	Biological Process: starch biosynthetic process (GO:0019252);	Biological Process: isopentenyl diphosphate biosynthetic process, methylerythritol 4-phosphate pathway (GO:0019288);	
Unigene001275	5	Molecular Function: adenosylhomocysteine nucleosidase activity (GO:0008782);	Molecular Function: methylthioadenosine nucleosidase activity (GO:0008930);	Biological Process: ethylene biosynthetic process (GO:0009693);	Biological Process: L-methionine salvage from S-adenosylmethionine (GO:0019284);	Biological Process: response to deep water (GO:0030912);	
Unigene001282	2	Cellular Component: intracellular part (GO:0044424);	Biological Process: biological_process (GO:0044699);	
Unigene001283	5	Molecular Function: monooxygenase activity (GO:0004497);	Molecular Function: iron ion binding (GO:0005506);	Molecular Function: oxidoreductase activity, acting on paired donors, with incorporation or reduction of molecular oxygen (GO:0016705);	Molecular Function: heme binding (GO:0020037);	Biological Process: oxidation-reduction process (GO:0055114);	
Unigene001285	9	Molecular Function: glutaminase activity (GO:0004359);	Cellular Component: cytosol (GO:0005829);	Biological Process: glutamine catabolic process (GO:0006543);	Biological Process: pyridoxine biosynthetic process (GO:0008615);	Biological Process: embryo development ending in seed dormancy (GO:0009793);	Molecular Function: transferase activity (GO:0016740);	Molecular Function: pyridoxal 5'-phosphate synthase (glutamine hydrolysing) activity (GO:0036381);	Biological Process: pyridoxal phosphate biosynthetic process (GO:0042823);	Molecular Function: protein heterodimerization activity (GO:0046982);	
Unigene001286	3	Biological Process: cellular process (GO:0044763);	Molecular Function: metal ion binding (GO:0046872);	Biological Process: biological regulation (GO:0065007);	
Unigene001287	3	Cellular Component: cytosol (GO:0005829);	Molecular Function: nucleotidase activity (GO:0008252);	Biological Process: dephosphorylation (GO:0016311);	
Unigene001288	6	Biological Process: biosynthetic process (GO:0009058);	Cellular Component: endomembrane system (GO:0012505);	Molecular Function: transferase activity, transferring alkyl or aryl (other than methyl) groups (GO:0016765);	Cellular Component: intracellular membrane-bounded organelle (GO:0043231);	Cellular Component: membrane part (GO:0044425);	Cellular Component: cytoplasmic part (GO:0044444);	
Unigene001289	15	Molecular Function: phosphomannomutase activity (GO:0004615);	Cellular Component: cytosol (GO:0005829);	Biological Process: gluconeogenesis (GO:0006094);	Biological Process: glycolytic process (GO:0006096);	Biological Process: water transport (GO:0006833);	Biological Process: hyperosmotic response (GO:0006972);	Biological Process: cytoskeleton organization (GO:0007010);	Biological Process: Golgi organization (GO:0007030);	Biological Process: response to temperature stimulus (GO:0009266);	Biological Process: GDP-mannose biosynthetic process (GO:0009298);	Biological Process: proteasomal protein catabolic process (GO:0010498);	Biological Process: mannose biosynthetic process (GO:0019307);	Biological Process: L-ascorbic acid biosynthetic process (GO:0019853);	Biological Process: second-messenger-mediated signaling (GO:0019932);	Biological Process: response to cadmium ion (GO:0046686);	
Unigene001290	2	Biological Process: lipid metabolic process (GO:0006629);	Molecular Function: hydrolase activity (GO:0016787);	
Unigene001292	3	Molecular Function: catalytic activity (GO:0003824);	Biological Process: biosynthetic process (GO:0009058);	Biological Process: biological_process (GO:0044699);	
Unigene001293	2	Cellular Component: Golgi apparatus (GO:0005794);	Cellular Component: cytosol (GO:0005829);	
Unigene001295	24	Biological Process: disaccharide metabolic process (GO:0005984);	Biological Process: nucleobase-containing compound metabolic process (GO:0006139);	Biological Process: signal transduction (GO:0007165);	Biological Process: response to endogenous stimulus (GO:0009719);	Biological Process: defense response, incompatible interaction (GO:0009814);	Biological Process: cellular component organization (GO:0016043);	Biological Process: dephosphorylation (GO:0016311);	Molecular Function: phosphatase activity (GO:0016791);	Biological Process: glyceraldehyde-3-phosphate metabolic process (GO:0019682);	Biological Process: photosynthesis, light reaction (GO:0019684);	Biological Process: glucosinolate metabolic process (GO:0019760);	Biological Process: regulation of cellular metabolic process (GO:0031323);	Biological Process: regulation of defense response (GO:0031347);	Biological Process: monocarboxylic acid metabolic process (GO:0032787);	Biological Process: cellular carbohydrate biosynthetic process (GO:0034637);	Biological Process: cellular component biogenesis (GO:0044085);	Biological Process: cellular macromolecule metabolic process (GO:0044260);	Biological Process: sulfur compound biosynthetic process (GO:0044272);	Cellular Component: chloroplast part (GO:0044434);	Biological Process: carboxylic acid biosynthetic process (GO:0046394);	Biological Process: cellular response to acid chemical (GO:0071229);	Biological Process: cellular response to organic substance (GO:0071310);	Biological Process: organonitrogen compound metabolic process (GO:1901564);	Biological Process: cellular response to oxygen-containing compound (GO:1901701);	
Unigene001296	1	Molecular Function: transferase activity (GO:0016740);	
Unigene001300	10	Molecular Function: nucleic acid binding (GO:0003676);	Molecular Function: zinc ion binding (GO:0008270);	Biological Process: vernalization response (GO:0010048);	Biological Process: protein processing (GO:0016485);	Cellular Component: cytosolic ribosome (GO:0022626);	Biological Process: N-terminal protein amino acid modification (GO:0031365);	Biological Process: anthocyanin accumulation in tissues in response to UV light (GO:0043481);	Biological Process: carpel development (GO:0048440);	Molecular Function: metalloaminopeptidase activity (GO:0070006);	Biological Process: protein initiator methionine removal (GO:0070084);	
Unigene001302	5	Biological Process: organelle organization (GO:0006996);	Biological Process: cell cycle process (GO:0022402);	Biological Process: primary metabolic process (GO:0044238);	Biological Process: cellular macromolecule metabolic process (GO:0044260);	Biological Process: regulation of cellular process (GO:0050794);	
Unigene001303	4	Biological Process: ferredoxin metabolic process (GO:0006124);	Molecular Function: ferrous iron binding (GO:0008198);	Molecular Function: electron carrier activity (GO:0009055);	Cellular Component: chloroplast (GO:0009507);	
Unigene001309	17	Cellular Component: cytoplasm (GO:0005737);	Biological Process: cellular amino acid metabolic process (GO:0006520);	Biological Process: fatty acid metabolic process (GO:0006631);	Biological Process: coenzyme metabolic process (GO:0006732);	Biological Process: sulfur compound metabolic process (GO:0006790);	Biological Process: response to stress (GO:0006950);	Biological Process: lipid biosynthetic process (GO:0008610);	Biological Process: response to red or far red light (GO:0009639);	Biological Process: post-embryonic development (GO:0009791);	Biological Process: unidimensional cell growth (GO:0009826);	Biological Process: ncRNA processing (GO:0034470);	Cellular Component: intracellular membrane-bounded organelle (GO:0043231);	Biological Process: cellular component biogenesis (GO:0044085);	Biological Process: pigment biosynthetic process (GO:0046148);	Biological Process: reproductive structure development (GO:0048608);	Biological Process: biological regulation (GO:0065007);	Biological Process: monocarboxylic acid biosynthetic process (GO:0072330);	
Unigene001311	1	Biological Process: metabolic process (GO:0008152);	
Unigene001312	1	Biological Process: cellular process (GO:0044763);	
Unigene001313	5	Molecular Function: monooxygenase activity (GO:0004497);	Molecular Function: iron ion binding (GO:0005506);	Molecular Function: oxidoreductase activity, acting on paired donors, with incorporation or reduction of molecular oxygen (GO:0016705);	Molecular Function: heme binding (GO:0020037);	Biological Process: oxidation-reduction process (GO:0055114);	
Unigene001317	3	Biological Process: metabolic process (GO:0008152);	Molecular Function: organic cyclic compound binding (GO:0097159);	Molecular Function: heterocyclic compound binding (GO:1901363);	
Unigene001319	2	Molecular Function: transferase activity (GO:0016740);	Biological Process: cellular metabolic process (GO:0044237);	
Unigene001322	1	Biological Process: photosynthesis (GO:0015979);	
Unigene001323	5	Molecular Function: transcription factor activity, sequence-specific DNA binding (GO:0003700);	Cellular Component: nucleus (GO:0005634);	Biological Process: regulation of transcription, DNA-templated (GO:0006355);	Biological Process: auxin-activated signaling pathway (GO:0009734);	Molecular Function: protein dimerization activity (GO:0046983);	
Unigene001326	2	Biological Process: metabolic process (GO:0008152);	Cellular Component: integral component of chloroplast outer membrane (GO:0031359);	
Unigene001328	1	Molecular Function: catalytic activity (GO:0003824);	
Unigene001329	2	Biological Process: metabolic process (GO:0008152);	Molecular Function: phosphatidylcholine phospholipase C activity (GO:0034480);	
Unigene001330	1	Molecular Function: nucleic acid binding (GO:0003676);	
Unigene001332	3	Cellular Component: integral component of membrane (GO:0016021);	Biological Process: sterol biosynthetic process (GO:0016126);	Biological Process: sphingoid biosynthetic process (GO:0046520);	
Unigene001333	2	Molecular Function: catalytic activity (GO:0003824);	Biological Process: metabolic process (GO:0008152);	
Unigene001334	2	Biological Process: dephosphorylation (GO:0016311);	Molecular Function: phosphatase activity (GO:0016791);	
Unigene001336	6	Molecular Function: ATP binding (GO:0005524);	Cellular Component: cytosol (GO:0005829);	Cellular Component: plasmodesma (GO:0009506);	Molecular Function: L-arabinokinase activity (GO:0009702);	Cellular Component: integral component of membrane (GO:0016021);	Biological Process: carbohydrate phosphorylation (GO:0046835);	
Unigene001337	4	Molecular Function: binding (GO:0005488);	Cellular Component: membrane (GO:0016020);	Molecular Function: oxidoreductase activity (GO:0016491);	Cellular Component: intracellular membrane-bounded organelle (GO:0043231);	
Unigene001339	9	Molecular Function: RNA binding (GO:0003723);	Molecular Function: ATP binding (GO:0005524);	Cellular Component: nucleus (GO:0005634);	Molecular Function: ATP-dependent helicase activity (GO:0008026);	Biological Process: metabolic process (GO:0008152);	Molecular Function: zinc ion binding (GO:0008270);	Cellular Component: chloroplast stroma (GO:0009570);	Cellular Component: chloroplast envelope (GO:0009941);	Cellular Component: membrane (GO:0016020);	
Unigene001342	1	Cellular Component: plastid (GO:0009536);	
Unigene001343	4	Cellular Component: cytosol (GO:0005829);	Cellular Component: plasma membrane (GO:0005886);	Biological Process: signal transduction (GO:0007165);	Cellular Component: extracellular exosome (GO:0070062);	
Unigene001346	2	Cellular Component: plasma membrane (GO:0005886);	Cellular Component: cytoplasmic vesicle (GO:0016023);	
Unigene001348	4	Biological Process: primary metabolic process (GO:0044238);	Biological Process: cellular biosynthetic process (GO:0044249);	Biological Process: biological_process (GO:0044699);	Biological Process: organic substance biosynthetic process (GO:1901576);	
Unigene001352	15	Biological Process: maltose metabolic process (GO:0000023);	Biological Process: MAPK cascade (GO:0000165);	Biological Process: regulation of transcription, DNA-templated (GO:0006355);	Biological Process: protein targeting to membrane (GO:0006612);	Molecular Function: zinc ion binding (GO:0008270);	Biological Process: response to bacterium (GO:0009617);	Biological Process: systemic acquired resistance, salicylic acid mediated signaling pathway (GO:0009862);	Biological Process: jasmonic acid mediated signaling pathway (GO:0009867);	Biological Process: regulation of hydrogen peroxide metabolic process (GO:0010310);	Biological Process: regulation of plant-type hypersensitive response (GO:0010363);	Biological Process: maintenance of shoot apical meristem identity (GO:0010492);	Biological Process: starch biosynthetic process (GO:0019252);	Biological Process: negative regulation of defense response (GO:0031348);	Biological Process: regulation of protein dephosphorylation (GO:0035304);	Biological Process: positive regulation of catalytic activity (GO:0043085);	
Unigene001353	5	Molecular Function: acetyl-CoA:L-glutamate N-acetyltransferase activity (GO:0004042);	Molecular Function: glutamate N-acetyltransferase activity (GO:0004358);	Biological Process: arginine biosynthetic process (GO:0006526);	Biological Process: pyrimidine ribonucleotide biosynthetic process (GO:0009220);	Cellular Component: chloroplast stroma (GO:0009570);	
Unigene001357	7	Molecular Function: DNA binding (GO:0003677);	Molecular Function: transcription factor activity, sequence-specific DNA binding (GO:0003700);	Molecular Function: translation elongation factor activity (GO:0003746);	Cellular Component: nucleus (GO:0005634);	Biological Process: regulation of transcription, DNA-templated (GO:0006355);	Biological Process: translational elongation (GO:0006414);	Biological Process: ethylene-activated signaling pathway (GO:0009873);	
Unigene001359	5	Biological Process: defense response (GO:0006952);	Biological Process: signal transduction (GO:0007165);	Biological Process: cellular response to acid chemical (GO:0071229);	Biological Process: cellular response to organic substance (GO:0071310);	Biological Process: cellular response to oxygen-containing compound (GO:1901701);	
Unigene001360	2	Molecular Function: nucleic acid binding (GO:0003676);	Biological Process: regulation of transcription, DNA-templated (GO:0006355);	
Unigene001363	6	Molecular Function: dihydroxy-acid dehydratase activity (GO:0004160);	Molecular Function: copper ion binding (GO:0005507);	Biological Process: branched-chain amino acid biosynthetic process (GO:0009082);	Biological Process: pyrimidine ribonucleotide biosynthetic process (GO:0009220);	Biological Process: pollen development (GO:0009555);	Cellular Component: chloroplast stroma (GO:0009570);	
Unigene001364	4	Molecular Function: nucleic acid binding (GO:0003676);	Biological Process: metabolic process (GO:0008152);	Cellular Component: chloroplast (GO:0009507);	Molecular Function: hydrolase activity (GO:0016787);	
Unigene001365	2	Biological Process: metabolic process (GO:0008152);	Molecular Function: hydrolase activity (GO:0016787);	
Unigene001368	5	Biological Process: lignin biosynthetic process (GO:0009809);	Molecular Function: quercetin 3-O-methyltransferase activity (GO:0030755);	Biological Process: methylation (GO:0032259);	Molecular Function: protein dimerization activity (GO:0046983);	Molecular Function: caffeate O-methyltransferase activity (GO:0047763);	
Unigene001370	1	Biological Process: metabolic process (GO:0008152);	
Unigene001372	1	Biological Process: ribosome biogenesis (GO:0042254);	
Unigene001375	6	Biological Process: cell proliferation (GO:0008283);	Cellular Component: chloroplast (GO:0009507);	Cellular Component: plastid chromosome (GO:0009508);	Molecular Function: ligase activity (GO:0016874);	Biological Process: transcription from plastid promoter (GO:0042793);	Biological Process: positive regulation of transcription, DNA-templated (GO:0045893);	
Unigene001376	3	Biological Process: metabolic process (GO:0008152);	Biological Process: cellular process (GO:0009987);	Biological Process: response to stimulus (GO:0050896);	
Unigene001379	3	Molecular Function: structural constituent of ribosome (GO:0003735);	Cellular Component: ribosome (GO:0005840);	Biological Process: translation (GO:0006412);	
Unigene001381	10	Biological Process: histidine biosynthetic process (GO:0000105);	Molecular Function: histidinol-phosphatase activity (GO:0004401);	Biological Process: inositol biosynthetic process (GO:0006021);	Molecular Function: inositol monophosphate 1-phosphatase activity (GO:0008934);	Cellular Component: chloroplast (GO:0009507);	Biological Process: dephosphorylation (GO:0016311);	Biological Process: phosphatidylinositol phosphorylation (GO:0046854);	Molecular Function: metal ion binding (GO:0046872);	Molecular Function: inositol monophosphate 3-phosphatase activity (GO:0052832);	Molecular Function: inositol monophosphate 4-phosphatase activity (GO:0052833);	
Unigene001383	12	Molecular Function: dihydrolipoyllysine-residue acetyltransferase activity (GO:0004742);	Cellular Component: mitochondrion (GO:0005739);	Cellular Component: plasma membrane (GO:0005886);	Biological Process: acetyl-CoA metabolic process (GO:0006084);	Biological Process: glycolytic process (GO:0006096);	Cellular Component: chloroplast stroma (GO:0009570);	Biological Process: embryo development ending in seed dormancy (GO:0009793);	Cellular Component: chloroplast envelope (GO:0009941);	Biological Process: sterol biosynthetic process (GO:0016126);	Biological Process: brassinosteroid biosynthetic process (GO:0016132);	Cellular Component: cytosolic ribosome (GO:0022626);	Molecular Function: dihydrolipoyllysine-residue (2-methylpropanoyl)transferase activity (GO:0043754);	
Unigene001384	7	Cellular Component: peroxisomal membrane (GO:0005778);	Biological Process: fatty acid beta-oxidation (GO:0006635);	Biological Process: lipid transport (GO:0006869);	Biological Process: intra-Golgi vesicle-mediated transport (GO:0006891);	Biological Process: lithium ion transport (GO:0010351);	Biological Process: protein import into peroxisome matrix (GO:0016558);	Biological Process: cellular macromolecule catabolic process (GO:0044265);	
Unigene001387	4	Cellular Component: Golgi apparatus (GO:0005794);	Biological Process: metabolic process (GO:0008152);	Molecular Function: transferase activity, transferring glycosyl groups (GO:0016757);	Biological Process: cell wall biogenesis (GO:0042546);	
Unigene001388	6	Molecular Function: purine nucleobase transmembrane transporter activity (GO:0005345);	Biological Process: adenine transport (GO:0015853);	Biological Process: guanine transport (GO:0015854);	Biological Process: nucleobase-containing compound transport (GO:0015931);	Cellular Component: membrane (GO:0016020);	Biological Process: transmembrane transport (GO:0055085);	
Unigene001389	4	Biological Process: transport (GO:0006810);	Biological Process: systemic acquired resistance (GO:0009627);	Biological Process: salicylic acid biosynthetic process (GO:0009697);	Cellular Component: integral component of membrane (GO:0016021);	
Unigene001390	3	Molecular Function: 3-phosphoshikimate 1-carboxyvinyltransferase activity (GO:0003866);	Biological Process: aromatic amino acid family biosynthetic process (GO:0009073);	Biological Process: chorismate biosynthetic process (GO:0009423);	
Unigene001391	4	Molecular Function: protein kinase activity (GO:0004672);	Molecular Function: ATP binding (GO:0005524);	Biological Process: protein phosphorylation (GO:0006468);	Cellular Component: integral component of membrane (GO:0016021);	
Unigene001392	8	Cellular Component: peroxisome (GO:0005777);	Biological Process: protein targeting to peroxisome (GO:0006625);	Biological Process: fatty acid beta-oxidation (GO:0006635);	Biological Process: lipid transport (GO:0006869);	Biological Process: intra-Golgi vesicle-mediated transport (GO:0006891);	Biological Process: response to auxin (GO:0009733);	Biological Process: lithium ion transport (GO:0010351);	Cellular Component: membrane (GO:0016020);	
Unigene001395	7	Biological Process: cellular protein modification process (GO:0006464);	Molecular Function: ligase activity (GO:0016874);	Biological Process: cellular catabolic process (GO:0044248);	Cellular Component: intracellular part (GO:0044424);	Biological Process: metabolic process (GO:0044710);	Biological Process: cellular process (GO:0044763);	Biological Process: response to stimulus (GO:0050896);	
Unigene001398	3	Molecular Function: catalytic activity (GO:0003824);	Biological Process: phosphate-containing compound metabolic process (GO:0006796);	Biological Process: organic substance metabolic process (GO:0071704);	
Unigene001400	11	Molecular Function: nucleotide binding (GO:0000166);	Molecular Function: protein kinase activity (GO:0004672);	Molecular Function: protein binding (GO:0005515);	Biological Process: cellular protein modification process (GO:0006464);	Biological Process: signal transduction (GO:0007165);	Biological Process: response to blue light (GO:0009637);	Cellular Component: membrane (GO:0016020);	Biological Process: phosphorylation (GO:0016310);	Molecular Function: signaling receptor activity (GO:0038023);	Cellular Component: cell part (GO:0044464);	Biological Process: establishment of localization (GO:0051234);	
Unigene001405	3	Biological Process: fatty acid metabolic process (GO:0006631);	Cellular Component: chloroplast (GO:0009507);	Molecular Function: ligase activity (GO:0016874);	
Unigene001407	4	Molecular Function: protein serine/threonine kinase activity (GO:0004674);	Molecular Function: ATP binding (GO:0005524);	Biological Process: protein phosphorylation (GO:0006468);	Biological Process: response to stress (GO:0006950);	
Unigene001410	5	Biological Process: gene expression (GO:0010467);	Biological Process: RNA metabolic process (GO:0016070);	Biological Process: regulation of metabolic process (GO:0019222);	Biological Process: cellular process (GO:0044763);	Biological Process: regulation of cellular process (GO:0050794);	
Unigene001412	4	Molecular Function: protein binding (GO:0005515);	Cellular Component: peroxisomal membrane (GO:0005778);	Biological Process: fatty acid beta-oxidation (GO:0006635);	Biological Process: protein import into peroxisome matrix (GO:0016558);	
Unigene001413	3	Cellular Component: cytosol (GO:0005829);	Molecular Function: beta-glucosidase activity (GO:0008422);	Biological Process: cellulose catabolic process (GO:0030245);	
Unigene001414	3	Cellular Component: nucleosome (GO:0000786);	Molecular Function: DNA binding (GO:0003677);	Biological Process: nucleosome assembly (GO:0006334);	
Unigene001421	1	Molecular Function: nucleic acid binding (GO:0003676);	
Unigene001425	2	Cellular Component: intracellular membrane-bounded organelle (GO:0043231);	Cellular Component: cytoplasmic part (GO:0044444);	
Unigene001427	7	Molecular Function: actin binding (GO:0003779);	Cellular Component: cytosol (GO:0005829);	Biological Process: polyamine catabolic process (GO:0006598);	Biological Process: phenylpropanoid metabolic process (GO:0009698);	Biological Process: cellular modified amino acid biosynthetic process (GO:0042398);	Biological Process: negative regulation of cellular process (GO:0048523);	Biological Process: actin filament bundle assembly (GO:0051017);	
Unigene001428	1	Molecular Function: transferase activity, transferring phosphorus-containing groups (GO:0016772);	
Unigene001429	1	Biological Process: regulation of transcription, DNA-templated (GO:0006355);	
Unigene001430	1	Molecular Function: metal ion binding (GO:0046872);	
Unigene001433	12	Biological Process: long-chain fatty acid metabolic process (GO:0001676);	Molecular Function: acyl-CoA dehydrogenase activity (GO:0003995);	Molecular Function: acyl-CoA oxidase activity (GO:0003997);	Cellular Component: nucleus (GO:0005634);	Cellular Component: peroxisome (GO:0005777);	Biological Process: fatty acid beta-oxidation (GO:0006635);	Biological Process: response to cytokinin (GO:0009735);	Biological Process: proteasome-mediated ubiquitin-dependent protein catabolic process (GO:0043161);	Biological Process: proteasome assembly (GO:0043248);	Biological Process: root hair elongation (GO:0048767);	Molecular Function: flavin adenine dinucleotide binding (GO:0050660);	Biological Process: response to misfolded protein (GO:0051788);	
Unigene001434	6	Molecular Function: protein binding (GO:0005515);	Cellular Component: nucleus (GO:0005634);	Cellular Component: plasma membrane (GO:0005886);	Cellular Component: plastid (GO:0009536);	Biological Process: response to salt stress (GO:0009651);	Biological Process: cellular protein localization (GO:0034613);	
Unigene001435	1	Biological Process: intracellular transport (GO:0046907);	
Unigene001436	1	Biological Process: nucleic acid metabolic process (GO:0090304);	
Unigene001438	4	Molecular Function: transcription factor activity, sequence-specific DNA binding (GO:0003700);	Cellular Component: nucleus (GO:0005634);	Biological Process: regulation of transcription, DNA-templated (GO:0006355);	Molecular Function: sequence-specific DNA binding (GO:0043565);	
Unigene001441	3	Biological Process: metabolic process (GO:0008152);	Biological Process: biological_process (GO:0044699);	Biological Process: regulation of cellular process (GO:0050794);	
Unigene001444	4	Biological Process: protein glycosylation (GO:0006486);	Biological Process: ubiquinone biosynthetic process (GO:0006744);	Cellular Component: chloroplast (GO:0009507);	Molecular Function: transferase activity, transferring alkyl or aryl (other than methyl) groups (GO:0016765);	
Unigene001445	1	Molecular Function: zinc ion binding (GO:0008270);	
Unigene001447	1	Molecular Function: DNA binding (GO:0003677);	
Unigene001449	3	Molecular Function: structural constituent of ribosome (GO:0003735);	Biological Process: translation (GO:0006412);	Cellular Component: small ribosomal subunit (GO:0015935);	
Unigene001450	12	Molecular Function: DNA binding (GO:0003677);	Molecular Function: transcription factor activity, sequence-specific DNA binding (GO:0003700);	Cellular Component: nucleus (GO:0005634);	Biological Process: regulation of transcription, DNA-templated (GO:0006355);	Biological Process: circadian rhythm (GO:0007623);	Biological Process: red, far-red light phototransduction (GO:0009585);	Biological Process: gravitropism (GO:0009630);	Biological Process: de-etiolation (GO:0009704);	Biological Process: gibberellic acid mediated signaling pathway (GO:0009740);	Biological Process: positive regulation of anthocyanin metabolic process (GO:0031539);	Molecular Function: identical protein binding (GO:0042802);	Molecular Function: protein dimerization activity (GO:0046983);	
Unigene001451	15	Biological Process: phosphate-containing compound metabolic process (GO:0006796);	Biological Process: defense response (GO:0006952);	Cellular Component: chloroplast (GO:0009507);	Biological Process: response to biotic stimulus (GO:0009607);	Biological Process: photosynthesis (GO:0015979);	Biological Process: cellular component organization (GO:0016043);	Molecular Function: transferase activity (GO:0016740);	Biological Process: primary metabolic process (GO:0044238);	Cellular Component: plastid part (GO:0044435);	Biological Process: metabolic process (GO:0044710);	Biological Process: cellular process (GO:0044763);	Biological Process: regulation of cellular process (GO:0050794);	Biological Process: multi-organism process (GO:0051704);	Biological Process: cellular response to stimulus (GO:0051716);	Biological Process: organic substance metabolic process (GO:0071704);	
Unigene001452	2	Cellular Component: mitochondrion (GO:0005739);	Cellular Component: chloroplast inner membrane (GO:0009706);	
Unigene001453	1	Molecular Function: transferase activity (GO:0016740);	
Unigene001454	2	Biological Process: transport (GO:0006810);	Biological Process: biological_process (GO:0044699);	
Unigene001457	4	Biological Process: raffinose family oligosaccharide biosynthetic process (GO:0010325);	Molecular Function: inositol 3-alpha-galactosyltransferase activity (GO:0047216);	Biological Process: carbohydrate storage (GO:0052576);	Biological Process: cellular response to cold (GO:0070417);	
Unigene001462	4	Molecular Function: structural constituent of ribosome (GO:0003735);	Cellular Component: ribosome (GO:0005840);	Biological Process: translation (GO:0006412);	Biological Process: ribosome biogenesis (GO:0042254);	
Unigene001463	1	Biological Process: ion transport (GO:0006811);	
Unigene001465	4	Cellular Component: mitochondrion (GO:0005739);	Cellular Component: chloroplast (GO:0009507);	Cellular Component: membrane (GO:0016020);	Cellular Component: organelle envelope (GO:0031967);	
Unigene001466	4	Biological Process: gene expression (GO:0010467);	Biological Process: RNA metabolic process (GO:0016070);	Biological Process: biological_process (GO:0044699);	Biological Process: regulation of biological process (GO:0050789);	
Unigene001468	2	Biological Process: metabolic process (GO:0008152);	Molecular Function: ligase activity (GO:0016874);	
Unigene001471	1	Cellular Component: mitochondrion (GO:0005739);	
Unigene001472	27	Biological Process: maltose metabolic process (GO:0000023);	Biological Process: sucrose metabolic process (GO:0005985);	Biological Process: pentose-phosphate shunt (GO:0006098);	Biological Process: rRNA processing (GO:0006364);	Cellular Component: chloroplast stroma (GO:0009570);	Biological Process: response to blue light (GO:0009637);	Biological Process: photosynthetic electron transport in photosystem I (GO:0009773);	Biological Process: chloroplast relocation (GO:0009902);	Biological Process: thylakoid membrane organization (GO:0010027);	Biological Process: response to red light (GO:0010114);	Biological Process: photosystem II assembly (GO:0010207);	Biological Process: response to far red light (GO:0010218);	Cellular Component: stromule (GO:0010319);	Biological Process: chlorophyll biosynthetic process (GO:0015995);	Biological Process: carotenoid biosynthetic process (GO:0016117);	Biological Process: starch biosynthetic process (GO:0019252);	Biological Process: reductive pentose-phosphate cycle (GO:0019253);	Biological Process: cellular cation homeostasis (GO:0030003);	Biological Process: fructose 1,6-bisphosphate metabolic process (GO:0030388);	Molecular Function: 2-alkenal reductase [NAD(P)] activity (GO:0032440);	Biological Process: regulation of protein dephosphorylation (GO:0035304);	Molecular Function: fructose 1,6-bisphosphate 1-phosphatase activity (GO:0042132);	Biological Process: defense response to bacterium (GO:0042742);	Biological Process: positive regulation of catalytic activity (GO:0043085);	Molecular Function: metal ion binding (GO:0046872);	Cellular Component: apoplast (GO:0048046);	Biological Process: divalent metal ion transport (GO:0070838);	
Unigene001473	16	Molecular Function: ATP binding (GO:0005524);	Cellular Component: vacuolar membrane (GO:0005774);	Cellular Component: endoplasmic reticulum lumen (GO:0005788);	Cellular Component: Golgi apparatus (GO:0005794);	Biological Process: protein folding (GO:0006457);	Biological Process: oligopeptide transport (GO:0006857);	Biological Process: response to heat (GO:0009408);	Cellular Component: chloroplast (GO:0009507);	Biological Process: systemic acquired resistance (GO:0009627);	Biological Process: response to high light intensity (GO:0009644);	Biological Process: cellulose biosynthetic process (GO:0030244);	Molecular Function: 2-alkenal reductase [NAD(P)] activity (GO:0032440);	Biological Process: response to endoplasmic reticulum stress (GO:0034976);	Biological Process: response to hydrogen peroxide (GO:0042542);	Biological Process: Golgi vesicle transport (GO:0048193);	Biological Process: oxidation-reduction process (GO:0055114);	
Unigene001474	2	Molecular Function: binding (GO:0005488);	Molecular Function: oxidoreductase activity (GO:0016491);	
Unigene001475	3	Biological Process: signal transduction (GO:0007165);	Biological Process: primary metabolic process (GO:0044238);	Biological Process: cellular macromolecule metabolic process (GO:0044260);	
Unigene001477	2	Cellular Component: chloroplast (GO:0009507);	Cellular Component: plastid envelope (GO:0009526);	
Unigene001484	1	Biological Process: protein glycosylation (GO:0006486);	
Unigene001486	4	Biological Process: cellular amino acid metabolic process (GO:0006520);	Molecular Function: transaminase activity (GO:0008483);	Biological Process: biosynthetic process (GO:0009058);	Molecular Function: pyridoxal phosphate binding (GO:0030170);	
Unigene001487	12	Molecular Function: RNA binding (GO:0003723);	Cellular Component: ribosome (GO:0005840);	Biological Process: plastid organization (GO:0009657);	Biological Process: gene expression (GO:0010467);	Biological Process: RNA metabolic process (GO:0016070);	Biological Process: aromatic compound biosynthetic process (GO:0019438);	Biological Process: cellular macromolecule biosynthetic process (GO:0034645);	Biological Process: small molecule metabolic process (GO:0044281);	Cellular Component: chloroplast part (GO:0044434);	Biological Process: obsolete single-organism biosynthetic process (GO:0044711);	Biological Process: cellular process (GO:0044763);	Biological Process: organic cyclic compound biosynthetic process (GO:1901362);	
Unigene001489	3	Cellular Component: nucleosome (GO:0000786);	Molecular Function: DNA binding (GO:0003677);	Biological Process: nucleosome assembly (GO:0006334);	
Unigene001490	1	Biological Process: ribosome biogenesis (GO:0042254);	
Unigene001492	4	Molecular Function: iron ion binding (GO:0005506);	Molecular Function: heme binding (GO:0020037);	Molecular Function: flavonoid 3',5'-hydroxylase activity (GO:0033772);	Biological Process: oxidation-reduction process (GO:0055114);	
Unigene001496	7	Cellular Component: nucleosome (GO:0000786);	Molecular Function: DNA binding (GO:0003677);	Molecular Function: structural constituent of ribosome (GO:0003735);	Cellular Component: ribosome (GO:0005840);	Biological Process: nucleosome assembly (GO:0006334);	Biological Process: translation (GO:0006412);	Molecular Function: rRNA binding (GO:0019843);	
Unigene001498	12	Cellular Component: cytosol (GO:0005829);	Biological Process: gluconeogenesis (GO:0006094);	Biological Process: cytoskeleton organization (GO:0007010);	Cellular Component: proteasome regulatory particle, base subcomplex (GO:0008540);	Cellular Component: chloroplast (GO:0009507);	Biological Process: gravitropism (GO:0009630);	Molecular Function: enzyme regulator activity (GO:0030234);	Biological Process: regulation of protein catabolic process (GO:0042176);	Biological Process: proteasome-mediated ubiquitin-dependent protein catabolic process (GO:0043161);	Biological Process: proteasome assembly (GO:0043248);	Biological Process: regulation of catalytic activity (GO:0050790);	Biological Process: response to misfolded protein (GO:0051788);	
Unigene001499	7	Molecular Function: lyase activity (GO:0016829);	Biological Process: cellular metabolic process (GO:0044237);	Biological Process: primary metabolic process (GO:0044238);	Biological Process: obsolete single-organism biosynthetic process (GO:0044711);	Biological Process: cellular process (GO:0044763);	Biological Process: response to stimulus (GO:0050896);	Biological Process: organic substance biosynthetic process (GO:1901576);	
Unigene001500	4	Cellular Component: plastid (GO:0009536);	Cellular Component: photosynthetic membrane (GO:0034357);	Biological Process: cellular metabolic process (GO:0044237);	Cellular Component: membrane part (GO:0044425);	
Unigene001501	2	Cellular Component: endosome (GO:0005768);	Cellular Component: trans-Golgi network (GO:0005802);	
Unigene001503	16	Molecular Function: RNA binding (GO:0003723);	Molecular Function: RNA helicase activity (GO:0003724);	Molecular Function: ATP binding (GO:0005524);	Cellular Component: nuclear envelope (GO:0005635);	Cellular Component: cytoplasm (GO:0005737);	Cellular Component: plasma membrane (GO:0005886);	Biological Process: protein folding (GO:0006457);	Molecular Function: ATP-dependent helicase activity (GO:0008026);	Molecular Function: RNA-dependent ATPase activity (GO:0008186);	Biological Process: response to cold (GO:0009409);	Biological Process: response to high light intensity (GO:0009644);	Biological Process: response to abscisic acid (GO:0009737);	Biological Process: heat acclimation (GO:0010286);	Biological Process: poly(A)+ mRNA export from nucleus (GO:0016973);	Biological Process: response to hydrogen peroxide (GO:0042542);	Biological Process: protein maturation (GO:0051604);	
Unigene001507	1	Cellular Component: Golgi apparatus (GO:0005794);	
Unigene001509	7	Molecular Function: acyl-CoA dehydrogenase activity (GO:0003995);	Molecular Function: acyl-CoA oxidase activity (GO:0003997);	Molecular Function: cytochrome-c oxidase activity (GO:0004129);	Cellular Component: peroxisome (GO:0005777);	Biological Process: fatty acid beta-oxidation (GO:0006635);	Molecular Function: flavin adenine dinucleotide binding (GO:0050660);	Biological Process: hydrogen ion transmembrane transport (GO:1902600);	
Unigene001513	1	Molecular Function: catalytic activity (GO:0003824);	
Unigene001517	3	Molecular Function: sugar:proton symporter activity (GO:0005351);	Biological Process: carbohydrate transport (GO:0008643);	Cellular Component: membrane (GO:0016020);	
Unigene001519	1	Molecular Function: binding (GO:0005488);	
Unigene001521	15	Cellular Component: nuclear ubiquitin ligase complex (GO:0000152);	Biological Process: developmental process involved in reproduction (GO:0003006);	Molecular Function: protein serine/threonine kinase activity (GO:0004674);	Molecular Function: ATP binding (GO:0005524);	Biological Process: glucose catabolic process (GO:0006007);	Biological Process: protein phosphorylation (GO:0006468);	Biological Process: protein glycosylation (GO:0006486);	Biological Process: fatty acid biosynthetic process (GO:0006633);	Biological Process: detection of nutrient (GO:0009594);	Biological Process: abscisic acid-activated signaling pathway (GO:0009738);	Biological Process: vegetative phase change (GO:0010050);	Biological Process: sugar mediated signaling pathway (GO:0010182);	Biological Process: animal organ senescence (GO:0010260);	Biological Process: nitrate assimilation (GO:0042128);	Biological Process: primary root development (GO:0080022);	
Unigene001525	1	Molecular Function: catalytic activity (GO:0003824);	
Unigene001526	9	Cellular Component: cytosol (GO:0005829);	Biological Process: intracellular protein transport (GO:0006886);	Biological Process: Golgi organization (GO:0007030);	Biological Process: embryo development ending in seed dormancy (GO:0009793);	Biological Process: meristem structural organization (GO:0009933);	Biological Process: shoot system morphogenesis (GO:0010016);	Biological Process: cell growth (GO:0016049);	Cellular Component: Golgi transport complex (GO:0017119);	Biological Process: protein retention in Golgi apparatus (GO:0045053);	
Unigene001528	4	Cellular Component: chromatin (GO:0000785);	Molecular Function: DNA binding (GO:0003677);	Cellular Component: nucleus (GO:0005634);	Biological Process: regulation of transcription, DNA-templated (GO:0006355);	
Unigene001529	7	Molecular Function: N,N-dimethylaniline monooxygenase activity (GO:0004499);	Biological Process: auxin biosynthetic process (GO:0009851);	Cellular Component: membrane (GO:0016020);	Biological Process: regulation of anatomical structure morphogenesis (GO:0022603);	Molecular Function: flavin adenine dinucleotide binding (GO:0050660);	Molecular Function: NADP binding (GO:0050661);	Biological Process: oxidation-reduction process (GO:0055114);	
Unigene001531	3	Molecular Function: metalloendopeptidase activity (GO:0004222);	Biological Process: proteolysis (GO:0006508);	Molecular Function: metal ion binding (GO:0046872);	
Unigene001532	1	Biological Process: transcription, DNA-templated (GO:0006351);	
Unigene001534	3	Biological Process: response to stress (GO:0006950);	Biological Process: metabolic process (GO:0008152);	Molecular Function: hydrolase activity (GO:0016787);	
Unigene001538	2	Biological Process: cellular amino acid biosynthetic process (GO:0008652);	Molecular Function: lyase activity (GO:0016829);	
Unigene001544	3	Cellular Component: intracellular membrane-bounded organelle (GO:0043231);	Biological Process: cellular metabolic process (GO:0044237);	Cellular Component: cytoplasmic part (GO:0044444);	
Unigene001546	2	Molecular Function: methyltransferase activity (GO:0008168);	Biological Process: methylation (GO:0032259);	
Unigene001547	8	Biological Process: DNA replication (GO:0006260);	Biological Process: histone modification (GO:0016570);	Biological Process: regulation of nucleobase-containing compound metabolic process (GO:0019219);	Biological Process: regulation of gene expression, epigenetic (GO:0040029);	Cellular Component: intracellular organelle (GO:0043229);	Biological Process: macromolecule methylation (GO:0043414);	Biological Process: mitotic cell cycle process (GO:1903047);	Biological Process: regulation of cellular macromolecule biosynthetic process (GO:2000112);	
Unigene001549	10	Molecular Function: 3-dehydroquinate dehydratase activity (GO:0003855);	Molecular Function: shikimate 3-dehydrogenase (NADP+) activity (GO:0004764);	Biological Process: amino acid transport (GO:0006865);	Biological Process: aromatic amino acid family biosynthetic process (GO:0009073);	Biological Process: chorismate biosynthetic process (GO:0009423);	Cellular Component: chloroplast stroma (GO:0009570);	Biological Process: embryo development ending in seed dormancy (GO:0009793);	Biological Process: shikimate metabolic process (GO:0019632);	Molecular Function: NADP binding (GO:0050661);	Biological Process: oxidation-reduction process (GO:0055114);	
Unigene001550	3	Cellular Component: intracellular (GO:0005622);	Molecular Function: organic cyclic compound binding (GO:0097159);	Molecular Function: heterocyclic compound binding (GO:1901363);	
Unigene001551	1	Molecular Function: hydrolase activity (GO:0016787);	
Unigene001552	2	Cellular Component: intracellular membrane-bounded organelle (GO:0043231);	Cellular Component: cytoplasmic part (GO:0044444);	
Unigene001553	5	Molecular Function: threonine-type endopeptidase activity (GO:0004298);	Cellular Component: nucleus (GO:0005634);	Cellular Component: cytoplasm (GO:0005737);	Biological Process: ubiquitin-dependent protein catabolic process (GO:0006511);	Cellular Component: proteasome core complex, alpha-subunit complex (GO:0019773);	
Unigene001555	7	Cellular Component: Golgi membrane (GO:0000139);	Cellular Component: endosome (GO:0005768);	Cellular Component: trans-Golgi network (GO:0005802);	Molecular Function: methyltransferase activity (GO:0008168);	Cellular Component: plastid (GO:0009536);	Cellular Component: integral component of membrane (GO:0016021);	Biological Process: methylation (GO:0032259);	
Unigene001560	1	Biological Process: metabolic process (GO:0044710);	
Unigene001562	2	Cellular Component: cytoplasm (GO:0005737);	Biological Process: biological_process (GO:0044699);	
Unigene001563	3	Biological Process: transcription, DNA-templated (GO:0006351);	Molecular Function: metal ion binding (GO:0046872);	Biological Process: regulation of biological process (GO:0050789);	
Unigene001567	1	Biological Process: ribosome biogenesis (GO:0042254);	
Unigene001569	5	Molecular Function: uroporphyrinogen-III synthase activity (GO:0004852);	Biological Process: uroporphyrinogen III biosynthetic process (GO:0006780);	Biological Process: protoporphyrinogen IX biosynthetic process (GO:0006782);	Cellular Component: chloroplast (GO:0009507);	Biological Process: chlorophyll biosynthetic process (GO:0015995);	
Unigene001571	1	Biological Process: biological_process (GO:0044699);	
Unigene001574	2	Molecular Function: nucleotide binding (GO:0000166);	Molecular Function: nucleic acid binding (GO:0003676);	
Unigene001575	1	Cellular Component: plastid (GO:0009536);	
Unigene001576	2	Biological Process: metabolic process (GO:0008152);	Molecular Function: transferase activity, transferring glycosyl groups (GO:0016757);	
Unigene001578	3	Biological Process: cellular amino acid metabolic process (GO:0006520);	Cellular Component: plastid (GO:0009536);	Molecular Function: oxidoreductase activity (GO:0016491);	
Unigene001579	1	Biological Process: cellular process (GO:0009987);	
Unigene001580	3	Molecular Function: transcription factor activity, sequence-specific DNA binding (GO:0003700);	Biological Process: regulation of transcription, DNA-templated (GO:0006355);	Molecular Function: sequence-specific DNA binding (GO:0043565);	
Unigene001583	5	Molecular Function: phosphoserine phosphatase activity (GO:0004647);	Cellular Component: cytosol (GO:0005829);	Biological Process: L-serine biosynthetic process (GO:0006564);	Biological Process: dephosphorylation (GO:0016311);	Biological Process: D-serine biosynthetic process (GO:0070179);	
Unigene001587	3	Molecular Function: RNA binding (GO:0003723);	Biological Process: posttranscriptional gene silencing by RNA (GO:0035194);	Biological Process: production of small RNA involved in gene silencing by RNA (GO:0070918);	
Unigene001589	4	Biological Process: biosynthetic process (GO:0009058);	Molecular Function: ligase activity (GO:0016874);	Molecular Function: SUMO transferase activity (GO:0019789);	Molecular Function: pyridoxal phosphate binding (GO:0030170);	
Unigene001592	1	Cellular Component: chloroplast (GO:0009507);	
Unigene001593	10	Molecular Function: binding (GO:0005488);	Cellular Component: chloroplast (GO:0009507);	Cellular Component: plastid envelope (GO:0009526);	Molecular Function: ATPase activity, coupled to transmembrane movement of ions, phosphorylative mechanism (GO:0015662);	Cellular Component: membrane (GO:0016020);	Molecular Function: cation-transporting ATPase activity (GO:0019829);	Molecular Function: transition metal ion transmembrane transporter activity (GO:0046915);	Biological Process: divalent metal ion transport (GO:0070838);	Molecular Function: divalent inorganic cation transmembrane transporter activity (GO:0072509);	Biological Process: inorganic cation transmembrane transport (GO:0098662);	
Unigene001595	2	Biological Process: cellular process (GO:0009987);	Cellular Component: intracellular part (GO:0044424);	
Unigene001596	2	Molecular Function: protein kinase activity (GO:0004672);	Biological Process: phosphorylation (GO:0016310);	
Unigene001597	1	Biological Process: phosphorelay signal transduction system (GO:0000160);	
Unigene001599	1	Molecular Function: binding (GO:0005488);	
Unigene001600	2	Cellular Component: intracellular membrane-bounded organelle (GO:0043231);	Cellular Component: cytoplasmic part (GO:0044444);	
Unigene001601	2	Cellular Component: nucleus (GO:0005634);	Cellular Component: membrane (GO:0016020);	
Unigene001606	6	Biological Process: cellular component organization (GO:0016043);	Molecular Function: transferase activity, transferring phosphorus-containing groups (GO:0016772);	Biological Process: growth (GO:0040007);	Biological Process: cellular process (GO:0044763);	Biological Process: animal organ development (GO:0048513);	Biological Process: biological regulation (GO:0065007);	
Unigene001608	3	Cellular Component: nucleosome (GO:0000786);	Molecular Function: DNA binding (GO:0003677);	Biological Process: nucleosome assembly (GO:0006334);	
Unigene001609	1	Biological Process: cellular process (GO:0009987);	
Unigene001612	11	Biological Process: cellular aromatic compound metabolic process (GO:0006725);	Biological Process: coenzyme metabolic process (GO:0006732);	Molecular Function: transferase activity (GO:0016740);	Biological Process: monocarboxylic acid metabolic process (GO:0032787);	Biological Process: primary metabolic process (GO:0044238);	Biological Process: cellular biosynthetic process (GO:0044249);	Biological Process: obsolete single-organism biosynthetic process (GO:0044711);	Biological Process: heterocycle metabolic process (GO:0046483);	Biological Process: organic cyclic compound metabolic process (GO:1901360);	Biological Process: organonitrogen compound metabolic process (GO:1901564);	Biological Process: organic substance biosynthetic process (GO:1901576);	
Unigene001614	3	Cellular Component: membrane (GO:0016020);	Molecular Function: oxidoreductase activity (GO:0016491);	Cellular Component: membrane-bounded organelle (GO:0043227);	
Unigene001615	15	Biological Process: maltose metabolic process (GO:0000023);	Molecular Function: iron ion binding (GO:0005506);	Biological Process: unsaturated fatty acid biosynthetic process (GO:0006636);	Biological Process: phosphatidylglycerol biosynthetic process (GO:0006655);	Molecular Function: electron carrier activity (GO:0009055);	Molecular Function: carotene beta-ring hydroxylase activity (GO:0010291);	Biological Process: chlorophyll biosynthetic process (GO:0015995);	Biological Process: xanthophyll biosynthetic process (GO:0016123);	Biological Process: starch biosynthetic process (GO:0019252);	Biological Process: isopentenyl diphosphate biosynthetic process, methylerythritol 4-phosphate pathway (GO:0019288);	Molecular Function: heme binding (GO:0020037);	Cellular Component: chloroplast membrane (GO:0031969);	Biological Process: positive regulation of catalytic activity (GO:0043085);	Biological Process: oxidation-reduction process (GO:0055114);	Molecular Function: aromatase activity (GO:0070330);	
Unigene001619	3	Molecular Function: binding (GO:0005488);	Biological Process: cellular metabolic process (GO:0044237);	Biological Process: organic substance metabolic process (GO:0071704);	
Unigene001620	1	Biological Process: biological_process (GO:0044699);	
Unigene001623	4	Molecular Function: nucleotide binding (GO:0000166);	Cellular Component: cytoplasm (GO:0005737);	Biological Process: cellular process (GO:0009987);	Cellular Component: Cul4-RING E3 ubiquitin ligase complex (GO:0080008);	
Unigene001624	4	Biological Process: cellular aromatic compound metabolic process (GO:0006725);	Biological Process: nitrogen compound metabolic process (GO:0006807);	Biological Process: primary metabolic process (GO:0044238);	Biological Process: organic cyclic compound metabolic process (GO:1901360);	
Unigene001625	5	Molecular Function: translation elongation factor activity (GO:0003746);	Molecular Function: GTPase activity (GO:0003924);	Molecular Function: GTP binding (GO:0005525);	Cellular Component: ribosome (GO:0005840);	Biological Process: translational elongation (GO:0006414);	
Unigene001627	8	Molecular Function: structural constituent of ribosome (GO:0003735);	Cellular Component: mitochondrion (GO:0005739);	Biological Process: translation (GO:0006412);	Cellular Component: chloroplast (GO:0009507);	Cellular Component: large ribosomal subunit (GO:0015934);	Cellular Component: small ribosomal subunit (GO:0015935);	Molecular Function: transferase activity (GO:0016740);	Molecular Function: rRNA binding (GO:0019843);	
Unigene001633	1	Molecular Function: metal ion binding (GO:0046872);	
Unigene001634	2	Cellular Component: intracellular membrane-bounded organelle (GO:0043231);	Cellular Component: cytoplasmic part (GO:0044444);	
Unigene001635	5	Molecular Function: nucleotide binding (GO:0000166);	Cellular Component: cytoplasm (GO:0005737);	Molecular Function: kinase activity (GO:0016301);	Biological Process: phosphorylation (GO:0016310);	Molecular Function: phosphotransferase activity, alcohol group as acceptor (GO:0016773);	
Unigene001642	15	Molecular Function: protein binding (GO:0005515);	Biological Process: response to stress (GO:0006950);	Biological Process: hormone-mediated signaling pathway (GO:0009755);	Cellular Component: membrane (GO:0016020);	Molecular Function: kinase activity (GO:0016301);	Biological Process: phosphorylation (GO:0016310);	Biological Process: regulation of metabolic process (GO:0019222);	Biological Process: intracellular signal transduction (GO:0035556);	Molecular Function: signaling receptor activity (GO:0038023);	Biological Process: primary metabolic process (GO:0044238);	Biological Process: metabolic process (GO:0044710);	Biological Process: shoot system development (GO:0048367);	Biological Process: organic substance metabolic process (GO:0071704);	Biological Process: cellular response to oxygen-containing compound (GO:1901701);	Biological Process: regulation of multicellular organismal development (GO:2000026);	
Unigene001643	1	Molecular Function: hydrolase activity, hydrolyzing O-glycosyl compounds (GO:0004553);	
Unigene001647	9	Cellular Component: cytosol (GO:0005829);	Cellular Component: plasma membrane (GO:0005886);	Biological Process: sister chromatid cohesion (GO:0007062);	Molecular Function: microtubule binding (GO:0008017);	Biological Process: chloroplast avoidance movement (GO:0009903);	Biological Process: chloroplast accumulation movement (GO:0009904);	Biological Process: chromatin silencing by small RNA (GO:0031048);	Cellular Component: intracellular organelle (GO:0043229);	Biological Process: meiotic chromosome segregation (GO:0045132);	
Unigene001648	2	Cellular Component: mitochondrion (GO:0005739);	Biological Process: proton transport (GO:0015992);	
Unigene001656	4	Cellular Component: cytosol (GO:0005829);	Biological Process: metabolic process (GO:0008152);	Cellular Component: chloroplast stroma (GO:0009570);	Molecular Function: ligase activity (GO:0016874);	
Unigene001657	1	Biological Process: metabolic process (GO:0008152);	
Unigene001658	5	Molecular Function: RNA binding (GO:0003723);	Molecular Function: helicase activity (GO:0004386);	Molecular Function: ATP binding (GO:0005524);	Cellular Component: nucleus (GO:0005634);	Biological Process: metabolic process (GO:0008152);	
Unigene001661	6	Biological Process: cell morphogenesis (GO:0000902);	Biological Process: protein targeting to vacuole (GO:0006623);	Biological Process: tRNA processing (GO:0008033);	Cellular Component: membrane (GO:0016020);	Biological Process: cell growth (GO:0016049);	Biological Process: Golgi vesicle transport (GO:0048193);	
Unigene001665	5	Cellular Component: cytoplasm (GO:0005737);	Cellular Component: intracellular ribonucleoprotein complex (GO:0030529);	Biological Process: macromolecule metabolic process (GO:0043170);	Biological Process: cellular metabolic process (GO:0044237);	Biological Process: primary metabolic process (GO:0044238);	
Unigene001666	3	Molecular Function: catalytic activity (GO:0003824);	Biological Process: metabolic process (GO:0008152);	Molecular Function: starch binding (GO:2001070);	
Unigene001670	1	Molecular Function: catalytic activity (GO:0003824);	
Unigene001678	1	Molecular Function: catalytic activity (GO:0003824);	
Unigene001680	4	Molecular Function: cysteine-tRNA ligase activity (GO:0004817);	Molecular Function: ATP binding (GO:0005524);	Cellular Component: cytoplasm (GO:0005737);	Biological Process: cysteinyl-tRNA aminoacylation (GO:0006423);	
Unigene001684	1	Biological Process: metabolic process (GO:0008152);	
Unigene001685	1	Cellular Component: intracellular part (GO:0044424);	
Unigene001686	3	Biological Process: cellular metabolic process (GO:0044237);	Biological Process: primary metabolic process (GO:0044238);	Biological Process: organic substance metabolic process (GO:0071704);	
Unigene001690	2	Molecular Function: oxidoreductase activity (GO:0016491);	Biological Process: oxidation-reduction process (GO:0055114);	
Unigene001691	1	Molecular Function: transferase activity, transferring glycosyl groups (GO:0016757);	
Unigene001692	1	Biological Process: transport (GO:0006810);	
Unigene001693	3	Cellular Component: intracellular membrane-bounded organelle (GO:0043231);	Biological Process: cellular macromolecule metabolic process (GO:0044260);	Biological Process: nucleic acid metabolic process (GO:0090304);	
Unigene001696	4	Molecular Function: catalytic activity (GO:0003824);	Cellular Component: cytosol (GO:0005829);	Biological Process: ribonucleotide biosynthetic process (GO:0009260);	Biological Process: organonitrogen compound biosynthetic process (GO:1901566);	
Unigene001699	1	Biological Process: metabolic process (GO:0044710);	
Unigene001704	1	Cellular Component: intracellular (GO:0005622);	
Unigene001705	2	Cellular Component: membrane (GO:0016020);	Cellular Component: intracellular part (GO:0044424);	
Unigene001706	3	Molecular Function: RNA binding (GO:0003723);	Biological Process: metabolic process (GO:0008152);	Molecular Function: hydrolase activity (GO:0016787);	
Unigene001708	2	Biological Process: cellular process (GO:0009987);	Molecular Function: transferase activity, transferring phosphorus-containing groups (GO:0016772);	
Unigene001710	1	Molecular Function: catalytic activity (GO:0003824);	
Unigene001711	2	Cellular Component: intracellular membrane-bounded organelle (GO:0043231);	Cellular Component: cytoplasmic part (GO:0044444);	
Unigene001713	7	Cellular Component: endoplasmic reticulum membrane (GO:0005789);	Biological Process: lipid transport (GO:0006869);	Biological Process: ER to Golgi vesicle-mediated transport (GO:0006888);	Biological Process: intra-Golgi vesicle-mediated transport (GO:0006891);	Biological Process: lithium ion transport (GO:0010351);	Cellular Component: integral component of membrane (GO:0016021);	Biological Process: protein import into peroxisome matrix (GO:0016558);	
Unigene001714	2	Biological Process: cellular process (GO:0009987);	Biological Process: regulation of biological process (GO:0050789);	
Unigene001715	5	Molecular Function: monooxygenase activity (GO:0004497);	Molecular Function: iron ion binding (GO:0005506);	Molecular Function: oxidoreductase activity, acting on paired donors, with incorporation or reduction of molecular oxygen (GO:0016705);	Molecular Function: heme binding (GO:0020037);	Biological Process: oxidation-reduction process (GO:0055114);	
Unigene001717	2	Molecular Function: oxidoreductase activity (GO:0016491);	Biological Process: metabolic process (GO:0044710);	
Unigene001720	6	Biological Process: chromatin silencing (GO:0006342);	Biological Process: covalent chromatin modification (GO:0016569);	Biological Process: gene silencing by RNA (GO:0031047);	Biological Process: macromolecule modification (GO:0043412);	Biological Process: animal organ development (GO:0048513);	Biological Process: organelle organization (GO:1902589);	
Unigene001722	1	Molecular Function: catalytic activity (GO:0003824);	
Unigene001723	6	Cellular Component: plastid chromosome (GO:0009508);	Cellular Component: chloroplast thylakoid membrane (GO:0009535);	Cellular Component: chloroplast stroma (GO:0009570);	Cellular Component: chloroplast inner membrane (GO:0009706);	Biological Process: thylakoid membrane organization (GO:0010027);	Biological Process: vesicle organization (GO:0016050);	
Unigene001725	4	Cellular Component: proteasome complex (GO:0000502);	Molecular Function: enzyme regulator activity (GO:0030234);	Biological Process: regulation of protein catabolic process (GO:0042176);	Biological Process: regulation of catalytic activity (GO:0050790);	
Unigene001728	1	Biological Process: cation transport (GO:0006812);	
Unigene001729	5	Molecular Function: protein serine/threonine kinase activity (GO:0004674);	Cellular Component: nucleus (GO:0005634);	Biological Process: protein phosphorylation (GO:0006468);	Biological Process: circadian rhythm (GO:0007623);	Cellular Component: membrane (GO:0016020);	
Unigene001732	25	Biological Process: protein targeting (GO:0006605);	Biological Process: response to temperature stimulus (GO:0009266);	Biological Process: response to salt stress (GO:0009651);	Biological Process: response to ethylene (GO:0009723);	Biological Process: response to auxin (GO:0009733);	Biological Process: response to abscisic acid (GO:0009737);	Biological Process: response to carbohydrate (GO:0009743);	Biological Process: response to jasmonic acid (GO:0009753);	Biological Process: hormone-mediated signaling pathway (GO:0009755);	Biological Process: salicylic acid mediated signaling pathway (GO:0009863);	Biological Process: response to inorganic substance (GO:0010035);	Molecular Function: lyase activity (GO:0016829);	Biological Process: Mo-molybdopterin cofactor metabolic process (GO:0019720);	Biological Process: regulation of defense response (GO:0031347);	Biological Process: cellular response to stress (GO:0033554);	Biological Process: intracellular signal transduction (GO:0035556);	Biological Process: regulation of programmed cell death (GO:0043067);	Molecular Function: ion binding (GO:0043167);	Biological Process: cellular biosynthetic process (GO:0044249);	Biological Process: metabolic process (GO:0044710);	Biological Process: innate immune response (GO:0045087);	Biological Process: negative regulation of biological process (GO:0048519);	Biological Process: defense response to other organism (GO:0098542);	Biological Process: organic substance biosynthetic process (GO:1901576);	Biological Process: cellular localization (GO:1902580);	
Unigene001733	32	Biological Process: sulfur amino acid metabolic process (GO:0000096);	Molecular Function: NADPH:quinone reductase activity (GO:0003960);	Biological Process: glycine catabolic process (GO:0006546);	Biological Process: unsaturated fatty acid biosynthetic process (GO:0006636);	Biological Process: oxidoreduction coenzyme metabolic process (GO:0006733);	Biological Process: vitamin metabolic process (GO:0006766);	Molecular Function: zinc ion binding (GO:0008270);	Biological Process: cellular amino acid biosynthetic process (GO:0008652);	Biological Process: aromatic amino acid family metabolic process (GO:0009072);	Biological Process: lipoate metabolic process (GO:0009106);	Biological Process: coenzyme biosynthetic process (GO:0009108);	Biological Process: nucleotide metabolic process (GO:0009117);	Biological Process: response to light stimulus (GO:0009416);	Cellular Component: chloroplast stroma (GO:0009570);	Cellular Component: thylakoid (GO:0009579);	Biological Process: jasmonic acid biosynthetic process (GO:0009695);	Cellular Component: chloroplast envelope (GO:0009941);	Biological Process: myo-inositol hexakisphosphate biosynthetic process (GO:0010264);	Cellular Component: stromule (GO:0010319);	Biological Process: chlorophyll biosynthetic process (GO:0015995);	Biological Process: carotenoid biosynthetic process (GO:0016117);	Biological Process: regulation of lipid metabolic process (GO:0019216);	Biological Process: isopentenyl diphosphate biosynthetic process, methylerythritol 4-phosphate pathway (GO:0019288);	Biological Process: secondary metabolic process (GO:0019748);	Biological Process: oxylipin biosynthetic process (GO:0031408);	Molecular Function: enone reductase activity (GO:0035671);	Molecular Function: 2-alkenal reductase (NADP+) activity (GO:0035798);	Biological Process: pteridine-containing compound metabolic process (GO:0042558);	Biological Process: defense response to bacterium (GO:0042742);	Biological Process: sulfur compound biosynthetic process (GO:0044272);	Cellular Component: apoplast (GO:0048046);	Biological Process: oxidation-reduction process (GO:0055114);	
Unigene001734	10	Cellular Component: Golgi membrane (GO:0000139);	Cellular Component: endosome (GO:0005768);	Cellular Component: vacuolar membrane (GO:0005774);	Cellular Component: trans-Golgi network (GO:0005802);	Molecular Function: methyltransferase activity (GO:0008168);	Cellular Component: plant-type cell wall (GO:0009505);	Cellular Component: integral component of membrane (GO:0016021);	Biological Process: isopentenyl diphosphate biosynthetic process, methylerythritol 4-phosphate pathway (GO:0019288);	Biological Process: methylation (GO:0032259);	Biological Process: cell wall biogenesis (GO:0042546);	
Unigene001735	2	Cellular Component: plastid (GO:0009536);	Molecular Function: nucleotidyltransferase activity (GO:0016779);	
Unigene001736	10	Molecular Function: protein binding (GO:0005515);	Cellular Component: vacuole (GO:0005773);	Biological Process: cation transport (GO:0006812);	Biological Process: anion transport (GO:0006820);	Cellular Component: membrane (GO:0016020);	Molecular Function: substrate-specific transmembrane transporter activity (GO:0022891);	Biological Process: ion transmembrane transport (GO:0034220);	Biological Process: response to chemical (GO:0042221);	Molecular Function: ATPase activity, coupled to transmembrane movement of substances (GO:0042626);	Biological Process: organic substance transport (GO:0071702);	
Unigene001741	7	Molecular Function: structural constituent of ribosome (GO:0003735);	Cellular Component: mitochondrion (GO:0005739);	Cellular Component: ribosome (GO:0005840);	Biological Process: translation (GO:0006412);	Biological Process: RNA modification (GO:0009451);	Cellular Component: chloroplast (GO:0009507);	Molecular Function: rRNA binding (GO:0019843);	
Unigene001742	10	Biological Process: mitotic cell cycle (GO:0000278);	Cellular Component: Golgi apparatus (GO:0005794);	Biological Process: RNA processing (GO:0006396);	Biological Process: animal organ morphogenesis (GO:0009887);	Biological Process: regulation of root meristem growth (GO:0010082);	Biological Process: glucuronoxylan metabolic process (GO:0010413);	Biological Process: positive regulation of organelle organization (GO:0010638);	Biological Process: regulation of chromosome organization (GO:0033044);	Biological Process: xylan biosynthetic process (GO:0045492);	Biological Process: ground tissue pattern formation (GO:1990064);	
Unigene001743	3	Cellular Component: phosphopyruvate hydratase complex (GO:0000015);	Molecular Function: phosphopyruvate hydratase activity (GO:0004634);	Biological Process: glycolytic process (GO:0006096);	
Unigene001744	8	Molecular Function: nucleotide binding (GO:0000166);	Biological Process: mRNA splicing, via spliceosome (GO:0000398);	Molecular Function: nucleic acid binding (GO:0003676);	Cellular Component: cytosol (GO:0005829);	Cellular Component: membrane (GO:0016020);	Cellular Component: nuclear speck (GO:0016607);	Biological Process: production of siRNA involved in RNA interference (GO:0030422);	Biological Process: production of miRNAs involved in gene silencing by miRNA (GO:0035196);	
Unigene001745	4	Cellular Component: intracellular membrane-bounded organelle (GO:0043231);	Cellular Component: cytoplasmic part (GO:0044444);	Biological Process: biological_process (GO:0044699);	Molecular Function: metal ion binding (GO:0046872);	
Unigene001746	8	Cellular Component: endoplasmic reticulum (GO:0005783);	Cellular Component: chloroplast (GO:0009507);	Biological Process: unidimensional cell growth (GO:0009826);	Biological Process: cellulose biosynthetic process (GO:0030244);	Molecular Function: carbohydrate binding (GO:0030246);	Molecular Function: glucan 1,3-alpha-glucosidase activity (GO:0033919);	Biological Process: defense response to bacterium (GO:0042742);	Biological Process: Golgi vesicle transport (GO:0048193);	
Unigene001749	9	Molecular Function: tRNA binding (GO:0000049);	Molecular Function: alanine-tRNA ligase activity (GO:0004813);	Molecular Function: ATP binding (GO:0005524);	Cellular Component: mitochondrion (GO:0005739);	Molecular Function: zinc ion binding (GO:0008270);	Cellular Component: chloroplast stroma (GO:0009570);	Biological Process: embryo development ending in seed dormancy (GO:0009793);	Cellular Component: membrane (GO:0016020);	Biological Process: mitochondrial alanyl-tRNA aminoacylation (GO:0070143);	
Unigene001750	3	Biological Process: metabolic process (GO:0008152);	Molecular Function: hydrolase activity, acting on carbon-nitrogen (but not peptide) bonds, in linear amidines (GO:0016813);	Molecular Function: metal ion binding (GO:0046872);	
Unigene001755	3	Biological Process: cellular process (GO:0009987);	Molecular Function: transferase activity (GO:0016740);	Biological Process: response to stimulus (GO:0050896);	
Unigene001756	2	Molecular Function: catalytic activity (GO:0003824);	Biological Process: metabolic process (GO:0008152);	
Unigene001757	3	Cellular Component: plasma membrane (GO:0005886);	Biological Process: metabolic process (GO:0008152);	Molecular Function: hydrolase activity (GO:0016787);	
Unigene001758	3	Molecular Function: binding (GO:0005488);	Cellular Component: membrane (GO:0016020);	Cellular Component: intracellular part (GO:0044424);	
Unigene001759	11	Cellular Component: Golgi membrane (GO:0000139);	Cellular Component: endoplasmic reticulum membrane (GO:0005789);	Cellular Component: plasma membrane (GO:0005886);	Biological Process: protein folding (GO:0006457);	Biological Process: response to heat (GO:0009408);	Biological Process: response to high light intensity (GO:0009644);	Biological Process: protein transport (GO:0015031);	Cellular Component: integral component of membrane (GO:0016021);	Biological Process: vesicle-mediated transport (GO:0016192);	Biological Process: response to endoplasmic reticulum stress (GO:0034976);	Biological Process: response to hydrogen peroxide (GO:0042542);	
Unigene001760	1	Cellular Component: integral component of membrane (GO:0016021);	
Unigene001761	5	Molecular Function: nucleotide binding (GO:0000166);	Biological Process: mRNA splicing, via spliceosome (GO:0000398);	Molecular Function: nucleic acid binding (GO:0003676);	Cellular Component: viral nucleocapsid (GO:0019013);	Cellular Component: intracellular ribonucleoprotein complex (GO:0030529);	
Unigene001762	1	Cellular Component: mitochondrion (GO:0005739);	
Unigene001763	3	Molecular Function: transporter activity (GO:0005215);	Cellular Component: intracellular (GO:0005622);	Biological Process: transport (GO:0006810);	
Unigene001766	2	Cellular Component: endoplasmic reticulum (GO:0005783);	Cellular Component: membrane part (GO:0044425);	
Unigene001767	1	Cellular Component: membrane (GO:0016020);	
Unigene001768	2	Molecular Function: phosphoprotein phosphatase activity (GO:0004721);	Biological Process: dephosphorylation (GO:0016311);	
Unigene001770	1	Biological Process: cellular metabolic process (GO:0044237);	
Unigene001772	2	Cellular Component: cytoplasm (GO:0005737);	Molecular Function: hydrolase activity (GO:0016787);	
Unigene001774	4	Biological Process: DNA metabolic process (GO:0006259);	Molecular Function: hydrolase activity (GO:0016787);	Molecular Function: organic cyclic compound binding (GO:0097159);	Molecular Function: heterocyclic compound binding (GO:1901363);	
Unigene001776	4	Biological Process: cellular amino acid metabolic process (GO:0006520);	Biological Process: nucleotide biosynthetic process (GO:0009165);	Cellular Component: cytoplasmic part (GO:0044444);	Biological Process: organonitrogen compound biosynthetic process (GO:1901566);	
Unigene001778	3	Molecular Function: DNA binding (GO:0003677);	Cellular Component: nucleus (GO:0005634);	Biological Process: DNA-templated transcription, initiation (GO:0006352);	
Unigene001781	3	Molecular Function: catalytic activity (GO:0003824);	Biological Process: cellular process (GO:0009987);	Biological Process: biological_process (GO:0044699);	
Unigene001784	1	Cellular Component: ribosome (GO:0005840);	
Unigene001785	6	Molecular Function: alcohol dehydrogenase (NAD) activity (GO:0004022);	Cellular Component: cytoplasm (GO:0005737);	Molecular Function: zinc ion binding (GO:0008270);	Biological Process: response to wounding (GO:0009611);	Biological Process: coumarin biosynthetic process (GO:0009805);	Biological Process: oxidation-reduction process (GO:0055114);	
Unigene001786	14	Biological Process: maltose metabolic process (GO:0000023);	Molecular Function: alpha-amylase activity (GO:0004556);	Cellular Component: plasma membrane (GO:0005886);	Biological Process: starch catabolic process (GO:0005983);	Biological Process: pentose-phosphate shunt (GO:0006098);	Cellular Component: chloroplast stroma (GO:0009570);	Biological Process: plant-type cell wall organization (GO:0009664);	Molecular Function: limit dextrinase activity (GO:0010303);	Biological Process: chlorophyll catabolic process (GO:0015996);	Biological Process: mRNA modification (GO:0016556);	Biological Process: starch biosynthetic process (GO:0019252);	Biological Process: isopentenyl diphosphate biosynthetic process, methylerythritol 4-phosphate pathway (GO:0019288);	Biological Process: glucosinolate biosynthetic process (GO:0019761);	Molecular Function: pullulanase activity (GO:0051060);	
Unigene001787	3	Biological Process: cellular metabolic process (GO:0044237);	Biological Process: primary metabolic process (GO:0044238);	Biological Process: organic substance metabolic process (GO:0071704);	
Unigene001791	1	Molecular Function: oxidoreductase activity (GO:0016491);	
Unigene001792	2	Molecular Function: binding (GO:0005488);	Biological Process: translation (GO:0006412);	
Unigene001795	4	Biological Process: cellular process (GO:0009987);	Biological Process: primary metabolic process (GO:0044238);	Cellular Component: intracellular part (GO:0044424);	Biological Process: organic substance metabolic process (GO:0071704);	
Unigene001797	4	Molecular Function: catalytic activity (GO:0003824);	Biological Process: carbohydrate metabolic process (GO:0005975);	Cellular Component: plastid (GO:0009536);	Biological Process: cellular metabolic process (GO:0044237);	
Unigene001798	4	Biological Process: RNA metabolic process (GO:0016070);	Biological Process: gene silencing (GO:0016458);	Biological Process: cellular macromolecule biosynthetic process (GO:0034645);	Biological Process: system development (GO:0048731);	
Unigene001799	1	Biological Process: cellular process (GO:0009987);	
Unigene001800	3	Biological Process: protein O-linked glycosylation (GO:0006493);	Biological Process: multicellular organism development (GO:0007275);	Molecular Function: transferase activity, transferring glycosyl groups (GO:0016757);	
Unigene001801	10	Molecular Function: DNA binding (GO:0003677);	Cellular Component: nucleus (GO:0005634);	Cellular Component: cytoplasm (GO:0005737);	Biological Process: protein targeting to membrane (GO:0006612);	Biological Process: multicellular organism development (GO:0007275);	Biological Process: epidermal cell fate specification (GO:0009957);	Biological Process: positive regulation of flavonoid biosynthetic process (GO:0009963);	Biological Process: trichome differentiation (GO:0010026);	Biological Process: regulation of plant-type hypersensitive response (GO:0010363);	Biological Process: regulation of protein localization (GO:0032880);	
Unigene001803	3	Molecular Function: enoyl-CoA hydratase activity (GO:0004300);	Biological Process: proteolysis (GO:0006508);	Molecular Function: peptidase activity (GO:0008233);	
Unigene001804	5	Molecular Function: lactoylglutathione lyase activity (GO:0004462);	Cellular Component: mitochondrion (GO:0005739);	Biological Process: metabolic process (GO:0008152);	Cellular Component: plastid (GO:0009536);	Molecular Function: metal ion binding (GO:0046872);	
Unigene001805	1	Molecular Function: nucleic acid binding (GO:0003676);	
Unigene001809	14	Biological Process: transcription, DNA-templated (GO:0006351);	Molecular Function: tubulin binding (GO:0015631);	Biological Process: histone deacetylation (GO:0016575);	Molecular Function: NAD-dependent histone deacetylase activity (GO:0017136);	Biological Process: glyceraldehyde-3-phosphate metabolic process (GO:0019682);	Molecular Function: histone deacetylase activity (H3-K14 specific) (GO:0031078);	Molecular Function: histone deacetylase activity (H3-K9 specific) (GO:0032129);	Molecular Function: histone deacetylase activity (H4-K16 specific) (GO:0034739);	Cellular Component: intracellular membrane-bounded organelle (GO:0043231);	Biological Process: oxoacid metabolic process (GO:0043436);	Biological Process: cellular carbohydrate metabolic process (GO:0044262);	Cellular Component: cytoplasmic part (GO:0044444);	Biological Process: obsolete single-organism biosynthetic process (GO:0044711);	Biological Process: carbohydrate metabolic process (GO:0044723);	
Unigene001811	4	Molecular Function: oxidoreductase activity (GO:0016491);	Molecular Function: metal ion binding (GO:0046872);	Molecular Function: organic cyclic compound binding (GO:0097159);	Molecular Function: heterocyclic compound binding (GO:1901363);	
Unigene001813	7	Cellular Component: plastid large ribosomal subunit (GO:0000311);	Molecular Function: structural constituent of ribosome (GO:0003735);	Biological Process: translation (GO:0006412);	Cellular Component: chloroplast stroma (GO:0009570);	Cellular Component: chloroplast envelope (GO:0009941);	Biological Process: isopentenyl diphosphate biosynthetic process, methylerythritol 4-phosphate pathway (GO:0019288);	Molecular Function: rRNA binding (GO:0019843);	
Unigene001816	2	Cellular Component: plasma membrane (GO:0005886);	Biological Process: cellular process (GO:0044763);	
Unigene001821	2	Cellular Component: nucleus (GO:0005634);	Biological Process: mRNA processing (GO:0006397);	
Unigene001824	12	Molecular Function: structural constituent of ribosome (GO:0003735);	Cellular Component: ribosome (GO:0005840);	Biological Process: rRNA processing (GO:0006364);	Biological Process: translation (GO:0006412);	Cellular Component: chloroplast stroma (GO:0009570);	Cellular Component: chloroplast envelope (GO:0009941);	Biological Process: photosystem II assembly (GO:0010207);	Biological Process: chlorophyll biosynthetic process (GO:0015995);	Cellular Component: membrane (GO:0016020);	Biological Process: isopentenyl diphosphate biosynthetic process, methylerythritol 4-phosphate pathway (GO:0019288);	Molecular Function: rRNA binding (GO:0019843);	Biological Process: protein targeting to chloroplast (GO:0045036);	
Unigene001825	5	Molecular Function: nucleotide binding (GO:0000166);	Molecular Function: protein kinase activity (GO:0004672);	Biological Process: protein phosphorylation (GO:0006468);	Cellular Component: membrane (GO:0016020);	Biological Process: response to stimulus (GO:0050896);	
Unigene001827	6	Biological Process: response to acid chemical (GO:0001101);	Biological Process: response to stress (GO:0006950);	Biological Process: signal transduction (GO:0007165);	Biological Process: response to hormone (GO:0009725);	Biological Process: cellular response to organic substance (GO:0071310);	Biological Process: response to oxygen-containing compound (GO:1901700);	
Unigene001829	2	Cellular Component: cytoplasm (GO:0005737);	Molecular Function: metal ion binding (GO:0046872);	
Unigene001830	13	Molecular Function: binding (GO:0005488);	Biological Process: cellular aromatic compound metabolic process (GO:0006725);	Biological Process: sulfur compound metabolic process (GO:0006790);	Biological Process: cellular nitrogen compound metabolic process (GO:0034641);	Biological Process: primary metabolic process (GO:0044238);	Biological Process: cellular biosynthetic process (GO:0044249);	Biological Process: small molecule metabolic process (GO:0044281);	Biological Process: obsolete single-organism biosynthetic process (GO:0044711);	Biological Process: cellular process (GO:0044763);	Biological Process: heterocycle metabolic process (GO:0046483);	Biological Process: organic cyclic compound metabolic process (GO:1901360);	Biological Process: organonitrogen compound metabolic process (GO:1901564);	Biological Process: organic substance biosynthetic process (GO:1901576);	
Unigene001832	10	Biological Process: developmental process involved in reproduction (GO:0003006);	Biological Process: exocytosis (GO:0006887);	Biological Process: metabolic process (GO:0008152);	Biological Process: pollination (GO:0009856);	Cellular Component: cytoplasmic part (GO:0044444);	Biological Process: reproductive process (GO:0044702);	Biological Process: multicellular organismal process (GO:0044707);	Biological Process: developmental process (GO:0044767);	Biological Process: anatomical structure development (GO:0048856);	Cellular Component: cell periphery (GO:0071944);	
Unigene001837	5	Cellular Component: chloroplast (GO:0009507);	Biological Process: cellular component organization (GO:0016043);	Biological Process: primary metabolic process (GO:0044238);	Biological Process: cellular macromolecule metabolic process (GO:0044260);	Cellular Component: plastid part (GO:0044435);	
Unigene001839	2	Molecular Function: ATP binding (GO:0005524);	Biological Process: protein metabolic process (GO:0019538);	
Unigene001842	3	Molecular Function: oxoglutarate dehydrogenase (succinyl-transferring) activity (GO:0004591);	Biological Process: tricarboxylic acid cycle (GO:0006099);	Molecular Function: thiamine pyrophosphate binding (GO:0030976);	
Unigene001844	5	Molecular Function: nucleotide binding (GO:0000166);	Biological Process: transport (GO:0006810);	Biological Process: metabolic process (GO:0008152);	Molecular Function: ATPase activity (GO:0016887);	Biological Process: biological_process (GO:0044699);	
Unigene001847	1	Cellular Component: membrane (GO:0016020);	
Unigene001848	3	Biological Process: proteolysis (GO:0006508);	Molecular Function: peptidase activity (GO:0008233);	Molecular Function: metal ion binding (GO:0046872);	
Unigene001849	1	Biological Process: response to stimulus (GO:0050896);	
Unigene001852	3	Molecular Function: [acyl-carrier-protein] S-malonyltransferase activity (GO:0004314);	Biological Process: ubiquinone biosynthetic process (GO:0006744);	Cellular Component: chloroplast stroma (GO:0009570);	
Unigene001856	1	Molecular Function: transferase activity (GO:0016740);	
Unigene001857	5	Molecular Function: nucleotide binding (GO:0000166);	Biological Process: transport (GO:0006810);	Biological Process: metabolic process (GO:0008152);	Molecular Function: ATPase activity (GO:0016887);	Biological Process: biological_process (GO:0044699);	
Unigene001859	2	Biological Process: transport (GO:0006810);	Biological Process: biological_process (GO:0044699);	
Unigene001862	11	Molecular Function: DNA binding (GO:0003677);	Molecular Function: chromatin binding (GO:0003682);	Molecular Function: transcription factor activity, sequence-specific DNA binding (GO:0003700);	Cellular Component: intracellular (GO:0005622);	Biological Process: regulation of transcription, DNA-templated (GO:0006355);	Biological Process: N-terminal protein myristoylation (GO:0006499);	Biological Process: proteolysis (GO:0006508);	Biological Process: fatty acid beta-oxidation (GO:0006635);	Biological Process: intra-Golgi vesicle-mediated transport (GO:0006891);	Molecular Function: peptidase activity (GO:0008233);	Biological Process: protein import into peroxisome matrix (GO:0016558);	
Unigene001864	4	Molecular Function: nucleic acid binding (GO:0003676);	Biological Process: cellular process (GO:0009987);	Cellular Component: macromolecular complex (GO:0032991);	Cellular Component: intracellular non-membrane-bounded organelle (GO:0043232);	
Unigene001867	1	Molecular Function: binding (GO:0005488);	
Unigene001869	1	Molecular Function: catalytic activity (GO:0003824);	
Unigene001870	6	Cellular Component: extracellular region (GO:0005576);	Biological Process: carbohydrate metabolic process (GO:0005975);	Biological Process: cellular process (GO:0009987);	Cellular Component: cytoplasmic vesicle (GO:0016023);	Molecular Function: transferase activity, transferring glycosyl groups (GO:0016757);	Molecular Function: hydrolase activity, acting on glycosyl bonds (GO:0016798);	
Unigene001873	3	Biological Process: metabolic process (GO:0008152);	Cellular Component: plastid (GO:0009536);	Molecular Function: transferase activity, transferring acyl groups other than amino-acyl groups (GO:0016747);	
Unigene001876	18	Biological Process: polysaccharide biosynthetic process (GO:0000271);	Molecular Function: monooxygenase activity (GO:0004497);	Molecular Function: iron ion binding (GO:0005506);	Molecular Function: electron carrier activity (GO:0009055);	Biological Process: multidimensional cell growth (GO:0009825);	Biological Process: positive regulation of flower development (GO:0009911);	Biological Process: cell tip growth (GO:0009932);	Biological Process: response to UV-B (GO:0010224);	Biological Process: pollen exine formation (GO:0010584);	Cellular Component: integral component of membrane (GO:0016021);	Biological Process: brassinosteroid biosynthetic process (GO:0016132);	Molecular Function: oxidoreductase activity, acting on paired donors, with incorporation or reduction of molecular oxygen (GO:0016705);	Molecular Function: heme binding (GO:0020037);	Biological Process: anthocyanin accumulation in tissues in response to UV light (GO:0043481);	Biological Process: anther wall tapetum cell differentiation (GO:0048657);	Biological Process: root hair elongation (GO:0048767);	Biological Process: oxidation-reduction process (GO:0055114);	Biological Process: cell wall organization (GO:0071555);	
Unigene001877	3	Cellular Component: endomembrane system (GO:0012505);	Cellular Component: intracellular membrane-bounded organelle (GO:0043231);	Cellular Component: cytoplasmic part (GO:0044444);	
Unigene001880	2	Molecular Function: hydrolase activity, hydrolyzing O-glycosyl compounds (GO:0004553);	Cellular Component: cell part (GO:0044464);	
Unigene001881	3	Molecular Function: DNA binding (GO:0003677);	Cellular Component: nucleus (GO:0005634);	Biological Process: regulation of transcription, DNA-templated (GO:0006355);	
Unigene001882	6	Molecular Function: nucleotide binding (GO:0000166);	Cellular Component: cytoplasm (GO:0005737);	Biological Process: nucleotide metabolic process (GO:0009117);	Biological Process: deoxyribonucleoside triphosphate catabolic process (GO:0009204);	Molecular Function: metal ion binding (GO:0046872);	Molecular Function: nucleoside-triphosphate diphosphatase activity (GO:0047429);	
Unigene001883	1	Biological Process: metabolic process (GO:0008152);	
Unigene001884	4	Molecular Function: transferase activity (GO:0016740);	Molecular Function: anion binding (GO:0043168);	Molecular Function: organic cyclic compound binding (GO:0097159);	Molecular Function: heterocyclic compound binding (GO:1901363);	
Unigene001889	2	Molecular Function: dioxygenase activity (GO:0051213);	Biological Process: oxidation-reduction process (GO:0055114);	
Unigene001890	18	Molecular Function: DNA binding (GO:0003677);	Molecular Function: chromatin binding (GO:0003682);	Cellular Component: nucleus (GO:0005634);	Cellular Component: cytosol (GO:0005829);	Biological Process: gluconeogenesis (GO:0006094);	Biological Process: glycolytic process (GO:0006096);	Biological Process: nucleosome assembly (GO:0006334);	Biological Process: cell proliferation (GO:0008283);	Biological Process: response to heat (GO:0009408);	Biological Process: response to cold (GO:0009409);	Biological Process: response to bacterium (GO:0009617);	Biological Process: response to salt stress (GO:0009651);	Biological Process: abscisic acid-activated signaling pathway (GO:0009738);	Biological Process: lateral root formation (GO:0010311);	Biological Process: somatic cell DNA recombination (GO:0016444);	Biological Process: cell differentiation (GO:0030154);	Molecular Function: histone binding (GO:0042393);	Biological Process: response to cadmium ion (GO:0046686);	
Unigene001894	2	Molecular Function: protein kinase activity (GO:0004672);	Biological Process: phosphorylation (GO:0016310);	
Unigene001895	3	Cellular Component: cell wall (GO:0005618);	Biological Process: lipid metabolic process (GO:0006629);	Molecular Function: hydrolase activity, acting on ester bonds (GO:0016788);	
Unigene001898	3	Cellular Component: nucleus (GO:0005634);	Cellular Component: vacuolar membrane (GO:0005774);	Molecular Function: transferase activity, transferring glycosyl groups (GO:0016757);	
Unigene001902	2	Cellular Component: thylakoid (GO:0009579);	Cellular Component: chloroplast part (GO:0044434);	
Unigene001903	5	Molecular Function: iron ion binding (GO:0005506);	Biological Process: fatty acid biosynthetic process (GO:0006633);	Cellular Component: integral component of membrane (GO:0016021);	Molecular Function: oxidoreductase activity (GO:0016491);	Biological Process: oxidation-reduction process (GO:0055114);	
Unigene001904	2	Molecular Function: binding (GO:0005488);	Molecular Function: transferase activity, transferring phosphorus-containing groups (GO:0016772);	
Unigene001905	2	Molecular Function: kinase activity (GO:0016301);	Biological Process: phosphorylation (GO:0016310);	
Unigene001907	4	Cellular Component: mitochondrion (GO:0005739);	Cellular Component: membrane (GO:0016020);	Biological Process: cellular process (GO:0044763);	Biological Process: oxidation-reduction process (GO:0055114);	
Unigene001913	5	Molecular Function: GTP binding (GO:0005525);	Cellular Component: intracellular (GO:0005622);	Biological Process: small GTPase mediated signal transduction (GO:0007264);	Biological Process: protein transport (GO:0015031);	Cellular Component: membrane (GO:0016020);	
Unigene001914	2	Molecular Function: DNA binding (GO:0003677);	Cellular Component: intracellular (GO:0005622);	
Unigene001915	3	Molecular Function: hydrolase activity, hydrolyzing O-glycosyl compounds (GO:0004553);	Biological Process: carbohydrate metabolic process (GO:0005975);	Molecular Function: carbohydrate binding (GO:0030246);	
Unigene001923	1	Molecular Function: kinase activity (GO:0016301);	
Unigene001927	7	Biological Process: nucleobase-containing compound metabolic process (GO:0006139);	Cellular Component: thylakoid (GO:0009579);	Biological Process: cellular component organization (GO:0016043);	Biological Process: cellular macromolecule metabolic process (GO:0044260);	Cellular Component: chloroplast part (GO:0044434);	Biological Process: metabolic process (GO:0044710);	Biological Process: cellular process (GO:0044763);	
Unigene001929	3	Cellular Component: ESCRT III complex (GO:0000815);	Biological Process: protein transport to vacuole involved in ubiquitin-dependent protein catabolic process via the multivesicular body sorting pathway (GO:0043328);	Biological Process: intralumenal vesicle formation (GO:0070676);	
Unigene001931	3	Molecular Function: nucleotide binding (GO:0000166);	Biological Process: transport (GO:0006810);	Biological Process: signal transduction (GO:0007165);	
Unigene001933	1	Molecular Function: metal ion binding (GO:0046872);	
Unigene001934	3	Molecular Function: methyltransferase activity (GO:0008168);	Cellular Component: chloroplast stroma (GO:0009570);	Biological Process: methylation (GO:0032259);	
Unigene001938	4	Molecular Function: nucleic acid binding (GO:0003676);	Molecular Function: helicase activity (GO:0004386);	Molecular Function: ATP binding (GO:0005524);	Biological Process: metabolic process (GO:0008152);	
Unigene001940	5	Molecular Function: nucleotide binding (GO:0000166);	Molecular Function: nucleic acid binding (GO:0003676);	Cellular Component: ribosome (GO:0005840);	Cellular Component: viral nucleocapsid (GO:0019013);	Biological Process: cysteine biosynthetic process (GO:0019344);	
Unigene001948	2	Cellular Component: chloroplast (GO:0009507);	Biological Process: negative regulation of transcription, DNA-templated (GO:0045892);	
Unigene001949	3	Molecular Function: protein binding (GO:0005515);	Cellular Component: nucleolus (GO:0005730);	Cellular Component: Cul4-RING E3 ubiquitin ligase complex (GO:0080008);	
Unigene001950	5	Molecular Function: structural constituent of ribosome (GO:0003735);	Cellular Component: ribosome (GO:0005840);	Biological Process: translation (GO:0006412);	Cellular Component: chloroplast (GO:0009507);	Biological Process: transcription from plastid promoter (GO:0042793);	
Unigene001951	19	Molecular Function: hydroxymethylglutaryl-CoA reductase (NADPH) activity (GO:0004420);	Cellular Component: endoplasmic reticulum membrane (GO:0005789);	Biological Process: calcium ion transport (GO:0006816);	Biological Process: Golgi organization (GO:0007030);	Biological Process: vacuole organization (GO:0007033);	Biological Process: response to wounding (GO:0009611);	Biological Process: response to salt stress (GO:0009651);	Biological Process: coumarin biosynthetic process (GO:0009805);	Biological Process: coenzyme A metabolic process (GO:0015936);	Cellular Component: integral component of membrane (GO:0016021);	Biological Process: triterpenoid biosynthetic process (GO:0016104);	Biological Process: sterol biosynthetic process (GO:0016126);	Biological Process: isopentenyl diphosphate biosynthetic process, mevalonate pathway (GO:0019287);	Cellular Component: mitochondrial membrane (GO:0031966);	Cellular Component: plastid membrane (GO:0042170);	Molecular Function: hydroxymethylglutaryl-CoA reductase activity (GO:0042282);	Molecular Function: NADP binding (GO:0050661);	Biological Process: oxidation-reduction process (GO:0055114);	Biological Process: regulation of gene silencing by miRNA (GO:0060964);	
Unigene001953	2	Molecular Function: organic cyclic compound binding (GO:0097159);	Molecular Function: heterocyclic compound binding (GO:1901363);	
Unigene001954	2	Cellular Component: endoplasmic reticulum (GO:0005783);	Cellular Component: plasma membrane (GO:0005886);	
Unigene001955	1	Molecular Function: catalytic activity (GO:0003824);	
Unigene001956	3	Cellular Component: mitochondrial outer membrane translocase complex (GO:0005742);	Cellular Component: cytosol (GO:0005829);	Biological Process: protein import into mitochondrial outer membrane (GO:0045040);	
Unigene001957	10	Molecular Function: nucleic acid binding (GO:0003676);	Cellular Component: mitochondrial inner membrane (GO:0005743);	Biological Process: glucose catabolic process (GO:0006007);	Biological Process: glycerol-3-phosphate metabolic process (GO:0006072);	Biological Process: glycerophosphate shuttle (GO:0006127);	Cellular Component: glycerol-3-phosphate dehydrogenase complex (GO:0009331);	Biological Process: proline transport (GO:0015824);	Biological Process: glycerol catabolic process (GO:0019563);	Biological Process: glucosinolate biosynthetic process (GO:0019761);	Molecular Function: sn-glycerol-3-phosphate:ubiquinone-8 oxidoreductase activity (GO:0052591);	
Unigene001959	6	Cellular Component: exosome (RNase complex) (GO:0000178);	Molecular Function: RNA binding (GO:0003723);	Molecular Function: structural constituent of ribosome (GO:0003735);	Cellular Component: ribosome (GO:0005840);	Biological Process: translation (GO:0006412);	Biological Process: protein targeting to mitochondrion (GO:0006626);	
Unigene001962	3	Biological Process: metabolic process (GO:0008152);	Cellular Component: intracellular membrane-bounded organelle (GO:0043231);	Cellular Component: cytoplasmic part (GO:0044444);	
Unigene001966	1	Biological Process: cellular process (GO:0009987);	
Unigene001968	6	Biological Process: protein glycosylation (GO:0006486);	Biological Process: heme biosynthetic process (GO:0006783);	Cellular Component: plastid (GO:0009536);	Molecular Function: transferase activity, transferring phosphorus-containing groups (GO:0016772);	Molecular Function: ion binding (GO:0043167);	Biological Process: nucleoside phosphate biosynthetic process (GO:1901293);	
Unigene001969	2	Molecular Function: RNA binding (GO:0003723);	Cellular Component: intracellular ribonucleoprotein complex (GO:0030529);	
Unigene001970	6	Cellular Component: cytoplasm (GO:0005737);	Molecular Function: transferase activity, transferring acyl groups other than amino-acyl groups (GO:0016747);	Biological Process: monocarboxylic acid metabolic process (GO:0032787);	Cellular Component: intracellular membrane-bounded organelle (GO:0043231);	Biological Process: primary metabolic process (GO:0044238);	Biological Process: cellular macromolecule metabolic process (GO:0044260);	
Unigene001971	11	Cellular Component: chloroplast thylakoid (GO:0009534);	Biological Process: plastid organization (GO:0009657);	Cellular Component: membrane (GO:0016020);	Biological Process: RNA metabolic process (GO:0016070);	Biological Process: cellular component biogenesis (GO:0044085);	Biological Process: cellular biosynthetic process (GO:0044249);	Cellular Component: thylakoid part (GO:0044436);	Biological Process: metabolic process (GO:0044710);	Biological Process: cellular process (GO:0044763);	Biological Process: response to stimulus (GO:0050896);	Biological Process: organic substance biosynthetic process (GO:1901576);	
Unigene001974	1	Molecular Function: oxidoreductase activity (GO:0016491);	
Unigene001977	1	Molecular Function: transferase activity, transferring phosphorus-containing groups (GO:0016772);	
Unigene001980	3	Cellular Component: nucleosome (GO:0000786);	Molecular Function: DNA binding (GO:0003677);	Biological Process: nucleosome assembly (GO:0006334);	
Unigene001982	4	Molecular Function: RNA binding (GO:0003723);	Cellular Component: nucleolus (GO:0005730);	Cellular Component: ribosome (GO:0005840);	Biological Process: ribosome biogenesis (GO:0042254);	
Unigene001985	3	Molecular Function: structural constituent of ribosome (GO:0003735);	Cellular Component: ribosome (GO:0005840);	Biological Process: translation (GO:0006412);	
Unigene001988	6	Molecular Function: binding (GO:0005488);	Biological Process: aromatic amino acid family biosynthetic process (GO:0009073);	Cellular Component: chloroplast (GO:0009507);	Biological Process: response to abiotic stimulus (GO:0009628);	Molecular Function: hydro-lyase activity (GO:0016836);	Biological Process: multicellular organismal process (GO:0044707);	
Unigene001989	4	Molecular Function: 3-deoxy-7-phosphoheptulonate synthase activity (GO:0003849);	Biological Process: aromatic amino acid family biosynthetic process (GO:0009073);	Biological Process: chorismate biosynthetic process (GO:0009423);	Cellular Component: chloroplast thylakoid (GO:0009534);	
Unigene001994	2	Molecular Function: binding (GO:0005488);	Molecular Function: oxidoreductase activity (GO:0016491);	
Unigene001995	2	Cellular Component: chloroplast stroma (GO:0009570);	Molecular Function: transferase activity, transferring phosphorus-containing groups (GO:0016772);	
Unigene001996	7	Molecular Function: nucleotide binding (GO:0000166);	Cellular Component: cytoplasm (GO:0005737);	Biological Process: monosaccharide metabolic process (GO:0005996);	Molecular Function: kinase activity (GO:0016301);	Biological Process: phosphorylation (GO:0016310);	Molecular Function: phosphotransferase activity, alcohol group as acceptor (GO:0016773);	Molecular Function: ion binding (GO:0043167);	
Unigene002000	7	Biological Process: gene silencing (GO:0016458);	Biological Process: covalent chromatin modification (GO:0016569);	Biological Process: regulation of gene expression, epigenetic (GO:0040029);	Biological Process: macromolecule modification (GO:0043412);	Biological Process: cellular macromolecule metabolic process (GO:0044260);	Biological Process: nucleic acid metabolic process (GO:0090304);	Biological Process: organelle organization (GO:1902589);	
Unigene002001	6	Biological Process: response to acid chemical (GO:0001101);	Biological Process: response to stress (GO:0006950);	Biological Process: response to abiotic stimulus (GO:0009628);	Molecular Function: oxidoreductase activity, acting on paired donors, with incorporation or reduction of molecular oxygen, 2-oxoglutarate as one donor, and incorporation of one atom each of oxygen into both donors (GO:0016706);	Biological Process: biological_process (GO:0044699);	Biological Process: response to oxygen-containing compound (GO:1901700);	
Unigene002004	5	Molecular Function: adenine phosphoribosyltransferase activity (GO:0003999);	Cellular Component: cytosol (GO:0005829);	Biological Process: purine-containing compound salvage (GO:0043101);	Biological Process: obsolete single-organism biosynthetic process (GO:0044711);	Biological Process: nucleobase-containing small molecule metabolic process (GO:0055086);	
Unigene002006	13	Biological Process: respiratory burst involved in defense response (GO:0002679);	Molecular Function: glutamate-ammonia ligase activity (GO:0004356);	Cellular Component: cytosol (GO:0005829);	Biological Process: glutamine biosynthetic process (GO:0006542);	Biological Process: tryptophan catabolic process (GO:0006569);	Molecular Function: microtubule binding (GO:0008017);	Biological Process: indoleacetic acid biosynthetic process (GO:0009684);	Biological Process: response to abscisic acid (GO:0009737);	Biological Process: response to chitin (GO:0010200);	Biological Process: lateral root formation (GO:0010311);	Molecular Function: gamma-tubulin binding (GO:0043015);	Molecular Function: protein self-association (GO:0043621);	Biological Process: root cap development (GO:0048829);	
Unigene002007	2	Cellular Component: membrane (GO:0016020);	Cellular Component: intracellular part (GO:0044424);	
Unigene002011	4	Molecular Function: binding (GO:0005488);	Biological Process: response to carbohydrate (GO:0009743);	Biological Process: biological_process (GO:0044699);	Biological Process: regulation of biological process (GO:0050789);	
Unigene002012	3	Molecular Function: copper ion binding (GO:0005507);	Molecular Function: electron carrier activity (GO:0009055);	Cellular Component: anchored component of membrane (GO:0031225);	
Unigene002014	1	Cellular Component: cell (GO:0005623);	
Unigene002016	5	Molecular Function: nucleic acid binding (GO:0003676);	Biological Process: protein methylation (GO:0006479);	Biological Process: heme biosynthetic process (GO:0006783);	Molecular Function: protein methyltransferase activity (GO:0008276);	Cellular Component: chloroplast (GO:0009507);	
Unigene002017	5	Biological Process: response to red or far red light (GO:0009639);	Biological Process: primary metabolic process (GO:0044238);	Biological Process: cellular macromolecule metabolic process (GO:0044260);	Biological Process: cellular process (GO:0044763);	Biological Process: regulation of biological process (GO:0050789);	
Unigene002023	2	Molecular Function: hydrolase activity (GO:0016787);	Biological Process: animal organ development (GO:0048513);	
Unigene002025	6	Cellular Component: Golgi apparatus (GO:0005794);	Biological Process: metabolic process (GO:0008152);	Cellular Component: membrane (GO:0016020);	Molecular Function: hydrolase activity, acting on ester bonds (GO:0016788);	Cellular Component: intracellular organelle part (GO:0044446);	Cellular Component: cell periphery (GO:0071944);	
Unigene002029	2	Molecular Function: nucleotide binding (GO:0000166);	Molecular Function: hydrolase activity (GO:0016787);	
Unigene002033	5	Molecular Function: DNA binding (GO:0003677);	Molecular Function: ATP binding (GO:0005524);	Biological Process: chromatin silencing (GO:0006342);	Biological Process: histone modification (GO:0016570);	Molecular Function: hydrolase activity (GO:0016787);	
Unigene002037	1	Molecular Function: catalytic activity (GO:0003824);	
Unigene002038	3	Molecular Function: protein kinase activity (GO:0004672);	Molecular Function: binding (GO:0005488);	Cellular Component: intrinsic component of plasma membrane (GO:0031226);	
Unigene002039	1	Molecular Function: metallopeptidase activity (GO:0008237);	
Unigene002041	6	Molecular Function: nucleotide binding (GO:0000166);	Molecular Function: nucleic acid binding (GO:0003676);	Biological Process: RNA splicing (GO:0008380);	Biological Process: posttranscriptional gene silencing by RNA (GO:0035194);	Cellular Component: intracellular part (GO:0044424);	Biological Process: production of small RNA involved in gene silencing by RNA (GO:0070918);	
Unigene002043	2	Molecular Function: organic cyclic compound binding (GO:0097159);	Molecular Function: heterocyclic compound binding (GO:1901363);	
Unigene002044	11	Biological Process: cellular aromatic compound metabolic process (GO:0006725);	Biological Process: cellular nitrogen compound metabolic process (GO:0034641);	Biological Process: primary metabolic process (GO:0044238);	Biological Process: cellular biosynthetic process (GO:0044249);	Biological Process: small molecule metabolic process (GO:0044281);	Biological Process: obsolete single-organism biosynthetic process (GO:0044711);	Biological Process: cellular process (GO:0044763);	Biological Process: heterocycle metabolic process (GO:0046483);	Biological Process: organic cyclic compound metabolic process (GO:1901360);	Biological Process: organonitrogen compound metabolic process (GO:1901564);	Biological Process: organic substance biosynthetic process (GO:1901576);	
Unigene002046	2	Biological Process: cellular process (GO:0009987);	Biological Process: regulation of gene expression (GO:0010468);	
Unigene002049	34	Biological Process: MAPK cascade (GO:0000165);	Molecular Function: calcium ion binding (GO:0005509);	Biological Process: rRNA processing (GO:0006364);	Biological Process: protein targeting to membrane (GO:0006612);	Molecular Function: poly(U) RNA binding (GO:0008266);	Biological Process: response to cold (GO:0009409);	Cellular Component: chloroplast thylakoid membrane (GO:0009535);	Cellular Component: chloroplast thylakoid lumen (GO:0009543);	Cellular Component: chloroplast stroma (GO:0009570);	Biological Process: detection of biotic stimulus (GO:0009595);	Biological Process: response to blue light (GO:0009637);	Biological Process: response to high light intensity (GO:0009644);	Cellular Component: photosystem II oxygen evolving complex (GO:0009654);	Biological Process: plastid organization (GO:0009657);	Biological Process: salicylic acid biosynthetic process (GO:0009697);	Biological Process: response to sucrose (GO:0009744);	Biological Process: photosynthetic electron transport in photosystem I (GO:0009773);	Biological Process: systemic acquired resistance, salicylic acid mediated signaling pathway (GO:0009862);	Biological Process: jasmonic acid mediated signaling pathway (GO:0009867);	Cellular Component: chloroplast envelope (GO:0009941);	Biological Process: response to red light (GO:0010114);	Biological Process: regulation of proton transport (GO:0010155);	Biological Process: response to chitin (GO:0010200);	Biological Process: photosystem II assembly (GO:0010207);	Biological Process: response to far red light (GO:0010218);	Biological Process: regulation of hydrogen peroxide metabolic process (GO:0010310);	Biological Process: regulation of plant-type hypersensitive response (GO:0010363);	Biological Process: cysteine biosynthetic process (GO:0019344);	Cellular Component: extrinsic component of membrane (GO:0019898);	Biological Process: negative regulation of defense response (GO:0031348);	Biological Process: defense response to bacterium (GO:0042742);	Biological Process: regulation of multi-organism process (GO:0043900);	Cellular Component: apoplast (GO:0048046);	Biological Process: defense response to fungus (GO:0050832);	
Unigene002050	7	Biological Process: cellular glucan metabolic process (GO:0006073);	Cellular Component: plastid (GO:0009536);	Molecular Function: transferase activity (GO:0016740);	Biological Process: cellular biosynthetic process (GO:0044249);	Biological Process: obsolete single-organism biosynthetic process (GO:0044711);	Biological Process: cellular process (GO:0044763);	Biological Process: organic substance biosynthetic process (GO:1901576);	
Unigene002052	2	Biological Process: metabolic process (GO:0008152);	Biological Process: cellular process (GO:0009987);	
Unigene002053	4	Molecular Function: prephenate dehydratase activity (GO:0004664);	Biological Process: L-phenylalanine biosynthetic process (GO:0009094);	Molecular Function: amino acid binding (GO:0016597);	Molecular Function: arogenate dehydratase activity (GO:0047769);	
Unigene002054	1	Molecular Function: catalytic activity (GO:0003824);	
Unigene002058	3	Molecular Function: nucleotide binding (GO:0000166);	Molecular Function: protein kinase activity (GO:0004672);	Biological Process: phosphorylation (GO:0016310);	
Unigene002059	7	Molecular Function: hydrolase activity (GO:0016787);	Biological Process: primary metabolic process (GO:0044238);	Biological Process: cellular catabolic process (GO:0044248);	Cellular Component: intracellular part (GO:0044424);	Biological Process: metabolic process (GO:0044710);	Biological Process: response to stimulus (GO:0050896);	Biological Process: organic substance catabolic process (GO:1901575);	
Unigene002060	14	Molecular Function: ATP binding (GO:0005524);	Biological Process: pyruvate metabolic process (GO:0006090);	Biological Process: protein folding (GO:0006457);	Biological Process: phosphate-containing compound metabolic process (GO:0006796);	Biological Process: response to stress (GO:0006950);	Cellular Component: thylakoid (GO:0009579);	Biological Process: organophosphate metabolic process (GO:0019637);	Biological Process: cellular biosynthetic process (GO:0044249);	Cellular Component: chloroplast part (GO:0044434);	Biological Process: obsolete single-organism biosynthetic process (GO:0044711);	Biological Process: carbohydrate metabolic process (GO:0044723);	Biological Process: carbohydrate derivative metabolic process (GO:1901135);	Biological Process: organonitrogen compound metabolic process (GO:1901564);	Biological Process: organic substance biosynthetic process (GO:1901576);	
Unigene002065	4	Molecular Function: nucleotide binding (GO:0000166);	Cellular Component: membrane (GO:0016020);	Molecular Function: kinase activity (GO:0016301);	Biological Process: phosphorylation (GO:0016310);	
Unigene002066	2	Molecular Function: methyltransferase activity (GO:0008168);	Biological Process: methylation (GO:0032259);	
Unigene002067	3	Cellular Component: cytoplasm (GO:0005737);	Molecular Function: glyceraldehyde-3-phosphate dehydrogenase (NADP+) (non-phosphorylating) activity (GO:0008886);	Biological Process: oxidation-reduction process (GO:0055114);	
Unigene002068	1	Cellular Component: cytoplasm (GO:0005737);	
Unigene002069	6	Cellular Component: nucleus (GO:0005634);	Cellular Component: Golgi apparatus (GO:0005794);	Cellular Component: cytosol (GO:0005829);	Molecular Function: heat shock protein binding (GO:0031072);	Biological Process: seed development (GO:0048316);	Biological Process: cellular heat acclimation (GO:0070370);	
Unigene002073	10	Biological Process: organelle organization (GO:0006996);	Biological Process: anatomical structure morphogenesis (GO:0009653);	Biological Process: post-embryonic development (GO:0009791);	Biological Process: tissue development (GO:0009888);	Biological Process: reproductive process (GO:0044702);	Biological Process: cellular process (GO:0044763);	Biological Process: transport (GO:0044765);	Biological Process: animal organ development (GO:0048513);	Biological Process: reproductive structure development (GO:0048608);	Biological Process: regulation of cellular process (GO:0050794);	
Unigene002086	1	Biological Process: transport (GO:0044765);	
Unigene002087	2	Molecular Function: transcription factor activity, sequence-specific DNA binding (GO:0003700);	Biological Process: regulation of transcription, DNA-templated (GO:0006355);	
Unigene002088	1	Molecular Function: binding (GO:0005488);	
Unigene002090	1	Molecular Function: transferase activity, transferring glycosyl groups (GO:0016757);	
Unigene002094	1	Biological Process: response to light stimulus (GO:0009416);	
Unigene002095	1	Biological Process: metabolic process (GO:0008152);	
Unigene002096	3	Molecular Function: binding (GO:0005488);	Biological Process: cellular process (GO:0009987);	Molecular Function: transferase activity (GO:0016740);	
Unigene002097	3	Biological Process: proteolysis (GO:0006508);	Molecular Function: peptidase activity (GO:0008233);	Cellular Component: plastid (GO:0009536);	
Unigene002098	8	Biological Process: DNA metabolic process (GO:0006259);	Biological Process: transcription, DNA-templated (GO:0006351);	Biological Process: gene silencing (GO:0016458);	Biological Process: chromatin organization (GO:0016568);	Biological Process: regulation of nucleobase-containing compound metabolic process (GO:0019219);	Biological Process: regulation of gene expression, epigenetic (GO:0040029);	Biological Process: macromolecule methylation (GO:0043414);	Biological Process: regulation of cellular macromolecule biosynthetic process (GO:2000112);	
Unigene002099	2	Molecular Function: binding (GO:0005488);	Molecular Function: oxidoreductase activity (GO:0016491);	
Unigene002100	1	Biological Process: cellular process (GO:0044763);	
Unigene002101	1	Molecular Function: transferase activity (GO:0016740);	
Unigene002102	2	Molecular Function: catalytic activity (GO:0003824);	Biological Process: cellular amino acid catabolic process (GO:0009063);	
Unigene002107	8	Cellular Component: vacuolar proton-transporting V-type ATPase, V0 domain (GO:0000220);	Cellular Component: endosome (GO:0005768);	Cellular Component: trans-Golgi network (GO:0005802);	Cellular Component: trans-Golgi network transport vesicle membrane (GO:0012510);	Molecular Function: hydrogen ion transmembrane transporter activity (GO:0015078);	Biological Process: ATP hydrolysis coupled proton transport (GO:0015991);	Cellular Component: integral component of membrane (GO:0016021);	Biological Process: proton-transporting V-type ATPase complex assembly (GO:0070070);	
Unigene002108	7	Molecular Function: S-adenosylmethionine-dependent methyltransferase activity (GO:0008757);	Cellular Component: chloroplast envelope (GO:0009941);	Cellular Component: membrane (GO:0016020);	Biological Process: cellular biosynthetic process (GO:0044249);	Biological Process: small molecule biosynthetic process (GO:0044283);	Biological Process: cellular process (GO:0044763);	Biological Process: organic substance biosynthetic process (GO:1901576);	
Unigene002110	5	Molecular Function: thioredoxin-disulfide reductase activity (GO:0004791);	Cellular Component: cytoplasm (GO:0005737);	Biological Process: removal of superoxide radicals (GO:0019430);	Molecular Function: flavin adenine dinucleotide binding (GO:0050660);	Biological Process: oxidation-reduction process (GO:0055114);	
Unigene002113	1	Biological Process: protein ubiquitination (GO:0016567);	
Unigene002118	4	Biological Process: primary metabolic process (GO:0044238);	Biological Process: cellular macromolecule metabolic process (GO:0044260);	Biological Process: metabolic process (GO:0044710);	Biological Process: cellular process (GO:0044763);	
Unigene002121	5	Molecular Function: catalytic activity (GO:0003824);	Molecular Function: binding (GO:0005488);	Biological Process: organelle organization (GO:0006996);	Cellular Component: intracellular membrane-bounded organelle (GO:0043231);	Cellular Component: cytoplasmic part (GO:0044444);	
Unigene002123	1	Molecular Function: oxidoreductase activity (GO:0016491);	
Unigene002124	3	Cellular Component: cytosol (GO:0005829);	Molecular Function: beta-glucosidase activity (GO:0008422);	Biological Process: cellulose catabolic process (GO:0030245);	
Unigene002133	2	Biological Process: metabolic process (GO:0008152);	Molecular Function: hydrolase activity, acting on glycosyl bonds (GO:0016798);	
Unigene002134	10	Molecular Function: ATP:ADP antiporter activity (GO:0005471);	Cellular Component: mitochondrial inner membrane (GO:0005743);	Cellular Component: endoplasmic reticulum membrane (GO:0005789);	Biological Process: ADP transport (GO:0015866);	Biological Process: ATP transport (GO:0015867);	Cellular Component: integral component of membrane (GO:0016021);	Biological Process: seed development (GO:0048316);	Biological Process: root development (GO:0048364);	Biological Process: shoot system development (GO:0048367);	Biological Process: transmembrane transport (GO:0055085);	
Unigene002139	3	Cellular Component: nucleosome (GO:0000786);	Molecular Function: DNA binding (GO:0003677);	Biological Process: nucleosome assembly (GO:0006334);	
Unigene002142	1	Molecular Function: catalytic activity (GO:0003824);	
Unigene002143	2	Molecular Function: adenosylhomocysteinase activity (GO:0004013);	Biological Process: one-carbon metabolic process (GO:0006730);	
Unigene002145	4	Biological Process: metabolic process (GO:0008152);	Cellular Component: chloroplast (GO:0009507);	Cellular Component: membrane (GO:0016020);	Molecular Function: NADH dehydrogenase (quinone) activity (GO:0050136);	
Unigene002147	5	Molecular Function: cyclin-dependent protein serine/threonine kinase activity (GO:0004693);	Molecular Function: ATP binding (GO:0005524);	Cellular Component: plasma membrane (GO:0005886);	Biological Process: protein autophosphorylation (GO:0046777);	Biological Process: regulation of cell cycle (GO:0051726);	
Unigene002148	1	Cellular Component: membrane (GO:0016020);	
Unigene002150	2	Molecular Function: heat shock protein binding (GO:0031072);	Molecular Function: unfolded protein binding (GO:0051082);	
Unigene002151	1	Biological Process: organic substance metabolic process (GO:0071704);	
Unigene002153	2	Biological Process: lipid metabolic process (GO:0006629);	Molecular Function: transferase activity (GO:0016740);	
Unigene002155	1	Cellular Component: membrane (GO:0016020);	
Unigene002156	2	Biological Process: metabolic process (GO:0008152);	Molecular Function: transferase activity, transferring acyl groups (GO:0016746);	
Unigene002157	1	Cellular Component: membrane (GO:0016020);	
Unigene002159	2	Biological Process: cellulose biosynthetic process (GO:0030244);	Biological Process: Golgi vesicle transport (GO:0048193);	
Unigene002160	2	Molecular Function: organic cyclic compound binding (GO:0097159);	Molecular Function: heterocyclic compound binding (GO:1901363);	
Unigene002161	1	Cellular Component: membrane (GO:0016020);	
Unigene002163	2	Biological Process: cellular process (GO:0009987);	Molecular Function: transferase activity, transferring phosphorus-containing groups (GO:0016772);	
Unigene002165	6	Molecular Function: nucleotide binding (GO:0000166);	Molecular Function: magnesium ion binding (GO:0000287);	Molecular Function: ribose phosphate diphosphokinase activity (GO:0004749);	Biological Process: nucleoside metabolic process (GO:0009116);	Biological Process: nucleotide biosynthetic process (GO:0009165);	Cellular Component: plastid (GO:0009536);	
Unigene002166	1	Biological Process: nucleic acid metabolic process (GO:0090304);	
Unigene002167	1	Biological Process: metabolic process (GO:0008152);	
Unigene002168	2	Biological Process: protein folding (GO:0006457);	Molecular Function: unfolded protein binding (GO:0051082);	
Unigene002170	3	Molecular Function: chromatin binding (GO:0003682);	Cellular Component: nucleus (GO:0005634);	Molecular Function: zinc ion binding (GO:0008270);	
Unigene002175	6	Molecular Function: protein serine/threonine kinase activity (GO:0004674);	Molecular Function: ATP binding (GO:0005524);	Cellular Component: nucleus (GO:0005634);	Cellular Component: cytosol (GO:0005829);	Biological Process: response to brassinosteroid (GO:0009741);	Biological Process: protein autophosphorylation (GO:0046777);	
Unigene002176	1	Molecular Function: transferase activity (GO:0016740);	
Unigene002180	1	Cellular Component: membrane (GO:0016020);	
Unigene002181	1	Biological Process: transcription, DNA-templated (GO:0006351);	
Unigene002182	1	Cellular Component: integral component of membrane (GO:0016021);	
Unigene002183	10	Biological Process: regionalization (GO:0003002);	Cellular Component: nucleus (GO:0005634);	Biological Process: regulation of transcription, DNA-templated (GO:0006355);	Biological Process: post-embryonic animal morphogenesis (GO:0009886);	Biological Process: animal organ morphogenesis (GO:0009887);	Molecular Function: sequence-specific DNA binding (GO:0043565);	Biological Process: carpel development (GO:0048440);	Biological Process: meristem development (GO:0048507);	Biological Process: negative regulation of biological process (GO:0048519);	Biological Process: regulation of multicellular organismal development (GO:2000026);	
Unigene002185	3	Biological Process: gene expression (GO:0010467);	Biological Process: cellular macromolecule metabolic process (GO:0044260);	Biological Process: nucleic acid metabolic process (GO:0090304);	
Unigene002186	3	Cellular Component: chloroplast thylakoid membrane (GO:0009535);	Cellular Component: chloroplast envelope (GO:0009941);	Biological Process: protein targeting to chloroplast (GO:0045036);	
Unigene002189	3	Biological Process: cellular component organization (GO:0016043);	Biological Process: RNA metabolic process (GO:0016070);	Biological Process: biological_process (GO:0044699);	
Unigene002191	4	Molecular Function: 5-methyltetrahydropteroyltriglutamate-homocysteine S-methyltransferase activity (GO:0003871);	Molecular Function: zinc ion binding (GO:0008270);	Biological Process: methionine biosynthetic process (GO:0009086);	Biological Process: methylation (GO:0032259);	
Unigene002192	1	Biological Process: metabolic process (GO:0008152);	
Unigene002193	5	Molecular Function: DNA binding (GO:0003677);	Molecular Function: transcription factor activity, sequence-specific DNA binding (GO:0003700);	Cellular Component: nucleus (GO:0005634);	Biological Process: regulation of transcription, DNA-templated (GO:0006355);	Molecular Function: protein dimerization activity (GO:0046983);	
Unigene002194	4	Molecular Function: nucleic acid binding (GO:0003676);	Cellular Component: nucleus (GO:0005634);	Biological Process: cellular process (GO:0009987);	Biological Process: developmental process (GO:0044767);	
Unigene002195	1	Molecular Function: transferase activity, transferring phosphorus-containing groups (GO:0016772);	
Unigene002200	5	Molecular Function: phosphorelay sensor kinase activity (GO:0000155);	Cellular Component: endoplasmic reticulum membrane (GO:0005789);	Biological Process: ethylene-activated signaling pathway (GO:0009873);	Biological Process: peptidyl-histidine phosphorylation (GO:0018106);	Biological Process: signal transduction by protein phosphorylation (GO:0023014);	
Unigene002202	2	Biological Process: positive regulation of cell proliferation (GO:0008284);	Cellular Component: integral component of membrane (GO:0016021);	
Unigene002205	2	Molecular Function: nucleic acid binding (GO:0003676);	Molecular Function: metal ion binding (GO:0046872);	
Unigene002208	11	Biological Process: cellular aromatic compound metabolic process (GO:0006725);	Biological Process: carboxylic acid metabolic process (GO:0019752);	Biological Process: cellular nitrogen compound metabolic process (GO:0034641);	Biological Process: primary metabolic process (GO:0044238);	Biological Process: cellular biosynthetic process (GO:0044249);	Biological Process: obsolete single-organism biosynthetic process (GO:0044711);	Biological Process: heterocycle metabolic process (GO:0046483);	Biological Process: cofactor metabolic process (GO:0051186);	Biological Process: organic cyclic compound metabolic process (GO:1901360);	Biological Process: organonitrogen compound metabolic process (GO:1901564);	Biological Process: organic substance biosynthetic process (GO:1901576);	
Unigene002210	9	Biological Process: cellular metabolic process (GO:0044237);	Biological Process: primary metabolic process (GO:0044238);	Cellular Component: intracellular part (GO:0044424);	Biological Process: cellular process (GO:0044763);	Biological Process: seed development (GO:0048316);	Biological Process: shoot system development (GO:0048367);	Biological Process: regulation of biological process (GO:0050789);	Biological Process: response to stimulus (GO:0050896);	Biological Process: organic substance metabolic process (GO:0071704);	
Unigene002216	5	Molecular Function: translation elongation factor activity (GO:0003746);	Molecular Function: GTPase activity (GO:0003924);	Molecular Function: GTP binding (GO:0005525);	Cellular Component: mitochondrion (GO:0005739);	Biological Process: mitochondrial translational elongation (GO:0070125);	
Unigene002217	13	Biological Process: response to acid chemical (GO:0001101);	Molecular Function: protein farnesyltransferase activity (GO:0004660);	Molecular Function: protein geranylgeranyltransferase activity (GO:0004661);	Cellular Component: CAAX-protein geranylgeranyltransferase complex (GO:0005953);	Cellular Component: protein farnesyltransferase complex (GO:0005965);	Biological Process: protein farnesylation (GO:0018343);	Biological Process: protein geranylgeranylation (GO:0018344);	Biological Process: cellular process (GO:0044763);	Biological Process: developmental process (GO:0044767);	Biological Process: anatomical structure development (GO:0048856);	Biological Process: regulation of developmental process (GO:0050793);	Biological Process: regulation of cellular process (GO:0050794);	Biological Process: response to oxygen-containing compound (GO:1901700);	
Unigene002219	5	Cellular Component: chloroplast thylakoid membrane (GO:0009535);	Cellular Component: chloroplast envelope (GO:0009941);	Cellular Component: plastoglobule (GO:0010287);	Molecular Function: oxidoreductase activity (GO:0016491);	Biological Process: oxidation-reduction process (GO:0055114);	
Unigene002221	1	Cellular Component: nucleus (GO:0005634);	
Unigene002222	4	Biological Process: cellular metabolic process (GO:0044237);	Biological Process: cellular process (GO:0044763);	Biological Process: regulation of cellular process (GO:0050794);	Biological Process: response to stimulus (GO:0050896);	
Unigene002224	5	Molecular Function: nucleic acid binding (GO:0003676);	Molecular Function: endonuclease activity (GO:0004519);	Biological Process: DNA catabolic process (GO:0006308);	Molecular Function: metal ion binding (GO:0046872);	Biological Process: nucleic acid phosphodiester bond hydrolysis (GO:0090305);	
Unigene002231	2	Molecular Function: catalytic activity (GO:0003824);	Biological Process: metabolic process (GO:0008152);	
Unigene002233	2	Cellular Component: membrane (GO:0016020);	Cellular Component: intracellular part (GO:0044424);	
Unigene002235	2	Molecular Function: binding (GO:0005488);	Biological Process: transcription, DNA-templated (GO:0006351);	
Unigene002237	9	Biological Process: chromosome segregation (GO:0007059);	Biological Process: meiotic cell cycle (GO:0007126);	Biological Process: cellular macromolecule metabolic process (GO:0044260);	Biological Process: metabolic process (GO:0044710);	Biological Process: chromosome organization (GO:0051276);	Biological Process: biological regulation (GO:0065007);	Biological Process: nucleic acid metabolic process (GO:0090304);	Biological Process: organelle organization (GO:1902589);	Biological Process: meiotic cell cycle process (GO:1903046);	
Unigene002238	1	Biological Process: metabolic process (GO:0044710);	
Unigene002243	2	Molecular Function: catalytic activity (GO:0003824);	Molecular Function: ion binding (GO:0043167);	
Unigene002244	5	Molecular Function: monooxygenase activity (GO:0004497);	Molecular Function: iron ion binding (GO:0005506);	Molecular Function: oxidoreductase activity, acting on paired donors, with incorporation or reduction of molecular oxygen (GO:0016705);	Molecular Function: heme binding (GO:0020037);	Biological Process: oxidation-reduction process (GO:0055114);	
Unigene002245	2	Biological Process: regulation of transcription, DNA-templated (GO:0006355);	Biological Process: transcription from RNA polymerase II promoter (GO:0006366);	
Unigene002246	3	Cellular Component: integral component of membrane (GO:0016021);	Molecular Function: oxidoreductase activity (GO:0016491);	Biological Process: oxidation-reduction process (GO:0055114);	
Unigene002247	1	Biological Process: defense response to other organism (GO:0098542);	
Unigene002248	15	Biological Process: citrate metabolic process (GO:0006101);	Biological Process: response to osmotic stress (GO:0006970);	Biological Process: response to oxidative stress (GO:0006979);	Cellular Component: chloroplast (GO:0009507);	Biological Process: response to hormone (GO:0009725);	Biological Process: response to metal ion (GO:0010038);	Molecular Function: hydro-lyase activity (GO:0016836);	Biological Process: cellular biosynthetic process (GO:0044249);	Biological Process: cellular protein metabolic process (GO:0044267);	Cellular Component: intracellular organelle part (GO:0044446);	Biological Process: carbohydrate metabolic process (GO:0044723);	Molecular Function: metal ion binding (GO:0046872);	Biological Process: carbohydrate derivative metabolic process (GO:1901135);	Biological Process: organic substance biosynthetic process (GO:1901576);	Biological Process: response to oxygen-containing compound (GO:1901700);	
Unigene002255	1	Cellular Component: vacuole (GO:0005773);	
Unigene002260	6	Cellular Component: chloroplast (GO:0009507);	Molecular Function: hydrolase activity (GO:0016787);	Biological Process: macromolecule metabolic process (GO:0043170);	Biological Process: cellular metabolic process (GO:0044237);	Biological Process: primary metabolic process (GO:0044238);	Biological Process: cellular process (GO:0044763);	
Unigene002261	6	Molecular Function: glucose-6-phosphate dehydrogenase activity (GO:0004345);	Biological Process: glucose metabolic process (GO:0006006);	Biological Process: pentose-phosphate shunt (GO:0006098);	Cellular Component: chloroplast (GO:0009507);	Molecular Function: NADP binding (GO:0050661);	Biological Process: oxidation-reduction process (GO:0055114);	
Unigene002272	1	Cellular Component: cytoplasmic vesicle (GO:0016023);	
Unigene002275	4	Molecular Function: glycylpeptide N-tetradecanoyltransferase activity (GO:0004379);	Biological Process: N-terminal protein myristoylation (GO:0006499);	Molecular Function: methyltransferase activity (GO:0008168);	Biological Process: methylation (GO:0032259);	
Unigene002278	1	Cellular Component: membrane (GO:0016020);	
Unigene002280	3	Molecular Function: magnesium ion transmembrane transporter activity (GO:0015095);	Biological Process: magnesium ion transport (GO:0015693);	Cellular Component: integral component of membrane (GO:0016021);	
Unigene002282	8	Molecular Function: ATP binding (GO:0005524);	Cellular Component: nucleus (GO:0005634);	Cellular Component: cytosol (GO:0005829);	Cellular Component: plasma membrane (GO:0005886);	Biological Process: ubiquitin-dependent protein catabolic process (GO:0006511);	Molecular Function: peptidase activity (GO:0008233);	Cellular Component: proteasome regulatory particle, base subcomplex (GO:0008540);	Molecular Function: ATPase activity (GO:0016887);	
Unigene002294	7	Biological Process: transport (GO:0006810);	Biological Process: actin filament organization (GO:0007015);	Cellular Component: membrane (GO:0016020);	Cellular Component: intracellular membrane-bounded organelle (GO:0043231);	Biological Process: primary metabolic process (GO:0044238);	Cellular Component: cytoplasmic part (GO:0044444);	Biological Process: organic substance metabolic process (GO:0071704);	
Unigene002298	10	Cellular Component: nucleus (GO:0005634);	Cellular Component: cytosol (GO:0005829);	Cellular Component: plasma membrane (GO:0005886);	Biological Process: glycerol ether metabolic process (GO:0006662);	Biological Process: cell communication (GO:0007154);	Molecular Function: electron carrier activity (GO:0009055);	Cellular Component: plastid (GO:0009536);	Molecular Function: protein disulfide oxidoreductase activity (GO:0015035);	Biological Process: cell redox homeostasis (GO:0045454);	Biological Process: oxidation-reduction process (GO:0055114);	
Unigene002300	4	Biological Process: developmental process involved in reproduction (GO:0003006);	Biological Process: cellular process (GO:0009987);	Biological Process: reproductive process (GO:0044702);	Biological Process: shoot system development (GO:0048367);	
Unigene002302	3	Molecular Function: DNA binding (GO:0003677);	Cellular Component: nucleus (GO:0005634);	Biological Process: regulation of transcription, DNA-templated (GO:0006355);	
Unigene002303	3	Molecular Function: structural constituent of ribosome (GO:0003735);	Cellular Component: ribosome (GO:0005840);	Biological Process: translation (GO:0006412);	
Unigene002304	5	Biological Process: response to sucrose (GO:0009744);	Biological Process: response to fructose (GO:0009750);	Molecular Function: kinase activity (GO:0016301);	Biological Process: phosphorylation (GO:0016310);	Biological Process: cellular response to nitrogen levels (GO:0043562);	
Unigene002306	3	Molecular Function: GTPase activity (GO:0003924);	Molecular Function: GTP binding (GO:0005525);	Biological Process: metabolic process (GO:0008152);	
Unigene002307	6	Cellular Component: chloroplast (GO:0009507);	Biological Process: chlorophyll cycle (GO:0033354);	Molecular Function: metal ion binding (GO:0046872);	Molecular Function: iron-sulfur cluster binding (GO:0051536);	Biological Process: oxidation-reduction process (GO:0055114);	Molecular Function: 7-hydroxymethyl chlorophyll a reductase activity (GO:0090415);	
Unigene002308	3	Molecular Function: beta-ureidopropionase activity (GO:0003837);	Biological Process: putrescine biosynthetic process from arginine (GO:0033388);	Molecular Function: N-carbamoylputrescine amidase activity (GO:0050126);	
Unigene002310	2	Cellular Component: nuclear pore (GO:0005643);	Biological Process: poly(A)+ mRNA export from nucleus (GO:0016973);	
Unigene002317	2	Molecular Function: nucleotide binding (GO:0000166);	Molecular Function: nucleic acid binding (GO:0003676);	
Unigene002318	1	Biological Process: transport (GO:0006810);	
Unigene002322	3	Biological Process: RNA processing (GO:0006396);	Molecular Function: organic cyclic compound binding (GO:0097159);	Molecular Function: heterocyclic compound binding (GO:1901363);	
Unigene002323	11	Biological Process: pentose-phosphate shunt (GO:0006098);	Biological Process: rRNA processing (GO:0006364);	Cellular Component: chloroplast thylakoid lumen (GO:0009543);	Biological Process: embryo development ending in seed dormancy (GO:0009793);	Biological Process: thylakoid membrane organization (GO:0010027);	Biological Process: vegetative to reproductive phase transition of meristem (GO:0010228);	Biological Process: chlorophyll biosynthetic process (GO:0015995);	Biological Process: iron-sulfur cluster assembly (GO:0016226);	Biological Process: isopentenyl diphosphate biosynthetic process, methylerythritol 4-phosphate pathway (GO:0019288);	Biological Process: retrograde transport, endosome to Golgi (GO:0042147);	Biological Process: plant ovule development (GO:0048481);	
Unigene002329	2	Molecular Function: binding (GO:0005488);	Molecular Function: oxidoreductase activity (GO:0016491);	
Unigene002332	1	Molecular Function: hydrolase activity (GO:0016787);	
Unigene002334	24	Biological Process: mitotic cell cycle (GO:0000278);	Biological Process: regionalization (GO:0003002);	Molecular Function: double-stranded DNA binding (GO:0003690);	Cellular Component: nucleus (GO:0005634);	Biological Process: chromatin organization (GO:0006325);	Biological Process: sister chromatid cohesion (GO:0007062);	Biological Process: reciprocal meiotic recombination (GO:0007131);	Biological Process: cell adhesion (GO:0007155);	Biological Process: positive regulation of cell proliferation (GO:0008284);	Cellular Component: DNA topoisomerase complex (ATP-hydrolyzing) (GO:0009330);	Biological Process: response to xenobiotic stimulus (GO:0009410);	Biological Process: epidermal cell differentiation (GO:0009913);	Biological Process: trichome morphogenesis (GO:0010090);	Biological Process: positive regulation of cell growth (GO:0030307);	Biological Process: regulation of chromosome organization (GO:0033044);	Biological Process: DNA endoreduplication (GO:0042023);	Biological Process: meiotic DNA double-strand break formation (GO:0042138);	Biological Process: post-translational protein modification (GO:0043687);	Biological Process: actin nucleation (GO:0045010);	Biological Process: meiotic chromosome segregation (GO:0045132);	Biological Process: positive regulation of transcription, DNA-templated (GO:0045893);	Biological Process: floral organ formation (GO:0048449);	Biological Process: root hair cell differentiation (GO:0048765);	Biological Process: cell wall organization (GO:0071555);	
Unigene002337	6	Cellular Component: chloroplast (GO:0009507);	Molecular Function: isomerase activity (GO:0016853);	Biological Process: cellular biosynthetic process (GO:0044249);	Biological Process: small molecule biosynthetic process (GO:0044283);	Biological Process: cellular process (GO:0044763);	Biological Process: organic substance biosynthetic process (GO:1901576);	
Unigene002339	14	Molecular Function: dicarboxylic acid transmembrane transporter activity (GO:0005310);	Cellular Component: cell wall (GO:0005618);	Cellular Component: mitochondrial inner membrane (GO:0005743);	Cellular Component: vacuolar membrane (GO:0005774);	Biological Process: glucose catabolic process (GO:0006007);	Biological Process: glycolytic process (GO:0006096);	Biological Process: dicarboxylic acid transport (GO:0006835);	Biological Process: aerobic respiration (GO:0009060);	Cellular Component: plasmodesma (GO:0009506);	Cellular Component: chloroplast envelope (GO:0009941);	Molecular Function: tricarboxylic acid transmembrane transporter activity (GO:0015142);	Cellular Component: integral component of membrane (GO:0016021);	Biological Process: tricarboxylic acid transmembrane transport (GO:0035674);	Biological Process: response to cadmium ion (GO:0046686);	
Unigene002340	11	Biological Process: cell morphogenesis (GO:0000902);	Cellular Component: spliceosomal complex (GO:0005681);	Biological Process: protein targeting to vacuole (GO:0006623);	Biological Process: Golgi organization (GO:0007030);	Biological Process: vacuole organization (GO:0007033);	Biological Process: mitotic cell cycle (GO:0007067);	Cellular Component: plastid (GO:0009536);	Biological Process: cell growth (GO:0016049);	Biological Process: endosomal transport (GO:0016197);	Cellular Component: viral nucleocapsid (GO:0019013);	Biological Process: Golgi vesicle transport (GO:0048193);	
Unigene002343	10	Molecular Function: nucleotide binding (GO:0000166);	Cellular Component: plastid (GO:0009536);	Cellular Component: membrane (GO:0016020);	Molecular Function: ATPase activity, coupled to transmembrane movement of substances (GO:0042626);	Biological Process: cellular biosynthetic process (GO:0044249);	Biological Process: cellular carbohydrate metabolic process (GO:0044262);	Biological Process: obsolete single-organism biosynthetic process (GO:0044711);	Biological Process: carbohydrate metabolic process (GO:0044723);	Biological Process: transmembrane transport (GO:0055085);	Biological Process: organic substance biosynthetic process (GO:1901576);	
Unigene002346	5	Molecular Function: nucleotide binding (GO:0000166);	Cellular Component: mitochondrion (GO:0005739);	Molecular Function: oxidoreductase activity (GO:0016491);	Molecular Function: transition metal ion binding (GO:0046914);	Biological Process: response to stimulus (GO:0050896);	
Unigene002347	6	Cellular Component: Golgi membrane (GO:0000139);	Cellular Component: mitochondrion (GO:0005739);	Cellular Component: trans-Golgi network (GO:0005802);	Cellular Component: cytosol (GO:0005829);	Cellular Component: endosome membrane (GO:0010008);	Cellular Component: integral component of membrane (GO:0016021);	
Unigene002348	2	Biological Process: metabolic process (GO:0008152);	Molecular Function: hydrolase activity (GO:0016787);	
Unigene002356	3	Biological Process: protein peptidyl-prolyl isomerization (GO:0000413);	Molecular Function: peptidyl-prolyl cis-trans isomerase activity (GO:0003755);	Biological Process: protein folding (GO:0006457);	
Unigene002358	3	Cellular Component: cytoplasm (GO:0005737);	Biological Process: protein targeting to vacuole (GO:0006623);	Biological Process: vesicle-mediated transport (GO:0016192);	
Unigene002359	5	Molecular Function: calmodulin-dependent protein kinase activity (GO:0004683);	Molecular Function: calcium ion binding (GO:0005509);	Molecular Function: ATP binding (GO:0005524);	Biological Process: protein phosphorylation (GO:0006468);	Cellular Component: intrinsic component of plasma membrane (GO:0031226);	
Unigene002360	1	Molecular Function: nucleic acid binding (GO:0003676);	
Unigene002361	1	Cellular Component: mitochondrion (GO:0005739);	
Unigene002362	1	Molecular Function: transferase activity, transferring phosphorus-containing groups (GO:0016772);	
Unigene002364	3	Cellular Component: nucleosome (GO:0000786);	Molecular Function: DNA binding (GO:0003677);	Biological Process: nucleosome assembly (GO:0006334);	
Unigene002367	12	Cellular Component: endoplasmic reticulum membrane (GO:0005789);	Cellular Component: Golgi apparatus (GO:0005794);	Biological Process: acetyl-CoA metabolic process (GO:0006084);	Biological Process: protein retention in ER lumen (GO:0006621);	Biological Process: defense response signaling pathway, resistance gene-independent (GO:0010204);	Cellular Component: integral component of membrane (GO:0016021);	Biological Process: sterol biosynthetic process (GO:0016126);	Biological Process: brassinosteroid biosynthetic process (GO:0016132);	Molecular Function: carbon-nitrogen ligase activity, with glutamine as amido-N-donor (GO:0016884);	Biological Process: cellulose biosynthetic process (GO:0030244);	Molecular Function: ER retention sequence binding (GO:0046923);	Biological Process: Golgi vesicle transport (GO:0048193);	
Unigene002368	3	Molecular Function: nucleotide binding (GO:0000166);	Biological Process: endocytosis (GO:0006897);	Cellular Component: chloroplast (GO:0009507);	
Unigene002371	2	Cellular Component: mitochondrion (GO:0005739);	Biological Process: pyrimidine ribonucleotide biosynthetic process (GO:0009220);	
Unigene002373	2	Biological Process: cellular process (GO:0009987);	Molecular Function: transferase activity, transferring phosphorus-containing groups (GO:0016772);	
Unigene002376	2	Molecular Function: binding (GO:0005488);	Biological Process: cellular protein modification process (GO:0006464);	
Unigene002377	5	Molecular Function: L-iditol 2-dehydrogenase activity (GO:0003939);	Molecular Function: zinc ion binding (GO:0008270);	Cellular Component: membrane (GO:0016020);	Cellular Component: cytoplasmic part (GO:0044444);	Biological Process: oxidation-reduction process (GO:0055114);	
Unigene002382	2	Cellular Component: membrane (GO:0016020);	Biological Process: transport (GO:0044765);	
Unigene002384	2	Molecular Function: nucleotide binding (GO:0000166);	Molecular Function: nucleic acid binding (GO:0003676);	
Unigene002385	3	Molecular Function: structural constituent of ribosome (GO:0003735);	Cellular Component: ribosome (GO:0005840);	Biological Process: translation (GO:0006412);	
Unigene002386	1	Molecular Function: binding (GO:0005488);	
Unigene002387	4	Biological Process: phosphate-containing compound metabolic process (GO:0006796);	Molecular Function: hydrolase activity (GO:0016787);	Biological Process: regulation of biological process (GO:0050789);	Biological Process: response to stimulus (GO:0050896);	
Unigene002388	10	Molecular Function: magnesium ion binding (GO:0000287);	Molecular Function: pyruvate kinase activity (GO:0004743);	Molecular Function: ATP binding (GO:0005524);	Cellular Component: mitochondrion (GO:0005739);	Biological Process: glycolytic process (GO:0006096);	Biological Process: fatty acid biosynthetic process (GO:0006633);	Cellular Component: chloroplast stroma (GO:0009570);	Biological Process: seed maturation (GO:0010431);	Biological Process: phosphorylation (GO:0016310);	Molecular Function: potassium ion binding (GO:0030955);	
Unigene002391	5	Molecular Function: helicase activity (GO:0004386);	Biological Process: metabolic process (GO:0008152);	Biological Process: cellular process (GO:0009987);	Molecular Function: organic cyclic compound binding (GO:0097159);	Molecular Function: heterocyclic compound binding (GO:1901363);	
Unigene002392	1	Molecular Function: double-stranded RNA binding (GO:0003725);	
Unigene002396	1	Molecular Function: binding (GO:0005488);	
Unigene002397	7	Cellular Component: nucleus (GO:0005634);	Cellular Component: cytosol (GO:0005829);	Biological Process: nucleotide-sugar biosynthetic process (GO:0009226);	Molecular Function: UDP-glucuronate decarboxylase activity (GO:0048040);	Cellular Component: apoplast (GO:0048046);	Molecular Function: coenzyme binding (GO:0050662);	Biological Process: cell wall organization (GO:0071555);	
Unigene002400	1	Biological Process: metabolic process (GO:0008152);	
Unigene002401	1	Molecular Function: transferase activity (GO:0016740);	
Unigene002404	7	Molecular Function: DNA binding (GO:0003677);	Molecular Function: DNA topoisomerase type I activity (GO:0003917);	Molecular Function: DNA topoisomerase type II (ATP-hydrolyzing) activity (GO:0003918);	Cellular Component: chromosome (GO:0005694);	Biological Process: DNA topological change (GO:0006265);	Molecular Function: 2-alkenal reductase [NAD(P)] activity (GO:0032440);	Biological Process: oxidation-reduction process (GO:0055114);	
Unigene002411	2	Biological Process: metabolic process (GO:0008152);	Molecular Function: hydrolase activity (GO:0016787);	
Unigene002413	3	Biological Process: aromatic amino acid family biosynthetic process (GO:0009073);	Cellular Component: chloroplast (GO:0009507);	Biological Process: iron-sulfur cluster assembly (GO:0016226);	
Unigene002415	4	Molecular Function: cation channel activity (GO:0005261);	Molecular Function: binding (GO:0005488);	Biological Process: ion transport (GO:0006811);	Biological Process: transmembrane transport (GO:0055085);	
Unigene002418	1	Biological Process: cellular metabolic process (GO:0044237);	
Unigene002420	1	Molecular Function: peptidase activity (GO:0008233);	
Unigene002422	4	Molecular Function: protein kinase activity (GO:0004672);	Molecular Function: binding (GO:0005488);	Cellular Component: membrane (GO:0016020);	Biological Process: phosphorylation (GO:0016310);	
Unigene002423	6	Cellular Component: cytosol (GO:0005829);	Biological Process: response to salt stress (GO:0009651);	Biological Process: ecgonine methyl ester catabolic process (GO:1901868);	Biological Process: ecgonine methyl ester biosynthetic process (GO:1901869);	Biological Process: ecgonone methyl ester catabolic process (GO:1901871);	Biological Process: ecgonone methyl ester biosynthetic process (GO:1901872);	
Unigene002424	8	Molecular Function: nucleotide binding (GO:0000166);	Biological Process: RNA methylation (GO:0001510);	Molecular Function: nucleic acid binding (GO:0003676);	Cellular Component: nucleolus (GO:0005730);	Cellular Component: mitochondrion (GO:0005739);	Biological Process: chromatin assembly or disassembly (GO:0006333);	Biological Process: protein import into nucleus (GO:0006606);	Biological Process: protein maturation (GO:0051604);	
Unigene002426	21	Molecular Function: magnesium ion binding (GO:0000287);	Cellular Component: P-body (GO:0000932);	Molecular Function: mRNA binding (GO:0003729);	Molecular Function: ATP binding (GO:0005524);	Cellular Component: nucleus (GO:0005634);	Cellular Component: vacuolar membrane (GO:0005774);	Biological Process: mRNA processing (GO:0006397);	Biological Process: fatty acid beta-oxidation (GO:0006635);	Biological Process: sodium ion transport (GO:0006814);	Biological Process: primary shoot apical meristem specification (GO:0010072);	Molecular Function: malate transmembrane transporter activity (GO:0015140);	Cellular Component: integral component of membrane (GO:0016021);	Biological Process: posttranscriptional gene silencing (GO:0016441);	Biological Process: protein import into peroxisome matrix (GO:0016558);	Biological Process: modulation by virus of host morphology or physiology (GO:0019048);	Molecular Function: manganese ion binding (GO:0030145);	Biological Process: deadenylation-independent decapping of nuclear-transcribed mRNA (GO:0031087);	Molecular Function: protein homodimerization activity (GO:0042803);	Molecular Function: m7G(5')pppN diphosphatase activity (GO:0050072);	Biological Process: regulation of intracellular pH (GO:0051453);	Biological Process: malate transmembrane transport (GO:0071423);	
Unigene002428	1	Molecular Function: transferase activity, transferring phosphorus-containing groups (GO:0016772);	
Unigene002432	14	Molecular Function: structural molecule activity (GO:0005198);	Cellular Component: cytosol (GO:0005829);	Cellular Component: plasma membrane (GO:0005886);	Biological Process: gluconeogenesis (GO:0006094);	Biological Process: protein N-linked glycosylation (GO:0006487);	Biological Process: intracellular protein transport (GO:0006886);	Biological Process: cytoskeleton organization (GO:0007010);	Cellular Component: plasmodesma (GO:0009506);	Cellular Component: chloroplast (GO:0009507);	Biological Process: proteasomal protein catabolic process (GO:0010498);	Biological Process: vesicle-mediated transport (GO:0016192);	Molecular Function: hydrolase activity (GO:0016787);	Cellular Component: viral capsid (GO:0019028);	Cellular Component: COPI vesicle coat (GO:0030126);	
Unigene002433	2	Biological Process: metabolic process (GO:0008152);	Molecular Function: transferase activity, transferring phosphorus-containing groups (GO:0016772);	
Unigene002436	2	Biological Process: glucuronoxylan metabolic process (GO:0010413);	Biological Process: xylan biosynthetic process (GO:0045492);	
Unigene002437	4	Molecular Function: RNA binding (GO:0003723);	Cellular Component: extracellular region (GO:0005576);	Molecular Function: ribonuclease T2 activity (GO:0033897);	Biological Process: RNA phosphodiester bond hydrolysis, endonucleolytic (GO:0090502);	
Unigene002438	1	Biological Process: transcription, DNA-templated (GO:0006351);	
Unigene002441	1	Biological Process: metabolic process (GO:0008152);	
Unigene002442	2	Molecular Function: organic cyclic compound binding (GO:0097159);	Molecular Function: heterocyclic compound binding (GO:1901363);	
Unigene002444	3	Molecular Function: protein kinase activity (GO:0004672);	Biological Process: signal transduction (GO:0007165);	Cellular Component: membrane (GO:0016020);	
Unigene002446	3	Molecular Function: protein serine/threonine kinase activity (GO:0004674);	Molecular Function: ATP binding (GO:0005524);	Biological Process: protein phosphorylation (GO:0006468);	
Unigene002447	1	Biological Process: biological_process (GO:0044699);	
Unigene002450	7	Biological Process: oxoacid metabolic process (GO:0043436);	Biological Process: primary metabolic process (GO:0044238);	Biological Process: sulfur compound biosynthetic process (GO:0044272);	Cellular Component: chloroplast part (GO:0044434);	Biological Process: obsolete single-organism biosynthetic process (GO:0044711);	Biological Process: biological regulation (GO:0065007);	Biological Process: organic substance biosynthetic process (GO:1901576);	
Unigene002451	1	Molecular Function: binding (GO:0005488);	
Unigene002452	8	Molecular Function: nucleotide binding (GO:0000166);	Biological Process: regulation of alternative mRNA splicing, via spliceosome (GO:0000381);	Cellular Component: P-body (GO:0000932);	Molecular Function: RNA binding (GO:0003723);	Cellular Component: nucleus (GO:0005634);	Biological Process: regulation of translation (GO:0006417);	Biological Process: seed germination (GO:0009845);	Biological Process: pollen germination (GO:0009846);	
Unigene002453	5	Molecular Function: transcription factor activity, sequence-specific DNA binding (GO:0003700);	Biological Process: regulation of transcription, DNA-templated (GO:0006355);	Cellular Component: CCAAT-binding factor complex (GO:0016602);	Molecular Function: sequence-specific DNA binding (GO:0043565);	Molecular Function: protein heterodimerization activity (GO:0046982);	
Unigene002455	3	Molecular Function: enzyme inhibitor activity (GO:0004857);	Molecular Function: pectinesterase activity (GO:0030599);	Biological Process: negative regulation of catalytic activity (GO:0043086);	
Unigene002456	3	Molecular Function: catalytic activity (GO:0003824);	Biological Process: metabolic process (GO:0008152);	Cellular Component: plastid (GO:0009536);	
Unigene002459	6	Molecular Function: RNA binding (GO:0003723);	Cellular Component: chloroplast (GO:0009507);	Biological Process: cellular macromolecule metabolic process (GO:0044260);	Biological Process: cellular carbohydrate metabolic process (GO:0044262);	Biological Process: carbohydrate metabolic process (GO:0044723);	Biological Process: cellular process (GO:0044763);	
Unigene002460	2	Molecular Function: organic cyclic compound binding (GO:0097159);	Molecular Function: heterocyclic compound binding (GO:1901363);	
Unigene002463	1	Molecular Function: protein dimerization activity (GO:0046983);	
Unigene002466	2	Molecular Function: cellulase activity (GO:0008810);	Biological Process: cellulose catabolic process (GO:0030245);	
Unigene002469	4	Molecular Function: DNA binding (GO:0003677);	Molecular Function: transcription factor activity, sequence-specific DNA binding (GO:0003700);	Cellular Component: nucleus (GO:0005634);	Biological Process: regulation of transcription, DNA-templated (GO:0006355);	
Unigene002470	1	Molecular Function: transferase activity (GO:0016740);	
Unigene002471	2	Molecular Function: organic cyclic compound binding (GO:0097159);	Molecular Function: heterocyclic compound binding (GO:1901363);	
Unigene002473	3	Biological Process: sphingolipid metabolic process (GO:0006665);	Cellular Component: membrane (GO:0016020);	Molecular Function: hydrolase activity, acting on glycosyl bonds (GO:0016798);	
Unigene002476	2	Biological Process: ER to Golgi vesicle-mediated transport (GO:0006888);	Cellular Component: plastid (GO:0009536);	
Unigene002483	4	Molecular Function: structural constituent of ribosome (GO:0003735);	Cellular Component: ribosome (GO:0005840);	Biological Process: translation (GO:0006412);	Cellular Component: chloroplast (GO:0009507);	
Unigene002485	1	Molecular Function: transferase activity (GO:0016740);	
Unigene002488	2	Molecular Function: organic cyclic compound binding (GO:0097159);	Molecular Function: heterocyclic compound binding (GO:1901363);	
Unigene002491	2	Molecular Function: phosphoprotein phosphatase activity (GO:0004721);	Biological Process: dephosphorylation (GO:0016311);	
Unigene002492	3	Molecular Function: catalytic activity (GO:0003824);	Biological Process: metabolic process (GO:0008152);	Biological Process: cellular process (GO:0009987);	
Unigene002493	1	Molecular Function: binding (GO:0005488);	
Unigene002494	1	Molecular Function: transferase activity, transferring glycosyl groups (GO:0016757);	
Unigene002496	2	Biological Process: cellular process (GO:0009987);	Biological Process: biological_process (GO:0044699);	
Unigene002502	2	Cellular Component: integral component of membrane (GO:0016021);	Biological Process: transmembrane transport (GO:0055085);	
Unigene002504	3	Biological Process: ubiquitin-dependent protein catabolic process (GO:0006511);	Cellular Component: cullin-RING ubiquitin ligase complex (GO:0031461);	Molecular Function: ubiquitin protein ligase binding (GO:0031625);	
Unigene002508	10	Molecular Function: ubiquitin-protein transferase activity (GO:0004842);	Biological Process: protein N-linked glycosylation (GO:0006487);	Biological Process: calcium ion transport (GO:0006816);	Molecular Function: zinc ion binding (GO:0008270);	Biological Process: response to wounding (GO:0009611);	Biological Process: cytokinin metabolic process (GO:0009690);	Biological Process: jasmonic acid mediated signaling pathway (GO:0009867);	Biological Process: protein ubiquitination (GO:0016567);	Molecular Function: ligase activity (GO:0016874);	Biological Process: defense response to bacterium (GO:0042742);	
Unigene002509	6	Biological Process: cellular aromatic compound metabolic process (GO:0006725);	Biological Process: ion transport (GO:0006811);	Biological Process: cellular process (GO:0044763);	Biological Process: heterocycle metabolic process (GO:0046483);	Biological Process: organic cyclic compound metabolic process (GO:1901360);	Biological Process: organonitrogen compound metabolic process (GO:1901564);	
Unigene002511	4	Biological Process: cellular metabolic process (GO:0044237);	Biological Process: primary metabolic process (GO:0044238);	Cellular Component: intracellular part (GO:0044424);	Biological Process: organic substance metabolic process (GO:0071704);	
Unigene002512	2	Molecular Function: binding (GO:0005488);	Cellular Component: intracellular (GO:0005622);	
Unigene002514	3	Molecular Function: serine-type carboxypeptidase activity (GO:0004185);	Biological Process: proteolysis (GO:0006508);	Molecular Function: hydroxymandelonitrile lyase activity (GO:0050419);	
Unigene002516	4	Biological Process: primary metabolic process (GO:0044238);	Biological Process: cellular macromolecule metabolic process (GO:0044260);	Biological Process: metabolic process (GO:0044710);	Biological Process: organic substance biosynthetic process (GO:1901576);	
Unigene002517	1	Molecular Function: transferase activity (GO:0016740);	
Unigene002521	2	Cellular Component: intracellular membrane-bounded organelle (GO:0043231);	Cellular Component: cytoplasmic part (GO:0044444);	
Unigene002522	5	Molecular Function: iron ion binding (GO:0005506);	Biological Process: response to stress (GO:0006950);	Molecular Function: electron carrier activity (GO:0009055);	Cellular Component: chloroplast (GO:0009507);	Molecular Function: iron-sulfur cluster binding (GO:0051536);	
Unigene002524	1	Molecular Function: binding (GO:0005488);	
Unigene002525	2	Biological Process: cellular protein modification process (GO:0006464);	Biological Process: cellular process (GO:0044763);	
Unigene002526	3	Molecular Function: binding (GO:0005488);	Cellular Component: chromosomal part (GO:0044427);	Biological Process: chromosome organization (GO:0051276);	
Unigene002527	2	Cellular Component: intracellular membrane-bounded organelle (GO:0043231);	Cellular Component: cytoplasmic part (GO:0044444);	
Unigene002529	1	Molecular Function: iron-sulfur cluster binding (GO:0051536);	
Unigene002530	8	Biological Process: chromatin organization (GO:0016568);	Molecular Function: transferase activity (GO:0016740);	Biological Process: methylation (GO:0032259);	Cellular Component: intracellular organelle (GO:0043229);	Biological Process: primary metabolic process (GO:0044238);	Biological Process: cellular macromolecule metabolic process (GO:0044260);	Biological Process: metabolic process (GO:0044710);	Biological Process: cellular process (GO:0044763);	
Unigene002531	1	Molecular Function: hydrolase activity (GO:0016787);	
Unigene002533	4	Biological Process: intracellular protein transport (GO:0006886);	Biological Process: ER to Golgi vesicle-mediated transport (GO:0006888);	Molecular Function: zinc ion binding (GO:0008270);	Cellular Component: COPII vesicle coat (GO:0030127);	
Unigene002534	3	Biological Process: metabolic process (GO:0008152);	Molecular Function: zinc ion binding (GO:0008270);	Molecular Function: ligase activity (GO:0016874);	
Unigene002535	1	Molecular Function: catalytic activity (GO:0003824);	
Unigene002536	8	Molecular Function: nucleotide binding (GO:0000166);	Biological Process: formation of translation preinitiation complex (GO:0001731);	Molecular Function: translation initiation factor activity (GO:0003743);	Cellular Component: eukaryotic translation initiation factor 3 complex (GO:0005852);	Biological Process: regulation of translational initiation (GO:0006446);	Cellular Component: eukaryotic 43S preinitiation complex (GO:0016282);	Molecular Function: translation initiation factor binding (GO:0031369);	Cellular Component: eukaryotic 48S preinitiation complex (GO:0033290);	
Unigene002537	2	Molecular Function: nucleic acid binding (GO:0003676);	Molecular Function: metal ion binding (GO:0046872);	
Unigene002541	2	Biological Process: L-arabinose metabolic process (GO:0046373);	Molecular Function: alpha-L-arabinofuranosidase activity (GO:0046556);	
Unigene002542	4	Molecular Function: flavonol synthase activity (GO:0045431);	Molecular Function: metal ion binding (GO:0046872);	Biological Process: flavonol biosynthetic process (GO:0051555);	Biological Process: oxidation-reduction process (GO:0055114);	
Unigene002544	4	Biological Process: metabolic process (GO:0008152);	Cellular Component: chloroplast (GO:0009507);	Biological Process: cellular process (GO:0009987);	Biological Process: developmental process (GO:0044767);	
Unigene002545	6	Biological Process: biosynthetic process (GO:0009058);	Biological Process: cellular metabolic process (GO:0044237);	Biological Process: metabolic process (GO:0044710);	Biological Process: cellular process (GO:0044763);	Biological Process: response to stimulus (GO:0050896);	Biological Process: organic substance metabolic process (GO:0071704);	
Unigene002546	1	Molecular Function: transferase activity (GO:0016740);	
Unigene002547	1	Cellular Component: intracellular organelle (GO:0043229);	
Unigene002550	13	Molecular Function: binding (GO:0005488);	Biological Process: cellular amino acid metabolic process (GO:0006520);	Biological Process: fatty acid metabolic process (GO:0006631);	Biological Process: cellular aromatic compound metabolic process (GO:0006725);	Biological Process: coenzyme metabolic process (GO:0006732);	Biological Process: lipid biosynthetic process (GO:0008610);	Molecular Function: transferase activity (GO:0016740);	Biological Process: heterocycle biosynthetic process (GO:0018130);	Biological Process: sulfur compound biosynthetic process (GO:0044272);	Biological Process: cofactor biosynthetic process (GO:0051188);	Biological Process: monocarboxylic acid biosynthetic process (GO:0072330);	Biological Process: organic cyclic compound biosynthetic process (GO:1901362);	Biological Process: organonitrogen compound biosynthetic process (GO:1901566);	
Unigene002552	3	Molecular Function: nucleotide binding (GO:0000166);	Biological Process: mRNA splicing, via spliceosome (GO:0000398);	Molecular Function: snRNA binding (GO:0017069);	
Unigene002554	5	Cellular Component: Golgi apparatus (GO:0005794);	Biological Process: protein transport (GO:0015031);	Cellular Component: retromer complex (GO:0030904);	Cellular Component: late endosome membrane (GO:0031902);	Biological Process: retrograde transport, endosome to Golgi (GO:0042147);	
Unigene002555	3	Molecular Function: ligase activity (GO:0016874);	Biological Process: primary metabolic process (GO:0044238);	Biological Process: cellular macromolecule metabolic process (GO:0044260);	
Unigene002556	2	Molecular Function: nucleic acid binding (GO:0003676);	Biological Process: DNA metabolic process (GO:0006259);	
Unigene002557	24	Molecular Function: phospholipase D activity (GO:0004630);	Molecular Function: protein binding (GO:0005515);	Molecular Function: phosphatidylinositol-4,5-bisphosphate binding (GO:0005546);	Cellular Component: nucleus (GO:0005634);	Cellular Component: mitochondrion (GO:0005739);	Cellular Component: cytosol (GO:0005829);	Cellular Component: plasma membrane (GO:0005886);	Biological Process: gluconeogenesis (GO:0006094);	Biological Process: glycolytic process (GO:0006096);	Biological Process: fatty acid metabolic process (GO:0006631);	Biological Process: water transport (GO:0006833);	Biological Process: hyperosmotic response (GO:0006972);	Biological Process: Golgi organization (GO:0007030);	Biological Process: response to temperature stimulus (GO:0009266);	Cellular Component: plasmodesma (GO:0009506);	Cellular Component: chloroplast (GO:0009507);	Biological Process: response to salt stress (GO:0009651);	Biological Process: positive regulation of abscisic acid-activated signaling pathway (GO:0009789);	Biological Process: seed germination (GO:0009845);	Biological Process: regulation of stomatal movement (GO:0010119);	Molecular Function: transferase activity (GO:0016740);	Cellular Component: clathrin-coated vesicle (GO:0030136);	Biological Process: response to cadmium ion (GO:0046686);	Biological Process: root hair elongation (GO:0048767);	
Unigene002560	3	Biological Process: fatty acid biosynthetic process (GO:0006633);	Cellular Component: membrane (GO:0016020);	Molecular Function: transferase activity, transferring acyl groups other than amino-acyl groups (GO:0016747);	
Unigene002561	1	Molecular Function: transferase activity (GO:0016740);	
Unigene002562	6	Molecular Function: peroxidase activity (GO:0004601);	Cellular Component: extracellular region (GO:0005576);	Biological Process: response to oxidative stress (GO:0006979);	Molecular Function: heme binding (GO:0020037);	Molecular Function: metal ion binding (GO:0046872);	Biological Process: oxidation-reduction process (GO:0055114);	
Unigene002563	4	Molecular Function: riboflavin kinase activity (GO:0008531);	Biological Process: phosphorylation (GO:0016310);	Molecular Function: hydrolase activity (GO:0016787);	Cellular Component: chloroplast part (GO:0044434);	
Unigene002565	1	Cellular Component: intracellular membrane-bounded organelle (GO:0043231);	
Unigene002571	3	Biological Process: cellular metabolic process (GO:0044237);	Biological Process: biological_process (GO:0044699);	Biological Process: response to stimulus (GO:0050896);	
Unigene002574	1	Cellular Component: membrane (GO:0016020);	
Unigene002575	1	Biological Process: vacuolar transport (GO:0007034);	
Unigene002576	1	Biological Process: nucleobase-containing compound metabolic process (GO:0006139);	
Unigene002579	4	Biological Process: syncytium formation (GO:0006949);	Biological Process: metabolic process (GO:0008152);	Cellular Component: chloroplast (GO:0009507);	Molecular Function: hydrolase activity (GO:0016787);	
Unigene002583	7	Cellular Component: cell wall (GO:0005618);	Biological Process: chitin catabolic process (GO:0006032);	Molecular Function: endochitinase activity (GO:0008843);	Biological Process: response to salt stress (GO:0009651);	Biological Process: response to abscisic acid (GO:0009737);	Biological Process: response to jasmonic acid (GO:0009753);	Molecular Function: exochitinase activity (GO:0035885);	
Unigene002585	15	Molecular Function: 3-chloroallyl aldehyde dehydrogenase activity (GO:0004028);	Molecular Function: aldehyde dehydrogenase (NAD) activity (GO:0004029);	Molecular Function: succinate-semialdehyde dehydrogenase (NAD+) activity (GO:0004777);	Molecular Function: copper ion binding (GO:0005507);	Cellular Component: mitochondrial matrix (GO:0005759);	Biological Process: chromatin assembly or disassembly (GO:0006333);	Biological Process: glutamate decarboxylation to succinate (GO:0006540);	Molecular Function: succinate-semialdehyde dehydrogenase [NAD(P)+] activity (GO:0009013);	Biological Process: response to heat (GO:0009408);	Biological Process: response to light stimulus (GO:0009416);	Biological Process: gamma-aminobutyric acid catabolic process (GO:0009450);	Cellular Component: chloroplast stroma (GO:0009570);	Molecular Function: NAD binding (GO:0051287);	Biological Process: oxidation-reduction process (GO:0055114);	Biological Process: reactive oxygen species metabolic process (GO:0072593);	
Unigene002586	1	Molecular Function: catalytic activity (GO:0003824);	
Unigene002588	2	Biological Process: metabolic process (GO:0008152);	Molecular Function: cysteine-type peptidase activity (GO:0008234);	
Unigene002591	3	Molecular Function: monooxygenase activity (GO:0004497);	Molecular Function: oxidoreductase activity, acting on paired donors, with incorporation or reduction of molecular oxygen (GO:0016705);	Molecular Function: metal ion binding (GO:0046872);	
Unigene002592	4	Cellular Component: nucleosome (GO:0000786);	Molecular Function: DNA binding (GO:0003677);	Cellular Component: nucleus (GO:0005634);	Molecular Function: protein heterodimerization activity (GO:0046982);	
Unigene002594	1	Molecular Function: catalytic activity (GO:0003824);	
Unigene002595	2	Molecular Function: zinc ion binding (GO:0008270);	Cellular Component: integral component of membrane (GO:0016021);	
Unigene002597	4	Biological Process: vegetative to reproductive phase transition of meristem (GO:0010228);	Biological Process: protein desumoylation (GO:0016926);	Cellular Component: intracellular membrane-bounded organelle (GO:0043231);	Biological Process: hydrogen peroxide biosynthetic process (GO:0050665);	
Unigene002601	11	Molecular Function: RNA binding (GO:0003723);	Cellular Component: extracellular region (GO:0005576);	Cellular Component: vacuole (GO:0005773);	Cellular Component: endoplasmic reticulum (GO:0005783);	Biological Process: response to stress (GO:0006950);	Biological Process: aging (GO:0007568);	Cellular Component: ER body (GO:0010168);	Biological Process: negative regulation of autophagy (GO:0010507);	Biological Process: rRNA catabolic process (GO:0016075);	Molecular Function: ribonuclease T2 activity (GO:0033897);	Biological Process: RNA phosphodiester bond hydrolysis, endonucleolytic (GO:0090502);	
Unigene002604	3	Molecular Function: structural constituent of ribosome (GO:0003735);	Cellular Component: ribosome (GO:0005840);	Biological Process: translation (GO:0006412);	
Unigene002612	4	Biological Process: metabolic process (GO:0008152);	Molecular Function: acetylglucosaminyltransferase activity (GO:0008375);	Cellular Component: membrane (GO:0016020);	Molecular Function: protein xylosyltransferase activity (GO:0030158);	
Unigene002613	6	Biological Process: transcription, DNA-templated (GO:0006351);	Biological Process: multicellular organism development (GO:0007275);	Biological Process: negative regulation of gene expression (GO:0010629);	Biological Process: regulation of gene expression, epigenetic (GO:0040029);	Biological Process: cellular process (GO:0044763);	Biological Process: regulation of cellular process (GO:0050794);	
Unigene002614	18	Molecular Function: glutamate dehydrogenase (NAD+) activity (GO:0004352);	Molecular Function: glutamate dehydrogenase [NAD(P)+] activity (GO:0004353);	Molecular Function: copper ion binding (GO:0005507);	Molecular Function: ATP binding (GO:0005524);	Cellular Component: mitochondrion (GO:0005739);	Cellular Component: vacuolar membrane (GO:0005774);	Cellular Component: cytosol (GO:0005829);	Biological Process: galactose metabolic process (GO:0006012);	Biological Process: polyamine catabolic process (GO:0006598);	Molecular Function: zinc ion binding (GO:0008270);	Biological Process: phenylpropanoid metabolic process (GO:0009698);	Molecular Function: L-galactose dehydrogenase activity (GO:0010349);	Biological Process: L-ascorbic acid biosynthetic process (GO:0019853);	Biological Process: cellular modified amino acid biosynthetic process (GO:0042398);	Biological Process: para-aminobenzoic acid metabolic process (GO:0046482);	Biological Process: Golgi vesicle transport (GO:0048193);	Molecular Function: cobalt ion binding (GO:0050897);	Biological Process: oxidation-reduction process (GO:0055114);	
Unigene002616	3	Cellular Component: plastid (GO:0009536);	Molecular Function: oxidoreductase activity, acting on a sulfur group of donors (GO:0016667);	Biological Process: metabolic process (GO:0044710);	
Unigene002617	6	Biological Process: regionalization (GO:0003002);	Biological Process: anatomical structure morphogenesis (GO:0009653);	Biological Process: cellular process (GO:0044763);	Biological Process: shoot system development (GO:0048367);	Biological Process: meristem development (GO:0048507);	Biological Process: regulation of biological process (GO:0050789);	
Unigene002620	3	Biological Process: DNA metabolic process (GO:0006259);	Biological Process: cellular macromolecule biosynthetic process (GO:0034645);	Biological Process: regulation of biological process (GO:0050789);	
Unigene002621	2	Molecular Function: monooxygenase activity (GO:0004497);	Biological Process: metabolic process (GO:0044710);	
Unigene002626	1	Biological Process: metabolic process (GO:0008152);	
Unigene002634	2	Molecular Function: transferase activity (GO:0016740);	Cellular Component: intracellular part (GO:0044424);	
Unigene002639	4	Molecular Function: binding (GO:0005488);	Cellular Component: plasma membrane (GO:0005886);	Biological Process: glucose catabolic process (GO:0006007);	Biological Process: methylglyoxal catabolic process to D-lactate via S-lactoyl-glutathione (GO:0019243);	
Unigene002640	7	Molecular Function: glucokinase activity (GO:0004340);	Molecular Function: ATP binding (GO:0005524);	Biological Process: glycolytic process (GO:0006096);	Molecular Function: fructokinase activity (GO:0008865);	Cellular Component: chloroplast stroma (GO:0009570);	Biological Process: carbohydrate phosphorylation (GO:0046835);	Biological Process: glucose 6-phosphate metabolic process (GO:0051156);	
Unigene002643	5	Cellular Component: membrane (GO:0016020);	Molecular Function: kinase activity (GO:0016301);	Biological Process: phosphorylation (GO:0016310);	Biological Process: response to stimulus (GO:0050896);	Biological Process: organic substance metabolic process (GO:0071704);	
Unigene002646	2	Biological Process: metabolic process (GO:0008152);	Molecular Function: kinase activity (GO:0016301);	
Unigene002649	1	Biological Process: transport (GO:0044765);	
Unigene002650	4	Molecular Function: phosphoprotein phosphatase activity (GO:0004721);	Biological Process: cellular protein modification process (GO:0006464);	Cellular Component: protein serine/threonine phosphatase complex (GO:0008287);	Biological Process: dephosphorylation (GO:0016311);	
Unigene002651	3	Molecular Function: binding (GO:0005488);	Biological Process: flower development (GO:0009908);	Biological Process: cellular metabolic process (GO:0044237);	
Unigene002654	2	Molecular Function: protein kinase activity (GO:0004672);	Biological Process: phosphorylation (GO:0016310);	
Unigene002657	27	Molecular Function: ATP binding (GO:0005524);	Cellular Component: plasma membrane (GO:0005886);	Biological Process: cell adhesion (GO:0007155);	Biological Process: metabolic process (GO:0008152);	Biological Process: regulation of cell size (GO:0008361);	Cellular Component: plasmodesma (GO:0009506);	Biological Process: response to blue light (GO:0009637);	Biological Process: photomorphogenesis (GO:0009640);	Biological Process: embryo development ending in seed dormancy (GO:0009793);	Biological Process: auxin polar transport (GO:0009926);	Biological Process: positive gravitropism (GO:0009958);	Biological Process: vernalization response (GO:0010048);	Biological Process: trichome morphogenesis (GO:0010090);	Biological Process: vegetative to reproductive phase transition of meristem (GO:0010228);	Biological Process: auxin efflux (GO:0010315);	Molecular Function: auxin influx transmembrane transporter activity (GO:0010328);	Molecular Function: auxin efflux transmembrane transporter activity (GO:0010329);	Cellular Component: integral component of membrane (GO:0016021);	Molecular Function: ATPase activity, coupled to transmembrane movement of substances (GO:0042626);	Biological Process: anthocyanin accumulation in tissues in response to UV light (GO:0043481);	Biological Process: actin nucleation (GO:0045010);	Biological Process: carpel development (GO:0048440);	Biological Process: stamen development (GO:0048443);	Biological Process: root hair cell differentiation (GO:0048765);	Biological Process: transmembrane transport (GO:0055085);	Biological Process: auxin influx (GO:0060919);	Biological Process: cell wall organization (GO:0071555);	
Unigene002659	4	Cellular Component: chloroplast (GO:0009507);	Cellular Component: thylakoid (GO:0009579);	Cellular Component: membrane (GO:0016020);	Molecular Function: oxidoreductase activity (GO:0016491);	
Unigene002663	5	Cellular Component: endoplasmic reticulum (GO:0005783);	Biological Process: RNA modification (GO:0009451);	Cellular Component: membrane (GO:0016020);	Molecular Function: transferase activity (GO:0016740);	Molecular Function: 4 iron, 4 sulfur cluster binding (GO:0051539);	
Unigene002665	9	Molecular Function: signal transducer activity (GO:0004871);	Cellular Component: nucleus (GO:0005634);	Cellular Component: cytosol (GO:0005829);	Biological Process: osmosensory signaling via phosphorelay pathway (GO:0007234);	Biological Process: regulation of G2/M transition of mitotic cell cycle (GO:0010389);	Molecular Function: transferase activity, transferring phosphorus-containing groups (GO:0016772);	Biological Process: positive regulation of stress-activated MAPK cascade (GO:0032874);	Biological Process: cellular response to oxidative stress (GO:0034599);	Molecular Function: protein histidine kinase binding (GO:0043424);	
Unigene002666	2	Molecular Function: binding (GO:0005488);	Molecular Function: transferase activity, transferring phosphorus-containing groups (GO:0016772);	
Unigene002671	6	Molecular Function: transferase activity (GO:0016740);	Biological Process: cellular macromolecule metabolic process (GO:0044260);	Biological Process: cellular process (GO:0044763);	Biological Process: response to stimulus (GO:0050896);	Biological Process: biological regulation (GO:0065007);	Biological Process: nucleic acid metabolic process (GO:0090304);	
Unigene002676	3	Molecular Function: RNA binding (GO:0003723);	Cellular Component: nucleus (GO:0005634);	Biological Process: RNA processing (GO:0006396);	
Unigene002678	5	Molecular Function: NAD+ kinase activity (GO:0003951);	Biological Process: NADP biosynthetic process (GO:0006741);	Biological Process: phosphorylation (GO:0016310);	Biological Process: NAD metabolic process (GO:0019674);	Molecular Function: NADH kinase activity (GO:0042736);	
Unigene002681	1	Cellular Component: intracellular part (GO:0044424);	
Unigene002683	9	Molecular Function: D-lactate dehydrogenase (cytochrome) activity (GO:0004458);	Molecular Function: ATP binding (GO:0005524);	Cellular Component: mitochondrion (GO:0005739);	Molecular Function: D-lactate dehydrogenase activity (GO:0008720);	Molecular Function: glycolate oxidase activity (GO:0008891);	Molecular Function: glycolate dehydrogenase activity (GO:0019154);	Molecular Function: identical protein binding (GO:0042802);	Molecular Function: flavin adenine dinucleotide binding (GO:0050660);	Biological Process: methylglyoxal catabolic process (GO:0051596);	
Unigene002684	8	Cellular Component: nucleus (GO:0005634);	Molecular Function: zinc ion binding (GO:0008270);	Biological Process: response to red or far red light (GO:0009639);	Biological Process: post-embryonic development (GO:0009791);	Biological Process: cellular process (GO:0044763);	Biological Process: regulation of cellular process (GO:0050794);	Biological Process: cellular response to stimulus (GO:0051716);	Biological Process: organic substance metabolic process (GO:0071704);	
Unigene002686	9	Molecular Function: threonine-type endopeptidase activity (GO:0004298);	Cellular Component: nuclear envelope (GO:0005635);	Cellular Component: endoplasmic reticulum membrane (GO:0005789);	Cellular Component: cytosol (GO:0005829);	Biological Process: proteasomal ubiquitin-independent protein catabolic process (GO:0010499);	Biological Process: positive regulation of endopeptidase activity (GO:0010950);	Cellular Component: proteasome core complex, beta-subunit complex (GO:0019774);	Biological Process: proteasome-mediated ubiquitin-dependent protein catabolic process (GO:0043161);	Molecular Function: endopeptidase activator activity (GO:0061133);	
Unigene002687	1	Biological Process: cellular process (GO:0009987);	
Unigene002688	5	Molecular Function: iron ion binding (GO:0005506);	Biological Process: fatty acid biosynthetic process (GO:0006633);	Cellular Component: integral component of membrane (GO:0016021);	Molecular Function: oxidoreductase activity (GO:0016491);	Biological Process: oxidation-reduction process (GO:0055114);	
Unigene002690	3	Molecular Function: catalytic activity (GO:0003824);	Biological Process: phosphate-containing compound metabolic process (GO:0006796);	Biological Process: organic substance metabolic process (GO:0071704);	
Unigene002691	2	Molecular Function: oxidoreductase activity, acting on paired donors, with incorporation or reduction of molecular oxygen, 2-oxoglutarate as one donor, and incorporation of one atom each of oxygen into both donors (GO:0016706);	Biological Process: oxidation-reduction process (GO:0055114);	
Unigene002693	2	Molecular Function: nuclease activity (GO:0004518);	Biological Process: nucleic acid metabolic process (GO:0090304);	
Unigene002698	4	Cellular Component: Golgi apparatus (GO:0005794);	Biological Process: cell wall biogenesis (GO:0042546);	Biological Process: pectin biosynthetic process (GO:0045489);	Molecular Function: beta-1,3-galactosyltransferase activity (GO:0048531);	
Unigene002700	2	Cellular Component: intracellular membrane-bounded organelle (GO:0043231);	Cellular Component: cytoplasmic part (GO:0044444);	
Unigene002701	8	Molecular Function: 1,4-alpha-glucan branching enzyme activity (GO:0003844);	Molecular Function: hydrolase activity, hydrolyzing O-glycosyl compounds (GO:0004553);	Biological Process: glycogen biosynthetic process (GO:0005978);	Cellular Component: amyloplast (GO:0009501);	Cellular Component: chloroplast (GO:0009507);	Biological Process: embryo development (GO:0009790);	Biological Process: starch biosynthetic process (GO:0019252);	Molecular Function: cation binding (GO:0043169);	
Unigene002704	4	Cellular Component: nucleus (GO:0005634);	Biological Process: regulation of transcription, DNA-templated (GO:0006355);	Biological Process: auxin-activated signaling pathway (GO:0009734);	Molecular Function: protein dimerization activity (GO:0046983);	
Unigene002706	4	Biological Process: primary metabolic process (GO:0044238);	Biological Process: cellular macromolecule metabolic process (GO:0044260);	Biological Process: metabolic process (GO:0044710);	Biological Process: organic substance biosynthetic process (GO:1901576);	
Unigene002707	7	Cellular Component: intracellular (GO:0005622);	Biological Process: response to stress (GO:0006950);	Biological Process: metabolic process (GO:0008152);	Biological Process: response to hormone (GO:0009725);	Molecular Function: oxidoreductase activity, acting on the aldehyde or oxo group of donors, NAD or NADP as acceptor (GO:0016620);	Biological Process: biological_process (GO:0044699);	Biological Process: response to oxygen-containing compound (GO:1901700);	
Unigene002710	2	Molecular Function: DNA binding (GO:0003677);	Cellular Component: chloroplast (GO:0009507);	
Unigene002711	1	Molecular Function: transferase activity, transferring phosphorus-containing groups (GO:0016772);	
Unigene002717	4	Biological Process: cellular metabolic process (GO:0044237);	Biological Process: biological_process (GO:0044699);	Molecular Function: prenol kinase activity (GO:0052673);	Biological Process: organic substance metabolic process (GO:0071704);	
Unigene002721	1	Biological Process: biological_process (GO:0044699);	
Unigene002723	2	Biological Process: metabolic process (GO:0008152);	Molecular Function: transferase activity (GO:0016740);	
Unigene002727	4	Molecular Function: chromatin binding (GO:0003682);	Molecular Function: transcription factor activity, sequence-specific DNA binding (GO:0003700);	Cellular Component: nucleus (GO:0005634);	Biological Process: regulation of transcription, DNA-templated (GO:0006355);	
Unigene002736	1	Molecular Function: catalytic activity (GO:0003824);	
Unigene002738	2	Biological Process: metabolic process (GO:0008152);	Molecular Function: serine-type peptidase activity (GO:0008236);	
Unigene002739	3	Molecular Function: transcription factor activity, sequence-specific DNA binding (GO:0003700);	Biological Process: regulation of transcription, DNA-templated (GO:0006355);	Molecular Function: sequence-specific DNA binding (GO:0043565);	
Unigene002740	3	Molecular Function: alcohol dehydrogenase (NAD) activity (GO:0004022);	Molecular Function: zinc ion binding (GO:0008270);	Biological Process: oxidation-reduction process (GO:0055114);	
Unigene002747	3	Molecular Function: transferase activity (GO:0016740);	Cellular Component: intracellular part (GO:0044424);	Biological Process: response to stimulus (GO:0050896);	
Unigene002748	2	Cellular Component: intracellular organelle (GO:0043229);	Cellular Component: cytoplasmic part (GO:0044444);	
Unigene002749	2	Molecular Function: nucleotide binding (GO:0000166);	Molecular Function: nucleic acid binding (GO:0003676);	
Unigene002752	2	Biological Process: metabolic process (GO:0008152);	Molecular Function: hydrolase activity (GO:0016787);	
Unigene002755	2	Biological Process: metabolic process (GO:0008152);	Molecular Function: oxidoreductase activity (GO:0016491);	
Unigene002756	10	Molecular Function: metalloendopeptidase activity (GO:0004222);	Molecular Function: protein binding (GO:0005515);	Cellular Component: mitochondrion (GO:0005739);	Cellular Component: chloroplast stroma (GO:0009570);	Cellular Component: chloroplast envelope (GO:0009941);	Biological Process: cellular process (GO:0009987);	Biological Process: protein processing (GO:0016485);	Biological Process: biological_process (GO:0044699);	Biological Process: response to cadmium ion (GO:0046686);	Cellular Component: apoplast (GO:0048046);	
Unigene002758	1	Biological Process: transcription, DNA-templated (GO:0006351);	
Unigene002759	2	Biological Process: RNA metabolic process (GO:0016070);	Biological Process: cellular component organization or biogenesis (GO:0071840);	
Unigene002762	4	Biological Process: cellular biosynthetic process (GO:0044249);	Biological Process: cellular protein metabolic process (GO:0044267);	Biological Process: biological_process (GO:0044699);	Biological Process: organic substance biosynthetic process (GO:1901576);	
Unigene002766	1	Molecular Function: transferase activity, transferring phosphorus-containing groups (GO:0016772);	
Unigene002768	4	Molecular Function: RNA binding (GO:0003723);	Biological Process: transport (GO:0006810);	Molecular Function: 3'-5' exonuclease activity (GO:0008408);	Biological Process: nucleic acid phosphodiester bond hydrolysis (GO:0090305);	
Unigene002770	2	Biological Process: cellular metabolic process (GO:0044237);	Biological Process: organic substance metabolic process (GO:0071704);	
Unigene002772	12	Biological Process: developmental process involved in reproduction (GO:0003006);	Cellular Component: mitochondrion (GO:0005739);	Biological Process: organelle organization (GO:0006996);	Biological Process: multicellular organism development (GO:0007275);	Molecular Function: zinc ion binding (GO:0008270);	Biological Process: cellular metabolic process (GO:0044237);	Biological Process: primary metabolic process (GO:0044238);	Biological Process: reproductive process (GO:0044702);	Biological Process: metabolic process (GO:0044710);	Biological Process: cellular process (GO:0044763);	Biological Process: anatomical structure development (GO:0048856);	Biological Process: organic substance metabolic process (GO:0071704);	
Unigene002773	7	Biological Process: multicellular organism development (GO:0007275);	Biological Process: metabolic process (GO:0008152);	Biological Process: tissue development (GO:0009888);	Biological Process: cellular component organization (GO:0016043);	Cellular Component: cell part (GO:0044464);	Biological Process: cellular process (GO:0044763);	Biological Process: regulation of biological process (GO:0050789);	
Unigene002776	3	Biological Process: pyrimidine ribonucleotide biosynthetic process (GO:0009220);	Molecular Function: ligase activity (GO:0016874);	Cellular Component: Cul4-RING E3 ubiquitin ligase complex (GO:0080008);	
Unigene002777	3	Molecular Function: triglyceride lipase activity (GO:0004806);	Cellular Component: plasma membrane (GO:0005886);	Biological Process: lipid catabolic process (GO:0016042);	
Unigene002778	1	Cellular Component: cytoplasmic part (GO:0044444);	
Unigene002780	1	Cellular Component: plastid (GO:0009536);	
Unigene002781	17	Molecular Function: nucleotide binding (GO:0000166);	Molecular Function: RNA binding (GO:0003723);	Molecular Function: aminoacyl-tRNA ligase activity (GO:0004812);	Cellular Component: mitochondrion (GO:0005739);	Cellular Component: cytosol (GO:0005829);	Biological Process: gluconeogenesis (GO:0006094);	Biological Process: glycolytic process (GO:0006096);	Biological Process: mRNA export from nucleus (GO:0006406);	Biological Process: alanyl-tRNA aminoacylation (GO:0006419);	Biological Process: N-terminal protein myristoylation (GO:0006499);	Cellular Component: chloroplast (GO:0009507);	Biological Process: response to salt stress (GO:0009651);	Biological Process: regulation of flower development (GO:0009909);	Biological Process: maintenance of meristem identity (GO:0010074);	Biological Process: response to cadmium ion (GO:0046686);	Molecular Function: metal ion binding (GO:0046872);	Biological Process: protein maturation (GO:0051604);	
Unigene002785	6	Cellular Component: nucleus (GO:0005634);	Cellular Component: cytosol (GO:0005829);	Cellular Component: plasmodesma (GO:0009506);	Biological Process: embryo development ending in seed dormancy (GO:0009793);	Biological Process: vegetative to reproductive phase transition of meristem (GO:0010228);	Cellular Component: membrane (GO:0016020);	
Unigene002787	2	Biological Process: cellular process (GO:0044763);	Biological Process: regulation of biological process (GO:0050789);	
Unigene002788	1	Molecular Function: hydrolase activity (GO:0016787);	
Unigene002789	2	Cellular Component: mitochondrion (GO:0005739);	Biological Process: response to oxidative stress (GO:0006979);	
Unigene002791	1	Biological Process: phosphorylation (GO:0016310);	
Unigene002795	7	Biological Process: carbohydrate transport (GO:0008643);	Molecular Function: symporter activity (GO:0015293);	Cellular Component: integral component of membrane (GO:0016021);	Molecular Function: substrate-specific transmembrane transporter activity (GO:0022891);	Molecular Function: 2-alkenal reductase [NAD(P)] activity (GO:0032440);	Biological Process: transmembrane transport (GO:0055085);	Biological Process: oxidation-reduction process (GO:0055114);	
Unigene002796	1	Biological Process: metabolic process (GO:0008152);	
Unigene002799	2	Biological Process: porphyrin-containing compound biosynthetic process (GO:0006779);	Biological Process: metabolic process (GO:0044710);	
Unigene002803	2	Molecular Function: oxidoreductase activity (GO:0016491);	Molecular Function: metal ion binding (GO:0046872);	
Unigene002807	5	Cellular Component: Golgi apparatus (GO:0005794);	Molecular Function: transferase activity (GO:0016740);	Biological Process: cellular macromolecule biosynthetic process (GO:0034645);	Biological Process: carbohydrate metabolic process (GO:0044723);	Biological Process: cellular process (GO:0044763);	
Unigene002808	29	Biological Process: polysaccharide biosynthetic process (GO:0000271);	Molecular Function: GTPase activity (GO:0003924);	Molecular Function: structural constituent of cytoskeleton (GO:0005200);	Molecular Function: GTP binding (GO:0005525);	Cellular Component: cytoplasm (GO:0005737);	Cellular Component: microtubule (GO:0005874);	Cellular Component: plasma membrane (GO:0005886);	Biological Process: acetyl-CoA metabolic process (GO:0006084);	Biological Process: gluconeogenesis (GO:0006094);	Biological Process: glycolytic process (GO:0006096);	Biological Process: water transport (GO:0006833);	Biological Process: hyperosmotic response (GO:0006972);	Biological Process: cytoskeleton organization (GO:0007010);	Biological Process: microtubule-based movement (GO:0007018);	Biological Process: Golgi organization (GO:0007030);	Biological Process: response to temperature stimulus (GO:0009266);	Biological Process: gibberellic acid mediated signaling pathway (GO:0009740);	Biological Process: multidimensional cell growth (GO:0009825);	Biological Process: cell tip growth (GO:0009932);	Biological Process: seed dormancy process (GO:0010162);	Biological Process: proteasomal protein catabolic process (GO:0010498);	Biological Process: sterol biosynthetic process (GO:0016126);	Biological Process: brassinosteroid biosynthetic process (GO:0016132);	Biological Process: cysteine biosynthetic process (GO:0019344);	Biological Process: anthocyanin accumulation in tissues in response to UV light (GO:0043481);	Biological Process: response to cadmium ion (GO:0046686);	Biological Process: root hair elongation (GO:0048767);	Biological Process: protein polymerization (GO:0051258);	Biological Process: cell wall organization (GO:0071555);	
Unigene002809	1	Biological Process: response to chemical (GO:0042221);	
Unigene002810	4	Molecular Function: binding (GO:0005488);	Cellular Component: chloroplast (GO:0009507);	Cellular Component: photosystem (GO:0009521);	Biological Process: photosynthesis (GO:0015979);	
Unigene002812	3	Biological Process: protein peptidyl-prolyl isomerization (GO:0000413);	Molecular Function: peptidyl-prolyl cis-trans isomerase activity (GO:0003755);	Biological Process: protein folding (GO:0006457);	
Unigene002814	7	Cellular Component: vacuolar membrane (GO:0005774);	Biological Process: drug transmembrane transport (GO:0006855);	Biological Process: response to symbiotic fungus (GO:0009610);	Molecular Function: drug transmembrane transporter activity (GO:0015238);	Molecular Function: antiporter activity (GO:0015297);	Biological Process: proline transport (GO:0015824);	Cellular Component: integral component of membrane (GO:0016021);	
Unigene002815	1	Molecular Function: catalytic activity (GO:0003824);	
Unigene002817	7	Cellular Component: vacuole (GO:0005773);	Cellular Component: endoplasmic reticulum (GO:0005783);	Cellular Component: Golgi apparatus (GO:0005794);	Biological Process: base-excision repair (GO:0006284);	Biological Process: ER to Golgi vesicle-mediated transport (GO:0006888);	Cellular Component: membrane (GO:0016020);	Molecular Function: transferase activity (GO:0016740);	
Unigene002818	10	Cellular Component: vacuole (GO:0005773);	Biological Process: phosphate-containing compound metabolic process (GO:0006796);	Biological Process: response to stress (GO:0006950);	Biological Process: lipid biosynthetic process (GO:0008610);	Cellular Component: membrane (GO:0016020);	Biological Process: carotenoid catabolic process (GO:0016118);	Biological Process: organophosphate metabolic process (GO:0019637);	Biological Process: cellular biosynthetic process (GO:0044249);	Biological Process: small molecule metabolic process (GO:0044281);	Molecular Function: dioxygenase activity (GO:0051213);	
Unigene002828	1	Cellular Component: membrane (GO:0016020);	
Unigene002830	5	Cellular Component: mitochondrion (GO:0005739);	Molecular Function: oxidoreductase activity, acting on NAD(P)H (GO:0016651);	Molecular Function: quinone binding (GO:0048038);	Molecular Function: NAD binding (GO:0051287);	Biological Process: oxidation-reduction process (GO:0055114);	
Unigene002833	5	Biological Process: regulation of metabolic process (GO:0019222);	Biological Process: cellular metabolic process (GO:0044237);	Biological Process: cellular process (GO:0044763);	Biological Process: regulation of cellular process (GO:0050794);	Biological Process: response to stimulus (GO:0050896);	
Unigene002834	1	Biological Process: transport (GO:0044765);	
Unigene002839	3	Molecular Function: hydrolase activity (GO:0016787);	Biological Process: primary metabolic process (GO:0044238);	Biological Process: organic substance metabolic process (GO:0071704);	
Unigene002841	1	Biological Process: metabolic process (GO:0008152);	
Unigene002843	1	Molecular Function: binding (GO:0005488);	
Unigene002844	1	Cellular Component: nucleus (GO:0005634);	
Unigene002854	1	Molecular Function: RNA binding (GO:0003723);	
Unigene002862	1	Molecular Function: isomerase activity (GO:0016853);	
Unigene002864	4	Cellular Component: endosome (GO:0005768);	Cellular Component: vacuolar membrane (GO:0005774);	Cellular Component: trans-Golgi network (GO:0005802);	Cellular Component: plasma membrane (GO:0005886);	
Unigene002866	3	Molecular Function: binding (GO:0005488);	Cellular Component: plastid (GO:0009536);	Cellular Component: membrane (GO:0016020);	
Unigene002868	3	Molecular Function: calcium ion binding (GO:0005509);	Cellular Component: integral component of membrane (GO:0016021);	Biological Process: transmembrane transport (GO:0055085);	
Unigene002869	1	Biological Process: cation transport (GO:0006812);	
Unigene002874	6	Cellular Component: nucleus (GO:0005634);	Cellular Component: spindle (GO:0005819);	Cellular Component: phragmoplast (GO:0009524);	Biological Process: spindle assembly (GO:0051225);	Cellular Component: HAUS complex (GO:0070652);	Biological Process: phragmoplast microtubule organization (GO:0080175);	
Unigene002878	5	Molecular Function: binding (GO:0005488);	Cellular Component: Golgi apparatus (GO:0005794);	Cellular Component: membrane (GO:0016020);	Biological Process: biological_process (GO:0044699);	Biological Process: intracellular transport (GO:0046907);	
Unigene002880	4	Biological Process: protein folding (GO:0006457);	Biological Process: response to heat (GO:0009408);	Biological Process: response to high light intensity (GO:0009644);	Biological Process: response to hydrogen peroxide (GO:0042542);	
Unigene002883	4	Molecular Function: GTPase activity (GO:0003924);	Molecular Function: GTP binding (GO:0005525);	Molecular Function: kinase activity (GO:0016301);	Biological Process: phosphorylation (GO:0016310);	
Unigene002884	7	Molecular Function: catalytic activity (GO:0003824);	Biological Process: lipid biosynthetic process (GO:0008610);	Cellular Component: chloroplast (GO:0009507);	Cellular Component: membrane (GO:0016020);	Biological Process: cellular biosynthetic process (GO:0044249);	Biological Process: cellular lipid metabolic process (GO:0044255);	Molecular Function: metal ion binding (GO:0046872);	
Unigene002886	8	Molecular Function: hydrolase activity, acting on ester bonds (GO:0016788);	Biological Process: primary metabolic process (GO:0044238);	Biological Process: multicellular organismal process (GO:0044707);	Biological Process: metabolic process (GO:0044710);	Biological Process: cellular process (GO:0044763);	Biological Process: developmental process (GO:0044767);	Biological Process: organic substance metabolic process (GO:0071704);	Biological Process: cellular component organization or biogenesis (GO:0071840);	
Unigene002888	1	Molecular Function: oxidoreductase activity, acting on the CH-NH group of donors, oxygen as acceptor (GO:0016647);	
Unigene002890	4	Molecular Function: protein serine/threonine kinase activity (GO:0004674);	Molecular Function: ATP binding (GO:0005524);	Biological Process: protein phosphorylation (GO:0006468);	Biological Process: regulation of signal transduction (GO:0009966);	
Unigene002891	6	Cellular Component: photosystem (GO:0009521);	Cellular Component: chloroplast thylakoid (GO:0009534);	Biological Process: cellular metabolic process (GO:0044237);	Biological Process: primary metabolic process (GO:0044238);	Biological Process: response to stimulus (GO:0050896);	Biological Process: organic substance metabolic process (GO:0071704);	
Unigene002892	5	Molecular Function: nucleic acid binding (GO:0003676);	Biological Process: DNA-templated transcription, initiation (GO:0006352);	Biological Process: regulation of transcription, DNA-templated (GO:0006355);	Molecular Function: zinc ion binding (GO:0008270);	Molecular Function: TBP-class protein binding (GO:0017025);	
Unigene002901	2	Biological Process: metabolic process (GO:0008152);	Molecular Function: hydrolase activity (GO:0016787);	
Unigene002904	4	Molecular Function: magnesium ion binding (GO:0000287);	Molecular Function: inorganic diphosphatase activity (GO:0004427);	Cellular Component: cytosol (GO:0005829);	Biological Process: phosphate-containing compound metabolic process (GO:0006796);	
Unigene002906	2	Cellular Component: endoplasmic reticulum (GO:0005783);	Cellular Component: membrane (GO:0016020);	
Unigene002907	6	Biological Process: primary metabolic process (GO:0044238);	Biological Process: metabolic process (GO:0044710);	Biological Process: cellular process (GO:0044763);	Biological Process: response to stimulus (GO:0050896);	Biological Process: organic substance metabolic process (GO:0071704);	Biological Process: cellular component organization or biogenesis (GO:0071840);	
Unigene002913	1	Molecular Function: catalytic activity (GO:0003824);	
Unigene002917	2	Molecular Function: catalytic activity (GO:0003824);	Biological Process: metabolic process (GO:0008152);	
Unigene002920	1	Molecular Function: transferase activity, transferring phosphorus-containing groups (GO:0016772);	
Unigene002922	17	Biological Process: pentose-phosphate shunt (GO:0006098);	Biological Process: rRNA processing (GO:0006364);	Biological Process: unsaturated fatty acid biosynthetic process (GO:0006636);	Biological Process: response to cold (GO:0009409);	Cellular Component: chloroplast thylakoid membrane (GO:0009535);	Cellular Component: chloroplast thylakoid lumen (GO:0009543);	Cellular Component: chloroplast stroma (GO:0009570);	Biological Process: salicylic acid biosynthetic process (GO:0009697);	Biological Process: defense response, incompatible interaction (GO:0009814);	Cellular Component: chloroplast envelope (GO:0009941);	Biological Process: thylakoid membrane organization (GO:0010027);	Biological Process: chlorophyll biosynthetic process (GO:0015995);	Biological Process: carotenoid biosynthetic process (GO:0016117);	Biological Process: isopentenyl diphosphate biosynthetic process, methylerythritol 4-phosphate pathway (GO:0019288);	Biological Process: photosynthesis, light reaction (GO:0019684);	Biological Process: defense response to bacterium (GO:0042742);	Biological Process: positive regulation of catalytic activity (GO:0043085);	
Unigene002926	1	Biological Process: DNA repair (GO:0006281);	
Unigene002929	1	Molecular Function: kinase activity (GO:0016301);	
Unigene002931	6	Biological Process: cellular protein modification process (GO:0006464);	Biological Process: post-embryonic development (GO:0009791);	Biological Process: reproductive process (GO:0044702);	Biological Process: cellular process (GO:0044763);	Biological Process: reproductive structure development (GO:0048608);	Biological Process: regulation of cellular process (GO:0050794);	
Unigene002935	5	Biological Process: cellular process (GO:0009987);	Cellular Component: membrane (GO:0016020);	Cellular Component: intracellular membrane-bounded organelle (GO:0043231);	Cellular Component: cytoplasmic part (GO:0044444);	Biological Process: biological_process (GO:0044699);	
Unigene002937	15	Cellular Component: plasma membrane (GO:0005886);	Molecular Function: zinc ion binding (GO:0008270);	Biological Process: salicylic acid biosynthetic process (GO:0009697);	Biological Process: response to ethylene (GO:0009723);	Biological Process: abscisic acid-activated signaling pathway (GO:0009738);	Biological Process: salicylic acid mediated signaling pathway (GO:0009863);	Biological Process: response to chitin (GO:0010200);	Cellular Component: integral component of membrane (GO:0016021);	Molecular Function: oxidoreductase activity (GO:0016491);	Molecular Function: protein-cysteine S-palmitoyltransferase activity (GO:0019706);	Biological Process: endoplasmic reticulum unfolded protein response (GO:0030968);	Biological Process: negative regulation of defense response (GO:0031348);	Biological Process: intracellular signal transduction (GO:0035556);	Biological Process: innate immune response (GO:0045087);	Biological Process: oxidation-reduction process (GO:0055114);	
Unigene002940	6	Cellular Component: chloroplast (GO:0009507);	Biological Process: virus induced gene silencing (GO:0009616);	Biological Process: vegetative phase change (GO:0010050);	Biological Process: production of ta-siRNAs involved in RNA interference (GO:0010267);	Molecular Function: transferase activity (GO:0016740);	Biological Process: production of miRNAs involved in gene silencing by miRNA (GO:0035196);	
Unigene002941	8	Molecular Function: GTPase activity (GO:0003924);	Molecular Function: GTP binding (GO:0005525);	Cellular Component: intracellular (GO:0005622);	Biological Process: intracellular protein transport (GO:0006886);	Biological Process: nucleocytoplasmic transport (GO:0006913);	Biological Process: small GTPase mediated signal transduction (GO:0007264);	Biological Process: metabolic process (GO:0008152);	Cellular Component: membrane (GO:0016020);	
Unigene002943	2	Biological Process: metabolic process (GO:0008152);	Molecular Function: peptidase activity, acting on L-amino acid peptides (GO:0070011);	
Unigene002944	2	Biological Process: metabolic process (GO:0008152);	Molecular Function: microtubule-severing ATPase activity (GO:0008568);	
Unigene002948	7	Molecular Function: binding (GO:0005488);	Cellular Component: endosome (GO:0005768);	Molecular Function: cation-transporting ATPase activity (GO:0019829);	Biological Process: metal ion transport (GO:0030001);	Cellular Component: intracellular organelle part (GO:0044446);	Cellular Component: bounding membrane of organelle (GO:0098588);	Biological Process: cation transmembrane transport (GO:0098655);	
Unigene002949	5	Molecular Function: ATP binding (GO:0005524);	Biological Process: metabolic process (GO:0008152);	Cellular Component: integral component of membrane (GO:0016021);	Molecular Function: ATPase activity, coupled to transmembrane movement of substances (GO:0042626);	Biological Process: transmembrane transport (GO:0055085);	
Unigene002950	5	Molecular Function: transmembrane signaling receptor activity (GO:0004888);	Molecular Function: transporter activity (GO:0005215);	Biological Process: transport (GO:0006810);	Biological Process: cellular process (GO:0044763);	Biological Process: cellular response to stimulus (GO:0051716);	
Unigene002951	5	Cellular Component: peroxisome (GO:0005777);	Cellular Component: plasma membrane (GO:0005886);	Biological Process: sulfur compound metabolic process (GO:0006790);	Biological Process: purine ribonucleotide metabolic process (GO:0009150);	Molecular Function: adenylylsulfatase activity (GO:0047627);	
Unigene002953	2	Biological Process: metabolic process (GO:0008152);	Molecular Function: transferase activity (GO:0016740);	
Unigene002955	8	Cellular Component: mitochondrion (GO:0005739);	Cellular Component: plasma membrane (GO:0005886);	Biological Process: carbohydrate metabolic process (GO:0005975);	Cellular Component: plant-type cell wall (GO:0009505);	Molecular Function: malate dehydrogenase activity (GO:0016615);	Molecular Function: oxidoreductase activity, acting on the CH-OH group of donors, NAD or NADP as acceptor (GO:0016616);	Biological Process: carboxylic acid metabolic process (GO:0019752);	Biological Process: oxidation-reduction process (GO:0055114);	
Unigene002956	2	Biological Process: metabolic process (GO:0008152);	Molecular Function: transferase activity (GO:0016740);	
Unigene002957	26	Biological Process: RNA splicing, via endonucleolytic cleavage and ligation (GO:0000394);	Molecular Function: RNA binding (GO:0003723);	Cellular Component: cytosol (GO:0005829);	Biological Process: DNA recombination (GO:0006310);	Biological Process: mRNA export from nucleus (GO:0006406);	Biological Process: meiotic cell cycle (GO:0007126);	Biological Process: methionine biosynthetic process (GO:0009086);	Biological Process: embryo sac egg cell differentiation (GO:0009560);	Biological Process: photomorphogenesis (GO:0009640);	Biological Process: embryo development ending in seed dormancy (GO:0009793);	Biological Process: seed germination (GO:0009845);	Biological Process: regulation of flower development (GO:0009909);	Biological Process: meristem structural organization (GO:0009933);	Biological Process: vernalization response (GO:0010048);	Biological Process: maintenance of meristem identity (GO:0010074);	Biological Process: seed dormancy process (GO:0010162);	Biological Process: sugar mediated signaling pathway (GO:0010182);	Biological Process: vegetative to reproductive phase transition of meristem (GO:0010228);	Biological Process: response to gamma radiation (GO:0010332);	Biological Process: protein deneddylation (GO:0010388);	Biological Process: protein ubiquitination (GO:0016567);	Biological Process: lipid storage (GO:0019915);	Biological Process: regulation of telomere maintenance (GO:0032204);	Biological Process: telomere maintenance in response to DNA damage (GO:0043247);	Biological Process: response to freezing (GO:0050826);	Biological Process: protein maturation (GO:0051604);	
Unigene002959	2	Molecular Function: putrescine N-methyltransferase activity (GO:0030750);	Biological Process: methylation (GO:0032259);	
Unigene002962	2	Cellular Component: intracellular (GO:0005622);	Molecular Function: zinc ion binding (GO:0008270);	
Unigene002965	5	Cellular Component: mitochondrion (GO:0005739);	Biological Process: response to heat (GO:0009408);	Biological Process: response to high light intensity (GO:0009644);	Biological Process: hyperosmotic salinity response (GO:0042538);	Biological Process: response to hydrogen peroxide (GO:0042542);	
Unigene002966	2	Biological Process: cellular macromolecule biosynthetic process (GO:0034645);	Biological Process: cellular protein metabolic process (GO:0044267);	
Unigene002967	2	Cellular Component: membrane (GO:0016020);	Biological Process: transmembrane transport (GO:0055085);	
Unigene002971	1	Biological Process: organelle localization (GO:0051640);	
Unigene002978	1	Cellular Component: intracellular part (GO:0044424);	
Unigene002979	4	Biological Process: transport (GO:0006810);	Cellular Component: membrane (GO:0016020);	Cellular Component: intracellular organelle (GO:0043229);	Cellular Component: cytoplasmic part (GO:0044444);	
Unigene002987	1	Molecular Function: catalytic activity (GO:0003824);	
Unigene002991	6	Biological Process: cell morphogenesis (GO:0000902);	Cellular Component: mitochondrion (GO:0005739);	Cellular Component: endoplasmic reticulum (GO:0005783);	Cellular Component: membrane (GO:0016020);	Biological Process: cell growth (GO:0016049);	Biological Process: Golgi vesicle transport (GO:0048193);	
Unigene002992	1	Molecular Function: transferase activity (GO:0016740);	
Unigene002999	7	Molecular Function: mannosyl-oligosaccharide 1,2-alpha-mannosidase activity (GO:0004571);	Molecular Function: aminoacyl-tRNA ligase activity (GO:0004812);	Molecular Function: calcium ion binding (GO:0005509);	Cellular Component: mitochondrion (GO:0005739);	Cellular Component: endoplasmic reticulum membrane (GO:0005789);	Biological Process: protein glycosylation (GO:0006486);	Cellular Component: integral component of membrane (GO:0016021);	
Unigene003000	4	Cellular Component: Golgi membrane (GO:0000139);	Biological Process: metabolic process (GO:0008152);	Cellular Component: integral component of membrane (GO:0016021);	Molecular Function: transferase activity, transferring glycosyl groups (GO:0016757);	
Unigene003003	1	Molecular Function: hydrolase activity, acting on glycosyl bonds (GO:0016798);	
Unigene003006	7	Molecular Function: binding (GO:0005488);	Cellular Component: plastid (GO:0009536);	Molecular Function: kinase activity (GO:0016301);	Biological Process: primary metabolic process (GO:0044238);	Biological Process: cellular macromolecule metabolic process (GO:0044260);	Biological Process: cellular process (GO:0044763);	Molecular Function: molecular transducer activity (GO:0060089);	
Unigene003008	2	Molecular Function: binding (GO:0005488);	Biological Process: transcription, DNA-templated (GO:0006351);	
Unigene003010	6	Biological Process: response to light stimulus (GO:0009416);	Molecular Function: transferase activity, transferring phosphorus-containing groups (GO:0016772);	Biological Process: primary metabolic process (GO:0044238);	Biological Process: cellular macromolecule metabolic process (GO:0044260);	Biological Process: cellular process (GO:0044763);	Biological Process: regulation of cellular process (GO:0050794);	
Unigene003011	5	Molecular Function: alpha-amylase activity (GO:0004556);	Molecular Function: calcium ion binding (GO:0005509);	Cellular Component: extracellular region (GO:0005576);	Cellular Component: cytosol (GO:0005829);	Biological Process: carbohydrate metabolic process (GO:0005975);	
Unigene003012	10	Molecular Function: GTPase activity (GO:0003924);	Molecular Function: GTP binding (GO:0005525);	Cellular Component: vacuolar membrane (GO:0005774);	Cellular Component: plasma membrane (GO:0005886);	Biological Process: intracellular protein transport (GO:0006886);	Biological Process: nucleocytoplasmic transport (GO:0006913);	Biological Process: small GTPase mediated signal transduction (GO:0007264);	Biological Process: metabolic process (GO:0008152);	Biological Process: vesicle-mediated transport (GO:0016192);	Biological Process: hyperosmotic salinity response (GO:0042538);	
Unigene003013	4	Cellular Component: nucleus (GO:0005634);	Biological Process: ubiquitin-dependent protein catabolic process (GO:0006511);	Molecular Function: cysteine-type peptidase activity (GO:0008234);	Molecular Function: thiol-dependent ubiquitinyl hydrolase activity (GO:0036459);	
Unigene003014	4	Cellular Component: membrane (GO:0016020);	Cellular Component: intracellular membrane-bounded organelle (GO:0043231);	Cellular Component: cytoplasmic part (GO:0044444);	Biological Process: transport (GO:0044765);	
Unigene003015	5	Molecular Function: catalytic activity (GO:0003824);	Biological Process: metabolic process (GO:0008152);	Cellular Component: intracellular membrane-bounded organelle (GO:0043231);	Cellular Component: cytoplasmic part (GO:0044444);	Biological Process: biological_process (GO:0044699);	
Unigene003018	4	Cellular Component: extracellular region (GO:0005576);	Cellular Component: cell wall (GO:0005618);	Biological Process: plant-type cell wall organization (GO:0009664);	Cellular Component: membrane (GO:0016020);	
Unigene003019	1	Molecular Function: RNA binding (GO:0003723);	
Unigene003022	2	Biological Process: metabolic process (GO:0008152);	Molecular Function: cycloeucalenol cycloisomerase activity (GO:0047793);	
Unigene003023	10	Molecular Function: aminopeptidase activity (GO:0004177);	Cellular Component: vacuolar membrane (GO:0005774);	Cellular Component: cytosol (GO:0005829);	Biological Process: proteolysis (GO:0006508);	Biological Process: fatty acid beta-oxidation (GO:0006635);	Molecular Function: metallopeptidase activity (GO:0008237);	Molecular Function: zinc ion binding (GO:0008270);	Biological Process: glucuronoxylan metabolic process (GO:0010413);	Biological Process: protein import into peroxisome matrix (GO:0016558);	Biological Process: xylan biosynthetic process (GO:0045492);	
Unigene003024	2	Molecular Function: inositol hexakisphosphate binding (GO:0000822);	Biological Process: auxin-activated signaling pathway (GO:0009734);	
Unigene003025	3	Cellular Component: mitochondrion (GO:0005739);	Biological Process: transport (GO:0006810);	Cellular Component: membrane (GO:0016020);	
Unigene003028	5	Molecular Function: SNAP receptor activity (GO:0005484);	Biological Process: intracellular protein transport (GO:0006886);	Cellular Component: membrane (GO:0016020);	Biological Process: vesicle-mediated transport (GO:0016192);	Biological Process: membrane fusion (GO:0061025);	
Unigene003030	1	Cellular Component: proteasome complex (GO:0000502);	
Unigene003033	5	Cellular Component: intracellular membrane-bounded organelle (GO:0043231);	Biological Process: primary metabolic process (GO:0044238);	Biological Process: cellular macromolecule metabolic process (GO:0044260);	Cellular Component: cytoplasmic part (GO:0044444);	Biological Process: biological_process (GO:0044699);	
Unigene003034	4	Molecular Function: serine-type endopeptidase activity (GO:0004252);	Biological Process: proteolysis (GO:0006508);	Cellular Component: membrane (GO:0016020);	Molecular Function: serine-type exopeptidase activity (GO:0070008);	
Unigene003035	1	Molecular Function: catalytic activity (GO:0003824);	
Unigene003037	3	Molecular Function: histone acetyltransferase activity (GO:0004402);	Cellular Component: nucleus (GO:0005634);	Biological Process: histone acetylation (GO:0016573);	
Unigene003038	4	Molecular Function: nucleotide binding (GO:0000166);	Molecular Function: nucleic acid binding (GO:0003676);	Cellular Component: viral nucleocapsid (GO:0019013);	Cellular Component: intracellular ribonucleoprotein complex (GO:0030529);	
Unigene003043	5	Biological Process: proteolysis (GO:0006508);	Molecular Function: cysteine-type peptidase activity (GO:0008234);	Cellular Component: cytoplasmic vesicle (GO:0016023);	Molecular Function: 2-alkenal reductase [NAD(P)] activity (GO:0032440);	Biological Process: oxidation-reduction process (GO:0055114);	
Unigene003045	1	Cellular Component: Golgi membrane (GO:0000139);	
Unigene003046	3	Biological Process: transport (GO:0006810);	Cellular Component: membrane (GO:0016020);	Biological Process: localization (GO:1902578);	
Unigene003047	2	Biological Process: metabolic process (GO:0008152);	Molecular Function: ligase activity (GO:0016874);	
Unigene003049	3	Cellular Component: nucleosome (GO:0000786);	Molecular Function: DNA binding (GO:0003677);	Biological Process: nucleosome assembly (GO:0006334);	
Unigene003052	6	Molecular Function: sulfotransferase activity (GO:0008146);	Molecular Function: zinc ion binding (GO:0008270);	Cellular Component: chloroplast (GO:0009507);	Biological Process: galactolipid biosynthetic process (GO:0019375);	Molecular Function: UDPsulfoquinovose synthase activity (GO:0046507);	Molecular Function: coenzyme binding (GO:0050662);	
Unigene003060	19	Molecular Function: histone acetyltransferase activity (GO:0004402);	Cellular Component: chromatin silencing complex (GO:0005677);	Biological Process: regulation of DNA replication (GO:0006275);	Biological Process: regulation of gene expression by genetic imprinting (GO:0006349);	Biological Process: regulation of transcription, DNA-templated (GO:0006355);	Biological Process: cell proliferation (GO:0008283);	Cellular Component: chloroplast (GO:0009507);	Biological Process: pollen development (GO:0009555);	Biological Process: embryo development ending in seed dormancy (GO:0009793);	Biological Process: regulation of flower development (GO:0009909);	Biological Process: leaf morphogenesis (GO:0009965);	Biological Process: trichome differentiation (GO:0010026);	Biological Process: seed coat development (GO:0010214);	Biological Process: regulation of G2/M transition of mitotic cell cycle (GO:0010389);	Biological Process: histone acetylation (GO:0016573);	Biological Process: heterochromatin assembly (GO:0031507);	Biological Process: positive regulation of cell cycle (GO:0045787);	Biological Process: floral organ formation (GO:0048449);	Cellular Component: Cul4-RING E3 ubiquitin ligase complex (GO:0080008);	
Unigene003061	1	Cellular Component: integral component of membrane (GO:0016021);	
Unigene003062	2	Molecular Function: binding (GO:0005488);	Biological Process: transport (GO:0006810);	
Unigene003068	5	Biological Process: microtubule cytoskeleton organization (GO:0000226);	Biological Process: cytokinesis (GO:0000910);	Molecular Function: aspartic-type endopeptidase activity (GO:0004190);	Biological Process: proteolysis (GO:0006508);	Molecular Function: microtubule binding (GO:0008017);	
Unigene003072	4	Biological Process: primary metabolic process (GO:0044238);	Biological Process: cellular macromolecule metabolic process (GO:0044260);	Biological Process: cellular process (GO:0044763);	Biological Process: regulation of biological process (GO:0050789);	
Unigene003074	4	Biological Process: response to acid chemical (GO:0001101);	Biological Process: response to hormone (GO:0009725);	Molecular Function: transferase activity (GO:0016740);	Biological Process: response to oxygen-containing compound (GO:1901700);	
Unigene003075	3	Molecular Function: ATP binding (GO:0005524);	Cellular Component: cytoplasm (GO:0005737);	Biological Process: protein refolding (GO:0042026);	
Unigene003078	1	Molecular Function: catalytic activity (GO:0003824);	
Unigene003079	2	Molecular Function: hydroxymethylglutaryl-CoA synthase activity (GO:0004421);	Biological Process: isoprenoid biosynthetic process (GO:0008299);	
Unigene003084	1	Biological Process: phosphate-containing compound metabolic process (GO:0006796);	
Unigene003088	2	Biological Process: metabolic process (GO:0008152);	Molecular Function: transferase activity, transferring acyl groups other than amino-acyl groups (GO:0016747);	
Unigene003091	9	Biological Process: signal transduction (GO:0007165);	Biological Process: response to red or far red light (GO:0009639);	Biological Process: post-embryonic development (GO:0009791);	Biological Process: gene expression (GO:0010467);	Cellular Component: intracellular part (GO:0044424);	Biological Process: reproductive process (GO:0044702);	Biological Process: reproductive structure development (GO:0048608);	Biological Process: protein modification by small protein conjugation or removal (GO:0070647);	Biological Process: nucleic acid metabolic process (GO:0090304);	
Unigene003092	1	Molecular Function: oxidoreductase activity (GO:0016491);	
Unigene003094	1	Cellular Component: cytoplasm (GO:0005737);	
Unigene003095	6	Molecular Function: RNA binding (GO:0003723);	Cellular Component: cytoplasm (GO:0005737);	Biological Process: production of ta-siRNAs involved in RNA interference (GO:0010267);	Cellular Component: intracellular ribonucleoprotein complex (GO:0030529);	Biological Process: production of miRNAs involved in gene silencing by miRNA (GO:0035196);	Biological Process: defense response to virus (GO:0051607);	
Unigene003098	3	Cellular Component: intracellular (GO:0005622);	Molecular Function: organic cyclic compound binding (GO:0097159);	Molecular Function: heterocyclic compound binding (GO:1901363);	
Unigene003099	8	Biological Process: response to oxidative stress (GO:0006979);	Cellular Component: chloroplast thylakoid membrane (GO:0009535);	Biological Process: thylakoid membrane organization (GO:0010027);	Cellular Component: integral component of membrane (GO:0016021);	Biological Process: isopentenyl diphosphate biosynthetic process, methylerythritol 4-phosphate pathway (GO:0019288);	Biological Process: cellular cation homeostasis (GO:0030003);	Cellular Component: chloroplast membrane (GO:0031969);	Biological Process: divalent metal ion transport (GO:0070838);	
Unigene003101	5	Biological Process: cellular biosynthetic process (GO:0044249);	Biological Process: obsolete single-organism biosynthetic process (GO:0044711);	Biological Process: cellular process (GO:0044763);	Biological Process: xylan metabolic process (GO:0045491);	Biological Process: organic substance biosynthetic process (GO:1901576);	
Unigene003104	9	Biological Process: RNA methylation (GO:0001510);	Cellular Component: spliceosomal complex (GO:0005681);	Cellular Component: nucleolus (GO:0005730);	Biological Process: mRNA processing (GO:0006397);	Biological Process: RNA splicing (GO:0008380);	Biological Process: defense response signaling pathway, resistance gene-dependent (GO:0009870);	Biological Process: defense response signaling pathway, resistance gene-independent (GO:0010204);	Biological Process: defense response to bacterium (GO:0042742);	Biological Process: defense response to fungus (GO:0050832);	
Unigene003107	1	Biological Process: flower development (GO:0009908);	
Unigene003111	1	Molecular Function: binding (GO:0005488);	
Unigene003116	2	Biological Process: metabolic process (GO:0008152);	Molecular Function: hydrolase activity (GO:0016787);	
Unigene003117	6	Biological Process: organophosphate ester transport (GO:0015748);	Cellular Component: membrane (GO:0016020);	Molecular Function: transmembrane transporter activity (GO:0022857);	Cellular Component: chloroplast part (GO:0044434);	Biological Process: transmembrane transport (GO:0055085);	Biological Process: carbohydrate derivative transport (GO:1901264);	
Unigene003118	1	Cellular Component: intracellular (GO:0005622);	
Unigene003120	9	Biological Process: generation of catalytic spliceosome for first transesterification step (GO:0000349);	Cellular Component: Prp19 complex (GO:0000974);	Biological Process: immune system process (GO:0002376);	Biological Process: defense response (GO:0006952);	Biological Process: cellular response to DNA damage stimulus (GO:0006974);	Molecular Function: ubiquitin protein ligase activity (GO:0061630);	Biological Process: protein K63-linked ubiquitination (GO:0070534);	Cellular Component: U2-type catalytic step 1 spliceosome (GO:0071006);	Cellular Component: catalytic step 2 spliceosome (GO:0071013);	
Unigene003121	1	Biological Process: transport (GO:0006810);	
Unigene003124	1	Biological Process: metabolic process (GO:0008152);	
Unigene003128	48	Molecular Function: SNARE binding (GO:0000149);	Biological Process: MAPK cascade (GO:0000165);	Biological Process: respiratory burst involved in defense response (GO:0002679);	Molecular Function: SNAP receptor activity (GO:0005484);	Cellular Component: trans-Golgi network (GO:0005802);	Cellular Component: plasma membrane (GO:0005886);	Biological Process: regulation of transcription, DNA-templated (GO:0006355);	Biological Process: nucleotide transport (GO:0006862);	Biological Process: exocytosis (GO:0006887);	Biological Process: ER to Golgi vesicle-mediated transport (GO:0006888);	Biological Process: vesicle fusion (GO:0006906);	Biological Process: response to cold (GO:0009409);	Biological Process: response to water deprivation (GO:0009414);	Cellular Component: cell plate (GO:0009504);	Cellular Component: plasmodesma (GO:0009506);	Biological Process: detection of biotic stimulus (GO:0009595);	Biological Process: response to wounding (GO:0009611);	Biological Process: response to insect (GO:0009625);	Biological Process: salicylic acid biosynthetic process (GO:0009697);	Biological Process: response to ethylene (GO:0009723);	Biological Process: response to auxin (GO:0009733);	Biological Process: abscisic acid-activated signaling pathway (GO:0009738);	Biological Process: systemic acquired resistance, salicylic acid mediated signaling pathway (GO:0009862);	Biological Process: jasmonic acid mediated signaling pathway (GO:0009867);	Biological Process: positive regulation of flavonoid biosynthetic process (GO:0009963);	Biological Process: regulation of stomatal movement (GO:0010119);	Biological Process: transpiration (GO:0010148);	Biological Process: response to chitin (GO:0010200);	Biological Process: regulation of hydrogen peroxide metabolic process (GO:0010310);	Biological Process: regulation of plant-type hypersensitive response (GO:0010363);	Biological Process: ammonium transport (GO:0015696);	Biological Process: basic amino acid transport (GO:0015802);	Cellular Component: integral component of membrane (GO:0016021);	Biological Process: endoplasmic reticulum unfolded protein response (GO:0030968);	Cellular Component: SNARE complex (GO:0031201);	Biological Process: regulation of protein dephosphorylation (GO:0035304);	Biological Process: hyperosmotic salinity response (GO:0042538);	Biological Process: defense response to bacterium (GO:0042742);	Biological Process: negative regulation of programmed cell death (GO:0043069);	Biological Process: amino acid import (GO:0043090);	Biological Process: regulation of ion transport (GO:0043269);	Molecular Function: protein membrane anchor (GO:0043495);	Biological Process: regulation of multi-organism process (GO:0043900);	Biological Process: vesicle docking (GO:0048278);	Biological Process: defense response to fungus (GO:0050832);	Biological Process: negative regulation of cellular defense response (GO:0051245);	Biological Process: maintenance of protein location in plasma membrane (GO:0072660);	Biological Process: protein localization to plasma membrane (GO:0072661);	
Unigene003129	8	Biological Process: phosphate-containing compound metabolic process (GO:0006796);	Biological Process: cell cycle (GO:0007049);	Biological Process: gene expression (GO:0010467);	Biological Process: RNA metabolic process (GO:0016070);	Biological Process: cellular macromolecule biosynthetic process (GO:0034645);	Biological Process: nucleobase-containing compound biosynthetic process (GO:0034654);	Cellular Component: intracellular part (GO:0044424);	Biological Process: regulation of cellular process (GO:0050794);	
Unigene003131	2	Biological Process: systemic acquired resistance (GO:0009627);	Biological Process: response to endoplasmic reticulum stress (GO:0034976);	
Unigene003132	2	Biological Process: translational initiation (GO:0006413);	Cellular Component: translation preinitiation complex (GO:0070993);	
Unigene003138	2	Cellular Component: plasma membrane (GO:0005886);	Cellular Component: anchored component of membrane (GO:0031225);	
Unigene003139	4	Molecular Function: binding (GO:0005488);	Biological Process: cellular process (GO:0009987);	Molecular Function: kinase activity (GO:0016301);	Biological Process: biological_process (GO:0044699);	
Unigene003140	1	Cellular Component: chloroplast thylakoid membrane (GO:0009535);	
Unigene003142	2	Molecular Function: nuclease activity (GO:0004518);	Biological Process: nucleic acid metabolic process (GO:0090304);	
Unigene003150	3	Molecular Function: nucleotide binding (GO:0000166);	Cellular Component: membrane (GO:0016020);	Cellular Component: intracellular membrane-bounded organelle (GO:0043231);	
Unigene003155	7	Molecular Function: orotate phosphoribosyltransferase activity (GO:0004588);	Molecular Function: orotidine-5'-phosphate decarboxylase activity (GO:0004590);	Cellular Component: cytosol (GO:0005829);	Biological Process: 'de novo' pyrimidine nucleobase biosynthetic process (GO:0006207);	Biological Process: cellular response to phosphate starvation (GO:0016036);	Biological Process: 'de novo' UMP biosynthetic process (GO:0044205);	Biological Process: response to cadmium ion (GO:0046686);	
Unigene003157	5	Cellular Component: mitochondrial respiratory chain complex I (GO:0005747);	Biological Process: ubiquitin-dependent protein catabolic process (GO:0006511);	Biological Process: photorespiration (GO:0009853);	Biological Process: response to misfolded protein (GO:0051788);	Biological Process: proteasome core complex assembly (GO:0080129);	
Unigene003161	3	Biological Process: metabolic process (GO:0008152);	Molecular Function: zinc ion binding (GO:0008270);	Molecular Function: ligase activity (GO:0016874);	
Unigene003168	4	Biological Process: cellular metabolic process (GO:0044237);	Biological Process: primary metabolic process (GO:0044238);	Biological Process: cellular process (GO:0044763);	Biological Process: organic substance metabolic process (GO:0071704);	
Unigene003174	2	Biological Process: protein ubiquitination (GO:0016567);	Biological Process: protein homooligomerization (GO:0051260);	
Unigene003177	16	Cellular Component: peroxisome (GO:0005777);	Cellular Component: cytosol (GO:0005829);	Biological Process: tryptophan catabolic process (GO:0006569);	Biological Process: response to water deprivation (GO:0009414);	Biological Process: response to wounding (GO:0009611);	Biological Process: indoleacetic acid biosynthetic process (GO:0009684);	Biological Process: jasmonic acid biosynthetic process (GO:0009695);	Biological Process: response to ethylene (GO:0009723);	Biological Process: response to auxin (GO:0009733);	Biological Process: abscisic acid-activated signaling pathway (GO:0009738);	Biological Process: jasmonic acid mediated signaling pathway (GO:0009867);	Molecular Function: FMN binding (GO:0010181);	Molecular Function: 12-oxophytodienoate reductase activity (GO:0016629);	Biological Process: oxylipin biosynthetic process (GO:0031408);	Biological Process: hyperosmotic salinity response (GO:0042538);	Biological Process: oxidation-reduction process (GO:0055114);	
Unigene003179	20	Molecular Function: protein binding (GO:0005515);	Cellular Component: trans-Golgi network (GO:0005802);	Biological Process: protein targeting to membrane (GO:0006612);	Biological Process: protein targeting to vacuole (GO:0006623);	Biological Process: calcium ion transport (GO:0006816);	Biological Process: nucleotide transport (GO:0006862);	Biological Process: cellular zinc ion homeostasis (GO:0006882);	Biological Process: ER to Golgi vesicle-mediated transport (GO:0006888);	Biological Process: vesicle docking involved in exocytosis (GO:0006904);	Molecular Function: protein transporter activity (GO:0008565);	Biological Process: protein secretion (GO:0009306);	Biological Process: response to nematode (GO:0009624);	Cellular Component: plant-type vacuole membrane (GO:0009705);	Biological Process: regulation of plant-type hypersensitive response (GO:0010363);	Biological Process: ammonium transport (GO:0015696);	Biological Process: basic amino acid transport (GO:0015802);	Biological Process: negative regulation of programmed cell death (GO:0043069);	Biological Process: amino acid import (GO:0043090);	Biological Process: regulation of ion transport (GO:0043269);	Biological Process: membrane fusion (GO:0061025);	
Unigene003180	2	Biological Process: cellular process (GO:0044763);	Biological Process: response to stimulus (GO:0050896);
[truncated: 4,069,360 more chars]
