# Supplementary material for: Transcriptome sequencing and screening of genes related to the MADS-box gene family in Clematis courtoisii
Source: PLoS One. 2024 Feb 5;19(2):e0294426. doi: 10.1371/journal.pone.0294426 (PMC10843124; doi:10.1371/journal.pone.0294426)
Supplement: S1 Data — (ZIP) [file pone.0294426.s001.zip › Basic_data/Unigene_Anno/Unigenes.fasta.Kog_class.txt]

#Gene name	Portein_name_in_KOG	E_value	Identity	Score	Organism	KOG_id	KOG_class_defination	Function_code	Functional_categories	Function_class_defination
Unigene009902	At4g37050	2e-85	70/153(45.75)	144	ath	KOG0513	Ca2+-independent phospholipase A2	[I]	METABOLISM	Lipid transport and metabolism
Unigene009903	At5g42250	1e-13	91/318(28.62)	73.9	ath	KOG0022	Alcohol dehydrogenase, class III	[Q]	METABOLISM	Secondary metabolites biosynthesis, transport and catabolism
Unigene009906	At3g59350	2e-30	80/152(52.63)	126	ath	KOG1187	Serine/threonine protein kinase	[T]	CELLULAR PROCESSES AND SIGNALING	Signal transduction mechanisms
Unigene009907	At2g15820_1	2e-37	139/420(33.10)	151	ath	KOG4197	FOG: PPR repeat	[R]	POORLY CHARACTERIZED	General function prediction only
Unigene009909	At5g47100	4e-19	37/48(77.08)	83.2	ath	KOG0034	Ca2+/calmodulin-dependent protein phosphatase (calcineurin subunit B), EF-Hand superfamily protein	[T]	CELLULAR PROCESSES AND SIGNALING	Signal transduction mechanisms
Unigene009910	At3g43810	2e-74	117/142(82.39)	225	ath	KOG0027	Calmodulin and related proteins (EF-Hand superfamily)	[T]	CELLULAR PROCESSES AND SIGNALING	Signal transduction mechanisms
Unigene009916	At1g78900	7e-48	145/381(38.06)	180	ath	KOG1352	Vacuolar H+-ATPase V1 sector, subunit A	[C]	METABOLISM	Energy production and conversion
Unigene009919	At5g25760	1e-107	145/157(92.36)	308	ath	KOG0417	Ubiquitin-protein ligase	[O]	CELLULAR PROCESSES AND SIGNALING	Posttranslational modification, protein turnover, chaperones
Unigene009920	At3g55830	1e-22	74/215(34.42)	101	ath	KOG1022	Acetylglucosaminyltransferase EXT2/exostosin 2	[GMW]	--	--
Unigene009921	At3g07890	1e-58	106/165(64.24)	200	ath	KOG2058	Ypt/Rab GTPase activating protein	[U]	CELLULAR PROCESSES AND SIGNALING	Intracellular trafficking, secretion, and vesicular transport
Unigene009923	At1g44180	5e-96	95/140(67.86)	208	ath	KOG2275	Aminoacylase ACY1 and related metalloexopeptidases	[E]	METABOLISM	Amino acid transport and metabolism
Unigene009927	At1g09760	1e-121	181/243(74.49)	353	ath	KOG1644	U2-associated snRNP A' protein	[A]	INFORMATION STORAGE AND PROCESSING	RNA processing and modification
Unigene009930	At3g57550	1e-110	167/279(59.86)	333	ath	KOG0707	Guanylate kinase	[F]	METABOLISM	Nucleotide transport and metabolism
Unigene009932	At2g33590	1e-147	203/309(65.70)	420	ath	KOG1502	Flavonol reductase/cinnamoyl-CoA reductase	[V]	CELLULAR PROCESSES AND SIGNALING	Defense mechanisms
Unigene009934	At2g02160	3e-63	104/274(37.96)	179	ath	KOG4791	Uncharacterized conserved protein	[S]	POORLY CHARACTERIZED	Function unknown
Unigene009935	Hs14249596	5e-27	36/89(40.45)	75.1	hsa	KOG2029	Uncharacterized conserved protein	[S]	POORLY CHARACTERIZED	Function unknown
Unigene009940	At3g61440	1e-120	173/204(84.80)	358	ath	KOG1252	Cystathionine beta-synthase and related enzymes	[E]	METABOLISM	Amino acid transport and metabolism
Unigene009945	At3g60820	2e-42	97/215(45.12)	147	ath	KOG0179	20S proteasome, regulatory subunit beta type PSMB1/PRE7	[O]	CELLULAR PROCESSES AND SIGNALING	Posttranslational modification, protein turnover, chaperones
Unigene009952	At4g11860	1e-32	103/234(44.02)	131	ath	KOG2427	Uncharacterized conserved protein	[S]	POORLY CHARACTERIZED	Function unknown
Unigene009953	At5g12890	7e-91	186/507(36.69)	290	ath	KOG1192	UDP-glucuronosyl and UDP-glucosyl transferase	[GC]	--	--
Unigene009955	At2g45140	2e-86	135/198(68.18)	261	ath	KOG0439	VAMP-associated protein involved in inositol metabolism	[U]	CELLULAR PROCESSES AND SIGNALING	Intracellular trafficking, secretion, and vesicular transport
Unigene009956	At1g65350	2e-07	60/161(37.27)	51.6	ath	KOG0001	Ubiquitin and ubiquitin-like proteins	[OR]	--	--
Unigene009959	SPCC965.07c	8e-31	44/84(52.38)	86.3	spo	KOG0867	Glutathione S-transferase	[O]	CELLULAR PROCESSES AND SIGNALING	Posttranslational modification, protein turnover, chaperones
Unigene009960	At1g78500	6e-29	87/265(32.83)	98.6	ath	KOG0497	Oxidosqualene-lanosterol cyclase and related proteins	[I]	METABOLISM	Lipid transport and metabolism
Unigene009961	At3g51520	6e-92	158/333(47.45)	280	ath	KOG0831	Acyl-CoA:diacylglycerol acyltransferase (DGAT)	[I]	METABOLISM	Lipid transport and metabolism
Unigene009962	At1g48410	1e-158	173/262(66.03)	335	ath	KOG1041	Translation initiation factor 2C (eIF-2C) and related proteins	[J]	INFORMATION STORAGE AND PROCESSING	Translation, ribosomal structure and biogenesis
Unigene009964	YGL184c	2e-78	70/124(56.45)	137	sce	KOG0053	Cystathionine beta-lyases/cystathionine gamma-synthases	[E]	METABOLISM	Amino acid transport and metabolism
Unigene009965	SPBC31F10.07	2e-07	18/38(47.37)	40.0	spo	KOG1087	Cytosolic sorting protein GGA2/TOM1	[U]	CELLULAR PROCESSES AND SIGNALING	Intracellular trafficking, secretion, and vesicular transport
Unigene009966	At5g13040	1e-129	127/169(75.15)	271	ath	KOG2542	Uncharacterized conserved protein (YdiU family)	[S]	POORLY CHARACTERIZED	Function unknown
Unigene009967	At2g25430	0.0	308/447(68.90)	593	ath	KOG0251	Clathrin assembly protein AP180 and related proteins, contain ENTH domain	[TU]	--	--
Unigene009968	At4g12790	1e-30	72/204(35.29)	94.7	ath	KOG1534	Putative transcription factor FET5	[K]	INFORMATION STORAGE AND PROCESSING	Transcription
Unigene009969	At3g02100	2e-32	105/308(34.09)	130	ath	KOG1192	UDP-glucuronosyl and UDP-glucosyl transferase	[GC]	--	--
Unigene009970	At1g10270	5e-27	114/349(32.66)	119	ath	KOG4197	FOG: PPR repeat	[R]	POORLY CHARACTERIZED	General function prediction only
Unigene009971	YIL018w	3e-73	128/242(52.89)	225	sce	KOG2309	60s ribosomal protein L2/L8	[J]	INFORMATION STORAGE AND PROCESSING	Translation, ribosomal structure and biogenesis
Unigene009973	At1g07440	6e-62	51/72(70.83)	109	ath	KOG0725	Reductases with broad range of substrate specificities	[R]	POORLY CHARACTERIZED	General function prediction only
Unigene009974	At1g20960	1e-118	321/773(41.53)	410	ath	KOG0951	RNA helicase BRR2, DEAD-box superfamily	[A]	INFORMATION STORAGE AND PROCESSING	RNA processing and modification
Unigene009979	At3g54790	4e-67	101/212(47.64)	155	ath	KOG0167	FOG: Armadillo/beta-catenin-like repeats	[S]	POORLY CHARACTERIZED	Function unknown
Unigene009980	At2g39990	3e-15	90/291(30.93)	77.4	ath	KOG2975	Translation initiation factor 3, subunit f (eIF-3f)	[J]	INFORMATION STORAGE AND PROCESSING	Translation, ribosomal structure and biogenesis
Unigene009982	At4g32910	1e-103	101/162(62.35)	209	ath	KOG2271	Nuclear pore complex component (sc Nup85)	[YU]	--	--
Unigene009990	At5g42420	9e-10	32/72(44.44)	46.6	ath	KOG1441	Glucose-6-phosphate/phosphate and phosphoenolpyruvate/phosphate antiporter	[GE]	--	--
Unigene009992	At5g57950	1e-74	122/237(51.48)	233	ath	KOG3129	26S proteasome regulatory complex, subunit PSMD9	[O]	CELLULAR PROCESSES AND SIGNALING	Posttranslational modification, protein turnover, chaperones
Unigene009996	At2g19730	6e-08	41/118(34.75)	52.0	ath	KOG3412	60S ribosomal protein L28	[J]	INFORMATION STORAGE AND PROCESSING	Translation, ribosomal structure and biogenesis
Unigene009997	At3g49140	1e-46	84/251(33.47)	115	ath	KOG4197	FOG: PPR repeat	[R]	POORLY CHARACTERIZED	General function prediction only
Unigene009999	At2g26350	5e-14	65/208(31.25)	73.6	ath	KOG0317	Predicted E3 ubiquitin ligase, integral peroxisomal membrane protein	[O]	CELLULAR PROCESSES AND SIGNALING	Posttranslational modification, protein turnover, chaperones
Unigene010001	At4g02620	2e-20	52/101(51.49)	78.6	ath	KOG3432	Vacuolar H+-ATPase V1 sector, subunit F	[C]	METABOLISM	Energy production and conversion
Unigene010002	At4g31940	2e-30	80/192(41.67)	125	ath	KOG0156	Cytochrome P450 CYP2 subfamily	[Q]	METABOLISM	Secondary metabolites biosynthesis, transport and catabolism
Unigene010004	At2g39780	3e-08	47/150(31.33)	50.1	ath	KOG1642	Ribonuclease, T2 family	[A]	INFORMATION STORAGE AND PROCESSING	RNA processing and modification
Unigene010006	At2g06990	1e-101	331/880(37.61)	345	ath	KOG0948	Nuclear exosomal RNA helicase MTR4, DEAD-box superfamily	[A]	INFORMATION STORAGE AND PROCESSING	RNA processing and modification
Unigene010010	At2g29560	1e-161	154/204(75.49)	310	ath	KOG2670	Enolase	[G]	METABOLISM	Carbohydrate transport and metabolism
Unigene010012	At5g48300	2e-09	86/268(32.09)	62.0	ath	KOG1322	GDP-mannose pyrophosphorylase/mannose-1-phosphate guanylyltransferase	[M]	CELLULAR PROCESSES AND SIGNALING	Cell wall/membrane/envelope biogenesis
Unigene010014	At2g03430	3e-79	98/143(68.53)	197	ath	KOG4412	26S proteasome regulatory complex, subunit PSMD10	[O]	CELLULAR PROCESSES AND SIGNALING	Posttranslational modification, protein turnover, chaperones
Unigene010015	At4g33520	1e-114	245/503(48.71)	376	ath	KOG0207	Cation transport ATPase	[P]	METABOLISM	Inorganic ion transport and metabolism
Unigene010018	7301239	4e-06	92/396(23.23)	52.4	dme	KOG2089	Metalloendopeptidase family - saccharolysin & thimet oligopeptidase	[O]	CELLULAR PROCESSES AND SIGNALING	Posttranslational modification, protein turnover, chaperones
Unigene010021	At2g43360	1e-110	189/304(62.17)	331	ath	KOG2900	Biotin synthase	[H]	METABOLISM	Coenzyme transport and metabolism
Unigene010026	At5g10770	1e-10	47/132(35.61)	65.9	ath	KOG1339	Aspartyl protease	[O]	CELLULAR PROCESSES AND SIGNALING	Posttranslational modification, protein turnover, chaperones
Unigene010034	At1g66530	5e-72	154/466(33.05)	176	ath	KOG4426	Arginyl-tRNA synthetase	[J]	INFORMATION STORAGE AND PROCESSING	Translation, ribosomal structure and biogenesis
Unigene010035	At4g17750	1e-26	36/57(63.16)	63.5	ath	KOG0627	Heat shock transcription factor	[K]	INFORMATION STORAGE AND PROCESSING	Transcription
Unigene010038	At3g09830	3e-82	84/118(71.19)	171	ath	KOG1187	Serine/threonine protein kinase	[T]	CELLULAR PROCESSES AND SIGNALING	Signal transduction mechanisms
Unigene010042	At1g74770	1e-46	102/375(27.20)	103	ath	KOG1940	Zn-finger protein	[R]	POORLY CHARACTERIZED	General function prediction only
Unigene010045	At4g21540	3e-10	26/36(72.22)	52.8	ath	KOG1116	Sphingosine kinase, involved in sphingolipid metabolism	[IT]	--	--
Unigene010050	At2g35940	2e-52	123/253(48.62)	197	ath	KOG0773	Transcription factor MEIS1 and related HOX domain proteins	[K]	INFORMATION STORAGE AND PROCESSING	Transcription
Unigene010051	At4g37660	4e-12	47/146(32.19)	63.9	ath	KOG1715	Mitochondrial/chloroplast ribosomal protein L12	[J]	INFORMATION STORAGE AND PROCESSING	Translation, ribosomal structure and biogenesis
Unigene010056	At2g26490	4e-43	89/223(39.91)	131	ath	KOG4155	FOG: WD40 repeat	[R]	POORLY CHARACTERIZED	General function prediction only
Unigene010057	At1g55320	8e-43	140/438(31.96)	153	ath	KOG1175	Acyl-CoA synthetase	[I]	METABOLISM	Lipid transport and metabolism
Unigene010059	At5g54380	1e-92	155/312(49.68)	248	ath	KOG1187	Serine/threonine protein kinase	[T]	CELLULAR PROCESSES AND SIGNALING	Signal transduction mechanisms
Unigene010060	At1g50030	4e-61	293/875(33.49)	203	ath	KOG0891	DNA-dependent protein kinase	[L]	INFORMATION STORAGE AND PROCESSING	Replication, recombination and repair
Unigene010062	At4g13870	6e-53	112/281(39.86)	179	ath	KOG4373	Predicted 3'-5' exonuclease	[R]	POORLY CHARACTERIZED	General function prediction only
Unigene010064	At4g33010	0.0	366/689(53.12)	572	ath	KOG2040	Glycine dehydrogenase (decarboxylating)	[E]	METABOLISM	Amino acid transport and metabolism
Unigene010065	At5g28740	0.0	222/353(62.89)	399	ath	KOG2047	mRNA splicing factor	[A]	INFORMATION STORAGE AND PROCESSING	RNA processing and modification
Unigene010067	At2g32260	1e-155	218/286(76.22)	440	ath	KOG2804	Phosphorylcholine transferase/cholinephosphate cytidylyltransferase	[I]	METABOLISM	Lipid transport and metabolism
Unigene010069	YLR088w	1e-50	116/334(34.73)	164	sce	KOG3566	Glycosylphosphatidylinositol anchor attachment protein GAA1	[O]	CELLULAR PROCESSES AND SIGNALING	Posttranslational modification, protein turnover, chaperones
Unigene010074	At2g41500	0.0	138/195(70.77)	311	ath	KOG0272	U4/U6 small nuclear ribonucleoprotein Prp4 (contains WD40 repeats)	[A]	INFORMATION STORAGE AND PROCESSING	RNA processing and modification
Unigene010075	At5g20380	5e-37	68/86(79.07)	143	ath	KOG2532	Permease of the major facilitator superfamily	[G]	METABOLISM	Carbohydrate transport and metabolism
Unigene010076	SPAC15A10.08	1e-95	158/346(45.66)	283	spo	KOG0035	Ca2+-binding actin-bundling protein (actinin), alpha chain (EF-Hand protein superfamily)	[Z]	CELLULAR PROCESSES AND SIGNALING	Cytoskeleton
Unigene010077	At2g13370	7e-47	109/244(44.67)	185	ath	KOG0384	Chromodomain-helicase DNA-binding protein	[K]	INFORMATION STORAGE AND PROCESSING	Transcription
Unigene010079	At5g18650	3e-51	116/271(42.80)	175	ath	KOG1940	Zn-finger protein	[R]	POORLY CHARACTERIZED	General function prediction only
Unigene010081	At1g49760	1e-24	147/446(32.96)	112	ath	KOG0123	Polyadenylate-binding protein (RRM superfamily)	[AJ]	--	--
Unigene010082	At1g79870	1e-07	31/63(49.21)	38.1	ath	KOG0069	Glyoxylate/hydroxypyruvate reductase (D-isomer-specific 2-hydroxy acid dehydrogenase superfamily)	[C]	METABOLISM	Energy production and conversion
Unigene010086	At3g06040	8e-21	55/108(50.93)	90.9	ath	KOG1715	Mitochondrial/chloroplast ribosomal protein L12	[J]	INFORMATION STORAGE AND PROCESSING	Translation, ribosomal structure and biogenesis
Unigene010094	At3g12160	5e-32	80/162(49.38)	122	ath	KOG0087	GTPase Rab11/YPT3, small G protein superfamily	[U]	CELLULAR PROCESSES AND SIGNALING	Intracellular trafficking, secretion, and vesicular transport
Unigene010095	At1g69740	2e-23	60/101(59.41)	102	ath	KOG2794	Delta-aminolevulinic acid dehydratase	[H]	METABOLISM	Coenzyme transport and metabolism
Unigene010099	At4g33680	3e-20	85/235(36.17)	92.8	ath	KOG0257	Kynurenine aminotransferase, glutamine transaminase K	[E]	METABOLISM	Amino acid transport and metabolism
Unigene010101	At2g32930	7e-17	20/36(55.56)	43.9	ath	KOG1677	CCCH-type Zn-finger protein	[R]	POORLY CHARACTERIZED	General function prediction only
Unigene010104	At1g47710	1e-172	245/387(63.31)	489	ath	KOG2392	Serpin	[V]	CELLULAR PROCESSES AND SIGNALING	Defense mechanisms
Unigene010106	At1g06720	1e-121	209/390(53.59)	338	ath	KOG1951	GTP-binding protein AARP2 involved in 40S ribosome biogenesis	[J]	INFORMATION STORAGE AND PROCESSING	Translation, ribosomal structure and biogenesis
Unigene010109	At1g79930	2e-10	81/252(32.14)	66.6	ath	KOG0103	Molecular chaperones HSP105/HSP110/SSE1, HSP70 superfamily	[O]	CELLULAR PROCESSES AND SIGNALING	Posttranslational modification, protein turnover, chaperones
Unigene010111	YGR244c	5e-83	157/382(41.10)	264	sce	KOG2799	Succinyl-CoA synthetase, beta subunit	[C]	METABOLISM	Energy production and conversion
Unigene010112	At3g42640	1e-07	114/356(32.02)	56.2	ath	KOG0205	Plasma membrane H+-transporting ATPase	[P]	METABOLISM	Inorganic ion transport and metabolism
Unigene010116	At1g67680	1e-125	200/335(59.70)	373	ath	KOG2376	Signal recognition particle, subunit Srp72	[U]	CELLULAR PROCESSES AND SIGNALING	Intracellular trafficking, secretion, and vesicular transport
Unigene010117	At5g13490	1e-68	164/359(45.68)	224	ath	KOG0749	Mitochondrial ADP/ATP carrier proteins	[C]	METABOLISM	Energy production and conversion
Unigene010122	At4g15420_2	5e-94	111/177(62.71)	221	ath	KOG1816	Ubiquitin fusion-degradation protein	[O]	CELLULAR PROCESSES AND SIGNALING	Posttranslational modification, protein turnover, chaperones
Unigene010124	At2g13540	1e-180	98/204(48.04)	177	ath	KOG1104	Nuclear cap-binding complex, subunit NCBP1/CBP80	[A]	INFORMATION STORAGE AND PROCESSING	RNA processing and modification
Unigene010125	At5g66190	0.0	297/360(82.50)	607	ath	KOG1158	NADP/FAD dependent oxidoreductase	[C]	METABOLISM	Energy production and conversion
Unigene010126	At5g63220	2e-56	102/263(38.78)	153	ath	KOG3024	Uncharacterized conserved protein	[S]	POORLY CHARACTERIZED	Function unknown
Unigene010128	At4g17830	3e-14	80/226(35.40)	76.3	ath	KOG2276	Metalloexopeptidases	[E]	METABOLISM	Amino acid transport and metabolism
Unigene010129	At5g66320	2e-46	80/150(53.33)	139	ath	KOG1601	GATA-4/5/6 transcription factors	[K]	INFORMATION STORAGE AND PROCESSING	Transcription
Unigene010133	At3g12690	4e-59	74/198(37.37)	113	ath	KOG0610	Putative serine/threonine protein kinase	[R]	POORLY CHARACTERIZED	General function prediction only
Unigene010136	At4g16490	2e-70	120/165(72.73)	234	ath	KOG0167	FOG: Armadillo/beta-catenin-like repeats	[S]	POORLY CHARACTERIZED	Function unknown
Unigene010138	At2g38460	3e-31	137/421(32.54)	129	ath	KOG2601	Iron transporter	[P]	METABOLISM	Inorganic ion transport and metabolism
Unigene010140	At1g13270	1e-123	117/139(84.17)	250	ath	KOG2738	Putative methionine aminopeptidase	[O]	CELLULAR PROCESSES AND SIGNALING	Posttranslational modification, protein turnover, chaperones
Unigene010142	At1g06220	3e-10	26/57(45.61)	51.2	ath	KOG0468	U5 snRNP-specific protein	[J]	INFORMATION STORAGE AND PROCESSING	Translation, ribosomal structure and biogenesis
Unigene010143	SPAC222.12c	5e-62	200/505(39.60)	214	spo	KOG1350	F0F1-type ATP synthase, beta subunit	[C]	METABOLISM	Energy production and conversion
Unigene010144	At4g21470_1	7e-18	53/141(37.59)	82.0	ath	KOG2914	Predicted haloacid-halidohydrolase and related hydrolases	[R]	POORLY CHARACTERIZED	General function prediction only
Unigene010145	At2g34930	7e-39	149/509(29.27)	153	ath	KOG0619	FOG: Leucine rich repeat	[R]	POORLY CHARACTERIZED	General function prediction only
Unigene010147	At1g69700	9e-09	25/87(28.74)	44.3	ath	KOG1725	Protein involved in membrane traffic (YOP1/TB2/DP1/HVA22 family)	[U]	CELLULAR PROCESSES AND SIGNALING	Intracellular trafficking, secretion, and vesicular transport
Unigene010155	At5g27840	7e-86	134/214(62.62)	268	ath	KOG0374	Serine/threonine specific protein phosphatase PP1, catalytic subunit	[TR]	--	--
Unigene010156	At5g43940	1e-38	134/322(41.61)	145	ath	KOG0022	Alcohol dehydrogenase, class III	[Q]	METABOLISM	Secondary metabolites biosynthesis, transport and catabolism
Unigene010158	At1g07570	7e-95	165/307(53.75)	296	ath	KOG1187	Serine/threonine protein kinase	[T]	CELLULAR PROCESSES AND SIGNALING	Signal transduction mechanisms
Unigene010161	At4g34270	2e-83	91/122(74.59)	186	ath	KOG3224	Uncharacterized conserved protein	[S]	POORLY CHARACTERIZED	Function unknown
Unigene010162	At2g19870	1e-23	59/93(63.44)	99.4	ath	KOG0838	RNA Methylase, SpoU family	[A]	INFORMATION STORAGE AND PROCESSING	RNA processing and modification
Unigene010165	At5g64580	1e-102	277/663(41.78)	342	ath	KOG0731	AAA+-type ATPase containing the peptidase M41 domain	[O]	CELLULAR PROCESSES AND SIGNALING	Posttranslational modification, protein turnover, chaperones
Unigene010166	At1g60420	1e-33	70/251(27.89)	85.5	ath	KOG2501	Thioredoxin, nucleoredoxin and related proteins	[R]	POORLY CHARACTERIZED	General function prediction only
Unigene010167	At3g45830	2e-27	46/68(67.65)	84.0	ath	KOG1927	R-kappa-B and related transcription factors	[K]	INFORMATION STORAGE AND PROCESSING	Transcription
Unigene010168	At1g17370	1e-20	41/67(61.19)	84.0	ath	KOG0118	FOG: RRM domain	[R]	POORLY CHARACTERIZED	General function prediction only
Unigene010172	At3g63470	1e-23	82/198(41.41)	105	ath	KOG1282	Serine carboxypeptidases (lysosomal cathepsin A)	[OE]	--	--
Unigene010174	At3g62290	2e-91	137/156(87.82)	272	ath	KOG0070	GTP-binding ADP-ribosylation factor Arf1	[U]	CELLULAR PROCESSES AND SIGNALING	Intracellular trafficking, secretion, and vesicular transport
Unigene010176	At2g19430	2e-21	56/153(36.60)	89.7	ath	KOG0649	WD40 repeat protein	[R]	POORLY CHARACTERIZED	General function prediction only
Unigene010178	At3g01500	2e-19	47/85(55.29)	82.4	ath	KOG1578	Predicted carbonic anhydrase involved in protection against oxidative damage	[P]	METABOLISM	Inorganic ion transport and metabolism
Unigene010179	At1g33260	2e-60	131/320(40.94)	209	ath	KOG1187	Serine/threonine protein kinase	[T]	CELLULAR PROCESSES AND SIGNALING	Signal transduction mechanisms
Unigene010181	At1g75210	3e-65	160/374(42.78)	219	ath	KOG2469	IMP-GMP specific 5'-nucleotidase	[F]	METABOLISM	Nucleotide transport and metabolism
Unigene010182	At4g38160	2e-10	73/224(32.59)	65.1	ath	KOG1267	Mitochondrial transcription termination factor, mTERF	[KR]	--	--
Unigene010183	At1g21370	8e-66	150/351(42.74)	214	ath	KOG4533	Uncharacterized conserved protein	[S]	POORLY CHARACTERIZED	Function unknown
Unigene010189	At5g40280	2e-84	88/137(64.23)	185	ath	KOG0365	Beta subunit of farnesyltransferase	[O]	CELLULAR PROCESSES AND SIGNALING	Posttranslational modification, protein turnover, chaperones
Unigene010193	At1g32330	1e-08	50/141(35.46)	58.5	ath	KOG0627	Heat shock transcription factor	[K]	INFORMATION STORAGE AND PROCESSING	Transcription
Unigene010194	CE00852	3e-31	37/84(44.05)	81.6	cel	KOG2304	3-hydroxyacyl-CoA dehydrogenase	[I]	METABOLISM	Lipid transport and metabolism
Unigene010199	At2g19600	1e-102	243/517(47.00)	328	ath	KOG1650	Predicted K+/H+-antiporter	[P]	METABOLISM	Inorganic ion transport and metabolism
Unigene010201	At1g19520	4e-09	92/359(25.63)	62.8	ath	KOG4197	FOG: PPR repeat	[R]	POORLY CHARACTERIZED	General function prediction only
Unigene010202	At1g12410	7e-97	138/178(77.53)	289	ath	KOG0840	ATP-dependent Clp protease, proteolytic subunit	[O]	CELLULAR PROCESSES AND SIGNALING	Posttranslational modification, protein turnover, chaperones
Unigene010204	At1g30890	1e-150	200/264(75.76)	426	ath	KOG3094	Predicted membrane protein	[S]	POORLY CHARACTERIZED	Function unknown
Unigene010209	At3g49160	3e-42	87/173(50.29)	160	ath	KOG2323	Pyruvate kinase	[G]	METABOLISM	Carbohydrate transport and metabolism
Unigene010215	At5g18860	1e-133	84/172(48.84)	151	ath	KOG2938	Predicted inosine-uridine preferring nucleoside hydrolase	[F]	METABOLISM	Nucleotide transport and metabolism
Unigene010216	At3g50680	2e-55	87/111(78.38)	181	ath	KOG3017	Defense-related protein containing SCP domain	[S]	POORLY CHARACTERIZED	Function unknown
Unigene010217	At5g53060	4e-30	64/142(45.07)	125	ath	KOG2190	PolyC-binding proteins alphaCP-1 and related KH domain proteins	[AR]	--	--
Unigene010221	7296176	1e-60	110/298(36.91)	212	dme	KOG4297	C-type lectin	[TV]	--	--
Unigene010222	At4g28080	8e-31	52/104(50.00)	92.0	ath	KOG1839	Uncharacterized protein CLU1/cluA/TIF31 involved in mitochondrial morphology/distribution, also found associated with eIF-3	[R]	POORLY CHARACTERIZED	General function prediction only
Unigene010229	At5g49950	1e-81	57/83(68.67)	121	ath	KOG1838	Alpha/beta hydrolase	[R]	POORLY CHARACTERIZED	General function prediction only
Unigene010235	At3g08530	1e-49	154/390(39.49)	185	ath	KOG0985	Vesicle coat protein clathrin, heavy chain	[U]	CELLULAR PROCESSES AND SIGNALING	Intracellular trafficking, secretion, and vesicular transport
Unigene010237	At1g72340	1e-25	68/115(59.13)	102	ath	KOG1466	Translation initiation factor 2B, alpha subunit (eIF-2Balpha/GCN3)	[J]	INFORMATION STORAGE AND PROCESSING	Translation, ribosomal structure and biogenesis
Unigene010241	At2g04550	1e-51	75/112(66.96)	143	ath	KOG1716	Dual specificity phosphatase	[V]	CELLULAR PROCESSES AND SIGNALING	Defense mechanisms
Unigene010243	At2g11140	1e-12	29/95(30.53)	47.8	ath	KOG0017	FOG: Transposon-encoded proteins with TYA, reverse transcriptase, integrase domains in various combinations	[R]	POORLY CHARACTERIZED	General function prediction only
Unigene010245	7303902	6e-06	37/87(42.53)	52.4	dme	KOG0054	Multidrug resistance-associated protein/mitoxantrone resistance protein, ABC superfamily	[Q]	METABOLISM	Secondary metabolites biosynthesis, transport and catabolism
Unigene010247	At1g51440	3e-89	130/307(42.35)	218	ath	KOG4569	Predicted lipase	[I]	METABOLISM	Lipid transport and metabolism
Unigene010248	At2g43090	4e-12	56/128(43.75)	57.8	ath	KOG0454	3-isopropylmalate dehydratase (aconitase superfamily)	[E]	METABOLISM	Amino acid transport and metabolism
Unigene010254	At5g65860	2e-13	97/307(31.60)	72.4	ath	KOG1709	Guanidinoacetate methyltransferase and related proteins	[E]	METABOLISM	Amino acid transport and metabolism
Unigene010257	At2g30750	2e-40	37/82(45.12)	77.0	ath	KOG0156	Cytochrome P450 CYP2 subfamily	[Q]	METABOLISM	Secondary metabolites biosynthesis, transport and catabolism
Unigene010258	At4g22220	2e-27	65/118(55.08)	106	ath	KOG3361	Iron binding protein involved in Fe-S cluster formation	[C]	METABOLISM	Energy production and conversion
Unigene010261	At1g49670_2	2e-10	20/23(86.96)	47.0	ath	KOG1196	Predicted NAD-dependent oxidoreductase	[R]	POORLY CHARACTERIZED	General function prediction only
Unigene010262	At5g03940	1e-38	114/225(50.67)	154	ath	KOG0780	Signal recognition particle, subunit Srp54	[U]	CELLULAR PROCESSES AND SIGNALING	Intracellular trafficking, secretion, and vesicular transport
Unigene010266	At3g03790	1e-72	305/958(31.84)	261	ath	KOG1426	FOG: RCC1 domain	[S]	POORLY CHARACTERIZED	Function unknown
Unigene010267	At5g13750	1e-09	63/206(30.58)	62.4	ath	KOG2615	Permease of the major facilitator superfamily	[R]	POORLY CHARACTERIZED	General function prediction only
Unigene010268	SPAC2F3.05c	7e-19	28/84(33.33)	60.1	spo	KOG1577	Aldo/keto reductase family proteins	[R]	POORLY CHARACTERIZED	General function prediction only
Unigene010271	At2g43090	3e-37	65/109(59.63)	104	ath	KOG0454	3-isopropylmalate dehydratase (aconitase superfamily)	[E]	METABOLISM	Amino acid transport and metabolism
Unigene010275	At2g41580	6e-08	33/113(29.20)	57.4	ath	KOG1075	FOG: Reverse transcriptase	[R]	POORLY CHARACTERIZED	General function prediction only
Unigene010278	At5g24840	3e-21	85/252(33.73)	93.6	ath	KOG3115	Methyltransferase-like protein	[R]	POORLY CHARACTERIZED	General function prediction only
Unigene010282	At2g06510	1e-107	101/198(51.01)	184	ath	KOG0851	Single-stranded DNA-binding replication protein A (RPA), large (70 kD) subunit and related ssDNA-binding proteins	[L]	INFORMATION STORAGE AND PROCESSING	Replication, recombination and repair
Unigene010283	At1g50490	9e-33	57/72(79.17)	120	ath	KOG0421	Ubiquitin-protein ligase	[O]	CELLULAR PROCESSES AND SIGNALING	Posttranslational modification, protein turnover, chaperones
Unigene010284	At3g21510	3e-12	29/72(40.28)	49.3	ath	KOG4747	Two-component phosphorelay intermediate involved in MAP kinase cascade regulation	[T]	CELLULAR PROCESSES AND SIGNALING	Signal transduction mechanisms
Unigene010285	At1g77050	4e-87	166/285(58.25)	273	ath	KOG0337	ATP-dependent RNA helicase	[A]	INFORMATION STORAGE AND PROCESSING	RNA processing and modification
Unigene010288	7299019	3e-35	59/88(67.05)	116	dme	KOG0328	Predicted ATP-dependent RNA helicase FAL1, involved in rRNA maturation, DEAD-box superfamily	[J]	INFORMATION STORAGE AND PROCESSING	Translation, ribosomal structure and biogenesis
Unigene010290	At3g01980	3e-21	85/267(31.84)	94.0	ath	KOG0725	Reductases with broad range of substrate specificities	[R]	POORLY CHARACTERIZED	General function prediction only
Unigene010292	At3g59140	7e-48	89/117(76.07)	173	ath	KOG0054	Multidrug resistance-associated protein/mitoxantrone resistance protein, ABC superfamily	[Q]	METABOLISM	Secondary metabolites biosynthesis, transport and catabolism
Unigene010299	At5g55630	1e-40	59/136(43.38)	106	ath	KOG1418	Tandem pore domain K+ channel	[P]	METABOLISM	Inorganic ion transport and metabolism
Unigene010301	At5g63140	1e-168	234/355(65.92)	480	ath	KOG1432	Predicted DNA repair exonuclease SIA1	[R]	POORLY CHARACTERIZED	General function prediction only
Unigene010305	SPBC21C3.08c	3e-69	134/314(42.68)	231	spo	KOG1402	Ornithine aminotransferase	[E]	METABOLISM	Amino acid transport and metabolism
Unigene010306	At4g02340	2e-52	79/149(53.02)	172	ath	KOG4178	Soluble epoxide hydrolase	[I]	METABOLISM	Lipid transport and metabolism
Unigene010311	At1g11660	5e-39	105/286(36.71)	157	ath	KOG0103	Molecular chaperones HSP105/HSP110/SSE1, HSP70 superfamily	[O]	CELLULAR PROCESSES AND SIGNALING	Posttranslational modification, protein turnover, chaperones
Unigene010312	At4g21660	1e-73	152/302(50.33)	250	ath	KOG2330	Splicing factor 3b, subunit 2	[A]	INFORMATION STORAGE AND PROCESSING	RNA processing and modification
Unigene010313	At1g10370	2e-17	63/164(38.41)	78.6	ath	KOG0406	Glutathione S-transferase	[O]	CELLULAR PROCESSES AND SIGNALING	Posttranslational modification, protein turnover, chaperones
Unigene010314	At5g36260	6e-39	77/204(37.75)	94.7	ath	KOG1339	Aspartyl protease	[O]	CELLULAR PROCESSES AND SIGNALING	Posttranslational modification, protein turnover, chaperones
Unigene010315	YOR065w	2e-80	142/308(46.10)	251	sce	KOG3052	Cytochrome c1	[C]	METABOLISM	Energy production and conversion
Unigene010316	At1g35647	9e-24	63/147(42.86)	90.5	ath	KOG0017	FOG: Transposon-encoded proteins with TYA, reverse transcriptase, integrase domains in various combinations	[R]	POORLY CHARACTERIZED	General function prediction only
Unigene010320	At2g16790	3e-13	47/118(39.83)	69.7	ath	KOG3354	Gluconate kinase	[G]	METABOLISM	Carbohydrate transport and metabolism
Unigene010321	At3g13150	2e-20	54/139(38.85)	95.5	ath	KOG4197	FOG: PPR repeat	[R]	POORLY CHARACTERIZED	General function prediction only
Unigene010324	At5g35790	8e-24	65/150(43.33)	101	ath	KOG0563	Glucose-6-phosphate 1-dehydrogenase	[G]	METABOLISM	Carbohydrate transport and metabolism
Unigene010325	At1g02300	4e-13	65/183(35.52)	64.7	ath	KOG1543	Cysteine proteinase Cathepsin L	[O]	CELLULAR PROCESSES AND SIGNALING	Posttranslational modification, protein turnover, chaperones
Unigene010330	At5g53460	1e-159	224/408(54.90)	350	ath	KOG0399	Glutamate synthase	[E]	METABOLISM	Amino acid transport and metabolism
Unigene010331	At5g54080	6e-25	32/42(76.19)	75.9	ath	KOG1417	Homogentisate 1,2-dioxygenase	[E]	METABOLISM	Amino acid transport and metabolism
Unigene010334	At5g48910	4e-61	71/201(35.32)	107	ath	KOG4197	FOG: PPR repeat	[R]	POORLY CHARACTERIZED	General function prediction only
Unigene010337	YDR047w	8e-16	91/316(28.80)	80.1	sce	KOG2872	Uroporphyrinogen decarboxylase	[H]	METABOLISM	Coenzyme transport and metabolism
Unigene010339	At4g19180_2	2e-10	34/98(34.69)	65.5	ath	KOG1386	Nucleoside phosphatase	[F]	METABOLISM	Nucleotide transport and metabolism
Unigene010341	At1g53530	8e-24	47/104(45.19)	82.8	ath	KOG0171	Mitochondrial inner membrane protease, subunit IMP1	[O]	CELLULAR PROCESSES AND SIGNALING	Posttranslational modification, protein turnover, chaperones
Unigene010342	At5g53130	4e-10	49/154(31.82)	64.7	ath	KOG0498	K+-channel ERG and related proteins, contain PAS/PAC sensor domain	[PT]	--	--
Unigene010345	At2g17250	3e-30	102/333(30.63)	115	ath	KOG2154	Predicted nucleolar protein involved in ribosome biogenesis	[J]	INFORMATION STORAGE AND PROCESSING	Translation, ribosomal structure and biogenesis
Unigene010348	At5g14590	0.0	312/365(85.48)	642	ath	KOG1526	NADP-dependent isocitrate dehydrogenase	[C]	METABOLISM	Energy production and conversion
Unigene010356	At2g26910	6e-37	286/1040(27.50)	153	ath	KOG0065	Pleiotropic drug resistance proteins (PDR1-15), ABC superfamily	[Q]	METABOLISM	Secondary metabolites biosynthesis, transport and catabolism
Unigene010357	YFL028c	3e-29	31/57(54.39)	65.5	sce	KOG2355	Predicted ABC-type transport, ATPase component/CCR4 associated factor	[RK]	--	--
Unigene010359	At2g46320	6e-50	121/269(44.98)	177	ath	KOG0761	Mitochondrial carrier protein CGI-69	[C]	METABOLISM	Energy production and conversion
Unigene010360	At1g25390	2e-97	69/97(71.13)	145	ath	KOG1187	Serine/threonine protein kinase	[T]	CELLULAR PROCESSES AND SIGNALING	Signal transduction mechanisms
Unigene010361	At1g68100	2e-22	61/112(54.46)	102	ath	KOG2693	Putative zinc transporter	[P]	METABOLISM	Inorganic ion transport and metabolism
Unigene010362	At1g71410	2e-23	143/439(32.57)	111	ath	KOG2137	Protein kinase	[T]	CELLULAR PROCESSES AND SIGNALING	Signal transduction mechanisms
Unigene010363	At1g62020	2e-48	165/462(35.71)	183	ath	KOG0292	Vesicle coat complex COPI, alpha subunit	[U]	CELLULAR PROCESSES AND SIGNALING	Intracellular trafficking, secretion, and vesicular transport
Unigene010364	At5g50240	1e-10	45/97(46.39)	62.4	ath	KOG1661	Protein-L-isoaspartate(D-aspartate) O-methyltransferase	[O]	CELLULAR PROCESSES AND SIGNALING	Posttranslational modification, protein turnover, chaperones
Unigene010365	At5g20720	5e-12	69/229(30.13)	66.2	ath	KOG1641	Mitochondrial chaperonin	[O]	CELLULAR PROCESSES AND SIGNALING	Posttranslational modification, protein turnover, chaperones
Unigene010368	At4g26100	9e-38	99/195(50.77)	149	ath	KOG1164	Casein kinase (serine/threonine/tyrosine protein kinase)	[T]	CELLULAR PROCESSES AND SIGNALING	Signal transduction mechanisms
Unigene010370	At4g10260	8e-33	53/133(39.85)	77.8	ath	KOG2855	Ribokinase	[G]	METABOLISM	Carbohydrate transport and metabolism
Unigene010371	At1g76140	1e-15	83/252(32.94)	80.9	ath	KOG2237	Predicted serine protease	[O]	CELLULAR PROCESSES AND SIGNALING	Posttranslational modification, protein turnover, chaperones
Unigene010372	At2g30440	1e-16	51/118(43.22)	81.6	ath	KOG0171	Mitochondrial inner membrane protease, subunit IMP1	[O]	CELLULAR PROCESSES AND SIGNALING	Posttranslational modification, protein turnover, chaperones
Unigene010374	At3g12500	3e-59	120/337(35.61)	200	ath	KOG4742	Predicted chitinase	[R]	POORLY CHARACTERIZED	General function prediction only
Unigene010375	At1g50200	2e-07	34/87(39.08)	56.6	ath	KOG0188	Alanyl-tRNA synthetase	[J]	INFORMATION STORAGE AND PROCESSING	Translation, ribosomal structure and biogenesis
Unigene010377	At4g17100	3e-75	141/288(48.96)	244	ath	KOG2849	Placental protein 11	[R]	POORLY CHARACTERIZED	General function prediction only
Unigene010381	At5g19070	2e-18	50/110(45.45)	87.4	ath	KOG3140	Predicted membrane protein	[S]	POORLY CHARACTERIZED	Function unknown
Unigene010384	At2g47650	4e-43	77/99(77.78)	152	ath	KOG1429	dTDP-glucose 4-6-dehydratase/UDP-glucuronic acid decarboxylase	[GM]	--	--
Unigene010385	At3g45040	7e-10	51/130(39.23)	63.9	ath	KOG2468	Dolichol kinase	[I]	METABOLISM	Lipid transport and metabolism
Unigene010388	At1g79870	5e-40	114/297(38.38)	142	ath	KOG0069	Glyoxylate/hydroxypyruvate reductase (D-isomer-specific 2-hydroxy acid dehydrogenase superfamily)	[C]	METABOLISM	Energy production and conversion
Unigene010390	At3g61690	2e-13	68/202(33.66)	70.5	ath	KOG1906	DNA polymerase sigma	[L]	INFORMATION STORAGE AND PROCESSING	Replication, recombination and repair
Unigene010392	At3g16170	5e-94	208/514(40.47)	303	ath	KOG1176	Acyl-CoA synthetase	[I]	METABOLISM	Lipid transport and metabolism
Unigene010395	SPCC576.04	1e-34	41/114(35.96)	84.7	spo	KOG2322	N-methyl-D-aspartate receptor glutamate-binding subunit	[T]	CELLULAR PROCESSES AND SIGNALING	Signal transduction mechanisms
Unigene010397	At1g16720	0.0	291/382(76.18)	560	ath	KOG1203	Predicted dehydrogenase	[G]	METABOLISM	Carbohydrate transport and metabolism
Unigene010399	At4g37460	2e-20	124/414(29.95)	97.4	ath	KOG1124	FOG: TPR repeat	[R]	POORLY CHARACTERIZED	General function prediction only
Unigene010401	At3g12203	3e-10	24/58(41.38)	43.9	ath	KOG1282	Serine carboxypeptidases (lysosomal cathepsin A)	[OE]	--	--
Unigene010404	AtCh045	7e-45	75/98(76.53)	146	ath	KOG3162	Mitochondrial/chloroplast ribosomal protein S18	[J]	INFORMATION STORAGE AND PROCESSING	Translation, ribosomal structure and biogenesis
Unigene010406	At5g40870	0.0	253/275(92.00)	526	ath	KOG4203	Armadillo/beta-Catenin/plakoglobin	[TZ]	--	--
Unigene010407	At3g17700	4e-98	148/412(35.92)	226	ath	KOG0498	K+-channel ERG and related proteins, contain PAS/PAC sensor domain	[PT]	--	--
Unigene010408	At2g13360	3e-17	114/363(31.40)	85.1	ath	KOG2862	Alanine-glyoxylate aminotransferase AGT1	[R]	POORLY CHARACTERIZED	General function prediction only
Unigene010409	At1g15520	1e-72	93/111(83.78)	185	ath	KOG0065	Pleiotropic drug resistance proteins (PDR1-15), ABC superfamily	[Q]	METABOLISM	Secondary metabolites biosynthesis, transport and catabolism
Unigene010412	At5g44620	3e-71	103/209(49.28)	186	ath	KOG0156	Cytochrome P450 CYP2 subfamily	[Q]	METABOLISM	Secondary metabolites biosynthesis, transport and catabolism
Unigene010416	At1g12640	3e-25	61/147(41.50)	104	ath	KOG2704	Predicted membrane protein	[S]	POORLY CHARACTERIZED	Function unknown
Unigene010418	At3g54300	1e-107	159/205(77.56)	314	ath	KOG0859	Synaptobrevin/VAMP-like protein	[U]	CELLULAR PROCESSES AND SIGNALING	Intracellular trafficking, secretion, and vesicular transport
Unigene010419	At3g61800	1e-63	147/460(31.96)	149	ath	KOG2374	Uncharacterized conserved protein	[S]	POORLY CHARACTERIZED	Function unknown
Unigene010423	At3g56490	1e-30	70/121(57.85)	115	ath	KOG3275	Zinc-binding protein of the histidine triad (HIT) family	[T]	CELLULAR PROCESSES AND SIGNALING	Signal transduction mechanisms
Unigene010424	At1g71270	1e-134	174/356(48.88)	258	ath	KOG1961	Vacuolar sorting protein VPS52/suppressor of actin Sac2	[UZ]	--	--
Unigene010425	At2g23760	1e-116	149/276(53.99)	259	ath	KOG0773	Transcription factor MEIS1 and related HOX domain proteins	[K]	INFORMATION STORAGE AND PROCESSING	Transcription
Unigene010426	At3g49730_2	8e-51	85/177(48.02)	141	ath	KOG0410	Predicted GTP binding protein	[R]	POORLY CHARACTERIZED	General function prediction only
Unigene010427	At2g19760	2e-10	28/40(70.00)	60.8	ath	KOG1755	Profilin	[Z]	CELLULAR PROCESSES AND SIGNALING	Cytoskeleton
Unigene010429	At1g51440	1e-157	167/234(71.37)	347	ath	KOG4569	Predicted lipase	[I]	METABOLISM	Lipid transport and metabolism
Unigene010431	At1g79730	3e-07	41/154(26.62)	57.4	ath	KOG2478	Putative RNA polymerase II regulator	[K]	INFORMATION STORAGE AND PROCESSING	Transcription
Unigene010432	At5g20660	1e-24	187/630(29.68)	112	ath	KOG2194	Aminopeptidases of the M20 family	[OR]	--	--
Unigene010443	At5g26860	8e-46	254/821(30.94)	180	ath	KOG2004	Mitochondrial ATP-dependent protease PIM1/LON	[O]	CELLULAR PROCESSES AND SIGNALING	Posttranslational modification, protein turnover, chaperones
Unigene010445	At5g56930	5e-08	52/199(26.13)	50.8	ath	KOG1040	Polyadenylation factor I complex, subunit, Yth1 (CPSF subunit)	[A]	INFORMATION STORAGE AND PROCESSING	RNA processing and modification
Unigene010448	At3g03300	3e-65	145/461(31.45)	162	ath	KOG0701	dsRNA-specific nuclease Dicer and related ribonucleases	[A]	INFORMATION STORAGE AND PROCESSING	RNA processing and modification
Unigene010449	At5g53850_2	1e-49	94/176(53.41)	170	ath	KOG2630	Enolase-phosphatase E-1	[E]	METABOLISM	Amino acid transport and metabolism
Unigene010450	At5g18100	4e-65	104/153(67.97)	206	ath	KOG0441	Cu2+/Zn2+ superoxide dismutase SOD1	[P]	METABOLISM	Inorganic ion transport and metabolism
Unigene010453	At3g14120	2e-48	213/674(31.60)	186	ath	KOG1964	Nuclear pore complex, rNup107 component (sc Nup84)	[YU]	--	--
Unigene010454	CE21267	2e-55	92/268(34.33)	135	cel	KOG0134	NADH:flavin oxidoreductase/12-oxophytodienoate reductase	[CR]	--	--
Unigene010456	At3g32940	1e-18	41/97(42.27)	64.3	ath	KOG0119	Splicing factor 1/branch point binding protein (RRM superfamily)	[A]	INFORMATION STORAGE AND PROCESSING	RNA processing and modification
Unigene010458	At5g20720	5e-13	43/104(41.35)	53.5	ath	KOG1641	Mitochondrial chaperonin	[O]	CELLULAR PROCESSES AND SIGNALING	Posttranslational modification, protein turnover, chaperones
Unigene010459	At5g19690	1e-131	246/403(61.04)	412	ath	KOG2292	Oligosaccharyltransferase, STT3 subunit	[O]	CELLULAR PROCESSES AND SIGNALING	Posttranslational modification, protein turnover, chaperones
Unigene010460	At1g11910	7e-60	175/510(34.31)	212	ath	KOG1339	Aspartyl protease	[O]	CELLULAR PROCESSES AND SIGNALING	Posttranslational modification, protein turnover, chaperones
Unigene010463	At5g13010	8e-36	182/504(36.11)	143	ath	KOG0924	mRNA splicing factor ATP-dependent RNA helicase	[A]	INFORMATION STORAGE AND PROCESSING	RNA processing and modification
Unigene010464	At3g15350	1e-180	244/347(70.32)	517	ath	KOG0799	Branching enzyme	[G]	METABOLISM	Carbohydrate transport and metabolism
Unigene010466	At2g47510	1e-147	267/495(53.94)	435	ath	KOG1317	Fumarase	[C]	METABOLISM	Energy production and conversion
Unigene010467	At4g32140	9e-68	143/339(42.18)	224	ath	KOG2765	Predicted membrane protein	[S]	POORLY CHARACTERIZED	Function unknown
Unigene010468	At1g61000_2	3e-67	65/89(73.03)	143	ath	KOG2092	Uncharacterized conserved protein	[S]	POORLY CHARACTERIZED	Function unknown
Unigene010469	At5g08290	6e-45	57/58(98.28)	123	ath	KOG3414	Component of the U4/U6.U5 snRNP/mitosis protein DIM1	[AD]	--	--
Unigene010470	At2g45560	1e-54	100/229(43.67)	160	ath	KOG0156	Cytochrome P450 CYP2 subfamily	[Q]	METABOLISM	Secondary metabolites biosynthesis, transport and catabolism
Unigene010471	At1g06460	3e-16	35/73(47.95)	79.0	ath	KOG0710	Molecular chaperone (small heat-shock protein Hsp26/Hsp42)	[O]	CELLULAR PROCESSES AND SIGNALING	Posttranslational modification, protein turnover, chaperones
Unigene010473	At3g62720	3e-60	151/369(40.92)	205	ath	KOG4748	Subunit of Golgi mannosyltransferase complex	[GM]	--	--
Unigene010474	At3g11220	6e-35	81/201(40.30)	135	ath	KOG3949	RNA polymerase II elongator complex, subunit ELP4	[BK]	--	--
Unigene010475	SPAC8E11.10	3e-54	77/142(54.23)	166	spo	KOG0725	Reductases with broad range of substrate specificities	[R]	POORLY CHARACTERIZED	General function prediction only
Unigene010477	At1g48650	3e-64	217/630(34.44)	236	ath	KOG0920	ATP-dependent RNA helicase A	[A]	INFORMATION STORAGE AND PROCESSING	RNA processing and modification
Unigene010481	At1g79050	0.0	298/361(82.55)	567	ath	KOG1433	DNA repair protein RAD51/RHP55	[L]	INFORMATION STORAGE AND PROCESSING	Replication, recombination and repair
Unigene010482	At5g45550	7e-75	133/216(61.57)	234	ath	KOG0440	Cell cycle-associated protein Mob1-1	[D]	CELLULAR PROCESSES AND SIGNALING	Cell cycle control, cell division, chromosome partitioning
Unigene010484	At1g77020	5e-68	131/271(48.34)	224	ath	KOG0691	Molecular chaperone (DnaJ superfamily)	[O]	CELLULAR PROCESSES AND SIGNALING	Posttranslational modification, protein turnover, chaperones
Unigene010485	At3g55010	3e-07	65/193(33.68)	54.3	ath	KOG0237	Glycinamide ribonucleotide synthetase (GARS)/Aminoimidazole ribonucleotide synthetase (AIRS)	[F]	METABOLISM	Nucleotide transport and metabolism
Unigene010486	At5g16040	6e-51	98/161(60.87)	169	ath	KOG1426	FOG: RCC1 domain	[S]	POORLY CHARACTERIZED	Function unknown
Unigene010487	At3g04080	3e-90	118/163(72.39)	256	ath	KOG1385	Nucleoside phosphatase	[F]	METABOLISM	Nucleotide transport and metabolism
Unigene010491	At4g13550	7e-66	70/124(56.45)	142	ath	KOG4569	Predicted lipase	[I]	METABOLISM	Lipid transport and metabolism
Unigene010492	At3g04530	9e-74	107/199(53.77)	219	ath	KOG0032	Ca2+/calmodulin-dependent protein kinase, EF-Hand protein superfamily	[T]	CELLULAR PROCESSES AND SIGNALING	Signal transduction mechanisms
Unigene010493	At5g24810	1e-128	115/161(71.43)	241	ath	KOG1235	Predicted unusual protein kinase	[R]	POORLY CHARACTERIZED	General function prediction only
Unigene010494	At1g59990	1e-11	92/319(28.84)	69.3	ath	KOG0333	U5 snRNP-like RNA helicase subunit	[A]	INFORMATION STORAGE AND PROCESSING	RNA processing and modification
Unigene010498	At2g31080	4e-06	51/200(25.50)	53.1	ath	KOG1075	FOG: Reverse transcriptase	[R]	POORLY CHARACTERIZED	General function prediction only
Unigene010500	At2g34040	1e-155	96/128(75.00)	199	ath	KOG2213	Apoptosis inhibitor 5/fibroblast growth factor 2-interacting factor 2, and related proteins	[T]	CELLULAR PROCESSES AND SIGNALING	Signal transduction mechanisms
Unigene010501	At3g26340	1e-166	232/276(84.06)	464	ath	KOG0175	20S proteasome, regulatory subunit beta type PSMB5/PSMB8/PRE2	[O]	CELLULAR PROCESSES AND SIGNALING	Posttranslational modification, protein turnover, chaperones
Unigene010504	At3g17700	2e-40	158/528(29.92)	159	ath	KOG0498	K+-channel ERG and related proteins, contain PAS/PAC sensor domain	[PT]	--	--
Unigene010506	At5g19440	2e-73	149/315(47.30)	234	ath	KOG1502	Flavonol reductase/cinnamoyl-CoA reductase	[V]	CELLULAR PROCESSES AND SIGNALING	Defense mechanisms
Unigene010507	At4g24880	2e-07	61/227(26.87)	54.3	ath	KOG3132	m3G-cap-specific nuclear import receptor (Snurportin1)	[A]	INFORMATION STORAGE AND PROCESSING	RNA processing and modification
Unigene010508	At5g43670	0.0	360/607(59.31)	711	ath	KOG1986	Vesicle coat complex COPII, subunit SEC23	[U]	CELLULAR PROCESSES AND SIGNALING	Intracellular trafficking, secretion, and vesicular transport
Unigene010510	At3g26810	4e-57	181/494(36.64)	192	ath	KOG1947	Leucine rich repeat proteins, some proteins contain F-box	[R]	POORLY CHARACTERIZED	General function prediction only
Unigene010515	At1g20390	7e-10	65/183(35.52)	63.9	ath	KOG0017	FOG: Transposon-encoded proteins with TYA, reverse transcriptase, integrase domains in various combinations	[R]	POORLY CHARACTERIZED	General function prediction only
Unigene010519	At5g51940	7e-77	116/144(80.56)	234	ath	KOG3405	RNA polymerase subunit K	[K]	INFORMATION STORAGE AND PROCESSING	Transcription
Unigene010520	At5g60460	1e-44	79/104(75.96)	144	ath	KOG3457	Sec61 protein translocation complex, beta subunit	[O]	CELLULAR PROCESSES AND SIGNALING	Posttranslational modification, protein turnover, chaperones
Unigene010522	At1g79150	6e-78	110/190(57.89)	209	ath	KOG2153	Protein involved in the nuclear export of pre-ribosomes	[JU]	--	--
Unigene010526	At3g57030	2e-21	62/178(34.83)	80.5	ath	KOG1520	Predicted alkaloid synthase/Surface mucin Hemomucin	[R]	POORLY CHARACTERIZED	General function prediction only
Unigene010527	At3g04500	8e-40	80/134(59.70)	141	ath	KOG0226	RNA-binding proteins	[R]	POORLY CHARACTERIZED	General function prediction only
Unigene010532	At1g60690	6e-46	117/305(38.36)	165	ath	KOG1575	Voltage-gated shaker-like K+ channel, subunit beta/KCNAB	[C]	METABOLISM	Energy production and conversion
Unigene010533	At4g12610	2e-20	107/333(32.13)	97.4	ath	KOG2393	Transcription initiation factor IIF, large subunit (RAP74)	[K]	INFORMATION STORAGE AND PROCESSING	Transcription
Unigene010534	At5g04590	5e-47	196/562(34.88)	180	ath	KOG0560	Sulfite reductase (ferredoxin)	[P]	METABOLISM	Inorganic ion transport and metabolism
Unigene010536	At5g42260	1e-25	77/235(32.77)	87.0	ath	KOG0626	Beta-glucosidase, lactase phlorizinhydrolase, and related proteins	[G]	METABOLISM	Carbohydrate transport and metabolism
Unigene010538	At1g31860	4e-47	86/160(53.75)	166	ath	KOG4311	Histidinol dehydrogenase	[E]	METABOLISM	Amino acid transport and metabolism
Unigene010539	At1g10320	9e-46	81/116(69.83)	178	ath	KOG2202	U2 snRNP splicing factor, small subunit, and related proteins	[A]	INFORMATION STORAGE AND PROCESSING	RNA processing and modification
Unigene010541	At3g24460	1e-23	51/112(45.54)	97.8	ath	KOG2592	Tumor differentially expressed (TDE) protein	[S]	POORLY CHARACTERIZED	Function unknown
Unigene010545	At1g50840	1e-31	148/465(31.83)	132	ath	KOG0950	DNA polymerase theta/eta, DEAD-box superfamily	[R]	POORLY CHARACTERIZED	General function prediction only
Unigene010548	At3g45680	5e-37	151/507(29.78)	146	ath	KOG1237	H+/oligopeptide symporter	[E]	METABOLISM	Amino acid transport and metabolism
Unigene010554	At5g53460	3e-19	72/163(44.17)	95.5	ath	KOG0399	Glutamate synthase	[E]	METABOLISM	Amino acid transport and metabolism
Unigene010555	At3g11200	3e-45	93/231(40.26)	157	ath	KOG1632	Uncharacterized PHD Zn-finger protein	[R]	POORLY CHARACTERIZED	General function prediction only
Unigene010556	At4g21000	1e-07	39/113(34.51)	54.7	ath	KOG0382	Carbonic anhydrase	[R]	POORLY CHARACTERIZED	General function prediction only
Unigene010562	At4g31890	2e-39	98/228(42.98)	144	ath	KOG0167	FOG: Armadillo/beta-catenin-like repeats	[S]	POORLY CHARACTERIZED	Function unknown
Unigene010563	7303594_1	6e-21	38/100(38.00)	57.8	dme	KOG0814	Glyoxylase	[R]	POORLY CHARACTERIZED	General function prediction only
Unigene010564	At4g05530	2e-41	68/105(64.76)	126	ath	KOG0725	Reductases with broad range of substrate specificities	[R]	POORLY CHARACTERIZED	General function prediction only
Unigene010565	At3g25860	1e-06	63/177(35.59)	53.5	ath	KOG0557	Dihydrolipoamide acetyltransferase	[C]	METABOLISM	Energy production and conversion
Unigene010566	At1g07480	3e-09	42/100(42.00)	60.5	ath	KOG2652	RNA polymerase II transcription initiation factor TFIIA, large chain	[K]	INFORMATION STORAGE AND PROCESSING	Transcription
Unigene010568	At5g56950	1e-136	125/173(72.25)	264	ath	KOG1507	Nucleosome assembly protein NAP-1	[BD]	--	--
Unigene010570	At1g14610	7e-15	133/454(29.30)	81.6	ath	KOG0432	Valyl-tRNA synthetase	[J]	INFORMATION STORAGE AND PROCESSING	Translation, ribosomal structure and biogenesis
Unigene010571	At2g27040	2e-08	28/82(34.15)	53.9	ath	KOG1041	Translation initiation factor 2C (eIF-2C) and related proteins	[J]	INFORMATION STORAGE AND PROCESSING	Translation, ribosomal structure and biogenesis
Unigene010573	At2g22740_2	7e-55	49/63(77.78)	110	ath	KOG1082	Histone H3 (Lys9) methyltransferase SUV39H1/Clr4, required for transcriptional silencing	[BK]	--	--
Unigene010574	At3g45580	3e-14	29/76(38.16)	63.9	ath	KOG1812	Predicted E3 ubiquitin ligase	[O]	CELLULAR PROCESSES AND SIGNALING	Posttranslational modification, protein turnover, chaperones
Unigene010577	At4g29810	1e-125	126/194(64.95)	268	ath	KOG0581	Mitogen-activated protein kinase kinase (MAP2K)	[T]	CELLULAR PROCESSES AND SIGNALING	Signal transduction mechanisms
Unigene010578	At5g10770	3e-26	53/115(46.09)	91.3	ath	KOG1339	Aspartyl protease	[O]	CELLULAR PROCESSES AND SIGNALING	Posttranslational modification, protein turnover, chaperones
Unigene010580	At3g28580	3e-73	163/465(35.05)	241	ath	KOG0743	AAA+-type ATPase	[O]	CELLULAR PROCESSES AND SIGNALING	Posttranslational modification, protein turnover, chaperones
Unigene010581	At3g47520	4e-83	174/317(54.89)	268	ath	KOG1494	NAD-dependent malate dehydrogenase	[C]	METABOLISM	Energy production and conversion
Unigene010583	At5g01760	2e-60	76/166(45.78)	133	ath	KOG1087	Cytosolic sorting protein GGA2/TOM1	[U]	CELLULAR PROCESSES AND SIGNALING	Intracellular trafficking, secretion, and vesicular transport
Unigene010585	At3g62770	0.0	286/388(73.71)	563	ath	KOG2111	Uncharacterized conserved protein, contains WD40 repeats	[S]	POORLY CHARACTERIZED	Function unknown
Unigene010594	At4g27190	4e-31	50/159(31.45)	92.4	ath	KOG4658	Apoptotic ATPase	[T]	CELLULAR PROCESSES AND SIGNALING	Signal transduction mechanisms
Unigene010595	At1g76370	1e-27	93/263(35.36)	117	ath	KOG1187	Serine/threonine protein kinase	[T]	CELLULAR PROCESSES AND SIGNALING	Signal transduction mechanisms
Unigene010596	At5g07010	4e-35	91/295(30.85)	133	ath	KOG1584	Sulfotransferase	[R]	POORLY CHARACTERIZED	General function prediction only
Unigene010597	At1g47710	2e-12	71/180(39.44)	68.2	ath	KOG2392	Serpin	[V]	CELLULAR PROCESSES AND SIGNALING	Defense mechanisms
Unigene010598	At1g26340	2e-16	39/78(50.00)	75.9	ath	KOG0537	Cytochrome b5	[C]	METABOLISM	Energy production and conversion
Unigene010599	At3g47420	7e-95	214/517(41.39)	305	ath	KOG2533	Permease of the major facilitator superfamily	[G]	METABOLISM	Carbohydrate transport and metabolism
Unigene010603	At2g30110	0.0	412/580(71.03)	829	ath	KOG2012	Ubiquitin activating enzyme UBA1	[O]	CELLULAR PROCESSES AND SIGNALING	Posttranslational modification, protein turnover, chaperones
Unigene010604	At1g60690	3e-65	63/114(55.26)	125	ath	KOG1575	Voltage-gated shaker-like K+ channel, subunit beta/KCNAB	[C]	METABOLISM	Energy production and conversion
Unigene010607	At5g48220	1e-173	245/356(68.82)	495	ath	KOG4201	Anthranilate synthase component II	[E]	METABOLISM	Amino acid transport and metabolism
Unigene010608	At3g18060	0.0	223/277(80.51)	472	ath	KOG0318	WD40 repeat stress protein/actin interacting protein	[Z]	CELLULAR PROCESSES AND SIGNALING	Cytoskeleton
Unigene010611	At1g51690	7e-15	116/401(28.93)	80.1	ath	KOG1354	Serine/threonine protein phosphatase 2A, regulatory subunit	[T]	CELLULAR PROCESSES AND SIGNALING	Signal transduction mechanisms
Unigene010612	At1g35470	2e-39	84/156(53.85)	154	ath	KOG1477	SPRY domain-containing proteins	[R]	POORLY CHARACTERIZED	General function prediction only
Unigene010615	At1g10680	1e-109	379/1075(35.26)	375	ath	KOG0055	Multidrug/pheromone exporter, ABC superfamily	[Q]	METABOLISM	Secondary metabolites biosynthesis, transport and catabolism
Unigene010617	At5g60360	5e-08	88/274(32.12)	56.6	ath	KOG1543	Cysteine proteinase Cathepsin L	[O]	CELLULAR PROCESSES AND SIGNALING	Posttranslational modification, protein turnover, chaperones
Unigene010621	At1g56290	9e-97	99/138(71.74)	209	ath	KOG2477	Uncharacterized conserved protein	[S]	POORLY CHARACTERIZED	Function unknown
Unigene010626	At5g43130	2e-30	106/338(31.36)	130	ath	KOG2341	TATA box binding protein (TBP)-associated factor, RNA polymerase II	[K]	INFORMATION STORAGE AND PROCESSING	Transcription
Unigene010631	At3g56340	8e-39	65/98(66.33)	132	ath	KOG1768	40s ribosomal protein S26	[J]	INFORMATION STORAGE AND PROCESSING	Translation, ribosomal structure and biogenesis
Unigene010635	At4g35100	3e-10	84/239(35.15)	62.0	ath	KOG0223	Aquaporin (major intrinsic protein family)	[G]	METABOLISM	Carbohydrate transport and metabolism
Unigene010637	At4g27070	3e-21	98/282(34.75)	99.0	ath	KOG1395	Tryptophan synthase beta chain	[E]	METABOLISM	Amino acid transport and metabolism
Unigene010641	At1g67930	0.0	197/380(51.84)	335	ath	KOG2211	Predicted Golgi transport complex 1 protein	[U]	CELLULAR PROCESSES AND SIGNALING	Intracellular trafficking, secretion, and vesicular transport
Unigene010642	Hs14150015	9e-15	29/105(27.62)	47.4	hsa	KOG3077	Uncharacterized conserved protein	[S]	POORLY CHARACTERIZED	Function unknown
Unigene010647	At1g32440	1e-146	84/131(64.12)	186	ath	KOG2323	Pyruvate kinase	[G]	METABOLISM	Carbohydrate transport and metabolism
Unigene010650	At1g48160	9e-25	56/115(48.70)	99.8	ath	KOG3198	Signal recognition particle, subunit Srp19	[U]	CELLULAR PROCESSES AND SIGNALING	Intracellular trafficking, secretion, and vesicular transport
Unigene010652	At4g18710	1e-35	90/189(47.62)	135	ath	KOG0658	Glycogen synthase kinase-3	[G]	METABOLISM	Carbohydrate transport and metabolism
Unigene010653	At5g61790	2e-23	139/465(29.89)	105	ath	KOG0675	Calnexin	[O]	CELLULAR PROCESSES AND SIGNALING	Posttranslational modification, protein turnover, chaperones
Unigene010655	At1g54630	6e-34	68/130(52.31)	119	ath	KOG1748	Acyl carrier protein/NADH-ubiquinone oxidoreductase, NDUFAB1/SDAP subunit	[CIQ]	--	--
Unigene010657	At1g03190	4e-56	210/568(36.97)	210	ath	KOG1131	RNA polymerase II transcription initiation/nucleotide excision repair factor TFIIH, 5'-3' helicase subunit RAD3	[KL]	--	--
Unigene010659	At5g60980	4e-46	86/127(67.72)	170	ath	KOG0116	RasGAP SH3 binding protein rasputin, contains NTF2 and RRM domains	[T]	CELLULAR PROCESSES AND SIGNALING	Signal transduction mechanisms
Unigene010666	At2g23380	1e-49	225/725(31.03)	192	ath	KOG1079	Transcriptional repressor EZH1	[K]	INFORMATION STORAGE AND PROCESSING	Transcription
Unigene010667	At1g33330	2e-31	66/130(50.77)	106	ath	KOG2726	Mitochondrial polypeptide chain release factor	[J]	INFORMATION STORAGE AND PROCESSING	Translation, ribosomal structure and biogenesis
Unigene010668	At4g30310	1e-56	182/521(34.93)	204	ath	KOG2517	Ribulose kinase and related carbohydrate kinases	[G]	METABOLISM	Carbohydrate transport and metabolism
Unigene010672	At5g13810	1e-62	113/200(56.50)	202	ath	KOG2824	Glutaredoxin-related protein	[O]	CELLULAR PROCESSES AND SIGNALING	Posttranslational modification, protein turnover, chaperones
Unigene010673	At3g10340	5e-32	182/628(28.98)	134	ath	KOG0222	Phenylalanine and histidine ammonia-lyase	[Q]	METABOLISM	Secondary metabolites biosynthesis, transport and catabolism
Unigene010675	At2g33220	2e-53	79/104(75.96)	170	ath	KOG3300	NADH:ubiquinone oxidoreductase, B16.6 subunit/cell death-regulatory protein	[CD]	--	--
Unigene010677	At3g07220	9e-54	60/84(71.43)	126	ath	KOG2294	Transcription factor of the Forkhead/HNF3 family	[K]	INFORMATION STORAGE AND PROCESSING	Transcription
Unigene010678	At4g24490	3e-17	94/330(28.48)	87.0	ath	KOG0529	Protein geranylgeranyltransferase type II, alpha subunit	[O]	CELLULAR PROCESSES AND SIGNALING	Posttranslational modification, protein turnover, chaperones
Unigene010681	YPL265w	2e-11	50/184(27.17)	47.0	sce	KOG1286	Amino acid transporters	[E]	METABOLISM	Amino acid transport and metabolism
Unigene010687	At5g38720	3e-22	56/127(44.09)	99.0	ath	KOG4008	rRNA processing protein RRP7	[A]	INFORMATION STORAGE AND PROCESSING	RNA processing and modification
Unigene010688	At2g38960	4e-13	114/386(29.53)	73.6	ath	KOG2608	Endoplasmic reticulum membrane-associated oxidoreductin involved in disulfide bond formation	[OU]	--	--
Unigene010693	At1g72420	1e-114	158/209(75.60)	335	ath	KOG2435	Uncharacterized conserved protein	[S]	POORLY CHARACTERIZED	Function unknown
Unigene010694	At5g35100	2e-79	66/107(61.68)	124	ath	KOG0865	Cyclophilin type peptidyl-prolyl cis-trans isomerase	[O]	CELLULAR PROCESSES AND SIGNALING	Posttranslational modification, protein turnover, chaperones
Unigene010697	At1g08230	4e-69	129/255(50.59)	229	ath	KOG1303	Amino acid transporters	[E]	METABOLISM	Amino acid transport and metabolism
Unigene010698	Hs7706425	1e-09	15/32(46.88)	43.1	hsa	KOG1784	Small Nuclear ribonucleoprotein splicing factor	[A]	INFORMATION STORAGE AND PROCESSING	RNA processing and modification
Unigene010703	At5g43910	2e-89	80/134(59.70)	173	ath	KOG2947	Carbohydrate kinase	[G]	METABOLISM	Carbohydrate transport and metabolism
Unigene010706	At1g63770	5e-17	199/655(30.38)	89.0	ath	KOG1046	Puromycin-sensitive aminopeptidase and related aminopeptidases	[EO]	--	--
Unigene010707	At5g47770	4e-12	33/41(80.49)	66.2	ath	KOG0711	Polyprenyl synthetase	[H]	METABOLISM	Coenzyme transport and metabolism
Unigene010709	At1g68710	2e-34	111/294(37.76)	137	ath	KOG0206	P-type ATPase	[R]	POORLY CHARACTERIZED	General function prediction only
Unigene010710	At5g23590	3e-38	97/260(37.31)	145	ath	KOG0691	Molecular chaperone (DnaJ superfamily)	[O]	CELLULAR PROCESSES AND SIGNALING	Posttranslational modification, protein turnover, chaperones
Unigene010711	At5g16970	8e-08	43/129(33.33)	55.8	ath	KOG1196	Predicted NAD-dependent oxidoreductase	[R]	POORLY CHARACTERIZED	General function prediction only
Unigene010714	At4g34131	4e-50	102/232(43.97)	174	ath	KOG1192	UDP-glucuronosyl and UDP-glucosyl transferase	[GC]	--	--
Unigene010715	At2g22930	5e-49	42/67(62.69)	92.0	ath	KOG1192	UDP-glucuronosyl and UDP-glucosyl transferase	[GC]	--	--
Unigene010716	Hs13491164	6e-77	47/80(58.75)	107	hsa	KOG1332	Vesicle coat complex COPII, subunit SEC13	[U]	CELLULAR PROCESSES AND SIGNALING	Intracellular trafficking, secretion, and vesicular transport
Unigene010717	At4g03810	1e-23	84/221(38.01)	108	ath	KOG0017	FOG: Transposon-encoded proteins with TYA, reverse transcriptase, integrase domains in various combinations	[R]	POORLY CHARACTERIZED	General function prediction only
Unigene010723	At2g45570	1e-70	63/109(57.80)	135	ath	KOG0156	Cytochrome P450 CYP2 subfamily	[Q]	METABOLISM	Secondary metabolites biosynthesis, transport and catabolism
Unigene010724	At3g56460	3e-75	147/329(44.68)	240	ath	KOG1198	Zinc-binding oxidoreductase	[CR]	--	--
Unigene010726	At1g02880	4e-47	118/282(41.84)	160	ath	KOG3153	Thiamine pyrophosphokinase	[H]	METABOLISM	Coenzyme transport and metabolism
Unigene010733	At3g56160	2e-22	26/32(81.25)	57.8	ath	KOG4821	Predicted Na+-dependent cotransporter	[R]	POORLY CHARACTERIZED	General function prediction only
Unigene010734	SPAC821.06	5e-55	96/180(53.33)	186	spo	KOG1547	Septin CDC10 and related P-loop GTPases	[DTZ]	--	--
Unigene010736	At5g19130	5e-17	138/503(27.44)	71.2	ath	KOG3566	Glycosylphosphatidylinositol anchor attachment protein GAA1	[O]	CELLULAR PROCESSES AND SIGNALING	Posttranslational modification, protein turnover, chaperones
Unigene010741	At5g04850	1e-104	156/187(83.42)	306	ath	KOG1655	Protein involved in vacuolar protein sorting	[U]	CELLULAR PROCESSES AND SIGNALING	Intracellular trafficking, secretion, and vesicular transport
Unigene010743	At1g30220	0.0	420/568(73.94)	856	ath	KOG0254	Predicted transporter (major facilitator superfamily)	[R]	POORLY CHARACTERIZED	General function prediction only
Unigene010744	At5g20990	1e-131	203/308(65.91)	405	ath	KOG2371	Molybdopterin biosynthesis protein	[H]	METABOLISM	Coenzyme transport and metabolism
Unigene010746	At5g01980	3e-19	84/255(32.94)	94.0	ath	KOG0800	FOG: Predicted E3 ubiquitin ligase	[O]	CELLULAR PROCESSES AND SIGNALING	Posttranslational modification, protein turnover, chaperones
Unigene010747	At5g17440	7e-92	101/146(69.18)	189	ath	KOG0796	Spliceosome subunit	[A]	INFORMATION STORAGE AND PROCESSING	RNA processing and modification
Unigene010748	At1g67640	7e-78	146/329(44.38)	240	ath	KOG1303	Amino acid transporters	[E]	METABOLISM	Amino acid transport and metabolism
Unigene010750	At2g33590	2e-43	101/275(36.73)	142	ath	KOG1502	Flavonol reductase/cinnamoyl-CoA reductase	[V]	CELLULAR PROCESSES AND SIGNALING	Defense mechanisms
Unigene010751	At3g04480_2	1e-46	138/383(36.03)	174	ath	KOG2317	Putative translation initiation inhibitor UK114/IBM1	[J]	INFORMATION STORAGE AND PROCESSING	Translation, ribosomal structure and biogenesis
Unigene010753	At1g66960	4e-14	53/139(38.13)	73.6	ath	KOG0497	Oxidosqualene-lanosterol cyclase and related proteins	[I]	METABOLISM	Lipid transport and metabolism
Unigene010756	At3g10840	5e-25	45/129(34.88)	72.4	ath	KOG1454	Predicted hydrolase/acyltransferase (alpha/beta hydrolase superfamily)	[R]	POORLY CHARACTERIZED	General function prediction only
Unigene010758	At2g25600	7e-88	181/571(31.70)	174	ath	KOG0498	K+-channel ERG and related proteins, contain PAS/PAC sensor domain	[PT]	--	--
Unigene010759	At3g52720	3e-66	102/242(42.15)	213	ath	KOG0382	Carbonic anhydrase	[R]	POORLY CHARACTERIZED	General function prediction only
Unigene010760	At5g61140	1e-80	83/188(44.15)	127	ath	KOG0952	DNA/RNA helicase MER3/SLH1, DEAD-box superfamily	[A]	INFORMATION STORAGE AND PROCESSING	RNA processing and modification
Unigene010761	At1g62680	4e-25	36/103(34.95)	79.7	ath	KOG4197	FOG: PPR repeat	[R]	POORLY CHARACTERIZED	General function prediction only
Unigene010762	At2g21600	1e-96	136/197(69.04)	285	ath	KOG1688	Golgi proteins involved in ER retention (RER)	[U]	CELLULAR PROCESSES AND SIGNALING	Intracellular trafficking, secretion, and vesicular transport
Unigene010765	At3g61610	2e-64	129/277(46.57)	213	ath	KOG1594	Uncharacterized enzymes related to aldose 1-epimerase	[G]	METABOLISM	Carbohydrate transport and metabolism
Unigene010767	At5g05810	5e-57	110/267(41.20)	186	ath	KOG0800	FOG: Predicted E3 ubiquitin ligase	[O]	CELLULAR PROCESSES AND SIGNALING	Posttranslational modification, protein turnover, chaperones
Unigene010769	At5g10910	3e-78	135/239(56.49)	257	ath	KOG2782	Putative SAM dependent methyltransferases	[R]	POORLY CHARACTERIZED	General function prediction only
Unigene010770	At2g44130	1e-59	109/281(38.79)	199	ath	KOG1072	FOG: Kelch repeat	[R]	POORLY CHARACTERIZED	General function prediction only
Unigene010771	At4g17390	2e-08	67/196(34.18)	53.9	ath	KOG1678	60s ribosomal protein L15	[J]	INFORMATION STORAGE AND PROCESSING	Translation, ribosomal structure and biogenesis
Unigene010772	At4g26570	1e-07	57/167(34.13)	54.3	ath	KOG0034	Ca2+/calmodulin-dependent protein phosphatase (calcineurin subunit B), EF-Hand superfamily protein	[T]	CELLULAR PROCESSES AND SIGNALING	Signal transduction mechanisms
Unigene010773	At1g53090_1	1e-23	43/79(54.43)	79.3	ath	KOG1033	eIF-2alpha kinase PEK/EIF2AK3	[J]	INFORMATION STORAGE AND PROCESSING	Translation, ribosomal structure and biogenesis
Unigene010776	At1g19520	8e-25	28/52(53.85)	66.2	ath	KOG4197	FOG: PPR repeat	[R]	POORLY CHARACTERIZED	General function prediction only
Unigene010778	At4g04780_2	7e-21	41/75(54.67)	73.2	ath	KOG1510	RNA polymerase II holoenzyme and mediator subcomplex, subunit SURB7/SRB7	[K]	INFORMATION STORAGE AND PROCESSING	Transcription
Unigene010779	At1g08250	5e-51	72/126(57.14)	127	ath	KOG2797	Prephenate dehydratase	[E]	METABOLISM	Amino acid transport and metabolism
Unigene010780	At5g15490	1e-54	160/382(41.88)	193	ath	KOG2666	UDP-glucose/GDP-mannose dehydrogenase	[GT]	--	--
Unigene010782	At5g38460	1e-107	199/448(44.42)	333	ath	KOG2575	Glucosyltransferase - Alg6p	[GE]	--	--
Unigene010785	At2g46160	8e-06	47/163(28.83)	40.8	ath	KOG0800	FOG: Predicted E3 ubiquitin ligase	[O]	CELLULAR PROCESSES AND SIGNALING	Posttranslational modification, protein turnover, chaperones
Unigene010787	At3g52150	8e-46	48/80(60.00)	103	ath	KOG0118	FOG: RRM domain	[R]	POORLY CHARACTERIZED	General function prediction only
Unigene010791	At2g36660	6e-12	37/109(33.94)	40.8	ath	KOG0123	Polyadenylate-binding protein (RRM superfamily)	[AJ]	--	--
Unigene010793	At3g55970	3e-66	141/362(38.95)	216	ath	KOG0143	Iron/ascorbate family oxidoreductases	[QR]	--	--
Unigene010794	At1g71840	7e-24	93/265(35.09)	105	ath	KOG0296	Angio-associated migratory cell protein (contains WD40 repeats)	[S]	POORLY CHARACTERIZED	Function unknown
Unigene010795	At1g72480	1e-168	208/349(59.60)	398	ath	KOG2568	Predicted membrane protein	[S]	POORLY CHARACTERIZED	Function unknown
Unigene010799	At1g17740	5e-09	52/120(43.33)	61.6	ath	KOG0068	D-3-phosphoglycerate dehydrogenase, D-isomer-specific 2-hydroxy acid dehydrogenase superfamily	[E]	METABOLISM	Amino acid transport and metabolism
Unigene010802	At3g49350	1e-140	285/611(46.64)	425	ath	KOG2197	Ypt/Rab-specific GTPase-activating protein GYP7 and related proteins	[T]	CELLULAR PROCESSES AND SIGNALING	Signal transduction mechanisms
Unigene010806	At1g69740	1e-78	177/376(47.07)	253	ath	KOG2794	Delta-aminolevulinic acid dehydratase	[H]	METABOLISM	Coenzyme transport and metabolism
Unigene010807	At2g36530	4e-12	72/218(33.03)	70.1	ath	KOG2670	Enolase	[G]	METABOLISM	Carbohydrate transport and metabolism
Unigene010808	SPAC1834.02	8e-36	91/323(28.17)	127	spo	KOG0692	Pentafunctional AROM protein	[E]	METABOLISM	Amino acid transport and metabolism
Unigene010813	SPBC16G5.14c	8e-17	72/188(38.30)	79.7	spo	KOG3181	40S ribosomal protein S3	[J]	INFORMATION STORAGE AND PROCESSING	Translation, ribosomal structure and biogenesis
Unigene010815	7302052	1e-37	47/65(72.31)	102	dme	KOG1468	Predicted translation initiation factor related to eIF-2B alpha/beta/delta subunits (CIG2/IDI2)	[J]	INFORMATION STORAGE AND PROCESSING	Translation, ribosomal structure and biogenesis
Unigene010818	At1g61580	4e-12	92/288(31.94)	69.7	ath	KOG0746	60S ribosomal protein L3 and related proteins	[J]	INFORMATION STORAGE AND PROCESSING	Translation, ribosomal structure and biogenesis
Unigene010823	At2g26690	1e-31	90/179(50.28)	125	ath	KOG1237	H+/oligopeptide symporter	[E]	METABOLISM	Amino acid transport and metabolism
Unigene010825	At2g32000	1e-123	226/432(52.31)	380	ath	KOG1957	DNA topoisomerase III beta	[L]	INFORMATION STORAGE AND PROCESSING	Replication, recombination and repair
Unigene010826	At5g22830	8e-38	124/322(38.51)	147	ath	KOG2662	Magnesium transporters: CorA family	[P]	METABOLISM	Inorganic ion transport and metabolism
Unigene010827	At3g03900	1e-14	64/159(40.25)	72.0	ath	KOG0635	Adenosine 5'-phosphosulfate kinase	[P]	METABOLISM	Inorganic ion transport and metabolism
Unigene010829	At1g75950	5e-27	49/68(72.06)	102	ath	KOG1724	SCF ubiquitin ligase, Skp1 component	[O]	CELLULAR PROCESSES AND SIGNALING	Posttranslational modification, protein turnover, chaperones
Unigene010833	At2g45030	6e-54	225/679(33.14)	201	ath	KOG0465	Mitochondrial elongation factor	[J]	INFORMATION STORAGE AND PROCESSING	Translation, ribosomal structure and biogenesis
Unigene010835	At4g14220	4e-15	39/80(48.75)	79.3	ath	KOG0800	FOG: Predicted E3 ubiquitin ligase	[O]	CELLULAR PROCESSES AND SIGNALING	Posttranslational modification, protein turnover, chaperones
Unigene010839	At5g66150	0.0	189/459(41.18)	270	ath	KOG1959	Glycosyl hydrolase, family 38 - alpha-mannosidase	[G]	METABOLISM	Carbohydrate transport and metabolism
Unigene010840	At5g61380	4e-19	60/179(33.52)	93.6	ath	KOG1601	GATA-4/5/6 transcription factors	[K]	INFORMATION STORAGE AND PROCESSING	Transcription
Unigene010842	At4g27220	6e-07	17/41(41.46)	40.4	ath	KOG4658	Apoptotic ATPase	[T]	CELLULAR PROCESSES AND SIGNALING	Signal transduction mechanisms
Unigene010846	At2g22500	2e-42	84/232(36.21)	101	ath	KOG0759	Mitochondrial oxoglutarate/malate carrier proteins	[C]	METABOLISM	Energy production and conversion
Unigene010847	At5g14520	4e-15	44/107(41.12)	80.5	ath	KOG2481	Protein required for normal rRNA processing	[A]	INFORMATION STORAGE AND PROCESSING	RNA processing and modification
Unigene010849	At5g64830	1e-37	76/231(32.90)	96.3	ath	KOG2061	Uncharacterized MYND Zn-finger protein	[R]	POORLY CHARACTERIZED	General function prediction only
Unigene010851	At5g47100	5e-46	97/200(48.50)	157	ath	KOG0034	Ca2+/calmodulin-dependent protein phosphatase (calcineurin subunit B), EF-Hand superfamily protein	[T]	CELLULAR PROCESSES AND SIGNALING	Signal transduction mechanisms
Unigene010857	At3g13050	1e-133	140/230(60.87)	283	ath	KOG0253	Synaptic vesicle transporter SV2 (major facilitator superfamily)	[R]	POORLY CHARACTERIZED	General function prediction only
Unigene010858	At3g19980	2e-42	96/170(56.47)	151	ath	KOG0373	Serine/threonine specific protein phosphatase involved in cell cycle control, PP2A-related	[DT]	--	--
Unigene010861	At4g03460	3e-08	46/134(34.33)	58.2	ath	KOG0504	FOG: Ankyrin repeat	[R]	POORLY CHARACTERIZED	General function prediction only
Unigene010864	At2g30540	3e-30	42/56(75.00)	91.3	ath	KOG1752	Glutaredoxin and related proteins	[O]	CELLULAR PROCESSES AND SIGNALING	Posttranslational modification, protein turnover, chaperones
Unigene010873	At4g15940	2e-17	57/138(41.30)	83.2	ath	KOG1535	Predicted fumarylacetoacetate hydralase	[R]	POORLY CHARACTERIZED	General function prediction only
Unigene010876	At5g17770	2e-13	82/273(30.04)	72.4	ath	KOG0534	NADH-cytochrome b-5 reductase	[HC]	--	--
Unigene010880	At5g22400	2e-09	80/250(32.00)	62.0	ath	KOG4270	GTPase-activator protein	[T]	CELLULAR PROCESSES AND SIGNALING	Signal transduction mechanisms
Unigene010884	Hs22043752	1e-17	43/118(36.44)	81.6	hsa	KOG3187	Protein tyrosine phosphatase-like protein PTPLA (contains Pro instead of catalytic Arg)	[R]	POORLY CHARACTERIZED	General function prediction only
Unigene010889	YHL028w	4e-09	50/167(29.94)	60.5	sce	KOG4157	beta-1,6-N-acetylglucosaminyltransferase, contains WSC domain	[GO]	--	--
Unigene010890	At4g35470	1e-100	129/274(47.08)	251	ath	KOG0619	FOG: Leucine rich repeat	[R]	POORLY CHARACTERIZED	General function prediction only
Unigene010891	At3g44830	2e-44	206/707(29.14)	172	ath	KOG2369	Lecithin:cholesterol acyltransferase (LCAT)/Acyl-ceramide synthase	[I]	METABOLISM	Lipid transport and metabolism
Unigene010892	At5g42820	1e-118	156/186(83.87)	347	ath	KOG2202	U2 snRNP splicing factor, small subunit, and related proteins	[A]	INFORMATION STORAGE AND PROCESSING	RNA processing and modification
Unigene010893	At1g31340	6e-93	152/204(74.51)	275	ath	KOG0001	Ubiquitin and ubiquitin-like proteins	[OR]	--	--
Unigene010895	SPCPB1C11.01	1e-06	104/370(28.11)	53.5	spo	KOG0682	Ammonia permease	[P]	METABOLISM	Inorganic ion transport and metabolism
Unigene010896	At3g10450	2e-36	47/86(54.65)	111	ath	KOG1282	Serine carboxypeptidases (lysosomal cathepsin A)	[OE]	--	--
Unigene010897	Hs4758958	3e-16	72/272(26.47)	82.8	hsa	KOG1113	cAMP-dependent protein kinase types I and II, regulatory subunit	[T]	CELLULAR PROCESSES AND SIGNALING	Signal transduction mechanisms
Unigene000902	At5g41350	1e-29	78/204(38.24)	117	ath	KOG0800	FOG: Predicted E3 ubiquitin ligase	[O]	CELLULAR PROCESSES AND SIGNALING	Posttranslational modification, protein turnover, chaperones
Unigene000903	At5g60410	7e-53	66/142(46.48)	119	ath	KOG2169	Zn-finger transcription factor	[K]	INFORMATION STORAGE AND PROCESSING	Transcription
Unigene000904	At2g28360	0.0	154/301(51.16)	295	ath	KOG2073	SAP family cell cycle dependent phosphatase-associated protein	[D]	CELLULAR PROCESSES AND SIGNALING	Cell cycle control, cell division, chromosome partitioning
Unigene000906	At3g15640	9e-60	95/127(74.80)	189	ath	KOG3352	Cytochrome c oxidase, subunit Vb/COX4	[C]	METABOLISM	Energy production and conversion
Unigene000907	At1g79870	2e-10	74/233(31.76)	63.5	ath	KOG0069	Glyoxylate/hydroxypyruvate reductase (D-isomer-specific 2-hydroxy acid dehydrogenase superfamily)	[C]	METABOLISM	Energy production and conversion
Unigene000908	At1g12920	6e-21	105/271(38.75)	95.9	ath	KOG0688	Peptide chain release factor 1 (eRF1)	[J]	INFORMATION STORAGE AND PROCESSING	Translation, ribosomal structure and biogenesis
Unigene000909	At3g60340	1e-15	61/150(40.67)	80.1	ath	KOG2541	Palmitoyl protein thioesterase	[IO]	--	--
Unigene000911	At5g59540	2e-84	107/200(53.50)	225	ath	KOG0143	Iron/ascorbate family oxidoreductases	[QR]	--	--
Unigene000913	At1g65430	1e-140	81/111(72.97)	197	ath	KOG1815	Predicted E3 ubiquitin ligase	[O]	CELLULAR PROCESSES AND SIGNALING	Posttranslational modification, protein turnover, chaperones
Unigene000920	At5g65830	5e-54	107/214(50.00)	178	ath	KOG0619	FOG: Leucine rich repeat	[R]	POORLY CHARACTERIZED	General function prediction only
Unigene000924	At4g17650	2e-17	67/176(38.07)	84.3	ath	KOG3177	Oligoketide cyclase/lipid transport protein	[I]	METABOLISM	Lipid transport and metabolism
Unigene000925	At2g34660	7e-26	63/85(74.12)	109	ath	KOG0054	Multidrug resistance-associated protein/mitoxantrone resistance protein, ABC superfamily	[Q]	METABOLISM	Secondary metabolites biosynthesis, transport and catabolism
Unigene000928	At2g40830	1e-113	179/340(52.65)	338	ath	KOG0800	FOG: Predicted E3 ubiquitin ligase	[O]	CELLULAR PROCESSES AND SIGNALING	Posttranslational modification, protein turnover, chaperones
Unigene000932	At5g64300	4e-25	158/497(31.79)	112	ath	KOG1284	Bifunctional GTP cyclohydrolase II/3,4-dihydroxy-2butanone-4-phosphate synthase	[H]	METABOLISM	Coenzyme transport and metabolism
Unigene000933	At5g63620	1e-126	129/166(77.71)	256	ath	KOG0022	Alcohol dehydrogenase, class III	[Q]	METABOLISM	Secondary metabolites biosynthesis, transport and catabolism
Unigene000934	At4g34110	1e-90	70/127(55.12)	143	ath	KOG0123	Polyadenylate-binding protein (RRM superfamily)	[AJ]	--	--
Unigene000935	At1g35190	1e-123	136/200(68.00)	288	ath	KOG0143	Iron/ascorbate family oxidoreductases	[QR]	--	--
Unigene000936	At1g25290	4e-61	114/222(51.35)	205	ath	KOG2289	Rhomboid family proteins	[T]	CELLULAR PROCESSES AND SIGNALING	Signal transduction mechanisms
Unigene000938	At1g78900	1e-161	216/324(66.67)	386	ath	KOG1352	Vacuolar H+-ATPase V1 sector, subunit A	[C]	METABOLISM	Energy production and conversion
Unigene000940	At3g16010	1e-100	194/378(51.32)	326	ath	KOG4197	FOG: PPR repeat	[R]	POORLY CHARACTERIZED	General function prediction only
Unigene000943	YNR060w	3e-17	36/112(32.14)	65.9	sce	KOG0039	Ferric reductase, NADH/NADPH oxidase and related proteins	[PQ]	--	--
Unigene000944	At2g20650	1e-13	116/398(29.15)	75.9	ath	KOG0828	Predicted E3 ubiquitin ligase	[O]	CELLULAR PROCESSES AND SIGNALING	Posttranslational modification, protein turnover, chaperones
Unigene000946	At1g08630	1e-107	142/187(75.94)	296	ath	KOG1368	Threonine aldolase	[E]	METABOLISM	Amino acid transport and metabolism
Unigene000949	At4g39030	9e-38	114/304(37.50)	148	ath	KOG1347	Uncharacterized membrane protein, predicted efflux pump	[R]	POORLY CHARACTERIZED	General function prediction only
Unigene000950	At3g54420	1e-135	178/272(65.44)	388	ath	KOG4742	Predicted chitinase	[R]	POORLY CHARACTERIZED	General function prediction only
Unigene000952	At1g67420	4e-64	189/575(32.87)	202	ath	KOG2194	Aminopeptidases of the M20 family	[OR]	--	--
Unigene000954	At4g38540	1e-38	99/279(35.48)	119	ath	KOG2614	Kynurenine 3-monooxygenase and related flavoprotein monooxygenases	[CR]	--	--
Unigene000955	At1g79870	7e-63	143/322(44.41)	215	ath	KOG0069	Glyoxylate/hydroxypyruvate reductase (D-isomer-specific 2-hydroxy acid dehydrogenase superfamily)	[C]	METABOLISM	Energy production and conversion
Unigene000956	At3g16520	3e-89	174/413(42.13)	286	ath	KOG1192	UDP-glucuronosyl and UDP-glucosyl transferase	[GC]	--	--
Unigene000957	At2g16110	2e-06	43/145(29.66)	52.4	ath	KOG1075	FOG: Reverse transcriptase	[R]	POORLY CHARACTERIZED	General function prediction only
Unigene000958	At5g37510	0.0	243/305(79.67)	494	ath	KOG2282	NADH-ubiquinone oxidoreductase, NDUFS1/75 kDa subunit	[C]	METABOLISM	Energy production and conversion
Unigene000960	At2g01440	1e-13	141/455(30.99)	77.4	ath	KOG0344	ATP-dependent RNA helicase	[A]	INFORMATION STORAGE AND PROCESSING	RNA processing and modification
Unigene000962	At1g48540	4e-52	131/305(42.95)	201	ath	KOG1859	Leucine-rich repeat proteins	[R]	POORLY CHARACTERIZED	General function prediction only
Unigene000965	At2g14120	1e-113	255/509(50.10)	368	ath	KOG0446	Vacuolar sorting protein VPS1, dynamin, and related proteins	[UR]	--	--
Unigene000968	7296176	1e-08	45/187(24.06)	60.5	dme	KOG4297	C-type lectin	[TV]	--	--
Unigene000969	At2g47580	2e-28	91/245(37.14)	112	ath	KOG4206	Spliceosomal protein snRNP-U1A/U2B	[A]	INFORMATION STORAGE AND PROCESSING	RNA processing and modification
Unigene000971	At1g60650	3e-18	68/202(33.66)	64.3	ath	KOG0118	FOG: RRM domain	[R]	POORLY CHARACTERIZED	General function prediction only
Unigene000972	At3g19170	6e-64	273/758(36.02)	221	ath	KOG2019	Metalloendoprotease HMP1 (insulinase superfamily)	[RO]	--	--
Unigene000975	At5g58030	2e-88	109/119(91.60)	224	ath	KOG3315	Transport protein particle (TRAPP) complex subunit	[U]	CELLULAR PROCESSES AND SIGNALING	Intracellular trafficking, secretion, and vesicular transport
Unigene000977	At3g15460	2e-40	90/209(43.06)	143	ath	KOG2971	RNA-binding protein required for biogenesis of the ribosomal 60S subunit	[J]	INFORMATION STORAGE AND PROCESSING	Translation, ribosomal structure and biogenesis
Unigene000978	At3g22200	1e-162	196/233(84.12)	418	ath	KOG1404	Alanine-glyoxylate aminotransferase AGT2	[E]	METABOLISM	Amino acid transport and metabolism
Unigene000981	At3g63130_2	1e-131	112/165(67.88)	208	ath	KOG1909	Ran GTPase-activating protein	[AYT]	--	--
Unigene000983	At1g14790	2e-97	292/854(34.19)	318	ath	KOG0988	RNA-directed RNA polymerase QDE-1 required for posttranscriptional gene silencing and RNA interference	[A]	INFORMATION STORAGE AND PROCESSING	RNA processing and modification
Unigene000985	At5g44100	2e-12	109/373(29.22)	63.2	ath	KOG1164	Casein kinase (serine/threonine/tyrosine protein kinase)	[T]	CELLULAR PROCESSES AND SIGNALING	Signal transduction mechanisms
Unigene000987	At2g06530	7e-48	102/152(67.11)	161	ath	KOG3230	Vacuolar assembly/sorting protein DID4	[U]	CELLULAR PROCESSES AND SIGNALING	Intracellular trafficking, secretion, and vesicular transport
Unigene000989	At2g34960	3e-18	144/563(25.58)	90.5	ath	KOG1286	Amino acid transporters	[E]	METABOLISM	Amino acid transport and metabolism
Unigene000990	At1g62710	1e-55	131/298(43.96)	191	ath	KOG1348	Asparaginyl peptidases	[O]	CELLULAR PROCESSES AND SIGNALING	Posttranslational modification, protein turnover, chaperones
Unigene000992	At3g08720	2e-42	111/283(39.22)	162	ath	KOG0598	Ribosomal protein S6 kinase and related proteins	[RT]	--	--
Unigene000996	At2g47800	1e-17	93/255(36.47)	88.2	ath	KOG0054	Multidrug resistance-associated protein/mitoxantrone resistance protein, ABC superfamily	[Q]	METABOLISM	Secondary metabolites biosynthesis, transport and catabolism
Unigene000997	At4g20360	1e-153	265/403(65.76)	451	ath	KOG0460	Mitochondrial translation elongation factor Tu	[J]	INFORMATION STORAGE AND PROCESSING	Translation, ribosomal structure and biogenesis
Unigene010906	At5g47760	1e-72	143/286(50.00)	228	ath	KOG2882	p-Nitrophenyl phosphatase	[P]	METABOLISM	Inorganic ion transport and metabolism
Unigene010908	At3g53900	2e-19	84/246(34.15)	87.4	ath	KOG4203	Armadillo/beta-Catenin/plakoglobin	[TZ]	--	--
Unigene010910	At5g26220	5e-24	57/138(41.30)	100	ath	KOG3182	Predicted cation transporter	[P]	METABOLISM	Inorganic ion transport and metabolism
Unigene010911	At1g07030	6e-18	39/49(79.59)	87.0	ath	KOG0760	Mitochondrial carrier protein MRS3/4	[C]	METABOLISM	Energy production and conversion
Unigene010914	At3g13670	9e-16	62/154(40.26)	61.6	ath	KOG1164	Casein kinase (serine/threonine/tyrosine protein kinase)	[T]	CELLULAR PROCESSES AND SIGNALING	Signal transduction mechanisms
Unigene010919	YJR121w	4e-06	49/146(33.56)	50.1	sce	KOG1350	F0F1-type ATP synthase, beta subunit	[C]	METABOLISM	Energy production and conversion
Unigene010920	At5g01330	9e-15	44/96(45.83)	50.4	ath	KOG1184	Thiamine pyrophosphate-requiring enzyme	[EH]	--	--
Unigene010922	At4g05050	4e-23	78/159(49.06)	97.8	ath	KOG0001	Ubiquitin and ubiquitin-like proteins	[OR]	--	--
Unigene010924	Hs4826682	9e-10	27/66(40.91)	60.8	hsa	KOG3145	Cystine transporter Cystinosin	[E]	METABOLISM	Amino acid transport and metabolism
Unigene010927	Hs14772303	3e-07	39/147(26.53)	54.7	hsa	KOG1520	Predicted alkaloid synthase/Surface mucin Hemomucin	[R]	POORLY CHARACTERIZED	General function prediction only
Unigene010928	At2g19840	4e-25	56/152(36.84)	83.6	ath	KOG0017	FOG: Transposon-encoded proteins with TYA, reverse transcriptase, integrase domains in various combinations	[R]	POORLY CHARACTERIZED	General function prediction only
Unigene010930	At1g20910	1e-71	149/352(42.33)	242	ath	KOG2744	DNA-binding proteins Bright/BRCAA1/RBP1 and related proteins containing BRIGHT domain	[K]	INFORMATION STORAGE AND PROCESSING	Transcription
Unigene010931	At5g39850	5e-21	64/132(48.48)	92.8	ath	KOG3301	Ribosomal protein S4	[J]	INFORMATION STORAGE AND PROCESSING	Translation, ribosomal structure and biogenesis
Unigene010935	At5g59480	8e-17	77/241(31.95)	70.9	ath	KOG3109	Haloacid dehalogenase-like hydrolase	[R]	POORLY CHARACTERIZED	General function prediction only
Unigene010936	At5g23320	7e-25	49/120(40.83)	98.2	ath	KOG2628	Farnesyl cysteine-carboxyl methyltransferase	[O]	CELLULAR PROCESSES AND SIGNALING	Posttranslational modification, protein turnover, chaperones
Unigene010938	At5g51510	1e-26	63/167(37.72)	104	ath	KOG4054	Uncharacterized conserved protein	[S]	POORLY CHARACTERIZED	Function unknown
Unigene010941	At5g03860	2e-44	186/548(33.94)	171	ath	KOG1261	Malate synthase	[C]	METABOLISM	Energy production and conversion
Unigene010946	At2g02580	3e-48	53/121(43.80)	110	ath	KOG0156	Cytochrome P450 CYP2 subfamily	[Q]	METABOLISM	Secondary metabolites biosynthesis, transport and catabolism
Unigene010950	At1g17020	1e-16	19/23(82.61)	48.1	ath	KOG0143	Iron/ascorbate family oxidoreductases	[QR]	--	--
Unigene010951	At5g47520	1e-108	166/184(90.22)	320	ath	KOG0087	GTPase Rab11/YPT3, small G protein superfamily	[U]	CELLULAR PROCESSES AND SIGNALING	Intracellular trafficking, secretion, and vesicular transport
Unigene010953	At1g48110	7e-16	33/56(58.93)	73.6	ath	KOG1901	Uncharacterized high-glucose-regulated protein	[R]	POORLY CHARACTERIZED	General function prediction only
Unigene010956	At1g60080	2e-57	119/235(50.64)	194	ath	KOG1613	Exosomal 3'-5' exoribonuclease complex, subunit Rrp43	[J]	INFORMATION STORAGE AND PROCESSING	Translation, ribosomal structure and biogenesis
Unigene010957	At1g09160	2e-30	116/273(42.49)	122	ath	KOG0698	Serine/threonine protein phosphatase	[T]	CELLULAR PROCESSES AND SIGNALING	Signal transduction mechanisms
Unigene010962	At5g20080	3e-59	120/252(47.62)	198	ath	KOG0534	NADH-cytochrome b-5 reductase	[HC]	--	--
Unigene010967	At3g04080	1e-14	66/206(32.04)	76.3	ath	KOG1385	Nucleoside phosphatase	[F]	METABOLISM	Nucleotide transport and metabolism
Unigene010970	At1g78800	3e-62	125/231(54.11)	209	ath	KOG0853	Glycosyltransferase	[M]	CELLULAR PROCESSES AND SIGNALING	Cell wall/membrane/envelope biogenesis
Unigene010972	At1g77180	6e-16	68/187(36.36)	81.3	ath	KOG2441	mRNA splicing factor/probable chromatin binding snw family nuclear protein	[AB]	--	--
Unigene010974	At1g74680	5e-86	93/150(62.00)	199	ath	KOG1021	Acetylglucosaminyltransferase EXT1/exostosin 1	[GMW]	--	--
Unigene010979	At2g31200	1e-56	85/102(83.33)	179	ath	KOG1735	Actin depolymerizing factor	[Z]	CELLULAR PROCESSES AND SIGNALING	Cytoskeleton
Unigene010980	At4g33030	2e-20	114/354(32.20)	96.7	ath	KOG1371	UDP-glucose 4-epimerase/UDP-sulfoquinovose synthase	[M]	CELLULAR PROCESSES AND SIGNALING	Cell wall/membrane/envelope biogenesis
Unigene010981	At2g17930	3e-44	184/567(32.45)	172	ath	KOG0889	Histone acetyltransferase SAGA, TRRAP/TRA1 component, PI-3 kinase superfamily	[TBLD]	--	--
Unigene010982	At3g03790	1e-09	44/147(29.93)	48.9	ath	KOG1426	FOG: RCC1 domain	[S]	POORLY CHARACTERIZED	Function unknown
Unigene010983	At5g44240	5e-13	138/420(32.86)	75.5	ath	KOG0206	P-type ATPase	[R]	POORLY CHARACTERIZED	General function prediction only
Unigene010986	At5g65180	2e-35	62/176(35.23)	100	ath	KOG2669	Regulator of nuclear mRNA	[A]	INFORMATION STORAGE AND PROCESSING	RNA processing and modification
Unigene010988	YGR032w	3e-61	112/237(47.26)	214	sce	KOG0916	1,3-beta-glucan synthase/callose synthase catalytic subunit	[M]	CELLULAR PROCESSES AND SIGNALING	Cell wall/membrane/envelope biogenesis
Unigene010989	At1g02150	1e-135	129/226(57.08)	280	ath	KOG4197	FOG: PPR repeat	[R]	POORLY CHARACTERIZED	General function prediction only
Unigene010991	At4g29830	1e-79	155/321(48.29)	248	ath	KOG4155	FOG: WD40 repeat	[R]	POORLY CHARACTERIZED	General function prediction only
Unigene010994	At5g13280	0.0	200/248(80.65)	384	ath	KOG0456	Aspartate kinase	[E]	METABOLISM	Amino acid transport and metabolism
Unigene010995	At3g59140	7e-60	253/786(32.19)	226	ath	KOG0054	Multidrug resistance-associated protein/mitoxantrone resistance protein, ABC superfamily	[Q]	METABOLISM	Secondary metabolites biosynthesis, transport and catabolism
Unigene010996	At4g16580	2e-88	116/161(72.05)	220	ath	KOG1379	Serine/threonine protein phosphatase	[T]	CELLULAR PROCESSES AND SIGNALING	Signal transduction mechanisms
Unigene010998	At3g59360	5e-43	89/202(44.06)	101	ath	KOG2234	Predicted UDP-galactose transporter	[G]	METABOLISM	Carbohydrate transport and metabolism
Unigene011001	At1g09080	9e-27	37/72(51.39)	65.9	ath	KOG0100	Molecular chaperones GRP78/BiP/KAR2, HSP70 superfamily	[O]	CELLULAR PROCESSES AND SIGNALING	Posttranslational modification, protein turnover, chaperones
Unigene011002	At4g30480	8e-39	94/241(39.00)	140	ath	KOG4234	TPR repeat-containing protein	[R]	POORLY CHARACTERIZED	General function prediction only
Unigene011003	SPBC1703.11	4e-15	32/78(41.03)	61.6	spo	KOG3335	Predicted coiled-coil protein	[R]	POORLY CHARACTERIZED	General function prediction only
Unigene011006	At4g14540	3e-33	72/122(59.02)	122	ath	KOG0869	CCAAT-binding factor, subunit A (HAP3)	[K]	INFORMATION STORAGE AND PROCESSING	Transcription
Unigene011010	At4g26140	9e-26	190/678(28.02)	115	ath	KOG0496	Beta-galactosidase	[G]	METABOLISM	Carbohydrate transport and metabolism
Unigene011012	At1g51680	1e-102	231/550(42.00)	325	ath	KOG1176	Acyl-CoA synthetase	[I]	METABOLISM	Lipid transport and metabolism
Unigene011013	At4g13360	3e-11	38/72(52.78)	68.2	ath	KOG1684	Enoyl-CoA hydratase	[I]	METABOLISM	Lipid transport and metabolism
Unigene011015	YMR083w	2e-32	89/240(37.08)	127	sce	KOG0023	Alcohol dehydrogenase, class V	[Q]	METABOLISM	Secondary metabolites biosynthesis, transport and catabolism
Unigene011020	At1g74270	6e-73	102/112(91.07)	216	ath	KOG0887	60S ribosomal protein L35A/L37	[J]	INFORMATION STORAGE AND PROCESSING	Translation, ribosomal structure and biogenesis
Unigene011024	At5g50680	7e-36	105/286(36.71)	136	ath	KOG2014	SMT3/SUMO-activating complex, AOS1/RAD31 component	[O]	CELLULAR PROCESSES AND SIGNALING	Posttranslational modification, protein turnover, chaperones
Unigene011025	SPCC11E10.07c	9e-30	34/73(46.58)	77.0	spo	KOG1466	Translation initiation factor 2B, alpha subunit (eIF-2Balpha/GCN3)	[J]	INFORMATION STORAGE AND PROCESSING	Translation, ribosomal structure and biogenesis
Unigene011026	At3g47060	2e-11	81/205(39.51)	68.6	ath	KOG0731	AAA+-type ATPase containing the peptidase M41 domain	[O]	CELLULAR PROCESSES AND SIGNALING	Posttranslational modification, protein turnover, chaperones
Unigene011027	At1g71840	2e-06	40/91(43.96)	51.2	ath	KOG0296	Angio-associated migratory cell protein (contains WD40 repeats)	[S]	POORLY CHARACTERIZED	Function unknown
Unigene011028	At5g61900	1e-152	182/344(52.91)	310	ath	KOG1327	Copine	[T]	CELLULAR PROCESSES AND SIGNALING	Signal transduction mechanisms
Unigene011032	Hs4505285	3e-12	86/311(27.65)	71.2	hsa	KOG1216	von Willebrand factor and related coagulation proteins	[WV]	--	--
Unigene011037	At3g19420	2e-97	157/287(54.70)	290	ath	KOG2283	Clathrin coat dissociation kinase GAK/PTEN/Auxilin and related tyrosine phosphatases	[TR]	--	--
Unigene011038	SPAC2F3.09	1e-115	182/326(55.83)	353	spo	KOG1360	5-aminolevulinate synthase	[H]	METABOLISM	Coenzyme transport and metabolism
Unigene011039	7303400	6e-33	40/61(65.57)	92.0	dme	KOG2239	Transcription factor containing NAC and TS-N domains	[K]	INFORMATION STORAGE AND PROCESSING	Transcription
Unigene011041	At1g75330	1e-126	189/265(71.32)	375	ath	KOG1504	Ornithine carbamoyltransferase OTC/ARG3	[E]	METABOLISM	Amino acid transport and metabolism
Unigene011044	SPAC890.07c	9e-50	108/278(38.85)	172	spo	KOG1499	Protein arginine N-methyltransferase PRMT1 and related enzymes	[OKT]	--	--
Unigene011049	At1g31730	4e-50	116/200(58.00)	194	ath	KOG1062	Vesicle coat complex AP-1, gamma subunit	[U]	CELLULAR PROCESSES AND SIGNALING	Intracellular trafficking, secretion, and vesicular transport
Unigene011051	At5g03160	3e-39	98/222(44.14)	153	ath	KOG0550	Molecular chaperone (DnaJ superfamily)	[O]	CELLULAR PROCESSES AND SIGNALING	Posttranslational modification, protein turnover, chaperones
Unigene011052	At5g20840	2e-14	103/379(27.18)	79.7	ath	KOG1888	Putative phosphoinositide phosphatase	[I]	METABOLISM	Lipid transport and metabolism
Unigene011053	At5g65360	1e-48	89/112(79.46)	157	ath	KOG1745	Histones H3 and H4	[B]	INFORMATION STORAGE AND PROCESSING	Chromatin structure and dynamics
Unigene011057	At1g73320	1e-84	137/234(58.55)	258	ath	KOG2793	Putative N2,N2-dimethylguanosine tRNA methyltransferase	[A]	INFORMATION STORAGE AND PROCESSING	RNA processing and modification
Unigene011058	At5g02080	2e-78	75/112(66.96)	145	ath	KOG2728	Uncharacterized conserved protein with similarity to phosphopantothenoylcysteine synthetase/decarboxylase	[R]	POORLY CHARACTERIZED	General function prediction only
Unigene011061	At5g64270	3e-19	85/197(43.15)	89.4	ath	KOG0213	Splicing factor 3b, subunit 1	[A]	INFORMATION STORAGE AND PROCESSING	RNA processing and modification
Unigene011065	At5g35630	0.0	268/300(89.33)	573	ath	KOG0683	Glutamine synthetase	[E]	METABOLISM	Amino acid transport and metabolism
Unigene011067	At5g66280	1e-178	221/248(89.11)	461	ath	KOG1372	GDP-mannose 4,6 dehydratase	[G]	METABOLISM	Carbohydrate transport and metabolism
Unigene011071	At1g54220	2e-58	170/424(40.09)	206	ath	KOG0557	Dihydrolipoamide acetyltransferase	[C]	METABOLISM	Energy production and conversion
Unigene011072	At3g10540	2e-16	40/57(70.18)	83.6	ath	KOG0592	3-phosphoinositide-dependent protein kinase (PDK1)	[T]	CELLULAR PROCESSES AND SIGNALING	Signal transduction mechanisms
Unigene011076	SPAC1142.06	6e-45	119/315(37.78)	158	spo	KOG2825	Putative arsenite-translocating ATPase	[P]	METABOLISM	Inorganic ion transport and metabolism
Unigene011081	At3g27530	1e-111	147/385(38.18)	210	ath	KOG0946	ER-Golgi vesicle-tethering protein p115	[U]	CELLULAR PROCESSES AND SIGNALING	Intracellular trafficking, secretion, and vesicular transport
Unigene011082	YBR199w	9e-15	72/282(25.53)	77.4	sce	KOG4472	Glycolipid 2-alpha-mannosyltransferase (alpha-1,2-mannosyltransferase)	[G]	METABOLISM	Carbohydrate transport and metabolism
Unigene011089	At1g31280	1e-109	281/848(33.14)	363	ath	KOG1041	Translation initiation factor 2C (eIF-2C) and related proteins	[J]	INFORMATION STORAGE AND PROCESSING	Translation, ribosomal structure and biogenesis
Unigene011090	At5g56740	2e-32	56/171(32.75)	70.9	ath	KOG2696	Histone acetyltransferase type b catalytic subunit	[B]	INFORMATION STORAGE AND PROCESSING	Chromatin structure and dynamics
Unigene011091	At1g52310	4e-17	96/274(35.04)	89.0	ath	KOG1187	Serine/threonine protein kinase	[T]	CELLULAR PROCESSES AND SIGNALING	Signal transduction mechanisms
Unigene011092	At3g46780	0.0	293/481(60.91)	543	ath	KOG1203	Predicted dehydrogenase	[G]	METABOLISM	Carbohydrate transport and metabolism
Unigene011093	At4g12620	1e-115	134/304(44.08)	202	ath	KOG1514	Origin recognition complex, subunit 1, and related proteins	[L]	INFORMATION STORAGE AND PROCESSING	Replication, recombination and repair
Unigene011099	At1g69870	0.0	186/327(56.88)	384	ath	KOG1237	H+/oligopeptide symporter	[E]	METABOLISM	Amino acid transport and metabolism
Unigene011101	At2g04030	1e-112	126/302(41.72)	211	ath	KOG0019	Molecular chaperone (HSP90 family)	[O]	CELLULAR PROCESSES AND SIGNALING	Posttranslational modification, protein turnover, chaperones
Unigene011102	At4g25740	2e-35	79/154(51.30)	128	ath	KOG3344	40s ribosomal protein s10	[J]	INFORMATION STORAGE AND PROCESSING	Translation, ribosomal structure and biogenesis
Unigene011103	At5g15080	1e-155	112/132(84.85)	224	ath	KOG1187	Serine/threonine protein kinase	[T]	CELLULAR PROCESSES AND SIGNALING	Signal transduction mechanisms
Unigene011106	At5g02790	4e-26	75/190(39.47)	104	ath	KOG0406	Glutathione S-transferase	[O]	CELLULAR PROCESSES AND SIGNALING	Posttranslational modification, protein turnover, chaperones
Unigene011108	At3g19190	1e-27	112/374(29.95)	95.5	ath	KOG2993	Cytoplasm to vacuole targeting protein	[U]	CELLULAR PROCESSES AND SIGNALING	Intracellular trafficking, secretion, and vesicular transport
Unigene011109	At5g18410	3e-15	76/189(40.21)	82.8	ath	KOG3534	p53 inducible protein PIR121	[R]	POORLY CHARACTERIZED	General function prediction only
Unigene011110	At5g02560	2e-73	114/150(76.00)	219	ath	KOG1756	Histone 2A	[B]	INFORMATION STORAGE AND PROCESSING	Chromatin structure and dynamics
Unigene011113	At5g23660	3e-19	32/66(48.48)	64.7	ath	KOG1623	Multitransmembrane protein	[R]	POORLY CHARACTERIZED	General function prediction only
Unigene011120	At3g04120	4e-15	39/46(84.78)	79.3	ath	KOG0657	Glyceraldehyde 3-phosphate dehydrogenase	[G]	METABOLISM	Carbohydrate transport and metabolism
Unigene011129	At3g07090	1e-115	170/289(58.82)	338	ath	KOG0324	Uncharacterized conserved protein	[S]	POORLY CHARACTERIZED	Function unknown
Unigene011131	At3g24200	3e-65	182/473(38.48)	223	ath	KOG3855	Monooxygenase involved in coenzyme Q (ubiquinone) biosynthesis	[HC]	--	--
Unigene011133	At5g63650	4e-85	110/124(88.71)	231	ath	KOG0583	Serine/threonine protein kinase	[T]	CELLULAR PROCESSES AND SIGNALING	Signal transduction mechanisms
Unigene011134	At2g21590	5e-12	40/89(44.94)	70.5	ath	KOG1322	GDP-mannose pyrophosphorylase/mannose-1-phosphate guanylyltransferase	[M]	CELLULAR PROCESSES AND SIGNALING	Cell wall/membrane/envelope biogenesis
Unigene011136	At2g47980	1e-91	94/126(74.60)	204	ath	KOG2011	Sister chromatid cohesion complex Cohesin, subunit STAG/IRR1/SCC3	[D]	CELLULAR PROCESSES AND SIGNALING	Cell cycle control, cell division, chromosome partitioning
Unigene011138	At3g12130	3e-88	157/304(51.64)	268	ath	KOG1677	CCCH-type Zn-finger protein	[R]	POORLY CHARACTERIZED	General function prediction only
Unigene011139	At2g31510	7e-90	109/163(66.87)	200	ath	KOG1815	Predicted E3 ubiquitin ligase	[O]	CELLULAR PROCESSES AND SIGNALING	Posttranslational modification, protein turnover, chaperones
Unigene011140	At2g36310	5e-40	75/94(79.79)	152	ath	KOG2938	Predicted inosine-uridine preferring nucleoside hydrolase	[F]	METABOLISM	Nucleotide transport and metabolism
Unigene011142	At5g39350	1e-52	117/375(31.20)	147	ath	KOG4197	FOG: PPR repeat	[R]	POORLY CHARACTERIZED	General function prediction only
Unigene011146	At1g18420	2e-32	40/116(34.48)	69.3	ath	KOG4711	Predicted membrane protein	[R]	POORLY CHARACTERIZED	General function prediction only
Unigene011149	At2g18220	1e-61	165/423(39.01)	226	ath	KOG2256	Predicted protein involved in nuclear export of pre-ribosomes	[J]	INFORMATION STORAGE AND PROCESSING	Translation, ribosomal structure and biogenesis
Unigene011150	At2g47390	1e-150	208/277(75.09)	407	ath	KOG2100	Dipeptidyl aminopeptidase	[O]	CELLULAR PROCESSES AND SIGNALING	Posttranslational modification, protein turnover, chaperones
Unigene011154	At3g11130	3e-79	142/189(75.13)	271	ath	KOG0985	Vesicle coat protein clathrin, heavy chain	[U]	CELLULAR PROCESSES AND SIGNALING	Intracellular trafficking, secretion, and vesicular transport
Unigene011157	At5g46210	0.0	487/590(82.54)	957	ath	KOG2167	Cullins	[D]	CELLULAR PROCESSES AND SIGNALING	Cell cycle control, cell division, chromosome partitioning
Unigene011165	At5g49980	0.0	277/441(62.81)	573	ath	KOG1947	Leucine rich repeat proteins, some proteins contain F-box	[R]	POORLY CHARACTERIZED	General function prediction only
Unigene011166	At5g65490	1e-41	113/284(39.79)	163	ath	KOG2406	MADS box transcription factor	[K]	INFORMATION STORAGE AND PROCESSING	Transcription
Unigene011167	SPBC947.02	5e-91	173/530(32.64)	245	spo	KOG1061	Vesicle coat complex AP-1/AP-2/AP-4, beta subunit	[U]	CELLULAR PROCESSES AND SIGNALING	Intracellular trafficking, secretion, and vesicular transport
Unigene011169	SPBC14F5.04c	5e-78	126/197(63.96)	250	spo	KOG1367	3-phosphoglycerate kinase	[G]	METABOLISM	Carbohydrate transport and metabolism
Unigene011171	At3g05290	8e-28	90/265(33.96)	112	ath	KOG0769	Predicted mitochondrial carrier protein	[C]	METABOLISM	Energy production and conversion
Unigene011173	At1g65350	3e-13	70/182(38.46)	70.9	ath	KOG0001	Ubiquitin and ubiquitin-like proteins	[OR]	--	--
Unigene011175	At5g09230	3e-70	105/134(78.36)	222	ath	KOG2683	Sirtuin 4 and related class II sirtuins (SIR2 family)	[BK]	--	--
Unigene011176	At4g36650	2e-57	122/201(60.70)	208	ath	KOG1597	Transcription initiation factor TFIIB	[K]	INFORMATION STORAGE AND PROCESSING	Transcription
Unigene011178	At3g06510	0.0	312/455(68.57)	664	ath	KOG0626	Beta-glucosidase, lactase phlorizinhydrolase, and related proteins	[G]	METABOLISM	Carbohydrate transport and metabolism
Unigene011179	At1g58190	9e-13	75/288(26.04)	70.1	ath	KOG0619	FOG: Leucine rich repeat	[R]	POORLY CHARACTERIZED	General function prediction only
Unigene011180	At3g54400	2e-13	99/348(28.45)	73.9	ath	KOG1339	Aspartyl protease	[O]	CELLULAR PROCESSES AND SIGNALING	Posttranslational modification, protein turnover, chaperones
Unigene011182	At1g05600	2e-30	59/158(37.34)	83.6	ath	KOG4197	FOG: PPR repeat	[R]	POORLY CHARACTERIZED	General function prediction only
Unigene011183	At4g29060	6e-52	112/230(48.70)	187	ath	KOG1071	Mitochondrial translation elongation factor EF-Tsmt, catalyzes nucleotide exchange on EF-Tumt	[J]	INFORMATION STORAGE AND PROCESSING	Translation, ribosomal structure and biogenesis
Unigene011190	At5g12040	3e-51	72/112(64.29)	125	ath	KOG0806	Carbon-nitrogen hydrolase	[E]	METABOLISM	Amino acid transport and metabolism
Unigene011191	At1g06820	4e-10	28/28(100.00)	61.6	ath	KOG4254	Phytoene desaturase	[H]	METABOLISM	Coenzyme transport and metabolism
Unigene011193	At5g46630	7e-47	170/442(38.46)	172	ath	KOG0938	Adaptor complexes medium subunit family	[U]	CELLULAR PROCESSES AND SIGNALING	Intracellular trafficking, secretion, and vesicular transport
Unigene011194	At3g25800	1e-109	102/113(90.27)	214	ath	KOG0211	Protein phosphatase 2A regulatory subunit A and related proteins	[T]	CELLULAR PROCESSES AND SIGNALING	Signal transduction mechanisms
Unigene011196	At3g10270	1e-130	295/630(46.83)	405	ath	KOG0355	DNA topoisomerase type II	[B]	INFORMATION STORAGE AND PROCESSING	Chromatin structure and dynamics
Unigene011199	At1g12680	1e-102	160/295(54.24)	312	ath	KOG0032	Ca2+/calmodulin-dependent protein kinase, EF-Hand protein superfamily	[T]	CELLULAR PROCESSES AND SIGNALING	Signal transduction mechanisms
Unigene011202	At5g03070	2e-63	187/508(36.81)	217	ath	KOG0166	Karyopherin (importin) alpha	[U]	CELLULAR PROCESSES AND SIGNALING	Intracellular trafficking, secretion, and vesicular transport
Unigene011207	At2g39710	1e-150	138/198(69.70)	283	ath	KOG1339	Aspartyl protease	[O]	CELLULAR PROCESSES AND SIGNALING	Posttranslational modification, protein turnover, chaperones
Unigene011208	At2g06170	2e-10	40/112(35.71)	63.2	ath	KOG0017	FOG: Transposon-encoded proteins with TYA, reverse transcriptase, integrase domains in various combinations	[R]	POORLY CHARACTERIZED	General function prediction only
Unigene011211	At3g21350	3e-22	57/114(50.00)	94.7	ath	KOG3169	RNA polymerase II transcriptional regulation mediator	[K]	INFORMATION STORAGE AND PROCESSING	Transcription
Unigene011214	At1g09010	1e-80	201/536(37.50)	281	ath	KOG2230	Predicted beta-mannosidase	[G]	METABOLISM	Carbohydrate transport and metabolism
Unigene011215	At1g71090	5e-73	121/207(58.45)	219	ath	KOG2722	Predicted membrane protein	[S]	POORLY CHARACTERIZED	Function unknown
Unigene011217	At5g03460	4e-63	91/121(75.21)	195	ath	KOG3772	M-phase inducer phosphatase	[D]	CELLULAR PROCESSES AND SIGNALING	Cell cycle control, cell division, chromosome partitioning
Unigene011218	At1g22910	3e-22	83/214(38.79)	100	ath	KOG0149	Predicted RNA-binding protein SEB4 (RRM superfamily)	[R]	POORLY CHARACTERIZED	General function prediction only
Unigene011220	At4g30210	3e-59	84/168(50.00)	145	ath	KOG1158	NADP/FAD dependent oxidoreductase	[C]	METABOLISM	Energy production and conversion
Unigene011221	At4g02350	3e-90	229/609(37.60)	305	ath	KOG2176	Exocyst complex, subunit SEC15	[U]	CELLULAR PROCESSES AND SIGNALING	Intracellular trafficking, secretion, and vesicular transport
Unigene011222	At2g22480	7e-40	145/393(36.90)	154	ath	KOG2440	Pyrophosphate-dependent phosphofructo-1-kinase	[G]	METABOLISM	Carbohydrate transport and metabolism
Unigene011226	At4g28710	1e-13	33/51(64.71)	74.3	ath	KOG0160	Myosin class V heavy chain	[Z]	CELLULAR PROCESSES AND SIGNALING	Cytoskeleton
Unigene011227	At1g10180	5e-08	56/161(34.78)	57.0	ath	KOG2215	Exocyst complex subunit	[U]	CELLULAR PROCESSES AND SIGNALING	Intracellular trafficking, secretion, and vesicular transport
Unigene011228	At1g24320	1e-10	57/205(27.80)	44.7	ath	KOG2161	Glucosidase I	[G]	METABOLISM	Carbohydrate transport and metabolism
Unigene011230	At4g32790	3e-34	98/271(36.16)	140	ath	KOG1021	Acetylglucosaminyltransferase EXT1/exostosin 1	[GMW]	--	--
Unigene011231	At5g25060	1e-107	138/250(55.20)	204	ath	KOG0151	Predicted splicing regulator, contains RRM, SWAP and RPR domains	[R]	POORLY CHARACTERIZED	General function prediction only
Unigene011232	At2g38170	3e-29	131/340(38.53)	122	ath	KOG1397	Ca2+/H+ antiporter VCX1 and related proteins	[P]	METABOLISM	Inorganic ion transport and metabolism
Unigene011233	At3g59920	0.0	313/448(69.87)	600	ath	KOG1439	RAB proteins geranylgeranyltransferase component A (RAB escort protein)	[O]	CELLULAR PROCESSES AND SIGNALING	Posttranslational modification, protein turnover, chaperones
Unigene011237	At4g21440	5e-72	71/107(66.36)	148	ath	KOG0048	Transcription factor, Myb superfamily	[K]	INFORMATION STORAGE AND PROCESSING	Transcription
Unigene011238	At4g17570	1e-33	103/269(38.29)	122	ath	KOG1601	GATA-4/5/6 transcription factors	[K]	INFORMATION STORAGE AND PROCESSING	Transcription
Unigene011240	At5g40550	2e-29	64/117(54.70)	110	ath	KOG3038	Histone acetyltransferase SAGA associated factor SGF29	[R]	POORLY CHARACTERIZED	General function prediction only
Unigene011241	At5g58900	4e-20	49/100(49.00)	82.0	ath	KOG0724	Zuotin and related molecular chaperones (DnaJ superfamily), contains DNA-binding domains	[O]	CELLULAR PROCESSES AND SIGNALING	Posttranslational modification, protein turnover, chaperones
Unigene011244	At1g54610	1e-24	107/333(32.13)	111	ath	KOG0600	Cdc2-related protein kinase	[D]	CELLULAR PROCESSES AND SIGNALING	Cell cycle control, cell division, chromosome partitioning
Unigene011245	At3g18410	9e-27	35/55(63.64)	80.1	ath	KOG4009	NADH-ubiquinone oxidoreductase, subunit NDUFB10/PDSW	[C]	METABOLISM	Energy production and conversion
Unigene011246	At1g11950	1e-10	34/63(53.97)	63.9	ath	KOG1356	Putative transcription factor 5qNCA, contains JmjC domain	[K]	INFORMATION STORAGE AND PROCESSING	Transcription
Unigene011251	At4g32610	1e-42	35/52(67.31)	83.6	ath	KOG2536	MAM33, mitochondrial matrix glycoprotein	[C]	METABOLISM	Energy production and conversion
Unigene011252	At2g32900_1	5e-08	16/25(64.00)	41.2	ath	KOG2163	Centromere/kinetochore protein zw10 involved in mitotic chromosome segregation	[D]	CELLULAR PROCESSES AND SIGNALING	Cell cycle control, cell division, chromosome partitioning
Unigene011254	At3g44540	5e-13	63/231(27.27)	73.6	ath	KOG1221	Acyl-CoA reductase	[I]	METABOLISM	Lipid transport and metabolism
Unigene011256	At3g63270	1e-17	104/362(28.73)	87.0	ath	KOG4585	Predicted transposase	[L]	INFORMATION STORAGE AND PROCESSING	Replication, recombination and repair
Unigene011257	At5g09890	1e-55	120/222(54.05)	191	ath	KOG0605	NDR and related serine/threonine kinases	[R]	POORLY CHARACTERIZED	General function prediction only
Unigene011260	At5g03560_1	2e-13	46/102(45.10)	70.9	ath	KOG0568	Molecular chaperone (DnaJ superfamily)	[O]	CELLULAR PROCESSES AND SIGNALING	Posttranslational modification, protein turnover, chaperones
Unigene011261	At3g02260	2e-16	153/566(27.03)	85.5	ath	KOG1776	Zn-binding protein Push	[T]	CELLULAR PROCESSES AND SIGNALING	Signal transduction mechanisms
Unigene011263	At1g64720	9e-31	89/219(40.64)	126	ath	KOG2761	START domain-containing proteins involved in steroidogenesis/phosphatidylcholine transfer	[I]	METABOLISM	Lipid transport and metabolism
Unigene011264	At3g22200	1e-97	186/376(49.47)	306	ath	KOG1404	Alanine-glyoxylate aminotransferase AGT2	[E]	METABOLISM	Amino acid transport and metabolism
Unigene011265	At5g19780	2e-10	87/229(37.99)	65.1	ath	KOG1376	Alpha tubulin	[Z]	CELLULAR PROCESSES AND SIGNALING	Cytoskeleton
Unigene011266	At5g43080	2e-40	106/275(38.55)	150	ath	KOG0654	G2/Mitotic-specific cyclin A	[D]	CELLULAR PROCESSES AND SIGNALING	Cell cycle control, cell division, chromosome partitioning
Unigene011267	At1g08750	1e-141	146/159(91.82)	307	ath	KOG1349	Gpi-anchor transamidase	[O]	CELLULAR PROCESSES AND SIGNALING	Posttranslational modification, protein turnover, chaperones
Unigene011269	At2g28000	3e-30	87/196(44.39)	121	ath	KOG0356	Mitochondrial chaperonin, Cpn60/Hsp60p	[O]	CELLULAR PROCESSES AND SIGNALING	Posttranslational modification, protein turnover, chaperones
Unigene011275	At3g06350	2e-10	74/252(29.37)	65.9	ath	KOG0692	Pentafunctional AROM protein	[E]	METABOLISM	Amino acid transport and metabolism
Unigene011278	At2g34570	7e-35	53/121(43.80)	93.6	ath	KOG3164	Uncharacterized proteins of PilT N-term./Vapc superfamily	[R]	POORLY CHARACTERIZED	General function prediction only
Unigene011279	At1g80680	8e-48	160/483(33.13)	187	ath	KOG0845	Nuclear pore complex, Nup98 component (sc Nup145/Nup100/Nup116)	[YU]	--	--
Unigene011281	At4g32270_1	1e-21	38/47(80.85)	85.9	ath	KOG1444	Nucleotide-sugar transporter VRG4/SQV-7	[GOU]	--	--
Unigene011283	At2g17980	1e-94	217/487(44.56)	308	ath	KOG1301	Vesicle trafficking protein Sly1 (Sec1 family)	[U]	CELLULAR PROCESSES AND SIGNALING	Intracellular trafficking, secretion, and vesicular transport
Unigene011285	At3g06350	1e-96	75/150(50.00)	150	ath	KOG0692	Pentafunctional AROM protein	[E]	METABOLISM	Amino acid transport and metabolism
Unigene011287	At1g18800	1e-20	55/156(35.26)	73.9	ath	KOG1508	DNA replication factor/protein phosphatase inhibitor SET/SPR-2	[L]	INFORMATION STORAGE AND PROCESSING	Replication, recombination and repair
Unigene011288	At2g44450	6e-55	144/413(34.87)	193	ath	KOG0626	Beta-glucosidase, lactase phlorizinhydrolase, and related proteins	[G]	METABOLISM	Carbohydrate transport and metabolism
Unigene011292	At3g57040	5e-50	45/58(77.59)	97.4	ath	KOG1601	GATA-4/5/6 transcription factors	[K]	INFORMATION STORAGE AND PROCESSING	Transcription
Unigene011294	At4g02990	1e-22	106/287(36.93)	103	ath	KOG1267	Mitochondrial transcription termination factor, mTERF	[KR]	--	--
Unigene011296	At4g29010	0.0	164/250(65.60)	330	ath	KOG1683	Hydroxyacyl-CoA dehydrogenase/enoyl-CoA hydratase	[I]	METABOLISM	Lipid transport and metabolism
Unigene011297	At5g53140	5e-32	78/158(49.37)	127	ath	KOG0698	Serine/threonine protein phosphatase	[T]	CELLULAR PROCESSES AND SIGNALING	Signal transduction mechanisms
Unigene011298	At1g73700	2e-08	66/191(34.55)	59.3	ath	KOG1347	Uncharacterized membrane protein, predicted efflux pump	[R]	POORLY CHARACTERIZED	General function prediction only
Unigene011300	SPAC4G9.15	6e-49	73/157(46.50)	148	spo	KOG1014	17 beta-hydroxysteroid dehydrogenase type 3, HSD17B3	[I]	METABOLISM	Lipid transport and metabolism
Unigene011303	At3g18430	8e-16	47/102(46.08)	76.3	ath	KOG0034	Ca2+/calmodulin-dependent protein phosphatase (calcineurin subunit B), EF-Hand superfamily protein	[T]	CELLULAR PROCESSES AND SIGNALING	Signal transduction mechanisms
Unigene011305	At1g03260	1e-82	128/202(63.37)	256	ath	KOG3140	Predicted membrane protein	[S]	POORLY CHARACTERIZED	Function unknown
Unigene011308	At3g01280	7e-16	36/112(32.14)	61.2	ath	KOG3126	Porin/voltage-dependent anion-selective channel protein	[P]	METABOLISM	Inorganic ion transport and metabolism
Unigene011309	At2g41580	1e-06	23/63(36.51)	48.1	ath	KOG1075	FOG: Reverse transcriptase	[R]	POORLY CHARACTERIZED	General function prediction only
Unigene011311	At2g42690	3e-76	127/330(38.48)	184	ath	KOG4569	Predicted lipase	[I]	METABOLISM	Lipid transport and metabolism
Unigene011318	At2g37730	3e-79	175/438(39.95)	264	ath	KOG2246	Galactosyltransferases	[G]	METABOLISM	Carbohydrate transport and metabolism
Unigene011320	At3g03070	4e-44	64/74(86.49)	145	ath	KOG3456	NADH:ubiquinone oxidoreductase, NDUFS6/13 kDa subunit	[C]	METABOLISM	Energy production and conversion
Unigene011321	At4g29330	2e-39	64/86(74.42)	144	ath	KOG0858	Predicted membrane protein	[S]	POORLY CHARACTERIZED	Function unknown
Unigene011324	At1g77670	1e-40	79/207(38.16)	149	ath	KOG0257	Kynurenine aminotransferase, glutamine transaminase K	[E]	METABOLISM	Amino acid transport and metabolism
Unigene011325	At5g55630	7e-65	108/214(50.47)	215	ath	KOG1418	Tandem pore domain K+ channel	[P]	METABOLISM	Inorganic ion transport and metabolism
Unigene011329	At3g13750	3e-38	186/559(33.27)	154	ath	KOG0496	Beta-galactosidase	[G]	METABOLISM	Carbohydrate transport and metabolism
Unigene011330	SPAC1002.16c	2e-23	92/328(28.05)	105	spo	KOG2533	Permease of the major facilitator superfamily	[G]	METABOLISM	Carbohydrate transport and metabolism
Unigene011331	At5g47070	4e-67	160/373(42.90)	221	ath	KOG1187	Serine/threonine protein kinase	[T]	CELLULAR PROCESSES AND SIGNALING	Signal transduction mechanisms
Unigene011333	At5g03490	1e-38	124/404(30.69)	148	ath	KOG1192	UDP-glucuronosyl and UDP-glucosyl transferase	[GC]	--	--
Unigene011334	At3g23990	1e-73	205/492(41.67)	253	ath	KOG0356	Mitochondrial chaperonin, Cpn60/Hsp60p	[O]	CELLULAR PROCESSES AND SIGNALING	Posttranslational modification, protein turnover, chaperones
Unigene011336	At2g05710	1e-35	269/855(31.46)	148	ath	KOG0452	RNA-binding translational regulator IRP (aconitase superfamily)	[AJ]	--	--
Unigene011339	At4g27220	4e-25	98/338(28.99)	112	ath	KOG4658	Apoptotic ATPase	[T]	CELLULAR PROCESSES AND SIGNALING	Signal transduction mechanisms
Unigene011340	At2g07050	0.0	575/732(78.55)	1256	ath	KOG0497	Oxidosqualene-lanosterol cyclase and related proteins	[I]	METABOLISM	Lipid transport and metabolism
Unigene011342	At5g14460	2e-58	121/224(54.02)	201	ath	KOG2529	Pseudouridine synthase	[J]	INFORMATION STORAGE AND PROCESSING	Translation, ribosomal structure and biogenesis
Unigene011343	At4g16780	1e-54	60/77(77.92)	127	ath	KOG0483	Transcription factor HEX, contains HOX and HALZ domains	[K]	INFORMATION STORAGE AND PROCESSING	Transcription
Unigene011345	At5g40370	2e-18	53/139(38.13)	79.0	ath	KOG1752	Glutaredoxin and related proteins	[O]	CELLULAR PROCESSES AND SIGNALING	Posttranslational modification, protein turnover, chaperones
Unigene011347	At1g52760	3e-49	117/313(37.38)	170	ath	KOG1455	Lysophospholipase	[I]	METABOLISM	Lipid transport and metabolism
Unigene011348	YDL234c	8e-71	51/97(52.58)	115	sce	KOG2197	Ypt/Rab-specific GTPase-activating protein GYP7 and related proteins	[T]	CELLULAR PROCESSES AND SIGNALING	Signal transduction mechanisms
Unigene011349	At5g38480	5e-06	30/65(46.15)	48.1	ath	KOG0841	Multifunctional chaperone (14-3-3 family)	[O]	CELLULAR PROCESSES AND SIGNALING	Posttranslational modification, protein turnover, chaperones
Unigene011350	At2g20490	5e-09	19/25(76.00)	41.6	ath	KOG3503	H/ACA snoRNP complex, subunit NOP10	[A]	INFORMATION STORAGE AND PROCESSING	RNA processing and modification
Unigene011351	At2g45310	2e-09	84/326(25.77)	62.4	ath	KOG1371	UDP-glucose 4-epimerase/UDP-sulfoquinovose synthase	[M]	CELLULAR PROCESSES AND SIGNALING	Cell wall/membrane/envelope biogenesis
Unigene011355	At4g38920	8e-06	36/74(48.65)	46.6	ath	KOG0232	Vacuolar H+-ATPase V0 sector, subunits c/c'	[C]	METABOLISM	Energy production and conversion
Unigene011356	At1g12580	1e-27	75/135(55.56)	119	ath	KOG0032	Ca2+/calmodulin-dependent protein kinase, EF-Hand protein superfamily	[T]	CELLULAR PROCESSES AND SIGNALING	Signal transduction mechanisms
Unigene011360	At5g50870	3e-20	66/178(37.08)	87.8	ath	KOG0418	Ubiquitin-protein ligase	[O]	CELLULAR PROCESSES AND SIGNALING	Posttranslational modification, protein turnover, chaperones
Unigene011362	At5g19400	4e-36	152/518(29.34)	150	ath	KOG2162	Nonsense-mediated mRNA decay protein	[A]	INFORMATION STORAGE AND PROCESSING	RNA processing and modification
Unigene011366	At3g22760	4e-19	50/106(47.17)	94.7	ath	KOG1171	Metallothionein-like protein	[P]	METABOLISM	Inorganic ion transport and metabolism
Unigene011367	At2g38360	6e-81	123/212(58.02)	246	ath	KOG3142	Prenylated rab acceptor 1	[U]	CELLULAR PROCESSES AND SIGNALING	Intracellular trafficking, secretion, and vesicular transport
Unigene011370	At1g79280	7e-15	63/207(30.43)	82.0	ath	KOG4674	Uncharacterized conserved coiled-coil protein	[S]	POORLY CHARACTERIZED	Function unknown
Unigene011373	At3g48150	1e-126	244/575(42.43)	388	ath	KOG1155	Anaphase-promoting complex (APC), Cdc23 subunit	[DO]	--	--
Unigene011376	At5g18580	1e-151	214/236(90.68)	446	ath	KOG2562	Protein phosphatase 2 regulatory subunit	[A]	INFORMATION STORAGE AND PROCESSING	RNA processing and modification
Unigene011377	At4g01850	1e-13	93/273(34.07)	76.6	ath	KOG1506	S-adenosylmethionine synthetase	[H]	METABOLISM	Coenzyme transport and metabolism
Unigene011378	At3g15940	8e-50	136/310(43.87)	189	ath	KOG0853	Glycosyltransferase	[M]	CELLULAR PROCESSES AND SIGNALING	Cell wall/membrane/envelope biogenesis
Unigene011380	At5g56060	2e-09	31/69(44.93)	38.9	ath	KOG4174	Uncharacterized conserved protein	[S]	POORLY CHARACTERIZED	Function unknown
Unigene011381	At2g36190	3e-49	156/471(33.12)	178	ath	KOG0228	Beta-fructofuranosidase (invertase)	[G]	METABOLISM	Carbohydrate transport and metabolism
Unigene011383	At2g16950	3e-88	201/567(35.45)	241	ath	KOG2023	Nuclear transport receptor Karyopherin-beta2/Transportin (importin beta superfamily)	[YU]	--	--
Unigene011384	SPCC1020.06c	4e-72	147/316(46.52)	228	spo	KOG2772	Transaldolase	[G]	METABOLISM	Carbohydrate transport and metabolism
Unigene011385	At1g04170	1e-171	259/336(77.08)	495	ath	KOG0466	Translation initiation factor 2, gamma subunit (eIF-2gamma; GTPase)	[J]	INFORMATION STORAGE AND PROCESSING	Translation, ribosomal structure and biogenesis
Unigene011389	At5g60390	1e-62	181/436(41.51)	214	ath	KOG0052	Translation elongation factor EF-1 alpha/Tu	[J]	INFORMATION STORAGE AND PROCESSING	Translation, ribosomal structure and biogenesis
Unigene011391	SPBC2G2.06c	1e-34	107/390(27.44)	122	spo	KOG1061	Vesicle coat complex AP-1/AP-2/AP-4, beta subunit	[U]	CELLULAR PROCESSES AND SIGNALING	Intracellular trafficking, secretion, and vesicular transport
Unigene011399	At2g23890	1e-114	176/252(69.84)	340	ath	KOG2470	Similar to IMP-GMP specific 5'-nucleotidase	[F]	METABOLISM	Nucleotide transport and metabolism
Unigene011404	At3g59110	3e-09	57/176(32.39)	61.2	ath	KOG1187	Serine/threonine protein kinase	[T]	CELLULAR PROCESSES AND SIGNALING	Signal transduction mechanisms
Unigene011405	At3g18660	1e-41	154/429(35.90)	148	ath	KOG1950	Glycosyl transferase, family 8 - glycogenin	[G]	METABOLISM	Carbohydrate transport and metabolism
Unigene011407	At1g54590	2e-33	59/107(55.14)	88.2	ath	KOG2808	U5 snRNP-associated RNA splicing factor	[A]	INFORMATION STORAGE AND PROCESSING	RNA processing and modification
Unigene011409	At2g42500	2e-60	100/177(56.50)	176	ath	KOG0371	Serine/threonine protein phosphatase 2A, catalytic subunit	[T]	CELLULAR PROCESSES AND SIGNALING	Signal transduction mechanisms
Unigene011410	At3g15260	2e-20	88/243(36.21)	91.3	ath	KOG0698	Serine/threonine protein phosphatase	[T]	CELLULAR PROCESSES AND SIGNALING	Signal transduction mechanisms
Unigene011413	At5g49970_2	1e-11	63/171(36.84)	62.8	ath	KOG2586	Pyridoxamine-phosphate oxidase	[H]	METABOLISM	Coenzyme transport and metabolism
Unigene011414	SPCC285.17	2e-17	50/109(45.87)	83.2	spo	KOG1946	RNA polymerase I transcription factor UAF	[K]	INFORMATION STORAGE AND PROCESSING	Transcription
Unigene011415	At1g63160	1e-162	193/214(90.19)	391	ath	KOG0991	Replication factor C, subunit RFC2	[L]	INFORMATION STORAGE AND PROCESSING	Replication, recombination and repair
Unigene011419	At3g28480	5e-09	55/169(32.54)	58.9	ath	KOG1591	Prolyl 4-hydroxylase alpha subunit	[E]	METABOLISM	Amino acid transport and metabolism
Unigene011427	At1g10430	5e-70	147/333(44.14)	224	ath	KOG0371	Serine/threonine protein phosphatase 2A, catalytic subunit	[T]	CELLULAR PROCESSES AND SIGNALING	Signal transduction mechanisms
Unigene011428	At3g52660	2e-56	143/414(34.54)	184	ath	KOG0117	Heterogeneous nuclear ribonucleoprotein R (RRM superfamily)	[A]	INFORMATION STORAGE AND PROCESSING	RNA processing and modification
Unigene011429	YLR251w	9e-18	32/98(32.65)	56.6	sce	KOG1944	Peroxisomal membrane protein MPV17 and related proteins	[R]	POORLY CHARACTERIZED	General function prediction only
Unigene011430	At4g17770	5e-69	167/400(41.75)	238	ath	KOG1050	Trehalose-6-phosphate synthase component TPS1 and related subunits	[G]	METABOLISM	Carbohydrate transport and metabolism
Unigene011431	SPCC338.10c	3e-08	38/106(35.85)	53.5	spo	KOG4075	Cytochrome c oxidase, subunit IV/COX5b	[C]	METABOLISM	Energy production and conversion
Unigene011432	At4g11350	1e-100	148/276(53.62)	281	ath	KOG2246	Galactosyltransferases	[G]	METABOLISM	Carbohydrate transport and metabolism
Unigene011433	YBR018c	8e-09	25/87(28.74)	50.1	sce	KOG2958	Galactose-1-phosphate uridylyltransferase	[C]	METABOLISM	Energy production and conversion
Unigene011437	At5g58530	2e-47	62/90(68.89)	141	ath	KOG2824	Glutaredoxin-related protein	[O]	CELLULAR PROCESSES AND SIGNALING	Posttranslational modification, protein turnover, chaperones
Unigene011440	SPBC1734.11	3e-32	105/316(33.23)	129	spo	KOG0712	Molecular chaperone (DnaJ superfamily)	[O]	CELLULAR PROCESSES AND SIGNALING	Posttranslational modification, protein turnover, chaperones
Unigene011441	At1g02850	2e-67	169/498(33.94)	229	ath	KOG0626	Beta-glucosidase, lactase phlorizinhydrolase, and related proteins	[G]	METABOLISM	Carbohydrate transport and metabolism
Unigene011442	At5g55580	6e-34	88/228(38.60)	129	ath	KOG1267	Mitochondrial transcription termination factor, mTERF	[KR]	--	--
Unigene011443	At5g54080	1e-143	134/174(77.01)	296	ath	KOG1417	Homogentisate 1,2-dioxygenase	[E]	METABOLISM	Amino acid transport and metabolism
Unigene011444	At3g03010	4e-30	48/68(70.59)	95.5	ath	KOG3282	Uncharacterized conserved protein	[S]	POORLY CHARACTERIZED	Function unknown
Unigene011447	At2g21470	2e-17	77/212(36.32)	86.3	ath	KOG2013	SMT3/SUMO-activating complex, catalytic component UBA2	[O]	CELLULAR PROCESSES AND SIGNALING	Posttranslational modification, protein turnover, chaperones
Unigene011448	At4g10150	4e-32	72/218(33.03)	121	ath	KOG0800	FOG: Predicted E3 ubiquitin ligase	[O]	CELLULAR PROCESSES AND SIGNALING	Posttranslational modification, protein turnover, chaperones
Unigene011451	At3g18240_2	6e-43	47/57(82.46)	107	ath	KOG3933	Mitochondrial ribosomal protein S28	[J]	INFORMATION STORAGE AND PROCESSING	Translation, ribosomal structure and biogenesis
Unigene011452	At4g30160	2e-37	194/643(30.17)	154	ath	KOG0443	Actin regulatory proteins (gelsolin/villin family)	[Z]	CELLULAR PROCESSES AND SIGNALING	Cytoskeleton
Unigene011454	At5g44320	6e-65	50/55(90.91)	102	ath	KOG2479	Translation initiation factor 3, subunit d (eIF-3d)	[J]	INFORMATION STORAGE AND PROCESSING	Translation, ribosomal structure and biogenesis
Unigene011456	At3g03390	4e-69	123/243(50.62)	195	ath	KOG1421	Predicted signaling-associated protein (contains a PDZ domain)	[R]	POORLY CHARACTERIZED	General function prediction only
Unigene011462	At4g31720	2e-53	87/115(75.65)	172	ath	KOG3423	Transcription initiation factor TFIID, subunit TAF10 (also component of histone acetyltransferase SAGA)	[K]	INFORMATION STORAGE AND PROCESSING	Transcription
Unigene011464	At5g57260	1e-118	141/299(47.16)	275	ath	KOG0156	Cytochrome P450 CYP2 subfamily	[Q]	METABOLISM	Secondary metabolites biosynthesis, transport and catabolism
Unigene011465	Hs4503771	4e-39	31/71(43.66)	73.9	hsa	KOG0530	Protein farnesyltransferase, alpha subunit/protein geranylgeranyltransferase type I, alpha subunit	[O]	CELLULAR PROCESSES AND SIGNALING	Posttranslational modification, protein turnover, chaperones
Unigene011466	At1g29770	6e-21	57/148(38.51)	91.7	ath	KOG1605	TFIIF-interacting CTD phosphatase, including NLI-interacting factor (involved in RNA polymerase II regulation)	[K]	INFORMATION STORAGE AND PROCESSING	Transcription
Unigene011468	At4g30100	1e-41	271/875(30.97)	168	ath	KOG1801	tRNA-splicing endonuclease positive effector (SEN1)	[A]	INFORMATION STORAGE AND PROCESSING	RNA processing and modification
Unigene011470	At2g25110	1e-52	62/82(75.61)	143	ath	KOG3358	Uncharacterized secreted protein SDF2 (Stromal cell-derived factor 2), contains MIR domains	[R]	POORLY CHARACTERIZED	General function prediction only
Unigene011471	Hs4505575	4e-18	45/70(64.29)	88.2	hsa	KOG0123	Polyadenylate-binding protein (RRM superfamily)	[AJ]	--	--
Unigene011474	At5g03490	2e-33	138/428(32.24)	133	ath	KOG1192	UDP-glucuronosyl and UDP-glucosyl transferase	[GC]	--	--
Unigene011476	At2g03120	7e-27	44/56(78.57)	89.0	ath	KOG2443	Uncharacterized conserved protein	[S]	POORLY CHARACTERIZED	Function unknown
Unigene011477	Hs4503169	7e-38	93/355(26.20)	89.0	hsa	KOG0963	Transcription factor/CCAAT displacement protein CDP1	[K]	INFORMATION STORAGE AND PROCESSING	Transcription
Unigene011478	Hs5803102	2e-13	33/76(43.42)	73.9	hsa	KOG3001	Dosage compensation regulatory complex/histone acetyltransferase complex, subunit MSL-3/MRG15/EAF3, and related CHROMO domain-containing proteins	[BK]	--	--
Unigene011479	At1g08660	1e-86	158/294(53.74)	273	ath	KOG2692	Sialyltransferase	[G]	METABOLISM	Carbohydrate transport and metabolism
Unigene011481	At4g33950	7e-50	102/200(51.00)	175	ath	KOG0583	Serine/threonine protein kinase	[T]	CELLULAR PROCESSES AND SIGNALING	Signal transduction mechanisms
Unigene011483	At2g32090	9e-13	31/64(48.44)	60.1	ath	KOG2944	Glyoxalase	[G]	METABOLISM	Carbohydrate transport and metabolism
Unigene011485	At4g35790	6e-58	211/634(33.28)	194	ath	KOG1329	Phospholipase D1	[I]	METABOLISM	Lipid transport and metabolism
Unigene011489	Hs14149665	4e-18	75/207(36.23)	89.7	hsa	KOG1874	KEKE-like motif-containing transcription regulator (Rlr1)/suppressor of sin4	[K]	INFORMATION STORAGE AND PROCESSING	Transcription
Unigene011493	At5g09430	3e-30	76/226(33.63)	117	ath	KOG1454	Predicted hydrolase/acyltransferase (alpha/beta hydrolase superfamily)	[R]	POORLY CHARACTERIZED	General function prediction only
Unigene011494	At4g37680	1e-43	131/353(37.11)	161	ath	KOG0748	Predicted membrane proteins, contain hemolysin III domain	[RT]	--	--
Unigene011495	At1g15020	5e-62	121/274(44.16)	216	ath	KOG1731	FAD-dependent sulfhydryl oxidase/quiescin and related proteins	[D]	CELLULAR PROCESSES AND SIGNALING	Cell cycle control, cell division, chromosome partitioning
Unigene011497	At5g51570	1e-163	232/266(87.22)	459	ath	KOG2620	Prohibitins and stomatins of the PID superfamily	[C]	METABOLISM	Energy production and conversion
Unigene011502	At4g35050	1e-115	110/195(56.41)	221	ath	KOG0264	Nucleosome remodeling factor, subunit CAF1/NURF55/MSI1	[B]	INFORMATION STORAGE AND PROCESSING	Chromatin structure and dynamics
Unigene011503	At3g42790	2e-36	91/241(37.76)	120	ath	KOG1632	Uncharacterized PHD Zn-finger protein	[R]	POORLY CHARACTERIZED	General function prediction only
Unigene011505	At2g24320	5e-67	121/220(55.00)	219	ath	KOG1552	Predicted alpha/beta hydrolase	[R]	POORLY CHARACTERIZED	General function prediction only
Unigene011506	At4g05020	1e-70	74/165(44.85)	138	ath	KOG2495	NADH-dehydrogenase (ubiquinone)	[C]	METABOLISM	Energy production and conversion
Unigene011510	At1g42970	9e-13	119/374(31.82)	71.6	ath	KOG0657	Glyceraldehyde 3-phosphate dehydrogenase	[G]	METABOLISM	Carbohydrate transport and metabolism
Unigene011521	YBL030c	1e-106	118/141(83.69)	241	sce	KOG0749	Mitochondrial ADP/ATP carrier proteins	[C]	METABOLISM	Energy production and conversion
Unigene011522	At2g41840	9e-39	101/213(47.42)	141	ath	KOG0877	40S ribosomal protein S2/30S ribosomal protein S5	[J]	INFORMATION STORAGE AND PROCESSING	Translation, ribosomal structure and biogenesis
Unigene011523	At3g03080	7e-20	97/298(32.55)	91.7	ath	KOG1196	Predicted NAD-dependent oxidoreductase	[R]	POORLY CHARACTERIZED	General function prediction only
Unigene011524	At5g04220	9e-17	94/325(28.92)	85.5	ath	KOG1012	Ca2+-dependent lipid-binding protein CLB1/vesicle protein vp115/Granuphilin A, contains C2 domain	[R]	POORLY CHARACTERIZED	General function prediction only
Unigene011527	At1g79870	7e-72	50/72(69.44)	101	ath	KOG0069	Glyoxylate/hydroxypyruvate reductase (D-isomer-specific 2-hydroxy acid dehydrogenase superfamily)	[C]	METABOLISM	Energy production and conversion
Unigene011530	At1g07350	1e-41	102/207(49.28)	142	ath	KOG4661	Hsp27-ERE-TATA-binding protein/Scaffold attachment factor (SAF-B)	[K]	INFORMATION STORAGE AND PROCESSING	Transcription
Unigene011531	At2g40930	3e-70	55/81(67.90)	108	ath	KOG1870	Ubiquitin C-terminal hydrolase	[O]	CELLULAR PROCESSES AND SIGNALING	Posttranslational modification, protein turnover, chaperones
Unigene011532	At2g36830	9e-11	55/126(43.65)	62.4	ath	KOG0223	Aquaporin (major intrinsic protein family)	[G]	METABOLISM	Carbohydrate transport and metabolism
Unigene011533	At5g50780	5e-53	89/135(65.93)	175	ath	KOG1845	MORC family ATPases	[D]	CELLULAR PROCESSES AND SIGNALING	Cell cycle control, cell division, chromosome partitioning
Unigene011534	At5g60360	3e-12	61/182(33.52)	69.7	ath	KOG1543	Cysteine proteinase Cathepsin L	[O]	CELLULAR PROCESSES AND SIGNALING	Posttranslational modification, protein turnover, chaperones
Unigene011539	At5g54840	2e-36	92/205(44.88)	134	ath	KOG1673	Ras GTPases	[R]	POORLY CHARACTERIZED	General function prediction only
Unigene011540	At2g33410	3e-50	54/88(61.36)	106	ath	KOG4205	RNA-binding protein musashi/mRNA cleavage and polyadenylation factor I complex, subunit HRP1	[A]	INFORMATION STORAGE AND PROCESSING	RNA processing and modification
Unigene011541	At1g21640	4e-99	156/231(67.53)	303	ath	KOG2178	Predicted sugar kinase	[G]	METABOLISM	Carbohydrate transport and metabolism
Unigene011547	At5g11170	2e-47	67/117(57.26)	120	ath	KOG0329	ATP-dependent RNA helicase	[A]	INFORMATION STORAGE AND PROCESSING	RNA processing and modification
Unigene011549	At1g12550	8e-12	75/233(32.19)	67.8	ath	KOG0069	Glyoxylate/hydroxypyruvate reductase (D-isomer-specific 2-hydroxy acid dehydrogenase superfamily)	[C]	METABOLISM	Energy production and conversion
Unigene011550	At5g52640	3e-11	64/174(36.78)	55.5	ath	KOG0019	Molecular chaperone (HSP90 family)	[O]	CELLULAR PROCESSES AND SIGNALING	Posttranslational modification, protein turnover, chaperones
Unigene011552	At3g44640	6e-17	69/243(28.40)	84.3	ath	KOG4585	Predicted transposase	[L]	INFORMATION STORAGE AND PROCESSING	Replication, recombination and repair
Unigene011553	At1g36310	2e-50	120/272(44.12)	178	ath	KOG1331	Predicted methyltransferase	[R]	POORLY CHARACTERIZED	General function prediction only
Unigene011555	At5g07920	1e-107	140/303(46.20)	219	ath	KOG1169	Diacylglycerol kinase	[IT]	--	--
Unigene011561	At5g58870	1e-104	174/233(74.68)	330	ath	KOG0731	AAA+-type ATPase containing the peptidase M41 domain	[O]	CELLULAR PROCESSES AND SIGNALING	Posttranslational modification, protein turnover, chaperones
Unigene011562	At1g74110	1e-06	41/127(32.28)	49.3	ath	KOG0156	Cytochrome P450 CYP2 subfamily	[Q]	METABOLISM	Secondary metabolites biosynthesis, transport and catabolism
Unigene011565	At1g17840	1e-29	97/289(33.56)	127	ath	KOG0061	Transporter, ABC superfamily (Breast cancer resistance protein)	[Q]	METABOLISM	Secondary metabolites biosynthesis, transport and catabolism
Unigene011571	At3g16950	7e-26	135/409(33.01)	114	ath	KOG1335	Dihydrolipoamide dehydrogenase	[C]	METABOLISM	Energy production and conversion
Unigene011572	At3g62310	3e-30	76/162(46.91)	108	ath	KOG0925	mRNA splicing factor ATP-dependent RNA helicase	[A]	INFORMATION STORAGE AND PROCESSING	RNA processing and modification
Unigene011573	At5g36210	1e-12	54/150(36.00)	72.4	ath	KOG2100	Dipeptidyl aminopeptidase	[O]	CELLULAR PROCESSES AND SIGNALING	Posttranslational modification, protein turnover, chaperones
Unigene011577	At5g53000	3e-31	100/273(36.63)	125	ath	KOG2830	Protein phosphatase 2A-associated protein	[T]	CELLULAR PROCESSES AND SIGNALING	Signal transduction mechanisms
Unigene011578	At5g35210_1	5e-20	46/102(45.10)	79.0	ath	KOG1473	Nucleosome remodeling factor, subunit NURF301/BPTF	[BK]	--	--
Unigene011590	At3g58580	1e-146	181/429(42.19)	250	ath	KOG0620	Glucose-repressible alcohol dehydrogenase transcriptional effector CCR4 and related proteins	[K]	INFORMATION STORAGE AND PROCESSING	Transcription
Unigene011592	At3g05190	6e-37	163/502(32.47)	132	ath	KOG0975	Branched chain aminotransferase BCAT1, pyridoxal phosphate enzymes type IV superfamily	[E]	METABOLISM	Amino acid transport and metabolism
Unigene011594	At4g15520	3e-23	77/198(38.89)	97.4	ath	KOG0838	RNA Methylase, SpoU family	[A]	INFORMATION STORAGE AND PROCESSING	RNA processing and modification
Unigene011596	At1g74170	5e-12	85/364(23.35)	50.8	ath	KOG0619	FOG: Leucine rich repeat	[R]	POORLY CHARACTERIZED	General function prediction only
Unigene011597	At5g19660	4e-98	243/554(43.86)	338	ath	KOG4266	Subtilisin kexin isozyme-1/site 1 protease, subtilase superfamily	[O]	CELLULAR PROCESSES AND SIGNALING	Posttranslational modification, protein turnover, chaperones
Unigene011598	At1g02680	3e-17	48/96(50.00)	76.6	ath	KOG3901	Transcription initiation factor IID subunit	[K]	INFORMATION STORAGE AND PROCESSING	Transcription
Unigene011601	At1g01750	3e-44	50/57(87.72)	105	ath	KOG1735	Actin depolymerizing factor	[Z]	CELLULAR PROCESSES AND SIGNALING	Cytoskeleton
Unigene011602	At3g18770	1e-113	161/286(56.29)	294	ath	KOG4573	Phosphoprotein involved in cytoplasm to vacuole targeting and autophagy	[U]	CELLULAR PROCESSES AND SIGNALING	Intracellular trafficking, secretion, and vesicular transport
Unigene011606	At2g45500	1e-105	121/194(62.37)	214	ath	KOG0740	AAA+-type ATPase	[O]	CELLULAR PROCESSES AND SIGNALING	Posttranslational modification, protein turnover, chaperones
Unigene011607	YGL200c	2e-12	56/182(30.77)	65.1	sce	KOG1692	Putative cargo transport protein EMP24 (p24 protein family)	[U]	CELLULAR PROCESSES AND SIGNALING	Intracellular trafficking, secretion, and vesicular transport
Unigene011609	SPCC306.08c	7e-45	63/131(48.09)	120	spo	KOG1494	NAD-dependent malate dehydrogenase	[C]	METABOLISM	Energy production and conversion
Unigene011610	At1g71750	2e-43	86/170(50.59)	147	ath	KOG3367	Hypoxanthine-guanine phosphoribosyltransferase	[F]	METABOLISM	Nucleotide transport and metabolism
Unigene011612	At5g37590	3e-33	62/74(83.78)	129	ath	KOG1840	Kinesin light chain	[Z]	CELLULAR PROCESSES AND SIGNALING	Cytoskeleton
Unigene011614	At2g29650	4e-70	162/334(48.50)	238	ath	KOG2532	Permease of the major facilitator superfamily	[G]	METABOLISM	Carbohydrate transport and metabolism
Unigene011621	At3g62870	3e-14	88/271(32.47)	73.6	ath	KOG3166	60S ribosomal protein L7A	[J]	INFORMATION STORAGE AND PROCESSING	Translation, ribosomal structure and biogenesis
Unigene011624	At1g49450	3e-29	36/75(48.00)	68.6	ath	KOG4155	FOG: WD40 repeat	[R]	POORLY CHARACTERIZED	General function prediction only
Unigene011625	At2g36830	2e-09	42/120(35.00)	47.4	ath	KOG0223	Aquaporin (major intrinsic protein family)	[G]	METABOLISM	Carbohydrate transport and metabolism
Unigene011630	At3g15380	2e-40	79/125(63.20)	149	ath	KOG1362	Choline transporter-like protein	[I]	METABOLISM	Lipid transport and metabolism
Unigene011631	At3g09770	8e-47	83/212(39.15)	127	ath	KOG4265	Predicted E3 ubiquitin ligase	[O]	CELLULAR PROCESSES AND SIGNALING	Posttranslational modification, protein turnover, chaperones
Unigene011632	At1g51480	6e-16	28/74(37.84)	57.8	ath	KOG4658	Apoptotic ATPase	[T]	CELLULAR PROCESSES AND SIGNALING	Signal transduction mechanisms
Unigene011634	At2g39800_1	1e-08	64/184(34.78)	59.7	ath	KOG1154	Gamma-glutamyl kinase	[E]	METABOLISM	Amino acid transport and metabolism
Unigene011635	YOR375c	6e-63	157/388(40.46)	213	sce	KOG2250	Glutamate/leucine/phenylalanine/valine dehydrogenases	[E]	METABOLISM	Amino acid transport and metabolism
Unigene011637	At1g48860	1e-53	99/189(52.38)	154	ath	KOG0692	Pentafunctional AROM protein	[E]	METABOLISM	Amino acid transport and metabolism
Unigene011641	At3g11320	1e-87	136/238(57.14)	224	ath	KOG1441	Glucose-6-phosphate/phosphate and phosphoenolpyruvate/phosphate antiporter	[GE]	--	--
Unigene011642	At1g52920	1e-131	208/395(52.66)	388	ath	KOG2787	Lanthionine synthetase C-like protein 1	[V]	CELLULAR PROCESSES AND SIGNALING	Defense mechanisms
Unigene011643	AtCh024	3e-12	32/35(91.43)	66.2	ath	KOG1124	FOG: TPR repeat	[R]	POORLY CHARACTERIZED	General function prediction only
Unigene011648	Hs5174447	1e-103	166/308(53.90)	306	hsa	KOG0279	G protein beta subunit-like protein	[T]	CELLULAR PROCESSES AND SIGNALING	Signal transduction mechanisms
Unigene011653	At3g19510_2	2e-14	67/177(37.85)	79.3	ath	KOG4299	PHD Zn-finger protein	[R]	POORLY CHARACTERIZED	General function prediction only
Unigene011654	At5g06060	1e-44	83/147(56.46)	151	ath	KOG0725	Reductases with broad range of substrate specificities	[R]	POORLY CHARACTERIZED	General function prediction only
Unigene011656	At3g51895	0.0	477/658(72.49)	966	ath	KOG0236	Sulfate/bicarbonate/oxalate exchanger SAT-1 and related transporters (SLC26 family)	[P]	METABOLISM	Inorganic ion transport and metabolism
Unigene011657	At3g22780	6e-07	44/131(33.59)	55.1	ath	KOG1171	Metallothionein-like protein	[P]	METABOLISM	Inorganic ion transport and metabolism
Unigene011658	At3g48150	1e-91	120/228(52.63)	214	ath	KOG1155	Anaphase-promoting complex (APC), Cdc23 subunit	[DO]	--	--
Unigene011659	At3g07590	6e-46	68/74(91.89)	142	ath	KOG3428	Small nuclear ribonucleoprotein SMD1 and related snRNPs	[A]	INFORMATION STORAGE AND PROCESSING	RNA processing and modification
Unigene011660	At3g01820	6e-15	55/123(44.72)	75.1	ath	KOG3078	Adenylate kinase	[F]	METABOLISM	Nucleotide transport and metabolism
Unigene011664	At5g49020	0.0	333/474(70.25)	647	ath	KOG1500	Protein arginine N-methyltransferase CARM1	[OK]	--	--
Unigene011668	At1g21700	6e-45	76/161(47.20)	129	ath	KOG1279	Chromatin remodeling factor subunit and related transcription factors	[B]	INFORMATION STORAGE AND PROCESSING	Chromatin structure and dynamics
Unigene011669	Hs13443014	7e-06	31/82(37.80)	49.7	hsa	KOG0504	FOG: Ankyrin repeat	[R]	POORLY CHARACTERIZED	General function prediction only
Unigene011675	At5g39960	7e-63	150/358(41.90)	174	ath	KOG1191	Mitochondrial GTPase	[J]	INFORMATION STORAGE AND PROCESSING	Translation, ribosomal structure and biogenesis
Unigene011676	At4g01860	5e-09	66/264(25.00)	56.6	ath	KOG0974	WD-repeat protein WDR6, WD repeat superfamily	[R]	POORLY CHARACTERIZED	General function prediction only
Unigene011678	At5g21040	1e-158	125/199(62.81)	254	ath	KOG0274	Cdc4 and related F-box and WD-40 proteins	[R]	POORLY CHARACTERIZED	General function prediction only
Unigene011681	At2g36460	2e-13	81/238(34.03)	73.6	ath	KOG1557	Fructose-biphosphate aldolase	[G]	METABOLISM	Carbohydrate transport and metabolism
Unigene011683	At4g12570	3e-38	72/115(62.61)	143	ath	KOG0940	Ubiquitin protein ligase RSP5/NEDD4	[O]	CELLULAR PROCESSES AND SIGNALING	Posttranslational modification, protein turnover, chaperones
Unigene011685	At1g13340	5e-35	103/239(43.10)	136	ath	KOG2027	Spindle pole body protein	[Z]	CELLULAR PROCESSES AND SIGNALING	Cytoskeleton
Unigene011687	At2g35795	2e-26	49/60(81.67)	101	ath	KOG0723	Molecular chaperone (DnaJ superfamily)	[O]	CELLULAR PROCESSES AND SIGNALING	Posttranslational modification, protein turnover, chaperones
Unigene011688	At3g20860	2e-16	57/159(35.85)	84.3	ath	KOG0589	Serine/threonine protein kinase	[R]	POORLY CHARACTERIZED	General function prediction only
Unigene011691	YGR188c	4e-15	26/72(36.11)	65.9	sce	KOG1166	Mitotic checkpoint serine/threonine protein kinase	[D]	CELLULAR PROCESSES AND SIGNALING	Cell cycle control, cell division, chromosome partitioning
Unigene011694	At2g15620	1e-85	207/458(45.20)	287	ath	KOG0560	Sulfite reductase (ferredoxin)	[P]	METABOLISM	Inorganic ion transport and metabolism
Unigene011696	At5g60410	4e-15	82/242(33.88)	72.8	ath	KOG2169	Zn-finger transcription factor	[K]	INFORMATION STORAGE AND PROCESSING	Transcription
Unigene011697	At5g61460	9e-99	96/126(76.19)	186	ath	KOG0250	DNA repair protein RAD18 (SMC family protein)	[L]	INFORMATION STORAGE AND PROCESSING	Replication, recombination and repair
Unigene011704	At4g17570	2e-61	118/230(51.30)	213	ath	KOG1601	GATA-4/5/6 transcription factors	[K]	INFORMATION STORAGE AND PROCESSING	Transcription
Unigene011705	At5g17920	1e-15	112/395(28.35)	83.6	ath	KOG2263	Methionine synthase II (cobalamin-independent)	[E]	METABOLISM	Amino acid transport and metabolism
Unigene011708	At3g22750	1e-30	80/149(53.69)	125	ath	KOG0192	Tyrosine kinase specific for activated (GTP-bound) p21cdc42Hs	[T]	CELLULAR PROCESSES AND SIGNALING	Signal transduction mechanisms
Unigene011709	At3g17700	1e-156	160/249(64.26)	317	ath	KOG0498	K+-channel ERG and related proteins, contain PAS/PAC sensor domain	[PT]	--	--
Unigene011710	Hs5902062	8e-72	155/323(47.99)	260	hsa	KOG0261	RNA polymerase III, large subunit	[K]	INFORMATION STORAGE AND PROCESSING	Transcription
Unigene011711	At1g66530	3e-19	44/63(69.84)	85.9	ath	KOG4426	Arginyl-tRNA synthetase	[J]	INFORMATION STORAGE AND PROCESSING	Translation, ribosomal structure and biogenesis
Unigene011712	At4g27010	1e-06	82/307(26.71)	55.1	ath	KOG1791	Uncharacterized conserved protein	[S]	POORLY CHARACTERIZED	Function unknown
Unigene011713	At3g24490	1e-16	67/210(31.90)	83.2	ath	KOG4282	Transcription factor GT-2 and related proteins, contains trihelix DNA-binding/SANT domain	[K]	INFORMATION STORAGE AND PROCESSING	Transcription
Unigene011714	At1g63810	4e-56	173/501(34.53)	188	ath	KOG2054	Nucleolar RNA-associated protein (NRAP)	[S]	POORLY CHARACTERIZED	Function unknown
Unigene011716	At4g23900	2e-45	108/231(46.75)	155	ath	KOG0888	Nucleoside diphosphate kinase	[F]	METABOLISM	Nucleotide transport and metabolism
Unigene011717	At3g17390	6e-14	124/410(30.24)	75.5	ath	KOG1506	S-adenosylmethionine synthetase	[H]	METABOLISM	Coenzyme transport and metabolism
Unigene011719	At3g02870	1e-105	153/219(69.86)	309	ath	KOG2951	Inositol monophosphatase	[G]	METABOLISM	Carbohydrate transport and metabolism
Unigene011720	At3g62240	3e-35	90/247(36.44)	112	ath	KOG2231	Predicted E3 ubiquitin ligase	[O]	CELLULAR PROCESSES AND SIGNALING	Posttranslational modification, protein turnover, chaperones
Unigene011723	At1g16240	8e-32	46/64(71.88)	95.9	ath	KOG3202	SNARE protein TLG1/Syntaxin 6	[U]	CELLULAR PROCESSES AND SIGNALING	Intracellular trafficking, secretion, and vesicular transport
Unigene011725	At1g68830	2e-28	135/417(32.37)	123	ath	KOG0594	Protein kinase PCTAIRE and related kinases	[R]	POORLY CHARACTERIZED	General function prediction only
Unigene011727	At1g71696	3e-27	72/182(39.56)	108	ath	KOG2649	Zinc carboxypeptidase	[R]	POORLY CHARACTERIZED	General function prediction only
Unigene011729	At1g72970	2e-23	139/523(26.58)	88.2	ath	KOG1238	Glucose dehydrogenase/choline dehydrogenase/mandelonitrile lyase (GMC oxidoreductase family)	[R]	POORLY CHARACTERIZED	General function prediction only
Unigene011730	At1g01510	1e-142	209/244(85.66)	410	ath	KOG0067	Transcription factor CtBP	[K]	INFORMATION STORAGE AND PROCESSING	Transcription
Unigene011731	At2g03270	1e-138	150/247(60.73)	253	ath	KOG1803	DNA helicase	[L]	INFORMATION STORAGE AND PROCESSING	Replication, recombination and repair
Unigene011734	SPBC1683.12	1e-21	60/173(34.68)	99.8	spo	KOG2533	Permease of the major facilitator superfamily	[G]	METABOLISM	Carbohydrate transport and metabolism
Unigene011735	At5g10930	1e-31	47/105(44.76)	87.8	ath	KOG0583	Serine/threonine protein kinase	[T]	CELLULAR PROCESSES AND SIGNALING	Signal transduction mechanisms
Unigene011736	At5g39850	1e-129	180/197(91.37)	368	ath	KOG3301	Ribosomal protein S4	[J]	INFORMATION STORAGE AND PROCESSING	Translation, ribosomal structure and biogenesis
Unigene011737	At2g06890	2e-18	80/222(36.04)	93.2	ath	KOG0017	FOG: Transposon-encoded proteins with TYA, reverse transcriptase, integrase domains in various combinations	[R]	POORLY CHARACTERIZED	General function prediction only
Unigene011738	At3g07270	1e-33	80/167(47.90)	134	ath	KOG2698	GTP cyclohydrolase I	[H]	METABOLISM	Coenzyme transport and metabolism
Unigene011739	At3g04240	2e-26	99/225(44.00)	111	ath	KOG4626	O-linked N-acetylglucosamine transferase OGT	[GOT]	--	--
Unigene011741	At3g05660	9e-16	51/138(36.96)	64.3	ath	KOG0619	FOG: Leucine rich repeat	[R]	POORLY CHARACTERIZED	General function prediction only
Unigene011742	At5g65980	8e-85	106/290(36.55)	147	ath	KOG2722	Predicted membrane protein	[S]	POORLY CHARACTERIZED	Function unknown
Unigene011745	At4g22980	4e-99	178/420(42.38)	317	ath	KOG2142	Molybdenum cofactor sulfurase	[H]	METABOLISM	Coenzyme transport and metabolism
Unigene011749	At4g16560_1	3e-73	104/278(37.41)	155	ath	KOG1339	Aspartyl protease	[O]	CELLULAR PROCESSES AND SIGNALING	Posttranslational modification, protein turnover, chaperones
Unigene011750	At1g04640	5e-60	120/210(57.14)	196	ath	KOG0325	Lipoyltransferase	[CH]	--	--
Unigene011751	At1g78420	2e-17	37/84(44.05)	69.3	ath	KOG2789	Putative Zn-finger protein	[R]	POORLY CHARACTERIZED	General function prediction only
Unigene011752	At5g16270	1e-11	44/91(48.35)	65.9	ath	KOG1213	Sister chromatid cohesion complex Cohesin, subunit RAD21/SCC1	[D]	CELLULAR PROCESSES AND SIGNALING	Cell cycle control, cell division, chromosome partitioning
Unigene011755	At1g24610	4e-50	92/147(62.59)	179	ath	KOG1337	N-methyltransferase	[R]	POORLY CHARACTERIZED	General function prediction only
Unigene011759	At3g61250	8e-34	89/223(39.91)	131	ath	KOG0048	Transcription factor, Myb superfamily	[K]	INFORMATION STORAGE AND PROCESSING	Transcription
Unigene011761	At1g14360	3e-74	121/241(50.21)	199	ath	KOG1581	UDP-galactose transporter related protein	[G]	METABOLISM	Carbohydrate transport and metabolism
Unigene011762	At5g66120	5e-57	104/199(52.26)	191	ath	KOG0692	Pentafunctional AROM protein	[E]	METABOLISM	Amino acid transport and metabolism
Unigene011763	At2g38740	1e-79	122/209(58.37)	242	ath	KOG2914	Predicted haloacid-halidohydrolase and related hydrolases	[R]	POORLY CHARACTERIZED	General function prediction only
Unigene011765	At1g08620	8e-63	66/106(62.26)	137	ath	KOG1246	DNA-binding protein jumonji/RBP2/SMCY, contains JmjC domain	[R]	POORLY CHARACTERIZED	General function prediction only
Unigene011766	At2g25320	8e-92	231/628(36.78)	327	ath	KOG1987	Speckle-type POZ protein SPOP and related proteins with TRAF, MATH and BTB/POZ domains	[DR]	--	--
Unigene011771	At3g18190	3e-41	136/317(42.90)	159	ath	KOG0358	Chaperonin complex component, TCP-1 delta subunit (CCT4)	[O]	CELLULAR PROCESSES AND SIGNALING	Posttranslational modification, protein turnover, chaperones
Unigene011772	At2g02560	1e-127	372/957(38.87)	421	ath	KOG1824	TATA-binding protein-interacting protein	[R]	POORLY CHARACTERIZED	General function prediction only
Unigene011774	At1g10130	9e-17	127/396(32.07)	87.8	ath	KOG0202	Ca2+ transporting ATPase	[P]	METABOLISM	Inorganic ion transport and metabolism
Unigene011779	At5g57280	4e-18	87/259(33.59)	85.1	ath	KOG1541	Predicted protein carboxyl methylase	[R]	POORLY CHARACTERIZED	General function prediction only
Unigene011784	At3g19760	0.0	297/356(83.43)	600	ath	KOG0328	Predicted ATP-dependent RNA helicase FAL1, involved in rRNA maturation, DEAD-box superfamily	[J]	INFORMATION STORAGE AND PROCESSING	Translation, ribosomal structure and biogenesis
Unigene011788	SPAC57A10.10c	3e-11	75/264(28.41)	66.2	spo	KOG0118	FOG: RRM domain	[R]	POORLY CHARACTERIZED	General function prediction only
Unigene011790	At1g08190	3e-14	142/457(31.07)	79.0	ath	KOG2066	Vacuolar assembly/sorting protein VPS41	[U]	CELLULAR PROCESSES AND SIGNALING	Intracellular trafficking, secretion, and vesicular transport
Unigene011792	Hs5174727	3e-18	38/68(55.88)	67.8	hsa	KOG0364	Chaperonin complex component, TCP-1 gamma subunit (CCT3)	[O]	CELLULAR PROCESSES AND SIGNALING	Posttranslational modification, protein turnover, chaperones
Unigene011793	At5g01430	3e-58	91/138(65.94)	185	ath	KOG1743	Ferric reductase-like proteins	[P]	METABOLISM	Inorganic ion transport and metabolism
Unigene011797	At5g53450	3e-83	117/262(44.66)	166	ath	KOG0594	Protein kinase PCTAIRE and related kinases	[R]	POORLY CHARACTERIZED	General function prediction only
Unigene011800	At3g52990	0.0	365/413(88.38)	725	ath	KOG2323	Pyruvate kinase	[G]	METABOLISM	Carbohydrate transport and metabolism
Unigene011804	At5g54100	1e-58	112/246(45.53)	191	ath	KOG2620	Prohibitins and stomatins of the PID superfamily	[C]	METABOLISM	Energy production and conversion
Unigene011811	At1g62810	1e-09	39/103(37.86)	50.4	ath	KOG1186	Copper amine oxidase	[Q]	METABOLISM	Secondary metabolites biosynthesis, transport and catabolism
Unigene011813	At2g04940	1e-112	125/206(60.68)	243	ath	KOG0621	Phospholipid scramblase	[M]	CELLULAR PROCESSES AND SIGNALING	Cell wall/membrane/envelope biogenesis
Unigene011814	At5g09900	9e-18	71/206(34.47)	89.0	ath	KOG1498	26S proteasome regulatory complex, subunit RPN5/PSMD12	[O]	CELLULAR PROCESSES AND SIGNALING	Posttranslational modification, protein turnover, chaperones
Unigene011818	At1g09430	2e-31	79/154(51.30)	128	ath	KOG1254	ATP-citrate lyase	[C]	METABOLISM	Energy production and conversion
Unigene011823	At4g02940	5e-14	86/279(30.82)	77.8	ath	KOG4176	Uncharacterized conserved protein	[S]	POORLY CHARACTERIZED	Function unknown
Unigene011824	At5g58070	1e-52	100/179(55.87)	170	ath	KOG4824	Apolipoprotein D/Lipocalin	[M]	CELLULAR PROCESSES AND SIGNALING	Cell wall/membrane/envelope biogenesis
Unigene011825	At1g13230	1e-07	38/112(33.93)	53.1	ath	KOG0619	FOG: Leucine rich repeat	[R]	POORLY CHARACTERIZED	General function prediction only
Unigene011827	At5g62700	2e-70	187/460(40.65)	232	ath	KOG1375	Beta tubulin	[Z]	CELLULAR PROCESSES AND SIGNALING	Cytoskeleton
Unigene011828	SPBC17A3.07	3e-48	98/277(35.38)	114	spo	KOG0405	Pyridine nucleotide-disulphide oxidoreductase	[Q]	METABOLISM	Secondary metabolites biosynthesis, transport and catabolism
Unigene011831	At2g42070	1e-92	146/248(58.87)	281	ath	KOG3084	NADH pyrophosphatase I of the Nudix family of hydrolases	[L]	INFORMATION STORAGE AND PROCESSING	Replication, recombination and repair
Unigene011832	YHR028c	3e-65	61/95(64.21)	140	sce	KOG2100	Dipeptidyl aminopeptidase	[O]	CELLULAR PROCESSES AND SIGNALING	Posttranslational modification, protein turnover, chaperones
Unigene011834	At3g47810	2e-39	77/159(48.43)	138	ath	KOG3325	Membrane coat complex Retromer, subunit VPS29/PEP11	[U]	CELLULAR PROCESSES AND SIGNALING	Intracellular trafficking, secretion, and vesicular transport
Unigene011836	At1g29550	1e-39	47/78(60.26)	99.8	ath	KOG1670	Translation initiation factor 4F, cap-binding subunit (eIF-4E) and related cap-binding proteins	[J]	INFORMATION STORAGE AND PROCESSING	Translation, ribosomal structure and biogenesis
Unigene011838	At4g03200	2e-28	63/197(31.98)	90.9	ath	KOG2244	Highly conserved protein containing a thioredoxin domain	[R]	POORLY CHARACTERIZED	General function prediction only
Unigene011840	At5g60790	1e-114	209/401(52.12)	322	ath	KOG0927	Predicted transporter (ABC superfamily)	[R]	POORLY CHARACTERIZED	General function prediction only
Unigene011849	SPAC1002.16c	3e-16	27/64(42.19)	56.6	spo	KOG2533	Permease of the major facilitator superfamily	[G]	METABOLISM	Carbohydrate transport and metabolism
Unigene011851	At1g10040	4e-37	57/122(46.72)	90.5	ath	KOG4372	Predicted alpha/beta hydrolase	[R]	POORLY CHARACTERIZED	General function prediction only
Unigene011852	At5g46030	2e-07	23/36(63.89)	50.4	ath	KOG3214	Uncharacterized Zn ribbon-containing protein	[S]	POORLY CHARACTERIZED	Function unknown
Unigene011853	At1g78630	6e-38	58/62(93.55)	119	ath	KOG3203	Mitochondrial/chloroplast ribosomal protein L13	[J]	INFORMATION STORAGE AND PROCESSING	Translation, ribosomal structure and biogenesis
Unigene011854	At3g05640	0.0	246/355(69.30)	513	ath	KOG0698	Serine/threonine protein phosphatase	[T]	CELLULAR PROCESSES AND SIGNALING	Signal transduction mechanisms
Unigene011857	YPR160w	1e-162	228/593(38.45)	333	sce	KOG2099	Glycogen phosphorylase	[G]	METABOLISM	Carbohydrate transport and metabolism
Unigene011861	At1g13820	9e-33	79/191(41.36)	119	ath	KOG1454	Predicted hydrolase/acyltransferase (alpha/beta hydrolase superfamily)	[R]	POORLY CHARACTERIZED	General function prediction only
Unigene011862	At3g10600	1e-114	109/164(66.46)	230	ath	KOG1286	Amino acid transporters	[E]	METABOLISM	Amino acid transport and metabolism
Unigene011867	At3g54020	2e-29	82/183(44.81)	119	ath	KOG3058	Uncharacterized conserved protein	[S]	POORLY CHARACTERIZED	Function unknown
Unigene011868	At2g25550	1e-20	34/91(37.36)	79.3	ath	KOG1075	FOG: Reverse transcriptase	[R]	POORLY CHARACTERIZED	General function prediction only
Unigene011872	At1g15860	5e-06	22/42(52.38)	46.2	ath	KOG3077	Uncharacterized conserved protein	[S]	POORLY CHARACTERIZED	Function unknown
Unigene011873	At5g18810	3e-17	60/137(43.80)	80.5	ath	KOG0118	FOG: RRM domain	[R]	POORLY CHARACTERIZED	General function prediction only
Unigene011874	At1g78360	7e-10	34/111(30.63)	49.7	ath	KOG0406	Glutathione S-transferase	[O]	CELLULAR PROCESSES AND SIGNALING	Posttranslational modification, protein turnover, chaperones
Unigene011877	At1g06230	1e-106	141/284(49.65)	243	ath	KOG1474	Transcription initiation factor TFIID, subunit BDF1 and related bromodomain proteins	[K]	INFORMATION STORAGE AND PROCESSING	Transcription
Unigene011879	At3g12500	8e-73	111/213(52.11)	202	ath	KOG4742	Predicted chitinase	[R]	POORLY CHARACTERIZED	General function prediction only
Unigene011880	At1g20390	5e-09	30/76(39.47)	62.8	ath	KOG0017	FOG: Transposon-encoded proteins with TYA, reverse transcriptase, integrase domains in various combinations	[R]	POORLY CHARACTERIZED	General function prediction only
Unigene011882	At5g07900	3e-37	54/156(34.62)	76.6	ath	KOG1267	Mitochondrial transcription termination factor, mTERF	[KR]	--	--
Unigene011885	At5g13410	9e-42	83/169(49.11)	147	ath	KOG0552	FKBP-type peptidyl-prolyl cis-trans isomerase	[O]	CELLULAR PROCESSES AND SIGNALING	Posttranslational modification, protein turnover, chaperones
Unigene011895	At3g12470	2e-07	37/107(34.58)	52.4	ath	KOG4373	Predicted 3'-5' exonuclease	[R]	POORLY CHARACTERIZED	General function prediction only
Unigene011896	At1g65280_1	5e-38	55/100(55.00)	109	ath	KOG0714	Molecular chaperone (DnaJ superfamily)	[O]	CELLULAR PROCESSES AND SIGNALING	Posttranslational modification, protein turnover, chaperones
Unigene011897	At1g56690	3e-46	75/174(43.10)	135	ath	KOG4197	FOG: PPR repeat	[R]	POORLY CHARACTERIZED	General function prediction only
Unigene011898	At5g66880	1e-16	36/55(65.45)	75.5	ath	KOG0583	Serine/threonine protein kinase	[T]	CELLULAR PROCESSES AND SIGNALING	Signal transduction mechanisms
Unigene011900	At4g21520	2e-41	89/207(43.00)	150	ath	KOG2919	Guanine nucleotide-binding protein	[R]	POORLY CHARACTERIZED	General function prediction only
Unigene001001	At5g56010	1e-48	226/660(34.24)	184	ath	KOG0019	Molecular chaperone (HSP90 family)	[O]	CELLULAR PROCESSES AND SIGNALING	Posttranslational modification, protein turnover, chaperones
Unigene001002	At5g05470	1e-148	191/236(80.93)	400	ath	KOG2916	Translation initiation factor 2, alpha subunit (eIF-2alpha)	[J]	INFORMATION STORAGE AND PROCESSING	Translation, ribosomal structure and biogenesis
Unigene001003	At1g64150	2e-33	68/127(53.54)	122	ath	KOG2881	Predicted membrane protein	[S]	POORLY CHARACTERIZED	Function unknown
Unigene001005	At1g73430	2e-40	142/360(39.44)	162	ath	KOG2604	Subunit of cis-Golgi transport vesicle tethering complex - Sec34p	[U]	CELLULAR PROCESSES AND SIGNALING	Intracellular trafficking, secretion, and vesicular transport
Unigene001006	At3g52190	1e-115	187/376(49.73)	347	ath	KOG0771	Prolactin regulatory element-binding protein/Protein transport protein SEC12p	[U]	CELLULAR PROCESSES AND SIGNALING	Intracellular trafficking, secretion, and vesicular transport
Unigene001010	At2g45510	5e-15	64/156(41.03)	81.3	ath	KOG0157	Cytochrome P450 CYP4/CYP19/CYP26 subfamilies	[QI]	--	--
Unigene001014	At4g01710	2e-32	58/69(84.06)	120	ath	KOG3380	Actin-related protein Arp2/3 complex, subunit ARPC5	[Z]	CELLULAR PROCESSES AND SIGNALING	Cytoskeleton
Unigene001015	At4g11160	9e-65	65/101(64.36)	141	ath	KOG1145	Mitochondrial translation initiation factor 2 (IF-2; GTPase)	[J]	INFORMATION STORAGE AND PROCESSING	Translation, ribosomal structure and biogenesis
Unigene001016	At4g14940	6e-65	79/251(31.47)	109	ath	KOG1186	Copper amine oxidase	[Q]	METABOLISM	Secondary metabolites biosynthesis, transport and catabolism
Unigene001017	At4g02570	4e-88	179/323(55.42)	288	ath	KOG2166	Cullins	[D]	CELLULAR PROCESSES AND SIGNALING	Cell cycle control, cell division, chromosome partitioning
Unigene001019	At4g10760	2e-62	126/233(54.08)	219	ath	KOG2098	Predicted N6-adenine RNA methylase	[A]	INFORMATION STORAGE AND PROCESSING	RNA processing and modification
Unigene001021	At1g77480	4e-99	151/304(49.67)	284	ath	KOG1339	Aspartyl protease	[O]	CELLULAR PROCESSES AND SIGNALING	Posttranslational modification, protein turnover, chaperones
Unigene001022	At1g10940	2e-10	78/295(26.44)	63.2	ath	KOG0583	Serine/threonine protein kinase	[T]	CELLULAR PROCESSES AND SIGNALING	Signal transduction mechanisms
Unigene001026	At5g19070	7e-08	37/74(50.00)	56.2	ath	KOG3140	Predicted membrane protein	[S]	POORLY CHARACTERIZED	Function unknown
Unigene001027	At1g27040	2e-26	103/378(27.25)	85.1	ath	KOG1237	H+/oligopeptide symporter	[E]	METABOLISM	Amino acid transport and metabolism
Unigene001029	At2g38400	1e-45	137/353(38.81)	166	ath	KOG1404	Alanine-glyoxylate aminotransferase AGT2	[E]	METABOLISM	Amino acid transport and metabolism
Unigene001030	At1g55500	9e-13	75/204(36.76)	74.3	ath	KOG1901	Uncharacterized high-glucose-regulated protein	[R]	POORLY CHARACTERIZED	General function prediction only
Unigene001031	At1g48410	3e-37	65/112(58.04)	131	ath	KOG1041	Translation initiation factor 2C (eIF-2C) and related proteins	[J]	INFORMATION STORAGE AND PROCESSING	Translation, ribosomal structure and biogenesis
Unigene001032	At2g03120	2e-69	146/292(50.00)	231	ath	KOG2443	Uncharacterized conserved protein	[S]	POORLY CHARACTERIZED	Function unknown
Unigene001033	At5g45160	1e-125	309/813(38.01)	402	ath	KOG2203	GTP-binding protein	[R]	POORLY CHARACTERIZED	General function prediction only
Unigene001037	At5g52560	1e-117	233/545(42.75)	320	ath	KOG2388	UDP-N-acetylglucosamine pyrophosphorylase	[M]	CELLULAR PROCESSES AND SIGNALING	Cell wall/membrane/envelope biogenesis
Unigene001039	At4g35870	1e-48	215/697(30.85)	187	ath	KOG1134	Uncharacterized conserved protein	[R]	POORLY CHARACTERIZED	General function prediction only
Unigene001041	At4g04470	3e-09	49/149(32.89)	57.0	ath	KOG1944	Peroxisomal membrane protein MPV17 and related proteins	[R]	POORLY CHARACTERIZED	General function prediction only
Unigene001042	At2g29080	1e-148	251/384(65.36)	460	ath	KOG0731	AAA+-type ATPase containing the peptidase M41 domain	[O]	CELLULAR PROCESSES AND SIGNALING	Posttranslational modification, protein turnover, chaperones
Unigene001043	At4g35470	1e-153	226/426(53.05)	407	ath	KOG0619	FOG: Leucine rich repeat	[R]	POORLY CHARACTERIZED	General function prediction only
Unigene001044	At2g38840	6e-38	78/114(68.42)	143	ath	KOG2037	Guanylate-binding protein	[R]	POORLY CHARACTERIZED	General function prediction only
Unigene001045	At4g31860	6e-31	131/347(37.75)	126	ath	KOG0698	Serine/threonine protein phosphatase	[T]	CELLULAR PROCESSES AND SIGNALING	Signal transduction mechanisms
Unigene001046	At5g49400	2e-44	105/240(43.75)	160	ath	KOG3116	Predicted C3H1-type Zn-finger protein	[R]	POORLY CHARACTERIZED	General function prediction only
Unigene001050	At1g68020	0.0	333/498(66.87)	636	ath	KOG1050	Trehalose-6-phosphate synthase component TPS1 and related subunits	[G]	METABOLISM	Carbohydrate transport and metabolism
Unigene001051	At1g44910	8e-46	163/501(32.53)	180	ath	KOG0152	Spliceosomal protein FBP11/Splicing factor PRP40	[A]	INFORMATION STORAGE AND PROCESSING	RNA processing and modification
Unigene001053	Hs7662046	1e-06	36/100(36.00)	52.0	hsa	KOG1084	Transcription factor TCF20	[K]	INFORMATION STORAGE AND PROCESSING	Transcription
Unigene001054	At1g15890	1e-11	24/56(42.86)	58.2	ath	KOG4658	Apoptotic ATPase	[T]	CELLULAR PROCESSES AND SIGNALING	Signal transduction mechanisms
Unigene001055	At3g07040	3e-56	102/302(33.77)	148	ath	KOG4658	Apoptotic ATPase	[T]	CELLULAR PROCESSES AND SIGNALING	Signal transduction mechanisms
Unigene001056	At5g56630	4e-18	130/440(29.55)	89.4	ath	KOG2440	Pyrophosphate-dependent phosphofructo-1-kinase	[G]	METABOLISM	Carbohydrate transport and metabolism
Unigene001057	At2g20270	1e-53	81/115(70.43)	174	ath	KOG1752	Glutaredoxin and related proteins	[O]	CELLULAR PROCESSES AND SIGNALING	Posttranslational modification, protein turnover, chaperones
Unigene001058	At1g49670_1	1e-122	174/262(66.41)	369	ath	KOG4169	15-hydroxyprostaglandin dehydrogenase and related dehydrogenases	[IR]	--	--
Unigene001059	At5g19090	4e-95	149/268(55.60)	238	ath	KOG1603	Copper chaperone	[P]	METABOLISM	Inorganic ion transport and metabolism
Unigene001061	At2g32680	1e-29	34/84(40.48)	59.3	ath	KOG0619	FOG: Leucine rich repeat	[R]	POORLY CHARACTERIZED	General function prediction only
Unigene001062	At1g18170	7e-20	50/113(44.25)	90.1	ath	KOG0552	FKBP-type peptidyl-prolyl cis-trans isomerase	[O]	CELLULAR PROCESSES AND SIGNALING	Posttranslational modification, protein turnover, chaperones
Unigene001069	At1g66200	8e-18	113/331(34.14)	86.7	ath	KOG0683	Glutamine synthetase	[E]	METABOLISM	Amino acid transport and metabolism
Unigene001070	At3g17940	1e-52	132/321(41.12)	181	ath	KOG1604	Predicted mutarotase	[G]	METABOLISM	Carbohydrate transport and metabolism
Unigene001075	At1g49970	1e-129	181/225(80.44)	373	ath	KOG0840	ATP-dependent Clp protease, proteolytic subunit	[O]	CELLULAR PROCESSES AND SIGNALING	Posttranslational modification, protein turnover, chaperones
Unigene001081	At3g28480	1e-113	126/182(69.23)	287	ath	KOG1591	Prolyl 4-hydroxylase alpha subunit	[E]	METABOLISM	Amino acid transport and metabolism
Unigene001082	At5g09660	3e-19	116/362(32.04)	89.4	ath	KOG1494	NAD-dependent malate dehydrogenase	[C]	METABOLISM	Energy production and conversion
Unigene001084	At1g47128_1	7e-35	99/256(38.67)	139	ath	KOG1543	Cysteine proteinase Cathepsin L	[O]	CELLULAR PROCESSES AND SIGNALING	Posttranslational modification, protein turnover, chaperones
Unigene001087	At2g47130	1e-43	70/173(40.46)	112	ath	KOG0725	Reductases with broad range of substrate specificities	[R]	POORLY CHARACTERIZED	General function prediction only
Unigene001089	At4g21800	1e-65	131/261(50.19)	210	ath	KOG1532	GTPase XAB1, interacts with DNA repair protein XPA	[L]	INFORMATION STORAGE AND PROCESSING	Replication, recombination and repair
Unigene001090	At3g01280	6e-90	150/271(55.35)	273	ath	KOG3126	Porin/voltage-dependent anion-selective channel protein	[P]	METABOLISM	Inorganic ion transport and metabolism
Unigene001092	At1g76680	4e-58	100/157(63.69)	196	ath	KOG0134	NADH:flavin oxidoreductase/12-oxophytodienoate reductase	[CR]	--	--
Unigene001093	At5g42250	2e-77	165/391(42.20)	247	ath	KOG0022	Alcohol dehydrogenase, class III	[Q]	METABOLISM	Secondary metabolites biosynthesis, transport and catabolism
Unigene001094	YMR196w	2e-35	143/450(31.78)	148	sce	KOG2161	Glucosidase I	[G]	METABOLISM	Carbohydrate transport and metabolism
Unigene001096	At5g61410	1e-122	166/174(95.40)	328	ath	KOG3111	D-ribulose-5-phosphate 3-epimerase	[G]	METABOLISM	Carbohydrate transport and metabolism
Unigene001100	At1g74520	1e-32	59/139(42.45)	125	ath	KOG1725	Protein involved in membrane traffic (YOP1/TB2/DP1/HVA22 family)	[U]	CELLULAR PROCESSES AND SIGNALING	Intracellular trafficking, secretion, and vesicular transport
Unigene011903	At5g42320	3e-36	103/249(41.37)	144	ath	KOG2650	Zinc carboxypeptidase	[S]	POORLY CHARACTERIZED	Function unknown
Unigene011907	At2g31320	3e-15	57/165(34.55)	76.6	ath	KOG1037	NAD+ ADP-ribosyltransferase Parp, required for poly-ADP ribosylation of nuclear proteins	[KLO]	--	--
Unigene011908	At2g28480	7e-08	59/177(33.33)	57.0	ath	KOG1990	Poly(A)-specific exoribonuclease PARN	[L]	INFORMATION STORAGE AND PROCESSING	Replication, recombination and repair
Unigene011914	At3g10300	2e-25	54/149(36.24)	107	ath	KOG0037	Ca2+-binding protein, EF-Hand protein superfamily	[T]	CELLULAR PROCESSES AND SIGNALING	Signal transduction mechanisms
Unigene011915	At4g24840	2e-51	155/392(39.54)	194	ath	KOG2307	Low density lipoprotein receptor	[U]	CELLULAR PROCESSES AND SIGNALING	Intracellular trafficking, secretion, and vesicular transport
Unigene011919	At5g48240	5e-30	75/206(36.41)	120	ath	KOG2974	Uncharacterized conserved protein	[S]	POORLY CHARACTERIZED	Function unknown
Unigene011921	At3g05010	2e-99	81/128(63.28)	177	ath	KOG4536	Predicted membrane protein	[S]	POORLY CHARACTERIZED	Function unknown
Unigene011922	At5g43720	1e-109	171/257(66.54)	327	ath	KOG4484	Uncharacterized conserved protein	[S]	POORLY CHARACTERIZED	Function unknown
Unigene011924	YBL099w	1e-100	227/505(44.95)	318	sce	KOG1353	F0F1-type ATP synthase, alpha subunit	[C]	METABOLISM	Energy production and conversion
Unigene011927	At1g08360	4e-07	56/170(32.94)	45.8	ath	KOG1570	60S ribosomal protein L10A	[J]	INFORMATION STORAGE AND PROCESSING	Translation, ribosomal structure and biogenesis
Unigene011929	At4g38460	4e-08	24/65(36.92)	45.4	ath	KOG0776	Geranylgeranyl pyrophosphate synthase/Polyprenyl synthetase	[H]	METABOLISM	Coenzyme transport and metabolism
Unigene011930	At5g10770	1e-135	206/413(49.88)	399	ath	KOG1339	Aspartyl protease	[O]	CELLULAR PROCESSES AND SIGNALING	Posttranslational modification, protein turnover, chaperones
Unigene011932	At5g03650	1e-06	59/191(30.89)	47.0	ath	KOG0470	1,4-alpha-glucan branching enzyme/starch branching enzyme II	[G]	METABOLISM	Carbohydrate transport and metabolism
Unigene011933	At5g05450	2e-71	162/469(34.54)	181	ath	KOG0345	ATP-dependent RNA helicase	[A]	INFORMATION STORAGE AND PROCESSING	RNA processing and modification
Unigene011939	At2g30100_2	1e-49	102/228(44.74)	170	ath	KOG0619	FOG: Leucine rich repeat	[R]	POORLY CHARACTERIZED	General function prediction only
Unigene011942	At1g48310	1e-77	201/493(40.77)	263	ath	KOG1000	Chromatin remodeling protein HARP/SMARCAL1, DEAD-box superfamily	[B]	INFORMATION STORAGE AND PROCESSING	Chromatin structure and dynamics
Unigene011946	At1g77930	1e-17	61/148(41.22)	79.7	ath	KOG0715	Molecular chaperone (DnaJ superfamily)	[O]	CELLULAR PROCESSES AND SIGNALING	Posttranslational modification, protein turnover, chaperones
Unigene011948	At4g32120	2e-28	54/113(47.79)	110	ath	KOG2288	Galactosyltransferases	[G]	METABOLISM	Carbohydrate transport and metabolism
Unigene011958	At4g28540	2e-59	135/279(48.39)	204	ath	KOG1164	Casein kinase (serine/threonine/tyrosine protein kinase)	[T]	CELLULAR PROCESSES AND SIGNALING	Signal transduction mechanisms
Unigene011960	At3g58660	2e-27	67/138(48.55)	116	ath	KOG1685	Uncharacterized conserved protein	[S]	POORLY CHARACTERIZED	Function unknown
Unigene011961	At4g28390	1e-10	79/211(37.44)	65.1	ath	KOG0749	Mitochondrial ADP/ATP carrier proteins	[C]	METABOLISM	Energy production and conversion
Unigene011963	At4g01470	2e-06	54/162(33.33)	49.3	ath	KOG0223	Aquaporin (major intrinsic protein family)	[G]	METABOLISM	Carbohydrate transport and metabolism
Unigene011964	At1g23360	9e-69	52/65(80.00)	110	ath	KOG1540	Ubiquinone biosynthesis methyltransferase COQ5	[H]	METABOLISM	Coenzyme transport and metabolism
Unigene011965	At4g19810	1e-93	168/366(45.90)	286	ath	KOG2806	Chitinase	[G]	METABOLISM	Carbohydrate transport and metabolism
Unigene011969	At2g35410	2e-64	126/296(42.57)	208	ath	KOG0118	FOG: RRM domain	[R]	POORLY CHARACTERIZED	General function prediction only
Unigene011973	At5g23290	1e-10	21/35(60.00)	45.8	ath	KOG3048	Molecular chaperone Prefoldin, subunit 5	[O]	CELLULAR PROCESSES AND SIGNALING	Posttranslational modification, protein turnover, chaperones
Unigene011976	At5g53970	5e-51	131/371(35.31)	180	ath	KOG0259	Tyrosine aminotransferase	[E]	METABOLISM	Amino acid transport and metabolism
Unigene011977	At5g36110	1e-33	110/399(27.57)	134	ath	KOG0157	Cytochrome P450 CYP4/CYP19/CYP26 subfamilies	[QI]	--	--
Unigene011978	At1g33140	1e-117	167/194(86.08)	335	ath	KOG3255	60S ribosomal protein L9	[J]	INFORMATION STORAGE AND PROCESSING	Translation, ribosomal structure and biogenesis
Unigene011980	At2g35680	8e-21	55/121(45.45)	95.1	ath	KOG1719	Dual specificity phosphatase	[V]	CELLULAR PROCESSES AND SIGNALING	Defense mechanisms
Unigene011983	At4g01480	2e-11	54/127(42.52)	65.1	ath	KOG1626	Inorganic pyrophosphatase/Nucleosome remodeling factor, subunit NURF38	[C]	METABOLISM	Energy production and conversion
Unigene011986	Hs4502731	7e-63	72/146(49.32)	128	hsa	KOG0663	Protein kinase PITSLRE and related kinases	[R]	POORLY CHARACTERIZED	General function prediction only
Unigene011987	At1g27520	2e-26	57/98(58.16)	95.9	ath	KOG2429	Glycosyl hydrolase, family 47	[G]	METABOLISM	Carbohydrate transport and metabolism
Unigene011988	At1g17650	1e-49	92/126(73.02)	180	ath	KOG0409	Predicted dehydrogenase	[R]	POORLY CHARACTERIZED	General function prediction only
Unigene011991	At1g52700	1e-06	21/28(75.00)	48.9	ath	KOG2112	Lysophospholipase	[I]	METABOLISM	Lipid transport and metabolism
Unigene011994	At1g53590	9e-81	166/392(42.35)	269	ath	KOG1012	Ca2+-dependent lipid-binding protein CLB1/vesicle protein vp115/Granuphilin A, contains C2 domain	[R]	POORLY CHARACTERIZED	General function prediction only
Unigene011997	At2g13440	1e-117	213/431(49.42)	320	ath	KOG2311	NAD/FAD-utilizing protein possibly involved in translation	[J]	INFORMATION STORAGE AND PROCESSING	Translation, ribosomal structure and biogenesis
Unigene011999	At3g29320	1e-101	193/364(53.02)	342	ath	KOG2099	Glycogen phosphorylase	[G]	METABOLISM	Carbohydrate transport and metabolism
Unigene012003	At1g79940_2	1e-155	217/329(65.96)	435	ath	KOG0951	RNA helicase BRR2, DEAD-box superfamily	[A]	INFORMATION STORAGE AND PROCESSING	RNA processing and modification
Unigene012004	YNL329c	4e-39	107/260(41.15)	160	sce	KOG0736	Peroxisome assembly factor 2 containing the AAA+-type ATPase domain	[O]	CELLULAR PROCESSES AND SIGNALING	Posttranslational modification, protein turnover, chaperones
Unigene012005	At3g13180	1e-91	149/314(47.45)	227	ath	KOG1122	tRNA and rRNA cytosine-C5-methylase (nucleolar protein NOL1/NOP2)	[A]	INFORMATION STORAGE AND PROCESSING	RNA processing and modification
Unigene012006	At5g49910	1e-63	172/456(37.72)	230	ath	KOG0102	Molecular chaperones mortalin/PBP74/GRP75, HSP70 superfamily	[O]	CELLULAR PROCESSES AND SIGNALING	Posttranslational modification, protein turnover, chaperones
Unigene012009	At4g22720	0.0	301/340(88.53)	631	ath	KOG2708	Predicted metalloprotease with chaperone activity (RNAse H/HSP70 fold)	[O]	CELLULAR PROCESSES AND SIGNALING	Posttranslational modification, protein turnover, chaperones
Unigene012012	At2g07660	7e-12	70/210(33.33)	71.2	ath	KOG0017	FOG: Transposon-encoded proteins with TYA, reverse transcriptase, integrase domains in various combinations	[R]	POORLY CHARACTERIZED	General function prediction only
Unigene012013	At5g45180	3e-09	32/100(32.00)	61.2	ath	KOG1399	Flavin-containing monooxygenase	[Q]	METABOLISM	Secondary metabolites biosynthesis, transport and catabolism
Unigene012014	Hs5803011	1e-93	158/343(46.06)	270	hsa	KOG2670	Enolase	[G]	METABOLISM	Carbohydrate transport and metabolism
Unigene012015	At2g41740	2e-45	229/720(31.81)	179	ath	KOG0443	Actin regulatory proteins (gelsolin/villin family)	[Z]	CELLULAR PROCESSES AND SIGNALING	Cytoskeleton
Unigene012016	At5g17770	1e-117	154/206(74.76)	309	ath	KOG0534	NADH-cytochrome b-5 reductase	[HC]	--	--
Unigene012018	SPAC22F8.11	1e-34	96/277(34.66)	144	spo	KOG0169	Phosphoinositide-specific phospholipase C	[T]	CELLULAR PROCESSES AND SIGNALING	Signal transduction mechanisms
Unigene012019	At1g09630	5e-25	78/196(39.80)	100	ath	KOG0087	GTPase Rab11/YPT3, small G protein superfamily	[U]	CELLULAR PROCESSES AND SIGNALING	Intracellular trafficking, secretion, and vesicular transport
Unigene012024	YHR174w	3e-43	120/272(44.12)	156	sce	KOG2670	Enolase	[G]	METABOLISM	Carbohydrate transport and metabolism
Unigene012027	At2g26990	2e-26	144/388(37.11)	112	ath	KOG1464	COP9 signalosome, subunit CSN2	[OT]	--	--
Unigene012028	At1g14250	1e-97	197/464(42.46)	310	ath	KOG1386	Nucleoside phosphatase	[F]	METABOLISM	Nucleotide transport and metabolism
Unigene012030	YNL169c	5e-43	129/377(34.22)	162	sce	KOG2420	Phosphatidylserine decarboxylase	[I]	METABOLISM	Lipid transport and metabolism
Unigene012034	At5g37680	5e-12	39/72(54.17)	65.9	ath	KOG0075	GTP-binding ADP-ribosylation factor-like protein	[R]	POORLY CHARACTERIZED	General function prediction only
Unigene012035	7296116	2e-10	22/65(33.85)	45.4	dme	KOG3325	Membrane coat complex Retromer, subunit VPS29/PEP11	[U]	CELLULAR PROCESSES AND SIGNALING	Intracellular trafficking, secretion, and vesicular transport
Unigene012039	At1g15710	4e-94	135/256(52.73)	290	ath	KOG2380	Prephenate dehydrogenase (NADP+)	[E]	METABOLISM	Amino acid transport and metabolism
Unigene012041	At5g47430	5e-46	140/438(31.96)	177	ath	KOG0314	Predicted E3 ubiquitin ligase	[O]	CELLULAR PROCESSES AND SIGNALING	Posttranslational modification, protein turnover, chaperones
Unigene012042	At3g03550	1e-54	95/223(42.60)	150	ath	KOG0800	FOG: Predicted E3 ubiquitin ligase	[O]	CELLULAR PROCESSES AND SIGNALING	Posttranslational modification, protein turnover, chaperones
Unigene012043	Hs16160065	2e-06	28/84(33.33)	41.6	hsa	KOG3620	Uncharacterized conserved protein	[S]	POORLY CHARACTERIZED	Function unknown
Unigene012044	7296469	1e-56	102/259(39.38)	182	dme	KOG1387	Glycosyltransferase	[M]	CELLULAR PROCESSES AND SIGNALING	Cell wall/membrane/envelope biogenesis
Unigene012045	At5g54730	5e-74	74/154(48.05)	118	ath	KOG2109	WD40 repeat protein	[R]	POORLY CHARACTERIZED	General function prediction only
Unigene012047	At2g43560	5e-61	91/104(87.50)	192	ath	KOG0552	FKBP-type peptidyl-prolyl cis-trans isomerase	[O]	CELLULAR PROCESSES AND SIGNALING	Posttranslational modification, protein turnover, chaperones
Unigene012054	At1g49640	2e-20	41/124(33.06)	60.8	ath	KOG1515	Arylacetamide deacetylase	[V]	CELLULAR PROCESSES AND SIGNALING	Defense mechanisms
Unigene012058	Hs21361285	3e-18	79/258(30.62)	88.2	hsa	KOG3980	RNA 3'-terminal phosphate cyclase	[A]	INFORMATION STORAGE AND PROCESSING	RNA processing and modification
Unigene012061	At1g76460	6e-46	101/227(44.49)	160	ath	KOG0149	Predicted RNA-binding protein SEB4 (RRM superfamily)	[R]	POORLY CHARACTERIZED	General function prediction only
Unigene012062	At1g61850	1e-22	51/94(54.26)	90.9	ath	KOG4231	Intracellular membrane-bound Ca2+-independent phospholipase A2	[I]	METABOLISM	Lipid transport and metabolism
Unigene012063	At1g69780	4e-09	55/154(35.71)	58.9	ath	KOG0483	Transcription factor HEX, contains HOX and HALZ domains	[K]	INFORMATION STORAGE AND PROCESSING	Transcription
Unigene012065	At3g02870	2e-12	48/135(35.56)	66.2	ath	KOG2951	Inositol monophosphatase	[G]	METABOLISM	Carbohydrate transport and metabolism
Unigene012066	At3g58510	3e-75	175/491(35.64)	178	ath	KOG0335	ATP-dependent RNA helicase	[A]	INFORMATION STORAGE AND PROCESSING	RNA processing and modification
Unigene012068	At5g40850	1e-102	108/128(84.38)	212	ath	KOG1527	Uroporphyrin III methyltransferase	[H]	METABOLISM	Coenzyme transport and metabolism
Unigene012073	At5g14370	2e-20	62/132(46.97)	87.0	ath	KOG1601	GATA-4/5/6 transcription factors	[K]	INFORMATION STORAGE AND PROCESSING	Transcription
Unigene012079	At1g47910	3e-17	86/349(24.64)	72.4	ath	KOG1075	FOG: Reverse transcriptase	[R]	POORLY CHARACTERIZED	General function prediction only
Unigene012080	At1g54140	3e-10	24/49(48.98)	37.7	ath	KOG3334	Transcription initiation factor TFIID, subunit TAF9 (also component of histone acetyltransferase SAGA)	[K]	INFORMATION STORAGE AND PROCESSING	Transcription
Unigene012082	At4g29720	1e-143	220/409(53.79)	394	ath	KOG0685	Flavin-containing amine oxidase	[H]	METABOLISM	Coenzyme transport and metabolism
Unigene012083	At5g17600	2e-20	51/137(37.23)	91.3	ath	KOG0800	FOG: Predicted E3 ubiquitin ligase	[O]	CELLULAR PROCESSES AND SIGNALING	Posttranslational modification, protein turnover, chaperones
Unigene012089	At1g01950	1e-30	96/292(32.88)	101	ath	KOG0240	Kinesin (SMY1 subfamily)	[Z]	CELLULAR PROCESSES AND SIGNALING	Cytoskeleton
Unigene012090	Hs13376749	3e-25	46/140(32.86)	72.4	hsa	KOG0206	P-type ATPase	[R]	POORLY CHARACTERIZED	General function prediction only
Unigene012091	At2g02570	6e-38	91/201(45.27)	140	ath	KOG3026	Splicing factor SPF30	[A]	INFORMATION STORAGE AND PROCESSING	RNA processing and modification
Unigene012094	At1g76720	4e-17	56/110(50.91)	87.0	ath	KOG1144	Translation initiation factor 5B (eIF-5B)	[J]	INFORMATION STORAGE AND PROCESSING	Translation, ribosomal structure and biogenesis
Unigene012095	At3g15850	1e-54	98/256(38.28)	184	ath	KOG1600	Fatty acid desaturase	[I]	METABOLISM	Lipid transport and metabolism
Unigene012096	At4g09020	2e-81	236/674(35.01)	278	ath	KOG0470	1,4-alpha-glucan branching enzyme/starch branching enzyme II	[G]	METABOLISM	Carbohydrate transport and metabolism
Unigene012099	At5g54830_2	1e-18	87/272(31.99)	90.1	ath	KOG4293	Predicted membrane protein, contains DoH and Cytochrome b-561/ferric reductase transmembrane domains	[T]	CELLULAR PROCESSES AND SIGNALING	Signal transduction mechanisms
Unigene012100	At5g13810	6e-23	71/159(44.65)	100	ath	KOG2824	Glutaredoxin-related protein	[O]	CELLULAR PROCESSES AND SIGNALING	Posttranslational modification, protein turnover, chaperones
Unigene012102	At2g38940	1e-42	81/160(50.62)	141	ath	KOG0252	Inorganic phosphate transporter	[P]	METABOLISM	Inorganic ion transport and metabolism
Unigene012106	At5g66880	1e-109	146/198(73.74)	308	ath	KOG0583	Serine/threonine protein kinase	[T]	CELLULAR PROCESSES AND SIGNALING	Signal transduction mechanisms
Unigene012109	At1g63710	1e-21	84/235(35.74)	101	ath	KOG0157	Cytochrome P450 CYP4/CYP19/CYP26 subfamilies	[QI]	--	--
Unigene012110	At5g60070	2e-99	145/269(53.90)	252	ath	KOG0504	FOG: Ankyrin repeat	[R]	POORLY CHARACTERIZED	General function prediction only
Unigene012113	7298513	2e-07	25/90(27.78)	50.1	dme	KOG3918	Predicted membrane protein	[S]	POORLY CHARACTERIZED	Function unknown
Unigene012114	At3g55010	2e-13	87/279(31.18)	73.2	ath	KOG0237	Glycinamide ribonucleotide synthetase (GARS)/Aminoimidazole ribonucleotide synthetase (AIRS)	[F]	METABOLISM	Nucleotide transport and metabolism
Unigene012118	At4g29010	1e-07	68/220(30.91)	55.8	ath	KOG1683	Hydroxyacyl-CoA dehydrogenase/enoyl-CoA hydratase	[I]	METABOLISM	Lipid transport and metabolism
Unigene012119	At4g16830	2e-06	68/223(30.49)	51.2	ath	KOG2945	Predicted RNA-binding protein	[R]	POORLY CHARACTERIZED	General function prediction only
Unigene012122	At1g69340	1e-81	212/502(42.23)	270	ath	KOG2633	Hismacro and SEC14 domain-containing proteins	[BK]	--	--
Unigene012123	At3g51120_2	6e-26	39/68(57.35)	79.7	ath	KOG1946	RNA polymerase I transcription factor UAF	[K]	INFORMATION STORAGE AND PROCESSING	Transcription
Unigene012124	At2g39170	5e-07	43/162(26.54)	52.0	ath	KOG4523	Uncharacterized conserved protein	[S]	POORLY CHARACTERIZED	Function unknown
Unigene012125	At2g31270	4e-13	36/96(37.50)	62.0	ath	KOG4762	DNA replication factor	[L]	INFORMATION STORAGE AND PROCESSING	Replication, recombination and repair
Unigene012126	SPBC409.21	1e-22	48/113(42.48)	89.7	spo	KOG4699	Preprotein translocase subunit Sec66	[U]	CELLULAR PROCESSES AND SIGNALING	Intracellular trafficking, secretion, and vesicular transport
Unigene012127	At4g24190	2e-37	242/801(30.21)	152	ath	KOG0020	Endoplasmic reticulum glucose-regulated protein (GRP94/endoplasmin), HSP90 family	[O]	CELLULAR PROCESSES AND SIGNALING	Posttranslational modification, protein turnover, chaperones
Unigene012135	At1g80070	3e-46	239/747(31.99)	184	ath	KOG1795	U5 snRNP spliceosome subunit	[A]	INFORMATION STORAGE AND PROCESSING	RNA processing and modification
Unigene012139	At1g16800	9e-90	96/182(52.75)	184	ath	KOG1801	tRNA-splicing endonuclease positive effector (SEN1)	[A]	INFORMATION STORAGE AND PROCESSING	RNA processing and modification
Unigene012142	At4g39520	0.0	163/183(89.07)	349	ath	KOG1487	GTP-binding protein DRG1 (ODN superfamily)	[T]	CELLULAR PROCESSES AND SIGNALING	Signal transduction mechanisms
Unigene012145	SPAC13G6.03	4e-28	87/201(43.28)	120	spo	KOG2125	Glycosylphosphatidylinositol anchor synthesis protein	[T]	CELLULAR PROCESSES AND SIGNALING	Signal transduction mechanisms
Unigene012148	At1g66070	3e-25	33/73(45.21)	72.0	ath	KOG4813	Translation initiation factor eIF3, p35 subunit	[J]	INFORMATION STORAGE AND PROCESSING	Translation, ribosomal structure and biogenesis
Unigene012150	At3g21440	2e-09	44/108(40.74)	60.1	ath	KOG1019	Retinoblastoma pathway protein LIN-9/chromatin-associated protein Aly	[BDT]	--	--
Unigene012152	At4g16340	1e-115	276/658(41.95)	384	ath	KOG1997	PH domain-containing protein	[T]	CELLULAR PROCESSES AND SIGNALING	Signal transduction mechanisms
Unigene012153	At3g55360	2e-16	101/296(34.12)	81.6	ath	KOG1639	Steroid reductase required for elongation of the very long chain fatty acids	[I]	METABOLISM	Lipid transport and metabolism
Unigene012154	At1g75330	2e-64	141/320(44.06)	213	ath	KOG1504	Ornithine carbamoyltransferase OTC/ARG3	[E]	METABOLISM	Amino acid transport and metabolism
Unigene012155	At3g13080	6e-52	111/196(56.63)	188	ath	KOG0054	Multidrug resistance-associated protein/mitoxantrone resistance protein, ABC superfamily	[Q]	METABOLISM	Secondary metabolites biosynthesis, transport and catabolism
Unigene012158	At3g13690	3e-98	207/545(37.98)	255	ath	KOG1187	Serine/threonine protein kinase	[T]	CELLULAR PROCESSES AND SIGNALING	Signal transduction mechanisms
Unigene012161	At5g40160	8e-15	85/273(31.14)	77.0	ath	KOG0504	FOG: Ankyrin repeat	[R]	POORLY CHARACTERIZED	General function prediction only
Unigene012169	Hs14043026	9e-07	26/87(29.89)	48.1	hsa	KOG0860	Synaptobrevin/VAMP-like protein	[U]	CELLULAR PROCESSES AND SIGNALING	Intracellular trafficking, secretion, and vesicular transport
Unigene012171	At3g57910	5e-14	64/211(30.33)	72.8	ath	KOG1994	Predicted RNA binding protein, contains G-patch and Zn-finger domains	[A]	INFORMATION STORAGE AND PROCESSING	RNA processing and modification
Unigene012172	At1g34780	3e-64	71/136(52.21)	137	ath	KOG2640	Thioredoxin	[S]	POORLY CHARACTERIZED	Function unknown
Unigene012180	At2g36910	0.0	504/1237(40.74)	595	ath	KOG0055	Multidrug/pheromone exporter, ABC superfamily	[Q]	METABOLISM	Secondary metabolites biosynthesis, transport and catabolism
Unigene012181	At1g13040	7e-58	72/161(44.72)	125	ath	KOG4197	FOG: PPR repeat	[R]	POORLY CHARACTERIZED	General function prediction only
Unigene012183	At4g24190	2e-10	52/116(44.83)	63.2	ath	KOG0020	Endoplasmic reticulum glucose-regulated protein (GRP94/endoplasmin), HSP90 family	[O]	CELLULAR PROCESSES AND SIGNALING	Posttranslational modification, protein turnover, chaperones
Unigene012185	YBR117c	1e-146	137/306(44.77)	216	sce	KOG0523	Transketolase	[G]	METABOLISM	Carbohydrate transport and metabolism
Unigene012188	At1g02500	1e-25	118/320(36.88)	110	ath	KOG1506	S-adenosylmethionine synthetase	[H]	METABOLISM	Coenzyme transport and metabolism
Unigene012189	At1g55270	1e-145	131/205(63.90)	275	ath	KOG1072	FOG: Kelch repeat	[R]	POORLY CHARACTERIZED	General function prediction only
Unigene012192	At3g14690	1e-149	153/294(52.04)	319	ath	KOG0157	Cytochrome P450 CYP4/CYP19/CYP26 subfamilies	[QI]	--	--
Unigene012197	At1g75980	1e-24	68/181(37.57)	100	ath	KOG3266	Predicted glycine cleavage system H protein	[E]	METABOLISM	Amino acid transport and metabolism
Unigene012198	SPCC16A11.10c	6e-13	38/123(30.89)	65.5	spo	KOG0537	Cytochrome b5	[C]	METABOLISM	Energy production and conversion
Unigene012200	At5g64500	5e-12	42/101(41.58)	68.2	ath	KOG1330	Sugar transporter/spinster transmembrane protein	[G]	METABOLISM	Carbohydrate transport and metabolism
Unigene012201	At3g28860	1e-103	145/275(52.73)	206	ath	KOG0055	Multidrug/pheromone exporter, ABC superfamily	[Q]	METABOLISM	Secondary metabolites biosynthesis, transport and catabolism
Unigene012202	At1g26820	2e-21	56/143(39.16)	91.3	ath	KOG1642	Ribonuclease, T2 family	[A]	INFORMATION STORAGE AND PROCESSING	RNA processing and modification
Unigene012203	At5g05390	0.0	224/311(72.03)	480	ath	KOG1263	Multicopper oxidases	[Q]	METABOLISM	Secondary metabolites biosynthesis, transport and catabolism
Unigene012204	At1g47480	4e-67	89/197(45.18)	180	ath	KOG1515	Arylacetamide deacetylase	[V]	CELLULAR PROCESSES AND SIGNALING	Defense mechanisms
Unigene012206	At5g17920	9e-49	215/683(31.48)	186	ath	KOG2263	Methionine synthase II (cobalamin-independent)	[E]	METABOLISM	Amino acid transport and metabolism
Unigene012208	At3g12130	1e-11	25/35(71.43)	65.9	ath	KOG1677	CCCH-type Zn-finger protein	[R]	POORLY CHARACTERIZED	General function prediction only
Unigene012212	At5g18410	2e-15	66/179(36.87)	79.0	ath	KOG3534	p53 inducible protein PIR121	[R]	POORLY CHARACTERIZED	General function prediction only
Unigene012215	At2g22600	4e-25	70/213(32.86)	85.5	ath	KOG2190	PolyC-binding proteins alphaCP-1 and related KH domain proteins	[AR]	--	--
Unigene012217	At3g07810	1e-133	145/218(66.51)	302	ath	KOG4205	RNA-binding protein musashi/mRNA cleavage and polyadenylation factor I complex, subunit HRP1	[A]	INFORMATION STORAGE AND PROCESSING	RNA processing and modification
Unigene012220	YMR099c	2e-44	52/91(57.14)	96.7	sce	KOG1594	Uncharacterized enzymes related to aldose 1-epimerase	[G]	METABOLISM	Carbohydrate transport and metabolism
Unigene012222	At4g25010	4e-20	31/67(46.27)	59.7	ath	KOG1623	Multitransmembrane protein	[R]	POORLY CHARACTERIZED	General function prediction only
Unigene012224	At1g71100	1e-22	72/186(38.71)	96.7	ath	KOG3075	Ribose 5-phosphate isomerase	[G]	METABOLISM	Carbohydrate transport and metabolism
Unigene012227	SPAC1F8.04c	1e-47	113/392(28.83)	171	spo	KOG3968	Atrazine chlorohydrolase/guanine deaminase	[FQ]	--	--
Unigene012228	At2g29640	4e-12	25/50(50.00)	47.0	ath	KOG2934	Uncharacterized conserved protein, contains Josephin domain	[R]	POORLY CHARACTERIZED	General function prediction only
Unigene012229	At5g63980	1e-54	140/361(38.78)	188	ath	KOG1528	Salt-sensitive 3'-phosphoadenosine-5'-phosphatase HAL2/SAL1	[FP]	--	--
Unigene012231	YEL060c	1e-114	107/151(70.86)	214	sce	KOG1153	Subtilisin-related protease/Vacuolar protease B	[O]	CELLULAR PROCESSES AND SIGNALING	Posttranslational modification, protein turnover, chaperones
Unigene012232	At2g39730	3e-27	115/329(34.95)	116	ath	KOG0651	26S proteasome regulatory complex, ATPase RPT4	[O]	CELLULAR PROCESSES AND SIGNALING	Posttranslational modification, protein turnover, chaperones
Unigene012234	At1g09850_2	1e-10	25/59(42.37)	57.8	ath	KOG4296	Epithelin/granulin	[T]	CELLULAR PROCESSES AND SIGNALING	Signal transduction mechanisms
Unigene012240	At4g12650	3e-12	117/326(35.89)	71.6	ath	KOG1278	Endosomal membrane proteins, EMP70	[U]	CELLULAR PROCESSES AND SIGNALING	Intracellular trafficking, secretion, and vesicular transport
Unigene012242	At1g73370	4e-65	202/541(37.34)	231	ath	KOG0853	Glycosyltransferase	[M]	CELLULAR PROCESSES AND SIGNALING	Cell wall/membrane/envelope biogenesis
Unigene012244	At3g45470	7e-10	59/220(26.82)	60.1	ath	KOG1812	Predicted E3 ubiquitin ligase	[O]	CELLULAR PROCESSES AND SIGNALING	Posttranslational modification, protein turnover, chaperones
Unigene012245	At3g16950	1e-165	158/186(84.95)	324	ath	KOG1335	Dihydrolipoamide dehydrogenase	[C]	METABOLISM	Energy production and conversion
Unigene012246	At3g26720	6e-37	85/224(37.95)	104	ath	KOG1959	Glycosyl hydrolase, family 38 - alpha-mannosidase	[G]	METABOLISM	Carbohydrate transport and metabolism
Unigene012248	At1g59950	3e-57	55/106(51.89)	120	ath	KOG1577	Aldo/keto reductase family proteins	[R]	POORLY CHARACTERIZED	General function prediction only
Unigene012249	At2g33120	9e-98	69/81(85.19)	150	ath	KOG0859	Synaptobrevin/VAMP-like protein	[U]	CELLULAR PROCESSES AND SIGNALING	Intracellular trafficking, secretion, and vesicular transport
Unigene012250	At1g13560	2e-53	110/217(50.69)	189	ath	KOG2877	sn-1,2-diacylglycerol ethanolamine- and cholinephosphotranferases	[I]	METABOLISM	Lipid transport and metabolism
Unigene012253	At5g50920	4e-18	208/687(30.28)	91.7	ath	KOG1051	Chaperone HSP104 and related ATP-dependent Clp proteases	[O]	CELLULAR PROCESSES AND SIGNALING	Posttranslational modification, protein turnover, chaperones
Unigene012254	At1g78300	1e-135	193/219(88.13)	385	ath	KOG0841	Multifunctional chaperone (14-3-3 family)	[O]	CELLULAR PROCESSES AND SIGNALING	Posttranslational modification, protein turnover, chaperones
Unigene012257	At5g46020	1e-17	41/65(63.08)	81.3	ath	KOG3375	Phosphoprotein/predicted coiled-coil protein	[R]	POORLY CHARACTERIZED	General function prediction only
Unigene012261	At4g04440	1e-06	33/98(33.67)	43.9	ath	KOG0017	FOG: Transposon-encoded proteins with TYA, reverse transcriptase, integrase domains in various combinations	[R]	POORLY CHARACTERIZED	General function prediction only
Unigene012262	At3g10220	3e-60	120/253(47.43)	197	ath	KOG3206	Alpha-tubulin folding cofactor B	[O]	CELLULAR PROCESSES AND SIGNALING	Posttranslational modification, protein turnover, chaperones
Unigene012263	At1g26230	1e-103	146/284(51.41)	237	ath	KOG0356	Mitochondrial chaperonin, Cpn60/Hsp60p	[O]	CELLULAR PROCESSES AND SIGNALING	Posttranslational modification, protein turnover, chaperones
Unigene012264	At3g12760	8e-26	45/107(42.06)	80.9	ath	KOG3077	Uncharacterized conserved protein	[S]	POORLY CHARACTERIZED	Function unknown
Unigene012265	At5g13640	1e-21	153/585(26.15)	102	ath	KOG2369	Lecithin:cholesterol acyltransferase (LCAT)/Acyl-ceramide synthase	[I]	METABOLISM	Lipid transport and metabolism
Unigene012268	SPBC342.02	1e-40	60/171(35.09)	95.5	spo	KOG1148	Glutaminyl-tRNA synthetase	[J]	INFORMATION STORAGE AND PROCESSING	Translation, ribosomal structure and biogenesis
Unigene012270	At1g62290	2e-15	133/455(29.23)	80.9	ath	KOG1339	Aspartyl protease	[O]	CELLULAR PROCESSES AND SIGNALING	Posttranslational modification, protein turnover, chaperones
Unigene012274	At4g33410	3e-38	112/300(37.33)	143	ath	KOG2443	Uncharacterized conserved protein	[S]	POORLY CHARACTERIZED	Function unknown
Unigene012275	At1g16540	1e-12	120/419(28.64)	74.3	ath	KOG2142	Molybdenum cofactor sulfurase	[H]	METABOLISM	Coenzyme transport and metabolism
Unigene012278	At3g61690	2e-29	79/258(30.62)	81.6	ath	KOG1906	DNA polymerase sigma	[L]	INFORMATION STORAGE AND PROCESSING	Replication, recombination and repair
Unigene012279	At5g59980	5e-54	42/83(50.60)	87.0	ath	KOG2363	Protein subunit of nuclear ribonuclease P (RNase P)	[J]	INFORMATION STORAGE AND PROCESSING	Translation, ribosomal structure and biogenesis
Unigene012282	At2g38620	4e-25	98/311(31.51)	104	ath	KOG0594	Protein kinase PCTAIRE and related kinases	[R]	POORLY CHARACTERIZED	General function prediction only
Unigene012287	At5g63160	5e-87	146/277(52.71)	271	ath	KOG1778	CREB binding protein/P300 and related TAZ Zn-finger proteins	[K]	INFORMATION STORAGE AND PROCESSING	Transcription
Unigene012288	At3g19230	2e-75	64/166(38.55)	120	ath	KOG0619	FOG: Leucine rich repeat	[R]	POORLY CHARACTERIZED	General function prediction only
Unigene012290	At1g20960	4e-21	147/493(29.82)	69.7	ath	KOG0951	RNA helicase BRR2, DEAD-box superfamily	[A]	INFORMATION STORAGE AND PROCESSING	RNA processing and modification
Unigene012294	At5g07010	5e-28	82/253(32.41)	113	ath	KOG1584	Sulfotransferase	[R]	POORLY CHARACTERIZED	General function prediction only
Unigene012296	At2g24490	2e-28	46/76(60.53)	97.8	ath	KOG3108	Single-stranded DNA-binding replication protein A (RPA), medium (30 kD) subunit	[L]	INFORMATION STORAGE AND PROCESSING	Replication, recombination and repair
Unigene012297	At5g50320	2e-65	202/503(40.16)	227	ath	KOG2535	RNA polymerase II elongator complex, subunit ELP3/histone acetyltransferase	[BK]	--	--
Unigene012298	At4g16630	2e-34	105/261(40.23)	137	ath	KOG0338	ATP-dependent RNA helicase	[A]	INFORMATION STORAGE AND PROCESSING	RNA processing and modification
Unigene012302	SPBC1A4.08c	1e-98	211/472(44.70)	310	spo	KOG0364	Chaperonin complex component, TCP-1 gamma subunit (CCT3)	[O]	CELLULAR PROCESSES AND SIGNALING	Posttranslational modification, protein turnover, chaperones
Unigene012304	At3g13490	0.0	183/285(64.21)	332	ath	KOG1885	Lysyl-tRNA synthetase (class II)	[J]	INFORMATION STORAGE AND PROCESSING	Translation, ribosomal structure and biogenesis
Unigene012306	At2g29070	3e-31	76/191(39.79)	107	ath	KOG1816	Ubiquitin fusion-degradation protein	[O]	CELLULAR PROCESSES AND SIGNALING	Posttranslational modification, protein turnover, chaperones
Unigene012308	At5g66120	1e-21	81/198(40.91)	94.4	ath	KOG0692	Pentafunctional AROM protein	[E]	METABOLISM	Amino acid transport and metabolism
Unigene012311	SPAC3F10.09	1e-07	66/216(30.56)	53.5	spo	KOG3055	Phosphoribosylformimino-5-aminoimidazole carboxamide ribonucleotide (ProFAR) isomerase	[E]	METABOLISM	Amino acid transport and metabolism
Unigene012315	7302042	5e-08	43/158(27.22)	55.8	dme	KOG3530	FERM domain protein EHM2	[R]	POORLY CHARACTERIZED	General function prediction only
Unigene012316	At5g60390	6e-13	104/343(30.32)	73.2	ath	KOG0052	Translation elongation factor EF-1 alpha/Tu	[J]	INFORMATION STORAGE AND PROCESSING	Translation, ribosomal structure and biogenesis
Unigene012317	At1g62290	2e-20	43/60(71.67)	84.3	ath	KOG1339	Aspartyl protease	[O]	CELLULAR PROCESSES AND SIGNALING	Posttranslational modification, protein turnover, chaperones
Unigene012318	At4g00170_1	2e-73	114/194(58.76)	215	ath	KOG0439	VAMP-associated protein involved in inositol metabolism	[U]	CELLULAR PROCESSES AND SIGNALING	Intracellular trafficking, secretion, and vesicular transport
Unigene012319	At1g08360	3e-06	58/192(30.21)	48.5	ath	KOG1570	60S ribosomal protein L10A	[J]	INFORMATION STORAGE AND PROCESSING	Translation, ribosomal structure and biogenesis
Unigene012320	At5g48230	3e-46	74/122(60.66)	130	ath	KOG1390	Acetyl-CoA acetyltransferase	[I]	METABOLISM	Lipid transport and metabolism
Unigene012321	At1g54450	9e-23	106/313(33.87)	106	ath	KOG2562	Protein phosphatase 2 regulatory subunit	[A]	INFORMATION STORAGE AND PROCESSING	RNA processing and modification
Unigene012322	At2g02010	1e-07	55/146(37.67)	55.5	ath	KOG1383	Glutamate decarboxylase/sphingosine phosphate lyase	[E]	METABOLISM	Amino acid transport and metabolism
Unigene012328	At4g29860	2e-31	52/69(75.36)	120	ath	KOG0322	G-protein beta subunit-like protein GNB1L, contains WD repeats	[R]	POORLY CHARACTERIZED	General function prediction only
Unigene012329	At1g18440	6e-55	101/174(58.05)	185	ath	KOG2255	Peptidyl-tRNA hydrolase	[J]	INFORMATION STORAGE AND PROCESSING	Translation, ribosomal structure and biogenesis
Unigene012330	At1g79350	1e-125	292/634(46.06)	410	ath	KOG1513	Nuclear helicase MOP-3/SNO (DEAD-box superfamily)	[KT]	--	--
Unigene012331	At5g18940	2e-66	53/108(49.07)	103	ath	KOG1566	Conserved protein Mo25	[S]	POORLY CHARACTERIZED	Function unknown
Unigene012332	SPBC36B7.03	1e-23	34/98(34.69)	83.2	spo	KOG0721	Molecular chaperone (DnaJ superfamily)	[O]	CELLULAR PROCESSES AND SIGNALING	Posttranslational modification, protein turnover, chaperones
Unigene012335	At1g20630	1e-35	162/506(32.02)	142	ath	KOG0047	Catalase	[P]	METABOLISM	Inorganic ion transport and metabolism
Unigene012336	At3g55270	6e-24	96/335(28.66)	110	ath	KOG1716	Dual specificity phosphatase	[V]	CELLULAR PROCESSES AND SIGNALING	Defense mechanisms
Unigene012340	At1g53140	2e-15	35/60(58.33)	61.6	ath	KOG0446	Vacuolar sorting protein VPS1, dynamin, and related proteins	[UR]	--	--
Unigene012342	At1g64350	4e-25	46/123(37.40)	86.7	ath	KOG2445	Nuclear pore complex component (sc Seh1)	[YU]	--	--
Unigene012345	At5g02600	3e-23	49/102(48.04)	98.2	ath	KOG1603	Copper chaperone	[P]	METABOLISM	Inorganic ion transport and metabolism
Unigene012347	At1g76150	2e-35	87/210(41.43)	134	ath	KOG1206	Peroxisomal multifunctional beta-oxidation protein and related enzymes	[I]	METABOLISM	Lipid transport and metabolism
Unigene012348	At4g26260	1e-51	114/283(40.28)	174	ath	KOG1573	Aldehyde reductase	[R]	POORLY CHARACTERIZED	General function prediction only
Unigene012349	At5g40950	7e-63	80/108(74.07)	163	ath	KOG4600	Mitochondrial ribosomal protein MRP7 (L2)	[J]	INFORMATION STORAGE AND PROCESSING	Translation, ribosomal structure and biogenesis
Unigene012350	Hs18594496	8e-07	26/70(37.14)	51.6	hsa	KOG4741	Uncharacterized conserved protein	[S]	POORLY CHARACTERIZED	Function unknown
Unigene012352	At3g54420	1e-46	97/257(37.74)	161	ath	KOG4742	Predicted chitinase	[R]	POORLY CHARACTERIZED	General function prediction only
Unigene012353	At1g27980	2e-82	141/263(53.61)	271	ath	KOG1383	Glutamate decarboxylase/sphingosine phosphate lyase	[E]	METABOLISM	Amino acid transport and metabolism
Unigene012354	At2g34560	6e-46	158/413(38.26)	167	ath	KOG0738	AAA+-type ATPase	[O]	CELLULAR PROCESSES AND SIGNALING	Posttranslational modification, protein turnover, chaperones
Unigene012357	At2g45590	5e-35	108/287(37.63)	144	ath	KOG1187	Serine/threonine protein kinase	[T]	CELLULAR PROCESSES AND SIGNALING	Signal transduction mechanisms
Unigene012360	YKR039w	1e-62	84/254(33.07)	110	sce	KOG1286	Amino acid transporters	[E]	METABOLISM	Amino acid transport and metabolism
Unigene012362	At2g31190	1e-123	206/370(55.68)	369	ath	KOG4249	Uncharacterized conserved protein	[S]	POORLY CHARACTERIZED	Function unknown
Unigene012363	At1g24706	6e-84	251/676(37.13)	300	ath	KOG1874	KEKE-like motif-containing transcription regulator (Rlr1)/suppressor of sin4	[K]	INFORMATION STORAGE AND PROCESSING	Transcription
Unigene012366	Hs4885539	3e-35	49/91(53.85)	92.0	hsa	KOG1661	Protein-L-isoaspartate(D-aspartate) O-methyltransferase	[O]	CELLULAR PROCESSES AND SIGNALING	Posttranslational modification, protein turnover, chaperones
Unigene012368	At1g53240	3e-08	47/105(44.76)	57.0	ath	KOG1494	NAD-dependent malate dehydrogenase	[C]	METABOLISM	Energy production and conversion
Unigene012372	At4g19490	3e-21	67/192(34.90)	100	ath	KOG2115	Vacuolar sorting protein VPS45	[U]	CELLULAR PROCESSES AND SIGNALING	Intracellular trafficking, secretion, and vesicular transport
Unigene012373	At5g21150	1e-11	21/39(53.85)	47.8	ath	KOG1041	Translation initiation factor 2C (eIF-2C) and related proteins	[J]	INFORMATION STORAGE AND PROCESSING	Translation, ribosomal structure and biogenesis
Unigene012375	At2g41860	1e-138	91/169(53.85)	178	ath	KOG0032	Ca2+/calmodulin-dependent protein kinase, EF-Hand protein superfamily	[T]	CELLULAR PROCESSES AND SIGNALING	Signal transduction mechanisms
Unigene012376	At4g38160	3e-20	68/155(43.87)	94.0	ath	KOG1267	Mitochondrial transcription termination factor, mTERF	[KR]	--	--
Unigene012380	At1g49760	3e-15	97/358(27.09)	75.5	ath	KOG0123	Polyadenylate-binding protein (RRM superfamily)	[AJ]	--	--
Unigene012381	7296176	4e-28	81/262(30.92)	123	dme	KOG4297	C-type lectin	[TV]	--	--
Unigene012382	At5g46070	8e-32	88/217(40.55)	129	ath	KOG2037	Guanylate-binding protein	[R]	POORLY CHARACTERIZED	General function prediction only
Unigene012390	At3g10060	1e-19	84/220(38.18)	86.3	ath	KOG0552	FKBP-type peptidyl-prolyl cis-trans isomerase	[O]	CELLULAR PROCESSES AND SIGNALING	Posttranslational modification, protein turnover, chaperones
Unigene012391	7293008	3e-16	64/242(26.45)	67.0	dme	KOG1238	Glucose dehydrogenase/choline dehydrogenase/mandelonitrile lyase (GMC oxidoreductase family)	[R]	POORLY CHARACTERIZED	General function prediction only
Unigene012393	At4g24470	2e-09	37/70(52.86)	60.1	ath	KOG1601	GATA-4/5/6 transcription factors	[K]	INFORMATION STORAGE AND PROCESSING	Transcription
Unigene012396	At2g24520	3e-30	122/316(38.61)	129	ath	KOG0205	Plasma membrane H+-transporting ATPase	[P]	METABOLISM	Inorganic ion transport and metabolism
Unigene012397	7303007	3e-24	54/142(38.03)	81.6	dme	KOG0174	20S proteasome, regulatory subunit beta type PSMB6/PSMB9/PRE3	[O]	CELLULAR PROCESSES AND SIGNALING	Posttranslational modification, protein turnover, chaperones
Unigene012401	At5g06460	6e-10	70/217(32.26)	66.2	ath	KOG2012	Ubiquitin activating enzyme UBA1	[O]	CELLULAR PROCESSES AND SIGNALING	Posttranslational modification, protein turnover, chaperones
Unigene012403	At5g01230	3e-58	105/169(62.13)	179	ath	KOG1099	SAM-dependent methyltransferase/cell division protein FtsJ	[DR]	--	--
Unigene012407	At3g59040	2e-32	102/261(39.08)	128	ath	KOG4197	FOG: PPR repeat	[R]	POORLY CHARACTERIZED	General function prediction only
Unigene012410	At1g80930	1e-142	174/379(45.91)	311	ath	KOG2140	Uncharacterized conserved protein	[R]	POORLY CHARACTERIZED	General function prediction only
Unigene012413	At5g24270	6e-20	24/34(70.59)	59.7	ath	KOG0034	Ca2+/calmodulin-dependent protein phosphatase (calcineurin subunit B), EF-Hand superfamily protein	[T]	CELLULAR PROCESSES AND SIGNALING	Signal transduction mechanisms
Unigene012422	At3g13120	2e-72	110/122(90.16)	223	ath	KOG0900	40S ribosomal protein S20	[J]	INFORMATION STORAGE AND PROCESSING	Translation, ribosomal structure and biogenesis
Unigene012427	At5g35630	2e-14	24/38(63.16)	55.1	ath	KOG0683	Glutamine synthetase	[E]	METABOLISM	Amino acid transport and metabolism
Unigene012429	At3g52220	1e-35	46/90(51.11)	86.7	ath	KOG4520	Predicted coiled-coil protein	[R]	POORLY CHARACTERIZED	General function prediction only
Unigene012430	At3g63470	1e-159	218/353(61.76)	462	ath	KOG1282	Serine carboxypeptidases (lysosomal cathepsin A)	[OE]	--	--
Unigene012433	At3g03940	1e-147	92/104(88.46)	195	ath	KOG1164	Casein kinase (serine/threonine/tyrosine protein kinase)	[T]	CELLULAR PROCESSES AND SIGNALING	Signal transduction mechanisms
Unigene012435	At5g13300	2e-10	30/31(96.77)	65.5	ath	KOG0521	Putative GTPase activating proteins (GAPs)	[T]	CELLULAR PROCESSES AND SIGNALING	Signal transduction mechanisms
Unigene012438	At4g08180	1e-150	251/358(70.11)	467	ath	KOG1737	Oxysterol-binding protein	[I]	METABOLISM	Lipid transport and metabolism
Unigene012439	At2g21310	1e-13	58/212(27.36)	67.8	ath	KOG0017	FOG: Transposon-encoded proteins with TYA, reverse transcriptase, integrase domains in various combinations	[R]	POORLY CHARACTERIZED	General function prediction only
Unigene012440	At1g27480	5e-17	46/92(50.00)	66.2	ath	KOG2369	Lecithin:cholesterol acyltransferase (LCAT)/Acyl-ceramide synthase	[I]	METABOLISM	Lipid transport and metabolism
Unigene012441	At4g02890	2e-19	105/289(36.33)	89.4	ath	KOG0001	Ubiquitin and ubiquitin-like proteins	[OR]	--	--
Unigene012445	At2g43040	3e-85	145/293(49.49)	223	ath	KOG4162	Predicted calmodulin-binding protein	[T]	CELLULAR PROCESSES AND SIGNALING	Signal transduction mechanisms
Unigene012447	YJR152w	1e-20	36/111(32.43)	80.5	sce	KOG2533	Permease of the major facilitator superfamily	[G]	METABOLISM	Carbohydrate transport and metabolism
Unigene012448	At2g26280	2e-21	99/310(31.94)	100	ath	KOG2401	Predicted MutS-related protein involved in mismatch repair	[L]	INFORMATION STORAGE AND PROCESSING	Replication, recombination and repair
Unigene012449	At5g40160	3e-40	53/94(56.38)	116	ath	KOG0504	FOG: Ankyrin repeat	[R]	POORLY CHARACTERIZED	General function prediction only
Unigene012452	At5g47700	2e-47	77/113(68.14)	151	ath	KOG1762	60s acidic ribosomal protein P1	[J]	INFORMATION STORAGE AND PROCESSING	Translation, ribosomal structure and biogenesis
Unigene012456	At5g27420	1e-28	47/61(77.05)	102	ath	KOG0800	FOG: Predicted E3 ubiquitin ligase	[O]	CELLULAR PROCESSES AND SIGNALING	Posttranslational modification, protein turnover, chaperones
Unigene012457	At1g07220	0.0	249/392(63.52)	550	ath	KOG2458	Endoplasmic reticulum protein EP58, contains filamin rod domain and KDEL motif	[R]	POORLY CHARACTERIZED	General function prediction only
Unigene012458	At3g61860	2e-14	73/197(37.06)	73.2	ath	KOG0106	Alternative splicing factor SRp55/B52/SRp75 (RRM superfamily)	[A]	INFORMATION STORAGE AND PROCESSING	RNA processing and modification
Unigene012459	At3g43590	2e-24	26/51(50.98)	71.6	ath	KOG4400	E3 ubiquitin ligase interacting with arginine methyltransferase	[O]	CELLULAR PROCESSES AND SIGNALING	Posttranslational modification, protein turnover, chaperones
Unigene012461	At5g62700	1e-130	208/309(67.31)	381	ath	KOG1375	Beta tubulin	[Z]	CELLULAR PROCESSES AND SIGNALING	Cytoskeleton
Unigene012465	At3g02360	4e-06	40/112(35.71)	43.9	ath	KOG2653	6-phosphogluconate dehydrogenase	[G]	METABOLISM	Carbohydrate transport and metabolism
Unigene012470	At4g25420	1e-172	233/344(67.73)	493	ath	KOG0143	Iron/ascorbate family oxidoreductases	[QR]	--	--
Unigene012472	At5g48840	2e-51	111/277(40.07)	178	ath	KOG3042	Panthothenate synthetase	[H]	METABOLISM	Coenzyme transport and metabolism
Unigene012473	At3g26770	1e-52	50/110(45.45)	101	ath	KOG0725	Reductases with broad range of substrate specificities	[R]	POORLY CHARACTERIZED	General function prediction only
Unigene012476	At5g60020	5e-72	192/497(38.63)	243	ath	KOG1263	Multicopper oxidases	[Q]	METABOLISM	Secondary metabolites biosynthesis, transport and catabolism
Unigene012477	At2g23460	3e-65	110/262(41.98)	143	ath	KOG0082	G-protein alpha subunit (small G protein superfamily)	[DT]	--	--
Unigene012479	At5g04800	2e-36	60/77(77.92)	107	ath	KOG0187	40S ribosomal protein S17	[J]	INFORMATION STORAGE AND PROCESSING	Translation, ribosomal structure and biogenesis
Unigene012480	At1g19910	2e-41	83/116(71.55)	143	ath	KOG0232	Vacuolar H+-ATPase V0 sector, subunits c/c'	[C]	METABOLISM	Energy production and conversion
Unigene012485	At3g27700	2e-46	83/157(52.87)	149	ath	KOG2135	Proteins containing the RNA recognition motif	[R]	POORLY CHARACTERIZED	General function prediction only
Unigene012487	At5g51070	1e-103	169/413(40.92)	232	ath	KOG1051	Chaperone HSP104 and related ATP-dependent Clp proteases	[O]	CELLULAR PROCESSES AND SIGNALING	Posttranslational modification, protein turnover, chaperones
Unigene012492	At2g43650	1e-36	93/241(38.59)	143	ath	KOG3118	Disrupter of silencing SAS10	[B]	INFORMATION STORAGE AND PROCESSING	Chromatin structure and dynamics
Unigene012494	At2g34630	2e-25	92/290(31.72)	108	ath	KOG0776	Geranylgeranyl pyrophosphate synthase/Polyprenyl synthetase	[H]	METABOLISM	Coenzyme transport and metabolism
Unigene012495	At2g23460	6e-83	165/385(42.86)	215	ath	KOG0082	G-protein alpha subunit (small G protein superfamily)	[DT]	--	--
Unigene012496	At5g62490	2e-06	17/47(36.17)	37.0	ath	KOG1725	Protein involved in membrane traffic (YOP1/TB2/DP1/HVA22 family)	[U]	CELLULAR PROCESSES AND SIGNALING	Intracellular trafficking, secretion, and vesicular transport
Unigene012497	YGR254w	1e-124	177/342(51.75)	300	sce	KOG2670	Enolase	[G]	METABOLISM	Carbohydrate transport and metabolism
Unigene012498	At5g18840	7e-23	145/498(29.12)	103	ath	KOG0254	Predicted transporter (major facilitator superfamily)	[R]	POORLY CHARACTERIZED	General function prediction only
Unigene012502	At5g60590	2e-17	72/193(37.31)	81.3	ath	KOG3051	RNA binding/translational regulation protein of the SUA5 family	[J]	INFORMATION STORAGE AND PROCESSING	Translation, ribosomal structure and biogenesis
Unigene012504	At3g13690	6e-88	216/610(35.41)	273	ath	KOG1187	Serine/threonine protein kinase	[T]	CELLULAR PROCESSES AND SIGNALING	Signal transduction mechanisms
Unigene012506	At2g36960	2e-08	39/92(42.39)	58.5	ath	KOG4468	Polycomb-group transcriptional regulator	[K]	INFORMATION STORAGE AND PROCESSING	Transcription
Unigene012507	At4g32510	5e-64	212/640(33.12)	229	ath	KOG1172	Na+-independent Cl/HCO3 exchanger AE1 and related transporters (SLC4 family)	[P]	METABOLISM	Inorganic ion transport and metabolism
Unigene012508	At5g02500	2e-36	192/577(33.28)	147	ath	KOG0101	Molecular chaperones HSP70/HSC70, HSP70 superfamily	[O]	CELLULAR PROCESSES AND SIGNALING	Posttranslational modification, protein turnover, chaperones
Unigene012510	At3g06480	3e-16	75/229(32.75)	65.1	ath	KOG0331	ATP-dependent RNA helicase	[A]	INFORMATION STORAGE AND PROCESSING	RNA processing and modification
Unigene012511	At1g55350	1e-104	272/713(38.15)	309	ath	KOG0045	Cytosolic Ca2+-dependent cysteine protease (calpain), large subunit (EF-Hand protein superfamily)	[OT]	--	--
Unigene012512	At1g64660	1e-165	140/205(68.29)	268	ath	KOG0053	Cystathionine beta-lyases/cystathionine gamma-synthases	[E]	METABOLISM	Amino acid transport and metabolism
Unigene012515	At3g24400	2e-11	54/168(32.14)	65.5	ath	KOG1187	Serine/threonine protein kinase	[T]	CELLULAR PROCESSES AND SIGNALING	Signal transduction mechanisms
Unigene012517	YKR093w	2e-18	112/497(22.54)	90.5	sce	KOG1237	H+/oligopeptide symporter	[E]	METABOLISM	Amino acid transport and metabolism
Unigene012519	At1g54820	7e-18	42/91(46.15)	69.7	ath	KOG1187	Serine/threonine protein kinase	[T]	CELLULAR PROCESSES AND SIGNALING	Signal transduction mechanisms
Unigene012520	At3g18410	8e-15	36/71(50.70)	63.9	ath	KOG4009	NADH-ubiquinone oxidoreductase, subunit NDUFB10/PDSW	[C]	METABOLISM	Energy production and conversion
Unigene012522	At4g28540	6e-93	65/75(86.67)	139	ath	KOG1164	Casein kinase (serine/threonine/tyrosine protein kinase)	[T]	CELLULAR PROCESSES AND SIGNALING	Signal transduction mechanisms
Unigene012523	At2g34930	9e-33	49/163(30.06)	73.2	ath	KOG0619	FOG: Leucine rich repeat	[R]	POORLY CHARACTERIZED	General function prediction only
Unigene012525	At5g26980	5e-29	83/190(43.68)	117	ath	KOG0809	SNARE protein TLG2/Syntaxin 16	[U]	CELLULAR PROCESSES AND SIGNALING	Intracellular trafficking, secretion, and vesicular transport
Unigene012526	At4g10830	2e-11	40/129(31.01)	47.0	ath	KOG1075	FOG: Reverse transcriptase	[R]	POORLY CHARACTERIZED	General function prediction only
Unigene012527	At3g04920	1e-10	51/128(39.84)	60.5	ath	KOG3424	40S ribosomal protein S24	[J]	INFORMATION STORAGE AND PROCESSING	Translation, ribosomal structure and biogenesis
Unigene012528	At1g08570	1e-92	143/247(57.89)	278	ath	KOG0907	Thioredoxin	[O]	CELLULAR PROCESSES AND SIGNALING	Posttranslational modification, protein turnover, chaperones
Unigene012529	At5g10050	1e-117	168/289(58.13)	345	ath	KOG1209	1-Acyl dihydroxyacetone phosphate reductase and related dehydrogenases	[Q]	METABOLISM	Secondary metabolites biosynthesis, transport and catabolism
Unigene012530	7290211	3e-33	125/420(29.76)	134	dme	KOG2635	Medium subunit of clathrin adaptor complex	[U]	CELLULAR PROCESSES AND SIGNALING	Intracellular trafficking, secretion, and vesicular transport
Unigene012531	At4g00590	1e-39	104/284(36.62)	110	ath	KOG1592	Asparaginase	[E]	METABOLISM	Amino acid transport and metabolism
Unigene012532	At2g45290	1e-25	125/370(33.78)	112	ath	KOG0523	Transketolase	[G]	METABOLISM	Carbohydrate transport and metabolism
Unigene012536	At5g23550	2e-50	92/147(62.59)	165	ath	KOG2887	Membrane protein involved in ER to Golgi transport	[U]	CELLULAR PROCESSES AND SIGNALING	Intracellular trafficking, secretion, and vesicular transport
Unigene012537	At3g15470	6e-52	62/103(60.19)	126	ath	KOG0283	WD40 repeat-containing protein	[S]	POORLY CHARACTERIZED	Function unknown
Unigene012538	At3g19280	2e-32	88/227(38.77)	128	ath	KOG2619	Fucosyltransferase	[GE]	--	--
Unigene012539	SPCC1183.08c	2e-39	60/85(70.59)	131	spo	KOG1570	60S ribosomal protein L10A	[J]	INFORMATION STORAGE AND PROCESSING	Translation, ribosomal structure and biogenesis
Unigene012541	At3g62260	1e-154	220/331(66.47)	445	ath	KOG0698	Serine/threonine protein phosphatase	[T]	CELLULAR PROCESSES AND SIGNALING	Signal transduction mechanisms
Unigene012543	At1g78130	2e-58	162/420(38.57)	204	ath	KOG1330	Sugar transporter/spinster transmembrane protein	[G]	METABOLISM	Carbohydrate transport and metabolism
Unigene012545	SPAC1B3.05	1e-50	87/176(49.43)	181	spo	KOG2150	CCR4-NOT transcriptional regulation complex, NOT5 subunit	[K]	INFORMATION STORAGE AND PROCESSING	Transcription
Unigene012562	At2g22740_2	7e-38	100/234(42.74)	144	ath	KOG1082	Histone H3 (Lys9) methyltransferase SUV39H1/Clr4, required for transcriptional silencing	[BK]	--	--
Unigene012564	SPCC757.07c	2e-86	100/215(46.51)	197	spo	KOG0047	Catalase	[P]	METABOLISM	Inorganic ion transport and metabolism
Unigene012565	At3g26670	6e-49	131/309(42.39)	177	ath	KOG2922	Uncharacterized conserved protein	[S]	POORLY CHARACTERIZED	Function unknown
Unigene012569	At1g59265	2e-18	82/269(30.48)	80.1	ath	KOG0017	FOG: Transposon-encoded proteins with TYA, reverse transcriptase, integrase domains in various combinations	[R]	POORLY CHARACTERIZED	General function prediction only
Unigene012572	At5g09770	5e-46	77/122(63.11)	153	ath	KOG3280	Mitochondrial/chloroplast ribosomal protein L17	[J]	INFORMATION STORAGE AND PROCESSING	Translation, ribosomal structure and biogenesis
Unigene012573	At5g58760	1e-14	91/259(35.14)	79.3	ath	KOG4328	WD40 protein	[S]	POORLY CHARACTERIZED	Function unknown
Unigene012575	At3g06720	1e-48	190/512(37.11)	182	ath	KOG0166	Karyopherin (importin) alpha	[U]	CELLULAR PROCESSES AND SIGNALING	Intracellular trafficking, secretion, and vesicular transport
Unigene012577	At5g60390	1e-153	157/166(94.58)	319	ath	KOG0052	Translation elongation factor EF-1 alpha/Tu	[J]	INFORMATION STORAGE AND PROCESSING	Translation, ribosomal structure and biogenesis
Unigene012578	At3g11630	4e-26	85/227(37.44)	106	ath	KOG0852	Alkyl hydroperoxide reductase, thiol specific antioxidant and related enzymes	[O]	CELLULAR PROCESSES AND SIGNALING	Posttranslational modification, protein turnover, chaperones
Unigene012586	At1g35647	7e-29	70/146(47.95)	119	ath	KOG0017	FOG: Transposon-encoded proteins with TYA, reverse transcriptase, integrase domains in various combinations	[R]	POORLY CHARACTERIZED	General function prediction only
Unigene012587	At1g35647	2e-36	68/187(36.36)	99.4	ath	KOG0017	FOG: Transposon-encoded proteins with TYA, reverse transcriptase, integrase domains in various combinations	[R]	POORLY CHARACTERIZED	General function prediction only
Unigene012593	At1g71070	1e-28	115/375(30.67)	120	ath	KOG0799	Branching enzyme	[G]	METABOLISM	Carbohydrate transport and metabolism
Unigene012595	At5g23050	7e-97	172/339(50.74)	306	ath	KOG1175	Acyl-CoA synthetase	[I]	METABOLISM	Lipid transport and metabolism
Unigene012596	AtMi024	7e-42	111/191(58.12)	163	ath	KOG4668	NADH dehydrogenase subunits 2, 5, and related proteins	[C]	METABOLISM	Energy production and conversion
Unigene012597	At5g10270	0.0	331/459(72.11)	644	ath	KOG0600	Cdc2-related protein kinase	[D]	CELLULAR PROCESSES AND SIGNALING	Cell cycle control, cell division, chromosome partitioning
Unigene012599	At4g04180	2e-62	134/259(51.74)	209	ath	KOG0730	AAA+-type ATPase	[O]	CELLULAR PROCESSES AND SIGNALING	Posttranslational modification, protein turnover, chaperones
Unigene012600	At5g09810	1e-07	72/206(34.95)	55.1	ath	KOG0676	Actin and related proteins	[Z]	CELLULAR PROCESSES AND SIGNALING	Cytoskeleton
Unigene012602	At2g34520_2	2e-19	44/70(62.86)	82.4	ath	KOG1741	Mitochondrial/chloroplast ribosomal protein S14/S29	[J]	INFORMATION STORAGE AND PROCESSING	Translation, ribosomal structure and biogenesis
Unigene012603	At5g16620	3e-17	54/107(50.47)	87.0	ath	KOG1308	Hsp70-interacting protein Hip/Transient component of progesterone receptor complexes and an Hsp70-binding protein	[OT]	--	--
Unigene012604	At1g69850	2e-63	167/414(40.34)	224	ath	KOG1237	H+/oligopeptide symporter	[E]	METABOLISM	Amino acid transport and metabolism
Unigene012605	At2g43810	1e-14	37/61(60.66)	69.7	ath	KOG1783	Small nuclear ribonucleoprotein F	[A]	INFORMATION STORAGE AND PROCESSING	RNA processing and modification
Unigene012607	At5g23140	1e-66	91/118(77.12)	178	ath	KOG0840	ATP-dependent Clp protease, proteolytic subunit	[O]	CELLULAR PROCESSES AND SIGNALING	Posttranslational modification, protein turnover, chaperones
Unigene012608	At5g56710	2e-68	103/120(85.83)	207	ath	KOG0893	60S ribosomal protein L31	[J]	INFORMATION STORAGE AND PROCESSING	Translation, ribosomal structure and biogenesis
Unigene012610	At5g65020	1e-07	21/54(38.89)	38.9	ath	KOG0819	Annexin	[U]	CELLULAR PROCESSES AND SIGNALING	Intracellular trafficking, secretion, and vesicular transport
Unigene012611	YML008c	1e-39	66/164(40.24)	105	sce	KOG1269	SAM-dependent methyltransferases	[IR]	--	--
Unigene012612	At2g39730	2e-11	85/270(31.48)	67.8	ath	KOG0651	26S proteasome regulatory complex, ATPase RPT4	[O]	CELLULAR PROCESSES AND SIGNALING	Posttranslational modification, protein turnover, chaperones
Unigene012615	At2g25240	8e-36	80/243(32.92)	96.7	ath	KOG2392	Serpin	[V]	CELLULAR PROCESSES AND SIGNALING	Defense mechanisms
Unigene012618	At2g34750	2e-08	33/108(30.56)	38.9	ath	KOG2434	RNA polymerase I transcription factor	[K]	INFORMATION STORAGE AND PROCESSING	Transcription
Unigene012619	At2g45200	2e-25	58/109(53.21)	107	ath	KOG3208	SNARE protein GS28	[U]	CELLULAR PROCESSES AND SIGNALING	Intracellular trafficking, secretion, and vesicular transport
Unigene012620	At1g76530	3e-29	27/46(58.70)	69.7	ath	KOG2722	Predicted membrane protein	[S]	POORLY CHARACTERIZED	Function unknown
Unigene012623	At3g14460	2e-35	168/741(22.67)	94.0	ath	KOG4658	Apoptotic ATPase	[T]	CELLULAR PROCESSES AND SIGNALING	Signal transduction mechanisms
Unigene012624	At1g15890	2e-90	83/188(44.15)	157	ath	KOG4658	Apoptotic ATPase	[T]	CELLULAR PROCESSES AND SIGNALING	Signal transduction mechanisms
Unigene012625	At3g11450	5e-57	132/326(40.49)	201	ath	KOG0724	Zuotin and related molecular chaperones (DnaJ superfamily), contains DNA-binding domains	[O]	CELLULAR PROCESSES AND SIGNALING	Posttranslational modification, protein turnover, chaperones
Unigene012626	At3g12810	8e-63	169/423(39.95)	224	ath	KOG0391	SNF2 family DNA-dependent ATPase	[R]	POORLY CHARACTERIZED	General function prediction only
Unigene012628	At1g01940	6e-12	57/132(43.18)	63.9	ath	KOG0884	Similar to cyclophilin-type peptidyl-prolyl cis-trans isomerase	[O]	CELLULAR PROCESSES AND SIGNALING	Posttranslational modification, protein turnover, chaperones
Unigene012631	At1g21760	4e-53	132/329(40.12)	182	ath	KOG2997	F-box protein FBX9	[R]	POORLY CHARACTERIZED	General function prediction only
Unigene012632	At3g21090	4e-69	120/208(57.69)	241	ath	KOG0061	Transporter, ABC superfamily (Breast cancer resistance protein)	[Q]	METABOLISM	Secondary metabolites biosynthesis, transport and catabolism
Unigene012637	At5g66880	1e-46	115/217(53.00)	167	ath	KOG0583	Serine/threonine protein kinase	[T]	CELLULAR PROCESSES AND SIGNALING	Signal transduction mechanisms
Unigene012641	Hs4758484	6e-09	29/55(52.73)	57.0	hsa	KOG0406	Glutathione S-transferase	[O]	CELLULAR PROCESSES AND SIGNALING	Posttranslational modification, protein turnover, chaperones
Unigene012643	At5g44070	5e-96	85/191(44.50)	164	ath	KOG0632	Phytochelatin synthase	[P]	METABOLISM	Inorganic ion transport and metabolism
Unigene012644	At1g05120	2e-56	206/618(33.33)	207	ath	KOG1002	Nucleotide excision repair protein RAD16	[L]	INFORMATION STORAGE AND PROCESSING	Replication, recombination and repair
Unigene012645	At2g19900	8e-07	92/339(27.14)	46.6	ath	KOG1257	NADP+-dependent malic enzyme	[C]	METABOLISM	Energy production and conversion
Unigene012647	Hs4505285	3e-20	97/365(26.58)	100	hsa	KOG1216	von Willebrand factor and related coagulation proteins	[WV]	--	--
Unigene012648	At4g11600	3e-09	45/134(33.58)	57.0	ath	KOG1651	Glutathione peroxidase	[O]	CELLULAR PROCESSES AND SIGNALING	Posttranslational modification, protein turnover, chaperones
Unigene012650	At1g52530	8e-71	79/156(50.64)	137	ath	KOG3999	Checkpoint 9-1-1 complex, HUS1 component	[DL]	--	--
Unigene012655	At3g04970	5e-58	118/267(44.19)	194	ath	KOG1312	DHHC-type Zn-finger proteins	[R]	POORLY CHARACTERIZED	General function prediction only
Unigene012656	At1g06650	1e-96	140/230(60.87)	296	ath	KOG0143	Iron/ascorbate family oxidoreductases	[QR]	--	--
Unigene012659	At4g38510	1e-130	153/237(64.56)	264	ath	KOG1351	Vacuolar H+-ATPase V1 sector, subunit B	[C]	METABOLISM	Energy production and conversion
Unigene012661	At3g01850	9e-64	105/177(59.32)	192	ath	KOG3111	D-ribulose-5-phosphate 3-epimerase	[G]	METABOLISM	Carbohydrate transport and metabolism
Unigene012664	At5g15770	5e-42	40/64(62.50)	83.6	ath	KOG3396	Glucosamine-phosphate N-acetyltransferase	[M]	CELLULAR PROCESSES AND SIGNALING	Cell wall/membrane/envelope biogenesis
Unigene012669	At1g54440	4e-08	34/62(54.84)	57.8	ath	KOG2206	Exosome 3'-5' exoribonuclease complex, subunit PM/SCL-100 (Rrp6)	[J]	INFORMATION STORAGE AND PROCESSING	Translation, ribosomal structure and biogenesis
Unigene012670	At5g51740	1e-21	76/197(38.58)	99.8	ath	KOG2661	Peptidase family M48	[O]	CELLULAR PROCESSES AND SIGNALING	Posttranslational modification, protein turnover, chaperones
Unigene012671	At5g66880	9e-86	130/149(87.25)	273	ath	KOG0583	Serine/threonine protein kinase	[T]	CELLULAR PROCESSES AND SIGNALING	Signal transduction mechanisms
Unigene012673	At5g48960	5e-42	129/305(42.30)	161	ath	KOG2469	IMP-GMP specific 5'-nucleotidase	[F]	METABOLISM	Nucleotide transport and metabolism
Unigene012679	At5g60070	6e-18	34/83(40.96)	58.2	ath	KOG0504	FOG: Ankyrin repeat	[R]	POORLY CHARACTERIZED	General function prediction only
Unigene012680	At4g34500	8e-47	124/296(41.89)	173	ath	KOG1187	Serine/threonine protein kinase	[T]	CELLULAR PROCESSES AND SIGNALING	Signal transduction mechanisms
Unigene012681	At5g58440	0.0	225/275(81.82)	427	ath	KOG2273	Membrane coat complex Retromer, subunit VPS5/SNX1, Sorting nexins, and related PX domain-containing proteins	[U]	CELLULAR PROCESSES AND SIGNALING	Intracellular trafficking, secretion, and vesicular transport
Unigene012684	At4g36550	6e-38	34/68(50.00)	81.3	ath	KOG0167	FOG: Armadillo/beta-catenin-like repeats	[S]	POORLY CHARACTERIZED	Function unknown
Unigene012685	SPBC3E7.06c	4e-35	37/87(42.53)	67.8	spo	KOG0254	Predicted transporter (major facilitator superfamily)	[R]	POORLY CHARACTERIZED	General function prediction only
Unigene012687	At1g22540	0.0	354/572(61.89)	680	ath	KOG1237	H+/oligopeptide symporter	[E]	METABOLISM	Amino acid transport and metabolism
Unigene012690	At1g24190	1e-16	80/265(30.19)	85.5	ath	KOG4204	Histone deacetylase complex, SIN3 component	[B]	INFORMATION STORAGE AND PROCESSING	Chromatin structure and dynamics
Unigene012691	At5g05560	7e-69	110/171(64.33)	213	ath	KOG1858	Anaphase-promoting complex (APC), subunit 1 (meiotic check point regulator/Tsg24)	[DO]	--	--
Unigene012700	At4g00300_1	3e-37	57/165(34.55)	98.6	ath	KOG2246	Galactosyltransferases	[G]	METABOLISM	Carbohydrate transport and metabolism
Unigene012701	At3g14290	1e-111	123/130(94.62)	254	ath	KOG0176	20S proteasome, regulatory subunit alpha type PSMA5/PUP2	[O]	CELLULAR PROCESSES AND SIGNALING	Posttranslational modification, protein turnover, chaperones
Unigene012705	At5g53120	4e-68	155/364(42.58)	223	ath	KOG1562	Spermidine synthase	[E]	METABOLISM	Amino acid transport and metabolism
Unigene012706	At1g54390	1e-65	95/129(73.64)	207	ath	KOG1973	Chromatin remodeling protein, contains PHD Zn-finger	[B]	INFORMATION STORAGE AND PROCESSING	Chromatin structure and dynamics
Unigene012707	At1g15270	6e-10	26/35(74.29)	54.7	ath	KOG4766	Uncharacterized conserved protein	[S]	POORLY CHARACTERIZED	Function unknown
Unigene012713	At4g39830	1e-24	146/536(27.24)	109	ath	KOG1263	Multicopper oxidases	[Q]	METABOLISM	Secondary metabolites biosynthesis, transport and catabolism
Unigene012716	YLL039c	0.0	304/304(100.00)	588	sce	KOG0001	Ubiquitin and ubiquitin-like proteins	[OR]	--	--
Unigene012717	At3g11940	2e-11	20/26(76.92)	43.9	ath	KOG3291	Ribosomal protein S7	[J]	INFORMATION STORAGE AND PROCESSING	Translation, ribosomal structure and biogenesis
Unigene012719	At5g10170	6e-44	85/148(57.43)	154	ath	KOG0693	Myo-inositol-1-phosphate synthase	[I]	METABOLISM	Lipid transport and metabolism
Unigene012724	At5g23530	7e-85	92/154(59.74)	184	ath	KOG1515	Arylacetamide deacetylase	[V]	CELLULAR PROCESSES AND SIGNALING	Defense mechanisms
Unigene012727	YDR293c	1e-22	51/118(43.22)	82.0	sce	KOG2102	Exosomal 3'-5' exoribonuclease complex, subunit Rrp44/Dis3	[J]	INFORMATION STORAGE AND PROCESSING	Translation, ribosomal structure and biogenesis
Unigene012728	YJL214w	1e-31	56/206(27.18)	64.7	sce	KOG0254	Predicted transporter (major facilitator superfamily)	[R]	POORLY CHARACTERIZED	General function prediction only
Unigene012730	At1g18540	2e-32	84/196(42.86)	120	ath	KOG1694	60s ribosomal protein L6	[J]	INFORMATION STORAGE AND PROCESSING	Translation, ribosomal structure and biogenesis
Unigene012731	At1g55890	3e-16	62/179(34.64)	82.0	ath	KOG4197	FOG: PPR repeat	[R]	POORLY CHARACTERIZED	General function prediction only
Unigene012734	At5g47310	1e-107	145/218(66.51)	312	ath	KOG0324	Uncharacterized conserved protein	[S]	POORLY CHARACTERIZED	Function unknown
Unigene012735	Hs5802980	5e-08	47/168(27.98)	57.8	hsa	KOG1414	Transcriptional activator FOSB/c-Fos and related bZIP transcription factors	[K]	INFORMATION STORAGE AND PROCESSING	Transcription
Unigene012736	At5g38890_1	3e-25	62/131(47.33)	105	ath	KOG3409	Exosomal 3'-5' exoribonuclease complex, subunit ski4 (Csl4)	[J]	INFORMATION STORAGE AND PROCESSING	Translation, ribosomal structure and biogenesis
Unigene012739	At2g18030	1e-117	158/230(68.70)	338	ath	KOG1635	Peptide methionine sulfoxide reductase	[O]	CELLULAR PROCESSES AND SIGNALING	Posttranslational modification, protein turnover, chaperones
Unigene012740	At4g35160	1e-38	47/114(41.23)	89.4	ath	KOG3178	Hydroxyindole-O-methyltransferase and related SAM-dependent methyltransferases	[R]	POORLY CHARACTERIZED	General function prediction only
Unigene012744	At4g15080	1e-107	136/233(58.37)	250	ath	KOG1311	DHHC-type Zn-finger proteins	[R]	POORLY CHARACTERIZED	General function prediction only
Unigene012745	At3g29130	2e-19	35/50(70.00)	79.0	ath	KOG3443	Uncharacterized conserved protein	[S]	POORLY CHARACTERIZED	Function unknown
Unigene012746	At5g09510	1e-91	133/150(88.67)	268	ath	KOG0898	40S ribosomal protein S15	[J]	INFORMATION STORAGE AND PROCESSING	Translation, ribosomal structure and biogenesis
Unigene012748	At1g68990	1e-105	148/304(48.68)	248	ath	KOG1038	Mitochondrial/chloroplast DNA-directed RNA polymerase RPO41, provides primers for DNA replication-initiation	[KL]	--	--
Unigene012749	At2g17260	2e-82	103/232(44.40)	184	ath	KOG1052	Glutamate-gated kainate-type ion channel receptor subunit GluR5 and related subunits	[PET]	--	--
Unigene012751	At3g25230	2e-07	46/122(37.70)	55.5	ath	KOG0543	FKBP-type peptidyl-prolyl cis-trans isomerase	[O]	CELLULAR PROCESSES AND SIGNALING	Posttranslational modification, protein turnover, chaperones
Unigene012752	At2g15400	8e-83	98/145(67.59)	198	ath	KOG1522	RNA polymerase II, subunit POLR2C/RPB3	[K]	INFORMATION STORAGE AND PROCESSING	Transcription
Unigene012754	At2g17970	2e-72	70/84(83.33)	152	ath	KOG4176	Uncharacterized conserved protein	[S]	POORLY CHARACTERIZED	Function unknown
Unigene012755	YLR285w	2e-08	30/95(31.58)	47.8	sce	KOG2920	Predicted methyltransferase	[R]	POORLY CHARACTERIZED	General function prediction only
Unigene012756	At3g60510	4e-60	163/462(35.28)	209	ath	KOG1684	Enoyl-CoA hydratase	[I]	METABOLISM	Lipid transport and metabolism
Unigene012759	At1g05940	0.0	257/367(70.03)	529	ath	KOG1286	Amino acid transporters	[E]	METABOLISM	Amino acid transport and metabolism
Unigene012761	At4g01660	9e-15	59/158(37.34)	66.6	ath	KOG1234	ABC (ATP binding cassette) 1 protein	[R]	POORLY CHARACTERIZED	General function prediction only
Unigene012762	At1g27430	4e-19	104/395(26.33)	95.5	ath	KOG1862	GYF domain containing proteins	[R]	POORLY CHARACTERIZED	General function prediction only
Unigene012766	At3g12170	1e-25	89/251(35.46)	105	ath	KOG0719	Molecular chaperone (DnaJ superfamily)	[O]	CELLULAR PROCESSES AND SIGNALING	Posttranslational modification, protein turnover, chaperones
Unigene012768	At1g59870	1e-132	357/998(35.77)	436	ath	KOG0065	Pleiotropic drug resistance proteins (PDR1-15), ABC superfamily	[Q]	METABOLISM	Secondary metabolites biosynthesis, transport and catabolism
Unigene012769	At3g04120	1e-114	180/257(70.04)	339	ath	KOG0657	Glyceraldehyde 3-phosphate dehydrogenase	[G]	METABOLISM	Carbohydrate transport and metabolism
Unigene012770	At1g35647	3e-37	103/231(44.59)	150	ath	KOG0017	FOG: Transposon-encoded proteins with TYA, reverse transcriptase, integrase domains in various combinations	[R]	POORLY CHARACTERIZED	General function prediction only
Unigene012771	At5g58450	8e-19	67/196(34.18)	87.8	ath	KOG2053	Mitochondrial inheritance and actin cytoskeleton organization protein	[Z]	CELLULAR PROCESSES AND SIGNALING	Cytoskeleton
Unigene012772	At3g23990	1e-12	112/357(31.37)	73.2	ath	KOG0356	Mitochondrial chaperonin, Cpn60/Hsp60p	[O]	CELLULAR PROCESSES AND SIGNALING	Posttranslational modification, protein turnover, chaperones
Unigene012776	SPAC6B12.04c	1e-45	103/287(35.89)	160	spo	KOG0257	Kynurenine aminotransferase, glutamine transaminase K	[E]	METABOLISM	Amino acid transport and metabolism
Unigene012778	At5g04780_1	1e-136	142/275(51.64)	290	ath	KOG4197	FOG: PPR repeat	[R]	POORLY CHARACTERIZED	General function prediction only
Unigene012779	At1g59950	9e-90	129/249(51.81)	272	ath	KOG1577	Aldo/keto reductase family proteins	[R]	POORLY CHARACTERIZED	General function prediction only
Unigene012780	At5g52450	1e-105	106/231(45.89)	218	ath	KOG1347	Uncharacterized membrane protein, predicted efflux pump	[R]	POORLY CHARACTERIZED	General function prediction only
Unigene012781	At5g06570	2e-22	88/306(28.76)	97.4	ath	KOG1515	Arylacetamide deacetylase	[V]	CELLULAR PROCESSES AND SIGNALING	Defense mechanisms
Unigene012785	YDR375c	2e-61	104/295(35.25)	132	sce	KOG0743	AAA+-type ATPase	[O]	CELLULAR PROCESSES AND SIGNALING	Posttranslational modification, protein turnover, chaperones
Unigene012786	Hs4759100	1e-07	54/190(28.42)	54.3	hsa	KOG4676	Splicing factor, arginine/serine-rich	[A]	INFORMATION STORAGE AND PROCESSING	RNA processing and modification
Unigene012787	At2g42790	1e-11	150/477(31.45)	68.9	ath	KOG2617	Citrate synthase	[C]	METABOLISM	Energy production and conversion
Unigene012792	At1g04080	8e-12	42/86(48.84)	72.0	ath	KOG1258	mRNA processing protein	[A]	INFORMATION STORAGE AND PROCESSING	RNA processing and modification
Unigene012798	At5g08100	1e-33	102/270(37.78)	123	ath	KOG1592	Asparaginase	[E]	METABOLISM	Amino acid transport and metabolism
Unigene012801	At5g26340	0.0	419/529(79.21)	838	ath	KOG0254	Predicted transporter (major facilitator superfamily)	[R]	POORLY CHARACTERIZED	General function prediction only
Unigene012802	At4g25130	3e-88	103/124(83.06)	228	ath	KOG1635	Peptide methionine sulfoxide reductase	[O]	CELLULAR PROCESSES AND SIGNALING	Posttranslational modification, protein turnover, chaperones
Unigene012803	At5g53470	6e-23	90/304(29.61)	100	ath	KOG0817	Acyl-CoA-binding protein	[I]	METABOLISM	Lipid transport and metabolism
Unigene012804	At5g17560	1e-35	63/86(73.26)	129	ath	KOG2313	Stress-induced protein UVI31+	[T]	CELLULAR PROCESSES AND SIGNALING	Signal transduction mechanisms
Unigene012806	At2g33630	1e-78	109/254(42.91)	193	ath	KOG1430	C-3 sterol dehydrogenase/3-beta-hydroxysteroid dehydrogenase and related dehydrogenases	[IE]	--	--
Unigene012807	At2g44180	6e-27	133/355(37.46)	112	ath	KOG2775	Metallopeptidase	[R]	POORLY CHARACTERIZED	General function prediction only
Unigene012809	At4g00330	1e-59	76/102(74.51)	139	ath	KOG1187	Serine/threonine protein kinase	[T]	CELLULAR PROCESSES AND SIGNALING	Signal transduction mechanisms
Unigene012810	At5g07120	4e-21	55/154(35.71)	72.4	ath	KOG2273	Membrane coat complex Retromer, subunit VPS5/SNX1, Sorting nexins, and related PX domain-containing proteins	[U]	CELLULAR PROCESSES AND SIGNALING	Intracellular trafficking, secretion, and vesicular transport
Unigene012811	At2g21790	4e-23	226/806(28.04)	107	ath	KOG1112	Ribonucleotide reductase, alpha subunit	[F]	METABOLISM	Nucleotide transport and metabolism
Unigene012813	At4g33920	1e-135	163/239(68.20)	318	ath	KOG0700	Protein phosphatase 2C/pyruvate dehydrogenase (lipoamide) phosphatase	[T]	CELLULAR PROCESSES AND SIGNALING	Signal transduction mechanisms
Unigene012814	At3g51440	6e-39	105/307(34.20)	147	ath	KOG1520	Predicted alkaloid synthase/Surface mucin Hemomucin	[R]	POORLY CHARACTERIZED	General function prediction only
Unigene012815	At4g07850	2e-13	57/177(32.20)	77.4	ath	KOG0017	FOG: Transposon-encoded proteins with TYA, reverse transcriptase, integrase domains in various combinations	[R]	POORLY CHARACTERIZED	General function prediction only
Unigene012816	At5g05660	1e-59	116/345(33.62)	177	ath	KOG1952	Transcription factor NF-X1, contains NFX-type Zn2+-binding and R3H domains	[K]	INFORMATION STORAGE AND PROCESSING	Transcription
Unigene012817	SPCC188.06c	5e-73	90/183(49.18)	165	spo	KOG0780	Signal recognition particle, subunit Srp54	[U]	CELLULAR PROCESSES AND SIGNALING	Intracellular trafficking, secretion, and vesicular transport
Unigene012819	At4g31180	8e-20	123/365(33.70)	95.1	ath	KOG0556	Aspartyl-tRNA synthetase	[J]	INFORMATION STORAGE AND PROCESSING	Translation, ribosomal structure and biogenesis
Unigene012823	At5g45190	3e-65	199/575(34.61)	231	ath	KOG0834	CDK9 kinase-activating protein cyclin T	[D]	CELLULAR PROCESSES AND SIGNALING	Cell cycle control, cell division, chromosome partitioning
Unigene012824	At1g10500	3e-73	112/157(71.34)	221	ath	KOG1120	Fe-S cluster biosynthesis protein ISA1 (contains a HesB-like domain)	[P]	METABOLISM	Inorganic ion transport and metabolism
Unigene012826	At5g38640	9e-47	191/587(32.54)	178	ath	KOG1467	Translation initiation factor 2B, delta subunit (eIF-2Bdelta/GCD2)	[J]	INFORMATION STORAGE AND PROCESSING	Translation, ribosomal structure and biogenesis
Unigene012829	Hs4758504	2e-10	32/114(28.07)	52.8	hsa	KOG1199	Short-chain alcohol dehydrogenase/3-hydroxyacyl-CoA dehydrogenase	[Q]	METABOLISM	Secondary metabolites biosynthesis, transport and catabolism
Unigene012831	At4g26580	7e-23	85/313(27.16)	85.1	ath	KOG0800	FOG: Predicted E3 ubiquitin ligase	[O]	CELLULAR PROCESSES AND SIGNALING	Posttranslational modification, protein turnover, chaperones
Unigene012833	At1g20690_2	2e-09	39/104(37.50)	52.0	ath	KOG0381	HMG box-containing protein	[R]	POORLY CHARACTERIZED	General function prediction only
Unigene012839	At1g12770_2	6e-20	71/238(29.83)	93.2	ath	KOG4197	FOG: PPR repeat	[R]	POORLY CHARACTERIZED	General function prediction only
Unigene012840	At1g16970	2e-50	126/278(45.32)	189	ath	KOG2327	DNA-binding subunit of a DNA-dependent protein kinase (Ku70 autoantigen)	[L]	INFORMATION STORAGE AND PROCESSING	Replication, recombination and repair
Unigene012845	At3g56860	4e-24	83/244(34.02)	105	ath	KOG0118	FOG: RRM domain	[R]	POORLY CHARACTERIZED	General function prediction only
Unigene012846	At3g04840	1e-45	103/231(44.59)	166	ath	KOG1628	40S ribosomal protein S3A	[J]	INFORMATION STORAGE AND PROCESSING	Translation, ribosomal structure and biogenesis
Unigene012848	At5g39680	2e-67	104/215(48.37)	198	ath	KOG4197	FOG: PPR repeat	[R]	POORLY CHARACTERIZED	General function prediction only
Unigene012856	At5g02610	4e-32	60/67(89.55)	114	ath	KOG3436	60S ribosomal protein L35	[J]	INFORMATION STORAGE AND PROCESSING	Translation, ribosomal structure and biogenesis
Unigene012857	At5g63140	2e-91	159/309(51.46)	285	ath	KOG1432	Predicted DNA repair exonuclease SIA1	[R]	POORLY CHARACTERIZED	General function prediction only
Unigene012858	SPBC29A3.01	3e-16	24/41(58.54)	49.7	spo	KOG0207	Cation transport ATPase	[P]	METABOLISM	Inorganic ion transport and metabolism
Unigene012861	At5g16650	2e-28	28/35(80.00)	63.9	ath	KOG0714	Molecular chaperone (DnaJ superfamily)	[O]	CELLULAR PROCESSES AND SIGNALING	Posttranslational modification, protein turnover, chaperones
Unigene012865	At1g06210	4e-70	88/168(52.38)	157	ath	KOG1087	Cytosolic sorting protein GGA2/TOM1	[U]	CELLULAR PROCESSES AND SIGNALING	Intracellular trafficking, secretion, and vesicular transport
Unigene012867	At4g05320	1e-47	80/95(84.21)	150	ath	KOG0001	Ubiquitin and ubiquitin-like proteins	[OR]	--	--
Unigene012870	At3g54210	1e-67	85/87(97.70)	174	ath	KOG3280	Mitochondrial/chloroplast ribosomal protein L17	[J]	INFORMATION STORAGE AND PROCESSING	Translation, ribosomal structure and biogenesis
Unigene012875	At3g10770	1e-47	71/144(49.31)	128	ath	KOG2953	mRNA-binding protein Encore	[A]	INFORMATION STORAGE AND PROCESSING	RNA processing and modification
Unigene012876	At1g01860	1e-144	203/281(72.24)	415	ath	KOG0820	Ribosomal RNA adenine dimethylase	[A]	INFORMATION STORAGE AND PROCESSING	RNA processing and modification
Unigene012880	At4g39200	2e-47	72/87(82.76)	153	ath	KOG1767	40S ribosomal protein S25	[J]	INFORMATION STORAGE AND PROCESSING	Translation, ribosomal structure and biogenesis
Unigene012882	At3g43700	4e-09	24/29(82.76)	52.4	ath	KOG1987	Speckle-type POZ protein SPOP and related proteins with TRAF, MATH and BTB/POZ domains	[DR]	--	--
Unigene012886	At2g33820	3e-25	91/269(33.83)	108	ath	KOG0758	Mitochondrial carnitine-acylcarnitine carrier protein	[C]	METABOLISM	Energy production and conversion
Unigene012888	YBL099w	3e-60	70/78(89.74)	144	sce	KOG1353	F0F1-type ATP synthase, alpha subunit	[C]	METABOLISM	Energy production and conversion
Unigene012889	At1g17640	2e-40	43/88(48.86)	95.5	ath	KOG0118	FOG: RRM domain	[R]	POORLY CHARACTERIZED	General function prediction only
Unigene012891	At4g37100	1e-89	195/557(35.01)	200	ath	KOG2142	Molybdenum cofactor sulfurase	[H]	METABOLISM	Coenzyme transport and metabolism
Unigene012893	At3g20060	2e-06	52/150(34.67)	49.3	ath	KOG0421	Ubiquitin-protein ligase	[O]	CELLULAR PROCESSES AND SIGNALING	Posttranslational modification, protein turnover, chaperones
Unigene012894	At1g13700	6e-89	102/166(61.45)	216	ath	KOG3147	6-phosphogluconolactonase - like protein	[G]	METABOLISM	Carbohydrate transport and metabolism
Unigene012895	At4g36890	1e-144	129/239(53.97)	241	ath	KOG1476	Beta-1,3-glucuronyltransferase B3GAT1/SQV-8	[O]	CELLULAR PROCESSES AND SIGNALING	Posttranslational modification, protein turnover, chaperones
Unigene001102	At2g39290	1e-105	165/240(68.75)	317	ath	KOG1617	CDP-alcohol phosphatidyltransferase/Phosphatidylglycerol-phosphate synthase	[I]	METABOLISM	Lipid transport and metabolism
Unigene001103	At5g03940	0.0	267/348(76.72)	505	ath	KOG0780	Signal recognition particle, subunit Srp54	[U]	CELLULAR PROCESSES AND SIGNALING	Intracellular trafficking, secretion, and vesicular transport
Unigene001104	At1g71230	5e-84	122/197(61.93)	223	ath	KOG1554	COP9 signalosome, subunit CSN5	[OT]	--	--
Unigene001106	At1g27470	4e-97	153/377(40.58)	202	ath	KOG2048	WD40 repeat protein	[R]	POORLY CHARACTERIZED	General function prediction only
Unigene001111	At4g11790	1e-58	135/281(48.04)	203	ath	KOG2724	Nuclear pore complex component NPAP60L/NUP50	[U]	CELLULAR PROCESSES AND SIGNALING	Intracellular trafficking, secretion, and vesicular transport
Unigene001112	At3g54670	0.0	267/562(47.51)	455	ath	KOG0018	Structural maintenance of chromosome protein 1 (sister chromatid cohesion complex Cohesin, subunit SMC1)	[D]	CELLULAR PROCESSES AND SIGNALING	Cell cycle control, cell division, chromosome partitioning
Unigene001113	SPAC6B12.15	2e-89	72/96(75.00)	157	spo	KOG0279	G protein beta subunit-like protein	[T]	CELLULAR PROCESSES AND SIGNALING	Signal transduction mechanisms
Unigene001114	At4g27820	2e-41	112/294(38.10)	158	ath	KOG0626	Beta-glucosidase, lactase phlorizinhydrolase, and related proteins	[G]	METABOLISM	Carbohydrate transport and metabolism
Unigene001115	At3g52390	4e-91	105/177(59.32)	211	ath	KOG3020	TatD-related DNase	[L]	INFORMATION STORAGE AND PROCESSING	Replication, recombination and repair
Unigene001117	At3g08690	3e-26	60/139(43.17)	99.8	ath	KOG0417	Ubiquitin-protein ligase	[O]	CELLULAR PROCESSES AND SIGNALING	Posttranslational modification, protein turnover, chaperones
Unigene001118	At1g76520	8e-13	54/158(34.18)	73.6	ath	KOG2722	Predicted membrane protein	[S]	POORLY CHARACTERIZED	Function unknown
Unigene001121	At1g11930	3e-65	94/126(74.60)	175	ath	KOG3157	Proline synthetase co-transcribed protein	[R]	POORLY CHARACTERIZED	General function prediction only
Unigene001122	At1g56675	5e-41	59/127(46.46)	109	ath	KOG0017	FOG: Transposon-encoded proteins with TYA, reverse transcriptase, integrase domains in various combinations	[R]	POORLY CHARACTERIZED	General function prediction only
Unigene001123	At1g44170	4e-86	104/212(49.06)	218	ath	KOG2456	Aldehyde dehydrogenase	[C]	METABOLISM	Energy production and conversion
Unigene001124	At4g26140	2e-09	21/63(33.33)	35.4	ath	KOG0496	Beta-galactosidase	[G]	METABOLISM	Carbohydrate transport and metabolism
Unigene001125	At3g56990	1e-54	143/450(31.78)	149	ath	KOG2321	WD40 repeat protein	[R]	POORLY CHARACTERIZED	General function prediction only
Unigene001126	At1g66340	3e-49	212/588(36.05)	187	ath	KOG0519	Sensory transduction histidine kinase	[T]	CELLULAR PROCESSES AND SIGNALING	Signal transduction mechanisms
Unigene001128	At2g44980	1e-156	253/519(48.75)	392	ath	KOG0385	Chromatin remodeling complex WSTF-ISWI, small subunit	[K]	INFORMATION STORAGE AND PROCESSING	Transcription
Unigene001129	At5g40810	0.0	273/310(88.06)	555	ath	KOG3052	Cytochrome c1	[C]	METABOLISM	Energy production and conversion
Unigene001130	At1g55320	2e-48	197/616(31.98)	162	ath	KOG1175	Acyl-CoA synthetase	[I]	METABOLISM	Lipid transport and metabolism
Unigene001133	At1g18070	1e-26	142/420(33.81)	116	ath	KOG0459	Polypeptide release factor 3	[J]	INFORMATION STORAGE AND PROCESSING	Translation, ribosomal structure and biogenesis
Unigene001134	SPBC18H10.14	1e-51	54/72(75.00)	112	spo	KOG1753	40S ribosomal protein S16	[J]	INFORMATION STORAGE AND PROCESSING	Translation, ribosomal structure and biogenesis
Unigene001139	At2g40890	0.0	405/504(80.36)	862	ath	KOG0156	Cytochrome P450 CYP2 subfamily	[Q]	METABOLISM	Secondary metabolites biosynthesis, transport and catabolism
Unigene001140	At3g56330	5e-35	110/315(34.92)	140	ath	KOG1253	tRNA methyltransferase	[J]	INFORMATION STORAGE AND PROCESSING	Translation, ribosomal structure and biogenesis
Unigene001144	At1g48410	5e-74	225/693(32.47)	187	ath	KOG1041	Translation initiation factor 2C (eIF-2C) and related proteins	[J]	INFORMATION STORAGE AND PROCESSING	Translation, ribosomal structure and biogenesis
Unigene001146	At4g39640	1e-83	98/134(73.13)	199	ath	KOG2410	Gamma-glutamyltransferase	[E]	METABOLISM	Amino acid transport and metabolism
Unigene001148	Hs19923466	3e-09	110/469(23.45)	62.4	hsa	KOG1869	Splicing coactivator SRm160/300, subunit SRm300	[A]	INFORMATION STORAGE AND PROCESSING	RNA processing and modification
Unigene001149	At5g20720	9e-12	59/198(29.80)	57.0	ath	KOG1641	Mitochondrial chaperonin	[O]	CELLULAR PROCESSES AND SIGNALING	Posttranslational modification, protein turnover, chaperones
Unigene001150	At4g17830	0.0	325/400(81.25)	685	ath	KOG2276	Metalloexopeptidases	[E]	METABOLISM	Amino acid transport and metabolism
Unigene001151	At2g05810	2e-84	109/212(51.42)	196	ath	KOG0167	FOG: Armadillo/beta-catenin-like repeats	[S]	POORLY CHARACTERIZED	Function unknown
Unigene001153	At1g53165	4e-31	183/632(28.96)	133	ath	KOG0201	Serine/threonine protein kinase	[T]	CELLULAR PROCESSES AND SIGNALING	Signal transduction mechanisms
Unigene001155	At2g33150	0.0	366/462(79.22)	742	ath	KOG1389	3-oxoacyl CoA thiolase	[I]	METABOLISM	Lipid transport and metabolism
Unigene001157	At5g01850	3e-58	147/346(42.49)	197	ath	KOG0192	Tyrosine kinase specific for activated (GTP-bound) p21cdc42Hs	[T]	CELLULAR PROCESSES AND SIGNALING	Signal transduction mechanisms
Unigene001158	At5g02790	5e-22	80/216(37.04)	96.7	ath	KOG0406	Glutathione S-transferase	[O]	CELLULAR PROCESSES AND SIGNALING	Posttranslational modification, protein turnover, chaperones
Unigene001163	At2g22070	2e-27	43/69(62.32)	87.4	ath	KOG4197	FOG: PPR repeat	[R]	POORLY CHARACTERIZED	General function prediction only
Unigene001166	At4g22670_2	4e-52	131/279(46.95)	177	ath	KOG1308	Hsp70-interacting protein Hip/Transient component of progesterone receptor complexes and an Hsp70-binding protein	[OT]	--	--
Unigene001167	At5g35330	2e-11	44/118(37.29)	65.9	ath	KOG4161	Methyl-CpG binding transcription regulators	[KB]	--	--
Unigene001169	At5g66120	4e-16	68/208(32.69)	61.6	ath	KOG0692	Pentafunctional AROM protein	[E]	METABOLISM	Amino acid transport and metabolism
Unigene001170	At5g02600	5e-22	53/102(51.96)	92.0	ath	KOG1603	Copper chaperone	[P]	METABOLISM	Inorganic ion transport and metabolism
Unigene001171	At1g09270	1e-131	151/377(40.05)	230	ath	KOG0166	Karyopherin (importin) alpha	[U]	CELLULAR PROCESSES AND SIGNALING	Intracellular trafficking, secretion, and vesicular transport
Unigene001175	At3g29130	7e-45	76/135(56.30)	149	ath	KOG3443	Uncharacterized conserved protein	[S]	POORLY CHARACTERIZED	Function unknown
Unigene001176	At2g35360	4e-28	75/210(35.71)	111	ath	KOG3249	Uncharacterized conserved protein	[S]	POORLY CHARACTERIZED	Function unknown
Unigene001181	At1g09850_1	1e-83	143/281(50.89)	263	ath	KOG1543	Cysteine proteinase Cathepsin L	[O]	CELLULAR PROCESSES AND SIGNALING	Posttranslational modification, protein turnover, chaperones
Unigene001182	At1g22450	1e-54	87/137(63.50)	176	ath	KOG3057	Cytochrome c oxidase, subunit VIb/COX12	[C]	METABOLISM	Energy production and conversion
Unigene001183	At2g45950	2e-64	124/182(68.13)	216	ath	KOG1724	SCF ubiquitin ligase, Skp1 component	[O]	CELLULAR PROCESSES AND SIGNALING	Posttranslational modification, protein turnover, chaperones
Unigene001184	At5g54910	3e-56	156/431(36.19)	208	ath	KOG0343	RNA Helicase	[A]	INFORMATION STORAGE AND PROCESSING	RNA processing and modification
Unigene001185	At1g79280	2e-55	58/106(54.72)	115	ath	KOG4674	Uncharacterized conserved coiled-coil protein	[S]	POORLY CHARACTERIZED	Function unknown
Unigene001187	At5g18840	3e-48	153/448(34.15)	176	ath	KOG0254	Predicted transporter (major facilitator superfamily)	[R]	POORLY CHARACTERIZED	General function prediction only
Unigene001188	At5g28840	1e-153	148/183(80.87)	291	ath	KOG1429	dTDP-glucose 4-6-dehydratase/UDP-glucuronic acid decarboxylase	[GM]	--	--
Unigene001190	At1g63380	2e-60	115/235(48.94)	197	ath	KOG0725	Reductases with broad range of substrate specificities	[R]	POORLY CHARACTERIZED	General function prediction only
Unigene001193	At1g12520	1e-12	54/145(37.24)	67.4	ath	KOG4656	Copper chaperone for superoxide dismutase	[P]	METABOLISM	Inorganic ion transport and metabolism
Unigene001194	At3g48750	1e-130	98/109(89.91)	214	ath	KOG0594	Protein kinase PCTAIRE and related kinases	[R]	POORLY CHARACTERIZED	General function prediction only
Unigene001195	At1g11020	7e-89	122/223(54.71)	225	ath	KOG1609	Protein involved in mRNA turnover and stability	[A]	INFORMATION STORAGE AND PROCESSING	RNA processing and modification
Unigene001196	At1g14320	2e-49	99/169(58.58)	174	ath	KOG0857	60s ribosomal protein L10	[J]	INFORMATION STORAGE AND PROCESSING	Translation, ribosomal structure and biogenesis
Unigene001197	At4g09320	5e-39	30/34(88.24)	67.8	ath	KOG0888	Nucleoside diphosphate kinase	[F]	METABOLISM	Nucleotide transport and metabolism
Unigene001198	At1g78950	2e-09	27/58(46.55)	53.5	ath	KOG0497	Oxidosqualene-lanosterol cyclase and related proteins	[I]	METABOLISM	Lipid transport and metabolism
Unigene001199	At1g30270	0.0	352/437(80.55)	717	ath	KOG0583	Serine/threonine protein kinase	[T]	CELLULAR PROCESSES AND SIGNALING	Signal transduction mechanisms
Unigene012901	At1g04790	2e-13	36/81(44.44)	75.9	ath	KOG0800	FOG: Predicted E3 ubiquitin ligase	[O]	CELLULAR PROCESSES AND SIGNALING	Posttranslational modification, protein turnover, chaperones
Unigene012902	At1g26560	1e-11	91/326(27.91)	68.6	ath	KOG0626	Beta-glucosidase, lactase phlorizinhydrolase, and related proteins	[G]	METABOLISM	Carbohydrate transport and metabolism
Unigene012904	At5g19130	3e-68	212/629(33.70)	243	ath	KOG3566	Glycosylphosphatidylinositol anchor attachment protein GAA1	[O]	CELLULAR PROCESSES AND SIGNALING	Posttranslational modification, protein turnover, chaperones
Unigene012908	At3g18070	3e-24	142/480(29.58)	108	ath	KOG0626	Beta-glucosidase, lactase phlorizinhydrolase, and related proteins	[G]	METABOLISM	Carbohydrate transport and metabolism
Unigene012909	Hs22049791	7e-36	43/78(55.13)	79.3	hsa	KOG1355	Adenylosuccinate synthase	[F]	METABOLISM	Nucleotide transport and metabolism
Unigene012913	At3g51120_2	2e-23	52/111(46.85)	106	ath	KOG1946	RNA polymerase I transcription factor UAF	[K]	INFORMATION STORAGE AND PROCESSING	Transcription
Unigene012923	At3g05590	8e-39	77/150(51.33)	121	ath	KOG1714	60s ribosomal protein L18	[J]	INFORMATION STORAGE AND PROCESSING	Translation, ribosomal structure and biogenesis
Unigene012925	At3g07680	1e-112	150/200(75.00)	325	ath	KOG1692	Putative cargo transport protein EMP24 (p24 protein family)	[U]	CELLULAR PROCESSES AND SIGNALING	Intracellular trafficking, secretion, and vesicular transport
Unigene012933	At3g56200	5e-14	81/248(32.66)	73.9	ath	KOG1305	Amino acid transporter protein	[E]	METABOLISM	Amino acid transport and metabolism
Unigene012935	At3g28860	0.0	448/760(58.95)	719	ath	KOG0055	Multidrug/pheromone exporter, ABC superfamily	[Q]	METABOLISM	Secondary metabolites biosynthesis, transport and catabolism
Unigene012936	At4g26780	2e-19	59/125(47.20)	90.1	ath	KOG3003	Molecular chaperone of the GrpE family	[O]	CELLULAR PROCESSES AND SIGNALING	Posttranslational modification, protein turnover, chaperones
Unigene012937	At3g29510	5e-19	142/495(28.69)	94.7	ath	KOG0017	FOG: Transposon-encoded proteins with TYA, reverse transcriptase, integrase domains in various combinations	[R]	POORLY CHARACTERIZED	General function prediction only
Unigene012939	At3g12203	9e-89	77/174(44.25)	158	ath	KOG1282	Serine carboxypeptidases (lysosomal cathepsin A)	[OE]	--	--
Unigene012945	At3g04690	0.0	179/245(73.06)	363	ath	KOG1187	Serine/threonine protein kinase	[T]	CELLULAR PROCESSES AND SIGNALING	Signal transduction mechanisms
Unigene012948	At3g49500	1e-18	116/360(32.22)	94.4	ath	KOG0988	RNA-directed RNA polymerase QDE-1 required for posttranscriptional gene silencing and RNA interference	[A]	INFORMATION STORAGE AND PROCESSING	RNA processing and modification
Unigene012950	At2g36830	3e-09	41/101(40.59)	58.2	ath	KOG0223	Aquaporin (major intrinsic protein family)	[G]	METABOLISM	Carbohydrate transport and metabolism
Unigene012955	At5g18660	3e-62	124/212(58.49)	216	ath	KOG1203	Predicted dehydrogenase	[G]	METABOLISM	Carbohydrate transport and metabolism
Unigene012956	At2g29650	1e-22	142/426(33.33)	102	ath	KOG2532	Permease of the major facilitator superfamily	[G]	METABOLISM	Carbohydrate transport and metabolism
Unigene012957	At3g26340	2e-10	75/227(33.04)	62.4	ath	KOG0175	20S proteasome, regulatory subunit beta type PSMB5/PSMB8/PRE2	[O]	CELLULAR PROCESSES AND SIGNALING	Posttranslational modification, protein turnover, chaperones
Unigene012959	At4g34200	0.0	279/373(74.80)	553	ath	KOG0068	D-3-phosphoglycerate dehydrogenase, D-isomer-specific 2-hydroxy acid dehydrogenase superfamily	[E]	METABOLISM	Amino acid transport and metabolism
Unigene012961	Hs4504191	6e-10	63/214(29.44)	65.9	hsa	KOG0217	Mismatch repair ATPase MSH6 (MutS family)	[L]	INFORMATION STORAGE AND PROCESSING	Replication, recombination and repair
Unigene012964	At5g13420	2e-16	74/191(38.74)	85.5	ath	KOG2772	Transaldolase	[G]	METABOLISM	Carbohydrate transport and metabolism
Unigene012967	At1g04120	1e-12	64/157(40.76)	72.4	ath	KOG0054	Multidrug resistance-associated protein/mitoxantrone resistance protein, ABC superfamily	[Q]	METABOLISM	Secondary metabolites biosynthesis, transport and catabolism
Unigene012970	At3g50950	6e-08	30/92(32.61)	39.7	ath	KOG4658	Apoptotic ATPase	[T]	CELLULAR PROCESSES AND SIGNALING	Signal transduction mechanisms
Unigene012972	At2g23970	5e-40	37/76(48.68)	89.7	ath	KOG3179	Predicted glutamine synthetase	[F]	METABOLISM	Nucleotide transport and metabolism
Unigene012973	CE01030	5e-25	33/68(48.53)	67.4	cel	KOG3204	60S ribosomal protein L13a	[J]	INFORMATION STORAGE AND PROCESSING	Translation, ribosomal structure and biogenesis
Unigene012976	At4g29940_1	4e-13	53/143(37.06)	72.4	ath	KOG4299	PHD Zn-finger protein	[R]	POORLY CHARACTERIZED	General function prediction only
Unigene012978	At1g60780	1e-10	28/49(57.14)	51.2	ath	KOG0937	Adaptor complexes medium subunit family	[U]	CELLULAR PROCESSES AND SIGNALING	Intracellular trafficking, secretion, and vesicular transport
Unigene012980	At4g32710	3e-08	46/127(36.22)	61.2	ath	KOG1187	Serine/threonine protein kinase	[T]	CELLULAR PROCESSES AND SIGNALING	Signal transduction mechanisms
Unigene012983	At5g59470	2e-49	104/223(46.64)	167	ath	KOG3211	Predicted endoplasmic reticulum membrane protein Lec35/MPDU1 involved in monosaccharide-P-dolichol utilization	[R]	POORLY CHARACTERIZED	General function prediction only
Unigene012984	At5g65260	5e-37	48/64(75.00)	97.1	ath	KOG4209	Splicing factor RNPS1, SR protein superfamily	[A]	INFORMATION STORAGE AND PROCESSING	RNA processing and modification
Unigene012986	At5g61030	3e-63	92/144(63.89)	192	ath	KOG0118	FOG: RRM domain	[R]	POORLY CHARACTERIZED	General function prediction only
Unigene012990	YDL199c	7e-33	50/187(26.74)	80.1	sce	KOG0254	Predicted transporter (major facilitator superfamily)	[R]	POORLY CHARACTERIZED	General function prediction only
Unigene012997	7302306	7e-90	84/136(61.76)	189	dme	KOG3049	Succinate dehydrogenase, Fe-S protein subunit	[C]	METABOLISM	Energy production and conversion
Unigene013002	At1g25570	1e-146	106/215(49.30)	201	ath	KOG0619	FOG: Leucine rich repeat	[R]	POORLY CHARACTERIZED	General function prediction only
Unigene013005	At5g52660	2e-87	126/226(55.75)	244	ath	KOG0724	Zuotin and related molecular chaperones (DnaJ superfamily), contains DNA-binding domains	[O]	CELLULAR PROCESSES AND SIGNALING	Posttranslational modification, protein turnover, chaperones
Unigene013006	At3g44200	5e-48	125/265(47.17)	188	ath	KOG0589	Serine/threonine protein kinase	[R]	POORLY CHARACTERIZED	General function prediction only
Unigene013010	CE08260	1e-26	86/285(30.18)	110	cel	KOG1457	RNA binding protein (contains RRM repeats)	[R]	POORLY CHARACTERIZED	General function prediction only
Unigene013011	At1g20780	6e-08	41/99(41.41)	55.1	ath	KOG0167	FOG: Armadillo/beta-catenin-like repeats	[S]	POORLY CHARACTERIZED	Function unknown
Unigene013012	At4g35090	1e-06	32/92(34.78)	42.4	ath	KOG0047	Catalase	[P]	METABOLISM	Inorganic ion transport and metabolism
Unigene013013	At5g47190	2e-80	138/227(60.79)	247	ath	KOG1698	Mitochondrial/chloroplast ribosomal protein L19	[J]	INFORMATION STORAGE AND PROCESSING	Translation, ribosomal structure and biogenesis
Unigene013014	At2g41580	3e-07	15/45(33.33)	40.0	ath	KOG1075	FOG: Reverse transcriptase	[R]	POORLY CHARACTERIZED	General function prediction only
Unigene013015	AtCh030	1e-11	107/325(32.92)	69.3	ath	KOG1350	F0F1-type ATP synthase, beta subunit	[C]	METABOLISM	Energy production and conversion
Unigene013017	At1g16430	4e-09	23/33(69.70)	45.8	ath	KOG3304	Surfeit family protein 5	[R]	POORLY CHARACTERIZED	General function prediction only
Unigene013019	At1g47560_1	2e-62	54/69(78.26)	114	ath	KOG2148	Exocyst protein Sec3	[U]	CELLULAR PROCESSES AND SIGNALING	Intracellular trafficking, secretion, and vesicular transport
Unigene013020	At3g14960	1e-169	249/359(69.36)	484	ath	KOG2288	Galactosyltransferases	[G]	METABOLISM	Carbohydrate transport and metabolism
Unigene013022	At1g69520	5e-51	107/248(43.15)	185	ath	KOG4300	Predicted methyltransferase	[R]	POORLY CHARACTERIZED	General function prediction only
Unigene013024	At3g08850	3e-08	43/124(34.68)	40.0	ath	KOG1517	Guanine nucleotide binding protein MIP1	[D]	CELLULAR PROCESSES AND SIGNALING	Cell cycle control, cell division, chromosome partitioning
Unigene013028	At1g28960	2e-32	76/169(44.97)	120	ath	KOG3069	Peroxisomal NUDIX hydrolase	[L]	INFORMATION STORAGE AND PROCESSING	Replication, recombination and repair
Unigene013031	At1g77130	0.0	212/406(52.22)	406	ath	KOG1950	Glycosyl transferase, family 8 - glycogenin	[G]	METABOLISM	Carbohydrate transport and metabolism
Unigene013033	At2g13100	1e-139	168/275(61.09)	320	ath	KOG2533	Permease of the major facilitator superfamily	[G]	METABOLISM	Carbohydrate transport and metabolism
Unigene013038	At3g15360	2e-08	28/62(45.16)	53.1	ath	KOG0910	Thioredoxin-like protein	[O]	CELLULAR PROCESSES AND SIGNALING	Posttranslational modification, protein turnover, chaperones
Unigene013039	SPBC11C11.07	7e-18	56/163(34.36)	80.9	spo	KOG1714	60s ribosomal protein L18	[J]	INFORMATION STORAGE AND PROCESSING	Translation, ribosomal structure and biogenesis
Unigene013041	At5g63640	7e-82	145/229(63.32)	265	ath	KOG1087	Cytosolic sorting protein GGA2/TOM1	[U]	CELLULAR PROCESSES AND SIGNALING	Intracellular trafficking, secretion, and vesicular transport
Unigene013043	At2g35020	1e-35	67/112(59.82)	113	ath	KOG2388	UDP-N-acetylglucosamine pyrophosphorylase	[M]	CELLULAR PROCESSES AND SIGNALING	Cell wall/membrane/envelope biogenesis
Unigene013044	At5g27320	1e-126	197/323(60.99)	376	ath	KOG1515	Arylacetamide deacetylase	[V]	CELLULAR PROCESSES AND SIGNALING	Defense mechanisms
Unigene013046	At2g39790	5e-13	23/73(31.51)	45.8	ath	KOG2536	MAM33, mitochondrial matrix glycoprotein	[C]	METABOLISM	Energy production and conversion
Unigene013047	At2g21120	1e-102	103/137(75.18)	207	ath	KOG2922	Uncharacterized conserved protein	[S]	POORLY CHARACTERIZED	Function unknown
Unigene013048	At3g04710_2	6e-25	62/116(53.45)	101	ath	KOG0548	Molecular co-chaperone STI1	[O]	CELLULAR PROCESSES AND SIGNALING	Posttranslational modification, protein turnover, chaperones
Unigene013049	At2g14930	1e-23	87/296(29.39)	107	ath	KOG0017	FOG: Transposon-encoded proteins with TYA, reverse transcriptase, integrase domains in various combinations	[R]	POORLY CHARACTERIZED	General function prediction only
Unigene013054	Hs17921989	6e-26	134/422(31.75)	101	hsa	KOG1376	Alpha tubulin	[Z]	CELLULAR PROCESSES AND SIGNALING	Cytoskeleton
Unigene013060	At3g11040	1e-177	107/147(72.79)	234	ath	KOG2331	Predicted glycosylhydrolase	[R]	POORLY CHARACTERIZED	General function prediction only
Unigene013064	At5g35410	7e-84	186/411(45.26)	271	ath	KOG0583	Serine/threonine protein kinase	[T]	CELLULAR PROCESSES AND SIGNALING	Signal transduction mechanisms
Unigene013066	At1g12900	6e-12	67/176(38.07)	66.2	ath	KOG0657	Glyceraldehyde 3-phosphate dehydrogenase	[G]	METABOLISM	Carbohydrate transport and metabolism
Unigene013067	At5g11480	1e-109	168/268(62.69)	323	ath	KOG2486	Predicted GTPase	[R]	POORLY CHARACTERIZED	General function prediction only
Unigene013068	At4g24830	0.0	327/422(77.49)	646	ath	KOG1706	Argininosuccinate synthase	[E]	METABOLISM	Amino acid transport and metabolism
Unigene013069	At2g02960	4e-13	60/205(29.27)	70.5	ath	KOG1609	Protein involved in mRNA turnover and stability	[A]	INFORMATION STORAGE AND PROCESSING	RNA processing and modification
Unigene013071	At3g27820	6e-22	126/426(29.58)	102	ath	KOG1336	Monodehydroascorbate/ferredoxin reductase	[R]	POORLY CHARACTERIZED	General function prediction only
Unigene013073	At1g18150	1e-46	109/195(55.90)	173	ath	KOG0660	Mitogen-activated protein kinase	[T]	CELLULAR PROCESSES AND SIGNALING	Signal transduction mechanisms
Unigene013076	At1g28960	1e-83	124/227(54.63)	254	ath	KOG3069	Peroxisomal NUDIX hydrolase	[L]	INFORMATION STORAGE AND PROCESSING	Replication, recombination and repair
Unigene013078	At5g60190	1e-10	64/204(31.37)	62.4	ath	KOG3246	Sentrin-specific cysteine protease (Ulp1 family)	[R]	POORLY CHARACTERIZED	General function prediction only
Unigene013080	At1g16890	2e-29	64/133(48.12)	109	ath	KOG0417	Ubiquitin-protein ligase	[O]	CELLULAR PROCESSES AND SIGNALING	Posttranslational modification, protein turnover, chaperones
Unigene013081	7293018	7e-10	36/70(51.43)	61.6	dme	KOG1238	Glucose dehydrogenase/choline dehydrogenase/mandelonitrile lyase (GMC oxidoreductase family)	[R]	POORLY CHARACTERIZED	General function prediction only
Unigene013082	At5g42950	2e-55	151/530(28.49)	143	ath	KOG1862	GYF domain containing proteins	[R]	POORLY CHARACTERIZED	General function prediction only
Unigene013083	SPAC8E11.02c	3e-77	67/119(56.30)	134	spo	KOG0841	Multifunctional chaperone (14-3-3 family)	[O]	CELLULAR PROCESSES AND SIGNALING	Posttranslational modification, protein turnover, chaperones
Unigene013085	At4g21580	8e-23	55/130(42.31)	97.4	ath	KOG1198	Zinc-binding oxidoreductase	[CR]	--	--
Unigene013086	At5g48120	1e-102	94/264(35.61)	153	ath	KOG1967	DNA repair/transcription protein Mms19	[LK]	--	--
Unigene013088	At4g01610	4e-24	78/210(37.14)	102	ath	KOG1543	Cysteine proteinase Cathepsin L	[O]	CELLULAR PROCESSES AND SIGNALING	Posttranslational modification, protein turnover, chaperones
Unigene013091	At5g02530	8e-60	130/246(52.85)	200	ath	KOG0533	RRM motif-containing protein	[A]	INFORMATION STORAGE AND PROCESSING	RNA processing and modification
Unigene013092	At3g02600	1e-166	211/263(80.23)	469	ath	KOG3030	Lipid phosphate phosphatase and related enzymes of the PAP2 family	[I]	METABOLISM	Lipid transport and metabolism
Unigene013099	At4g00560	5e-36	44/72(61.11)	89.0	ath	KOG1430	C-3 sterol dehydrogenase/3-beta-hydroxysteroid dehydrogenase and related dehydrogenases	[IE]	--	--
Unigene013101	At3g04120	6e-16	56/135(41.48)	79.7	ath	KOG0657	Glyceraldehyde 3-phosphate dehydrogenase	[G]	METABOLISM	Carbohydrate transport and metabolism
Unigene013102	At2g27290	6e-41	78/130(60.00)	139	ath	KOG4526	Predicted membrane protein	[S]	POORLY CHARACTERIZED	Function unknown
Unigene013105	At5g44000	2e-63	107/179(59.78)	212	ath	KOG2903	Predicted glutathione S-transferase	[O]	CELLULAR PROCESSES AND SIGNALING	Posttranslational modification, protein turnover, chaperones
Unigene013107	At4g19610	1e-19	71/229(31.00)	76.6	ath	KOG0110	RNA-binding protein (RRM superfamily)	[R]	POORLY CHARACTERIZED	General function prediction only
Unigene013111	At5g37850	8e-40	108/281(38.43)	146	ath	KOG2599	Pyridoxal/pyridoxine/pyridoxamine kinase	[H]	METABOLISM	Coenzyme transport and metabolism
Unigene013114	At4g36190	1e-09	26/75(34.67)	50.8	ath	KOG2182	Hydrolytic enzymes of the alpha/beta hydrolase fold	[OR]	--	--
Unigene013115	At5g11680	1e-102	144/180(80.00)	296	ath	KOG3294	WW domain binding protein WBP-2, contains GRAM domain	[T]	CELLULAR PROCESSES AND SIGNALING	Signal transduction mechanisms
Unigene013117	At1g01090	6e-67	141/272(51.84)	225	ath	KOG0225	Pyruvate dehydrogenase E1, alpha subunit	[C]	METABOLISM	Energy production and conversion
Unigene013120	At5g67530	0.0	280/485(57.73)	498	ath	KOG0883	Cyclophilin type, U box-containing peptidyl-prolyl cis-trans isomerase	[O]	CELLULAR PROCESSES AND SIGNALING	Posttranslational modification, protein turnover, chaperones
Unigene013121	At5g05200	0.0	330/412(80.10)	673	ath	KOG1235	Predicted unusual protein kinase	[R]	POORLY CHARACTERIZED	General function prediction only
Unigene013127	At4g14660	2e-07	45/144(31.25)	50.8	ath	KOG3298	DNA-directed RNA polymerase subunit E'	[K]	INFORMATION STORAGE AND PROCESSING	Transcription
Unigene013128	At3g17610_2	3e-82	123/191(64.40)	254	ath	KOG2632	Rhomboid family proteins	[S]	POORLY CHARACTERIZED	Function unknown
Unigene013129	YDL245c	1e-48	52/137(37.96)	101	sce	KOG0254	Predicted transporter (major facilitator superfamily)	[R]	POORLY CHARACTERIZED	General function prediction only
Unigene013131	At2g27280	4e-11	75/240(31.25)	67.8	ath	KOG2117	Uncharacterized conserved protein	[S]	POORLY CHARACTERIZED	Function unknown
Unigene013132	At2g45050	2e-35	67/113(59.29)	135	ath	KOG1601	GATA-4/5/6 transcription factors	[K]	INFORMATION STORAGE AND PROCESSING	Transcription
Unigene013133	At3g12600	5e-10	40/93(43.01)	59.3	ath	KOG2839	Diadenosine and diphosphoinositol polyphosphate phosphohydrolase	[T]	CELLULAR PROCESSES AND SIGNALING	Signal transduction mechanisms
Unigene013134	At5g22300	1e-21	87/271(32.10)	98.6	ath	KOG0805	Carbon-nitrogen hydrolase	[E]	METABOLISM	Amino acid transport and metabolism
Unigene013136	At3g44640	8e-21	48/99(48.48)	94.4	ath	KOG4585	Predicted transposase	[L]	INFORMATION STORAGE AND PROCESSING	Replication, recombination and repair
Unigene013137	At3g22690	1e-132	152/340(44.71)	250	ath	KOG4197	FOG: PPR repeat	[R]	POORLY CHARACTERIZED	General function prediction only
Unigene013142	At4g38460	2e-60	103/157(65.61)	194	ath	KOG0776	Geranylgeranyl pyrophosphate synthase/Polyprenyl synthetase	[H]	METABOLISM	Coenzyme transport and metabolism
Unigene013143	At3g57560	5e-84	88/129(68.22)	160	ath	KOG2436	Acetylglutamate kinase/acetylglutamate synthase	[E]	METABOLISM	Amino acid transport and metabolism
Unigene013146	At1g31170	8e-21	46/78(58.97)	84.0	ath	KOG3388	Predicted transcription regulator/nuclease, contains ParB domain	[L]	INFORMATION STORAGE AND PROCESSING	Replication, recombination and repair
Unigene013147	At1g28320	6e-40	54/152(35.53)	78.2	ath	KOG1320	Serine protease	[O]	CELLULAR PROCESSES AND SIGNALING	Posttranslational modification, protein turnover, chaperones
Unigene013150	At3g08850	5e-69	259/788(32.87)	253	ath	KOG1517	Guanine nucleotide binding protein MIP1	[D]	CELLULAR PROCESSES AND SIGNALING	Cell cycle control, cell division, chromosome partitioning
Unigene013152	At3g07720	3e-83	134/255(52.55)	246	ath	KOG0379	Kelch repeat-containing proteins	[R]	POORLY CHARACTERIZED	General function prediction only
Unigene013153	At4g15280	7e-15	27/61(44.26)	50.1	ath	KOG1192	UDP-glucuronosyl and UDP-glucosyl transferase	[GC]	--	--
Unigene013154	At3g20240	9e-65	140/327(42.81)	213	ath	KOG0752	Mitochondrial solute carrier protein	[C]	METABOLISM	Energy production and conversion
Unigene013156	At1g11090	1e-109	155/226(68.58)	323	ath	KOG1455	Lysophospholipase	[I]	METABOLISM	Lipid transport and metabolism
Unigene013158	At5g46920	1e-107	173/236(73.31)	346	ath	KOG1075	FOG: Reverse transcriptase	[R]	POORLY CHARACTERIZED	General function prediction only
Unigene013159	At1g01040	1e-112	187/256(73.05)	371	ath	KOG0701	dsRNA-specific nuclease Dicer and related ribonucleases	[A]	INFORMATION STORAGE AND PROCESSING	RNA processing and modification
Unigene013162	SPCC1183.08c	3e-89	134/183(73.22)	264	spo	KOG1570	60S ribosomal protein L10A	[J]	INFORMATION STORAGE AND PROCESSING	Translation, ribosomal structure and biogenesis
Unigene013163	At2g45230	4e-11	32/118(27.12)	57.8	ath	KOG1075	FOG: Reverse transcriptase	[R]	POORLY CHARACTERIZED	General function prediction only
Unigene013164	At1g78510	1e-140	177/225(78.67)	356	ath	KOG0776	Geranylgeranyl pyrophosphate synthase/Polyprenyl synthetase	[H]	METABOLISM	Coenzyme transport and metabolism
Unigene013166	At5g14240	1e-133	180/251(71.71)	377	ath	KOG3170	Conserved phosducin-like protein	[T]	CELLULAR PROCESSES AND SIGNALING	Signal transduction mechanisms
Unigene013167	At1g13710	1e-100	201/429(46.85)	312	ath	KOG0156	Cytochrome P450 CYP2 subfamily	[Q]	METABOLISM	Secondary metabolites biosynthesis, transport and catabolism
Unigene013169	7296851	6e-13	89/353(25.21)	73.6	dme	KOG2072	Translation initiation factor 3, subunit a (eIF-3a)	[J]	INFORMATION STORAGE AND PROCESSING	Translation, ribosomal structure and biogenesis
Unigene013170	YDR091c	0.0	183/282(64.89)	348	sce	KOG0063	RNAse L inhibitor, ABC superfamily	[A]	INFORMATION STORAGE AND PROCESSING	RNA processing and modification
Unigene013171	YML063w	1e-40	99/254(38.98)	143	sce	KOG1628	40S ribosomal protein S3A	[J]	INFORMATION STORAGE AND PROCESSING	Translation, ribosomal structure and biogenesis
Unigene013174	At5g58490	1e-54	109/242(45.04)	189	ath	KOG1502	Flavonol reductase/cinnamoyl-CoA reductase	[V]	CELLULAR PROCESSES AND SIGNALING	Defense mechanisms
Unigene013176	7292250	7e-46	55/82(67.07)	109	dme	KOG2309	60s ribosomal protein L2/L8	[J]	INFORMATION STORAGE AND PROCESSING	Translation, ribosomal structure and biogenesis
Unigene013178	At5g45380	0.0	193/435(44.37)	286	ath	KOG2348	Urea transporter	[E]	METABOLISM	Amino acid transport and metabolism
Unigene013179	At3g44340	9e-83	133/358(37.15)	167	ath	KOG1984	Vesicle coat complex COPII, subunit SFB3	[U]	CELLULAR PROCESSES AND SIGNALING	Intracellular trafficking, secretion, and vesicular transport
Unigene013183	At2g20370	1e-13	82/249(32.93)	72.8	ath	KOG1021	Acetylglucosaminyltransferase EXT1/exostosin 1	[GMW]	--	--
Unigene013186	At4g09570	1e-81	188/453(41.50)	266	ath	KOG0032	Ca2+/calmodulin-dependent protein kinase, EF-Hand protein superfamily	[T]	CELLULAR PROCESSES AND SIGNALING	Signal transduction mechanisms
Unigene013187	At2g17910	2e-10	47/191(24.61)	64.7	ath	KOG1075	FOG: Reverse transcriptase	[R]	POORLY CHARACTERIZED	General function prediction only
Unigene013188	At4g31120	5e-82	135/273(49.45)	226	ath	KOG0822	Protein kinase inhibitor	[D]	CELLULAR PROCESSES AND SIGNALING	Cell cycle control, cell division, chromosome partitioning
Unigene013190	At5g08160	6e-15	67/190(35.26)	77.8	ath	KOG2345	Serine/threonine protein kinase/TGF-beta stimulated factor	[KIT]	--	--
Unigene013191	At5g61640	7e-80	110/155(70.97)	239	ath	KOG1635	Peptide methionine sulfoxide reductase	[O]	CELLULAR PROCESSES AND SIGNALING	Posttranslational modification, protein turnover, chaperones
Unigene013192	At1g80190	6e-70	107/195(54.87)	218	ath	KOG3303	Predicted alpha-helical protein, potentially involved in replication/repair	[L]	INFORMATION STORAGE AND PROCESSING	Replication, recombination and repair
Unigene013193	At1g60500	1e-161	252/356(70.79)	481	ath	KOG0446	Vacuolar sorting protein VPS1, dynamin, and related proteins	[UR]	--	--
Unigene013194	YEL034w	1e-71	112/146(76.71)	217	sce	KOG3271	Translation initiation factor 5A (eIF-5A)	[J]	INFORMATION STORAGE AND PROCESSING	Translation, ribosomal structure and biogenesis
Unigene013195	At4g18730	2e-42	53/55(96.36)	107	ath	KOG0397	60S ribosomal protein L11	[J]	INFORMATION STORAGE AND PROCESSING	Translation, ribosomal structure and biogenesis
Unigene013202	At5g41800	3e-49	117/259(45.17)	172	ath	KOG1303	Amino acid transporters	[E]	METABOLISM	Amino acid transport and metabolism
Unigene013204	At4g24190	2e-29	218/788(27.66)	128	ath	KOG0020	Endoplasmic reticulum glucose-regulated protein (GRP94/endoplasmin), HSP90 family	[O]	CELLULAR PROCESSES AND SIGNALING	Posttranslational modification, protein turnover, chaperones
Unigene013205	At3g09300	2e-09	45/103(43.69)	58.5	ath	KOG1737	Oxysterol-binding protein	[I]	METABOLISM	Lipid transport and metabolism
Unigene013206	At5g53350	1e-22	57/103(55.34)	103	ath	KOG0745	Putative ATP-dependent Clp-type protease (AAA+ ATPase superfamily)	[O]	CELLULAR PROCESSES AND SIGNALING	Posttranslational modification, protein turnover, chaperones
Unigene013212	At3g15430	0.0	310/473(65.54)	650	ath	KOG1426	FOG: RCC1 domain	[S]	POORLY CHARACTERIZED	Function unknown
Unigene013213	At3g09940	5e-22	54/166(32.53)	71.2	ath	KOG1336	Monodehydroascorbate/ferredoxin reductase	[R]	POORLY CHARACTERIZED	General function prediction only
Unigene013215	At4g02340	1e-46	116/281(41.28)	163	ath	KOG4178	Soluble epoxide hydrolase	[I]	METABOLISM	Lipid transport and metabolism
Unigene013216	At2g04080	3e-27	93/274(33.94)	116	ath	KOG1347	Uncharacterized membrane protein, predicted efflux pump	[R]	POORLY CHARACTERIZED	General function prediction only
Unigene013217	At5g05600	1e-102	111/155(71.61)	239	ath	KOG0143	Iron/ascorbate family oxidoreductases	[QR]	--	--
Unigene013222	At4g10120	1e-110	161/273(58.97)	269	ath	KOG0853	Glycosyltransferase	[M]	CELLULAR PROCESSES AND SIGNALING	Cell wall/membrane/envelope biogenesis
Unigene013225	At5g50240	7e-08	35/62(56.45)	54.3	ath	KOG1661	Protein-L-isoaspartate(D-aspartate) O-methyltransferase	[O]	CELLULAR PROCESSES AND SIGNALING	Posttranslational modification, protein turnover, chaperones
Unigene013230	At1g19100	7e-33	55/116(47.41)	94.4	ath	KOG1845	MORC family ATPases	[D]	CELLULAR PROCESSES AND SIGNALING	Cell cycle control, cell division, chromosome partitioning
Unigene013234	Hs5031973	1e-11	26/45(57.78)	51.2	hsa	KOG0191	Thioredoxin/protein disulfide isomerase	[O]	CELLULAR PROCESSES AND SIGNALING	Posttranslational modification, protein turnover, chaperones
Unigene013236	At3g16060	3e-15	115/356(32.30)	81.6	ath	KOG0246	Kinesin-like protein	[Z]	CELLULAR PROCESSES AND SIGNALING	Cytoskeleton
Unigene013238	At2g17670	9e-10	42/127(33.07)	63.2	ath	KOG4197	FOG: PPR repeat	[R]	POORLY CHARACTERIZED	General function prediction only
Unigene013242	At2g41080	2e-81	191/536(35.63)	272	ath	KOG4197	FOG: PPR repeat	[R]	POORLY CHARACTERIZED	General function prediction only
Unigene013246	At1g71940	9e-17	69/196(35.20)	81.3	ath	KOG3140	Predicted membrane protein	[S]	POORLY CHARACTERIZED	Function unknown
Unigene013247	At5g60230	8e-15	59/187(31.55)	74.7	ath	KOG4685	tRNA splicing endonuclease SEN2	[J]	INFORMATION STORAGE AND PROCESSING	Translation, ribosomal structure and biogenesis
Unigene013249	At4g32070	1e-110	115/318(36.16)	174	ath	KOG4151	Myosin assembly protein/sexual cycle protein and related proteins	[ODR]	--	--
Unigene013253	SPAC10F6.01c	1e-27	124/411(30.17)	119	spo	KOG0560	Sulfite reductase (ferredoxin)	[P]	METABOLISM	Inorganic ion transport and metabolism
Unigene013255	At3g18090	1e-100	265/775(34.19)	310	ath	KOG0214	RNA polymerase II, second largest subunit	[K]	INFORMATION STORAGE AND PROCESSING	Transcription
Unigene013256	At1g49980	2e-36	43/71(60.56)	90.9	ath	KOG2094	Predicted DNA damage inducible protein	[L]	INFORMATION STORAGE AND PROCESSING	Replication, recombination and repair
Unigene013257	At4g39330	1e-150	205/306(66.99)	432	ath	KOG0023	Alcohol dehydrogenase, class V	[Q]	METABOLISM	Secondary metabolites biosynthesis, transport and catabolism
Unigene013260	At5g18620	0.0	240/339(70.80)	459	ath	KOG0385	Chromatin remodeling complex WSTF-ISWI, small subunit	[K]	INFORMATION STORAGE AND PROCESSING	Transcription
Unigene013262	At5g39320	1e-07	58/191(30.37)	56.6	ath	KOG2666	UDP-glucose/GDP-mannose dehydrogenase	[GT]	--	--
Unigene013263	At5g09770	1e-32	72/135(53.33)	115	ath	KOG3280	Mitochondrial/chloroplast ribosomal protein L17	[J]	INFORMATION STORAGE AND PROCESSING	Translation, ribosomal structure and biogenesis
Unigene013265	At5g41360	1e-162	171/217(78.80)	314	ath	KOG1123	RNA polymerase II transcription initiation/nucleotide excision repair factor TFIIH, 3'-5' helicase subunit SSL2	[KL]	--	--
Unigene013266	At1g25570	3e-53	168/487(34.50)	194	ath	KOG0619	FOG: Leucine rich repeat	[R]	POORLY CHARACTERIZED	General function prediction only
Unigene013268	At1g21170	1e-15	93/325(28.62)	62.0	ath	KOG2347	Sec5 subunit of exocyst complex	[U]	CELLULAR PROCESSES AND SIGNALING	Intracellular trafficking, secretion, and vesicular transport
Unigene013270	SPCC338.13	9e-41	64/253(25.30)	84.0	spo	KOG0412	Golgi transport complex COD1 protein	[U]	CELLULAR PROCESSES AND SIGNALING	Intracellular trafficking, secretion, and vesicular transport
Unigene013275	At1g23820	4e-35	81/183(44.26)	130	ath	KOG1562	Spermidine synthase	[E]	METABOLISM	Amino acid transport and metabolism
Unigene013277	At3g52820	4e-15	29/80(36.25)	52.4	ath	KOG1378	Purple acid phosphatase	[G]	METABOLISM	Carbohydrate transport and metabolism
Unigene013278	At1g79790	7e-08	49/141(34.75)	55.5	ath	KOG3085	Predicted hydrolase (HAD superfamily)	[R]	POORLY CHARACTERIZED	General function prediction only
Unigene013279	At3g01750	1e-157	145/210(69.05)	302	ath	KOG0504	FOG: Ankyrin repeat	[R]	POORLY CHARACTERIZED	General function prediction only
Unigene013280	At1g78130	7e-27	114/317(35.96)	113	ath	KOG1330	Sugar transporter/spinster transmembrane protein	[G]	METABOLISM	Carbohydrate transport and metabolism
Unigene013283	At5g54440	9e-31	48/70(68.57)	106	ath	KOG1931	Putative transmembrane protein	[R]	POORLY CHARACTERIZED	General function prediction only
Unigene013284	At5g50920	7e-21	154/478(32.22)	99.8	ath	KOG1051	Chaperone HSP104 and related ATP-dependent Clp proteases	[O]	CELLULAR PROCESSES AND SIGNALING	Posttranslational modification, protein turnover, chaperones
Unigene013291	At1g19250	2e-86	139/344(40.41)	258	ath	KOG1399	Flavin-containing monooxygenase	[Q]	METABOLISM	Secondary metabolites biosynthesis, transport and catabolism
Unigene013297	At3g13772	1e-37	111/276(40.22)	150	ath	KOG1278	Endosomal membrane proteins, EMP70	[U]	CELLULAR PROCESSES AND SIGNALING	Intracellular trafficking, secretion, and vesicular transport
Unigene013301	At4g30190	3e-29	203/647(31.38)	127	ath	KOG0205	Plasma membrane H+-transporting ATPase	[P]	METABOLISM	Inorganic ion transport and metabolism
Unigene013303	At1g20810	1e-77	122/184(66.30)	235	ath	KOG0552	FKBP-type peptidyl-prolyl cis-trans isomerase	[O]	CELLULAR PROCESSES AND SIGNALING	Posttranslational modification, protein turnover, chaperones
Unigene013306	SPBC3B8.03	5e-20	74/240(30.83)	78.6	spo	KOG0172	Lysine-ketoglutarate reductase/saccharopine dehydrogenase	[E]	METABOLISM	Amino acid transport and metabolism
Unigene013307	At1g47830	3e-25	50/51(98.04)	103	ath	KOG0935	Clathrin adaptor complex, small subunit	[U]	CELLULAR PROCESSES AND SIGNALING	Intracellular trafficking, secretion, and vesicular transport
Unigene013315	At3g53420	1e-101	144/202(71.29)	282	ath	KOG0223	Aquaporin (major intrinsic protein family)	[G]	METABOLISM	Carbohydrate transport and metabolism
Unigene013316	At3g57150	4e-57	182/432(42.13)	201	ath	KOG2529	Pseudouridine synthase	[J]	INFORMATION STORAGE AND PROCESSING	Translation, ribosomal structure and biogenesis
Unigene013319	At5g37150	5e-08	69/241(28.63)	49.7	ath	KOG1801	tRNA-splicing endonuclease positive effector (SEN1)	[A]	INFORMATION STORAGE AND PROCESSING	RNA processing and modification
Unigene013320	At3g19300	4e-48	162/499(32.46)	155	ath	KOG1187	Serine/threonine protein kinase	[T]	CELLULAR PROCESSES AND SIGNALING	Signal transduction mechanisms
Unigene013322	YNL255c	6e-26	48/130(36.92)	103	sce	KOG4400	E3 ubiquitin ligase interacting with arginine methyltransferase	[O]	CELLULAR PROCESSES AND SIGNALING	Posttranslational modification, protein turnover, chaperones
Unigene013325	At5g65310	6e-13	41/69(59.42)	71.2	ath	KOG0483	Transcription factor HEX, contains HOX and HALZ domains	[K]	INFORMATION STORAGE AND PROCESSING	Transcription
Unigene013329	CE02132	1e-80	154/277(55.60)	261	cel	KOG2658	NADH:ubiquinone oxidoreductase, NDUFV1/51kDa subunit	[C]	METABOLISM	Energy production and conversion
Unigene013332	At5g22300	7e-19	83/221(37.56)	87.0	ath	KOG0805	Carbon-nitrogen hydrolase	[E]	METABOLISM	Amino acid transport and metabolism
Unigene013338	At2g11940	2e-15	24/61(39.34)	56.6	ath	KOG0017	FOG: Transposon-encoded proteins with TYA, reverse transcriptase, integrase domains in various combinations	[R]	POORLY CHARACTERIZED	General function prediction only
Unigene013340	At5g16130	8e-08	47/127(37.01)	52.4	ath	KOG3320	40S ribosomal protein S7	[J]	INFORMATION STORAGE AND PROCESSING	Translation, ribosomal structure and biogenesis
Unigene013345	At1g49760	1e-23	143/464(30.82)	108	ath	KOG0123	Polyadenylate-binding protein (RRM superfamily)	[AJ]	--	--
Unigene013350	At5g16650	4e-16	39/64(60.94)	73.2	ath	KOG0714	Molecular chaperone (DnaJ superfamily)	[O]	CELLULAR PROCESSES AND SIGNALING	Posttranslational modification, protein turnover, chaperones
Unigene013352	At3g07880	7e-35	81/185(43.78)	127	ath	KOG3205	Rho GDP-dissociation inhibitor	[T]	CELLULAR PROCESSES AND SIGNALING	Signal transduction mechanisms
Unigene013354	At5g66810	2e-32	88/177(49.72)	136	ath	KOG2659	LisH motif-containing protein	[Z]	CELLULAR PROCESSES AND SIGNALING	Cytoskeleton
Unigene013358	At2g14650	3e-50	80/175(45.71)	127	ath	KOG0017	FOG: Transposon-encoded proteins with TYA, reverse transcriptase, integrase domains in various combinations	[R]	POORLY CHARACTERIZED	General function prediction only
Unigene013362	At1g53400	3e-56	84/101(83.17)	178	ath	KOG0013	Uncharacterized conserved protein	[S]	POORLY CHARACTERIZED	Function unknown
Unigene013365	At2g20340	4e-06	36/114(31.58)	36.6	ath	KOG0628	Aromatic-L-amino-acid/L-histidine decarboxylase	[E]	METABOLISM	Amino acid transport and metabolism
Unigene013366	At3g29510	4e-24	40/83(48.19)	73.2	ath	KOG0017	FOG: Transposon-encoded proteins with TYA, reverse transcriptase, integrase domains in various combinations	[R]	POORLY CHARACTERIZED	General function prediction only
Unigene013371	At2g01290	5e-48	107/225(47.56)	166	ath	KOG3075	Ribose 5-phosphate isomerase	[G]	METABOLISM	Carbohydrate transport and metabolism
Unigene013372	At1g35647	8e-11	23/75(30.67)	38.9	ath	KOG0017	FOG: Transposon-encoded proteins with TYA, reverse transcriptase, integrase domains in various combinations	[R]	POORLY CHARACTERIZED	General function prediction only
Unigene013373	At4g09670	1e-133	184/357(51.54)	386	ath	KOG2741	Dimeric dihydrodiol dehydrogenase	[GQ]	--	--
Unigene013374	At4g17300	3e-69	189/504(37.50)	237	ath	KOG0554	Asparaginyl-tRNA synthetase (mitochondrial)	[J]	INFORMATION STORAGE AND PROCESSING	Translation, ribosomal structure and biogenesis
Unigene013376	At2g28760	5e-37	118/279(42.29)	142	ath	KOG1429	dTDP-glucose 4-6-dehydratase/UDP-glucuronic acid decarboxylase	[GM]	--	--
Unigene013379	At5g23850	1e-58	134/339(39.53)	209	ath	KOG2458	Endoplasmic reticulum protein EP58, contains filamin rod domain and KDEL motif	[R]	POORLY CHARACTERIZED	General function prediction only
Unigene013380	At5g53170	3e-60	217/657(33.03)	221	ath	KOG0734	AAA+-type ATPase containing the peptidase M41 domain	[O]	CELLULAR PROCESSES AND SIGNALING	Posttranslational modification, protein turnover, chaperones
Unigene013381	At1g70060	7e-65	98/183(53.55)	178	ath	KOG4204	Histone deacetylase complex, SIN3 component	[B]	INFORMATION STORAGE AND PROCESSING	Chromatin structure and dynamics
Unigene013384	At3g44330	1e-161	183/269(68.03)	355	ath	KOG2526	Predicted aminopeptidases - M20/M25/M40 family	[E]	METABOLISM	Amino acid transport and metabolism
Unigene013388	At3g19820	1e-55	160/455(35.16)	176	ath	KOG1262	FAD-binding protein DIMINUTO	[R]	POORLY CHARACTERIZED	General function prediction only
Unigene013390	At1g54650	1e-12	37/66(56.06)	67.8	ath	KOG2361	Predicted methyltransferase	[R]	POORLY CHARACTERIZED	General function prediction only
Unigene013391	At1g59760	2e-86	183/302(60.60)	301	ath	KOG0948	Nuclear exosomal RNA helicase MTR4, DEAD-box superfamily	[A]	INFORMATION STORAGE AND PROCESSING	RNA processing and modification
Unigene013395	At5g01410	1e-84	108/151(71.52)	216	ath	KOG1606	Stationary phase-induced protein, SOR/SNZ family	[H]	METABOLISM	Coenzyme transport and metabolism
Unigene013397	At5g65360	6e-27	69/131(52.67)	101	ath	KOG1745	Histones H3 and H4	[B]	INFORMATION STORAGE AND PROCESSING	Chromatin structure and dynamics
Unigene013399	At2g45230	4e-07	47/186(25.27)	55.1	ath	KOG1075	FOG: Reverse transcriptase	[R]	POORLY CHARACTERIZED	General function prediction only
Unigene013404	At3g47520	2e-10	91/326(27.91)	64.3	ath	KOG1494	NAD-dependent malate dehydrogenase	[C]	METABOLISM	Energy production and conversion
Unigene013405	At2g43330	3e-34	117/329(35.56)	139	ath	KOG0254	Predicted transporter (major facilitator superfamily)	[R]	POORLY CHARACTERIZED	General function prediction only
Unigene013406	At5g50650	6e-56	96/199(48.24)	182	ath	KOG0771	Prolactin regulatory element-binding protein/Protein transport protein SEC12p	[U]	CELLULAR PROCESSES AND SIGNALING	Intracellular trafficking, secretion, and vesicular transport
Unigene013409	7300332	8e-06	45/197(22.84)	49.7	dme	KOG1721	FOG: Zn-finger	[R]	POORLY CHARACTERIZED	General function prediction only
Unigene013410	At5g65400	2e-23	61/164(37.20)	97.4	ath	KOG2551	Phospholipase/carboxyhydrolase	[E]	METABOLISM	Amino acid transport and metabolism
Unigene013412	At1g35647	5e-09	23/70(32.86)	47.8	ath	KOG0017	FOG: Transposon-encoded proteins with TYA, reverse transcriptase, integrase domains in various combinations	[R]	POORLY CHARACTERIZED	General function prediction only
Unigene013414	At5g35360	3e-67	155/323(47.99)	229	ath	KOG0238	3-Methylcrotonyl-CoA carboxylase, biotin-containing subunit/Propionyl-CoA carboxylase, alpha chain/Acetyl-CoA carboxylase, biotin carboxylase subunit	[IE]	--	--
Unigene013419	At3g51240	1e-34	103/237(43.46)	137	ath	KOG0143	Iron/ascorbate family oxidoreductases	[QR]	--	--
Unigene013424	At4g10050	5e-74	92/172(53.49)	169	ath	KOG2564	Predicted acetyltransferases and hydrolases with the alpha/beta hydrolase fold	[R]	POORLY CHARACTERIZED	General function prediction only
Unigene013426	At3g14460	1e-06	87/335(25.97)	53.9	ath	KOG4658	Apoptotic ATPase	[T]	CELLULAR PROCESSES AND SIGNALING	Signal transduction mechanisms
Unigene013427	At1g26880	2e-35	55/70(78.57)	108	ath	KOG1790	60s ribosomal protein L34	[J]	INFORMATION STORAGE AND PROCESSING	Translation, ribosomal structure and biogenesis
Unigene013429	At3g42790	6e-13	77/254(30.31)	72.4	ath	KOG1632	Uncharacterized PHD Zn-finger protein	[R]	POORLY CHARACTERIZED	General function prediction only
Unigene013431	At1g06700	1e-13	67/196(34.18)	73.6	ath	KOG1187	Serine/threonine protein kinase	[T]	CELLULAR PROCESSES AND SIGNALING	Signal transduction mechanisms
Unigene013439	At3g61440	4e-13	58/148(39.19)	71.6	ath	KOG1252	Cystathionine beta-synthase and related enzymes	[E]	METABOLISM	Amino acid transport and metabolism
Unigene013441	At5g35460	3e-38	135/365(36.99)	144	ath	KOG2895	Uncharacterized conserved protein	[S]	POORLY CHARACTERIZED	Function unknown
Unigene013443	At4g15560	0.0	360/460(78.26)	744	ath	KOG0523	Transketolase	[G]	METABOLISM	Carbohydrate transport and metabolism
Unigene013447	At1g20390	6e-29	42/81(51.85)	84.7	ath	KOG0017	FOG: Transposon-encoded proteins with TYA, reverse transcriptase, integrase domains in various combinations	[R]	POORLY CHARACTERIZED	General function prediction only
Unigene013449	At2g33800	2e-72	112/128(87.50)	228	ath	KOG0877	40S ribosomal protein S2/30S ribosomal protein S5	[J]	INFORMATION STORAGE AND PROCESSING	Translation, ribosomal structure and biogenesis
Unigene013450	At4g39170	7e-23	147/494(29.76)	105	ath	KOG1471	Phosphatidylinositol transfer protein SEC14 and related proteins	[I]	METABOLISM	Lipid transport and metabolism
Unigene013451	At5g16960	3e-36	88/200(44.00)	137	ath	KOG1196	Predicted NAD-dependent oxidoreductase	[R]	POORLY CHARACTERIZED	General function prediction only
Unigene013452	Hs7661808	5e-33	56/78(71.79)	127	hsa	KOG0417	Ubiquitin-protein ligase	[O]	CELLULAR PROCESSES AND SIGNALING	Posttranslational modification, protein turnover, chaperones
Unigene013455	At2g45650	4e-97	155/251(61.75)	288	ath	KOG0014	MADS box transcription factor	[K]	INFORMATION STORAGE AND PROCESSING	Transcription
Unigene013460	At5g06060	2e-75	122/211(57.82)	234	ath	KOG0725	Reductases with broad range of substrate specificities	[R]	POORLY CHARACTERIZED	General function prediction only
Unigene013461	At5g48880	6e-53	94/257(36.58)	129	ath	KOG1389	3-oxoacyl CoA thiolase	[I]	METABOLISM	Lipid transport and metabolism
Unigene013462	At4g16480	2e-62	131/434(30.18)	143	ath	KOG0254	Predicted transporter (major facilitator superfamily)	[R]	POORLY CHARACTERIZED	General function prediction only
Unigene013463	At1g70170	1e-102	116/182(63.74)	238	ath	KOG1565	Gelatinase A and related matrix metalloproteases	[OW]	--	--
Unigene013464	At4g35140	4e-88	112/260(43.08)	165	ath	KOG1334	WD40 repeat protein	[R]	POORLY CHARACTERIZED	General function prediction only
Unigene013465	At5g26751	1e-25	51/84(60.71)	76.3	ath	KOG0658	Glycogen synthase kinase-3	[G]	METABOLISM	Carbohydrate transport and metabolism
Unigene013468	At4g36390	0.0	146/179(81.56)	308	ath	KOG2492	CDK5 activator-binding protein	[T]	CELLULAR PROCESSES AND SIGNALING	Signal transduction mechanisms
Unigene013473	At2g27720	8e-19	43/68(63.24)	80.9	ath	KOG3449	60S acidic ribosomal protein P2	[J]	INFORMATION STORAGE AND PROCESSING	Translation, ribosomal structure and biogenesis
Unigene013474	At1g61690	2e-18	41/62(66.13)	87.4	ath	KOG1818	Membrane trafficking and cell signaling protein HRS, contains VHS and FYVE domains	[TU]	--	--
Unigene013475	At3g54850	1e-118	164/344(47.67)	288	ath	KOG0167	FOG: Armadillo/beta-catenin-like repeats	[S]	POORLY CHARACTERIZED	Function unknown
Unigene013476	CE07287	7e-22	56/95(58.95)	88.2	cel	KOG3467	Histone H4	[B]	INFORMATION STORAGE AND PROCESSING	Chromatin structure and dynamics
Unigene013478	At3g07050	6e-75	199/566(35.16)	252	ath	KOG2484	GTPase	[R]	POORLY CHARACTERIZED	General function prediction only
Unigene013479	At4g33070	1e-170	181/392(46.17)	294	ath	KOG1184	Thiamine pyrophosphate-requiring enzyme	[EH]	--	--
Unigene013481	At5g66540	4e-47	122/366(33.33)	140	ath	KOG2600	U3 small nucleolar ribonucleoprotein (snoRNP) subunit - Mpp10p	[A]	INFORMATION STORAGE AND PROCESSING	RNA processing and modification
Unigene013483	At4g11820	3e-76	176/404(43.56)	249	ath	KOG1393	Hydroxymethylglutaryl-CoA synthase	[I]	METABOLISM	Lipid transport and metabolism
Unigene013485	At5g20930	0.0	388/720(53.89)	662	ath	KOG1151	Tousled-like protein kinase	[T]	CELLULAR PROCESSES AND SIGNALING	Signal transduction mechanisms
Unigene013486	At5g18610	1e-113	135/276(48.91)	221	ath	KOG1187	Serine/threonine protein kinase	[T]	CELLULAR PROCESSES AND SIGNALING	Signal transduction mechanisms
Unigene013488	At2g36130	1e-26	48/74(64.86)	101	ath	KOG0881	Cyclophilin type peptidyl-prolyl cis-trans isomerase	[O]	CELLULAR PROCESSES AND SIGNALING	Posttranslational modification, protein turnover, chaperones
Unigene013490	At5g11260	2e-21	61/113(53.98)	88.2	ath	KOG1414	Transcriptional activator FOSB/c-Fos and related bZIP transcription factors	[K]	INFORMATION STORAGE AND PROCESSING	Transcription
Unigene013491	At3g05740	1e-75	171/373(45.84)	255	ath	KOG0351	ATP-dependent DNA helicase	[L]	INFORMATION STORAGE AND PROCESSING	Replication, recombination and repair
Unigene013494	At3g01610	1e-71	108/282(38.30)	148	ath	KOG0733	Nuclear AAA ATPase (VCP subfamily)	[O]	CELLULAR PROCESSES AND SIGNALING	Posttranslational modification, protein turnover, chaperones
Unigene013495	At1g23540	3e-08	72/250(28.80)	58.9	ath	KOG1187	Serine/threonine protein kinase	[T]	CELLULAR PROCESSES AND SIGNALING	Signal transduction mechanisms
Unigene013500	At5g56730	5e-74	130/282(46.10)	228	ath	KOG0959	N-arginine dibasic convertase NRD1 and related Zn2+-dependent endopeptidases, insulinase superfamily	[O]	CELLULAR PROCESSES AND SIGNALING	Posttranslational modification, protein turnover, chaperones
Unigene013502	At2g28190	2e-72	108/127(85.04)	229	ath	KOG0441	Cu2+/Zn2+ superoxide dismutase SOD1	[P]	METABOLISM	Inorganic ion transport and metabolism
Unigene013506	At5g44170	4e-18	30/94(31.91)	58.2	ath	KOG2793	Putative N2,N2-dimethylguanosine tRNA methyltransferase	[A]	INFORMATION STORAGE AND PROCESSING	RNA processing and modification
Unigene013509	At4g35250	3e-09	50/132(37.88)	60.5	ath	KOG1203	Predicted dehydrogenase	[G]	METABOLISM	Carbohydrate transport and metabolism
Unigene013510	At2g28930	1e-27	58/151(38.41)	89.4	ath	KOG1187	Serine/threonine protein kinase	[T]	CELLULAR PROCESSES AND SIGNALING	Signal transduction mechanisms
Unigene013511	At4g04610_1	1e-162	228/318(71.70)	465	ath	KOG0189	Phosphoadenosine phosphosulfate reductase	[E]	METABOLISM	Amino acid transport and metabolism
Unigene013515	SPBC947.15c	3e-15	117/483(24.22)	80.5	spo	KOG2495	NADH-dehydrogenase (ubiquinone)	[C]	METABOLISM	Energy production and conversion
Unigene013517	At3g01650	3e-68	65/75(86.67)	143	ath	KOG1327	Copine	[T]	CELLULAR PROCESSES AND SIGNALING	Signal transduction mechanisms
Unigene013521	At5g18280	2e-35	85/187(45.45)	141	ath	KOG1385	Nucleoside phosphatase	[F]	METABOLISM	Nucleotide transport and metabolism
Unigene013522	At1g20110	4e-26	68/141(48.23)	115	ath	KOG1729	FYVE finger containing protein	[R]	POORLY CHARACTERIZED	General function prediction only
Unigene013526	At5g22470	2e-13	75/216(34.72)	73.2	ath	KOG1037	NAD+ ADP-ribosyltransferase Parp, required for poly-ADP ribosylation of nuclear proteins	[KLO]	--	--
Unigene013529	At4g04180	8e-06	29/49(59.18)	51.2	ath	KOG0730	AAA+-type ATPase	[O]	CELLULAR PROCESSES AND SIGNALING	Posttranslational modification, protein turnover, chaperones
Unigene013532	SPBP8B7.03c	2e-99	98/169(57.99)	192	spo	KOG1475	Ribosomal protein RPL1/RPL2/RL4L4	[A]	INFORMATION STORAGE AND PROCESSING	RNA processing and modification
Unigene013533	SPBC359.03c	9e-67	70/158(44.30)	124	spo	KOG1286	Amino acid transporters	[E]	METABOLISM	Amino acid transport and metabolism
Unigene013535	At1g18480_1	5e-31	96/259(37.07)	122	ath	KOG0374	Serine/threonine specific protein phosphatase PP1, catalytic subunit	[TR]	--	--
Unigene013536	At2g27900	6e-42	70/125(56.00)	120	ath	KOG2939	Uncharacterized conserved protein	[S]	POORLY CHARACTERIZED	Function unknown
Unigene013538	At4g27220	3e-08	76/282(26.95)	59.3	ath	KOG4658	Apoptotic ATPase	[T]	CELLULAR PROCESSES AND SIGNALING	Signal transduction mechanisms
Unigene013541	At1g14820	1e-95	141/227(62.11)	284	ath	KOG1470	Phosphatidylinositol transfer protein PDR16 and related proteins	[I]	METABOLISM	Lipid transport and metabolism
Unigene013544	At2g35680	4e-16	45/98(45.92)	78.6	ath	KOG1719	Dual specificity phosphatase	[V]	CELLULAR PROCESSES AND SIGNALING	Defense mechanisms
Unigene013547	At1g01160	9e-51	101/180(56.11)	167	ath	KOG3227	Calcium-responsive transcription coactivator	[K]	INFORMATION STORAGE AND PROCESSING	Transcription
Unigene013548	At5g16690	6e-15	68/186(36.56)	80.5	ath	KOG2538	Origin recognition complex, subunit 3	[L]	INFORMATION STORAGE AND PROCESSING	Replication, recombination and repair
Unigene013551	At1g61580	4e-30	129/413(31.23)	122	ath	KOG0746	60S ribosomal protein L3 and related proteins	[J]	INFORMATION STORAGE AND PROCESSING	Translation, ribosomal structure and biogenesis
Unigene013554	At2g41510	5e-91	142/367(38.69)	212	ath	KOG1231	Proteins containing the FAD binding domain	[C]	METABOLISM	Energy production and conversion
Unigene013555	At3g14400	4e-19	36/67(53.73)	54.7	ath	KOG1865	Ubiquitin carboxyl-terminal hydrolase	[O]	CELLULAR PROCESSES AND SIGNALING	Posttranslational modification, protein turnover, chaperones
Unigene013556	At1g80720	5e-31	69/189(36.51)	117	ath	KOG2536	MAM33, mitochondrial matrix glycoprotein	[C]	METABOLISM	Energy production and conversion
Unigene013562	At4g10030	4e-70	148/320(46.25)	229	ath	KOG2382	Predicted alpha/beta hydrolase	[R]	POORLY CHARACTERIZED	General function prediction only
Unigene013563	At4g21350	8e-08	81/320(25.31)	54.7	ath	KOG0167	FOG: Armadillo/beta-catenin-like repeats	[S]	POORLY CHARACTERIZED	Function unknown
Unigene013566	At2g03690	2e-54	110/217(50.69)	179	ath	KOG3244	Protein involved in ubiquinone biosynthesis	[H]	METABOLISM	Coenzyme transport and metabolism
Unigene013568	At2g45050	4e-37	66/113(58.41)	137	ath	KOG1601	GATA-4/5/6 transcription factors	[K]	INFORMATION STORAGE AND PROCESSING	Transcription
Unigene013571	Hs4557867_2	3e-49	72/161(44.72)	135	hsa	KOG0535	Sulfite oxidase, molybdopterin-binding component	[C]	METABOLISM	Energy production and conversion
Unigene013572	At1g33980	2e-70	125/215(58.14)	229	ath	KOG1295	Nonsense-mediated decay protein Upf3	[A]	INFORMATION STORAGE AND PROCESSING	RNA processing and modification
Unigene013573	At2g34050	6e-68	114/232(49.14)	215	ath	KOG3281	Mitochondrial F1-ATPase assembly protein	[O]	CELLULAR PROCESSES AND SIGNALING	Posttranslational modification, protein turnover, chaperones
Unigene013576	At5g39510	1e-27	57/92(61.96)	110	ath	KOG1666	V-SNARE	[U]	CELLULAR PROCESSES AND SIGNALING	Intracellular trafficking, secretion, and vesicular transport
Unigene013577	At2g40730	1e-108	120/260(46.15)	191	ath	KOG1243	Protein kinase	[R]	POORLY CHARACTERIZED	General function prediction only
Unigene013578	At3g07880	2e-47	45/55(81.82)	100	ath	KOG3205	Rho GDP-dissociation inhibitor	[T]	CELLULAR PROCESSES AND SIGNALING	Signal transduction mechanisms
Unigene013579	At3g56310	5e-53	150/409(36.67)	187	ath	KOG2366	Alpha-D-galactosidase (melibiase)	[G]	METABOLISM	Carbohydrate transport and metabolism
Unigene013580	At5g66530	3e-08	34/79(43.04)	53.5	ath	KOG1594	Uncharacterized enzymes related to aldose 1-epimerase	[G]	METABOLISM	Carbohydrate transport and metabolism
Unigene013583	At2g18400	5e-47	74/89(83.15)	157	ath	KOG3254	Mitochondrial/chloroplast ribosomal protein L6	[J]	INFORMATION STORAGE AND PROCESSING	Translation, ribosomal structure and biogenesis
Unigene013584	At2g46890	1e-106	147/265(55.47)	318	ath	KOG4650	Predicted steroid reductase	[R]	POORLY CHARACTERIZED	General function prediction only
Unigene013586	At5g18810	1e-06	41/102(40.20)	50.1	ath	KOG0118	FOG: RRM domain	[R]	POORLY CHARACTERIZED	General function prediction only
Unigene013587	At2g27760	4e-25	76/202(37.62)	107	ath	KOG1384	tRNA delta(2)-isopentenylpyrophosphate transferase	[J]	INFORMATION STORAGE AND PROCESSING	Translation, ribosomal structure and biogenesis
Unigene013588	At1g80150	7e-11	44/106(41.51)	67.0	ath	KOG4197	FOG: PPR repeat	[R]	POORLY CHARACTERIZED	General function prediction only
Unigene013590	At1g50440	3e-51	53/93(56.99)	118	ath	KOG1609	Protein involved in mRNA turnover and stability	[A]	INFORMATION STORAGE AND PROCESSING	RNA processing and modification
Unigene013591	CE27651	3e-10	41/105(39.05)	66.6	cel	KOG1329	Phospholipase D1	[I]	METABOLISM	Lipid transport and metabolism
Unigene013594	At5g58240	5e-13	46/111(41.44)	66.2	ath	KOG3379	Diadenosine polyphosphate hydrolase and related proteins of the histidine triad (HIT) family	[FR]	--	--
Unigene013595	At5g54250	1e-29	169/597(28.31)	127	ath	KOG0498	K+-channel ERG and related proteins, contain PAS/PAC sensor domain	[PT]	--	--
Unigene013598	At5g42340	0.0	270/494(54.66)	525	ath	KOG0167	FOG: Armadillo/beta-catenin-like repeats	[S]	POORLY CHARACTERIZED	Function unknown
Unigene013601	At3g55010	1e-48	116/230(50.43)	174	ath	KOG0237	Glycinamide ribonucleotide synthetase (GARS)/Aminoimidazole ribonucleotide synthetase (AIRS)	[F]	METABOLISM	Nucleotide transport and metabolism
Unigene013602	At4g10960	1e-69	110/254(43.31)	162	ath	KOG1371	UDP-glucose 4-epimerase/UDP-sulfoquinovose synthase	[M]	CELLULAR PROCESSES AND SIGNALING	Cell wall/membrane/envelope biogenesis
Unigene013603	At3g56070	1e-108	149/172(86.63)	311	ath	KOG0865	Cyclophilin type peptidyl-prolyl cis-trans isomerase	[O]	CELLULAR PROCESSES AND SIGNALING	Posttranslational modification, protein turnover, chaperones
Unigene013607	At5g46030	3e-06	21/25(84.00)	48.9	ath	KOG3214	Uncharacterized Zn ribbon-containing protein	[S]	POORLY CHARACTERIZED	Function unknown
Unigene013610	At4g28700	1e-169	174/227(76.65)	356	ath	KOG0682	Ammonia permease	[P]	METABOLISM	Inorganic ion transport and metabolism
Unigene013612	At1g20823	1e-16	35/70(50.00)	80.1	ath	KOG0800	FOG: Predicted E3 ubiquitin ligase	[O]	CELLULAR PROCESSES AND SIGNALING	Posttranslational modification, protein turnover, chaperones
Unigene013614	At4g27640	2e-39	120/296(40.54)	156	ath	KOG2171	Karyopherin (importin) beta 3	[YU]	--	--
Unigene013623	Hs4505285	3e-08	73/293(24.91)	46.2	hsa	KOG1216	von Willebrand factor and related coagulation proteins	[WV]	--	--
Unigene013624	At1g52600	2e-13	32/51(62.75)	68.9	ath	KOG3342	Signal peptidase I	[U]	CELLULAR PROCESSES AND SIGNALING	Intracellular trafficking, secretion, and vesicular transport
Unigene013629	At5g42130	3e-69	143/268(53.36)	229	ath	KOG0768	Mitochondrial carrier protein PET8	[C]	METABOLISM	Energy production and conversion
Unigene013630	At2g01690	0.0	561/754(74.40)	1051	ath	KOG0212	Uncharacterized conserved protein	[S]	POORLY CHARACTERIZED	Function unknown
Unigene013631	At5g19050	1e-177	253/347(72.91)	499	ath	KOG4840	Predicted hydrolases or acyltransferases (alpha/beta hydrolase superfamily)	[R]	POORLY CHARACTERIZED	General function prediction only
Unigene013635	At4g17270	4e-12	76/208(36.54)	68.9	ath	KOG1566	Conserved protein Mo25	[S]	POORLY CHARACTERIZED	Function unknown
Unigene013637	At3g50700	1e-72	77/104(74.04)	172	ath	KOG1721	FOG: Zn-finger	[R]	POORLY CHARACTERIZED	General function prediction only
Unigene013639	At3g57890	1e-107	139/337(41.25)	208	ath	KOG4416	Uncharacterized conserved protein	[S]	POORLY CHARACTERIZED	Function unknown
Unigene013640	At5g17060	3e-85	133/189(70.37)	257	ath	KOG0070	GTP-binding ADP-ribosylation factor Arf1	[U]	CELLULAR PROCESSES AND SIGNALING	Intracellular trafficking, secretion, and vesicular transport
Unigene013641	At1g69640	4e-35	89/203(43.84)	130	ath	KOG0874	Sphingolipid hydroxylase	[I]	METABOLISM	Lipid transport and metabolism
Unigene013646	At2g34660	0.0	147/187(78.61)	295	ath	KOG0054	Multidrug resistance-associated protein/mitoxantrone resistance protein, ABC superfamily	[Q]	METABOLISM	Secondary metabolites biosynthesis, transport and catabolism
Unigene013649	At3g49680	1e-177	251/307(81.76)	506	ath	KOG0975	Branched chain aminotransferase BCAT1, pyridoxal phosphate enzymes type IV superfamily	[E]	METABOLISM	Amino acid transport and metabolism
Unigene013650	AtMi099	1e-18	41/47(87.23)	83.6	ath	KOG1353	F0F1-type ATP synthase, alpha subunit	[C]	METABOLISM	Energy production and conversion
Unigene013651	At5g49930	2e-25	74/195(37.95)	105	ath	KOG2030	Predicted RNA-binding protein	[R]	POORLY CHARACTERIZED	General function prediction only
Unigene013652	At2g39770	1e-135	178/245(72.65)	344	ath	KOG1322	GDP-mannose pyrophosphorylase/mannose-1-phosphate guanylyltransferase	[M]	CELLULAR PROCESSES AND SIGNALING	Cell wall/membrane/envelope biogenesis
Unigene013654	At2g02990	7e-94	121/182(66.48)	275	ath	KOG1642	Ribonuclease, T2 family	[A]	INFORMATION STORAGE AND PROCESSING	RNA processing and modification
Unigene013655	At2g30830	3e-46	78/228(34.21)	117	ath	KOG0143	Iron/ascorbate family oxidoreductases	[QR]	--	--
Unigene013663	At3g56860	3e-08	78/255(30.59)	57.8	ath	KOG0118	FOG: RRM domain	[R]	POORLY CHARACTERIZED	General function prediction only
Unigene013664	At2g34970	4e-73	198/539(36.73)	254	ath	KOG1461	Translation initiation factor 2B, epsilon subunit (eIF-2Bepsilon/GCD6)	[J]	INFORMATION STORAGE AND PROCESSING	Translation, ribosomal structure and biogenesis
Unigene013671	At3g04480_1	2e-07	73/218(33.49)	55.1	ath	KOG2316	Predicted ATPase (PP-loop superfamily)	[R]	POORLY CHARACTERIZED	General function prediction only
Unigene013675	At2g21430	7e-16	61/169(36.09)	77.0	ath	KOG1542	Cysteine proteinase Cathepsin F	[O]	CELLULAR PROCESSES AND SIGNALING	Posttranslational modification, protein turnover, chaperones
Unigene013678	At3g08790	7e-75	77/124(62.10)	154	ath	KOG1087	Cytosolic sorting protein GGA2/TOM1	[U]	CELLULAR PROCESSES AND SIGNALING	Intracellular trafficking, secretion, and vesicular transport
Unigene013682	At2g39730	1e-21	119/347(34.29)	99.4	ath	KOG0651	26S proteasome regulatory complex, ATPase RPT4	[O]	CELLULAR PROCESSES AND SIGNALING	Posttranslational modification, protein turnover, chaperones
Unigene013683	At5g59910	7e-18	47/123(38.21)	79.7	ath	KOG1744	Histone H2B	[B]	INFORMATION STORAGE AND PROCESSING	Chromatin structure and dynamics
Unigene013685	At5g11490	0.0	375/508(73.82)	771	ath	KOG1061	Vesicle coat complex AP-1/AP-2/AP-4, beta subunit	[U]	CELLULAR PROCESSES AND SIGNALING	Intracellular trafficking, secretion, and vesicular transport
Unigene013686	At3g51680	6e-22	59/180(32.78)	70.1	ath	KOG0725	Reductases with broad range of substrate specificities	[R]	POORLY CHARACTERIZED	General function prediction only
Unigene013687	At1g48090	1e-53	234/745(31.41)	205	ath	KOG1809	Vacuolar protein sorting-associated protein	[U]	CELLULAR PROCESSES AND SIGNALING	Intracellular trafficking, secretion, and vesicular transport
Unigene013688	At1g63660	1e-78	193/477(40.46)	259	ath	KOG1622	GMP synthase	[F]	METABOLISM	Nucleotide transport and metabolism
Unigene013690	At1g63440	3e-59	122/312(39.10)	145	ath	KOG0207	Cation transport ATPase	[P]	METABOLISM	Inorganic ion transport and metabolism
Unigene013691	At1g28060	1e-147	133/206(64.56)	253	ath	KOG2769	Putative u4/u6 small nuclear ribonucleoprotein	[A]	INFORMATION STORAGE AND PROCESSING	RNA processing and modification
Unigene013693	At4g02340	2e-89	142/285(49.82)	272	ath	KOG4178	Soluble epoxide hydrolase	[I]	METABOLISM	Lipid transport and metabolism
Unigene013694	At3g12050	1e-175	234/355(65.92)	495	ath	KOG2936	Uncharacterized conserved protein	[S]	POORLY CHARACTERIZED	Function unknown
Unigene013698	At1g21780	3e-47	98/185(52.97)	162	ath	KOG1987	Speckle-type POZ protein SPOP and related proteins with TRAF, MATH and BTB/POZ domains	[DR]	--	--
Unigene013699	At1g66200	1e-09	93/362(25.69)	61.2	ath	KOG0683	Glutamine synthetase	[E]	METABOLISM	Amino acid transport and metabolism
Unigene013700	At1g01040	1e-138	211/306(68.95)	385	ath	KOG0701	dsRNA-specific nuclease Dicer and related ribonucleases	[A]	INFORMATION STORAGE AND PROCESSING	RNA processing and modification
Unigene013701	At1g03160	2e-48	111/326(34.05)	107	ath	KOG0448	Mitofusin 1 GTPase, involved in mitochondrila biogenesis	[O]	CELLULAR PROCESSES AND SIGNALING	Posttranslational modification, protein turnover, chaperones
Unigene013703	At4g14400	2e-19	75/242(30.99)	93.6	ath	KOG0504	FOG: Ankyrin repeat	[R]	POORLY CHARACTERIZED	General function prediction only
Unigene013709	At5g36940	8e-12	153/544(28.12)	70.5	ath	KOG1286	Amino acid transporters	[E]	METABOLISM	Amino acid transport and metabolism
Unigene013717	At4g33260	2e-58	169/439(38.50)	204	ath	KOG0305	Anaphase promoting complex, Cdc20, Cdh1, and Ama1 subunits	[DO]	--	--
Unigene013720	At5g60390	3e-16	53/126(42.06)	68.6	ath	KOG0052	Translation elongation factor EF-1 alpha/Tu	[J]	INFORMATION STORAGE AND PROCESSING	Translation, ribosomal structure and biogenesis
Unigene013722	At4g10380	5e-50	78/90(86.67)	165	ath	KOG0223	Aquaporin (major intrinsic protein family)	[G]	METABOLISM	Carbohydrate transport and metabolism
Unigene013723	At2g44740	3e-94	146/200(73.00)	276	ath	KOG1674	Cyclin	[R]	POORLY CHARACTERIZED	General function prediction only
Unigene013724	At1g14980	2e-25	32/44(72.73)	70.5	ath	KOG1641	Mitochondrial chaperonin	[O]	CELLULAR PROCESSES AND SIGNALING	Posttranslational modification, protein turnover, chaperones
Unigene013725	At3g04770	4e-10	44/103(42.72)	60.5	ath	KOG0830	40S ribosomal protein SA (P40)/Laminin receptor 1	[J]	INFORMATION STORAGE AND PROCESSING	Translation, ribosomal structure and biogenesis
Unigene013727	At2g41130	2e-12	23/47(48.94)	56.6	ath	KOG3561	Aryl-hydrocarbon receptor nuclear translocator	[K]	INFORMATION STORAGE AND PROCESSING	Transcription
Unigene013729	At5g48300	2e-36	129/343(37.61)	144	ath	KOG1322	GDP-mannose pyrophosphorylase/mannose-1-phosphate guanylyltransferase	[M]	CELLULAR PROCESSES AND SIGNALING	Cell wall/membrane/envelope biogenesis
Unigene013734	At1g42540	7e-06	59/184(32.07)	52.4	ath	KOG1052	Glutamate-gated kainate-type ion channel receptor subunit GluR5 and related subunits	[PET]	--	--
Unigene013735	At4g00900	5e-40	249/819(30.40)	161	ath	KOG0202	Ca2+ transporting ATPase	[P]	METABOLISM	Inorganic ion transport and metabolism
Unigene013739	At5g45900	0.0	354/740(47.84)	572	ath	KOG2337	Ubiquitin activating E1 enzyme-like protein	[H]	METABOLISM	Coenzyme transport and metabolism
Unigene013742	At3g55640	1e-15	108/324(33.33)	79.7	ath	KOG0752	Mitochondrial solute carrier protein	[C]	METABOLISM	Energy production and conversion
Unigene013746	At3g60600	2e-10	66/264(25.00)	62.4	ath	KOG0439	VAMP-associated protein involved in inositol metabolism	[U]	CELLULAR PROCESSES AND SIGNALING	Intracellular trafficking, secretion, and vesicular transport
Unigene013747	At5g51170	1e-20	63/184(34.24)	92.0	ath	KOG3102	Uncharacterized conserved protein	[S]	POORLY CHARACTERIZED	Function unknown
Unigene013750	At5g66380	8e-06	85/297(28.62)	49.3	ath	KOG0764	Mitochondrial FAD carrier protein	[C]	METABOLISM	Energy production and conversion
Unigene013757	Hs21314747	4e-43	98/265(36.98)	145	hsa	KOG1469	Predicted acyl-CoA dehydrogenase	[R]	POORLY CHARACTERIZED	General function prediction only
Unigene013759	At1g62290	3e-14	25/42(59.52)	56.6	ath	KOG1339	Aspartyl protease	[O]	CELLULAR PROCESSES AND SIGNALING	Posttranslational modification, protein turnover, chaperones
Unigene013760	At5g08570	1e-07	134/470(28.51)	56.2	ath	KOG2323	Pyruvate kinase	[G]	METABOLISM	Carbohydrate transport and metabolism
Unigene013763	At1g15290	1e-45	88/247(35.63)	113	ath	KOG1839	Uncharacterized protein CLU1/cluA/TIF31 involved in mitochondrial morphology/distribution, also found associated with eIF-3	[R]	POORLY CHARACTERIZED	General function prediction only
Unigene013764	7297205	2e-08	58/213(27.23)	58.5	dme	KOG0113	U1 small nuclear ribonucleoprotein (RRM superfamily)	[A]	INFORMATION STORAGE AND PROCESSING	RNA processing and modification
Unigene013765	At5g62640	7e-56	196/568(34.51)	199	ath	KOG4672	Uncharacterized conserved low complexity protein	[S]	POORLY CHARACTERIZED	Function unknown
Unigene013768	At2g32660	2e-20	62/240(25.83)	51.6	ath	KOG0619	FOG: Leucine rich repeat	[R]	POORLY CHARACTERIZED	General function prediction only
Unigene013771	At4g11740	1e-23	82/201(40.80)	105	ath	KOG1363	Predicted regulator of the ubiquitin pathway (contains UAS and UBX domains)	[T]	CELLULAR PROCESSES AND SIGNALING	Signal transduction mechanisms
Unigene013772	At5g42310	1e-131	271/611(44.35)	409	ath	KOG4197	FOG: PPR repeat	[R]	POORLY CHARACTERIZED	General function prediction only
Unigene013776	At1g74190	1e-23	194/779(24.90)	109	ath	KOG0619	FOG: Leucine rich repeat	[R]	POORLY CHARACTERIZED	General function prediction only
Unigene013778	At3g45640	4e-19	113/370(30.54)	90.5	ath	KOG0660	Mitogen-activated protein kinase	[T]	CELLULAR PROCESSES AND SIGNALING	Signal transduction mechanisms
Unigene013780	At5g22370	3e-75	144/265(54.34)	239	ath	KOG1533	Predicted GTPase	[R]	POORLY CHARACTERIZED	General function prediction only
Unigene013781	At1g31680	4e-22	71/200(35.50)	95.1	ath	KOG1186	Copper amine oxidase	[Q]	METABOLISM	Secondary metabolites biosynthesis, transport and catabolism
Unigene013784	At4g17140	1e-22	89/268(33.21)	102	ath	KOG1809	Vacuolar protein sorting-associated protein	[U]	CELLULAR PROCESSES AND SIGNALING	Intracellular trafficking, secretion, and vesicular transport
Unigene013787	CE08177	2e-06	64/199(32.16)	43.9	cel	KOG0100	Molecular chaperones GRP78/BiP/KAR2, HSP70 superfamily	[O]	CELLULAR PROCESSES AND SIGNALING	Posttranslational modification, protein turnover, chaperones
Unigene013790	At4g22150	3e-44	105/228(46.05)	159	ath	KOG2086	Protein tyrosine phosphatase SHP1/Cofactor for p97 ATPase-mediated vesicle membrane fusion	[Y]	CELLULAR PROCESSES AND SIGNALING	Nuclear structure
Unigene013792	At3g63080	6e-06	19/54(35.19)	32.3	ath	KOG1651	Glutathione peroxidase	[O]	CELLULAR PROCESSES AND SIGNALING	Posttranslational modification, protein turnover, chaperones
Unigene013793	At1g15130	2e-59	182/466(39.06)	217	ath	KOG2220	Predicted signal transduction protein	[R]	POORLY CHARACTERIZED	General function prediction only
Unigene013796	At4g19900_1	8e-31	81/164(49.39)	117	ath	KOG1928	Alpha-1,4-N-acetylglucosaminyltransferase	[G]	METABOLISM	Carbohydrate transport and metabolism
Unigene013798	At1g75170	1e-106	113/161(70.19)	241	ath	KOG1470	Phosphatidylinositol transfer protein PDR16 and related proteins	[I]	METABOLISM	Lipid transport and metabolism
Unigene013799	At4g13020	1e-135	204/339(60.18)	404	ath	KOG0661	MAPK related serine/threonine protein kinase	[T]	CELLULAR PROCESSES AND SIGNALING	Signal transduction mechanisms
Unigene013800	At5g05830	4e-09	21/52(40.38)	47.0	ath	KOG1609	Protein involved in mRNA turnover and stability	[A]	INFORMATION STORAGE AND PROCESSING	RNA processing and modification
Unigene013802	At5g67220	2e-37	129/406(31.77)	145	ath	KOG2335	tRNA-dihydrouridine synthase	[J]	INFORMATION STORAGE AND PROCESSING	Translation, ribosomal structure and biogenesis
Unigene013804	At2g28070	1e-127	190/404(47.03)	295	ath	KOG0061	Transporter, ABC superfamily (Breast cancer resistance protein)	[Q]	METABOLISM	Secondary metabolites biosynthesis, transport and catabolism
Unigene013805	At5g37600	2e-32	113/304(37.17)	127	ath	KOG0683	Glutamine synthetase	[E]	METABOLISM	Amino acid transport and metabolism
Unigene013807	At2g25850	5e-26	105/264(39.77)	113	ath	KOG2245	Poly(A) polymerase and related nucleotidyltransferases	[A]	INFORMATION STORAGE AND PROCESSING	RNA processing and modification
Unigene013808	At1g09420	2e-11	87/257(33.85)	68.9	ath	KOG0563	Glucose-6-phosphate 1-dehydrogenase	[G]	METABOLISM	Carbohydrate transport and metabolism
Unigene013811	At4g13830	1e-06	18/34(52.94)	37.0	ath	KOG0712	Molecular chaperone (DnaJ superfamily)	[O]	CELLULAR PROCESSES AND SIGNALING	Posttranslational modification, protein turnover, chaperones
Unigene013816	At2g32590	6e-45	83/284(29.23)	92.0	ath	KOG2328	Chromosome condensation complex Condensin, subunit H	[BD]	--	--
Unigene013817	At1g33260	6e-40	72/116(62.07)	145	ath	KOG1187	Serine/threonine protein kinase	[T]	CELLULAR PROCESSES AND SIGNALING	Signal transduction mechanisms
Unigene013819	At1g72040	1e-151	223/310(71.94)	441	ath	KOG4235	Mitochondrial thymidine kinase 2/deoxyguanosine kinase	[F]	METABOLISM	Nucleotide transport and metabolism
Unigene013820	At2g15410	5e-18	26/77(33.77)	58.2	ath	KOG0017	FOG: Transposon-encoded proteins with TYA, reverse transcriptase, integrase domains in various combinations	[R]	POORLY CHARACTERIZED	General function prediction only
Unigene013821	At4g01320	3e-18	97/293(33.11)	89.0	ath	KOG2719	Metalloprotease	[R]	POORLY CHARACTERIZED	General function prediction only
Unigene013822	At3g23250	1e-25	32/48(66.67)	75.9	ath	KOG0048	Transcription factor, Myb superfamily	[K]	INFORMATION STORAGE AND PROCESSING	Transcription
Unigene013823	At1g30810	5e-17	48/141(34.04)	62.8	ath	KOG1246	DNA-binding protein jumonji/RBP2/SMCY, contains JmjC domain	[R]	POORLY CHARACTERIZED	General function prediction only
Unigene013828	At3g01310	1e-140	227/549(41.35)	269	ath	KOG1057	Arp2/3 complex-interacting protein VIP1/Asp1, involved in regulation of actin cytoskeleton	[Z]	CELLULAR PROCESSES AND SIGNALING	Cytoskeleton
Unigene013834	At5g42080	0.0	188/241(78.01)	363	ath	KOG0446	Vacuolar sorting protein VPS1, dynamin, and related proteins	[UR]	--	--
Unigene013835	At5g64200	5e-16	42/62(67.74)	80.5	ath	KOG4207	Predicted splicing factor, SR protein superfamily	[A]	INFORMATION STORAGE AND PROCESSING	RNA processing and modification
Unigene013837	At2g31080	2e-37	109/352(30.97)	121	ath	KOG1075	FOG: Reverse transcriptase	[R]	POORLY CHARACTERIZED	General function prediction only
Unigene013841	At5g42800	2e-13	35/96(36.46)	70.5	ath	KOG1502	Flavonol reductase/cinnamoyl-CoA reductase	[V]	CELLULAR PROCESSES AND SIGNALING	Defense mechanisms
Unigene013843	At1g03370_2	1e-143	122/231(52.81)	222	ath	KOG1032	Uncharacterized conserved protein, contains GRAM domain	[S]	POORLY CHARACTERIZED	Function unknown
Unigene013848	At4g05120	1e-49	120/263(45.63)	182	ath	KOG1479	Nucleoside transporter	[F]	METABOLISM	Nucleotide transport and metabolism
Unigene013849	At3g63470	3e-38	81/201(40.30)	122	ath	KOG1282	Serine carboxypeptidases (lysosomal cathepsin A)	[OE]	--	--
Unigene013853	At1g74960	1e-09	54/155(34.84)	55.8	ath	KOG1394	3-oxoacyl-(acyl-carrier-protein) synthase (I and II)	[IQ]	--	--
Unigene013854	YJL034w	5e-78	231/609(37.93)	264	sce	KOG0100	Molecular chaperones GRP78/BiP/KAR2, HSP70 superfamily	[O]	CELLULAR PROCESSES AND SIGNALING	Posttranslational modification, protein turnover, chaperones
Unigene013856	SPAC1F3.09	1e-18	108/425(25.41)	91.3	spo	KOG2476	Uncharacterized conserved protein	[S]	POORLY CHARACTERIZED	Function unknown
Unigene013860	At1g01540	6e-55	146/364(40.11)	198	ath	KOG1187	Serine/threonine protein kinase	[T]	CELLULAR PROCESSES AND SIGNALING	Signal transduction mechanisms
Unigene013861	At3g59140	2e-24	80/186(43.01)	104	ath	KOG0054	Multidrug resistance-associated protein/mitoxantrone resistance protein, ABC superfamily	[Q]	METABOLISM	Secondary metabolites biosynthesis, transport and catabolism
Unigene013862	At3g52180_1	7e-82	93/154(60.39)	163	ath	KOG1716	Dual specificity phosphatase	[V]	CELLULAR PROCESSES AND SIGNALING	Defense mechanisms
Unigene013863	At3g24080	5e-92	129/323(39.94)	184	ath	KOG2409	KRR1-interacting protein involved in 40S ribosome biogenesis	[J]	INFORMATION STORAGE AND PROCESSING	Translation, ribosomal structure and biogenesis
Unigene013864	At2g26890	1e-32	123/312(39.42)	139	ath	KOG1789	Endocytosis protein RME-8, contains DnaJ domain	[UO]	--	--
Unigene013866	At1g08860	5e-12	57/235(24.26)	53.9	ath	KOG1327	Copine	[T]	CELLULAR PROCESSES AND SIGNALING	Signal transduction mechanisms
Unigene013867	At5g14040	1e-30	107/294(36.39)	124	ath	KOG0767	Mitochondrial phosphate carrier protein	[C]	METABOLISM	Energy production and conversion
Unigene013868	At1g17210	7e-34	123/350(35.14)	142	ath	KOG4765	Uncharacterized conserved protein	[S]	POORLY CHARACTERIZED	Function unknown
Unigene013874	At3g15350	1e-152	212/315(67.30)	448	ath	KOG0799	Branching enzyme	[G]	METABOLISM	Carbohydrate transport and metabolism
Unigene013878	At3g51730	4e-62	99/214(46.26)	197	ath	KOG1340	Prosaposin	[IG]	--	--
Unigene013880	At5g14850	5e-26	78/211(36.97)	112	ath	KOG1771	GPI-alpha-mannosyltransferase III (GPI10/PIG-B) involved in glycosylphosphatidylinositol anchor biosynthesis	[MO]	--	--
Unigene013881	At3g52090	1e-24	50/71(70.42)	95.9	ath	KOG4392	RNA polymerase, subunit L	[K]	INFORMATION STORAGE AND PROCESSING	Transcription
Unigene013882	At5g63960	1e-164	413/985(41.93)	516	ath	KOG0969	DNA polymerase delta, catalytic subunit	[L]	INFORMATION STORAGE AND PROCESSING	Replication, recombination and repair
Unigene013886	At3g29200	6e-19	55/154(35.71)	64.3	ath	KOG0795	Chorismate mutase	[E]	METABOLISM	Amino acid transport and metabolism
Unigene013892	At2g45230	3e-10	54/233(23.18)	51.6	ath	KOG1075	FOG: Reverse transcriptase	[R]	POORLY CHARACTERIZED	General function prediction only
Unigene013899	At4g00840	3e-18	65/214(30.37)	84.3	ath	KOG1315	Predicted DHHC-type Zn-finger protein	[R]	POORLY CHARACTERIZED	General function prediction only
Unigene001203	At2g41900	0.0	177/254(69.69)	333	ath	KOG1595	CCCH-type Zn-finger protein	[R]	POORLY CHARACTERIZED	General function prediction only
Unigene001204	At5g49010	3e-44	62/98(63.27)	122	ath	KOG3176	Predicted alpha-helical protein, potentially involved in replication/repair	[L]	INFORMATION STORAGE AND PROCESSING	Replication, recombination and repair
Unigene001205	At1g47910	2e-17	79/323(24.46)	66.6	ath	KOG1075	FOG: Reverse transcriptase	[R]	POORLY CHARACTERIZED	General function prediction only
Unigene001206	At3g09830	4e-28	57/77(74.03)	111	ath	KOG1187	Serine/threonine protein kinase	[T]	CELLULAR PROCESSES AND SIGNALING	Signal transduction mechanisms
Unigene001207	At1g80710	4e-36	56/101(55.45)	103	ath	KOG4328	WD40 protein	[S]	POORLY CHARACTERIZED	Function unknown
Unigene001208	YFL039c	3e-14	38/79(48.10)	74.3	sce	KOG0676	Actin and related proteins	[Z]	CELLULAR PROCESSES AND SIGNALING	Cytoskeleton
Unigene001210	At3g52970	3e-32	77/247(31.17)	98.6	ath	KOG0156	Cytochrome P450 CYP2 subfamily	[Q]	METABOLISM	Secondary metabolites biosynthesis, transport and catabolism
Unigene001211	At2g16710	9e-43	47/62(75.81)	106	ath	KOG1120	Fe-S cluster biosynthesis protein ISA1 (contains a HesB-like domain)	[P]	METABOLISM	Inorganic ion transport and metabolism
Unigene001213	At1g74210	3e-18	60/131(45.80)	89.0	ath	KOG2258	Glycerophosphoryl diester phosphodiesterase	[C]	METABOLISM	Energy production and conversion
Unigene001214	At3g25570	3e-46	59/121(48.76)	94.7	ath	KOG0788	S-adenosylmethionine decarboxylase	[T]	CELLULAR PROCESSES AND SIGNALING	Signal transduction mechanisms
Unigene001215	At4g04780_2	6e-32	69/139(49.64)	115	ath	KOG1510	RNA polymerase II holoenzyme and mediator subcomplex, subunit SURB7/SRB7	[K]	INFORMATION STORAGE AND PROCESSING	Transcription
Unigene001216	At1g55620	1e-115	209/353(59.21)	371	ath	KOG0475	Cl- channel CLC-3 and related proteins (CLC superfamily)	[P]	METABOLISM	Inorganic ion transport and metabolism
Unigene001217	At3g13460	9e-23	93/274(33.94)	105	ath	KOG1901	Uncharacterized high-glucose-regulated protein	[R]	POORLY CHARACTERIZED	General function prediction only
Unigene001219	At5g54200	5e-13	115/442(26.02)	74.7	ath	KOG0283	WD40 repeat-containing protein	[S]	POORLY CHARACTERIZED	Function unknown
Unigene001220	At1g28090	2e-58	56/75(74.67)	120	ath	KOG2159	tRNA nucleotidyltransferase/poly(A) polymerase	[J]	INFORMATION STORAGE AND PROCESSING	Translation, ribosomal structure and biogenesis
Unigene001221	At1g64950	0.0	279/498(56.02)	565	ath	KOG0156	Cytochrome P450 CYP2 subfamily	[Q]	METABOLISM	Secondary metabolites biosynthesis, transport and catabolism
Unigene001223	At5g17310	2e-71	181/448(40.40)	238	ath	KOG2638	UDP-glucose pyrophosphorylase	[G]	METABOLISM	Carbohydrate transport and metabolism
Unigene001226	At2g29120	4e-57	74/223(33.18)	114	ath	KOG1052	Glutamate-gated kainate-type ion channel receptor subunit GluR5 and related subunits	[PET]	--	--
Unigene001228	At3g63120	1e-30	63/111(56.76)	118	ath	KOG1674	Cyclin	[R]	POORLY CHARACTERIZED	General function prediction only
Unigene001229	At3g55510	1e-51	130/328(39.63)	193	ath	KOG2256	Predicted protein involved in nuclear export of pre-ribosomes	[J]	INFORMATION STORAGE AND PROCESSING	Translation, ribosomal structure and biogenesis
Unigene001230	At1g28060	2e-14	49/116(42.24)	79.7	ath	KOG2769	Putative u4/u6 small nuclear ribonucleoprotein	[A]	INFORMATION STORAGE AND PROCESSING	RNA processing and modification
Unigene001231	At1g68070	9e-51	50/62(80.65)	119	ath	KOG0800	FOG: Predicted E3 ubiquitin ligase	[O]	CELLULAR PROCESSES AND SIGNALING	Posttranslational modification, protein turnover, chaperones
Unigene001232	At3g08970	1e-171	214/405(52.84)	437	ath	KOG0714	Molecular chaperone (DnaJ superfamily)	[O]	CELLULAR PROCESSES AND SIGNALING	Posttranslational modification, protein turnover, chaperones
Unigene001234	At2g41680_1	3e-11	46/105(43.81)	67.4	ath	KOG0404	Thioredoxin reductase	[O]	CELLULAR PROCESSES AND SIGNALING	Posttranslational modification, protein turnover, chaperones
Unigene001236	At2g44350	6e-32	80/159(50.31)	128	ath	KOG2617	Citrate synthase	[C]	METABOLISM	Energy production and conversion
Unigene001237	At5g23850	1e-119	136/323(42.11)	248	ath	KOG2458	Endoplasmic reticulum protein EP58, contains filamin rod domain and KDEL motif	[R]	POORLY CHARACTERIZED	General function prediction only
Unigene001241	At2g38080	4e-87	77/144(53.47)	168	ath	KOG1263	Multicopper oxidases	[Q]	METABOLISM	Secondary metabolites biosynthesis, transport and catabolism
Unigene001243	At3g08580	9e-30	112/289(38.75)	122	ath	KOG0749	Mitochondrial ADP/ATP carrier proteins	[C]	METABOLISM	Energy production and conversion
Unigene001248	At2g28210	6e-10	33/90(36.67)	43.5	ath	KOG0382	Carbonic anhydrase	[R]	POORLY CHARACTERIZED	General function prediction only
Unigene001250	At1g15520	3e-92	169/342(49.42)	295	ath	KOG0065	Pleiotropic drug resistance proteins (PDR1-15), ABC superfamily	[Q]	METABOLISM	Secondary metabolites biosynthesis, transport and catabolism
Unigene001251	At1g64520	1e-41	88/155(56.77)	149	ath	KOG3151	26S proteasome regulatory complex, subunit RPN12/PSMD8	[O]	CELLULAR PROCESSES AND SIGNALING	Posttranslational modification, protein turnover, chaperones
Unigene001252	At1g30090	2e-48	110/270(40.74)	175	ath	KOG1072	FOG: Kelch repeat	[R]	POORLY CHARACTERIZED	General function prediction only
Unigene001253	YLR167w	1e-68	103/111(92.79)	206	sce	KOG0004	Ubiquitin/40S ribosomal protein S27a fusion	[J]	INFORMATION STORAGE AND PROCESSING	Translation, ribosomal structure and biogenesis
Unigene001255	At1g12680	2e-43	121/274(44.16)	167	ath	KOG0032	Ca2+/calmodulin-dependent protein kinase, EF-Hand protein superfamily	[T]	CELLULAR PROCESSES AND SIGNALING	Signal transduction mechanisms
Unigene001259	At4g16390	0.0	142/217(65.44)	303	ath	KOG4197	FOG: PPR repeat	[R]	POORLY CHARACTERIZED	General function prediction only
Unigene001261	At3g17380	9e-24	58/155(37.42)	99.8	ath	KOG1987	Speckle-type POZ protein SPOP and related proteins with TRAF, MATH and BTB/POZ domains	[DR]	--	--
Unigene001262	At1g62290	3e-17	100/330(30.30)	85.5	ath	KOG1339	Aspartyl protease	[O]	CELLULAR PROCESSES AND SIGNALING	Posttranslational modification, protein turnover, chaperones
Unigene001263	At2g17290	1e-122	141/195(72.31)	268	ath	KOG0032	Ca2+/calmodulin-dependent protein kinase, EF-Hand protein superfamily	[T]	CELLULAR PROCESSES AND SIGNALING	Signal transduction mechanisms
Unigene001264	At1g12770_2	8e-58	64/197(32.49)	116	ath	KOG4197	FOG: PPR repeat	[R]	POORLY CHARACTERIZED	General function prediction only
Unigene001265	At1g05960	2e-13	36/53(67.92)	74.3	ath	KOG1877	Putative transmembrane protein cmp44E	[R]	POORLY CHARACTERIZED	General function prediction only
Unigene001266	At1g78230	6e-31	70/106(66.04)	130	ath	KOG0531	Protein phosphatase 1, regulatory subunit, and related proteins	[T]	CELLULAR PROCESSES AND SIGNALING	Signal transduction mechanisms
Unigene001268	At5g40010	0.0	291/483(60.25)	593	ath	KOG0743	AAA+-type ATPase	[O]	CELLULAR PROCESSES AND SIGNALING	Posttranslational modification, protein turnover, chaperones
Unigene001269	At1g65220	2e-64	162/387(41.86)	218	ath	KOG2297	Predicted translation factor, contains W2 domain	[J]	INFORMATION STORAGE AND PROCESSING	Translation, ribosomal structure and biogenesis
Unigene001270	At1g10430	6e-16	90/243(37.04)	75.9	ath	KOG0371	Serine/threonine protein phosphatase 2A, catalytic subunit	[T]	CELLULAR PROCESSES AND SIGNALING	Signal transduction mechanisms
Unigene001272	At5g24090	1e-119	161/271(59.41)	347	ath	KOG4701	Chitinase	[M]	CELLULAR PROCESSES AND SIGNALING	Cell wall/membrane/envelope biogenesis
Unigene001274	At2g47590	1e-152	206/319(64.58)	398	ath	KOG0133	Deoxyribodipyrimidine photolyase/cryptochrome	[LT]	--	--
Unigene001276	At2g31520	4e-11	36/119(30.25)	47.4	ath	KOG1075	FOG: Reverse transcriptase	[R]	POORLY CHARACTERIZED	General function prediction only
Unigene001278	At1g71710	7e-80	199/522(38.12)	275	ath	KOG0565	Inositol polyphosphate 5-phosphatase and related proteins	[U]	CELLULAR PROCESSES AND SIGNALING	Intracellular trafficking, secretion, and vesicular transport
Unigene001280	At3g14800	6e-37	107/439(24.37)	83.2	ath	KOG1121	Tam3-transposase (Ac family)	[L]	INFORMATION STORAGE AND PROCESSING	Replication, recombination and repair
Unigene001282	AtCh030	1e-15	80/224(35.71)	81.3	ath	KOG1350	F0F1-type ATP synthase, beta subunit	[C]	METABOLISM	Energy production and conversion
Unigene001283	At5g07990	5e-29	58/161(36.02)	111	ath	KOG0156	Cytochrome P450 CYP2 subfamily	[Q]	METABOLISM	Secondary metabolites biosynthesis, transport and catabolism
Unigene001285	At5g60540	2e-87	133/189(70.37)	261	ath	KOG3210	Imidazoleglycerol-phosphate synthase subunit H-like	[H]	METABOLISM	Coenzyme transport and metabolism
Unigene001288	SPBC646.05c	2e-11	52/158(32.91)	65.1	spo	KOG1459	Squalene synthetase	[I]	METABOLISM	Lipid transport and metabolism
Unigene001289	At2g45790	2e-87	122/151(80.79)	264	ath	KOG3189	Phosphomannomutase	[I]	METABOLISM	Lipid transport and metabolism
Unigene001292	At3g02760	2e-22	49/94(52.13)	81.3	ath	KOG1936	Histidyl-tRNA synthetase	[J]	INFORMATION STORAGE AND PROCESSING	Translation, ribosomal structure and biogenesis
Unigene001295	At3g55800	1e-88	182/357(50.98)	278	ath	KOG1458	Fructose-1,6-bisphosphatase	[G]	METABOLISM	Carbohydrate transport and metabolism
Unigene001296	At3g58750	2e-98	198/354(55.93)	311	ath	KOG2617	Citrate synthase	[C]	METABOLISM	Energy production and conversion
Unigene001297	SPAC4H3.08	1e-26	96/286(33.57)	107	spo	KOG0725	Reductases with broad range of substrate specificities	[R]	POORLY CHARACTERIZED	General function prediction only
Unigene001298	7292130	2e-19	123/531(23.16)	97.4	dme	KOG1869	Splicing coactivator SRm160/300, subunit SRm300	[A]	INFORMATION STORAGE AND PROCESSING	RNA processing and modification
Unigene001300	At2g45240	1e-149	155/222(69.82)	314	ath	KOG2738	Putative methionine aminopeptidase	[O]	CELLULAR PROCESSES AND SIGNALING	Posttranslational modification, protein turnover, chaperones
Unigene013902	At5g20280	1e-121	217/606(35.81)	273	ath	KOG0853	Glycosyltransferase	[M]	CELLULAR PROCESSES AND SIGNALING	Cell wall/membrane/envelope biogenesis
Unigene013903	At5g22360	4e-49	102/169(60.36)	174	ath	KOG0859	Synaptobrevin/VAMP-like protein	[U]	CELLULAR PROCESSES AND SIGNALING	Intracellular trafficking, secretion, and vesicular transport
Unigene013906	At5g61330	1e-33	86/222(38.74)	118	ath	KOG2773	Apoptosis antagonizing transcription factor/protein transport protein	[KU]	--	--
Unigene013907	At5g20290	3e-10	65/229(28.38)	60.5	ath	KOG3283	40S ribosomal protein S8	[J]	INFORMATION STORAGE AND PROCESSING	Translation, ribosomal structure and biogenesis
Unigene013910	At1g17760	1e-24	129/418(30.86)	102	ath	KOG1914	mRNA cleavage and polyadenylation factor I complex, subunit RNA14	[A]	INFORMATION STORAGE AND PROCESSING	RNA processing and modification
Unigene013911	At1g12900	7e-08	65/186(34.95)	56.2	ath	KOG0657	Glyceraldehyde 3-phosphate dehydrogenase	[G]	METABOLISM	Carbohydrate transport and metabolism
Unigene013912	At3g51800	0.0	311/392(79.34)	615	ath	KOG2776	Metallopeptidase	[R]	POORLY CHARACTERIZED	General function prediction only
Unigene013914	At4g13250	1e-15	36/41(87.80)	78.2	ath	KOG0725	Reductases with broad range of substrate specificities	[R]	POORLY CHARACTERIZED	General function prediction only
Unigene013915	At4g10490	3e-26	94/319(29.47)	109	ath	KOG0143	Iron/ascorbate family oxidoreductases	[QR]	--	--
Unigene013917	At1g43690	3e-93	105/221(47.51)	168	ath	KOG2871	Uncharacterized conserved protein	[S]	POORLY CHARACTERIZED	Function unknown
Unigene013920	At5g47790	3e-25	100/282(35.46)	109	ath	KOG1880	Nuclear inhibitor of phosphatase-1	[R]	POORLY CHARACTERIZED	General function prediction only
Unigene013922	At3g13310	4e-14	36/74(48.65)	67.4	ath	KOG0712	Molecular chaperone (DnaJ superfamily)	[O]	CELLULAR PROCESSES AND SIGNALING	Posttranslational modification, protein turnover, chaperones
Unigene013929	At3g25420	1e-122	87/143(60.84)	179	ath	KOG1282	Serine carboxypeptidases (lysosomal cathepsin A)	[OE]	--	--
Unigene013930	At5g54780	1e-109	139/173(80.35)	278	ath	KOG2197	Ypt/Rab-specific GTPase-activating protein GYP7 and related proteins	[T]	CELLULAR PROCESSES AND SIGNALING	Signal transduction mechanisms
Unigene013931	At2g24320	1e-32	114/320(35.62)	129	ath	KOG1552	Predicted alpha/beta hydrolase	[R]	POORLY CHARACTERIZED	General function prediction only
Unigene013935	At2g21150	6e-91	142/175(81.14)	282	ath	KOG2894	Uncharacterized conserved protein XAP-5	[S]	POORLY CHARACTERIZED	Function unknown
Unigene013936	At1g10130	2e-34	122/343(35.57)	138	ath	KOG0202	Ca2+ transporting ATPase	[P]	METABOLISM	Inorganic ion transport and metabolism
Unigene013937	At2g05840	4e-82	123/154(79.87)	248	ath	KOG0182	20S proteasome, regulatory subunit alpha type PSMA6/SCL1	[O]	CELLULAR PROCESSES AND SIGNALING	Posttranslational modification, protein turnover, chaperones
Unigene013939	At2g17320	4e-88	191/421(45.37)	276	ath	KOG4584	Uncharacterized conserved protein	[R]	POORLY CHARACTERIZED	General function prediction only
Unigene013940	At2g39450	0.0	320/392(81.63)	630	ath	KOG1485	Mitochondrial Fe2+ transporter MMT1 and related transporters (cation diffusion facilitator superfamily)	[P]	METABOLISM	Inorganic ion transport and metabolism
Unigene013942	SPAC17G6.14c	4e-49	115/289(39.79)	174	spo	KOG0329	ATP-dependent RNA helicase	[A]	INFORMATION STORAGE AND PROCESSING	RNA processing and modification
Unigene013943	At1g51450	2e-83	127/185(68.65)	269	ath	KOG2626	Histone H3 (Lys4) methyltransferase complex, subunit CPS60/ASH2/BRE2	[BK]	--	--
Unigene013947	At3g57940	2e-77	130/164(79.27)	264	ath	KOG2036	Predicted P-loop ATPase fused to an acetyltransferase	[R]	POORLY CHARACTERIZED	General function prediction only
Unigene013950	At3g07490	4e-08	47/127(37.01)	53.1	ath	KOG0027	Calmodulin and related proteins (EF-Hand superfamily)	[T]	CELLULAR PROCESSES AND SIGNALING	Signal transduction mechanisms
Unigene013952	At1g55900	9e-83	143/306(46.73)	261	ath	KOG2832	TFIIF-interacting CTD phosphatase, including NLI-interacting factor (involved in RNA polymerase II regulation)	[K]	INFORMATION STORAGE AND PROCESSING	Transcription
Unigene013953	At3g03010	2e-14	33/67(49.25)	46.6	ath	KOG3282	Uncharacterized conserved protein	[S]	POORLY CHARACTERIZED	Function unknown
Unigene013956	At2g25810	1e-36	105/251(41.83)	134	ath	KOG0223	Aquaporin (major intrinsic protein family)	[G]	METABOLISM	Carbohydrate transport and metabolism
Unigene013961	At5g51120	6e-06	40/91(43.96)	47.8	ath	KOG4209	Splicing factor RNPS1, SR protein superfamily	[A]	INFORMATION STORAGE AND PROCESSING	RNA processing and modification
Unigene013966	YGR087c	1e-54	98/248(39.52)	146	sce	KOG1184	Thiamine pyrophosphate-requiring enzyme	[EH]	--	--
Unigene013968	At2g17570	2e-37	54/118(45.76)	95.1	ath	KOG1602	Cis-prenyltransferase	[I]	METABOLISM	Lipid transport and metabolism
Unigene013969	At4g38970	9e-07	86/277(31.05)	52.4	ath	KOG1557	Fructose-biphosphate aldolase	[G]	METABOLISM	Carbohydrate transport and metabolism
Unigene013972	At2g37560	5e-06	25/75(33.33)	45.8	ath	KOG2928	Origin recognition complex, subunit 2	[L]	INFORMATION STORAGE AND PROCESSING	Replication, recombination and repair
Unigene013977	At5g51240	2e-17	57/129(44.19)	84.0	ath	KOG2350	Zn-finger protein joined to JAZF1 (predicted suppressor)	[R]	POORLY CHARACTERIZED	General function prediction only
Unigene013978	At1g59540	1e-130	330/881(37.46)	412	ath	KOG0242	Kinesin-like protein	[Z]	CELLULAR PROCESSES AND SIGNALING	Cytoskeleton
Unigene013983	Hs19923466	2e-09	78/278(28.06)	62.4	hsa	KOG1869	Splicing coactivator SRm160/300, subunit SRm300	[A]	INFORMATION STORAGE AND PROCESSING	RNA processing and modification
Unigene013984	At1g16810	2e-18	39/106(36.79)	55.1	ath	KOG3410	Conserved alpha-helical protein	[S]	POORLY CHARACTERIZED	Function unknown
Unigene013985	SPBC29A3.12	1e-46	60/90(66.67)	110	spo	KOG3301	Ribosomal protein S4	[J]	INFORMATION STORAGE AND PROCESSING	Translation, ribosomal structure and biogenesis
Unigene013986	At5g48300	4e-18	125/392(31.89)	88.6	ath	KOG1322	GDP-mannose pyrophosphorylase/mannose-1-phosphate guanylyltransferase	[M]	CELLULAR PROCESSES AND SIGNALING	Cell wall/membrane/envelope biogenesis
Unigene013990	CE20371	6e-72	77/94(81.91)	164	cel	KOG0865	Cyclophilin type peptidyl-prolyl cis-trans isomerase	[O]	CELLULAR PROCESSES AND SIGNALING	Posttranslational modification, protein turnover, chaperones
Unigene013994	At2g42120	1e-73	162/380(42.63)	240	ath	KOG2732	DNA polymerase delta, regulatory subunit 55	[L]	INFORMATION STORAGE AND PROCESSING	Replication, recombination and repair
Unigene013996	At1g35647	4e-09	83/329(25.23)	62.8	ath	KOG0017	FOG: Transposon-encoded proteins with TYA, reverse transcriptase, integrase domains in various combinations	[R]	POORLY CHARACTERIZED	General function prediction only
Unigene013997	At4g11570	5e-27	104/296(35.14)	115	ath	KOG2914	Predicted haloacid-halidohydrolase and related hydrolases	[R]	POORLY CHARACTERIZED	General function prediction only
Unigene013998	At1g77740	2e-65	219/660(33.18)	235	ath	KOG0229	Phosphatidylinositol-4-phosphate 5-kinase	[T]	CELLULAR PROCESSES AND SIGNALING	Signal transduction mechanisms
Unigene014003	At5g38600	5e-70	95/201(47.26)	155	ath	KOG2673	Uncharacterized conserved protein, contains PSP domain	[S]	POORLY CHARACTERIZED	Function unknown
[truncated: 19,597 more rows]
