# Supplementary material for: Transcriptome sequencing and screening of genes related to the MADS-box gene family in Clematis courtoisii
Source: PLoS One. 2024 Feb 5;19(2):e0294426. doi: 10.1371/journal.pone.0294426 (PMC10843124; doi:10.1371/journal.pone.0294426)
Supplement: S1 Data — (ZIP) [file pone.0294426.s001.zip › Basic_data/Unigene_Anno/Unigenes.fasta.nr.anno.txt]

#NrGeneID	Database_ID	E_value	Identity	Score	Annotation
Unigene009901	gi|731409751|ref|XP_010657309.1|	0	311/435(71.49)	629	PREDICTED: homeobox-leucine zipper protein HDG2 isoform X1 [Vitis vinifera]
Unigene009902	gi|672163828|ref|XP_008801772.1|	4.46339e-105	87/138(63.04)	172	PREDICTED: patatin-like protein 2 [Phoenix dactylifera]
Unigene009903	gi|720054261|ref|XP_010272993.1|	1.06265e-16	78/229(34.06)	73	PREDICTED: alcohol dehydrogenase-like 7 [Nelumbo nucifera]
Unigene009905	gi|502108022|ref|XP_004493371.1|	6.89059e-21	77/250(30.80)	81	PREDICTED: probable mediator of RNA polymerase II transcription subunit 26b-like isoform X1 [Cicer arietinum]
Unigene009906	gi|720008378|ref|XP_010258610.1|	1.06553e-43	86/152(56.58)	132	PREDICTED: PTI1-like tyrosine-protein kinase 1 isoform X1 [Nelumbo nucifera]
Unigene009907	gi|297741318|emb|CBI32449.3|	2.74542e-66	245/702(34.90)	244	unnamed protein product [Vitis vinifera]
Unigene009909	gi|743827302|ref|XP_010933555.1|	1.53298e-21	43/49(87.76)	94	PREDICTED: calcineurin B-like protein 1 [Elaeis guineensis]
Unigene009910	gi|565474928|ref|XP_006295105.1|	7.65082e-73	120/160(75.00)	226	hypothetical protein CARUB_v10024180mg [Capsella rubella]
Unigene009912	gi|720051512|ref|XP_010272109.1|	1.13641e-28	103/312(33.01)	129	PREDICTED: nucleoprotein TPR [Nelumbo nucifera]
Unigene009913	gi|743918859|ref|XP_011003441.1|	1.49026e-51	94/183(51.37)	178	PREDICTED: uncharacterized protein LOC105110188 isoform X3 [Populus euphratica]
Unigene009915	gi|662523818|gb|KEQ81209.1|	4.2595e-81	163/307(53.09)	256	hypothetical protein M438DRAFT_303018 [Aureobasidium pullulans EXF-150]
Unigene009916	gi|728830165|gb|KHG09608.1|	4.65127e-53	151/382(39.53)	193	V-type proton ATPase catalytic subunit A [Gossypium arboreum]
Unigene009917	gi|672137829|ref|XP_008792649.1|	1.22109e-10	61/148(41.22)	67	PREDICTED: B2 protein-like [Phoenix dactylifera]
Unigene009919	gi|734366760|gb|KHN18193.1|	2.60259e-110	153/157(97.45)	321	Protein PEROXIN-4 [Glycine soja]
Unigene009920	gi|747075763|ref|XP_011084931.1|	2.39081e-30	107/299(35.79)	129	PREDICTED: glycosyltransferase family 64 protein C4 [Sesamum indicum]
Unigene009921	gi|743910881|ref|XP_010999289.1|	1.67375e-80	98/153(64.05)	183	PREDICTED: growth hormone-regulated TBC protein 1-A-like [Populus euphratica]
Unigene009922	gi|628085812|ref|XP_007704756.1|	2.41607e-81	111/174(63.79)	202	hypothetical protein COCSADRAFT_164648 [Bipolaris sorokiniana ND90Pr]
Unigene009923	gi|720053646|ref|XP_010272799.1|	2.57599e-145	110/139(79.14)	236	PREDICTED: aminoacylase-1 [Nelumbo nucifera]
Unigene009924	gi|255633684|gb|ACU17202.1|	1.20644e-16	45/93(48.39)	82	unknown [Glycine max]
Unigene009925	gi|358346026|ref|XP_003637074.1|	1.00398e-41	64/64(100.00)	131	Cell wall-associated hydrolase, partial [Medicago truncatula]
Unigene009926	gi|743856161|ref|XP_011029842.1|	1.06811e-68	126/243(51.85)	206	PREDICTED: WAT1-related protein At5g07050-like [Populus euphratica]
Unigene009927	gi|719982313|ref|XP_010250406.1|	3.00957e-141	216/288(75.00)	411	PREDICTED: U2 small nuclear ribonucleoprotein A&apos; isoform X1 [Nelumbo nucifera]
Unigene009929	gi|590708531|ref|XP_007048303.1|	2.76852e-102	143/208(68.75)	253	Amino acid kinase family protein [Theobroma cacao]
Unigene009930	gi|720004082|ref|XP_010257209.1|	1.28783e-128	191/287(66.55)	385	PREDICTED: guanylate kinase 2-like [Nelumbo nucifera]
Unigene009932	gi|720044034|ref|XP_010269754.1|	1.19035e-166	227/319(71.16)	474	PREDICTED: cinnamoyl-CoA reductase 1-like isoform X1 [Nelumbo nucifera]
Unigene009933	gi|700189281|gb|KGN44514.1|	2.96563e-08	47/134(35.07)	66	hypothetical protein Csa_7G322600 [Cucumis sativus]
Unigene009934	gi|720093291|ref|XP_010246006.1|	5.21716e-113	128/293(43.69)	222	PREDICTED: zinc finger CCCH domain-containing protein 17-like [Nelumbo nucifera]
Unigene009935	gi|747056387|ref|XP_011074456.1|	4.44147e-73	73/86(84.88)	155	PREDICTED: uncharacterized protein LOC105159183 [Sesamum indicum]
Unigene009936	gi|729390170|ref|XP_010551953.1|	5.13593e-86	64/96(66.67)	140	PREDICTED: uncharacterized protein LOC104822428 [Tarenaya hassleriana]
Unigene009937	gi|672159974|ref|XP_008799754.1|	5.37824e-107	172/267(64.42)	321	PREDICTED: syntaxin-71-like [Phoenix dactylifera]
Unigene009940	gi|697147887|ref|XP_009628115.1|	7.07824e-151	171/204(83.82)	353	PREDICTED: bifunctional L-3-cyanoalanine synthase/cysteine synthase 2, mitochondrial [Nicotiana tomentosiformis]
Unigene009941	gi|720032467|ref|XP_010266120.1|	2.16024e-23	42/84(50.00)	72	PREDICTED: uncharacterized protein LOC104603723 [Nelumbo nucifera]
Unigene009942	gi|674887432|emb|CDY45165.1|	3.137e-94	175/336(52.08)	294	BnaA06g33690D [Brassica napus]
Unigene009943	gi|661889082|emb|CDP07525.1|	4.30159e-13	110/356(30.90)	78	unnamed protein product [Coffea canephora]
Unigene009944	gi|743944290|ref|XP_011016664.1|	1.7667e-19	22/29(75.86)	51	PREDICTED: uncharacterized protein LOC105120171 isoform X1 [Populus euphratica]
Unigene009945	gi|14594933|emb|CAC43327.1|	6.02722e-45	103/193(53.37)	158	putative beta6 proteasome subunit [Nicotiana tabacum]
Unigene009947	gi|731421574|ref|XP_010661796.1|	1.3414e-53	222/774(28.68)	208	PREDICTED: U-box domain-containing protein 33 isoform X2 [Vitis vinifera]
Unigene009948	gi|763766341|gb|KJB33556.1|	5.40488e-08	74/236(31.36)	64	hypothetical protein B456_006G017500 [Gossypium raimondii]
Unigene009949	gi|695053918|ref|XP_009415069.1|	1.71237e-08	74/238(31.09)	64	PREDICTED: radical S-adenosyl methionine domain-containing protein 1, mitochondrial [Musa acuminata subsp. malaccensis]
Unigene009951	gi|657998966|ref|XP_008391903.1|	4.64538e-38	74/197(37.56)	103	PREDICTED: transcriptional regulator ATRX homolog [Malus domestica]
Unigene009952	gi|565386039|ref|XP_006358850.1|	4.96796e-70	157/493(31.85)	157	PREDICTED: protein FAM63B-like [Solanum tuberosum]
Unigene009953	gi|720004282|ref|XP_010257276.1|	0	285/511(55.77)	546	PREDICTED: crocetin glucosyltransferase 3-like [Nelumbo nucifera]
Unigene009955	gi|720009502|ref|XP_010258955.1|	1.30944e-108	159/197(80.71)	322	PREDICTED: vesicle-associated protein 1-2 [Nelumbo nucifera]
Unigene009956	gi|636604607|ref|XP_008033438.1|	3.16384e-06	62/157(39.49)	54	ubiquitin-domain-containing protein [Trametes versicolor FP-101664 SS1]
Unigene009958	gi|731419411|ref|XP_002276873.2|	3.77294e-27	93/258(36.05)	122	PREDICTED: probable LRR receptor-like serine/threonine-protein kinase At4g08850 [Vitis vinifera]
Unigene009959	gi|796696591|gb|KJX95265.1|	1.29426e-74	71/91(78.02)	154	hypothetical protein TI39_contig4124g00002 [Zymoseptoria brevis]
Unigene009960	gi|198443496|gb|ACH88048.1|	1.65749e-43	133/351(37.89)	168	beta-amyrin synthase [Nigella sativa]
Unigene009961	gi|702482873|ref|XP_010033619.1|	6.66308e-110	175/308(56.82)	330	PREDICTED: diacylglycerol O-acyltransferase 2-like [Eucalyptus grandis]
Unigene009962	gi|743798584|ref|XP_010925275.1|	0	169/256(66.02)	324	PREDICTED: protein argonaute PNH1-like isoform X2 [Elaeis guineensis]
Unigene009963	gi|720071084|ref|XP_010277954.1|	8.16246e-10	22/51(43.14)	54	PREDICTED: F-box/LRR-repeat protein At4g14103-like [Nelumbo nucifera]
Unigene009964	gi|628294723|ref|XP_007757762.1|	1.8466e-147	129/152(84.87)	258	cystathionine beta-lyase [Cladophialophora yegresii CBS 114405]
Unigene009965	gi|662531823|gb|KEQ89195.1|	4.80172e-73	179/389(46.02)	242	hypothetical protein M438DRAFT_2473 [Aureobasidium pullulans EXF-150]
Unigene009966	gi|802744158|ref|XP_012087438.1|	0	185/264(70.08)	373	PREDICTED: selenoprotein O [Jatropha curcas]
Unigene009967	gi|720079054|ref|XP_010241546.1|	0	337/450(74.89)	672	PREDICTED: probable clathrin assembly protein At4g32285 [Nelumbo nucifera]
Unigene009968	gi|659100698|ref|XP_008451223.1|	1.33917e-52	95/184(51.63)	162	PREDICTED: GPN-loop GTPase 3 homolog UM01243 [Cucumis melo]
Unigene009969	gi|769819406|ref|XP_006837103.2|	1.20162e-81	121/321(37.69)	170	PREDICTED: UDP-glycosyltransferase 83A1 [Amborella trichopoda]
Unigene009970	gi|593696179|ref|XP_007148588.1|	5.02245e-45	122/346(35.26)	143	hypothetical protein PHAVU_006G221100g [Phaseolus vulgaris]
Unigene009971	gi|751735692|gb|KIM83983.1|	6.00668e-83	145/242(59.92)	254	hypothetical protein PILCRDRAFT_819011 [Piloderma croceum F 1598]
Unigene009973	gi|590563117|ref|XP_007009277.1|	3.53763e-73	70/130(53.85)	132	NAD(P)-binding Rossmann-fold superfamily protein [Theobroma cacao]
Unigene009974	gi|720046745|ref|XP_010270595.1|	2.55847e-152	431/1105(39.00)	514	PREDICTED: U5 small nuclear ribonucleoprotein 200 kDa helicase-like [Nelumbo nucifera]
Unigene009976	gi|224104945|ref|XP_002313628.1|	2.56836e-30	56/86(65.12)	114	thylakoid lumenal P17.1 family protein [Populus trichocarpa]
Unigene009978	gi|225425908|ref|XP_002271612.1|	9.94143e-39	94/336(27.98)	96	PREDICTED: vinorine synthase-like [Vitis vinifera]
Unigene009979	gi|720095791|ref|XP_010246789.1|	5.75169e-124	150/377(39.79)	194	PREDICTED: U-box domain-containing protein 3-like [Nelumbo nucifera]
Unigene009980	gi|802546961|ref|XP_012087805.1|	1.42639e-24	104/289(35.99)	108	PREDICTED: eukaryotic translation initiation factor 3 subunit F [Jatropha curcas]
Unigene009982	gi|590573489|ref|XP_007012136.1|	0	162/203(79.80)	330	Nucleoporin Nup85-like isoform 1 [Theobroma cacao]
Unigene009983	gi|672124013|ref|XP_008785381.1|	3.4145e-16	37/71(52.11)	85	PREDICTED: uncharacterized protein LOC103704034 isoform X1 [Phoenix dactylifera]
Unigene009984	gi|720099964|ref|XP_010248100.1|	2.31332e-79	113/189(59.79)	211	PREDICTED: probable strigolactone esterase DAD2 [Nelumbo nucifera]
Unigene009985	gi|695065777|ref|XP_009421488.1|	1.50766e-20	60/119(50.42)	90	PREDICTED: chlorophyll a-b binding protein of LHCII type 1-like [Musa acuminata subsp. malaccensis]
Unigene009986	gi|763810678|gb|KJB77580.1|	2.64356e-07	21/42(50.00)	43	hypothetical protein B456_012G144900 [Gossypium raimondii]
Unigene009988	gi|147787061|emb|CAN64449.1|	1.62019e-10	27/86(31.40)	48	hypothetical protein VITISV_008912 [Vitis vinifera]
Unigene009990	gi|727505266|ref|XP_010428732.1|	2.06202e-11	34/72(47.22)	49	PREDICTED: UDP-galactose transporter 2 [Camelina sativa]
Unigene009992	gi|702300104|ref|XP_010048801.1|	2.09654e-96	147/213(69.01)	291	PREDICTED: 26S proteasome non-ATPase regulatory subunit 9 isoform X3 [Eucalyptus grandis]
Unigene009993	gi|720032935|ref|XP_010266269.1|	2.84297e-46	61/97(62.89)	141	PREDICTED: uncharacterized protein LOC104603812 [Nelumbo nucifera]
Unigene009994	gi|225439327|ref|XP_002269188.1|	1.46304e-49	73/118(61.86)	157	PREDICTED: protein LURP-one-related 8 [Vitis vinifera]
Unigene009995	gi|731404167|ref|XP_010655348.1|	1.29782e-15	29/57(50.88)	58	PREDICTED: uncharacterized protein LOC104880450 isoform X1 [Vitis vinifera]
Unigene009996	gi|720035456|ref|XP_010267047.1|	1.04776e-07	42/100(42.00)	56	PREDICTED: 60S ribosomal protein L28-2 [Nelumbo nucifera]
Unigene009997	gi|565394017|ref|XP_006362660.1|	8.74775e-68	96/255(37.65)	152	PREDICTED: uncharacterized protein At3g49140-like [Solanum tuberosum]
Unigene009998	gi|380448670|gb|AFD54429.1|	5.74074e-08	45/109(41.28)	59	ANR, partial [Rubus hybrid cultivar]
Unigene009999	gi|734413692|gb|KHN37062.1|	4.80686e-33	54/136(39.71)	88	Peroxisome biogenesis factor 10 [Glycine soja]
Unigene010001	gi|388502498|gb|AFK39315.1|	3.43334e-25	58/106(54.72)	89	unknown [Lotus japonicus]
Unigene010002	gi|566202301|ref|XP_006375024.1|	2.81271e-41	90/191(47.12)	159	hypothetical protein POPTR_0014s03690g [Populus trichocarpa]
Unigene010004	gi|255629438|gb|ACU15065.1|	1.06253e-13	33/50(66.00)	71	unknown [Glycine max]
Unigene010005	gi|698491746|ref|XP_009792274.1|	1.95867e-07	49/171(28.65)	37	PREDICTED: 4-coumarate--CoA ligase-like 9 [Nicotiana sylvestris]
Unigene010006	gi|702288787|ref|XP_010046886.1|	5.63044e-127	362/897(40.36)	390	PREDICTED: superkiller viralicidic activity 2-like 2 isoform X1 [Eucalyptus grandis]
Unigene010007	gi|297745189|emb|CBI39181.3|	2.04597e-36	110/337(32.64)	102	unnamed protein product [Vitis vinifera]
Unigene010010	gi|769807643|ref|XP_011624704.1|	0	154/204(75.49)	318	PREDICTED: cytosolic enolase 3 isoform X2 [Amborella trichopoda]
Unigene010012	gi|1575754|gb|AAB09585.1|	2.7801e-11	73/218(33.49)	59	ADP glucose pyrophosphorylase small subunit [Arabidopsis thaliana]
Unigene010013	gi|567866891|ref|XP_006426068.1|	7.79857e-71	146/268(54.48)	239	hypothetical protein CICLE_v10025794mg [Citrus clementina]
Unigene010014	gi|720007063|ref|XP_010258189.1|	9.62779e-91	110/136(80.88)	233	PREDICTED: 26S proteasome non-ATPase regulatory subunit 10 isoform X1 [Nelumbo nucifera]
Unigene010015	gi|719969294|ref|XP_010267977.1|	3.5693e-148	292/563(51.87)	473	PREDICTED: copper-transporting ATPase PAA1, chloroplastic [Nelumbo nucifera]
Unigene010016	gi|703097625|ref|XP_010096165.1|	4.23097e-58	83/130(63.85)	187	hypothetical protein L484_026898 [Morus notabilis]
Unigene010017	gi|551551008|ref|XP_005762983.1|	2.488e-31	67/119(56.30)	128	hypothetical protein EMIHUDRAFT_317023 [Emiliania huxleyi CCMP1516]
Unigene010019	gi|720053584|ref|XP_010272778.1|	2.9655e-17	29/65(44.62)	48	PREDICTED: F-box/LRR-repeat protein At4g14103-like isoform X1 [Nelumbo nucifera]
Unigene010021	gi|695071677|ref|XP_009382923.1|	1.97285e-109	192/307(62.54)	333	PREDICTED: biotin synthase-like [Musa acuminata subsp. malaccensis]
Unigene010022	gi|357471795|ref|XP_003606182.1|	6.30552e-16	44/112(39.29)	81	Protein WAX2 [Medicago truncatula]
Unigene010023	gi|802691382|ref|XP_012082938.1|	6.16993e-06	25/52(48.08)	42	PREDICTED: uncharacterized protein LOC105642649 isoform X1 [Jatropha curcas]
Unigene010024	gi|720005941|ref|XP_010257822.1|	6.60378e-68	142/275(51.64)	222	PREDICTED: uncharacterized protein LOC104597801 isoform X1 [Nelumbo nucifera]
Unigene010025	gi|743870339|ref|XP_011033550.1|	1.51724e-39	46/69(66.67)	96	PREDICTED: uncharacterized protein LOC105132002 [Populus euphratica]
Unigene010026	gi|720000673|ref|XP_010256102.1|	3.43164e-12	74/259(28.57)	76	PREDICTED: protein ASPARTIC PROTEASE IN GUARD CELL 2-like [Nelumbo nucifera]
Unigene010028	gi|56900734|gb|AAW31667.1|	6.02801e-07	51/149(34.23)	54	ribulose-1,5-bisphosphate carboxylase/oxygenase small subunit [Ammopiptanthus mongolicus]
Unigene010030	gi|802750197|ref|XP_012087741.1|	2.87743e-11	165/596(27.68)	73	PREDICTED: CDK5RAP3-like protein [Jatropha curcas]
Unigene010031	gi|659072654|ref|XP_008466636.1|	8.46475e-52	120/348(34.48)	130	PREDICTED: phytosulfokine receptor 1-like [Cucumis melo]
Unigene010033	gi|567902926|ref|XP_006443951.1|	4.81104e-08	34/81(41.98)	48	hypothetical protein CICLE_v10018911mg [Citrus clementina]
Unigene010034	gi|297831814|ref|XP_002883789.1|	7.07916e-81	168/440(38.18)	211	hypothetical protein ARALYDRAFT_480296 [Arabidopsis lyrata subsp. lyrata]
Unigene010035	gi|474311686|gb|EMS61929.1|	4.05125e-31	34/53(64.15)	68	Heat stress transcription factor A-2b [Triticum urartu]
Unigene010036	gi|743888949|ref|XP_011038601.1|	1.03879e-07	39/105(37.14)	58	PREDICTED: HMG-Y-related protein B-like [Populus euphratica]
Unigene010038	gi|703137584|ref|XP_010106486.1|	1.73648e-134	96/113(84.96)	193	putative receptor-like protein kinase [Morus notabilis]
Unigene010039	gi|657949484|ref|XP_008343318.1|	5.20153e-06	34/76(44.74)	50	PREDICTED: 60S ribosomal protein L22-3 [Malus domestica]
Unigene010040	gi|565499278|ref|XP_006307278.1|	4.88359e-13	48/133(36.09)	61	hypothetical protein CARUB_v10008893mg, partial [Capsella rubella]
Unigene010042	gi|720051761|ref|XP_010272190.1|	2.85051e-75	131/380(34.47)	146	PREDICTED: uncharacterized protein LOC104608041 isoform X1 [Nelumbo nucifera]
Unigene010045	gi|672170033|ref|XP_008805066.1|	5.35141e-13	32/48(66.67)	68	PREDICTED: anaphase-promoting complex subunit 4 isoform X2 [Phoenix dactylifera]
Unigene010046	gi|106879623|emb|CAJ38395.1|	3.28633e-11	37/74(50.00)	60	Photosystem II, 22 kDa Protein [Plantago major]
Unigene010047	gi|527195586|gb|EPS64771.1|	1.52912e-11	79/247(31.98)	62	hypothetical protein M569_10006, partial [Genlisea aurea]
Unigene010049	gi|302825213|ref|XP_002994238.1|	1.24453e-07	41/111(36.94)	61	hypothetical protein SELMODRAFT_449338 [Selaginella moellendorffii]
Unigene010050	gi|255566131|ref|XP_002524053.1|	5.7142e-100	198/455(43.52)	276	bel1 homeotic protein, putative [Ricinus communis]
Unigene010051	gi|225468320|ref|XP_002271482.1|	6.06707e-20	65/147(44.22)	89	PREDICTED: 50S ribosomal protein L12, chloroplastic-like [Vitis vinifera]
Unigene010052	gi|703132564|ref|XP_010105154.1|	1.91497e-20	165/547(30.16)	85	hypothetical protein L484_003892 [Morus notabilis]
Unigene010053	gi|628073667|ref|XP_007701487.1|	1.51311e-135	332/779(42.62)	429	hypothetical protein COCSADRAFT_339916 [Bipolaris sorokiniana ND90Pr]
Unigene010056	gi|296081858|emb|CBI20863.3|	2.09033e-80	137/242(56.61)	265	unnamed protein product [Vitis vinifera]
Unigene010057	gi|720005437|ref|XP_010257656.1|	8.00636e-122	331/878(37.70)	414	PREDICTED: mediator of RNA polymerase II transcription subunit 13 [Nelumbo nucifera]
Unigene010059	gi|698494061|ref|XP_009793250.1|	6.00366e-94	180/439(41.00)	252	PREDICTED: receptor-like protein kinase THESEUS 1 [Nicotiana sylvestris]
Unigene010060	gi|720092064|ref|XP_010245613.1|	7.96898e-67	342/986(34.69)	256	PREDICTED: serine/threonine-protein kinase TOR isoform X2 [Nelumbo nucifera]
Unigene010061	gi|720018867|ref|XP_010261930.1|	4.18019e-25	47/90(52.22)	87	PREDICTED: uncharacterized protein LOC104600589 [Nelumbo nucifera]
Unigene010062	gi|720057779|ref|XP_010274075.1|	5.00566e-82	146/306(47.71)	261	PREDICTED: Werner Syndrome-like exonuclease isoform X1 [Nelumbo nucifera]
Unigene010063	gi|719988526|ref|XP_010252362.1|	3.52681e-84	132/194(68.04)	257	PREDICTED: uncharacterized protein LOC104593949 [Nelumbo nucifera]
Unigene010064	gi|727512654|ref|XP_010432628.1|	0	361/687(52.55)	565	PREDICTED: glycine dehydrogenase (decarboxylating) 1, mitochondrial-like [Camelina sativa]
Unigene010065	gi|747091571|ref|XP_011093520.1|	0	231/353(65.44)	415	PREDICTED: pre-mRNA-splicing factor SYF1 [Sesamum indicum]
Unigene010067	gi|731384640|ref|XP_010648209.1|	2.3287e-168	234/280(83.57)	477	PREDICTED: choline-phosphate cytidylyltransferase 2 [Vitis vinifera]
Unigene010068	gi|255629690|gb|ACU15194.1|	6.07905e-10	26/44(59.09)	61	unknown [Glycine max]
Unigene010069	gi|662522742|gb|KEQ80140.1|	5.58349e-137	202/396(51.01)	363	Glycosylphosphatidylinositol:protein transamidase, GAA1 component [Aureobasidium pullulans EXF-150]
Unigene010071	gi|125571378|gb|EAZ12893.1|	1.09549e-23	84/315(26.67)	74	hypothetical protein OsJ_02814 [Oryza sativa Japonica Group]
Unigene010072	gi|719965705|ref|XP_010257294.1|	5.42926e-16	124/401(30.92)	88	PREDICTED: probable methyltransferase PMT2 [Nelumbo nucifera]
Unigene010074	gi|720008632|ref|XP_010258680.1|	0	165/195(84.62)	351	PREDICTED: U4/U6 small nuclear ribonucleoprotein PRP4-like protein [Nelumbo nucifera]
Unigene010075	gi|604329759|gb|EYU34949.1|	8.70362e-85	119/252(47.22)	184	hypothetical protein MIMGU_mgv1a004970mg [Erythranthe guttata]
Unigene010076	gi|631386682|ref|XP_007927721.1|	4.08395e-171	235/404(58.17)	421	hypothetical protein MYCFIDRAFT_88365 [Pseudocercospora fijiensis CIRAD86]
Unigene010077	gi|720055098|ref|XP_010273267.1|	3.62839e-90	118/201(58.71)	221	PREDICTED: protein CHROMATIN REMODELING 5 [Nelumbo nucifera]
Unigene010078	gi|719998994|ref|XP_010255575.1|	5.06663e-24	74/183(40.44)	105	PREDICTED: transcription factor TCP9 [Nelumbo nucifera]
Unigene010079	gi|596171074|ref|XP_007223130.1|	2.89605e-51	117/271(43.17)	180	hypothetical protein PRUPE_ppa010024mg [Prunus persica]
Unigene010080	gi|596284880|ref|XP_007225370.1|	5.90327e-42	102/270(37.78)	110	hypothetical protein PRUPE_ppa000838mg [Prunus persica]
Unigene010081	gi|302142286|emb|CBI19489.3|	1.10194e-33	166/435(38.16)	145	unnamed protein product [Vitis vinifera]
Unigene010082	gi|743932456|ref|XP_011010519.1|	7.68621e-07	29/71(40.85)	36	PREDICTED: glyoxylate/hydroxypyruvate reductase A HPR2-like [Populus euphratica]
Unigene010083	gi|330924036|ref|XP_003300485.1|	1.33271e-52	89/184(48.37)	150	hypothetical protein PTT_11732 [Pyrenophora teres f. teres 0-1]
Unigene010084	gi|567881093|ref|XP_006433105.1|	1.70566e-11	92/295(31.19)	74	hypothetical protein CICLE_v10001393mg [Citrus clementina]
Unigene010086	gi|702325563|ref|XP_010053490.1|	6.89896e-42	99/179(55.31)	152	PREDICTED: 50S ribosomal protein L12, chloroplastic [Eucalyptus grandis]
Unigene010087	gi|720042752|ref|XP_010269339.1|	0	239/366(65.30)	459	PREDICTED: uncharacterized protein LOC104606031 isoform X1 [Nelumbo nucifera]
Unigene010088	gi|720049581|ref|XP_010271493.1|	1.04367e-94	136/182(74.73)	284	PREDICTED: uncharacterized protein LOC104607530 [Nelumbo nucifera]
Unigene010089	gi|720095779|ref|XP_010246785.1|	1.81237e-48	88/226(38.94)	142	PREDICTED: putative E3 ubiquitin-protein ligase XBAT34 isoform X1 [Nelumbo nucifera]
Unigene010092	gi|351727401|ref|NP_001238695.1|	4.93574e-61	97/128(75.78)	186	uncharacterized protein LOC100499708 [Glycine max]
Unigene010093	gi|645223701|ref|XP_008218758.1|	2.21597e-07	101/318(31.76)	61	PREDICTED: magnesium transporter MRS2-4 [Prunus mume]
Unigene010094	gi|586734813|ref|XP_006850119.1|	6.12911e-36	98/236(41.53)	137	PREDICTED: ras-related protein RABA4d [Amborella trichopoda]
Unigene010095	gi|567883307|ref|XP_006434212.1|	7.99441e-30	68/125(54.40)	110	hypothetical protein CICLE_v10001195mg [Citrus clementina]
Unigene010096	gi|596127182|ref|XP_007222004.1|	0	326/377(86.47)	608	hypothetical protein PRUPE_ppa002899mg [Prunus persica]
Unigene010097	gi|727575854|ref|XP_010460574.1|	1.94067e-06	44/115(38.26)	56	PREDICTED: zinc finger protein CONSTANS-LIKE 15-like [Camelina sativa]
Unigene010099	gi|659108878|ref|XP_008454435.1|	6.76517e-21	95/254(37.40)	100	PREDICTED: LL-diaminopimelate aminotransferase, chloroplastic [Cucumis melo]
Unigene010101	gi|720044955|ref|XP_010270053.1|	2.17851e-26	114/330(34.55)	119	PREDICTED: zinc finger CCCH domain-containing protein 12 isoform X1 [Nelumbo nucifera]
Unigene010102	gi|297842453|ref|XP_002889108.1|	1.7612e-24	67/164(40.85)	106	predicted protein [Arabidopsis lyrata subsp. lyrata]
Unigene010104	gi|763791398|gb|KJB58394.1|	0	281/383(73.37)	556	hypothetical protein B456_009G208400 [Gossypium raimondii]
Unigene010105	gi|720017064|ref|XP_010261349.1|	1.6066e-09	82/231(35.50)	67	PREDICTED: uncharacterized protein At1g01500-like isoform X2 [Nelumbo nucifera]
Unigene010106	gi|629123208|gb|KCW87633.1|	3.51542e-145	229/374(61.23)	393	hypothetical protein EUGRSUZ_A00036 [Eucalyptus grandis]
Unigene010107	gi|225428661|ref|XP_002284886.1|	4.2093e-15	114/383(29.77)	85	PREDICTED: uncharacterized protein LOC100262433 [Vitis vinifera]
Unigene010108	gi|720089771|ref|XP_010244875.1|	5.3878e-65	96/143(67.13)	155	PREDICTED: uncharacterized protein LOC104588581 [Nelumbo nucifera]
Unigene010109	gi|326499836|dbj|BAJ90753.1|	8.64622e-11	75/226(33.19)	73	predicted protein [Hordeum vulgare subsp. vulgare]
Unigene010111	gi|452839998|gb|EME41937.1|	1.96867e-152	140/196(71.43)	258	succinyl-CoA synthetase-like protein [Dothistroma septosporum NZE10]
Unigene010112	gi|565438578|ref|XP_006282289.1|	1.88473e-08	72/201(35.82)	43	hypothetical protein CARUB_v10028575mg [Capsella rubella]
Unigene010113	gi|590575359|ref|XP_007012664.1|	1.82132e-116	89/169(52.66)	166	DENN domain-containing protein isoform 1 [Theobroma cacao]
Unigene010114	gi|752360724|gb|KIO18754.1|	1.30101e-06	48/172(27.91)	56	hypothetical protein M407DRAFT_31588 [Tulasnella calospora MUT 4182]
Unigene010116	gi|719977421|ref|XP_010248848.1|	0	235/323(72.76)	464	PREDICTED: signal recognition particle subunit SRP72 [Nelumbo nucifera]
Unigene010117	gi|586765210|ref|XP_006855242.1|	9.79204e-71	160/329(48.63)	234	PREDICTED: ADP,ATP carrier protein 1, mitochondrial [Amborella trichopoda]
Unigene010119	gi|729305939|ref|XP_010528413.1|	2.50219e-06	32/106(30.19)	49	PREDICTED: phenolic glucoside malonyltransferase 2-like [Tarenaya hassleriana]
Unigene010120	gi|522191325|gb|AGQ04230.1|	6.88753e-51	97/217(44.70)	150	WRKY transcription factor 40 [Jatropha curcas]
Unigene010122	gi|720087355|ref|XP_010244126.1|	0	220/301(73.09)	473	PREDICTED: uncharacterized protein LOC104588031 [Nelumbo nucifera]
Unigene010123	gi|720026234|ref|XP_010264193.1|	8.1766e-71	107/169(63.31)	219	PREDICTED: 21 kDa protein-like [Nelumbo nucifera]
Unigene010124	gi|87240697|gb|ABD32555.1|	0	99/205(48.29)	176	Initiation factor eIF-4 gamma, middle [Medicago truncatula]
Unigene010125	gi|359492254|ref|XP_002274366.2|	0	316/364(86.81)	641	PREDICTED: ferredoxin--NADP reductase, leaf-type isozyme, chloroplastic [Vitis vinifera]
Unigene010126	gi|720003585|ref|XP_010257039.1|	7.52836e-81	121/235(51.49)	203	PREDICTED: Golgi to ER traffic protein 4 homolog [Nelumbo nucifera]
Unigene010127	gi|255556366|ref|XP_002519217.1|	1.13637e-76	109/130(83.85)	234	conserved hypothetical protein [Ricinus communis]
Unigene010128	gi|502160563|ref|XP_004511787.1|	1.14628e-28	111/317(35.02)	105	PREDICTED: acetylornithine deacetylase-like [Cicer arietinum]
Unigene010129	gi|720049590|ref|XP_010271497.1|	3.43878e-62	90/150(60.00)	156	PREDICTED: GATA transcription factor 5-like [Nelumbo nucifera]
Unigene010130	gi|374411502|gb|AEZ48744.1|	1.95881e-38	67/100(67.00)	108	hypothetical chloroplast RF2 [Lomandra longifolia]
Unigene010131	gi|672136481|ref|XP_008791939.1|	2.72502e-12	35/86(40.70)	54	PREDICTED: uncharacterized protein LOC103708675 [Phoenix dactylifera]
Unigene010132	gi|720057796|ref|XP_010274079.1|	1.05091e-52	70/156(44.87)	125	PREDICTED: uncharacterized protein LOC104609452 [Nelumbo nucifera]
Unigene010133	gi|695042604|ref|XP_009408965.1|	9.68366e-104	71/109(65.14)	141	PREDICTED: protein kinase PINOID 2-like [Musa acuminata subsp. malaccensis]
Unigene010134	gi|628190708|ref|XP_007708546.1|	2.01127e-66	142/293(48.46)	223	hypothetical protein COCCADRAFT_33573 [Bipolaris zeicola 26-R-13]
Unigene010135	gi|720094751|ref|XP_010246463.1|	1.85346e-14	91/268(33.96)	82	PREDICTED: peroxidase P7-like [Nelumbo nucifera]
Unigene010136	gi|719989561|ref|XP_010252683.1|	1.13528e-160	164/196(83.67)	315	PREDICTED: U-box domain-containing protein 4-like [Nelumbo nucifera]
Unigene010137	gi|661891294|emb|CDP05176.1|	1.79184e-32	58/128(45.31)	102	unnamed protein product [Coffea canephora]
Unigene010138	gi|743782085|ref|XP_010921057.1|	3.05666e-56	52/77(67.53)	107	PREDICTED: solute carrier family 40 member 1-like isoform X1 [Elaeis guineensis]
Unigene010139	gi|357124617|ref|XP_003563994.1|	5.78543e-25	46/115(40.00)	78	PREDICTED: probable peroxygenase 5 [Brachypodium distachyon]
Unigene010140	gi|629098998|gb|KCW64763.1|	4.88993e-129	118/138(85.51)	255	hypothetical protein EUGRSUZ_G02344 [Eucalyptus grandis]
Unigene010142	gi|731360642|ref|XP_010691932.1|	2.92412e-10	28/57(49.12)	53	PREDICTED: 116 kDa U5 small nuclear ribonucleoprotein component-like [Beta vulgaris subsp. vulgaris]
Unigene010143	gi|67523719|ref|XP_659919.1|	5.40866e-74	215/513(41.91)	250	ATPB_NEUCR ATP synthase beta chain, mitochondrial precursor [Aspergillus nidulans FGSC A4]
Unigene010144	gi|747096555|ref|XP_011096204.1|	5.14018e-54	147/377(38.99)	194	PREDICTED: bifunctional riboflavin kinase/FMN phosphatase-like [Sesamum indicum]
Unigene010145	gi|566190323|ref|XP_002315858.2|	1.41931e-51	157/487(32.24)	197	scab resistance family protein [Populus trichocarpa]
Unigene010146	gi|255550387|ref|XP_002516244.1|	0	301/492(61.18)	584	polygalacturonase, putative [Ricinus communis]
Unigene010147	gi|661895740|emb|CDP00318.1|	4.98963e-09	30/104(28.85)	48	unnamed protein product [Coffea canephora]
Unigene010148	gi|720066425|ref|XP_010276515.1|	2.2579e-11	43/134(32.09)	65	PREDICTED: zinc finger CCCH domain-containing protein 3 isoform X1 [Nelumbo nucifera]
Unigene010149	gi|698584741|ref|XP_009778457.1|	1.14544e-84	114/158(72.15)	231	PREDICTED: uncharacterized protein LOC104227821 [Nicotiana sylvestris]
Unigene010152	gi|720002206|ref|XP_010256607.1|	0	342/484(70.66)	664	PREDICTED: nematode resistance protein-like HSPRO2 [Nelumbo nucifera]
Unigene010154	gi|255629555|gb|ACU15125.1|	1.66439e-27	45/49(91.84)	109	unknown [Glycine max]
Unigene010155	gi|720011285|ref|XP_010259515.1|	2.27653e-107	141/219(64.38)	277	PREDICTED: serine/threonine-protein phosphatase PP1 [Nelumbo nucifera]
Unigene010156	gi|743878349|ref|XP_011035623.1|	7.22732e-40	139/332(41.87)	154	PREDICTED: alcohol dehydrogenase class-3 [Populus euphratica]
Unigene010157	gi|720021394|ref|XP_010262714.1|	1.3427e-28	96/318(30.19)	88	PREDICTED: nuclear receptor coactivator 6-like isoform X1 [Nelumbo nucifera]
Unigene010158	gi|218195960|gb|EEC78387.1|	5.78554e-100	170/308(55.19)	313	hypothetical protein OsI_18165 [Oryza sativa Indica Group]
Unigene010159	gi|719975373|ref|XP_010247452.1|	7.19921e-40	74/100(74.00)	153	PREDICTED: dnaJ homolog subfamily C member 8-like isoform X2 [Nelumbo nucifera]
Unigene010160	gi|629099878|gb|KCW65643.1|	1.70689e-22	40/93(43.01)	67	hypothetical protein EUGRSUZ_G03033 [Eucalyptus grandis]
Unigene010161	gi|743872777|ref|XP_010906640.1|	5.43672e-108	101/125(80.80)	209	PREDICTED: TIP41-like protein isoform X1 [Elaeis guineensis]
Unigene010162	gi|115439859|ref|NP_001044209.1|	7.62543e-31	58/92(63.04)	98	Os01g0742000 [Oryza sativa Japonica Group]
Unigene010164	gi|568847270|ref|XP_006477461.1|	1.97851e-42	109/212(51.42)	162	PREDICTED: geranylgeranyl diphosphate reductase, chloroplastic-like [Citrus sinensis]
Unigene010165	gi|720046205|ref|XP_010270433.1|	9.62564e-113	288/655(43.97)	375	PREDICTED: ATP-dependent zinc metalloprotease FtsH [Nelumbo nucifera]
Unigene010166	gi|728849732|gb|KHG29175.1|	3.48029e-84	103/241(42.74)	163	hypothetical protein F383_13074 [Gossypium arboreum]
Unigene010167	gi|720012769|ref|XP_010259967.1|	2.44436e-35	47/67(70.15)	85	PREDICTED: uncharacterized protein LOC104599217 [Nelumbo nucifera]
Unigene010168	gi|255576617|ref|XP_002529199.1|	7.55174e-29	49/68(72.06)	103	nucleolysin tia-1, putative [Ricinus communis]
Unigene010169	gi|627812727|ref|XP_007679711.1|	7.42029e-90	178/387(45.99)	287	hypothetical protein BAUCODRAFT_249790 [Baudoinia compniacensis UAMH 10762]
Unigene010172	gi|590724349|ref|XP_007052442.1|	3.76027e-30	134/421(31.83)	131	Serine carboxypeptidase-like 40 [Theobroma cacao]
Unigene010174	gi|297744026|emb|CBI36996.3|	6.67414e-90	137/156(87.82)	272	unnamed protein product [Vitis vinifera]
Unigene010176	gi|728838509|gb|KHG17952.1|	1.59306e-40	66/151(43.71)	108	WD repeat-containing DWA1 -like protein [Gossypium arboreum]
Unigene010177	gi|695056875|ref|XP_009416680.1|	8.019e-10	80/284(28.17)	70	PREDICTED: ankyrin repeat-containing protein At5g02620-like [Musa acuminata subsp. malaccensis]
Unigene010178	gi|734568996|gb|AJA06256.1|	2.07316e-18	48/85(56.47)	83	beta-type carbonic anhydrase 1-like protein [Brassica juncea]
Unigene010179	gi|590674772|ref|XP_007039261.1|	3.00808e-78	154/313(49.20)	259	LRR receptor-like serine/threonine-protein kinase, putative [Theobroma cacao]
Unigene010181	gi|720024520|ref|XP_010263657.1|	2.27348e-128	133/239(55.65)	218	PREDICTED: 5&apos;-nucleotidase domain-containing protein 4-like isoform X3 [Nelumbo nucifera]
Unigene010182	gi|590689062|ref|XP_007043122.1|	1.9474e-19	115/310(37.10)	97	Mitochondrial transcription termination factor family protein [Theobroma cacao]
Unigene010183	gi|470108501|ref|XP_004290555.1|	6.72141e-73	154/354(43.50)	238	PREDICTED: uncharacterized protein C57A10.07 [Fragaria vesca subsp. vesca]
Unigene010184	gi|743897914|ref|XP_011042246.1|	4.29378e-24	28/45(62.22)	62	PREDICTED: ocs element-binding factor 1 [Populus euphratica]
Unigene010185	gi|720059831|ref|XP_010274684.1|	2.68336e-08	36/111(32.43)	47	PREDICTED: uncharacterized protein LOC104609943 isoform X1 [Nelumbo nucifera]
Unigene010187	gi|27261181|gb|AAN87573.1|	6.20678e-30	80/229(34.93)	69	delta 12 oleic acid desaturase FAD2 [Vernicia fordii]
Unigene010189	gi|222619220|gb|EEE55352.1|	2.89247e-112	88/137(64.23)	186	hypothetical protein OsJ_03383 [Oryza sativa Japonica Group]
Unigene010190	gi|595822929|ref|XP_007204978.1|	5.37353e-64	113/241(46.89)	204	hypothetical protein PRUPE_ppa002843mg [Prunus persica]
Unigene010191	gi|359495962|ref|XP_002267185.2|	5.78588e-47	181/514(35.21)	182	PREDICTED: uncharacterized protein At1g04910 [Vitis vinifera]
Unigene010193	gi|747048584|ref|XP_011070307.1|	4.00016e-18	48/119(40.34)	55	PREDICTED: heat shock factor protein HSF8 [Sesamum indicum]
Unigene010194	gi|759330881|gb|KIX07207.1|	7.03342e-102	108/147(73.47)	205	hypothetical protein Z518_01860 [Rhinocladiella mackenziei CBS 650.93]
Unigene010198	gi|645227293|ref|XP_008220447.1|	1.54324e-12	51/143(35.66)	71	PREDICTED: uncharacterized protein C6G9.01c [Prunus mume]
Unigene010199	gi|731406579|ref|XP_010656208.1|	4.53331e-119	234/441(53.06)	358	PREDICTED: K(+) efflux antiporter 4 isoform X2 [Vitis vinifera]
Unigene010200	gi|296422954|ref|XP_002841022.1|	7.58429e-31	98/261(37.55)	125	hypothetical protein [Tuber melanosporum Mel28]
Unigene010201	gi|567884905|ref|XP_006435011.1|	2.39538e-14	106/367(28.88)	85	hypothetical protein CICLE_v10000434mg [Citrus clementina]
Unigene010202	gi|720069272|ref|XP_010277386.1|	1.65351e-113	155/178(87.08)	317	PREDICTED: ATP-dependent Clp protease proteolytic subunit-related protein 2, chloroplastic [Nelumbo nucifera]
Unigene010204	gi|590655204|ref|XP_007033919.1|	1.28104e-157	214/261(81.99)	450	Integral membrane HRF1 family protein [Theobroma cacao]
Unigene010205	gi|147856116|emb|CAN80288.1|	2.04705e-06	29/87(33.33)	40	hypothetical protein VITISV_006820 [Vitis vinifera]
Unigene010207	gi|720083445|ref|XP_010242900.1|	2.99725e-45	115/253(45.45)	160	PREDICTED: uncharacterized protein LOC104587127 [Nelumbo nucifera]
Unigene010209	gi|720033648|ref|XP_010266495.1|	4.87815e-57	98/195(50.26)	181	PREDICTED: plastidial pyruvate kinase 4, chloroplastic isoform X1 [Nelumbo nucifera]
Unigene010210	gi|720051745|ref|XP_010272185.1|	1.74489e-17	149/497(29.98)	94	PREDICTED: HIPL1 protein [Nelumbo nucifera]
Unigene010211	gi|643724722|gb|KDP33923.1|	2.308e-11	18/31(58.06)	46	hypothetical protein JCGZ_07494 [Jatropha curcas]
Unigene010212	gi|720090027|ref|XP_010244962.1|	0	200/259(77.22)	380	PREDICTED: protein IQ-DOMAIN 1-like [Nelumbo nucifera]
Unigene010213	gi|217070130|gb|ACJ83425.1|	5.45439e-07	23/45(51.11)	54	unknown [Medicago truncatula]
Unigene010215	gi|729365452|ref|XP_010546906.1|	0	155/353(43.91)	249	PREDICTED: uncharacterized protein LOC104818832 isoform X1 [Tarenaya hassleriana]
Unigene010216	gi|645272978|ref|XP_008241655.1|	6.93568e-65	97/108(89.81)	204	PREDICTED: uncharacterized protein LOC103340068 [Prunus mume]
Unigene010217	gi|734370898|gb|KHN19508.1|	8.38829e-54	81/177(45.76)	141	KH domain-containing protein [Glycine soja]
Unigene010219	gi|698498043|ref|XP_009794953.1|	8.47353e-26	84/216(38.89)	78	PREDICTED: probable LRR receptor-like serine/threonine-protein kinase At5g10290 [Nicotiana sylvestris]
Unigene010221	gi|632911274|gb|KDB11191.1|	8.48814e-104	151/327(46.18)	328	hypothetical protein UV8b_7924 [Ustilaginoidea virens]
Unigene010222	gi|720040072|ref|XP_010268486.1|	3.43271e-44	61/111(54.95)	112	PREDICTED: clustered mitochondria protein homolog [Nelumbo nucifera]
Unigene010224	gi|781085612|dbj|GAO15885.1|	6.61597e-14	38/70(54.29)	70	hypothetical protein UVI_031170 [Ustilaginoidea virens]
Unigene010227	gi|604319630|gb|EYU30794.1|	2.31522e-69	96/214(44.86)	174	hypothetical protein MIMGU_mgv1a004556mg [Erythranthe guttata]
Unigene010228	gi|720041873|ref|XP_010269051.1|	1.77153e-57	109/180(60.56)	187	PREDICTED: psbP domain-containing protein 2, chloroplastic [Nelumbo nucifera]
Unigene010229	gi|720001297|ref|XP_010256321.1|	3.80028e-132	61/87(70.11)	131	PREDICTED: embryogenesis-associated protein EMB8 [Nelumbo nucifera]
Unigene010231	gi|720071369|ref|XP_010278043.1|	4.70201e-06	46/159(28.93)	56	PREDICTED: uncharacterized protein LOC104612353 [Nelumbo nucifera]
Unigene010232	gi|720005234|ref|XP_010257591.1|	1.00651e-13	58/172(33.72)	73	PREDICTED: uncharacterized protein LOC104597634 [Nelumbo nucifera]
Unigene010233	gi|747043680|ref|XP_011085147.1|	7.7201e-22	157/555(28.29)	107	PREDICTED: protein ECERIFERUM 1-like [Sesamum indicum]
Unigene010235	gi|396580945|gb|AFN87702.1|	1.73657e-56	161/391(41.18)	199	clathrin heavy chain 1, partial [Nicotiana tabacum]
Unigene010237	gi|147793046|emb|CAN62132.1|	4.69143e-25	67/112(59.82)	105	hypothetical protein VITISV_043716 [Vitis vinifera]
Unigene010238	gi|731313910|ref|XP_010683164.1|	2.34324e-10	72/222(32.43)	68	PREDICTED: uncharacterized protein LOC104897895 [Beta vulgaris subsp. vulgaris]
Unigene010239	gi|671167996|ref|XP_008724464.1|	7.35567e-80	83/165(50.30)	149	hypothetical protein G647_10250 [Cladophialophora carrionii CBS 160.54]
Unigene010241	gi|567910731|ref|XP_006447679.1|	7.40432e-58	72/118(61.02)	147	hypothetical protein CICLE_v10016185mg [Citrus clementina]
Unigene010242	gi|162279911|ref|NP_063988.2|	4.22337e-117	199/302(65.89)	355	ccb438 gene product (mitochondrion) [Beta vulgaris subsp. vulgaris]
Unigene010243	gi|568835515|ref|XP_006471813.1|	1.24288e-16	43/135(31.85)	60	PREDICTED: uncharacterized protein LOC102631218 isoform X1 [Citrus sinensis]
Unigene010245	gi|758191280|ref|XP_011318019.1|	5.88556e-23	82/357(22.97)	44	hypothetical protein FGSG_02139 [Fusarium graminearum PH-1]
Unigene010247	gi|595864802|ref|XP_007211838.1|	2.32653e-95	135/308(43.83)	231	hypothetical protein PRUPE_ppa004631mg [Prunus persica]
Unigene010248	gi|697123846|ref|XP_009615921.1|	4.54786e-15	56/126(44.44)	60	PREDICTED: 3-isopropylmalate dehydratase small subunit 3-like [Nicotiana tomentosiformis]
Unigene010249	gi|657942276|ref|XP_008360714.1|	4.02149e-42	200/660(30.30)	151	PREDICTED: probable methyltransferase PMT26 [Malus domestica]
Unigene010251	gi|778693179|ref|XP_011653591.1|	5.10498e-07	36/97(37.11)	56	PREDICTED: E3 ubiquitin ligase BIG BROTHER isoform X2 [Cucumis sativus]
Unigene010253	gi|604301178|gb|EYU20898.1|	1.86049e-15	43/169(25.44)	55	hypothetical protein MIMGU_mgv1a007663mg [Erythranthe guttata]
Unigene010254	gi|700258261|gb|AIU50737.1|	9.25848e-28	55/124(44.35)	83	ankyrin repeat family protein, partial [Sarcandra glabra]
Unigene010256	gi|296082012|emb|CBI21017.3|	7.59661e-45	109/243(44.86)	165	unnamed protein product [Vitis vinifera]
Unigene010257	gi|703138944|ref|XP_010106858.1|	8.33532e-57	44/76(57.89)	94	Cytochrome P450 71A1 [Morus notabilis]
Unigene010258	gi|502133883|ref|XP_004501923.1|	1.30975e-30	76/133(57.14)	119	PREDICTED: iron-sulfur cluster assembly protein 1-like [Cicer arietinum]
Unigene010259	gi|225463055|ref|XP_002268417.1|	3.07915e-160	141/216(65.28)	290	PREDICTED: uncharacterized protein LOC100267143 [Vitis vinifera]
Unigene010260	gi|255584884|ref|XP_002533157.1|	6.57472e-17	41/89(46.07)	70	conserved hypothetical protein [Ricinus communis]
Unigene010261	gi|661899171|emb|CDO97165.1|	7.28837e-10	33/87(37.93)	50	unnamed protein product [Coffea canephora]
Unigene010262	gi|168001070|ref|XP_001753238.1|	3.91168e-59	96/227(42.29)	137	predicted protein [Physcomitrella patens]
Unigene010263	gi|628072821|ref|XP_007701064.1|	1.74366e-36	88/175(50.29)	142	hypothetical protein COCSADRAFT_38066 [Bipolaris sorokiniana ND90Pr]
Unigene010265	gi|764594889|ref|XP_011465726.1|	6.77269e-06	53/162(32.72)	57	PREDICTED: extensin-like [Fragaria vesca subsp. vesca]
Unigene010266	gi|225439268|ref|XP_002265056.1|	7.90006e-100	336/947(35.48)	343	PREDICTED: uncharacterized protein LOC100261641 [Vitis vinifera]
Unigene010267	gi|567879501|ref|XP_006432309.1|	3.15574e-19	106/353(30.03)	96	hypothetical protein CICLE_v10001373mg [Citrus clementina]
Unigene010268	gi|121706234|ref|XP_001271380.1|	3.07638e-47	41/84(48.81)	82	aldo-keto reductase [Aspergillus clavatus NRRL 1]
Unigene010270	gi|720053584|ref|XP_010272778.1|	5.35043e-19	24/47(51.06)	55	PREDICTED: F-box/LRR-repeat protein At4g14103-like isoform X1 [Nelumbo nucifera]
Unigene010271	gi|356526195|ref|XP_003531705.1|	8.49447e-40	65/117(55.56)	105	PREDICTED: 3-isopropylmalate dehydratase-like [Glycine max]
Unigene010273	gi|568861793|ref|XP_006484384.1|	2.97659e-47	64/118(54.24)	120	PREDICTED: lysine-rich arabinogalactan protein 19-like [Citrus sinensis]
Unigene010275	gi|147866291|emb|CAN82037.1|	4.75007e-24	29/61(47.54)	64	hypothetical protein VITISV_033902 [Vitis vinifera]
Unigene010278	gi|720012596|ref|XP_010259912.1|	6.06547e-25	92/262(35.11)	109	PREDICTED: tRNA (guanine-N(7)-)-methyltransferase [Nelumbo nucifera]
Unigene010280	gi|719985756|ref|XP_010251493.1|	9.66208e-07	55/139(39.57)	57	PREDICTED: CBS domain-containing protein CBSX3, mitochondrial-like [Nelumbo nucifera]
Unigene010281	gi|720079586|ref|XP_010241711.1|	1.55792e-80	106/203(52.22)	191	PREDICTED: uncharacterized protein LOC104586241 [Nelumbo nucifera]
Unigene010282	gi|720018905|ref|XP_010261942.1|	0	154/259(59.46)	287	PREDICTED: replication protein A 70 kDa DNA-binding subunit A isoform X1 [Nelumbo nucifera]
Unigene010283	gi|674899520|emb|CDY33445.1|	1.12198e-41	57/72(79.17)	120	BnaC01g32800D [Brassica napus]
Unigene010284	gi|743938249|ref|XP_011013541.1|	4.2031e-22	36/72(50.00)	59	PREDICTED: histidine-containing phosphotransfer protein 1-like isoform X1 [Populus euphratica]
Unigene010285	gi|641864866|gb|KDO83551.1|	2.31581e-116	198/370(53.51)	325	hypothetical protein CISIN_1g003924mg [Citrus sinensis]
Unigene010287	gi|628196913|ref|XP_007709942.1|	9.12825e-142	163/251(64.94)	320	hypothetical protein COCCADRAFT_90022 [Bipolaris zeicola 26-R-13]
Unigene010288	gi|743852046|ref|XP_010940294.1|	3.25862e-36	64/88(72.73)	123	PREDICTED: eukaryotic initiation factor 4A-3-like [Elaeis guineensis]
Unigene010289	gi|255550291|ref|XP_002516196.1|	2.2918e-108	201/356(56.46)	341	Pectinesterase-2 precursor, putative [Ricinus communis]
Unigene010290	gi|590647492|ref|XP_007031916.1|	5.3696e-50	72/158(45.57)	114	NAD(P)-binding Rossmann-fold superfamily protein isoform 1 [Theobroma cacao]
Unigene010291	gi|398409534|ref|XP_003856232.1|	4.35029e-77	139/288(48.26)	255	hypothetical protein MYCGRDRAFT_33998 [Zymoseptoria tritici IPO323]
Unigene010292	gi|743770874|ref|XP_010915724.1|	1.03639e-48	92/120(76.67)	181	PREDICTED: ABC transporter C family member 10-like [Elaeis guineensis]
Unigene010294	gi|694404796|ref|XP_009377266.1|	4.45238e-83	196/507(38.66)	275	PREDICTED: protein SUPPRESSOR OF PHYA-105 1 [Pyrus x bretschneideri]
Unigene010296	gi|3914575|sp|O24634.1|RBS1_FRIAG	5.94868e-09	55/134(41.04)	57	RecName: Full=Ribulose bisphosphate carboxylase small chain 1/4, chloroplastic; Short=RuBisCO small subunit 1/4; Flags: Precursor [Fritillaria agrestis]
Unigene010298	gi|720062575|ref|XP_010275505.1|	2.56168e-149	134/224(59.82)	254	PREDICTED: auxin-responsive protein IAA9 isoform X2 [Nelumbo nucifera]
Unigene010299	gi|697187890|ref|XP_009602981.1|	7.27628e-48	66/143(46.15)	127	PREDICTED: two-pore potassium channel 1 isoform X1 [Nicotiana tomentosiformis]
Unigene010301	gi|566158719|ref|XP_002302690.2|	0	265/352(75.28)	567	hypothetical protein POPTR_0002s18380g [Populus trichocarpa]
Unigene010303	gi|702303188|ref|XP_010049329.1|	1.94431e-08	24/62(38.71)	39	PREDICTED: sucrose synthase-like [Eucalyptus grandis]
Unigene010305	gi|451998386|gb|EMD90850.1|	3.08746e-108	202/404(50.00)	338	hypothetical protein COCHEDRAFT_1176329 [Bipolaris maydis C5]
Unigene010306	gi|698521313|ref|XP_009757467.1|	2.32539e-57	86/145(59.31)	190	PREDICTED: bifunctional epoxide hydrolase 2-like [Nicotiana sylvestris]
Unigene010308	gi|802591973|ref|XP_012071326.1|	4.48264e-154	203/245(82.86)	441	PREDICTED: uncharacterized protein LOC105633357 [Jatropha curcas]
Unigene010310	gi|604333726|gb|EYU38062.1|	3.30411e-08	20/34(58.82)	46	hypothetical protein MIMGU_mgv1a0012801mg, partial [Erythranthe guttata]
Unigene010311	gi|702363585|ref|XP_010060358.1|	1.23288e-90	71/157(45.22)	152	PREDICTED: heat shock 70 kDa protein 16 [Eucalyptus grandis]
Unigene010312	gi|672114707|ref|XP_008778257.1|	5.1983e-88	178/342(52.05)	291	PREDICTED: splicing factor 3B subunit 2-like [Phoenix dactylifera]
Unigene010313	gi|702273170|ref|XP_010043849.1|	8.00659e-16	54/136(39.71)	80	PREDICTED: glutathione S-transferase U17-like [Eucalyptus grandis]
Unigene010314	gi|702263447|ref|XP_010038337.1|	6.93757e-51	76/189(40.21)	121	PREDICTED: aspartic proteinase-like protein 2 [Eucalyptus grandis]
Unigene010315	gi|396457780|ref|XP_003833503.1|	1.11502e-128	211/338(62.43)	382	hypothetical protein LEMA_P062640.1 [Leptosphaeria maculans JN3]
Unigene010316	gi|147861248|emb|CAN79321.1|	1.86908e-30	74/154(48.05)	105	hypothetical protein VITISV_018984 [Vitis vinifera]
Unigene010320	gi|449451827|ref|XP_004143662.1|	1.37972e-18	59/117(50.43)	90	PREDICTED: probable gluconokinase [Cucumis sativus]
Unigene010321	gi|567913687|ref|XP_006449157.1|	2.14221e-33	45/85(52.94)	87	hypothetical protein CICLE_v10015628mg [Citrus clementina]
Unigene010322	gi|566182140|ref|XP_002311067.2|	6.49665e-152	96/177(54.24)	183	leucine-rich repeat transmembrane protein kinase [Populus trichocarpa]
Unigene010324	gi|566204611|ref|XP_002321196.2|	2.831e-32	70/166(42.17)	107	hypothetical protein POPTR_0014s16480g [Populus trichocarpa]
Unigene010325	gi|720097204|ref|XP_010247244.1|	1.36998e-11	66/183(36.07)	65	PREDICTED: cathepsin B-like [Nelumbo nucifera]
Unigene010327	gi|702247830|ref|XP_010057273.1|	4.28604e-29	163/481(33.89)	130	PREDICTED: probable galactinol--sucrose galactosyltransferase 2 [Eucalyptus grandis]
Unigene010328	gi|590676904|ref|XP_007039870.1|	1.56752e-15	40/92(43.48)	65	Uncharacterized protein TCM_015988 [Theobroma cacao]
Unigene010330	gi|720033707|ref|XP_010266511.1|	0	158/198(79.80)	304	PREDICTED: glutamate synthase 1 [NADH], chloroplastic isoform X1 [Nelumbo nucifera]
Unigene010331	gi|698546336|ref|XP_009767671.1|	1.832e-29	35/42(83.33)	78	PREDICTED: homogentisate 1,2-dioxygenase isoform X1 [Nicotiana sylvestris]
Unigene010332	gi|720065703|ref|XP_010276350.1|	7.34521e-66	89/183(48.63)	165	PREDICTED: uncharacterized protein LOC104611119 [Nelumbo nucifera]
Unigene010334	gi|225445484|ref|XP_002282063.1|	1.13478e-126	87/167(52.10)	177	PREDICTED: pentatricopeptide repeat-containing protein At5g66520-like [Vitis vinifera]
Unigene010335	gi|763751442|gb|KJB18830.1|	8.88945e-63	206/508(40.55)	231	hypothetical protein B456_003G071100 [Gossypium raimondii]
Unigene010336	gi|658018488|ref|XP_008344605.1|	9.19079e-20	138/518(26.64)	76	PREDICTED: cucumisin-like [Malus domestica]
Unigene010337	gi|452842375|gb|EME44311.1|	2.9002e-46	151/435(34.71)	170	hypothetical protein DOTSEDRAFT_71973 [Dothistroma septosporum NZE10]
Unigene010338	gi|719974477|ref|XP_010245048.1|	1.13728e-43	79/183(43.17)	136	PREDICTED: uncharacterized protein LOC104588704 [Nelumbo nucifera]
Unigene010339	gi|769822067|ref|XP_011629343.1|	1.9204e-31	37/99(37.37)	78	PREDICTED: LOW QUALITY PROTEIN: probable apyrase 7 [Amborella trichopoda]
Unigene010340	gi|641826000|gb|KDO45247.1|	5.84888e-10	136/492(27.64)	69	hypothetical protein CISIN_1g010486mg [Citrus sinensis]
Unigene010341	gi|719971695|ref|XP_010275415.1|	8.73428e-27	53/102(51.96)	90	PREDICTED: mitochondrial inner membrane protease subunit 1-like [Nelumbo nucifera]
Unigene010342	gi|672107004|ref|XP_008789156.1|	3.55604e-11	108/353(30.59)	73	PREDICTED: cyclic nucleotide-gated ion channel 1 isoform X2 [Phoenix dactylifera]
Unigene010344	gi|548841647|gb|ERN01700.1|	1.85056e-16	41/85(48.24)	81	hypothetical protein AMTR_s00090p00169760 [Amborella trichopoda]
Unigene010345	gi|720032797|ref|XP_010266226.1|	1.12419e-102	131/258(50.78)	197	PREDICTED: nucleolar complex protein 4 homolog isoform X1 [Nelumbo nucifera]
Unigene010348	gi|357495781|ref|XP_003618179.1|	0	323/365(88.49)	665	Isocitrate dehydrogenase-like protein [Medicago truncatula]
Unigene010349	gi|720088765|ref|XP_010244560.1|	4.01307e-60	137/354(38.70)	146	PREDICTED: serine/arginine repetitive matrix protein 2 isoform X1 [Nelumbo nucifera]
Unigene010351	gi|255585203|ref|XP_002533304.1|	9.9574e-19	74/253(29.25)	95	conserved hypothetical protein [Ricinus communis]
Unigene010354	gi|326532478|dbj|BAK05168.1|	2.58851e-36	94/265(35.47)	106	predicted protein [Hordeum vulgare subsp. vulgare]
Unigene010355	gi|374306310|gb|AEZ06404.1|	4.41926e-108	266/655(40.61)	349	VIN3B-like protein [Aquilegia coerulea]
Unigene010356	gi|296081921|emb|CBI20926.3|	2.14127e-60	251/831(30.20)	189	unnamed protein product [Vitis vinifera]
Unigene010357	gi|695541425|ref|XP_009543281.1|	1.69928e-43	77/192(40.10)	114	ABC transporter [Heterobasidion irregulare TC 32-1]
Unigene010359	gi|297745394|emb|CBI40474.3|	1.69734e-85	162/295(54.92)	276	unnamed protein product [Vitis vinifera]
Unigene010360	gi|764592544|ref|XP_004300506.2|	1.29424e-107	73/97(75.26)	153	PREDICTED: probable serine/threonine-protein kinase At1g18390 isoform X3 [Fragaria vesca subsp. vesca]
Unigene010361	gi|720048414|ref|XP_010271119.1|	8.89858e-87	196/450(43.56)	284	PREDICTED: IAA-alanine resistance protein 1 [Nelumbo nucifera]
Unigene010362	gi|720074729|ref|XP_010279109.1|	9.3717e-29	178/480(37.08)	134	PREDICTED: SCY1-like protein 2 isoform X1 [Nelumbo nucifera]
Unigene010363	gi|590685315|ref|XP_007042069.1|	6.81524e-61	192/488(39.34)	225	Coatomer, alpha subunit [Theobroma cacao]
Unigene010364	gi|719977017|ref|XP_010248719.1|	1.91606e-19	72/166(43.37)	92	PREDICTED: protein-L-isoaspartate O-methyltransferase-like [Nelumbo nucifera]
Unigene010365	gi|703073874|ref|XP_010089662.1|	4.46902e-15	72/221(32.58)	80	20 kDa chaperonin [Morus notabilis]
Unigene010367	gi|696197028|gb|AIT42265.1|	1.12221e-09	28/68(41.18)	50	norcoclaurine synthase [Sinopodophyllum hexandrum]
Unigene010368	gi|702303853|ref|XP_010049456.1|	2.88907e-58	97/158(61.39)	178	PREDICTED: casein kinase I isoform delta-like [Eucalyptus grandis]
Unigene010370	gi|669030728|emb|CDM85361.1|	9.77856e-36	58/136(42.65)	85	unnamed protein product [Triticum aestivum]
Unigene010371	gi|685318156|ref|XP_009149522.1|	5.51665e-17	89/265(33.58)	89	PREDICTED: prolyl endopeptidase [Brassica rapa]
Unigene010372	gi|719997404|ref|XP_010255087.1|	1.15755e-20	96/277(34.66)	101	PREDICTED: thylakoidal processing peptidase 1, chloroplastic-like [Nelumbo nucifera]
Unigene010373	gi|703153978|ref|XP_010110820.1|	1.41818e-42	67/144(46.53)	142	hypothetical protein L484_011803 [Morus notabilis]
Unigene010374	gi|147805840|emb|CAN62784.1|	1.39596e-63	129/336(38.39)	216	hypothetical protein VITISV_033490 [Vitis vinifera]
Unigene010375	gi|641833985|gb|KDO52988.1|	1.33337e-07	44/93(47.31)	62	hypothetical protein CISIN_1g001826mg [Citrus sinensis]
Unigene010376	gi|702382315|ref|XP_010063838.1|	9.21007e-11	39/104(37.50)	48	PREDICTED: protein S-acyltransferase 8 [Eucalyptus grandis]
Unigene010377	gi|720059358|ref|XP_010274551.1|	5.82221e-121	207/391(52.94)	367	PREDICTED: poly(U)-specific endoribonuclease-B [Nelumbo nucifera]
Unigene010378	gi|720040942|ref|XP_010268757.1|	6.81687e-11	60/148(40.54)	68	PREDICTED: uncharacterized protein LOC104605622 isoform X2 [Nelumbo nucifera]
Unigene010380	gi|720038968|ref|XP_010268155.1|	3.63178e-137	128/206(62.14)	237	PREDICTED: sucrose-phosphatase 2-like [Nelumbo nucifera]
Unigene010381	gi|414591054|tpg|DAA41625.1|	1.10097e-22	60/104(57.69)	101	TPA: hypothetical protein ZEAMMB73_987275 [Zea mays]
Unigene010382	gi|720035371|ref|XP_010267021.1|	1.1063e-121	161/236(68.22)	362	PREDICTED: uncharacterized protein LOC104604410 [Nelumbo nucifera]
Unigene010383	gi|702460949|ref|XP_010028091.1|	6.02844e-171	122/159(76.73)	253	PREDICTED: protein SHORT-ROOT [Eucalyptus grandis]
Unigene010384	gi|695080849|ref|XP_009387911.1|	1.34437e-44	78/99(78.79)	153	PREDICTED: UDP-glucuronic acid decarboxylase 4-like [Musa acuminata subsp. malaccensis]
Unigene010385	gi|743835089|ref|XP_010935716.1|	4.43808e-30	173/552(31.34)	132	PREDICTED: dolichol kinase-like [Elaeis guineensis]
Unigene010387	gi|672176558|ref|XP_008808347.1|	9.43778e-18	77/209(36.84)	96	PREDICTED: receptor-like protein kinase isoform X2 [Phoenix dactylifera]
Unigene010388	gi|694325329|ref|XP_009353612.1|	1.52129e-41	117/292(40.07)	151	PREDICTED: glyoxylate/hydroxypyruvate reductase A HPR2-like [Pyrus x bretschneideri]
Unigene010390	gi|720033605|ref|XP_010266481.1|	1.70976e-25	57/171(33.33)	76	PREDICTED: uncharacterized protein LOC104603986 isoform X1 [Nelumbo nucifera]
Unigene010392	gi|719994024|ref|XP_010254053.1|	6.23373e-143	289/608(47.53)	437	PREDICTED: malonate--CoA ligase [Nelumbo nucifera]
Unigene010394	gi|719992383|ref|XP_010253551.1|	7.05306e-17	126/427(29.51)	90	PREDICTED: protein IQ-DOMAIN 1-like [Nelumbo nucifera]
Unigene010395	gi|169600001|ref|XP_001793423.1|	6.81618e-113	99/122(81.15)	216	hypothetical protein SNOG_02830 [Phaeosphaeria nodorum SN15]
Unigene010396	gi|351723213|ref|NP_001237527.1|	1.79463e-16	52/123(42.28)	86	transcription factor [Glycine max]
Unigene010397	gi|225443490|ref|XP_002274181.1|	0	306/382(80.10)	585	PREDICTED: uncharacterized protein LOC100256501 [Vitis vinifera]
Unigene010399	gi|474224394|gb|EMS59377.1|	1.47814e-36	48/102(47.06)	87	Tetratricopeptide repeat protein 13 [Triticum urartu]
Unigene010400	gi|720020763|ref|XP_010262509.1|	1.00889e-14	69/211(32.70)	58	PREDICTED: protein PHR1-LIKE 1-like [Nelumbo nucifera]
Unigene010401	gi|557357632|dbj|BAO04182.1|	1.3406e-15	84/283(29.68)	83	hypothetical protein [Delphinium grandiflorum]
Unigene010402	gi|670384424|ref|XP_008673045.1|	5.02606e-103	85/177(48.02)	163	PREDICTED: uncharacterized protein LOC100304331 isoform X1 [Zea mays]
Unigene010404	gi|768803818|gb|AJV88618.1|	9.05213e-49	81/98(82.65)	160	ribosomal protein S18 (chloroplast) [Carludovica palmata]
Unigene010405	gi|719975634|ref|XP_010248074.1|	1.09292e-109	128/316(40.51)	179	PREDICTED: outer envelope protein 61 [Nelumbo nucifera]
Unigene010406	gi|604347094|gb|EYU45398.1|	0	262/275(95.27)	541	hypothetical protein MIMGU_mgv1a005489mg [Erythranthe guttata]
Unigene010407	gi|571478023|ref|XP_003534112.2|	5.46814e-119	166/403(41.19)	273	PREDICTED: probable cyclic nucleotide-gated ion channel 20, chloroplastic-like isoform X1 [Glycine max]
Unigene010408	gi|743845532|ref|XP_010938608.1|	7.182e-17	120/363(33.06)	89	PREDICTED: serine--glyoxylate aminotransferase-like [Elaeis guineensis]
Unigene010409	gi|802565426|ref|XP_012067488.1|	7.29834e-100	97/111(87.39)	195	PREDICTED: pleiotropic drug resistance protein 1-like [Jatropha curcas]
Unigene010411	gi|769816718|ref|XP_011621915.1|	2.01783e-07	83/250(33.20)	51	PREDICTED: dol-P-Man:Man(5)GlcNAc(2)-PP-Dol alpha-1,3-mannosyltransferase isoform X2 [Amborella trichopoda]
Unigene010412	gi|719972210|ref|XP_010276892.1|	1.74797e-90	198/546(36.26)	295	PREDICTED: flavonoid 3&apos;-monooxygenase-like [Nelumbo nucifera]
Unigene010414	gi|747048124|ref|XP_011070059.1|	1.28794e-13	67/218(30.73)	81	PREDICTED: putative disease resistance RPP13-like protein 1 [Sesamum indicum]
Unigene010415	gi|763812080|gb|KJB78932.1|	9.45233e-18	31/63(49.21)	63	hypothetical protein B456_013G025800 [Gossypium raimondii]
Unigene010416	gi|698535353|ref|XP_009764156.1|	6.20931e-26	70/149(46.98)	111	PREDICTED: lysophospholipid acyltransferase 1-like [Nicotiana sylvestris]
Unigene010418	gi|225464166|ref|XP_002269134.1|	4.06106e-111	166/206(80.58)	329	PREDICTED: vesicle-associated membrane protein 727 [Vitis vinifera]
Unigene010419	gi|571560749|ref|XP_006604908.1|	1.09497e-82	60/98(61.22)	124	PREDICTED: UV-stimulated scaffold protein A homolog isoform X2 [Glycine max]
Unigene010420	gi|719993738|ref|XP_010253969.1|	5.4904e-08	69/183(37.70)	63	PREDICTED: UDP-glycosyltransferase 86A2-like [Nelumbo nucifera]
Unigene010421	gi|548842943|gb|ERN02726.1|	5.55766e-64	153/468(32.69)	137	hypothetical protein AMTR_s00085p00159370 [Amborella trichopoda]
Unigene010423	gi|702493186|ref|XP_010036427.1|	1.82713e-32	73/134(54.48)	126	PREDICTED: 14 kDa zinc-binding protein [Eucalyptus grandis]
Unigene010424	gi|565487941|ref|XP_006301610.1|	2.19985e-154	102/145(70.34)	187	hypothetical protein CARUB_v10022051mg [Capsella rubella]
Unigene010425	gi|719997085|ref|XP_010254984.1|	0	174/258(67.44)	333	PREDICTED: BEL1-like homeodomain protein 4 [Nelumbo nucifera]
Unigene010426	gi|719975784|ref|XP_010248316.1|	1.11792e-76	179/387(46.25)	261	PREDICTED: GTP-binding protein At3g49725, chloroplastic [Nelumbo nucifera]
Unigene010427	gi|158389783|gb|ABW37744.1|	1.38402e-12	32/40(80.00)	72	Ama v 1.01 allergen [Amaranthus viridis]
Unigene010429	gi|225435393|ref|XP_002285367.1|	2.42814e-173	184/238(77.31)	378	PREDICTED: phospholipase A1-Igamma3, chloroplastic [Vitis vinifera]
Unigene010431	gi|700481256|gb|KGO67947.1|	2.70543e-33	92/332(27.71)	139	hypothetical protein PITC_029160 [Penicillium italicum]
Unigene010432	gi|719992812|ref|XP_010253689.1|	6.1599e-43	259/766(33.81)	175	PREDICTED: endoplasmic reticulum metallopeptidase 1 isoform X2 [Nelumbo nucifera]
Unigene010434	gi|77563563|gb|ABB00038.1|	3.88699e-18	76/245(31.02)	80	reverse transcriptase family member [Glycine max]
Unigene010437	gi|672125189|ref|XP_008786007.1|	2.18858e-28	126/381(33.07)	96	PREDICTED: asparagine synthetase domain-containing protein 1 isoform X2 [Phoenix dactylifera]
Unigene010438	gi|663441801|gb|AIF28311.1|	1.33408e-14	71/197(36.04)	81	PIN-like protein, partial [Talbotia elegans]
Unigene010439	gi|224612175|gb|ACN60159.1|	1.38775e-08	59/157(37.58)	55	cytosolic ascorbate peroxidase [Tamarix hispida]
Unigene010440	gi|667829190|ref|XP_007778764.1|	1.04798e-18	35/54(64.81)	82	hypothetical protein W97_02675 [Coniosporium apollinis CBS 100218]
Unigene010442	gi|720036384|ref|XP_010267333.1|	2.28934e-41	223/649(34.36)	170	PREDICTED: probable helicase MAGATAMA 3 isoform X2 [Nelumbo nucifera]
Unigene010443	gi|802755458|ref|XP_012088878.1|	1.15371e-54	256/820(31.22)	192	PREDICTED: lon protease homolog 1, mitochondrial [Jatropha curcas]
Unigene010444	gi|720028149|ref|XP_010264811.1|	3.62625e-117	177/225(78.67)	347	PREDICTED: uncharacterized protein LOC104602728 [Nelumbo nucifera]
Unigene010445	gi|659087000|ref|XP_008444223.1|	5.32687e-09	57/201(28.36)	50	PREDICTED: uncharacterized protein LOC103487622 isoform X1 [Cucumis melo]
Unigene010446	gi|720038489|ref|XP_010268004.1|	1.17043e-51	69/112(61.61)	127	PREDICTED: uncharacterized protein LOC104605085 [Nelumbo nucifera]
Unigene010447	gi|695060595|ref|XP_009418693.1|	1.07048e-07	77/250(30.80)	59	PREDICTED: uncharacterized protein LOC103998825 isoform X1 [Musa acuminata subsp. malaccensis]
Unigene010448	gi|242048170|ref|XP_002461831.1|	4.64432e-107	47/73(64.38)	97	hypothetical protein SORBIDRAFT_02g008900 [Sorghum bicolor]
Unigene010449	gi|763815034|gb|KJB81886.1|	3.59843e-73	100/176(56.82)	179	hypothetical protein B456_013G170700 [Gossypium raimondii]
Unigene010450	gi|720005375|ref|XP_010257634.1|	9.1826e-77	117/155(75.48)	240	PREDICTED: superoxide dismutase [Cu-Zn] 2 [Nelumbo nucifera]
Unigene010451	gi|32892180|gb|AAM94880.1|	4.18762e-59	101/220(45.91)	199	dimeric lectin SELld precursor [Sambucus ebulus]
Unigene010452	gi|720016191|ref|XP_010261079.1|	1.648e-161	263/498(52.81)	468	PREDICTED: probable LRR receptor-like serine/threonine-protein kinase At4g36180 [Nelumbo nucifera]
Unigene010453	gi|802576348|ref|XP_012068848.1|	3.56895e-81	248/659(37.63)	288	PREDICTED: nuclear pore complex protein NUP107 [Jatropha curcas]
Unigene010454	gi|398410898|ref|XP_003856796.1|	3.14629e-125	144/262(54.96)	253	hypothetical protein MYCGRDRAFT_98903 [Zymoseptoria tritici IPO323]
Unigene010456	gi|720085103|ref|XP_010243417.1|	3.92994e-63	200/591(33.84)	239	PREDICTED: basic proline-rich protein isoform X1 [Nelumbo nucifera]
Unigene010457	gi|566260081|ref|XP_006389594.1|	8.63666e-65	96/174(55.17)	159	hypothetical protein POPTR_0021s00450g [Populus trichocarpa]
Unigene010458	gi|3057150|gb|AAC14026.1|	2.56891e-11	43/104(41.35)	53	chaperonin 10 [Arabidopsis thaliana]
Unigene010459	gi|702293539|ref|XP_010047698.1|	0	401/802(50.00)	602	PREDICTED: dolichyl-diphosphooligosaccharide--protein glycosyltransferase subunit STT3A [Eucalyptus grandis]
Unigene010460	gi|604315056|gb|EYU27762.1|	5.29278e-68	191/522(36.59)	239	hypothetical protein MIMGU_mgv1a004712mg [Erythranthe guttata]
Unigene010462	gi|627807319|ref|XP_007677007.1|	2.65649e-21	64/161(39.75)	100	glycoside hydrolase family 128 protein, partial [Baudoinia compniacensis UAMH 10762]
Unigene010463	gi|719977778|ref|XP_010248953.1|	9.24295e-54	183/470(38.94)	202	PREDICTED: pre-mRNA-splicing factor ATP-dependent RNA helicase PRP16 [Nelumbo nucifera]
Unigene010464	gi|720013541|ref|XP_010260213.1|	0	260/385(67.53)	555	PREDICTED: xylosyltransferase 2-like [Nelumbo nucifera]
Unigene010465	gi|700481256|gb|KGO67947.1|	5.63478e-66	99/117(84.62)	227	hypothetical protein PITC_029160 [Penicillium italicum]
Unigene010466	gi|720091593|ref|XP_010245463.1|	2.41588e-171	200/246(81.30)	385	PREDICTED: fumarate hydratase 1, mitochondrial-like [Nelumbo nucifera]
Unigene010467	gi|225430460|ref|XP_002285494.1|	2.73784e-80	159/332(47.89)	261	PREDICTED: uncharacterized transporter C405.03c [Vitis vinifera]
Unigene010468	gi|720057888|ref|XP_010274109.1|	1.64476e-118	185/364(50.82)	318	PREDICTED: uncharacterized protein LOC104609475 [Nelumbo nucifera]
Unigene010469	gi|727494141|ref|XP_010423115.1|	9.76976e-44	57/58(98.28)	123	PREDICTED: thioredoxin-like protein YLS8 [Camelina sativa]
Unigene010470	gi|720069544|ref|XP_010277464.1|	3.93205e-72	114/240(47.50)	190	PREDICTED: geraniol 8-hydroxylase-like [Nelumbo nucifera]
Unigene010471	gi|720081086|ref|XP_010242171.1|	1.01656e-22	83/264(31.44)	101	PREDICTED: uncharacterized protein LOC104586583 [Nelumbo nucifera]
Unigene010473	gi|703105568|ref|XP_010098280.1|	8.5894e-63	152/341(44.57)	216	Xyloglucan 6-xylosyltransferase [Morus notabilis]
Unigene010474	gi|731440736|ref|XP_010646439.1|	5.42322e-48	91/192(47.40)	162	PREDICTED: elongator complex protein 4 isoform X2 [Vitis vinifera]
Unigene010475	gi|37780013|gb|AAO91800.1|	1.0142e-141	141/141(100.00)	290	NADP-dependent mannitol dehydrogenase [Alternaria alternata]
Unigene010476	gi|255538530|ref|XP_002510330.1|	9.49212e-12	32/83(38.55)	54	ubiquitin-protein ligase, putative [Ricinus communis]
Unigene010477	gi|593262668|ref|XP_007133513.1|	4.89333e-119	282/626(45.05)	382	hypothetical protein PHAVU_011G1853000g, partial [Phaseolus vulgaris]
Unigene010478	gi|682271297|gb|KFX95189.1|	1.12776e-83	82/110(74.55)	170	hypothetical protein O988_05922 [Pseudogymnoascus pannorum VKM F-3808]
Unigene010480	gi|169594974|ref|XP_001790911.1|	0	228/324(70.37)	447	hypothetical protein SNOG_00220 [Phaeosphaeria nodorum SN15]
Unigene010481	gi|595936187|ref|XP_007215528.1|	0	320/373(85.79)	637	hypothetical protein PRUPE_ppa007080mg [Prunus persica]
Unigene010482	gi|359476550|ref|XP_003631858.1|	2.88544e-78	142/216(65.74)	248	PREDICTED: MOB kinase activator-like 1 isoform X1 [Vitis vinifera]
Unigene010484	gi|778714952|ref|XP_011657312.1|	4.04487e-107	147/260(56.54)	261	PREDICTED: chaperone protein dnaJ 10 [Cucumis sativus]
Unigene010485	gi|296082912|emb|CBI22213.3|	3.23276e-07	73/204(35.78)	59	unnamed protein product [Vitis vinifera]
Unigene010486	gi|719967893|ref|XP_010263192.1|	5.89378e-61	108/157(68.79)	200	PREDICTED: ultraviolet-B receptor UVR8-like isoform X2 [Nelumbo nucifera]
Unigene010487	gi|357508581|ref|XP_003624579.1|	0	133/166(80.12)	278	Nucleoside-triphosphatase [Medicago truncatula]
Unigene010489	gi|657997428|ref|XP_008391097.1|	3.73473e-07	59/216(27.31)	61	PREDICTED: TGF-beta-activated kinase 1 and MAP3K7-binding protein 3-like [Malus domestica]
Unigene010491	gi|720028845|ref|XP_010265031.1|	1.50758e-118	112/231(48.48)	166	PREDICTED: uncharacterized protein LOC104602867 [Nelumbo nucifera]
Unigene010492	gi|720060101|ref|XP_010274773.1|	3.00451e-104	143/196(72.96)	306	PREDICTED: phosphoenolpyruvate carboxylase kinase 1-like isoform X1 [Nelumbo nucifera]
Unigene010493	gi|674927991|emb|CDY05396.1|	0	114/161(70.81)	241	BnaC02g41040D [Brassica napus]
Unigene010494	gi|460386046|ref|XP_004238711.1|	2.59239e-24	89/265(33.58)	73	PREDICTED: DEAD-box ATP-dependent RNA helicase 22 [Solanum lycopersicum]
Unigene010495	gi|442803210|gb|AGC78945.1|	2.96606e-21	71/164(43.29)	97	hypothetical protein (mitochondrion) [Vicia faba]
Unigene010498	gi|147801054|emb|CAN77850.1|	1.49619e-13	55/193(28.50)	83	hypothetical protein VITISV_020834 [Vitis vinifera]
Unigene010500	gi|720014135|ref|XP_010260402.1|	0	134/157(85.35)	265	PREDICTED: apoptosis inhibitor 5-like isoform X2 [Nelumbo nucifera]
Unigene010501	gi|728845957|gb|KHG25400.1|	1.18097e-173	243/278(87.41)	488	Proteasome subunit beta type-5 [Gossypium arboreum]
Unigene010503	gi|702292607|ref|XP_010047532.1|	5.57465e-06	60/190(31.58)	56	PREDICTED: UDP-glycosyltransferase 91C1-like [Eucalyptus grandis]
Unigene010504	gi|698529238|ref|XP_009761448.1|	1.19362e-57	187/582(32.13)	209	PREDICTED: probable cyclic nucleotide-gated ion channel 20, chloroplastic isoform X3 [Nicotiana sylvestris]
Unigene010505	gi|720053413|ref|XP_010272721.1|	3.18805e-56	123/290(42.41)	168	PREDICTED: MACPF domain-containing protein CAD1-like [Nelumbo nucifera]
Unigene010506	gi|225435395|ref|XP_002285368.1|	3.39475e-78	162/321(50.47)	250	PREDICTED: cinnamoyl-CoA reductase 1 [Vitis vinifera]
Unigene010507	gi|604312386|gb|EYU26080.1|	9.18709e-17	67/220(30.45)	63	hypothetical protein MIMGU_mgv1a007226mg [Erythranthe guttata]
Unigene010508	gi|720058161|ref|XP_010274198.1|	0	446/612(72.88)	891	PREDICTED: protein transport protein Sec23A [Nelumbo nucifera]
Unigene010510	gi|719978424|ref|XP_010249158.1|	5.62393e-64	199/524(37.98)	228	PREDICTED: protein AUXIN SIGNALING F-BOX 2-like [Nelumbo nucifera]
Unigene010514	gi|657401077|gb|KEH40097.1|	1.73317e-19	86/224(38.39)	91	histone deacetylase complex subunit SAP30 Sin3-binding protein [Medicago truncatula]
Unigene010515	gi|764590431|ref|XP_011465143.1|	1.05756e-20	75/186(40.32)	103	PREDICTED: uncharacterized protein LOC101299390 [Fragaria vesca subsp. vesca]
Unigene010517	gi|87621681|gb|ABD38707.1|	1.82125e-29	101/269(37.55)	118	chloroplast chlorophyll a/b binding protein [Pachysandra terminalis]
Unigene010518	gi|698479473|ref|XP_009786821.1|	2.12197e-07	43/181(23.76)	53	PREDICTED: uncharacterized protein LOC104234885 isoform X1 [Nicotiana sylvestris]
Unigene010519	gi|743856995|ref|XP_011030060.1|	4.6236e-83	126/145(86.90)	254	PREDICTED: DNA-directed RNA polymerases II, IV and V subunit 6A [Populus euphratica]
Unigene010520	gi|694420717|ref|XP_009338256.1|	8.38497e-47	82/103(79.61)	154	PREDICTED: protein transport protein Sec61 subunit beta [Pyrus x bretschneideri]
Unigene010522	gi|720001708|ref|XP_010256444.1|	0	232/455(50.99)	367	PREDICTED: nucleolar complex protein 3 homolog [Nelumbo nucifera]
Unigene010523	gi|743864273|ref|XP_010904538.1|	3.07315e-24	201/752(26.73)	116	PREDICTED: uncharacterized protein LOC105031936 [Elaeis guineensis]
Unigene010524	gi|743901898|ref|XP_011044276.1|	4.69483e-40	74/90(82.22)	160	PREDICTED: protein GIGANTEA-like [Populus euphratica]
Unigene010525	gi|720076967|ref|XP_010240884.1|	5.48765e-15	46/101(45.54)	83	PREDICTED: uncharacterized protein LOC104585635 [Nelumbo nucifera]
Unigene010526	gi|565369298|ref|XP_006351273.1|	6.24351e-36	35/68(51.47)	63	PREDICTED: strictosidine synthase 1-like [Solanum tuberosum]
Unigene010527	gi|298204769|emb|CBI25267.3|	1.79254e-43	91/158(57.59)	154	unnamed protein product [Vitis vinifera]
Unigene010528	gi|396493588|ref|XP_003844092.1|	2.96926e-42	57/83(68.67)	115	similar to benzoate 4-monooxygenase cytochrome P450 [Leptosphaeria maculans JN3]
Unigene010529	gi|763748674|gb|KJB16113.1|	0	242/532(45.49)	396	hypothetical protein B456_002G213100 [Gossypium raimondii]
Unigene010532	gi|720075231|ref|XP_010279258.1|	5.03424e-77	161/309(52.10)	252	PREDICTED: probable aldo-keto reductase 1 [Nelumbo nucifera]
Unigene010533	gi|720045077|ref|XP_010270094.1|	3.30626e-30	164/494(33.20)	132	PREDICTED: transcription initiation factor IIF subunit alpha-like [Nelumbo nucifera]
Unigene010534	gi|763816661|gb|KJB83513.1|	2.2749e-60	216/594(36.36)	225	hypothetical protein B456_013G251300 [Gossypium raimondii]
Unigene010535	gi|731325461|ref|XP_010673528.1|	2.58597e-26	183/571(32.05)	122	PREDICTED: formate--tetrahydrofolate ligase [Beta vulgaris subsp. vulgaris]
Unigene010536	gi|328909621|gb|AEB61485.1|	2.71982e-37	91/239(38.08)	124	beta-glucosidase [Consolida orientalis]
Unigene010537	gi|743825597|ref|XP_011022577.1|	1.6108e-42	98/183(53.55)	159	PREDICTED: disease resistance response protein 206-like [Populus euphratica]
Unigene010538	gi|743812690|ref|XP_010929493.1|	5.60738e-54	106/173(61.27)	187	PREDICTED: histidine biosynthesis bifunctional protein hisIE, chloroplastic isoform X2 [Elaeis guineensis]
Unigene010539	gi|297739459|emb|CBI29641.3|	8.67501e-57	151/440(34.32)	202	unnamed protein product [Vitis vinifera]
Unigene010541	gi|590577425|ref|XP_007013230.1|	8.95061e-43	83/179(46.37)	138	Serinc-domain containing serine and sphingolipid biosynthesis protein isoform 3, partial [Theobroma cacao]
Unigene010542	gi|297599295|ref|NP_001046945.2|	3.24005e-26	45/95(47.37)	80	Os02g0513700 [Oryza sativa Japonica Group]
Unigene010543	gi|672194193|ref|XP_008776229.1|	4.73359e-06	23/32(71.88)	46	PREDICTED: uncharacterized protein LOC103696395 [Phoenix dactylifera]
Unigene010545	gi|720037505|ref|XP_010267695.1|	2.4635e-40	161/464(34.70)	164	PREDICTED: DNA polymerase I A, chloroplastic/mitochondrial [Nelumbo nucifera]
Unigene010546	gi|658002589|ref|XP_008393790.1|	6.34434e-26	132/441(29.93)	118	PREDICTED: subtilisin-like protease [Malus domestica]
Unigene010548	gi|596030189|ref|XP_007219425.1|	2.55238e-53	165/495(33.33)	195	hypothetical protein PRUPE_ppa022001mg [Prunus persica]
Unigene010552	gi|743816000|ref|XP_010930517.1|	1.90783e-139	135/227(59.47)	267	PREDICTED: uncharacterized protein LOC105051679 isoform X2 [Elaeis guineensis]
Unigene010553	gi|242033833|ref|XP_002464311.1|	2.97121e-06	37/100(37.00)	53	hypothetical protein SORBIDRAFT_01g015975 [Sorghum bicolor]
Unigene010554	gi|657969993|ref|XP_008376733.1|	9.7151e-37	55/67(82.09)	105	PREDICTED: glutamate synthase [NADH], amyloplastic-like [Malus domestica]
Unigene010555	gi|695067535|ref|XP_009380686.1|	1.02436e-54	111/237(46.84)	187	PREDICTED: PHD finger protein ALFIN-LIKE 2-like [Musa acuminata subsp. malaccensis]
Unigene010556	gi|566167995|ref|XP_006384924.1|	4.69399e-09	44/112(39.29)	64	hypothetical protein POPTR_0004s22280g [Populus trichocarpa]
Unigene010557	gi|590670840|ref|XP_007038170.1|	7.69974e-120	101/129(78.29)	228	JHL07K02.6 protein [Theobroma cacao]
Unigene010559	gi|657403876|gb|KEH42677.1|	2.77166e-48	63/131(48.09)	124	plant acid phosphatase [Medicago truncatula]
Unigene010560	gi|720079128|ref|XP_010241568.1|	2.40606e-10	75/262(28.63)	70	PREDICTED: zinc finger BED domain-containing protein RICESLEEPER 2-like [Nelumbo nucifera]
Unigene010561	gi|720076609|ref|XP_010279657.1|	0	291/376(77.39)	600	PREDICTED: uncharacterized protein LOC104613510 [Nelumbo nucifera]
Unigene010562	gi|657971973|ref|XP_008377778.1|	2.28545e-45	88/138(63.77)	160	PREDICTED: U-box domain-containing protein 12-like [Malus domestica]
Unigene010563	gi|590710986|ref|XP_007048980.1|	2.52278e-37	41/69(59.42)	73	Glyoxalase II 3 isoform 6, partial [Theobroma cacao]
Unigene010564	gi|720044983|ref|XP_010270063.1|	1.36987e-61	63/105(60.00)	122	PREDICTED: tropinone reductase-like 3 isoform X1 [Nelumbo nucifera]
Unigene010565	gi|502120848|ref|XP_004497103.1|	8.86105e-10	75/200(37.50)	69	PREDICTED: dihydrolipoyllysine-residue acetyltransferase component of pyruvate dehydrogenase complex-like [Cicer arietinum]
Unigene010566	gi|720021017|ref|XP_010262591.1|	1.70031e-10	44/100(44.00)	69	PREDICTED: transcription initiation factor IIA large subunit-like [Nelumbo nucifera]
Unigene010568	gi|449446598|ref|XP_004141058.1|	5.41034e-154	137/172(79.65)	288	PREDICTED: nucleosome assembly protein 1;2-like [Cucumis sativus]
Unigene010569	gi|225466147|ref|XP_002270042.1|	8.85273e-55	251/860(29.19)	214	PREDICTED: receptor-like protein 12 [Vitis vinifera]
Unigene010570	gi|672142480|ref|XP_008795095.1|	1.18789e-20	160/479(33.40)	106	PREDICTED: valine--tRNA ligase [Phoenix dactylifera]
Unigene010571	gi|470145104|ref|XP_004308183.1|	6.08892e-12	32/84(38.10)	58	PREDICTED: protein argonaute 4A-like [Fragaria vesca subsp. vesca]
Unigene010572	gi|645215382|ref|XP_008230450.1|	5.08446e-13	25/38(65.79)	53	PREDICTED: protein LURP-one-related 7 [Prunus mume]
Unigene010573	gi|778675242|ref|XP_011650376.1|	1.64659e-76	57/63(90.48)	129	PREDICTED: histone-lysine N-methyltransferase, H3 lysine-9 specific SUVH6 [Cucumis sativus]
Unigene010574	gi|297793581|ref|XP_002864675.1|	4.92207e-18	35/80(43.75)	69	predicted protein [Arabidopsis lyrata subsp. lyrata]
Unigene010577	gi|703075524|ref|XP_010090095.1|	2.27044e-145	146/200(73.00)	318	Mitogen-activated protein kinase kinase 2 [Morus notabilis]
Unigene010578	gi|700481256|gb|KGO67947.1|	5.14948e-38	64/67(95.52)	151	hypothetical protein PITC_029160 [Penicillium italicum]
Unigene010579	gi|697179679|ref|XP_009598816.1|	1.1726e-50	77/136(56.62)	139	PREDICTED: protein TIC 22-like, chloroplastic [Nicotiana tomentosiformis]
Unigene010580	gi|703082298|ref|XP_010091915.1|	3.61446e-86	179/410(43.66)	281	putative mitochondrial chaperone BCS1-B [Morus notabilis]
Unigene010581	gi|672165389|ref|XP_008802595.1|	9.46195e-89	189/332(56.93)	287	PREDICTED: malate dehydrogenase, chloroplastic-like isoform X2 [Phoenix dactylifera]
Unigene010582	gi|225449617|ref|XP_002279438.1|	1.02184e-08	66/254(25.98)	64	PREDICTED: 31 kDa ribonucleoprotein, chloroplastic [Vitis vinifera]
Unigene010583	gi|720003387|ref|XP_010256973.1|	5.61297e-118	113/158(71.52)	207	PREDICTED: target of Myb protein 1-like isoform X2 [Nelumbo nucifera]
Unigene010585	gi|720011762|ref|XP_010259662.1|	0	319/382(83.51)	642	PREDICTED: autophagy-related protein 18a isoform X1 [Nelumbo nucifera]
Unigene010586	gi|719984856|ref|XP_010251200.1|	1.53883e-08	16/27(59.26)	38	PREDICTED: phosphoenolpyruvate/phosphate translocator 1, chloroplastic-like [Nelumbo nucifera]
Unigene010588	gi|747067564|ref|XP_011080509.1|	4.69862e-18	60/181(33.15)	74	PREDICTED: uncharacterized protein LOC105163756 [Sesamum indicum]
Unigene010589	gi|586644236|ref|XP_006827167.1|	1.44451e-34	66/93(70.97)	123	PREDICTED: transcription factor ILI6 [Amborella trichopoda]
Unigene010590	gi|702478568|ref|XP_010032589.1|	2.18696e-59	87/188(46.28)	129	PREDICTED: protein NSP-INTERACTING KINASE 1 [Eucalyptus grandis]
Unigene010591	gi|342365838|gb|AEL30371.1|	7.75068e-18	68/249(27.31)	64	TIR-NBS-LRR type disease resistance protein [Arachis hypogaea]
Unigene010592	gi|357454303|ref|XP_003597432.1|	2.16886e-28	56/121(46.28)	89	hypothetical protein MTR_2g097990 [Medicago truncatula]
Unigene010593	gi|449459458|ref|XP_004147463.1|	3.05239e-06	44/123(35.77)	51	PREDICTED: thioredoxin H2 [Cucumis sativus]
Unigene010594	gi|743939877|ref|XP_011014394.1|	4.55182e-45	58/158(36.71)	114	PREDICTED: probable disease resistance protein At4g27220 isoform X1 [Populus euphratica]
Unigene010595	gi|449452991|ref|XP_004144242.1|	2.66066e-35	108/264(40.91)	145	PREDICTED: serine/threonine-protein kinase CDL1 [Cucumis sativus]
Unigene010596	gi|567879679|ref|XP_006432398.1|	1.4894e-40	81/219(36.99)	127	hypothetical protein CICLE_v10003688mg [Citrus clementina]
Unigene010597	gi|593268948|ref|XP_007136651.1|	4.47695e-16	73/178(41.01)	84	hypothetical protein PHAVU_009G062300g [Phaseolus vulgaris]
Unigene010598	gi|674948520|emb|CDX85016.1|	1.81205e-16	42/78(53.85)	80	BnaC05g20390D [Brassica napus]
Unigene010599	gi|720009521|ref|XP_010258961.1|	5.64141e-111	243/543(44.75)	352	PREDICTED: putative glycerol-3-phosphate transporter 1 [Nelumbo nucifera]
Unigene010601	gi|702519563|ref|XP_010042671.1|	5.19046e-17	39/81(48.15)	54	PREDICTED: 5&apos;-methylthioadenosine/S-adenosylhomocysteine nucleosidase 1-like [Eucalyptus grandis]
Unigene010602	gi|802646571|ref|XP_012079597.1|	4.0351e-45	79/148(53.38)	160	PREDICTED: transcription factor bHLH18-like [Jatropha curcas]
Unigene010603	gi|720003659|ref|XP_010257066.1|	0	441/581(75.90)	891	PREDICTED: ubiquitin-activating enzyme E1 1 [Nelumbo nucifera]
Unigene010604	gi|702260953|ref|XP_010034420.1|	3.32425e-100	76/98(77.55)	164	PREDICTED: perakine reductase-like [Eucalyptus grandis]
Unigene010606	gi|2645999|gb|AAB87573.1|	1.81032e-10	73/188(38.83)	68	chlorophyll a/b binding protein of LHCII type I precursor [Panax ginseng]
Unigene010607	gi|296085050|emb|CBI28465.3|	0	276/363(76.03)	549	unnamed protein product [Vitis vinifera]
Unigene010608	gi|225456106|ref|XP_002281466.1|	0	246/280(87.86)	522	PREDICTED: 66 kDa stress protein [Vitis vinifera]
Unigene010610	gi|555289514|emb|CDH92856.1|	2.80911e-11	37/83(44.58)	58	omega-6 fatty acid desaturase, partial [Sesamum radiatum]
Unigene010611	gi|645244201|ref|XP_008228324.1|	1.57125e-19	121/379(31.93)	100	PREDICTED: serine/threonine protein phosphatase 2A 55 kDa regulatory subunit B beta isoform isoform X2 [Prunus mume]
Unigene010612	gi|720079463|ref|XP_010241672.1|	3.69228e-77	196/469(41.79)	261	PREDICTED: ran-binding protein 10-like [Nelumbo nucifera]
Unigene010613	gi|502165064|ref|XP_004513398.1|	1.56062e-06	133/504(26.39)	58	PREDICTED: eukaryotic translation initiation factor 2D-like isoform X1 [Cicer arietinum]
Unigene010614	gi|747063886|ref|XP_011078509.1|	1.20341e-78	122/307(39.74)	193	PREDICTED: cannabidiolic acid synthase-like 1 [Sesamum indicum]
Unigene010615	gi|225427157|ref|XP_002277547.1|	1.00303e-130	439/1280(34.30)	441	PREDICTED: ABC transporter B family member 2 [Vitis vinifera]
Unigene010616	gi|720039223|ref|XP_010268235.1|	1.43004e-84	221/745(29.66)	214	PREDICTED: putative receptor-like protein kinase At3g47110 [Nelumbo nucifera]
Unigene010617	gi|28192371|gb|AAK07729.1|	2.45302e-09	88/270(32.59)	66	NTCP23-like cysteine proteinase [Nicotiana tabacum]
Unigene010621	gi|743802831|ref|XP_010926752.1|	2.51791e-104	83/138(60.14)	169	PREDICTED: LOW QUALITY PROTEIN: CWF19-like protein 2 [Elaeis guineensis]
Unigene010622	gi|719982685|ref|XP_010250529.1|	1.10005e-68	66/167(39.52)	111	PREDICTED: trihelix transcription factor GT-2-like [Nelumbo nucifera]
Unigene010624	gi|578494757|gb|EUN32142.1|	6.52611e-42	114/260(43.85)	155	hypothetical protein COCVIDRAFT_33349 [Bipolaris victoriae FI3]
Unigene010625	gi|731432876|ref|XP_010644444.1|	1.98469e-17	27/46(58.70)	50	PREDICTED: polyadenylate-binding protein-interacting protein 4 isoform X2 [Vitis vinifera]
Unigene010626	gi|703074574|ref|XP_010089853.1|	1.71626e-92	122/334(36.53)	176	Transcription initiation factor TFIID subunit 4B [Morus notabilis]
Unigene010629	gi|719966619|ref|XP_010259452.1|	1.28444e-07	37/93(39.78)	56	PREDICTED: transcription factor UPBEAT1-like [Nelumbo nucifera]
Unigene010630	gi|325551315|gb|ADZ28513.1|	1.60527e-94	144/212(67.92)	285	chalcone isomerase [Camellia nitidissima]
Unigene010631	gi|356511913|ref|XP_003524666.1|	4.0141e-44	73/98(74.49)	150	PREDICTED: 40S ribosomal protein S26-2 [Glycine max]
Unigene010633	gi|720075557|ref|XP_010279348.1|	6.66045e-43	86/175(49.14)	150	PREDICTED: uncharacterized protein LOC104613290 [Nelumbo nucifera]
Unigene010635	gi|7381269|gb|AAF61464.1|AF139815_1	1.53679e-11	41/96(42.71)	56	plasma membrane intrinsic protein 2 [Triticum aestivum]
Unigene010637	gi|641831189|gb|KDO50256.1|	6.18473e-23	98/279(35.13)	108	hypothetical protein CISIN_1g012347mg [Citrus sinensis]
Unigene010638	gi|586779228|ref|XP_006858470.1|	1.19809e-134	74/102(72.55)	177	PREDICTED: probable pectinesterase/pectinesterase inhibitor 51 [Amborella trichopoda]
Unigene010639	gi|470101722|ref|XP_004287318.1|	1.45398e-125	98/115(85.22)	201	PREDICTED: peroxidase 25 [Fragaria vesca subsp. vesca]
Unigene010640	gi|720038953|ref|XP_010268149.1|	2.34717e-41	48/79(60.76)	98	PREDICTED: protein FAR1-RELATED SEQUENCE 5 isoform X3 [Nelumbo nucifera]
Unigene010641	gi|763804795|gb|KJB71733.1|	0	127/199(63.82)	244	hypothetical protein B456_011G139100 [Gossypium raimondii]
Unigene010642	gi|720091850|ref|XP_010245547.1|	1.79606e-43	78/141(55.32)	140	PREDICTED: DCN1-like protein 4 isoform X1 [Nelumbo nucifera]
Unigene010643	gi|645249114|ref|XP_008230602.1|	2.59317e-122	168/342(49.12)	307	PREDICTED: uncharacterized protein LOC103329858 [Prunus mume]
Unigene010644	gi|567178476|ref|XP_006401311.1|	1.71908e-26	73/163(44.79)	105	hypothetical protein EUTSA_v10013632mg [Eutrema salsugineum]
Unigene010646	gi|698429020|ref|XP_009790723.1|	5.01205e-82	198/473(41.86)	270	PREDICTED: non-specific phospholipase C2 [Nicotiana sylvestris]
Unigene010647	gi|720061817|ref|XP_010275294.1|	7.71172e-157	96/122(78.69)	201	PREDICTED: pyruvate kinase isozyme G, chloroplastic isoform X2 [Nelumbo nucifera]
Unigene010649	gi|659108624|ref|XP_008454300.1|	1.311e-59	72/160(45.00)	120	PREDICTED: uncharacterized protein LOC103494740 [Cucumis melo]
Unigene010650	gi|659077020|ref|XP_008438988.1|	6.50872e-31	69/123(56.10)	120	PREDICTED: signal recognition particle 19 kDa protein [Cucumis melo]
Unigene010651	gi|672118807|ref|XP_008782624.1|	1.06971e-125	132/183(72.13)	284	PREDICTED: peroxidase 4-like [Phoenix dactylifera]
Unigene010652	gi|743757113|ref|XP_010920339.1|	1.63344e-36	95/189(50.26)	143	PREDICTED: shaggy-related protein kinase eta [Elaeis guineensis]
Unigene010653	gi|731367689|ref|XP_010695743.1|	1.27932e-28	152/488(31.15)	127	PREDICTED: calnexin homolog [Beta vulgaris subsp. vulgaris]
Unigene010655	gi|189498314|gb|ACE06753.1|	3.24615e-53	91/137(66.42)	172	plastid acyl carrier protein [Camellia oleifera]
Unigene010656	gi|217070122|gb|ACJ83421.1|	3.6257e-07	21/29(72.41)	51	unknown [Medicago truncatula]
Unigene010657	gi|743840368|ref|XP_011026185.1|	5.52674e-60	217/560(38.75)	227	PREDICTED: DNA repair helicase UVH6 [Populus euphratica]
Unigene010659	gi|695049577|ref|XP_009412729.1|	5.37364e-90	72/114(63.16)	147	PREDICTED: putative G3BP-like protein isoform X1 [Musa acuminata subsp. malaccensis]
Unigene010661	gi|460403757|ref|XP_004247354.1|	1.21341e-113	156/296(52.70)	284	PREDICTED: FRIGIDA-like protein 4a [Solanum lycopersicum]
Unigene010662	gi|719975901|ref|XP_010248353.1|	4.12714e-133	125/198(63.13)	249	PREDICTED: protein PHLOEM PROTEIN 2-LIKE A10-like [Nelumbo nucifera]
Unigene010663	gi|526117932|ref|NP_001268150.1|	2.66161e-89	173/405(42.72)	263	ripening-related bZIP protein-like [Vitis vinifera]
Unigene010665	gi|720029163|ref|XP_010265134.1|	4.15627e-07	44/142(30.99)	55	PREDICTED: uncharacterized protein LOC104602954 [Nelumbo nucifera]
Unigene010666	gi|374306302|gb|AEZ06400.1|	6.72027e-87	268/716(37.43)	306	CLF-like protein [Aquilegia coerulea]
Unigene010667	gi|703099766|ref|XP_010096734.1|	3.29599e-38	81/119(68.07)	130	Peptide chain release factor 2 [Morus notabilis]
Unigene010668	gi|720012186|ref|XP_010259787.1|	1.55114e-59	180/518(34.75)	217	PREDICTED: FGGY carbohydrate kinase domain-containing protein-like isoform X2 [Nelumbo nucifera]
Unigene010672	gi|720054862|ref|XP_010273192.1|	1.45931e-73	143/292(48.97)	240	PREDICTED: uncharacterized protein At5g39865-like [Nelumbo nucifera]
Unigene010673	gi|39777534|gb|AAR31107.1|	2.47502e-38	196/624(31.41)	159	phenylalanine ammonia-lyase [Quercus suber]
Unigene010675	gi|747055022|ref|XP_011073747.1|	6.96921e-58	86/103(83.50)	186	PREDICTED: NADH dehydrogenase [ubiquinone] 1 alpha subcomplex subunit 13-B-like [Sesamum indicum]
Unigene010676	gi|643721129|gb|KDP31393.1|	8.32524e-67	185/395(46.84)	237	hypothetical protein JCGZ_11769 [Jatropha curcas]
Unigene010677	gi|720082670|ref|XP_010242664.1|	5.22362e-65	96/186(51.61)	139	PREDICTED: uncharacterized protein LOC104586956 [Nelumbo nucifera]
Unigene010678	gi|719988631|ref|XP_010252399.1|	6.56975e-26	111/335(33.13)	119	PREDICTED: geranylgeranyl transferase type-2 subunit alpha [Nelumbo nucifera]
Unigene010679	gi|590577759|ref|XP_007013322.1|	1.15406e-16	87/283(30.74)	64	SOUL heme-binding family protein isoform 1 [Theobroma cacao]
Unigene010680	gi|731370477|ref|XP_010665732.1|	3.72993e-07	29/83(34.94)	55	PREDICTED: uncharacterized protein LOC104882992 [Beta vulgaris subsp. vulgaris]
Unigene010681	gi|342320271|gb|EGU12213.1|	1.88888e-50	97/229(42.36)	127	Amino acid transporter [Rhodotorula glutinis ATCC 204091]
Unigene010683	gi|720019520|ref|XP_010262112.1|	1.26744e-74	126/243(51.85)	240	PREDICTED: uncharacterized protein LOC104600711 [Nelumbo nucifera]
Unigene010684	gi|719995256|ref|XP_010254433.1|	3.40616e-53	116/293(39.59)	179	PREDICTED: uncharacterized protein LOC104595405 [Nelumbo nucifera]
Unigene010687	gi|595928864|ref|XP_007215142.1|	5.86558e-28	64/126(50.79)	115	hypothetical protein PRUPE_ppa013243mg [Prunus persica]
Unigene010688	gi|720093638|ref|XP_010246112.1|	3.5851e-20	129/392(32.91)	100	PREDICTED: endoplasmic reticulum oxidoreductin-1 [Nelumbo nucifera]
Unigene010690	gi|719978570|ref|XP_010249206.1|	1.53613e-155	298/567(52.56)	466	PREDICTED: transcription factor ICE1-like [Nelumbo nucifera]
Unigene010692	gi|83318984|emb|CAJ44461.1|	1.61751e-09	27/42(64.29)	53	sialyltransferase like protein [Aquilegia formosa x Aquilegia pubescens]
Unigene010693	gi|720058857|ref|XP_010274407.1|	3.36755e-140	186/225(82.67)	405	PREDICTED: probable complex I intermediate-associated protein 30 [Nelumbo nucifera]
Unigene010694	gi|720089490|ref|XP_010244784.1|	1.04153e-81	145/253(57.31)	266	PREDICTED: peptidyl-prolyl cis-trans isomerase CYP28, chloroplastic [Nelumbo nucifera]
Unigene010695	gi|567891151|ref|XP_006438096.1|	5.63042e-81	68/98(69.39)	140	hypothetical protein CICLE_v10031526mg [Citrus clementina]
Unigene010696	gi|460758781|gb|AGH14179.1|	4.26676e-06	33/65(50.77)	49	putative pathogenesis-related protein 1b, partial [Catharanthus roseus]
Unigene010697	gi|720039039|ref|XP_010268179.1|	1.05917e-116	138/252(54.76)	256	PREDICTED: GABA transporter 1-like isoform X1 [Nelumbo nucifera]
Unigene010698	gi|218197373|gb|EEC79800.1|	1.09466e-08	20/29(68.97)	45	hypothetical protein OsI_21233 [Oryza sativa Indica Group]
Unigene010699	gi|731419195|ref|XP_010660939.1|	1.14349e-19	85/299(28.43)	95	PREDICTED: uncharacterized protein LOC104881673 isoform X1 [Vitis vinifera]
Unigene010701	gi|255633684|gb|ACU17202.1|	6.36981e-18	41/73(56.16)	82	unknown [Glycine max]
Unigene010703	gi|255585902|ref|XP_002533624.1|	1.05522e-124	93/136(68.38)	191	kinase, putative [Ricinus communis]
Unigene010704	gi|727557567|ref|XP_010450913.1|	4.30122e-06	22/59(37.29)	33	PREDICTED: ribulose bisphosphate carboxylase small chain F1, chloroplastic-like [Camelina sativa]
Unigene010705	gi|720042239|ref|XP_010269170.1|	1.1398e-23	42/61(68.85)	83	PREDICTED: uncharacterized protein LOC104605916 [Nelumbo nucifera]
Unigene010706	gi|719998082|ref|XP_010255303.1|	2.17146e-23	204/648(31.48)	115	PREDICTED: puromycin-sensitive aminopeptidase-like [Nelumbo nucifera]
Unigene010707	gi|734376057|gb|KHN21260.1|	1.72313e-15	40/43(93.02)	78	Farnesyl pyrophosphate synthase 1 [Glycine soja]
Unigene010709	gi|703099631|ref|XP_010096700.1|	1.84195e-39	121/290(41.72)	157	Putative phospholipid-transporting ATPase 9 [Morus notabilis]
Unigene010710	gi|747090528|ref|XP_011092955.1|	1.25317e-48	118/278(42.45)	174	PREDICTED: dnaJ homolog subfamily C member 17 [Sesamum indicum]
Unigene010711	gi|225447019|ref|XP_002268886.1|	1.65296e-27	101/314(32.17)	119	PREDICTED: 2-alkenal reductase (NADP(+)-dependent) [Vitis vinifera]
Unigene010714	gi|629075881|gb|KCW44514.1|	1.6078e-78	102/226(45.13)	187	hypothetical protein EUGRSUZ_L01977 [Eucalyptus grandis]
Unigene010715	gi|15227766|ref|NP_179877.1|	3.0368e-47	42/67(62.69)	92	UDP-glycosyltransferase 79B8 [Arabidopsis thaliana]
Unigene010716	gi|731353131|ref|XP_010687899.1|	1.08288e-127	67/78(85.90)	152	PREDICTED: protein transport protein SEC13 homolog B [Beta vulgaris subsp. vulgaris]
Unigene010717	gi|2443320|dbj|BAA22288.1|	3.69588e-25	89/234(38.03)	119	polyprotein [Oryza australiensis]
Unigene010718	gi|224097162|ref|XP_002310858.1|	1.72108e-54	101/165(61.21)	175	hypothetical protein POPTR_0007s14080g [Populus trichocarpa]
Unigene010719	gi|291059155|gb|ADD71921.1|	3.23792e-13	56/142(39.44)	77	BAHD-type hydroxycinnamoyltransferase [Actaea racemosa]
Unigene010722	gi|215434991|gb|ACJ66865.1|	4.13306e-06	43/127(33.86)	51	mannose-binding lectin [Zingiber officinale]
Unigene010723	gi|657405380|gb|KEH43873.1|	3.49172e-89	90/265(33.96)	143	cytochrome P450 family protein [Medicago truncatula]
Unigene010724	gi|747075493|ref|XP_011084783.1|	1.25505e-80	160/324(49.38)	259	PREDICTED: quinone oxidoreductase-like protein 2 homolog [Sesamum indicum]
Unigene010726	gi|514751250|ref|XP_004962303.1|	1.49012e-57	82/168(48.81)	140	PREDICTED: thiamin pyrophosphokinase 1-like isoform X1 [Setaria italica]
Unigene010727	gi|502098248|ref|XP_004491189.1|	2.43659e-38	62/114(54.39)	135	PREDICTED: lamin-like protein-like [Cicer arietinum]
Unigene010729	gi|566168829|ref|XP_006382391.1|	1.08884e-53	90/247(36.44)	120	hypothetical protein POPTR_0005s01700g [Populus trichocarpa]
Unigene010730	gi|694380549|ref|XP_009366395.1|	6.43776e-16	51/128(39.84)	67	PREDICTED: auxin-responsive protein IAA8-like [Pyrus x bretschneideri]
Unigene010732	gi|595972395|ref|XP_007217643.1|	6.51488e-162	90/135(66.67)	180	hypothetical protein PRUPE_ppa001676mg [Prunus persica]
Unigene010733	gi|720050188|ref|XP_010271688.1|	6.24529e-46	118/277(42.60)	148	PREDICTED: probable sodium/metabolite cotransporter BASS4, chloroplastic [Nelumbo nucifera]
Unigene010734	gi|330945673|ref|XP_003306601.1|	2.03168e-98	166/224(74.11)	303	hypothetical protein PTT_19782 [Pyrenophora teres f. teres 0-1]
Unigene010736	gi|698498474|ref|XP_009795140.1|	5.88052e-26	161/547(29.43)	105	PREDICTED: glycosylphosphatidylinositol anchor attachment 1 protein [Nicotiana sylvestris]
Unigene010737	gi|641855985|gb|KDO74765.1|	2.99816e-18	46/107(42.99)	85	hypothetical protein CISIN_1g0483592mg, partial [Citrus sinensis]
Unigene010739	gi|719975909|ref|XP_010248356.1|	4.57751e-174	288/484(59.50)	507	PREDICTED: uncharacterized protein LOC104591249 [Nelumbo nucifera]
Unigene010741	gi|743831908|ref|XP_011024147.1|	9.85515e-111	165/188(87.77)	327	PREDICTED: charged multivesicular body protein 5-like [Populus euphratica]
Unigene010742	gi|169594864|ref|XP_001790856.1|	2.30255e-49	115/257(44.75)	178	hypothetical protein SNOG_00161 [Phaeosphaeria nodorum SN15]
Unigene010743	gi|720097701|ref|XP_010247407.1|	0	444/569(78.03)	908	PREDICTED: probable inositol transporter 2 [Nelumbo nucifera]
Unigene010744	gi|590585881|ref|XP_007015551.1|	0	210/295(71.19)	421	Molybdopterin biosynthesis CNX1 protein / molybdenum cofactor biosynthesis enzyme CNX1 (CNX1) isoform 1 [Theobroma cacao]
Unigene010745	gi|661892597|emb|CDP03755.1|	7.58567e-62	126/264(47.73)	207	unnamed protein product [Coffea canephora]
Unigene010746	gi|147816583|emb|CAN75069.1|	3.33782e-90	48/68(70.59)	113	hypothetical protein VITISV_040928 [Vitis vinifera]
Unigene010747	gi|727488859|ref|XP_010420468.1|	8.64376e-110	101/140(72.14)	188	PREDICTED: putative RNA-binding protein Luc7-like 2 isoform X4 [Camelina sativa]
Unigene010748	gi|729292916|ref|XP_010531369.1|	5.07663e-79	146/320(45.62)	246	PREDICTED: lysine histidine transporter 2 [Tarenaya hassleriana]
Unigene010749	gi|674250376|gb|KFK43141.1|	2.80535e-18	99/291(34.02)	73	hypothetical protein AALP_AA1G085300 [Arabis alpina]
Unigene010750	gi|566155533|ref|XP_002300619.2|	1.75291e-56	94/208(45.19)	159	cinnamoyl-CoA reductase family protein [Populus trichocarpa]
Unigene010751	gi|720028591|ref|XP_010264954.1|	4.06422e-91	274/768(35.68)	310	PREDICTED: diphthine--ammonia ligase isoform X1 [Nelumbo nucifera]
Unigene010752	gi|719974850|ref|XP_010246018.1|	7.37926e-62	81/148(54.73)	169	PREDICTED: probable F-box protein At1g60180 [Nelumbo nucifera]
Unigene010753	gi|198443496|gb|ACH88048.1|	9.43777e-18	67/136(49.26)	89	beta-amyrin synthase [Nigella sativa]
Unigene010754	gi|763783910|gb|KJB50981.1|	1.38176e-70	57/96(59.38)	129	hypothetical protein B456_008G196400 [Gossypium raimondii]
Unigene010756	gi|595997837|ref|XP_007217927.1|	4.79614e-31	50/139(35.97)	77	hypothetical protein PRUPE_ppa004891mg [Prunus persica]
Unigene010757	gi|720096559|ref|XP_010247020.1|	2.32124e-76	105/182(57.69)	189	PREDICTED: uncharacterized protein LOC104590171 [Nelumbo nucifera]
Unigene010758	gi|728850227|gb|KHG29670.1|	5.3331e-96	201/556(36.15)	226	Potassium channel AKT1 -like protein [Gossypium arboreum]
Unigene010759	gi|719974473|ref|XP_010245039.1|	3.06805e-77	118/245(48.16)	245	PREDICTED: alpha carbonic anhydrase 1, chloroplastic [Nelumbo nucifera]
Unigene010760	gi|356516857|ref|XP_003527109.1|	2.9748e-112	88/183(48.09)	134	PREDICTED: activating signal cointegrator 1 complex subunit 3 isoform X1 [Glycine max]
Unigene010761	gi|357499777|ref|XP_003620177.1|	4.3479e-32	37/92(40.22)	69	Pentatricopeptide repeat-containing protein [Medicago truncatula]
Unigene010762	gi|449469973|ref|XP_004152693.1|	2.58913e-117	163/198(82.32)	342	PREDICTED: protein RER1B [Cucumis sativus]
Unigene010763	gi|720031010|ref|XP_010265678.1|	1.15756e-15	89/211(42.18)	85	PREDICTED: gamma carbonic anhydrase 1, mitochondrial [Nelumbo nucifera]
Unigene010764	gi|698498793|ref|XP_009795280.1|	5.99574e-29	36/87(41.38)	69	PREDICTED: uncharacterized protein LOC104242005 [Nicotiana sylvestris]
Unigene010765	gi|218195508|gb|EEC77935.1|	2.93199e-88	60/91(65.93)	133	hypothetical protein OsI_17276 [Oryza sativa Indica Group]
Unigene010767	gi|720030021|ref|XP_010265393.1|	1.75628e-64	137/310(44.19)	209	PREDICTED: RING-H2 finger protein ATL43 [Nelumbo nucifera]
Unigene010768	gi|719986339|ref|XP_010251669.1|	8.60214e-89	112/213(52.58)	188	PREDICTED: ABSCISIC ACID-INSENSITIVE 5-like protein 2 [Nelumbo nucifera]
Unigene010769	gi|719987832|ref|XP_010252140.1|	3.40019e-100	153/235(65.11)	285	PREDICTED: probable methyltransferase-like protein 15 isoform X1 [Nelumbo nucifera]
Unigene010770	gi|720065627|ref|XP_010276329.1|	1.20827e-168	224/339(66.08)	481	PREDICTED: F-box/kelch-repeat protein At1g15670-like [Nelumbo nucifera]
Unigene010771	gi|470126902|ref|XP_004299420.1|	7.3495e-10	69/196(35.20)	63	PREDICTED: 60S ribosomal protein L15-1 [Fragaria vesca subsp. vesca]
Unigene010772	gi|743859059|ref|XP_010942552.1|	8.17437e-07	56/166(33.73)	56	PREDICTED: calcineurin B-like protein 3 isoform X2 [Elaeis guineensis]
Unigene010773	gi|697191238|ref|XP_009604688.1|	7.28468e-55	58/142(40.85)	111	PREDICTED: protein SPA1-RELATED 4-like isoform X1 [Nicotiana tomentosiformis]
Unigene010776	gi|566173110|ref|XP_002306873.2|	1.01441e-28	35/47(74.47)	75	hypothetical protein POPTR_0005s24980g [Populus trichocarpa]
Unigene010778	gi|698563018|ref|XP_009772576.1|	1.22466e-28	43/76(56.58)	78	PREDICTED: mediator of RNA polymerase II transcription subunit 21-like [Nicotiana sylvestris]
Unigene010779	gi|720073153|ref|XP_010278613.1|	1.54197e-93	93/122(76.23)	182	PREDICTED: arogenate dehydratase/prephenate dehydratase 6, chloroplastic-like [Nelumbo nucifera]
Unigene010780	gi|565479516|ref|XP_006297398.1|	3.02604e-65	203/498(40.76)	228	hypothetical protein CARUB_v10013422mg [Capsella rubella]
Unigene010781	gi|661898381|emb|CDO98348.1|	5.35948e-158	289/532(54.32)	476	unnamed protein product [Coffea canephora]
Unigene010782	gi|729399942|ref|XP_010553919.1|	1.57372e-147	84/120(70.00)	187	PREDICTED: probable dolichyl pyrophosphate Man9GlcNAc2 alpha-1,3-glucosyltransferase [Tarenaya hassleriana]
Unigene010784	gi|802752778|ref|XP_012088339.1|	6.89302e-163	239/520(45.96)	402	PREDICTED: protein STRUBBELIG-RECEPTOR FAMILY 3-like [Jatropha curcas]
Unigene010785	gi|672181444|ref|XP_008810939.1|	1.17422e-09	55/179(30.73)	44	PREDICTED: RING-H2 finger protein ATL67-like [Phoenix dactylifera]
Unigene010786	gi|731393368|ref|XP_010651440.1|	1.40824e-23	68/244(27.87)	80	PREDICTED: uncharacterized protein LOC104879612 [Vitis vinifera]
Unigene010787	gi|565367119|ref|XP_006350226.1|	5.99515e-56	57/80(71.25)	119	PREDICTED: uncharacterized protein LOC102589126 [Solanum tuberosum]
Unigene010788	gi|729381584|ref|XP_010550393.1|	5.22183e-13	26/33(78.79)	54	PREDICTED: uncharacterized protein LOC104821280 [Tarenaya hassleriana]
Unigene010791	gi|590631357|ref|XP_007027540.1|	5.41268e-20	100/312(32.05)	65	Poly(A) binding protein 7 [Theobroma cacao]
Unigene010792	gi|225436585|ref|XP_002278992.1|	8.55359e-124	192/319(60.19)	365	PREDICTED: phytochromobilin:ferredoxin oxidoreductase, chloroplastic [Vitis vinifera]
Unigene010793	gi|629083006|gb|KCW49451.1|	5.2118e-111	104/182(57.14)	207	hypothetical protein EUGRSUZ_K02978 [Eucalyptus grandis]
Unigene010794	gi|743887599|ref|XP_011038194.1|	5.83168e-37	108/272(39.71)	148	PREDICTED: angio-associated migratory cell protein-like [Populus euphratica]
Unigene010795	gi|720057050|ref|XP_010273861.1|	0	210/342(61.40)	427	PREDICTED: transmembrane protein 87A-like [Nelumbo nucifera]
Unigene010798	gi|225446670|ref|XP_002277310.1|	0	265/519(51.06)	528	PREDICTED: inactive tetrahydrocannabinolic acid synthase-like [Vitis vinifera]
Unigene010799	gi|224100535|ref|XP_002311914.1|	7.35121e-11	52/120(43.33)	63	hypothetical protein POPTR_0008s01000g [Populus trichocarpa]
Unigene010800	gi|189210501|ref|XP_001941582.1|	1.84429e-17	170/593(28.67)	94	beta-galactosidase precursor [Pyrenophora tritici-repentis Pt-1C-BFP]
Unigene010801	gi|731386899|ref|XP_010649070.1|	1.46534e-32	73/161(45.34)	123	PREDICTED: B-box zinc finger protein 19-like isoform X1 [Vitis vinifera]
Unigene010802	gi|720036747|ref|XP_010267455.1|	1.42421e-171	327/611(53.52)	510	PREDICTED: GTPase-activating protein gyp7 [Nelumbo nucifera]
Unigene010803	gi|729336919|ref|XP_010538703.1|	5.96535e-07	34/80(42.50)	41	PREDICTED: tobamovirus multiplication protein 1-like [Tarenaya hassleriana]
Unigene010805	gi|669031857|emb|CDM87058.1|	4.56001e-10	48/120(40.00)	67	unnamed protein product [Triticum aestivum]
Unigene010806	gi|590599133|ref|XP_007019097.1|	1.27506e-84	189/377(50.13)	274	Aldolase superfamily protein isoform 1 [Theobroma cacao]
Unigene010807	gi|641842110|gb|KDO61018.1|	5.48665e-12	80/228(35.09)	75	hypothetical protein CISIN_1g043137mg [Citrus sinensis]
Unigene010808	gi|169616524|ref|XP_001801677.1|	0	199/293(67.92)	414	hypothetical protein SNOG_11435 [Phaeosphaeria nodorum SN15]
Unigene010810	gi|720013513|ref|XP_010260203.1|	8.24785e-38	104/228(45.61)	157	PREDICTED: uncharacterized protein LOC104599390 [Nelumbo nucifera]
Unigene010811	gi|720051703|ref|XP_010272172.1|	6.46186e-28	120/391(30.69)	103	PREDICTED: uncharacterized protein LOC104608026 [Nelumbo nucifera]
Unigene010813	gi|662505778|gb|KEQ63390.1|	2.16823e-33	106/227(46.70)	129	putative 40S ribosomal protein S3 [Aureobasidium melanogenum CBS 110374]
Unigene010815	gi|297738543|emb|CBI27788.3|	1.73818e-72	55/70(78.57)	121	unnamed protein product [Vitis vinifera]
Unigene010817	gi|569533822|gb|AHE41707.1|	1.13515e-21	74/162(45.68)	94	Ycf1, partial (chloroplast) [Cercidiphyllum japonicum]
Unigene010818	gi|566259958|ref|XP_006389533.1|	3.15408e-16	111/360(30.83)	87	60S ribosomal protein L3 [Populus trichocarpa]
Unigene010819	gi|543177598|gb|AGV54820.1|	2.77859e-12	86/195(44.10)	74	cell wall-associated hydrolase [Phaseolus vulgaris]
Unigene010820	gi|698469298|ref|XP_009783549.1|	3.9413e-10	41/93(44.09)	68	PREDICTED: uncharacterized protein LOC104232135 [Nicotiana sylvestris]
Unigene010821	gi|720068100|ref|XP_010277001.1|	9.6236e-91	90/276(32.61)	104	PREDICTED: uncharacterized protein LOC104611577 isoform X1 [Nelumbo nucifera]
Unigene010822	gi|147790936|emb|CAN77234.1|	9.65752e-06	34/97(35.05)	45	hypothetical protein VITISV_010061 [Vitis vinifera]
Unigene010823	gi|698461465|ref|XP_009781779.1|	1.71379e-31	88/182(48.35)	130	PREDICTED: protein NRT1/ PTR FAMILY 6.2-like [Nicotiana sylvestris]
Unigene010824	gi|809113|emb|CAA35601.1|	2.43357e-22	112/309(36.25)	102	33kDa precursor protein of oxygen-evolving complex [Solanum tuberosum]
Unigene010825	gi|567856744|ref|XP_006421055.1|	4.62646e-135	213/327(65.14)	404	hypothetical protein CICLE_v10006835mg, partial [Citrus clementina]
Unigene010826	gi|702473861|ref|XP_010031437.1|	2.18576e-54	148/343(43.15)	197	PREDICTED: magnesium transporter MRS2-A, chloroplastic [Eucalyptus grandis]
Unigene010827	gi|255645492|gb|ACU23241.1|	3.1733e-18	71/166(42.77)	86	unknown [Glycine max]
Unigene010828	gi|452837611|gb|EME39553.1|	5.65894e-47	82/164(50.00)	166	hypothetical protein DOTSEDRAFT_56898 [Dothistroma septosporum NZE10]
Unigene010829	gi|658042987|ref|XP_008357122.1|	8.15023e-29	51/68(75.00)	105	PREDICTED: SKP1-like protein 1B [Malus domestica]
Unigene010833	gi|720009198|ref|XP_010258866.1|	1.33869e-62	252/711(35.44)	231	PREDICTED: elongation factor G, mitochondrial-like [Nelumbo nucifera]
Unigene010834	gi|698503422|ref|XP_009797304.1|	4.78105e-41	79/135(58.52)	146	PREDICTED: uncharacterized protein LOC104243751 [Nicotiana sylvestris]
Unigene010835	gi|225436087|ref|XP_002277399.1|	1.9558e-63	101/239(42.26)	144	PREDICTED: E3 ubiquitin-protein ligase RHF2A [Vitis vinifera]
Unigene010837	gi|720054240|ref|XP_010272984.1|	0	129/161(80.12)	264	PREDICTED: uncharacterized protein At1g04910-like isoform X1 [Nelumbo nucifera]
Unigene010839	gi|694422434|ref|XP_009339045.1|	0	125/284(44.01)	231	PREDICTED: lysosomal alpha-mannosidase-like isoform X2 [Pyrus x bretschneideri]
Unigene010840	gi|719991176|ref|XP_010253189.1|	1.56027e-39	114/291(39.18)	154	PREDICTED: two-component response regulator-like PRR1 [Nelumbo nucifera]
Unigene010841	gi|700481256|gb|KGO67947.1|	8.36435e-66	130/342(38.01)	233	hypothetical protein PITC_029160 [Penicillium italicum]
Unigene010842	gi|769820594|ref|XP_006836197.2|	3.31335e-09	30/95(31.58)	53	PREDICTED: LOW QUALITY PROTEIN: putative disease resistance protein At4g10780 [Amborella trichopoda]
Unigene010843	gi|703095007|ref|XP_010095416.1|	4.62754e-137	199/290(68.62)	397	NAC domain-containing protein 2 [Morus notabilis]
Unigene010844	gi|396493537|ref|XP_003844071.1|	2.07942e-98	273/629(43.40)	344	similar to beta-glucosidase [Leptosphaeria maculans JN3]
Unigene010846	gi|118487428|gb|ABK95542.1|	3.25705e-46	57/83(68.67)	107	unknown [Populus trichocarpa]
Unigene010847	gi|719984530|ref|XP_010251101.1|	5.24994e-19	87/290(30.00)	72	PREDICTED: pescadillo homolog [Nelumbo nucifera]
Unigene010848	gi|731430646|ref|XP_010665119.1|	6.06612e-10	44/102(43.14)	65	PREDICTED: protein RRP45A-like isoform X2 [Vitis vinifera]
Unigene010849	gi|720016232|ref|XP_010261092.1|	5.26382e-67	96/217(44.24)	168	PREDICTED: programmed cell death protein 2-like isoform X2 [Nelumbo nucifera]
Unigene010851	gi|672142056|ref|XP_008794878.1|	8.93691e-54	110/202(54.46)	182	PREDICTED: calcineurin B-like protein 1 isoform X2 [Phoenix dactylifera]
Unigene010852	gi|661892874|emb|CDP04032.1|	6.67222e-31	74/184(40.22)	111	unnamed protein product [Coffea canephora]
Unigene010853	gi|720099070|ref|XP_010247824.1|	8.66848e-46	282/960(29.38)	154	PREDICTED: probable LRR receptor-like serine/threonine-protein kinase At4g20940 [Nelumbo nucifera]
Unigene010854	gi|255629438|gb|ACU15065.1|	3.55627e-06	23/50(46.00)	50	unknown [Glycine max]
Unigene010855	gi|770408128|gb|KJK92964.1|	2.75818e-06	48/139(34.53)	57	hypothetical protein H633G_03167 [Metarhizium anisopliae BRIP 53284]
Unigene010856	gi|590563132|ref|XP_007009281.1|	9.62679e-31	189/636(29.72)	136	S-adenosyl-L-methionine-dependent methyltransferases superfamily protein isoform 1 [Theobroma cacao]
Unigene010857	gi|720072677|ref|XP_010278453.1|	0	148/228(64.91)	294	PREDICTED: organic cation/carnitine transporter 7 [Nelumbo nucifera]
Unigene010858	gi|734414511|gb|KHN37342.1|	2.73955e-42	97/170(57.06)	155	Phytochrome-associated serine/threonine protein phosphatase [Glycine soja]
Unigene010861	gi|764511473|ref|XP_011461650.1|	1.35125e-22	69/197(35.03)	77	PREDICTED: ankyrin repeat-containing protein At5g02620-like [Fragaria vesca subsp. vesca]
Unigene010863	gi|571481172|ref|XP_006588575.1|	2.61843e-06	33/98(33.67)	39	PREDICTED: uncharacterized protein LOC100784884 [Glycine max]
Unigene010864	gi|720085609|ref|XP_010243569.1|	1.5965e-32	41/56(73.21)	89	PREDICTED: monothiol glutaredoxin-S11-like [Nelumbo nucifera]
Unigene010866	gi|451897770|emb|CCT61120.1|	6.27976e-83	125/260(48.08)	207	hypothetical protein [Leptosphaeria maculans JN3]
Unigene010867	gi|720011552|ref|XP_010259601.1|	0	452/639(70.74)	914	PREDICTED: uncharacterized protein LOC104598970 isoform X1 [Nelumbo nucifera]
Unigene010868	gi|719974981|ref|XP_010246342.1|	1.66924e-43	80/108(74.07)	149	PREDICTED: uncharacterized protein LOC104589636 isoform X4 [Nelumbo nucifera]
Unigene010870	gi|255647345|gb|ACU24139.1|	3.27611e-08	27/60(45.00)	55	unknown [Glycine max]
Unigene010871	gi|470113239|ref|XP_004292832.1|	1.03915e-77	120/363(33.06)	156	PREDICTED: uncharacterized protein LOC101296545 [Fragaria vesca subsp. vesca]
Unigene010872	gi|720054780|ref|XP_010273162.1|	2.87756e-177	268/461(58.13)	469	PREDICTED: transcription factor MYC2-like [Nelumbo nucifera]
Unigene010873	gi|641852880|gb|KDO71739.1|	4.93328e-18	58/117(49.57)	87	hypothetical protein CISIN_1g032692mg [Citrus sinensis]
Unigene010875	gi|552841861|ref|XP_005850423.1|	4.04544e-46	98/165(59.39)	167	hypothetical protein CHLNCDRAFT_142349 [Chlorella variabilis]
Unigene010876	gi|731348477|ref|XP_010685505.1|	1.37322e-16	90/275(32.73)	87	PREDICTED: NADH--cytochrome b5 reductase 1-like [Beta vulgaris subsp. vulgaris]
Unigene010878	gi|703160019|ref|XP_010112396.1|	2.57751e-36	65/104(62.50)	119	hypothetical protein L484_010801 [Morus notabilis]
Unigene010880	gi|659074873|ref|XP_008437842.1|	1.92309e-14	90/243(37.04)	83	PREDICTED: rho GTPase-activating protein 5 [Cucumis melo]
Unigene010881	gi|604304071|gb|EYU23421.1|	3.1666e-13	87/299(29.10)	56	hypothetical protein MIMGU_mgv1a004581mg [Erythranthe guttata]
Unigene010882	gi|568862417|ref|XP_006484680.1|	1.03875e-67	173/603(28.69)	136	PREDICTED: probable LRR receptor-like serine/threonine-protein kinase At3g47570-like [Citrus sinensis]
Unigene010883	gi|565348864|ref|XP_006341420.1|	4.03075e-15	52/148(35.14)	77	PREDICTED: titin-like [Solanum tuberosum]
Unigene010884	gi|225435072|ref|XP_002284406.1|	3.58112e-53	95/162(58.64)	177	PREDICTED: very-long-chain (3R)-3-hydroxyacyl-CoA dehydratase 2 isoform X1 [Vitis vinifera]
Unigene010886	gi|578490574|gb|EUN27989.1|	1.64897e-18	32/47(68.09)	72	hypothetical protein COCVIDRAFT_96798 [Bipolaris victoriae FI3]
Unigene010889	gi|662519933|gb|KEQ77491.1|	2.39353e-129	121/166(72.89)	261	pectin lyase-like protein [Aureobasidium namibiae CBS 147.97]
Unigene010890	gi|720044742|ref|XP_010269984.1|	8.89564e-162	169/275(61.45)	337	PREDICTED: plant intracellular Ras-group-related LRR protein 5-like [Nelumbo nucifera]
Unigene010891	gi|723592169|gb|AIX97818.1|	5.10091e-87	177/452(39.16)	206	phospholipid:diacylglycerol acyltransferase 2 [Prunus sibirica]
Unigene010892	gi|719973945|ref|XP_010243574.1|	2.2865e-144	176/186(94.62)	376	PREDICTED: splicing factor U2af small subunit B-like [Nelumbo nucifera]
Unigene010893	gi|357494497|ref|XP_003617537.1|	7.19824e-100	150/151(99.34)	293	Bi-ubiquitin [Medicago truncatula]
Unigene010895	gi|627821619|ref|XP_007683649.1|	1.77849e-30	193/569(33.92)	133	hypothetical protein COCMIDRAFT_32848 [Bipolaris oryzae ATCC 44560]
Unigene010896	gi|568867127|ref|XP_006486895.1|	2.88336e-42	42/64(65.62)	95	PREDICTED: serine carboxypeptidase-like 18-like [Citrus sinensis]
Unigene010897	gi|399971489|gb|AFP65839.1|	1.33017e-69	177/398(44.47)	237	cAMP-dependent protein kinase A regulatory subunit [Alternaria alternata]
Unigene010898	gi|727493448|ref|XP_010422759.1|	3.00771e-47	71/123(57.72)	127	PREDICTED: rhodanese-like domain-containing protein 4, chloroplastic [Camelina sativa]
Unigene010899	gi|719984289|ref|XP_010251027.1|	3.40697e-76	177/370(47.84)	268	PREDICTED: quinolinate synthase, chloroplastic [Nelumbo nucifera]
Unigene010900	gi|225464240|ref|XP_002267372.1|	4.65119e-35	74/119(62.18)	131	PREDICTED: uncharacterized protein At4g13200, chloroplastic [Vitis vinifera]
Unigene000901	gi|590625985|ref|XP_007026038.1|	1.00801e-56	112/183(61.20)	196	Tobamovirus multiplication 1 isoform 2, partial [Theobroma cacao]
Unigene000902	gi|568845344|ref|XP_006476533.1|	4.08512e-41	85/195(43.59)	154	PREDICTED: E3 ubiquitin-protein ligase At3g02290-like isoform X3 [Citrus sinensis]
Unigene000903	gi|719992437|ref|XP_010253567.1|	1.90047e-66	86/136(63.24)	154	PREDICTED: E3 SUMO-protein ligase SIZ1 [Nelumbo nucifera]
Unigene000904	gi|720077906|ref|XP_010241190.1|	0	223/301(74.09)	465	PREDICTED: serine/threonine-protein phosphatase 6 regulatory subunit 2 [Nelumbo nucifera]
Unigene000906	gi|719994935|ref|XP_010254330.1|	1.02892e-67	113/153(73.86)	214	PREDICTED: cytochrome c oxidase subunit 5b-1, mitochondrial-like [Nelumbo nucifera]
Unigene000907	gi|297743258|emb|CBI36125.3|	4.66778e-13	77/233(33.05)	75	unnamed protein product [Vitis vinifera]
Unigene000908	gi|694359461|ref|XP_009359835.1|	7.10398e-22	119/303(39.27)	103	PREDICTED: eukaryotic peptide chain release factor subunit 1-3-like [Pyrus x bretschneideri]
Unigene000909	gi|674870190|emb|CDY64763.1|	5.85202e-15	58/145(40.00)	83	BnaC06g42800D [Brassica napus]
Unigene000910	gi|659092221|ref|XP_008446960.1|	3.08526e-18	138/448(30.80)	95	PREDICTED: uncharacterized protein LOC103489516 isoform X1 [Cucumis melo]
Unigene000911	gi|720060245|ref|XP_010274816.1|	1.9006e-97	124/200(62.00)	256	PREDICTED: 1-aminocyclopropane-1-carboxylate oxidase homolog 1-like [Nelumbo nucifera]
Unigene000912	gi|672109297|ref|XP_008789457.1|	2.64216e-16	85/283(30.04)	72	PREDICTED: DEAD-box ATP-dependent RNA helicase 38 [Phoenix dactylifera]
Unigene000913	gi|604335589|gb|EYU39477.1|	1.5888e-142	76/109(69.72)	189	hypothetical protein MIMGU_mgv1a003549mg [Erythranthe guttata]
Unigene000914	gi|659111375|ref|XP_008455718.1|	6.99924e-25	134/411(32.60)	114	PREDICTED: uncharacterized protein LOC103495824 [Cucumis melo]
Unigene000916	gi|149944267|gb|AAY87151.2|	2.18282e-27	93/237(39.24)	104	1-deoxy-D-xylulose 5-phosphate reductoisomerase [Rauvolfia verticillata]
Unigene000917	gi|590613896|ref|XP_007022797.1|	9.50193e-28	59/135(43.70)	87	Acid phosphatase/vanadium-dependent haloperoxidase-related protein, putative isoform 1 [Theobroma cacao]
Unigene000918	gi|661889288|emb|CDP06875.1|	2.38521e-95	179/447(40.04)	267	unnamed protein product [Coffea canephora]
Unigene000919	gi|802694712|ref|XP_012083245.1|	4.84407e-67	98/287(34.15)	128	PREDICTED: uncharacterized protein At5g05190-like isoform X1 [Jatropha curcas]
Unigene000920	gi|747054875|ref|XP_011073668.1|	3.71494e-65	122/223(54.71)	211	PREDICTED: LOW QUALITY PROTEIN: probably inactive leucine-rich repeat receptor-like protein kinase IMK2 [Sesamum indicum]
Unigene000921	gi|720093645|ref|XP_010246113.1|	8.58542e-12	94/328(28.66)	73	PREDICTED: p21-activated protein kinase-interacting protein 1-like [Nelumbo nucifera]
Unigene000922	gi|720054932|ref|XP_010273217.1|	5.59824e-74	161/510(31.57)	171	PREDICTED: uncharacterized protein LOC104608821 [Nelumbo nucifera]
Unigene000924	gi|460384921|ref|XP_004238155.1|	2.21591e-24	78/181(43.09)	109	PREDICTED: coenzyme Q-binding protein COQ10 homolog, mitochondrial [Solanum lycopersicum]
Unigene000925	gi|720088632|ref|XP_010244516.1|	4.79514e-31	104/243(42.80)	129	PREDICTED: ABC transporter C family member 2-like [Nelumbo nucifera]
Unigene000927	gi|720097319|ref|XP_010247282.1|	2.4233e-14	83/238(34.87)	78	PREDICTED: uncharacterized protein LOC104590351 [Nelumbo nucifera]
Unigene000928	gi|731399564|ref|XP_010653661.1|	1.39097e-150	207/331(62.54)	436	PREDICTED: E3 ubiquitin-protein ligase RING1-like [Vitis vinifera]
Unigene000930	gi|719992050|ref|XP_010253447.1|	1.38529e-07	51/132(38.64)	51	PREDICTED: TBC1 domain family member 8B isoform X2 [Nelumbo nucifera]
Unigene000932	gi|763810646|gb|KJB77548.1|	3.42943e-36	107/275(38.91)	107	hypothetical protein B456_012G143000 [Gossypium raimondii]
Unigene000933	gi|720052744|ref|XP_010272510.1|	5.29999e-147	138/164(84.15)	279	PREDICTED: alcohol dehydrogenase 1B [Nelumbo nucifera]
Unigene000934	gi|596295181|ref|XP_007226962.1|	4.48449e-125	170/412(41.26)	221	hypothetical protein PRUPE_ppa002618mg [Prunus persica]
Unigene000935	gi|763816260|gb|KJB83112.1|	4.36974e-138	155/200(77.50)	325	hypothetical protein B456_013G230000 [Gossypium raimondii]
Unigene000936	gi|224073304|ref|XP_002304070.1|	8.72252e-74	133/239(55.65)	241	rhomboid family protein [Populus trichocarpa]
Unigene000938	gi|147791359|emb|CAN66161.1|	9.13683e-174	220/327(67.28)	385	hypothetical protein VITISV_008123 [Vitis vinifera]
Unigene000939	gi|719969075|ref|XP_010267366.1|	1.0083e-128	183/259(70.66)	376	PREDICTED: protein EXORDIUM-like 2 [Nelumbo nucifera]
Unigene000940	gi|719964819|ref|XP_010254551.1|	6.82769e-114	213/379(56.20)	367	PREDICTED: pentatricopeptide repeat-containing protein At3g16010 isoform X3 [Nelumbo nucifera]
Unigene000941	gi|720020932|ref|XP_010262564.1|	7.7647e-30	60/104(57.69)	117	PREDICTED: thaumatin-like protein [Nelumbo nucifera]
Unigene000943	gi|628353568|ref|XP_007751477.1|	6.24577e-85	145/383(37.86)	223	hypothetical protein A1O5_12718 [Cladophialophora psammophila CBS 110553]
Unigene000944	gi|763764398|gb|KJB31652.1|	5.22259e-28	129/387(33.33)	104	hypothetical protein B456_005G200400 [Gossypium raimondii]
Unigene000946	gi|720020220|ref|XP_010262335.1|	3.83349e-123	160/186(86.02)	328	PREDICTED: probable low-specificity L-threonine aldolase 1 isoform X1 [Nelumbo nucifera]
Unigene000947	gi|601039902|gb|AHN65392.1|	1.40631e-58	108/188(57.45)	194	dehydration-responsive element binding protein [Populus nigra]
Unigene000948	gi|695079236|ref|XP_009387034.1|	4.20408e-07	30/67(44.78)	36	PREDICTED: putative GTP-binding protein 6 isoform X2 [Musa acuminata subsp. malaccensis]
Unigene000949	gi|720049604|ref|XP_010271501.1|	7.30098e-60	159/358(44.41)	216	PREDICTED: MATE efflux family protein 4, chloroplastic [Nelumbo nucifera]
Unigene000950	gi|225434058|ref|XP_002274758.1|	9.91397e-145	189/273(69.23)	416	PREDICTED: endochitinase PR4 [Vitis vinifera]
Unigene000951	gi|590592751|ref|XP_007017368.1|	0	256/434(58.99)	515	Nbs-lrr resistance protein isoform 1 [Theobroma cacao]
Unigene000952	gi|596283036|ref|XP_007225301.1|	2.87756e-90	217/548(39.60)	270	hypothetical protein PRUPE_ppa001242mg [Prunus persica]
Unigene000954	gi|590684201|ref|XP_007041787.1|	1.13014e-69	67/132(50.76)	129	FAD/NAD(P)-binding oxidoreductase family protein, putative [Theobroma cacao]
Unigene000955	gi|698511527|ref|XP_009800853.1|	6.19004e-70	151/319(47.34)	239	PREDICTED: hydroxyphenylpyruvate reductase-like [Nicotiana sylvestris]
Unigene000956	gi|359490455|ref|XP_003634093.1|	2.8326e-115	209/428(48.83)	358	PREDICTED: UDP-glycosyltransferase 88A1-like [Vitis vinifera]
Unigene000957	gi|565372776|ref|XP_006352964.1|	9.13715e-29	62/169(36.69)	124	PREDICTED: putative ribonuclease H protein At1g65750-like [Solanum tuberosum]
Unigene000958	gi|720048782|ref|XP_010271237.1|	0	254/275(92.36)	518	PREDICTED: NADH dehydrogenase [ubiquinone] iron-sulfur protein 1, mitochondrial [Nelumbo nucifera]
Unigene000959	gi|548853727|gb|ERN11710.1|	7.66973e-06	22/36(61.11)	50	hypothetical protein AMTR_s00022p00230580 [Amborella trichopoda]
Unigene000960	gi|658008727|ref|XP_008339558.1|	8.76883e-21	154/446(34.53)	107	PREDICTED: LOW QUALITY PROTEIN: uncharacterized protein LOC103402596 [Malus domestica]
Unigene000961	gi|731443629|gb|AIZ57523.1|	1.04645e-34	215/630(34.13)	149	RNA poymerase beta subunit-2 (chloroplast) [Clematis fusca var. coreana]
Unigene000962	gi|719962235|ref|XP_010267497.1|	5.39337e-61	154/305(50.49)	235	PREDICTED: uncharacterized protein LOC104604445 isoform X6 [Nelumbo nucifera]
Unigene000963	gi|641867723|gb|KDO86407.1|	1.13917e-40	172/563(30.55)	167	hypothetical protein CISIN_1g007464mg [Citrus sinensis]
Unigene000964	gi|49524068|emb|CAG32961.1|	1.85734e-114	224/455(49.23)	353	putative auxin-amidohydrolase precursor [Populus tremula x Populus alba]
Unigene000965	gi|565387153|ref|XP_006359369.1|	4.81813e-165	385/830(46.39)	510	PREDICTED: dynamin-related protein 3A-like [Solanum tuberosum]
Unigene000966	gi|357492475|ref|XP_003616526.1|	1.82271e-106	93/175(53.14)	157	Rop guanine nucleotide exchange factor [Medicago truncatula]
Unigene000967	gi|293329911|dbj|BAJ04465.1|	1.85464e-37	34/70(48.57)	74	cytochrome P450 monooxygenase [Aspergillus oryzae]
Unigene000968	gi|720071270|ref|XP_010278014.1|	8.86197e-11	90/321(28.04)	73	PREDICTED: splicing factor U2af large subunit A-like isoform X2 [Nelumbo nucifera]
Unigene000969	gi|720011291|ref|XP_010259517.1|	2.95662e-34	101/241(41.91)	132	PREDICTED: U1 small nuclear ribonucleoprotein A isoform X2 [Nelumbo nucifera]
Unigene000970	gi|702321320|ref|XP_010052781.1|	1.03391e-106	243/649(37.44)	304	PREDICTED: nucleolin [Eucalyptus grandis]
Unigene000971	gi|720084522|ref|XP_010243235.1|	2.38123e-45	97/218(44.50)	142	PREDICTED: glycine-rich RNA-binding, abscisic acid-inducible protein isoform X1 [Nelumbo nucifera]
Unigene000972	gi|700481256|gb|KGO67947.1|	1.50149e-73	107/118(90.68)	253	hypothetical protein PITC_029160 [Penicillium italicum]
Unigene000973	gi|255633854|gb|ACU17288.1|	1.52841e-10	26/31(83.87)	62	unknown [Glycine max]
Unigene000974	gi|672115180|ref|XP_008779916.1|	1.79008e-58	68/116(58.62)	131	PREDICTED: barley B recombinant-like protein D isoform X1 [Phoenix dactylifera]
Unigene000975	gi|595821976|ref|XP_007204907.1|	3.29495e-91	115/120(95.83)	233	hypothetical protein PRUPE_ppa011818mg [Prunus persica]
Unigene000976	gi|636582875|ref|XP_008022776.1|	1.2182e-162	218/235(92.77)	454	hypothetical protein SETTUDRAFT_175797 [Setosphaeria turcica Et28A]
Unigene000977	gi|743808905|ref|XP_010928453.1|	6.75784e-53	99/197(50.25)	160	PREDICTED: ribosome biogenesis protein BRX1-like isoform X1 [Elaeis guineensis]
Unigene000978	gi|720014718|ref|XP_010260596.1|	1.226e-179	221/288(76.74)	447	PREDICTED: probable gamma-aminobutyrate transaminase 3, mitochondrial [Nelumbo nucifera]
Unigene000980	gi|727428499|ref|XP_010472794.1|	1.63654e-43	132/431(30.63)	128	PREDICTED: uncharacterized protein LOC104752371 [Camelina sativa]
Unigene000981	gi|225436922|ref|XP_002274973.1|	0	163/224(72.77)	318	PREDICTED: RAN GTPase-activating protein 1 [Vitis vinifera]
Unigene000982	gi|720014980|ref|XP_010260679.1|	3.687e-13	38/46(82.61)	76	PREDICTED: ribonuclease H2 subunit B isoform X3 [Nelumbo nucifera]
Unigene000983	gi|743785124|ref|XP_011024307.1|	3.44622e-107	341/1041(32.76)	366	PREDICTED: RNA-dependent RNA polymerase 1-like isoform X1 [Populus euphratica]
Unigene000984	gi|720092243|ref|XP_010245674.1|	5.32529e-65	118/192(61.46)	214	PREDICTED: uncharacterized protein LOC104589153 isoform X2 [Nelumbo nucifera]
Unigene000985	gi|225438081|ref|XP_002276486.1|	1.6626e-28	131/361(36.29)	117	PREDICTED: casein kinase I-like [Vitis vinifera]
Unigene000987	gi|255546017|ref|XP_002514068.1|	1.71863e-54	113/163(69.33)	183	Charged multivesicular body protein 2a, putative [Ricinus communis]
Unigene000988	gi|698490557|ref|XP_009791765.1|	4.19857e-65	148/302(49.01)	228	PREDICTED: alpha-1,4-glucan-protein synthase [UDP-forming] 2 [Nicotiana sylvestris]
Unigene000989	gi|590681640|ref|XP_007041134.1|	2.6904e-28	53/148(35.81)	78	Amino acid transporter 1 [Theobroma cacao]
Unigene000990	gi|731330535|ref|XP_010676183.1|	1.79362e-59	139/305(45.57)	206	PREDICTED: vacuolar-processing enzyme [Beta vulgaris subsp. vulgaris]
Unigene000991	gi|590671403|ref|XP_007038322.1|	2.02061e-107	160/267(59.93)	319	Expansin-B2 [Theobroma cacao]
Unigene000992	gi|720051629|ref|XP_010272147.1|	3.08352e-56	139/298(46.64)	206	PREDICTED: serine/threonine-protein kinase AtPK2/AtPK19-like isoform X1 [Nelumbo nucifera]
Unigene000993	gi|720030435|ref|XP_010265513.1|	1.08585e-24	64/173(36.99)	86	PREDICTED: L-type lectin-domain containing receptor kinase IX.1-like isoform X2 [Nelumbo nucifera]
Unigene000994	gi|729334192|ref|XP_010537747.1|	1.11873e-69	302/810(37.28)	254	PREDICTED: pyrophosphate-energized membrane proton pump 2 [Tarenaya hassleriana]
Unigene000995	gi|359477137|ref|XP_002271531.2|	6.59115e-21	59/166(35.54)	92	PREDICTED: leucine-rich repeat extensin-like protein 3 [Vitis vinifera]
Unigene000996	gi|470108990|ref|XP_004290785.1|	6.72285e-18	94/254(37.01)	94	PREDICTED: ABC transporter C family member 14 [Fragaria vesca subsp. vesca]
Unigene000997	gi|698563516|ref|XP_009772722.1|	1.45801e-158	288/479(60.13)	469	PREDICTED: elongation factor TuB, chloroplastic [Nicotiana sylvestris]
Unigene000998	gi|700481256|gb|KGO67947.1|	6.73336e-27	55/82(67.07)	118	hypothetical protein PITC_029160 [Penicillium italicum]
Unigene000999	gi|147858246|emb|CAN81819.1|	1.18461e-74	150/313(47.92)	244	hypothetical protein VITISV_008781 [Vitis vinifera]
Unigene001000	gi|641862918|gb|KDO81605.1|	1.59315e-55	114/240(47.50)	196	hypothetical protein CISIN_1g020797mg [Citrus sinensis]
Unigene010902	gi|720044866|ref|XP_010270025.1|	2.70169e-34	52/80(65.00)	111	PREDICTED: uncharacterized protein LOC104606493 [Nelumbo nucifera]
Unigene010903	gi|565355667|ref|XP_006344704.1|	1.85705e-06	22/49(44.90)	40	PREDICTED: deoxyuridine 5&apos;-triphosphate nucleotidohydrolase-like [Solanum tuberosum]
Unigene010905	gi|697167107|ref|XP_009592396.1|	1.57865e-07	40/107(37.38)	56	PREDICTED: auxin-induced protein X10A-like [Nicotiana tomentosiformis]
Unigene010906	gi|356532849|ref|XP_003534982.1|	2.77354e-77	153/297(51.52)	245	PREDICTED: phosphoglycolate phosphatase 2 isoform X1 [Glycine max]
Unigene010907	gi|125572054|gb|EAZ13569.1|	6.42773e-39	51/87(58.62)	103	hypothetical protein OsJ_03484 [Oryza sativa Japonica Group]
Unigene010908	gi|720021143|ref|XP_010262634.1|	2.57791e-23	92/223(41.26)	102	PREDICTED: uracil phosphoribosyltransferase [Nelumbo nucifera]
Unigene010909	gi|723713041|ref|XP_010323346.1|	1.00506e-57	63/115(54.78)	111	PREDICTED: uncharacterized protein LOC101260152 isoform X2 [Solanum lycopersicum]
Unigene010910	gi|743911021|ref|XP_010999365.1|	3.61719e-35	74/142(52.11)	135	PREDICTED: cation transport regulator-like protein 2 [Populus euphratica]
Unigene010911	gi|297735620|emb|CBI18114.3|	6.96054e-19	39/49(79.59)	89	unnamed protein product [Vitis vinifera]
Unigene010912	gi|720020110|ref|XP_010262305.1|	2.83279e-54	106/217(48.85)	181	PREDICTED: ethylene-responsive transcription factor 1B-like [Nelumbo nucifera]
Unigene010913	gi|225432862|ref|XP_002283935.1|	0	419/498(84.14)	881	PREDICTED: 3-ketoacyl-CoA synthase 11 [Vitis vinifera]
Unigene010914	gi|658006716|ref|XP_008338530.1|	7.60708e-27	63/150(42.00)	73	PREDICTED: casein kinase I homolog 2-like [Malus domestica]
Unigene010918	gi|593266030|ref|XP_007135193.1|	1.58243e-54	80/197(40.61)	124	hypothetical protein PHAVU_010G108800g [Phaseolus vulgaris]
Unigene010919	gi|297737737|emb|CBI26938.3|	1.02126e-07	89/265(33.58)	60	unnamed protein product [Vitis vinifera]
Unigene010920	gi|674231868|gb|KFK24633.1|	2.12246e-16	49/109(44.95)	48	hypothetical protein AALP_AA8G005000 [Arabis alpina]
Unigene010921	gi|661889765|emb|CDP06485.1|	4.42973e-123	200/416(48.08)	309	unnamed protein product [Coffea canephora]
Unigene010922	gi|430763364|gb|AGA61761.1|	2.7265e-22	78/159(49.06)	98	polyubuquitin 10, partial [Cornus kousa]
Unigene010923	gi|720092401|ref|XP_010245728.1|	6.07985e-11	76/243(31.28)	70	PREDICTED: phospholipase SGR2-like [Nelumbo nucifera]
Unigene010924	gi|347840936|emb|CCD55508.1|	2.50469e-20	36/111(32.43)	62	similar to lysosomal L-cystine transporter [Botrytis cinerea T4]
Unigene010925	gi|641837251|gb|KDO56206.1|	3.45823e-45	59/127(46.46)	97	hypothetical protein CISIN_1g039031mg [Citrus sinensis]
Unigene010927	gi|502086008|ref|XP_004488079.1|	1.2588e-27	68/161(42.24)	120	PREDICTED: adipocyte plasma membrane-associated protein-like [Cicer arietinum]
Unigene010928	gi|77554981|gb|ABA97777.1|	2.99084e-39	71/157(45.22)	102	transposon protein, putative, unclassified [Oryza sativa Japonica Group]
Unigene010929	gi|596229119|ref|XP_007224256.1|	3.66723e-31	61/215(28.37)	71	hypothetical protein PRUPE_ppa018408mg, partial [Prunus persica]
Unigene010930	gi|359476996|ref|XP_002263596.2|	8.30692e-129	114/140(81.43)	228	PREDICTED: AT-rich interactive domain-containing protein 5-like [Vitis vinifera]
Unigene010931	gi|502152082|ref|XP_004508755.1|	5.29496e-22	70/136(51.47)	100	PREDICTED: 40S ribosomal protein S9-2-like [Cicer arietinum]
Unigene010933	gi|300175972|emb|CBK22189.2|	4.27585e-06	105/552(19.02)	58	unnamed protein product [Blastocystis hominis]
Unigene010934	gi|566187820|ref|XP_002313721.2|	3.64854e-46	110/231(47.62)	170	hypothetical protein POPTR_0009s13510g [Populus trichocarpa]
Unigene010935	gi|659083776|ref|XP_008442536.1|	2.85012e-18	79/233(33.91)	83	PREDICTED: uncharacterized protein LOC103486381 [Cucumis melo]
Unigene010936	gi|743809645|ref|XP_010928679.1|	2.27129e-31	61/124(49.19)	121	PREDICTED: probable protein-S-isoprenylcysteine O-methyltransferase isoform X1 [Elaeis guineensis]
Unigene010937	gi|720053207|ref|XP_010272656.1|	8.26529e-09	38/69(55.07)	64	PREDICTED: transcriptional regulator ATRX homolog isoform X2 [Nelumbo nucifera]
Unigene010938	gi|694395094|ref|XP_009372894.1|	5.54592e-32	68/165(41.21)	123	PREDICTED: uncharacterized protein LOC103961965 [Pyrus x bretschneideri]
Unigene010941	gi|763740555|gb|KJB08054.1|	4.32728e-47	192/550(34.91)	184	hypothetical protein B456_001G060900 [Gossypium raimondii]
Unigene010943	gi|731378378|ref|XP_010659174.1|	1.15121e-86	141/252(55.95)	275	PREDICTED: uncharacterized protein LOC100254757 isoform X3 [Vitis vinifera]
Unigene010944	gi|452846871|gb|EME48803.1|	2.51191e-68	166/466(35.62)	226	hypothetical protein DOTSEDRAFT_67751 [Dothistroma septosporum NZE10]
Unigene010945	gi|728846254|gb|KHG25697.1|	0	260/336(77.38)	575	Beta-1,4-mannosyl-glycoprotein 4-beta-N-acetylglucosaminyltransferase [Gossypium arboreum]
Unigene010946	gi|743763122|ref|XP_010911337.1|	2.85901e-70	64/146(43.84)	140	PREDICTED: cytochrome P450 71A1-like isoform X2 [Elaeis guineensis]
Unigene010947	gi|147766865|emb|CAN74151.1|	1.09615e-25	44/90(48.89)	81	hypothetical protein VITISV_028028 [Vitis vinifera]
Unigene010950	gi|568847989|ref|XP_006477808.1|	7.66901e-21	40/83(48.19)	61	PREDICTED: protein SRG1-like [Citrus sinensis]
Unigene010951	gi|703092645|ref|XP_010094689.1|	8.16009e-114	170/189(89.95)	340	Ras-related protein RABA5a [Morus notabilis]
Unigene010953	gi|571533436|ref|XP_006600395.1|	2.25007e-17	115/389(29.56)	94	PREDICTED: uncharacterized protein LOC100818167 isoform X1 [Glycine max]
Unigene010956	gi|720044110|ref|XP_010269779.1|	2.86896e-81	82/105(78.10)	174	PREDICTED: exosome complex component RRP43 isoform X1 [Nelumbo nucifera]
Unigene010957	gi|720091532|ref|XP_010245443.1|	4.0197e-34	100/197(50.76)	137	PREDICTED: probable protein phosphatase 2C 5 [Nelumbo nucifera]
Unigene010958	gi|596038993|ref|XP_007219870.1|	2.12948e-18	40/72(55.56)	89	hypothetical protein PRUPE_ppb012171mg [Prunus persica]
Unigene010961	gi|720086034|ref|XP_010243713.1|	2.38262e-34	126/278(45.32)	136	PREDICTED: chlorophyll a-b binding protein of LHCII type 1-like [Nelumbo nucifera]
Unigene010962	gi|743812626|ref|XP_011019319.1|	1.99127e-67	138/258(53.49)	224	PREDICTED: NADH-cytochrome b5 reductase-like protein [Populus euphratica]
Unigene010963	gi|720011064|ref|XP_010259446.1|	7.48658e-148	150/196(76.53)	314	PREDICTED: probable polygalacturonase [Nelumbo nucifera]
Unigene010964	gi|568864852|ref|XP_006485801.1|	7.32582e-24	64/170(37.65)	74	PREDICTED: transcription factor BEE 3-like [Citrus sinensis]
Unigene010965	gi|502133618|ref|XP_004501831.1|	8.83719e-44	186/561(33.16)	152	PREDICTED: callose synthase 10-like [Cicer arietinum]
Unigene010966	gi|169599703|ref|XP_001793274.1|	1.05238e-103	98/120(81.67)	213	hypothetical protein SNOG_02676 [Phaeosphaeria nodorum SN15]
Unigene010967	gi|346456811|dbj|BAK78982.1|	2.40649e-18	71/186(38.17)	92	apyrase [Mimosa pudica]
Unigene010969	gi|695062881|ref|XP_009419928.1|	7.45356e-39	39/42(92.86)	80	PREDICTED: transcription factor PCL1-like [Musa acuminata subsp. malaccensis]
Unigene010970	gi|747100263|ref|XP_011098214.1|	7.22178e-67	128/222(57.66)	226	PREDICTED: alpha-1,3/1,6-mannosyltransferase ALG2 [Sesamum indicum]
Unigene010971	gi|224070055|ref|XP_002303108.1|	5.41666e-22	80/280(28.57)	104	hypothetical protein POPTR_0002s25770g [Populus trichocarpa]
Unigene010972	gi|743930218|ref|XP_011009354.1|	1.57683e-18	75/189(39.68)	94	PREDICTED: SNW/SKI-interacting protein-like [Populus euphratica]
Unigene010974	gi|747080022|ref|XP_011087246.1|	4.34417e-123	100/141(70.92)	222	PREDICTED: probable arabinosyltransferase ARAD1 [Sesamum indicum]
Unigene010976	gi|694446645|ref|XP_009349633.1|	2.6946e-73	83/138(60.14)	162	PREDICTED: probable WRKY transcription factor 40 [Pyrus x bretschneideri]
Unigene010977	gi|802586828|ref|XP_012070699.1|	1.0061e-40	60/151(39.74)	85	PREDICTED: disease resistance RPP13-like protein 4 [Jatropha curcas]
Unigene010978	gi|593781645|ref|XP_007153863.1|	2.92613e-72	104/204(50.98)	191	hypothetical protein PHAVU_003G071100g [Phaseolus vulgaris]
Unigene010979	gi|225433128|ref|XP_002285175.1|	8.74959e-66	95/103(92.23)	200	PREDICTED: actin-depolymerizing factor [Vitis vinifera]
Unigene010980	gi|747040785|ref|XP_011098411.1|	3.59742e-21	123/358(34.36)	104	PREDICTED: UDP-sulfoquinovose synthase, chloroplastic isoform X2 [Sesamum indicum]
Unigene010981	gi|326526721|dbj|BAK00749.1|	1.52483e-72	136/336(40.48)	175	predicted protein [Hordeum vulgare subsp. vulgare]
Unigene010982	gi|661885915|emb|CDP10532.1|	5.13661e-25	71/212(33.49)	64	unnamed protein product [Coffea canephora]
Unigene010983	gi|778724146|ref|XP_011658752.1|	2.89768e-22	83/237(35.02)	78	PREDICTED: phospholipid-transporting ATPase 2 isoform X1 [Cucumis sativus]
Unigene010984	gi|628228965|ref|XP_007716114.1|	1.02407e-19	55/147(37.41)	94	hypothetical protein COCCADRAFT_29371 [Bipolaris zeicola 26-R-13]
Unigene010985	gi|590635445|ref|XP_007028633.1|	0	175/360(48.61)	303	Plastid movement impaired1 [Theobroma cacao]
Unigene010986	gi|657974528|ref|XP_008379095.1|	3.30318e-74	99/234(42.31)	155	PREDICTED: regulation of nuclear pre-mRNA domain-containing protein 2 isoform X1 [Malus domestica]
Unigene010987	gi|720078209|ref|XP_010241284.1|	3.18534e-30	48/71(67.61)	110	PREDICTED: 60S ribosomal protein L18a-like protein [Nelumbo nucifera]
Unigene010988	gi|330925110|ref|XP_003300920.1|	8.64803e-124	201/269(74.72)	399	hypothetical protein PTT_12290 [Pyrenophora teres f. teres 0-1]
Unigene010989	gi|720093574|ref|XP_010246096.1|	3.63608e-155	151/227(66.52)	321	PREDICTED: pentatricopeptide repeat-containing protein At1g02150 [Nelumbo nucifera]
Unigene010990	gi|701691404|gb|KGQ01247.1|	2.41245e-07	21/44(47.73)	53	hypothetical protein PAAG_12016 [Paracoccidioides sp. &apos;lutzii&apos; Pb01]
Unigene010991	gi|720019085|ref|XP_010261999.1|	7.3218e-92	177/315(56.19)	283	PREDICTED: WD repeat-containing protein 61 [Nelumbo nucifera]
Unigene010994	gi|719982745|ref|XP_010250548.1|	0	225/325(69.23)	418	PREDICTED: aspartokinase 2, chloroplastic-like isoform X2 [Nelumbo nucifera]
Unigene010995	gi|565367932|ref|XP_006350608.1|	1.80563e-67	307/956(32.11)	255	PREDICTED: ABC transporter C family member 10-like isoform X1 [Solanum tuberosum]
Unigene010996	gi|590593152|ref|XP_007017482.1|	2.09807e-98	114/166(68.67)	220	Phosphatase 2c, putative isoform 4 [Theobroma cacao]
Unigene010998	gi|672164965|ref|XP_008802375.1|	7.89715e-69	180/412(43.69)	238	PREDICTED: CMP-sialic acid transporter 2-like isoform X2 [Phoenix dactylifera]
Unigene010999	gi|31323256|gb|AAP44089.1|	4.62706e-07	16/17(94.12)	40	chlorophyll a/b binding protein [Brassica oleracea]
Unigene011001	gi|604300079|gb|EYU19922.1|	1.02166e-32	53/140(37.86)	75	hypothetical protein MIMGU_mgv1a002160mg [Erythranthe guttata]
Unigene011002	gi|720022130|ref|XP_010262948.1|	4.25878e-61	122/239(51.05)	201	PREDICTED: tetratricopeptide repeat protein 1-like isoform X2 [Nelumbo nucifera]
Unigene011003	gi|752341716|gb|KIO00809.1|	1.45947e-28	46/82(56.10)	97	hypothetical protein M404DRAFT_151797 [Pisolithus tinctorius Marx 270]
Unigene011004	gi|734339071|gb|KHN08911.1|	4.79594e-50	67/98(68.37)	132	PsbP domain-containing protein 6, chloroplastic [Glycine soja]
Unigene011005	gi|764637765|ref|XP_011470394.1|	1.31826e-15	41/78(52.56)	64	PREDICTED: protein phosphatase inhibitor 2 [Fragaria vesca subsp. vesca]
Unigene011006	gi|719989809|ref|XP_010252766.1|	7.29982e-36	76/119(63.87)	135	PREDICTED: nuclear transcription factor Y subunit B-3-like [Nelumbo nucifera]
Unigene011008	gi|604343695|gb|EYU42549.1|	1.43674e-70	58/71(81.69)	122	hypothetical protein MIMGU_mgv1a011968mg [Erythranthe guttata]
Unigene011009	gi|719990820|ref|XP_010253074.1|	2.39108e-70	131/284(46.13)	216	PREDICTED: uncharacterized protein LOC104594483 [Nelumbo nucifera]
Unigene011010	gi|763796633|gb|KJB63588.1|	1.96819e-30	143/407(35.14)	135	hypothetical protein B456_010G007300 [Gossypium raimondii]
Unigene011012	gi|594139494|gb|AHL83551.1|	2.21118e-120	245/521(47.02)	376	4CL [Morus alba var. multicaulis]
Unigene011013	gi|118481519|gb|ABK92702.1|	9.67162e-12	42/74(56.76)	73	unknown [Populus trichocarpa]
Unigene011014	gi|747047823|ref|XP_011069896.1|	1.09174e-74	91/130(70.00)	171	PREDICTED: probable xyloglucan endotransglucosylase/hydrolase protein 23 [Sesamum indicum]
Unigene011015	gi|452839032|gb|EME40972.1|	2.4769e-62	136/265(51.32)	211	hypothetical protein DOTSEDRAFT_74504 [Dothistroma septosporum NZE10]
Unigene011018	gi|720013854|ref|XP_010260316.1|	1.58925e-60	72/78(92.31)	149	PREDICTED: uncharacterized protein At4g28440 [Nelumbo nucifera]
Unigene011020	gi|719985675|ref|XP_010251466.1|	7.7508e-74	105/112(93.75)	223	PREDICTED: 60S ribosomal protein L35a-1 [Nelumbo nucifera]
Unigene011021	gi|720052148|ref|XP_010272313.1|	3.89862e-58	258/790(32.66)	224	PREDICTED: putative E3 ubiquitin-protein ligase LIN [Nelumbo nucifera]
Unigene011023	gi|720063080|ref|XP_010275588.1|	3.83346e-72	125/261(47.89)	214	PREDICTED: uncharacterized membrane protein At3g27390-like isoform X2 [Nelumbo nucifera]
Unigene011024	gi|731426841|ref|XP_010663752.1|	2.72216e-50	126/286(44.06)	179	PREDICTED: SUMO-activating enzyme subunit 1B-1 isoform X2 [Vitis vinifera]
Unigene011025	gi|628053332|ref|XP_007694088.1|	3.20846e-94	130/217(59.91)	205	hypothetical protein COCSADRAFT_22069 [Bipolaris sorokiniana ND90Pr]
Unigene011026	gi|763752524|gb|KJB19912.1|	2.73591e-16	62/140(44.29)	66	hypothetical protein B456_003G124400 [Gossypium raimondii]
Unigene011027	gi|567921948|ref|XP_006452980.1|	2.16366e-08	45/112(40.18)	50	hypothetical protein CICLE_v10008663mg [Citrus clementina]
Unigene011028	gi|659074687|ref|XP_008437742.1|	0	125/169(73.96)	266	PREDICTED: protein BONZAI 1-like isoform X1 [Cucumis melo]
Unigene011031	gi|225458591|ref|XP_002284646.1|	9.78228e-44	112/276(40.58)	159	PREDICTED: BRI1 kinase inhibitor 1 [Vitis vinifera]
Unigene011032	gi|242785497|ref|XP_002480607.1|	5.26626e-31	67/187(35.83)	82	conserved hypothetical protein [Talaromyces stipitatus ATCC 10500]
Unigene011035	gi|595822970|ref|XP_007204984.1|	4.05429e-17	65/196(33.16)	88	hypothetical protein PRUPE_ppa003368mg [Prunus persica]
Unigene011036	gi|729421944|ref|XP_010558516.1|	2.95936e-18	73/221(33.03)	58	PREDICTED: GDSL esterase/lipase 7 [Tarenaya hassleriana]
Unigene011037	gi|255555335|ref|XP_002518704.1|	2.74694e-108	201/456(44.08)	316	phosphoprotein phosphatase, putative [Ricinus communis]
Unigene011038	gi|169612469|ref|XP_001799652.1|	0	268/328(81.71)	525	delta-aminolevulinic acid synthase [Phaeosphaeria nodorum SN15]
Unigene011039	gi|590674613|ref|XP_007039217.1|	4.18755e-57	55/64(85.94)	108	Nascent polypeptide-associated complex subunit alpha-like protein 2 [Theobroma cacao]
Unigene011040	gi|694360065|ref|XP_009360018.1|	1.14825e-12	26/47(55.32)	47	PREDICTED: F-box protein CPR30-like [Pyrus x bretschneideri]
Unigene011041	gi|695032690|ref|XP_009403901.1|	1.01559e-138	207/265(78.11)	412	PREDICTED: ornithine carbamoyltransferase, chloroplastic [Musa acuminata subsp. malaccensis]
Unigene011042	gi|698582214|ref|XP_009777767.1|	6.81606e-11	24/48(50.00)	46	PREDICTED: uncharacterized protein At1g04910 [Nicotiana sylvestris]
Unigene011043	gi|407924882|gb|EKG17907.1|	6.59721e-89	86/111(77.48)	180	Pectate lyase catalytic [Macrophomina phaseolina MS6]
Unigene011044	gi|330925695|ref|XP_003301153.1|	3.56425e-81	161/315(51.11)	259	hypothetical protein PTT_12588 [Pyrenophora teres f. teres 0-1]
Unigene011046	gi|590724789|ref|XP_007052567.1|	1.11143e-06	15/52(28.85)	38	Gag-pol polyprotein, putative [Theobroma cacao]
Unigene011047	gi|295311676|ref|YP_003587373.1|	4.11572e-09	41/76(53.95)	60	ATPase subunit 8 [Cucurbita pepo]
Unigene011048	gi|470140621|ref|XP_004306038.1|	9.57631e-17	89/315(28.25)	76	PREDICTED: uncharacterized protein LOC101312373 isoform X1 [Fragaria vesca subsp. vesca]
Unigene011049	gi|255557813|ref|XP_002519936.1|	1.06044e-50	120/200(60.00)	202	AP-1 complex subunit gamma-2, putative [Ricinus communis]
Unigene011051	gi|743937728|ref|XP_011013274.1|	3.96142e-60	102/222(45.95)	166	PREDICTED: dnaJ protein P58IPK homolog isoform X2 [Populus euphratica]
Unigene011052	gi|720057196|ref|XP_010273907.1|	4.32637e-35	139/387(35.92)	140	PREDICTED: phosphoinositide phosphatase SAC3-like isoform X1 [Nelumbo nucifera]
Unigene011053	gi|195616406|gb|ACG30033.1|	1.03712e-54	99/142(69.72)	178	histone H3 [Zea mays]
Unigene011055	gi|747074108|ref|XP_011084036.1|	6.23686e-13	43/120(35.83)	55	PREDICTED: uncharacterized protein LOC105166393 [Sesamum indicum]
Unigene011057	gi|719963114|ref|XP_010248723.1|	1.15109e-102	168/266(63.16)	307	PREDICTED: protein N-lysine methyltransferase METTL21A isoform X1 [Nelumbo nucifera]
Unigene011058	gi|743925458|ref|XP_011006868.1|	8.54207e-102	78/114(68.42)	153	PREDICTED: phosphopantothenate--cysteine ligase 2-like isoform X1 [Populus euphratica]
Unigene011059	gi|731337917|ref|XP_010680046.1|	3.81125e-51	107/214(50.00)	188	PREDICTED: uncharacterized protein At4g15970 [Beta vulgaris subsp. vulgaris]
Unigene011060	gi|702375181|ref|XP_010062380.1|	4.78665e-17	20/28(71.43)	47	PREDICTED: uncharacterized protein LOC104449808 isoform X3 [Eucalyptus grandis]
Unigene011061	gi|125538067|gb|EAY84462.1|	9.12418e-20	88/197(44.67)	92	hypothetical protein OsI_05837 [Oryza sativa Indica Group]
Unigene011062	gi|224091935|ref|XP_002309406.1|	4.64682e-06	51/139(36.69)	49	putative short-chain alcohol dehydrogenase family protein [Populus trichocarpa]
Unigene011064	gi|720008799|ref|XP_010258733.1|	4.57938e-08	43/123(34.96)	64	PREDICTED: LOW QUALITY PROTEIN: histone-lysine N-methyltransferase, H3 lysine-9 specific SUVH5-like [Nelumbo nucifera]
Unigene011065	gi|719999863|ref|XP_010255852.1|	0	281/300(93.67)	598	PREDICTED: glutamine synthetase leaf isozyme, chloroplastic [Nelumbo nucifera]
Unigene011066	gi|225440398|ref|XP_002268453.1|	9.40429e-10	63/236(26.69)	46	PREDICTED: uncharacterized protein LOC100264843 [Vitis vinifera]
Unigene011067	gi|697160254|ref|XP_009588908.1|	0	233/259(89.96)	488	PREDICTED: GDP-mannose 4,6 dehydratase 1 [Nicotiana tomentosiformis]
Unigene011068	gi|747103861|ref|XP_011100139.1|	3.14258e-109	159/263(60.46)	328	PREDICTED: transcription factor TGA1-like, partial [Sesamum indicum]
Unigene011069	gi|567209733|ref|XP_006409901.1|	3.34395e-109	155/223(69.51)	310	hypothetical protein EUTSA_v10016860mg [Eutrema salsugineum]
Unigene011070	gi|720053878|ref|XP_010272869.1|	6.43759e-129	125/156(80.13)	259	PREDICTED: uncharacterized protein LOC104608536 [Nelumbo nucifera]
Unigene011071	gi|720081423|ref|XP_010242279.1|	6.60955e-64	193/522(36.97)	219	PREDICTED: dihydrolipoyllysine-residue acetyltransferase component 2 of pyruvate dehydrogenase complex, mitochondrial-like [Nelumbo nucifera]
Unigene011072	gi|566192457|ref|XP_006378795.1|	6.44685e-17	45/64(70.31)	90	hypothetical protein POPTR_0010s23910g [Populus trichocarpa]
Unigene011075	gi|720011418|ref|XP_010259556.1|	0	103/184(55.98)	216	PREDICTED: putative E3 ubiquitin-protein ligase LIN-1 [Nelumbo nucifera]
Unigene011076	gi|627814797|ref|XP_007680746.1|	1.26605e-60	147/333(44.14)	204	hypothetical protein BAUCODRAFT_126369 [Baudoinia compniacensis UAMH 10762]
Unigene011077	gi|763739614|gb|KJB07113.1|	1.32373e-64	83/159(52.20)	146	hypothetical protein B456_001G225800 [Gossypium raimondii]
Unigene011078	gi|719987424|ref|XP_010252014.1|	5.09607e-19	66/188(35.11)	96	PREDICTED: zygote defective protein 12 isoform X2 [Nelumbo nucifera]
Unigene011080	gi|470103443|ref|XP_004288146.1|	9.18158e-28	83/220(37.73)	116	PREDICTED: protein POLYCHOME-like [Fragaria vesca subsp. vesca]
Unigene011081	gi|729410049|ref|XP_010555941.1|	0	181/287(63.07)	330	PREDICTED: golgin candidate 6-like isoform X1 [Tarenaya hassleriana]
Unigene011082	gi|627830774|ref|XP_007686721.1|	2.46939e-59	159/389(40.87)	204	glycosyltransferase family 15 protein [Bipolaris oryzae ATCC 44560]
Unigene011083	gi|720037075|ref|XP_010267561.1|	1.80391e-09	114/423(26.95)	70	PREDICTED: uncharacterized protein LOC104604752 [Nelumbo nucifera]
Unigene011084	gi|604300063|gb|EYU19906.1|	1.29836e-34	77/173(44.51)	140	hypothetical protein MIMGU_mgv1a002390mg [Erythranthe guttata]
Unigene011085	gi|225464033|ref|XP_002267203.1|	1.54294e-51	87/151(57.62)	159	PREDICTED: ABC transporter I family member 6, chloroplastic [Vitis vinifera]
Unigene011086	gi|698579203|ref|XP_009776953.1|	3.16008e-88	58/100(58.00)	138	PREDICTED: protein trichome birefringence-like 33 isoform X2 [Nicotiana sylvestris]
Unigene011088	gi|729351221|ref|XP_010543498.1|	1.07059e-43	98/204(48.04)	159	PREDICTED: heme-binding-like protein At3g10130, chloroplastic isoform X2 [Tarenaya hassleriana]
Unigene011089	gi|802716106|ref|XP_012084883.1|	5.50469e-149	337/837(40.26)	474	PREDICTED: protein argonaute 2-like isoform X2 [Jatropha curcas]
Unigene011090	gi|661893398|emb|CDP03207.1|	1.15648e-54	36/70(51.43)	69	unnamed protein product [Coffea canephora]
Unigene011091	gi|669027752|emb|CDM81307.1|	5.25846e-27	106/367(28.88)	103	unnamed protein product [Triticum aestivum]
Unigene011092	gi|720002894|ref|XP_010256830.1|	0	338/487(69.40)	613	PREDICTED: protein TIC 62, chloroplastic [Nelumbo nucifera]
Unigene011093	gi|297746330|emb|CBI16386.3|	7.52061e-146	150/309(48.54)	246	unnamed protein product [Vitis vinifera]
Unigene011094	gi|719996950|ref|XP_010254938.1|	2.26176e-89	104/160(65.00)	213	PREDICTED: uncharacterized protein LOC104595760 [Nelumbo nucifera]
Unigene011096	gi|242805359|ref|XP_002484510.1|	2.12385e-12	70/189(37.04)	77	hypothetical protein TSTA_040370 [Talaromyces stipitatus ATCC 10500]
Unigene011097	gi|217070404|gb|ACJ83562.1|	1.1015e-07	23/29(79.31)	54	unknown [Medicago truncatula]
Unigene011099	gi|719965339|ref|XP_010256203.1|	0	204/310(65.81)	432	PREDICTED: protein NRT1/ PTR FAMILY 2.13-like [Nelumbo nucifera]
Unigene011100	gi|590610406|ref|XP_007021805.1|	1.33308e-26	65/178(36.52)	110	Pathogenesis-related family protein isoform 3, partial [Theobroma cacao]
Unigene011101	gi|565483528|ref|XP_006299404.1|	6.03332e-132	190/425(44.71)	294	hypothetical protein CARUB_v10015564mg [Capsella rubella]
Unigene011102	gi|731423943|ref|XP_010662679.1|	6.5759e-40	88/159(55.35)	145	PREDICTED: 40S ribosomal protein S10 [Vitis vinifera]
Unigene011103	gi|720081686|ref|XP_010242357.1|	0	125/183(68.31)	241	PREDICTED: probable receptor-like protein kinase At5g15080 isoform X4 [Nelumbo nucifera]
Unigene011105	gi|593692384|ref|XP_007146734.1|	1.55507e-51	119/283(42.05)	124	hypothetical protein PHAVU_006G065300g [Phaseolus vulgaris]
Unigene011106	gi|719991980|ref|XP_010253425.1|	1.25376e-28	81/190(42.63)	117	PREDICTED: glutathione S-transferase L3-like [Nelumbo nucifera]
Unigene011107	gi|470113272|ref|XP_004292848.1|	6.82303e-36	108/369(29.27)	90	PREDICTED: carotenoid 9,10(9&apos;,10&apos;)-cleavage dioxygenase 1-like isoform X2 [Fragaria vesca subsp. vesca]
Unigene011108	gi|297741295|emb|CBI32426.3|	1.20358e-95	155/380(40.79)	217	unnamed protein product [Vitis vinifera]
Unigene011109	gi|590641660|ref|XP_007030294.1|	1.13674e-19	76/193(39.38)	88	Transcription activators isoform 1 [Theobroma cacao]
Unigene011110	gi|731364908|ref|XP_010694234.1|	1.44815e-81	121/149(81.21)	244	PREDICTED: probable histone H2A.5 [Beta vulgaris subsp. vulgaris]
Unigene011112	gi|720084041|ref|XP_010243082.1|	3.4118e-08	18/22(81.82)	41	PREDICTED: 50S ribosomal protein L6, chloroplastic-like [Nelumbo nucifera]
Unigene011113	gi|242071019|ref|XP_002450786.1|	6.69261e-22	32/42(76.19)	70	hypothetical protein SORBIDRAFT_05g018110 [Sorghum bicolor]
Unigene011115	gi|702459866|ref|XP_010027846.1|	7.22266e-136	203/324(62.65)	404	PREDICTED: uncharacterized protein LOC104418262 [Eucalyptus grandis]
Unigene011117	gi|720040617|ref|XP_010268650.1|	2.44626e-112	350/945(37.04)	375	PREDICTED: receptor-like protein kinase HSL1 [Nelumbo nucifera]
Unigene011118	gi|720064408|ref|XP_010275943.1|	6.77319e-113	153/213(71.83)	290	PREDICTED: transcription factor bHLH128-like [Nelumbo nucifera]
Unigene011119	gi|590679905|ref|XP_007040713.1|	3.01851e-76	99/193(51.30)	176	Phospholipid/glycerol acyltransferase family protein isoform 1 [Theobroma cacao]
Unigene011120	gi|728851433|gb|AIY85432.1|	6.12042e-16	39/48(81.25)	81	glyceraldehyde-3-phosphate dehydrogenase, partial [Elaeagnus umbellata]
Unigene011121	gi|586709714|ref|XP_006846562.1|	1.40596e-08	31/76(40.79)	54	PREDICTED: uncharacterized protein LOC18436480 [Amborella trichopoda]
Unigene011123	gi|719994306|ref|XP_010254138.1|	1.97646e-07	20/28(71.43)	52	PREDICTED: uncharacterized protein LOC104595217 [Nelumbo nucifera]
Unigene011124	gi|24461855|gb|AAN62342.1|AF506028_9	4.80934e-11	51/125(40.80)	67	Jp18 [Citrus trifoliata]
Unigene011126	gi|720072138|ref|XP_010278270.1|	4.19735e-78	94/132(71.21)	188	PREDICTED: putative DNA helicase INO80 [Nelumbo nucifera]
Unigene011127	gi|720006440|ref|XP_010257981.1|	2.04247e-24	71/182(39.01)	107	PREDICTED: protein COBRA-like isoform X2 [Nelumbo nucifera]
Unigene011128	gi|731366636|ref|XP_010695178.1|	5.17816e-39	95/213(44.60)	142	PREDICTED: pEARLI1-like lipid transfer protein 2 [Beta vulgaris subsp. vulgaris]
Unigene011129	gi|802716772|ref|XP_012085121.1|	7.43531e-136	203/295(68.81)	395	PREDICTED: desumoylating isopeptidase 1 [Jatropha curcas]
Unigene011130	gi|217070636|gb|ACJ83678.1|	9.47074e-12	27/35(77.14)	65	unknown [Medicago truncatula]
Unigene011131	gi|720056628|ref|XP_010273734.1|	7.46209e-76	198/487(40.66)	256	PREDICTED: ubiquinone biosynthesis monooxygenase COQ6 isoform X2 [Nelumbo nucifera]
Unigene011133	gi|38228677|emb|CAE54075.1|	2.48654e-95	110/124(88.71)	237	serine/threonine-protein kinase [Fagus sylvatica]
Unigene011134	gi|645228094|ref|XP_008220832.1|	8.08982e-12	42/89(47.19)	71	PREDICTED: glucose-1-phosphate adenylyltransferase large subunit, chloroplastic/amyloplastic isoform X1 [Prunus mume]
Unigene011135	gi|694436998|ref|XP_009345571.1|	4.09389e-123	142/195(72.82)	296	PREDICTED: uncharacterized protein LOC103937353 [Pyrus x bretschneideri]
Unigene011136	gi|168047081|ref|XP_001776000.1|	0	74/124(59.68)	153	predicted protein [Physcomitrella patens]
Unigene011137	gi|719977334|ref|XP_010248820.1|	2.57184e-27	56/113(49.56)	81	PREDICTED: uncharacterized protein LOC104591611 [Nelumbo nucifera]
Unigene011138	gi|747072451|ref|XP_011083138.1|	9.02867e-151	217/301(72.09)	433	PREDICTED: zinc finger CCCH domain-containing protein 44-like [Sesamum indicum]
Unigene011139	gi|566182862|ref|XP_002312201.2|	1.56233e-137	157/270(58.15)	282	zinc finger family protein [Populus trichocarpa]
Unigene011140	gi|672176947|ref|XP_008808554.1|	2.25279e-50	52/81(64.20)	109	PREDICTED: uridine nucleosidase 1-like isoform X2 [Phoenix dactylifera]
Unigene011142	gi|645249680|ref|XP_008230852.1|	1.43028e-64	68/144(47.22)	102	PREDICTED: pentatricopeptide repeat-containing protein At5g39350 [Prunus mume]
Unigene011146	gi|719986049|ref|XP_010251580.1|	2.87843e-83	193/409(47.19)	270	PREDICTED: aluminum-activated malate transporter 9-like [Nelumbo nucifera]
Unigene011147	gi|802628295|ref|XP_012077037.1|	5.40897e-41	87/191(45.55)	146	PREDICTED: auxin-binding protein ABP19a-like [Jatropha curcas]
Unigene011148	gi|720072642|ref|XP_010278441.1|	6.03699e-99	220/478(46.03)	301	PREDICTED: RNA polymerase sigma factor sigB-like [Nelumbo nucifera]
Unigene011149	gi|802543548|ref|XP_012082207.1|	1.78941e-112	175/456(38.38)	247	PREDICTED: nucleolar complex protein 2 homolog isoform X1 [Jatropha curcas]
Unigene011150	gi|802690176|ref|XP_012082895.1|	0	182/276(65.94)	352	PREDICTED: probable glutamyl endopeptidase, chloroplastic isoform X1 [Jatropha curcas]
Unigene011152	gi|255567122|ref|XP_002524543.1|	1.39998e-06	58/178(32.58)	56	zinc finger protein, putative [Ricinus communis]
Unigene011153	gi|729292187|ref|XP_010528760.1|	0	211/250(84.40)	445	PREDICTED: acetyl-coenzyme A carboxylase carboxyl transferase subunit alpha, chloroplastic-like [Tarenaya hassleriana]
Unigene011154	gi|413915859|gb|AFW55791.1|	3.16852e-86	142/189(75.13)	274	putative clathrin heavy chain family protein [Zea mays]
Unigene011155	gi|747095076|ref|XP_011095401.1|	1.74336e-29	37/64(57.81)	78	PREDICTED: uncharacterized protein LOC105174869 [Sesamum indicum]
Unigene011156	gi|225458916|ref|XP_002285486.1|	1.24461e-116	257/588(43.71)	377	PREDICTED: probable xyloglucan glycosyltransferase 12 [Vitis vinifera]
Unigene011157	gi|720099209|ref|XP_010247870.1|	0	673/806(83.50)	1288	PREDICTED: cullin-4-like isoform X1 [Nelumbo nucifera]
Unigene011158	gi|672196970|ref|XP_008776948.1|	7.60228e-88	74/104(71.15)	154	PREDICTED: protein EXECUTER 1, chloroplastic isoform X2 [Phoenix dactylifera]
Unigene011161	gi|719996955|ref|XP_010254939.1|	9.17258e-149	220/318(69.18)	432	PREDICTED: BES1/BZR1 homolog protein 2 [Nelumbo nucifera]
Unigene011162	gi|720077974|ref|XP_010241210.1|	0	363/507(71.60)	684	PREDICTED: leucine-rich repeat receptor-like tyrosine-protein kinase At2g41820 isoform X1 [Nelumbo nucifera]
Unigene011163	gi|720018174|ref|XP_010261699.1|	7.82028e-32	163/480(33.96)	137	PREDICTED: transcription factor bHLH68-like isoform X1 [Nelumbo nucifera]
Unigene011164	gi|645221154|ref|XP_008243797.1|	1.81246e-23	35/40(87.50)	81	PREDICTED: UPF0420 protein C16orf58 homolog [Prunus mume]
Unigene011165	gi|359492916|ref|XP_002283927.2|	0	298/441(67.57)	607	PREDICTED: transport inhibitor response 1-like protein [Vitis vinifera]
Unigene011166	gi|719963347|ref|XP_010249441.1|	2.61984e-51	125/286(43.71)	197	PREDICTED: protein SGT1 homolog At5g65490 [Nelumbo nucifera]
Unigene011167	gi|628066427|ref|XP_007698121.1|	8.44357e-159	331/747(44.31)	487	hypothetical protein COCSADRAFT_138629 [Bipolaris sorokiniana ND90Pr]
Unigene011168	gi|743798824|ref|XP_010925329.1|	6.21406e-21	36/41(87.80)	72	PREDICTED: V-type proton ATPase subunit F-like [Elaeis guineensis]
Unigene011169	gi|213408052|ref|XP_002174797.1|	2.30314e-112	122/197(61.93)	243	phosphoglycerate kinase Pgk1 [Schizosaccharomyces japonicus yFS275]
Unigene011170	gi|396469284|ref|XP_003838378.1|	0	133/190(70.00)	277	similar to glyoxal oxidase [Leptosphaeria maculans JN3]
Unigene011171	gi|702261707|ref|XP_010035354.1|	1.28659e-33	96/251(38.25)	132	PREDICTED: peroxisomal adenine nucleotide carrier 1-like [Eucalyptus grandis]
Unigene011172	gi|169605319|ref|XP_001796080.1|	1.14662e-114	175/276(63.41)	345	hypothetical protein SNOG_05683 [Phaeosphaeria nodorum SN15]
Unigene011173	gi|28436474|gb|AAO43304.1|	3.59641e-12	90/261(34.48)	73	putative polyubiquitin [Arabidopsis thaliana]
Unigene011174	gi|636581843|ref|XP_008022260.1|	2.25173e-12	63/180(35.00)	72	hypothetical protein SETTUDRAFT_167272 [Setosphaeria turcica Et28A]
Unigene011175	gi|502137108|ref|XP_004502971.1|	5.08664e-137	119/151(78.81)	247	PREDICTED: NAD-dependent protein deacetylase SRT2-like [Cicer arietinum]
Unigene011176	gi|764593563|ref|XP_011465486.1|	2.82359e-59	129/206(62.62)	219	PREDICTED: uncharacterized protein LOC101302943 [Fragaria vesca subsp. vesca]
Unigene011177	gi|595939790|ref|XP_007215780.1|	5.70244e-75	122/168(72.62)	237	hypothetical protein PRUPE_ppa009705mg [Prunus persica]
Unigene011178	gi|568871234|ref|XP_006488795.1|	0	359/469(76.55)	758	PREDICTED: beta-glucosidase-like SFR2, chloroplastic-like isoform X1 [Citrus sinensis]
Unigene011179	gi|743890549|ref|XP_011039078.1|	3.15128e-25	42/80(52.50)	69	PREDICTED: probable LRR receptor-like serine/threonine-protein kinase At1g34110 [Populus euphratica]
Unigene011180	gi|763808092|gb|KJB74994.1|	4.37673e-17	107/347(30.84)	90	hypothetical protein B456_012G018300 [Gossypium raimondii]
Unigene011182	gi|703140123|ref|XP_010107150.1|	2.32324e-46	66/152(43.42)	93	hypothetical protein L484_019632 [Morus notabilis]
Unigene011183	gi|225445166|ref|XP_002280712.1|	1.52773e-63	127/228(55.70)	229	PREDICTED: uncharacterized protein LOC100262932 [Vitis vinifera]
Unigene011184	gi|720092710|ref|XP_010245822.1|	7.53455e-50	67/152(44.08)	100	PREDICTED: zinc finger CCCH domain-containing protein 55 [Nelumbo nucifera]
Unigene011185	gi|297723181|ref|NP_001173954.1|	1.67025e-12	32/60(53.33)	73	Os04g0438101 [Oryza sativa Japonica Group]
Unigene011186	gi|720012557|ref|XP_010259900.1|	4.29428e-06	32/51(62.75)	57	PREDICTED: poly(rC)-binding protein 1-like [Nelumbo nucifera]
Unigene011187	gi|731408188|ref|XP_010656764.1|	9.69526e-60	58/76(76.32)	133	PREDICTED: subtilisin-like protease isoform X1 [Vitis vinifera]
Unigene011189	gi|720023056|ref|XP_010263219.1|	3.33499e-48	198/610(32.46)	191	PREDICTED: uncharacterized protein LOC104601549 [Nelumbo nucifera]
Unigene011190	gi|700254250|gb|AIU48746.1|	1.09809e-56	87/135(64.44)	145	nitrilase/cyanide hydratase and apolipoprotein N-acyltransferase family protein, partial [Aquilegia coerulea]
Unigene011191	gi|727604747|ref|XP_010475432.1|	4.52661e-10	28/28(100.00)	61	PREDICTED: prolycopene isomerase, chloroplastic-like [Camelina sativa]
Unigene011193	gi|763772676|gb|KJB39799.1|	1.99694e-48	176/441(39.91)	181	hypothetical protein B456_007G031400 [Gossypium raimondii]
Unigene011194	gi|567890365|ref|XP_006437703.1|	3.62384e-115	109/113(96.46)	224	hypothetical protein CICLE_v10031047mg [Citrus clementina]
Unigene011196	gi|697166283|ref|XP_009591970.1|	5.29933e-144	320/692(46.24)	448	PREDICTED: DNA gyrase subunit B, chloroplastic/mitochondrial [Nicotiana tomentosiformis]
Unigene011199	gi|719968809|ref|XP_010266540.1|	1.04568e-108	177/295(60.00)	333	PREDICTED: serine/threonine-protein kinase PEPKR2 [Nelumbo nucifera]
Unigene011200	gi|719971917|ref|XP_010276023.1|	2.13072e-37	89/223(39.91)	140	PREDICTED: growth-regulating factor 10 [Nelumbo nucifera]
Unigene011201	gi|658040235|ref|XP_008355713.1|	2.99186e-44	102/234(43.59)	158	PREDICTED: protein-lysine methyltransferase METTL21C-like [Malus domestica]
Unigene011202	gi|763743725|gb|KJB11224.1|	4.36775e-105	84/102(82.35)	166	hypothetical protein B456_001G248100 [Gossypium raimondii]
Unigene011203	gi|743910219|ref|XP_011048615.1|	3.46967e-99	251/541(46.40)	332	PREDICTED: subtilisin-like protease [Populus euphratica]
Unigene011204	gi|674237721|gb|KFK30486.1|	1.21632e-80	174/422(41.23)	271	hypothetical protein AALP_AA7G267600 [Arabis alpina]
Unigene011207	gi|225449446|ref|XP_002283126.1|	8.21729e-170	143/196(72.96)	312	PREDICTED: aspartic proteinase PCS1 [Vitis vinifera]
Unigene011208	gi|764567561|ref|XP_011462210.1|	1.83824e-37	76/127(59.84)	144	PREDICTED: uncharacterized protein LOC105350903 [Fragaria vesca subsp. vesca]
Unigene011209	gi|702432331|ref|XP_010069176.1|	1.86147e-79	247/660(37.42)	281	PREDICTED: putative ion channel POLLUX-like 2 isoform X1 [Eucalyptus grandis]
Unigene011211	gi|641839762|gb|KDO58688.1|	5.26242e-30	72/129(55.81)	123	hypothetical protein CISIN_1g025523mg [Citrus sinensis]
Unigene011212	gi|18400001|ref|NP_564468.1|	7.06442e-18	44/153(28.76)	58	ethylene-responsive transcription factor ERF055 [Arabidopsis thaliana]
Unigene011213	gi|567874257|ref|XP_006429718.1|	1.91813e-73	83/151(54.97)	146	hypothetical protein CICLE_v10013885mg [Citrus clementina]
Unigene011214	gi|720000307|ref|XP_010255983.1|	2.56016e-96	237/553(42.86)	332	PREDICTED: mannosylglycoprotein endo-beta-mannosidase [Nelumbo nucifera]
Unigene011215	gi|596276435|ref|XP_007225188.1|	2.59076e-77	127/201(63.18)	233	hypothetical protein PRUPE_ppa002140mg [Prunus persica]
Unigene011216	gi|94962951|gb|ABF48653.1|	1.34487e-27	91/216(42.13)	114	expansin precursor [Vasconcellea cundinamarcensis]
Unigene011217	gi|590631008|ref|XP_007027444.1|	2.66726e-75	106/129(82.17)	229	Rhodanese/Cell cycle control phosphatase superfamily protein [Theobroma cacao]
Unigene011218	gi|719988529|ref|XP_010252363.1|	8.28184e-59	116/252(46.03)	179	PREDICTED: RNA-binding protein 24-B-like isoform X1 [Nelumbo nucifera]
Unigene011219	gi|147834026|emb|CAN70998.1|	1.20338e-14	111/421(26.37)	83	hypothetical protein VITISV_023635 [Vitis vinifera]
Unigene011220	gi|449461207|ref|XP_004148333.1|	2.65946e-71	82/152(53.95)	150	PREDICTED: NADPH--cytochrome P450 reductase [Cucumis sativus]
Unigene011221	gi|297743908|emb|CBI36878.3|	1.2941e-167	269/633(42.50)	386	unnamed protein product [Vitis vinifera]
Unigene011222	gi|719965699|ref|XP_010257275.1|	1.96261e-50	185/482(38.38)	191	PREDICTED: ATP-dependent 6-phosphofructokinase 5, chloroplastic-like [Nelumbo nucifera]
Unigene011224	gi|595924481|ref|XP_007214940.1|	2.58766e-21	111/369(30.08)	106	hypothetical protein PRUPE_ppa002785mg [Prunus persica]
Unigene011225	gi|698534072|ref|XP_009763758.1|	3.15487e-14	74/238(31.09)	63	PREDICTED: nucleolin-like isoform X1 [Nicotiana sylvestris]
Unigene011226	gi|763758729|gb|KJB26060.1|	1.20781e-14	33/45(73.33)	80	hypothetical protein B456_004G2231002, partial [Gossypium raimondii]
Unigene011227	gi|568828238|ref|XP_006468451.1|	3.35602e-19	103/288(35.76)	94	PREDICTED: exocyst complex component EXO84C-like [Citrus sinensis]
Unigene011228	gi|502141131|ref|XP_004504459.1|	1.27258e-27	61/172(35.47)	67	PREDICTED: mannosyl-oligosaccharide glucosidase GCS1-like isoform X2 [Cicer arietinum]
Unigene011230	gi|734366740|gb|KHN18173.1|	6.14506e-39	124/372(33.33)	155	Putative glycosyltransferase [Glycine soja]
Unigene011231	gi|720056592|ref|XP_010273721.1|	6.02438e-153	147/251(58.57)	225	PREDICTED: U2 snRNP-associated SURP motif-containing protein-like isoform X1 [Nelumbo nucifera]
Unigene011232	gi|694392012|ref|XP_009371501.1|	3.4735e-38	143/362(39.50)	153	PREDICTED: vacuolar cation/proton exchanger 3-like [Pyrus x bretschneideri]
Unigene011233	gi|590627525|ref|XP_007026461.1|	0	341/448(76.12)	647	Guanosine nucleotide diphosphate dissociation inhibitor 1 isoform 1 [Theobroma cacao]
Unigene011235	gi|698507713|ref|XP_009799185.1|	3.41204e-27	86/243(35.39)	112	PREDICTED: uncharacterized protein LOC104245289 [Nicotiana sylvestris]
Unigene011236	gi|697116357|ref|XP_009612087.1|	4.6513e-58	41/64(64.06)	77	PREDICTED: histone deacetylase HDT1-like [Nicotiana tomentosiformis]
Unigene011237	gi|590625215|ref|XP_007025822.1|	9.28381e-84	127/283(44.88)	183	MYB-like 102 [Theobroma cacao]
Unigene011238	gi|720008805|ref|XP_010258735.1|	3.05894e-71	133/305(43.61)	186	PREDICTED: GATA transcription factor 26-like [Nelumbo nucifera]
Unigene011239	gi|763814288|gb|KJB81140.1|	1.46404e-85	76/98(77.55)	149	hypothetical protein B456_013G131200 [Gossypium raimondii]
Unigene011240	gi|727557037|ref|XP_010450648.1|	5.81977e-30	66/117(56.41)	117	PREDICTED: uncharacterized protein LOC104732765 isoform X3 [Camelina sativa]
Unigene011241	gi|563425605|gb|AHB59616.1|	1.20897e-23	60/134(44.78)	88	putative MYB-related protein 30 [Arachis hypogaea]
Unigene011242	gi|357124802|ref|XP_003564086.1|	1.44597e-43	74/120(61.67)	160	PREDICTED: uncharacterized protein LOC100845370 [Brachypodium distachyon]
Unigene011244	gi|297736913|emb|CBI26114.3|	2.30239e-30	121/337(35.91)	134	unnamed protein product [Vitis vinifera]
Unigene011245	gi|802797369|ref|XP_012093003.1|	1.24458e-28	38/56(67.86)	85	PREDICTED: NADH dehydrogenase [ubiquinone] 1 beta subcomplex subunit 10-B [Jatropha curcas]
Unigene011246	gi|502149792|ref|XP_004507665.1|	4.1885e-12	38/57(66.67)	73	PREDICTED: uncharacterized protein LOC101492686 [Cicer arietinum]
Unigene011247	gi|720085841|ref|XP_010243647.1|	5.68027e-115	105/201(52.24)	207	PREDICTED: GDSL esterase/lipase At5g33370-like [Nelumbo nucifera]
Unigene011248	gi|396497863|ref|XP_003845080.1|	3.12939e-92	175/328(53.35)	300	hypothetical protein LEMA_P003880.1 [Leptosphaeria maculans JN3]
Unigene011250	gi|720095430|ref|XP_010246677.1|	1.43366e-13	38/76(50.00)	70	PREDICTED: UPF0426 protein At1g28150, chloroplastic [Nelumbo nucifera]
Unigene011251	gi|719975521|ref|XP_010247836.1|	1.05239e-62	42/59(71.19)	92	PREDICTED: mitochondrial acidic protein MAM33-like [Nelumbo nucifera]
Unigene011252	gi|595953052|ref|XP_007216475.1|	3.46168e-12	23/31(74.19)	50	hypothetical protein PRUPE_ppa025961mg [Prunus persica]
Unigene011253	gi|763750465|gb|KJB17853.1|	4.87745e-07	46/107(42.99)	55	hypothetical protein B456_003G019300 [Gossypium raimondii]
Unigene011254	gi|697099293|ref|XP_009631058.1|	3.02967e-16	81/307(26.38)	70	PREDICTED: alcohol-forming fatty acyl-CoA reductase-like isoform X1 [Nicotiana tomentosiformis]
Unigene011256	gi|720009923|ref|XP_010259085.1|	2.29699e-25	117/347(33.72)	114	PREDICTED: putative nuclease HARBI1 [Nelumbo nucifera]
Unigene011257	gi|720024116|ref|XP_010263541.1|	2.37357e-58	126/236(53.39)	203	PREDICTED: serine/threonine-protein kinase tricorner-like isoform X1 [Nelumbo nucifera]
Unigene011260	gi|567921750|ref|XP_006452881.1|	7.93878e-17	50/102(49.02)	82	hypothetical protein CICLE_v10009520mg [Citrus clementina]
Unigene011261	gi|802751839|ref|XP_012088111.1|	3.64542e-24	173/559(30.95)	114	PREDICTED: auxin transport protein BIG [Jatropha curcas]
Unigene011263	gi|695019944|ref|XP_009397003.1|	1.55298e-44	75/169(44.38)	122	PREDICTED: uncharacterized protein LOC103981952 [Musa acuminata subsp. malaccensis]
Unigene011264	gi|460398460|ref|XP_004244777.1|	9.14096e-112	169/267(63.30)	300	PREDICTED: gamma aminobutyrate transaminase 2-like [Solanum lycopersicum]
Unigene011265	gi|697136504|ref|XP_009622332.1|	1.60426e-09	86/229(37.55)	68	PREDICTED: tubulin alpha-3 chain [Nicotiana tomentosiformis]
Unigene011266	gi|720068582|ref|XP_010277154.1|	3.2837e-56	134/283(47.35)	197	PREDICTED: G2/mitotic-specific cyclin C13-1-like [Nelumbo nucifera]
Unigene011267	gi|359488041|ref|XP_003633692.1|	9.87538e-161	160/191(83.77)	319	PREDICTED: putative GPI-anchor transamidase isoform X1 [Vitis vinifera]
Unigene011268	gi|723704033|ref|XP_010321793.1|	4.51867e-19	38/89(42.70)	75	PREDICTED: uncharacterized protein LOC104647773 [Solanum lycopersicum]
Unigene011269	gi|734417016|gb|KHN38733.1|	1.97202e-34	98/196(50.00)	138	RuBisCO large subunit-binding protein subunit alpha, chloroplastic [Glycine soja]
Unigene011270	gi|470135183|ref|XP_004303403.1|	1.82604e-38	87/172(50.58)	155	PREDICTED: protein ROOT PRIMORDIUM DEFECTIVE 1 isoform X2 [Fragaria vesca subsp. vesca]
Unigene011272	gi|743902418|ref|XP_011044546.1|	2.06876e-84	55/91(60.44)	109	PREDICTED: GDSL esterase/lipase At5g03610-like [Populus euphratica]
Unigene011275	gi|732687151|gb|AIZ93904.1|	1.00777e-17	80/247(32.39)	82	3-dehydroquinate dehydratase/shikimate dehydrogenase 3 [Camellia sinensis]
Unigene011278	gi|743852462|ref|XP_010940393.1|	1.07775e-40	71/147(48.30)	115	PREDICTED: rRNA-processing protein UTP23 homolog [Elaeis guineensis]
Unigene011279	gi|720016416|ref|XP_010261150.1|	4.77995e-87	336/978(34.36)	311	PREDICTED: nuclear pore complex protein Nup96 homolog [Nelumbo nucifera]
Unigene011281	gi|719981594|ref|XP_010250172.1|	4.57585e-98	172/291(59.11)	303	PREDICTED: UDP-sugar transporter sqv-7-like isoform X1 [Nelumbo nucifera]
Unigene011283	gi|747082721|ref|XP_011088696.1|	4.50363e-139	241/490(49.18)	348	PREDICTED: SEC1 family transport protein SLY1 [Sesamum indicum]
Unigene011285	gi|567881173|ref|XP_006433145.1|	6.22612e-163	85/151(56.29)	167	hypothetical protein CICLE_v10000874mg [Citrus clementina]
Unigene011286	gi|363814392|ref|NP_001242835.1|	7.12314e-06	45/127(35.43)	48	uncharacterized protein LOC100819184 [Glycine max]
Unigene011287	gi|225452785|ref|XP_002283325.1|	2.39159e-24	64/163(39.26)	92	PREDICTED: NAP1-related protein 2 [Vitis vinifera]
Unigene011288	gi|328909623|gb|AEB61486.1|	7.52869e-78	172/404(42.57)	259	beta-glucosidase [Consolida orientalis]
Unigene011289	gi|242063360|ref|XP_002452969.1|	2.4317e-12	35/71(49.30)	57	hypothetical protein SORBIDRAFT_04g035713 [Sorghum bicolor]
Unigene011290	gi|16754879|dbj|BAB71802.1|	2.46037e-44	101/194(52.06)	165	coclaurine N-methyltransferase [Coptis japonica]
Unigene011292	gi|255544001|ref|XP_002513063.1|	6.44181e-52	55/68(80.88)	112	Two-component response regulator ARR8, putative [Ricinus communis]
Unigene011293	gi|720003277|ref|XP_010256939.1|	5.45396e-59	112/210(53.33)	192	PREDICTED: uncharacterized protein LOC104597198 [Nelumbo nucifera]
Unigene011294	gi|590717911|ref|XP_007050704.1|	1.5179e-27	145/447(32.44)	124	Mitochondrial transcription termination factor family protein isoform 1 [Theobroma cacao]
Unigene011296	gi|225431755|ref|XP_002270067.1|	0	204/245(83.27)	413	PREDICTED: glyoxysomal fatty acid beta-oxidation multifunctional protein MFP-a [Vitis vinifera]
Unigene011297	gi|566205499|ref|XP_006374123.1|	4.85464e-45	100/194(51.55)	168	hypothetical protein POPTR_0015s02100g [Populus trichocarpa]
Unigene011298	gi|629116358|gb|KCW81033.1|	1.66228e-10	68/189(35.98)	71	hypothetical protein EUGRSUZ_C02409 [Eucalyptus grandis]
Unigene011299	gi|720020811|ref|XP_010262528.1|	2.71372e-167	146/165(88.48)	292	PREDICTED: telomere repeat-binding protein 5 [Nelumbo nucifera]
Unigene011300	gi|631390664|ref|XP_007929712.1|	1.3907e-87	147/262(56.11)	272	hypothetical protein MYCFIDRAFT_50782 [Pseudocercospora fijiensis CIRAD86]
Unigene011301	gi|388501976|gb|AFK39054.1|	4.73683e-07	22/31(70.97)	47	unknown [Lotus japonicus]
Unigene011302	gi|590652044|ref|XP_007033051.1|	5.1864e-44	80/119(67.23)	160	DsRNA-binding domain-like superfamily protein, putative [Theobroma cacao]
Unigene011303	gi|802592375|ref|XP_012071549.1|	1.90055e-29	33/43(76.74)	80	PREDICTED: calcineurin subunit B-like isoform X2 [Jatropha curcas]
Unigene011305	gi|719972746|ref|XP_010278395.1|	5.32234e-95	150/223(67.26)	293	PREDICTED: transmembrane protein 64 isoform X1 [Nelumbo nucifera]
Unigene011307	gi|719970296|ref|XP_010270975.1|	4.44829e-10	81/254(31.89)	53	PREDICTED: probably inactive leucine-rich repeat receptor-like protein kinase At3g28040 [Nelumbo nucifera]
Unigene011308	gi|743872714|ref|XP_011034213.1|	6.59587e-18	42/112(37.50)	70	PREDICTED: mitochondrial outer membrane protein porin of 36 kDa-like [Populus euphratica]
Unigene011309	gi|147821110|emb|CAN75374.1|	2.78248e-08	26/58(44.83)	56	hypothetical protein VITISV_029152 [Vitis vinifera]
Unigene011311	gi|567908993|ref|XP_006446810.1|	3.36881e-95	151/318(47.48)	248	hypothetical protein CICLE_v10015386mg [Citrus clementina]
Unigene011312	gi|743810700|ref|XP_010928964.1|	8.27266e-32	188/682(27.57)	143	PREDICTED: uncharacterized protein LOC105050579 [Elaeis guineensis]
Unigene011313	gi|686626792|gb|KGB78112.1|	2.72819e-15	29/40(72.50)	68	hypothetical protein CNBG_4199 [Cryptococcus gattii R265]
Unigene011315	gi|641828121|gb|KDO47283.1|	5.59036e-98	139/311(44.69)	201	hypothetical protein CISIN_1g040739mg [Citrus sinensis]
Unigene011317	gi|255582495|ref|XP_002532033.1|	9.95936e-45	72/171(42.11)	112	conserved hypothetical protein [Ricinus communis]
Unigene011318	gi|720002879|ref|XP_010256825.1|	1.17355e-95	181/403(44.91)	311	PREDICTED: uncharacterized protein LOC104597115 [Nelumbo nucifera]
Unigene011319	gi|672112975|ref|XP_008808571.1|	6.70763e-70	73/88(82.95)	152	PREDICTED: uncharacterized protein LOC103720582 isoform X1 [Phoenix dactylifera]
Unigene011320	gi|763815357|gb|KJB82209.1|	4.56995e-45	70/89(78.65)	152	hypothetical protein B456_013G181600 [Gossypium raimondii]
Unigene011321	gi|641861245|gb|KDO79933.1|	4.5583e-50	94/207(45.41)	174	hypothetical protein CISIN_1g035602mg, partial [Citrus sinensis]
Unigene011322	gi|590631608|ref|XP_007027611.1|	1.52997e-38	52/65(80.00)	110	Repressor of gene silencing 1 isoform 1 [Theobroma cacao]
Unigene011323	gi|700208458|gb|KGN63554.1|	9.80302e-09	33/89(37.08)	61	hypothetical protein Csa_1G004210 [Cucumis sativus]
Unigene011324	gi|743791568|ref|XP_011041663.1|	5.55483e-93	139/208(66.83)	289	PREDICTED: kynurenine--oxoglutarate transaminase 1-like isoform X1 [Populus euphratica]
Unigene011325	gi|645279175|ref|XP_008244584.1|	1.18759e-92	142/270(52.59)	255	PREDICTED: two-pore potassium channel 1-like [Prunus mume]
Unigene011327	gi|84313477|gb|ABC55453.1|	3.97597e-24	39/74(52.70)	69	expansin protein [Rosa x borboniana]
Unigene011328	gi|731439818|ref|XP_010646903.1|	2.84196e-11	89/296(30.07)	71	PREDICTED: bifunctional epoxide hydrolase 2 isoform X2 [Vitis vinifera]
Unigene011329	gi|308550948|gb|ADO34788.1|	3.30573e-42	215/651(33.03)	172	beta-galactosidase STBG3 [Solanum lycopersicum]
Unigene011330	gi|656906338|gb|KEF52081.1|	1.24497e-108	223/451(49.45)	340	hypothetical protein A1O9_11707 [Exophiala aquamarina CBS 119918]
Unigene011331	gi|720044374|ref|XP_010269867.1|	1.65674e-100	192/370(51.89)	312	PREDICTED: probable receptor-like protein kinase At5g47070 isoform X3 [Nelumbo nucifera]
Unigene011332	gi|19110476|dbj|BAB85786.1|	2.07321e-11	90/269(33.46)	70	polygalacturonase-inhibiting protetin [Citrus sp. citruspark01]
Unigene011333	gi|359488135|ref|XP_002268383.2|	1.34458e-55	127/325(39.08)	179	PREDICTED: UDP-glycosyltransferase 89A2-like [Vitis vinifera]
Unigene011334	gi|545363159|ref|XP_005646765.1|	2.19999e-82	245/597(41.04)	281	mitochondrial chaperonin 60 [Coccomyxa subellipsoidea C-169]
Unigene011336	gi|255583617|ref|XP_002532564.1|	2.71516e-37	272/828(32.85)	159	aconitase, putative [Ricinus communis]
Unigene011339	gi|566258990|ref|XP_006389061.1|	3.21936e-35	147/491(29.94)	150	hypothetical protein POPTR_0049s00220g, partial [Populus trichocarpa]
Unigene011340	gi|289152626|gb|ADC84219.1|	0	640/733(87.31)	1394	putative 2,3 oxidosqualene cyclase [Actaea racemosa]
Unigene011341	gi|255582115|ref|XP_002531852.1|	5.19576e-64	113/274(41.24)	158	zinc finger protein, putative [Ricinus communis]
Unigene011342	gi|703146628|ref|XP_010108848.1|	1.12228e-67	159/351(45.30)	231	tRNA pseudouridine synthase B [Morus notabilis]
Unigene011343	gi|593690198|ref|XP_007145700.1|	3.36446e-80	85/112(75.89)	172	hypothetical protein PHAVU_007G260900g [Phaseolus vulgaris]
Unigene011345	gi|802542205|ref|XP_012081163.1|	8.70973e-18	58/139(41.73)	82	PREDICTED: glutaredoxin [Jatropha curcas]
Unigene011347	gi|657971633|ref|XP_008377606.1|	3.30266e-53	128/316(40.51)	185	PREDICTED: caffeoylshikimate esterase [Malus domestica]
Unigene011348	gi|169596987|ref|XP_001791917.1|	0	336/595(56.47)	592	hypothetical protein SNOG_01271 [Phaeosphaeria nodorum SN15]
Unigene011349	gi|195616744|gb|ACG30202.1|	6.89673e-08	20/40(50.00)	40	14-3-3-like protein [Zea mays]
Unigene011350	gi|729343412|ref|XP_010540899.1|	7.04956e-12	25/25(100.00)	55	PREDICTED: H/ACA ribonucleoprotein complex subunit 3-like protein [Tarenaya hassleriana]
Unigene011351	gi|720057776|ref|XP_010274074.1|	2.05567e-18	138/459(30.07)	95	PREDICTED: UDP-glucuronate 4-epimerase 6-like [Nelumbo nucifera]
Unigene011354	gi|590561526|ref|XP_007008835.1|	4.15943e-46	66/96(68.75)	139	Uncharacterized protein isoform 1 [Theobroma cacao]
Unigene011356	gi|596021900|ref|XP_007219052.1|	8.53609e-59	139/381(36.48)	166	hypothetical protein PRUPE_ppa004737mg [Prunus persica]
Unigene011358	gi|720018762|ref|XP_010261893.1|	0	398/475(83.79)	811	PREDICTED: LRR receptor-like serine/threonine-protein kinase ERECTA [Nelumbo nucifera]
Unigene011359	gi|747106589|ref|XP_011101591.1|	1.26961e-175	164/349(46.99)	267	PREDICTED: probable receptor protein kinase TMK1 [Sesamum indicum]
Unigene011360	gi|586699373|ref|XP_006844560.1|	5.968e-31	86/182(47.25)	120	PREDICTED: ubiquitin-conjugating enzyme E2 27 [Amborella trichopoda]
Unigene011362	gi|604301079|gb|EYU20799.1|	7.26935e-107	143/380(37.63)	192	hypothetical protein MIMGU_mgv1a000831mg [Erythranthe guttata]
Unigene011366	gi|728825485|gb|KHG06268.1|	3.91098e-24	78/197(39.59)	117	Protein lin-54 [Gossypium arboreum]
Unigene011367	gi|565373719|ref|XP_006353416.1|	1.07643e-93	145/220(65.91)	283	PREDICTED: PRA1 family protein B3-like [Solanum tuberosum]
Unigene011368	gi|743909175|ref|XP_011048060.1|	2.11293e-14	118/430(27.44)	81	PREDICTED: uncharacterized protein LOC105142232 [Populus euphratica]
Unigene011369	gi|720011408|ref|XP_010259553.1|	1.47525e-33	35/64(54.69)	77	PREDICTED: 21 kDa protein-like [Nelumbo nucifera]
Unigene011370	gi|731434489|ref|XP_010645083.1|	5.14794e-18	76/225(33.78)	98	PREDICTED: nuclear-pore anchor isoform X2 [Vitis vinifera]
Unigene011373	gi|720051499|ref|XP_010272105.1|	1.34372e-144	269/579(46.46)	440	PREDICTED: anaphase-promoting complex subunit 8-like [Nelumbo nucifera]
Unigene011375	gi|745992866|dbj|BAQ19511.1|	1.80765e-37	141/414(34.06)	123	alpha-L-arabinofuranosidase/beta-D-xylosidase [Persea americana]
Unigene011376	gi|763805677|gb|KJB72615.1|	0	216/230(93.91)	450	hypothetical protein B456_011G187900 [Gossypium raimondii]
Unigene011377	gi|568815660|ref|NP_001275609.1|	1.14836e-13	100/283(35.34)	82	S-adenosylmethionine synthase 1 [Solanum tuberosum]
Unigene011378	gi|719994487|ref|XP_010254193.1|	2.02463e-57	168/398(42.21)	218	PREDICTED: uncharacterized protein LOC104595248 isoform X1 [Nelumbo nucifera]
Unigene011379	gi|658053625|ref|XP_008362569.1|	7.32955e-13	79/237(33.33)	77	PREDICTED: G-type lectin S-receptor-like serine/threonine-protein kinase At1g11410 [Malus domestica]
Unigene011380	gi|720067250|ref|XP_010276750.1|	4.60741e-14	70/214(32.71)	75	PREDICTED: uncharacterized protein At4g26485-like [Nelumbo nucifera]
Unigene011381	gi|731400935|ref|XP_010654109.1|	1.92898e-68	170/441(38.55)	234	PREDICTED: beta-fructofuranosidase, insoluble isoenzyme 1-like [Vitis vinifera]
Unigene011382	gi|731406713|ref|XP_010656256.1|	3.79819e-49	88/172(51.16)	135	PREDICTED: protein IQ-DOMAIN 14 [Vitis vinifera]
Unigene011383	gi|720052734|ref|XP_010272508.1|	5.95969e-95	274/704(38.92)	329	PREDICTED: transportin-1-like [Nelumbo nucifera]
Unigene011384	gi|636595503|ref|XP_008029090.1|	1.13491e-100	178/314(56.69)	306	hypothetical protein SETTUDRAFT_164772 [Setosphaeria turcica Et28A]
Unigene011385	gi|763745197|gb|KJB12636.1|	1.92662e-179	278/353(78.75)	518	hypothetical protein B456_002G028500 [Gossypium raimondii]
Unigene011388	gi|326498909|dbj|BAK02440.1|	1.08858e-51	75/127(59.06)	132	predicted protein [Hordeum vulgare subsp. vulgare]
Unigene011389	gi|168021329|ref|XP_001763194.1|	8.80982e-66	184/436(42.20)	227	predicted protein [Physcomitrella patens]
Unigene011390	gi|720033042|ref|XP_010266304.1|	3.21667e-49	114/322(35.40)	135	PREDICTED: myosin-4 [Nelumbo nucifera]
Unigene011391	gi|667834642|ref|XP_007781490.1|	3.78394e-108	179/394(45.43)	249	hypothetical protein W97_05417 [Coniosporium apollinis CBS 100218]
Unigene011393	gi|719997284|ref|XP_010255047.1|	1.25097e-38	74/151(49.01)	110	PREDICTED: probable transcription factor KAN4 isoform X2 [Nelumbo nucifera]
Unigene011395	gi|720075248|ref|XP_010279263.1|	4.69831e-31	178/575(30.96)	132	PREDICTED: ADP,ATP carrier protein 1, chloroplastic-like [Nelumbo nucifera]
Unigene011398	gi|720086812|ref|XP_010243960.1|	4.71791e-34	53/140(37.86)	87	PREDICTED: uncharacterized protein LOC104587893 isoform X1 [Nelumbo nucifera]
Unigene011399	gi|729463585|ref|XP_010525764.1|	1.71928e-120	207/362(57.18)	360	PREDICTED: 5&apos;-nucleotidase domain-containing protein DDB_G0275467 [Tarenaya hassleriana]
Unigene011401	gi|731412156|ref|XP_010658261.1|	7.43031e-175	250/405(61.73)	506	PREDICTED: protein ESKIMO 1 isoform X2 [Vitis vinifera]
Unigene011403	gi|302143504|emb|CBI22065.3|	2.25018e-16	60/174(34.48)	64	unnamed protein product [Vitis vinifera]
Unigene011404	gi|720086019|ref|XP_010243707.1|	1.14534e-11	63/169(37.28)	65	PREDICTED: probable receptor-like protein kinase At2g42960 [Nelumbo nucifera]
Unigene011405	gi|60657590|gb|AAX33316.1|	1.03507e-49	151/440(34.32)	157	secondary cell wall-related glycosyltransferase family 8 [Populus tremula x Populus tremuloides]
Unigene011406	gi|702255698|ref|XP_010026120.1|	5.77593e-07	31/73(42.47)	46	PREDICTED: protein TRANSPARENT TESTA 12-like [Eucalyptus grandis]
Unigene011407	gi|590717319|ref|XP_007050587.1|	6.12219e-46	131/356(36.80)	129	Splicing factor Prp18 family protein isoform 2, partial [Theobroma cacao]
Unigene011409	gi|225435710|ref|XP_002285694.1|	2.60557e-60	103/177(58.19)	182	PREDICTED: serine/threonine-protein phosphatase PP2A catalytic subunit [Vitis vinifera]
Unigene011410	gi|703136544|ref|XP_010106184.1|	4.06328e-28	92/237(38.82)	109	hypothetical protein L484_009608 [Morus notabilis]
Unigene011411	gi|720017658|ref|XP_010261534.1|	3.86746e-32	56/109(51.38)	92	PREDICTED: abscisic acid receptor PYL8-like [Nelumbo nucifera]
Unigene011412	gi|69217555|gb|AAZ04077.1|	8.85524e-08	106/300(35.33)	63	photosystem II 44 kDa protein [Nuphar advena]
Unigene011413	gi|593268337|ref|XP_007136346.1|	8.27197e-35	191/543(35.17)	146	hypothetical protein PHAVU_009G037700g [Phaseolus vulgaris]
Unigene011414	gi|330936328|ref|XP_003305343.1|	1.94503e-65	120/174(68.97)	221	hypothetical protein PTT_18158 [Pyrenophora teres f. teres 0-1]
Unigene011415	gi|720073074|ref|XP_010278587.1|	1.76418e-168	201/214(93.93)	406	PREDICTED: replication factor C subunit 2 [Nelumbo nucifera]
Unigene011416	gi|731427204|ref|XP_010663893.1|	1.68956e-93	256/849(30.15)	242	PREDICTED: probable LRR receptor-like serine/threonine-protein kinase At4g08850 [Vitis vinifera]
Unigene011418	gi|255548808|ref|XP_002515460.1|	3.77461e-17	37/69(53.62)	70	conserved hypothetical protein [Ricinus communis]
Unigene011419	gi|604329356|gb|EYU34687.1|	3.38105e-10	62/167(37.13)	67	hypothetical protein MIMGU_mgv1a023388mg [Erythranthe guttata]
Unigene011420	gi|147820191|emb|CAN60425.1|	2.32789e-48	56/74(75.68)	124	hypothetical protein VITISV_021073 [Vitis vinifera]
Unigene011422	gi|297735946|emb|CBI23503.3|	3.08397e-09	25/38(65.79)	46	unnamed protein product [Vitis vinifera]
Unigene011423	gi|743838347|ref|XP_011025688.1|	2.02024e-131	116/188(61.70)	221	PREDICTED: BTB/POZ domain-containing protein At3g50780-like [Populus euphratica]
Unigene011424	gi|7271117|emb|CAB81546.1|	3.33857e-17	55/143(38.46)	84	25.7 kDa protein [Cicer arietinum]
Unigene011427	gi|502093455|ref|XP_004489948.1|	6.7164e-74	151/329(45.90)	239	PREDICTED: serine/threonine-protein phosphatase PP2A catalytic subunit-like [Cicer arietinum]
Unigene011428	gi|296084906|emb|CBI28315.3|	7.08465e-70	163/412(39.56)	237	unnamed protein product [Vitis vinifera]
Unigene011429	gi|169616350|ref|XP_001801590.1|	4.51061e-66	80/102(78.43)	168	hypothetical protein SNOG_11347 [Phaeosphaeria nodorum SN15]
Unigene011430	gi|359474547|ref|XP_002277503.2|	2.17816e-80	135/270(50.00)	204	PREDICTED: alpha,alpha-trehalose-phosphate synthase [UDP-forming] 5 [Vitis vinifera]
Unigene011431	gi|631376498|ref|XP_007922629.1|	2.91417e-32	65/133(48.87)	116	hypothetical protein MYCFIDRAFT_59363 [Pseudocercospora fijiensis CIRAD86]
Unigene011432	gi|79469221|ref|NP_192874.2|	1.25365e-99	148/276(53.62)	281	uncharacterized protein [Arabidopsis thaliana]
Unigene011433	gi|628068935|ref|XP_007699121.1|	4.96714e-29	135/394(34.26)	124	hypothetical protein COCSADRAFT_36212 [Bipolaris sorokiniana ND90Pr]
Unigene011435	gi|719985502|ref|XP_010251408.1|	1.44749e-30	142/486(29.22)	110	PREDICTED: FRIGIDA-like protein 3 [Nelumbo nucifera]
Unigene011436	gi|604333591|gb|EYU37942.1|	4.17799e-16	93/299(31.10)	66	hypothetical protein MIMGU_mgv1a001727mg [Erythranthe guttata]
Unigene011437	gi|702480245|ref|XP_010032998.1|	1.76579e-56	72/90(80.00)	164	PREDICTED: uncharacterized protein At5g39865 [Eucalyptus grandis]
Unigene011439	gi|593269070|ref|XP_007136712.1|	7.15085e-10	67/189(35.45)	64	hypothetical protein PHAVU_009G067700g [Phaseolus vulgaris]
Unigene011440	gi|169603201|ref|XP_001795022.1|	9.13019e-73	187/423(44.21)	243	hypothetical protein SNOG_04609 [Phaeosphaeria nodorum SN15]
Unigene011441	gi|629084671|gb|KCW51028.1|	1.26701e-78	106/232(45.69)	188	hypothetical protein EUGRSUZ_J00645 [Eucalyptus grandis]
Unigene011442	gi|225460761|ref|XP_002276224.1|	4.35323e-37	97/204(47.55)	142	PREDICTED: uncharacterized protein LOC100260706 [Vitis vinifera]
Unigene011443	gi|568884307|ref|XP_006494848.1|	0	138/167(82.63)	313	PREDICTED: homogentisate 1,2-dioxygenase-like [Citrus sinensis]
Unigene011444	gi|242077456|ref|XP_002448664.1|	3.50321e-34	52/69(75.36)	102	hypothetical protein SORBIDRAFT_06g031040 [Sorghum bicolor]
Unigene011445	gi|147803328|emb|CAN68838.1|	1.55671e-06	24/61(39.34)	48	hypothetical protein VITISV_030956 [Vitis vinifera]
Unigene011446	gi|641860601|gb|KDO79290.1|	1.24244e-31	132/426(30.99)	142	hypothetical protein CISIN_1g000724mg [Citrus sinensis]
Unigene011447	gi|590685428|ref|XP_007042099.1|	1.21736e-21	97/256(37.89)	104	SUMO-activating enzyme 2 isoform 3 [Theobroma cacao]
Unigene011448	gi|720037136|ref|XP_010267578.1|	1.04472e-70	120/213(56.34)	226	PREDICTED: RING-H2 zinc finger protein RHA4a-like [Nelumbo nucifera]
Unigene011449	gi|145567026|gb|ABP81863.1|	4.79449e-35	36/46(78.26)	80	LATE BLOOMER 1 [Pisum sativum]
Unigene011450	gi|719967409|ref|XP_010261776.1|	0	193/216(89.35)	386	PREDICTED: protein NSP-INTERACTING KINASE 1-like isoform X1 [Nelumbo nucifera]
Unigene011451	gi|728830011|gb|KHG09454.1|	2.13665e-65	140/361(38.78)	190	28S ribosomal S35, mitochondrial [Gossypium arboreum]
Unigene011452	gi|731408438|ref|XP_010656852.1|	1.59024e-42	207/646(32.04)	176	PREDICTED: villin-4 [Vitis vinifera]
Unigene011453	gi|731328141|ref|XP_010674886.1|	4.61813e-50	119/269(44.24)	181	PREDICTED: mediator-associated protein 1 isoform X2 [Beta vulgaris subsp. vulgaris]
Unigene011454	gi|502077934|ref|XP_004485789.1|	2.22686e-64	49/55(89.09)	100	PREDICTED: eukaryotic translation initiation factor 3 subunit D-like [Cicer arietinum]
Unigene011455	gi|84579363|dbj|BAE72070.1|	5.98314e-07	34/72(47.22)	55	Cyclin B1-2 [Daucus carota]
Unigene011456	gi|568857181|ref|XP_006482145.1|	3.21614e-133	129/248(52.02)	207	PREDICTED: protease Do-like 7-like isoform X3 [Citrus sinensis]
Unigene011459	gi|470105260|ref|XP_004289004.1|	6.02768e-22	32/64(50.00)	72	PREDICTED: putative pectinesterase 63 [Fragaria vesca subsp. vesca]
Unigene011462	gi|593331372|ref|XP_007139112.1|	6.63565e-59	97/115(84.35)	191	hypothetical protein PHAVU_008G002400g [Phaseolus vulgaris]
Unigene011464	gi|164604832|dbj|BAF98468.1|	6.70103e-155	181/295(61.36)	374	cytochrome P450 [Coptis japonica var. dissecta]
Unigene011465	gi|330929464|ref|XP_003302647.1|	2.41309e-147	73/80(91.25)	162	hypothetical protein PTT_14555 [Pyrenophora teres f. teres 0-1]
Unigene011466	gi|719976085|ref|XP_010248403.1|	5.82206e-37	68/171(39.77)	105	PREDICTED: carboxy-terminal domain RNA polymerase II polypeptide A small phosphatase 2-like [Nelumbo nucifera]
Unigene011467	gi|719986615|ref|XP_010251752.1|	6.33107e-73	236/682(34.60)	260	PREDICTED: uncharacterized protein LOC104593551 [Nelumbo nucifera]
Unigene011468	gi|764585896|ref|XP_011464587.1|	2.30267e-57	239/738(32.38)	166	PREDICTED: uncharacterized ATP-dependent helicase C29A10.10c isoform X1 [Fragaria vesca subsp. vesca]
Unigene011470	gi|695010915|ref|XP_009392152.1|	1.03075e-88	66/83(79.52)	151	PREDICTED: stromal cell-derived factor 2-like protein [Musa acuminata subsp. malaccensis]
Unigene011471	gi|719973775|ref|XP_010243062.1|	1.75964e-82	121/240(50.42)	205	PREDICTED: polyadenylate-binding protein 7-like [Nelumbo nucifera]
Unigene011474	gi|661895912|emb|CDP00490.1|	2.71467e-40	153/449(34.08)	158	unnamed protein product [Coffea canephora]
Unigene011475	gi|763784884|gb|KJB51955.1|	5.77063e-13	36/79(45.57)	69	hypothetical protein B456_008G240100 [Gossypium raimondii]
Unigene011476	gi|720066751|ref|XP_010276619.1|	5.88977e-32	49/56(87.50)	102	PREDICTED: signal peptide peptidase 1-like [Nelumbo nucifera]
Unigene011477	gi|695557198|ref|XP_009547324.1|	1.0502e-62	135/422(31.99)	154	hypothetical protein HETIRDRAFT_476279 [Heterobasidion irregulare TC 32-1]
Unigene011478	gi|719970385|ref|XP_010271232.1|	2.81438e-21	44/73(60.27)	102	PREDICTED: nuA4 complex subunit EAF3 homolog isoform X2 [Nelumbo nucifera]
Unigene011479	gi|719978626|ref|XP_010249221.1|	7.80283e-101	202/403(50.12)	320	PREDICTED: uncharacterized protein LOC104591853 [Nelumbo nucifera]
Unigene011481	gi|645278946|ref|XP_008244468.1|	2.55997e-57	141/314(44.90)	199	PREDICTED: serine/threonine-protein kinase SAPK3-like [Prunus mume]
Unigene011482	gi|720074954|ref|XP_010279183.1|	8.0781e-30	40/73(54.79)	78	PREDICTED: uncharacterized protein LOC104613166 [Nelumbo nucifera]
Unigene011483	gi|731364761|ref|XP_010694152.1|	5.65988e-39	50/65(76.92)	113	PREDICTED: lactoylglutathione lyase [Beta vulgaris subsp. vulgaris]
Unigene011484	gi|343425029|emb|CBQ68566.1|	2.21308e-45	165/554(29.78)	176	probable carboxypeptidase 2 [Sporisorium reilianum SRZ2]
Unigene011485	gi|720035024|ref|XP_010266912.1|	1.33626e-70	218/606(35.97)	240	PREDICTED: phospholipase D delta [Nelumbo nucifera]
Unigene011487	gi|147844361|emb|CAN80026.1|	3.98718e-07	63/210(30.00)	58	hypothetical protein VITISV_004059 [Vitis vinifera]
Unigene011489	gi|629634068|ref|XP_007785680.1|	1.51837e-25	98/221(44.34)	118	hypothetical protein EPUS_06884 [Endocarpon pusillum Z07020]
Unigene011490	gi|330923920|ref|XP_003300428.1|	4.14318e-40	108/249(43.37)	148	hypothetical protein PTT_11675 [Pyrenophora teres f. teres 0-1]
Unigene011491	gi|743882084|ref|XP_010909067.1|	5.86261e-107	92/148(62.16)	213	PREDICTED: uncharacterized protein LOC105035260 isoform X2 [Elaeis guineensis]
Unigene011492	gi|604341699|gb|EYU40934.1|	2.26774e-14	55/155(35.48)	80	hypothetical protein MIMGU_mgv1a010311mg [Erythranthe guttata]
Unigene011493	gi|659089505|ref|XP_008445545.1|	7.47537e-81	119/224(53.12)	231	PREDICTED: monoacylglycerol lipase ABHD6-like [Cucumis melo]
Unigene011494	gi|567866953|ref|XP_006426099.1|	1.78725e-55	154/385(40.00)	199	hypothetical protein CICLE_v10025731mg [Citrus clementina]
Unigene011495	gi|720086210|ref|XP_010243772.1|	2.97814e-101	135/284(47.54)	253	PREDICTED: sulfhydryl oxidase 2-like isoform X2 [Nelumbo nucifera]
Unigene011497	gi|729330577|ref|XP_010536526.1|	4.54805e-167	237/268(88.43)	474	PREDICTED: hypersensitive-induced response protein 4 [Tarenaya hassleriana]
Unigene011498	gi|743896116|ref|XP_011041331.1|	1.93053e-34	154/455(33.85)	148	PREDICTED: alpha-L-arabinofuranosidase 1-like [Populus euphratica]
Unigene011499	gi|571440422|ref|XP_006575152.1|	3.5762e-53	44/119(36.97)	84	PREDICTED: uncharacterized protein LOC102668886 [Glycine max]
Unigene011500	gi|763750974|gb|KJB18362.1|	9.02479e-06	22/24(91.67)	51	hypothetical protein B456_003G048700 [Gossypium raimondii]
Unigene011501	gi|697095855|ref|XP_009613459.1|	1.50587e-13	23/25(92.00)	48	PREDICTED: uncharacterized protein LOC104106587 [Nicotiana tomentosiformis]
Unigene011502	gi|720034796|ref|XP_010266834.1|	6.42177e-133	126/193(65.28)	252	PREDICTED: WD-40 repeat-containing protein MSI2-like [Nelumbo nucifera]
Unigene011503	gi|763816053|gb|KJB82905.1|	4.80414e-46	67/119(56.30)	124	hypothetical protein B456_013G226400 [Gossypium raimondii]
Unigene011505	gi|672188796|ref|XP_008813670.1|	2.79971e-70	131/222(59.01)	230	PREDICTED: alpha/beta hydrolase domain-containing protein 17C-like isoform X2 [Phoenix dactylifera]
Unigene011506	gi|169621494|ref|XP_001804157.1|	0	220/240(91.67)	455	hypothetical protein SNOG_13957 [Phaeosphaeria nodorum SN15]
Unigene011507	gi|217070408|gb|ACJ83564.1|	8.87057e-11	26/31(83.87)	63	unknown [Medicago truncatula]
Unigene011508	gi|568862689|ref|XP_006484808.1|	1.66502e-41	94/216(43.52)	132	PREDICTED: transcription factor bHLH78-like isoform X1 [Citrus sinensis]
Unigene011509	gi|671148151|ref|XP_008713201.1|	8.87114e-47	116/265(43.77)	171	hypothetical protein HMPREF1541_10308 [Cyphellophora europaea CBS 101466]
Unigene011510	gi|565350398|ref|XP_006342156.1|	1.59524e-13	119/374(31.82)	79	PREDICTED: glyceraldehyde-3-phosphate dehydrogenase B, chloroplastic-like [Solanum tuberosum]
Unigene011514	gi|720000289|ref|XP_010255979.1|	1.89409e-77	169/336(50.30)	247	PREDICTED: probable membrane-associated kinase regulator 1 [Nelumbo nucifera]
Unigene011516	gi|590630026|ref|XP_007027154.1|	2.90263e-49	74/111(66.67)	163	Uncharacterized protein TCM_022040 [Theobroma cacao]
Unigene011517	gi|698534373|ref|XP_009763836.1|	2.82545e-70	74/96(77.08)	151	PREDICTED: heme-binding protein 2-like [Nicotiana sylvestris]
Unigene011518	gi|590584846|ref|XP_007015290.1|	6.96458e-107	160/250(64.00)	319	RING/U-box superfamily protein isoform 2 [Theobroma cacao]
Unigene011519	gi|734429392|gb|KHN45114.1|	4.63259e-46	138/351(39.32)	174	Endo-1,4-beta-xylanase A, partial [Glycine soja]
Unigene011520	gi|719963910|ref|XP_010251084.1|	2.54653e-31	108/256(42.19)	127	PREDICTED: translocase of chloroplast 34, chloroplastic-like [Nelumbo nucifera]
Unigene011521	gi|672792789|gb|KFH43392.1|	6.25411e-119	118/141(83.69)	248	ADP,ATP carrier protein-like protein [Acremonium chrysogenum ATCC 11550]
Unigene011522	gi|34393314|dbj|BAC83243.1|	1.65164e-43	104/215(48.37)	158	putative 40S ribosomal protein S2 [Oryza sativa Japonica Group]
Unigene011523	gi|629123555|gb|KCW87980.1|	6.38514e-23	103/293(35.15)	105	hypothetical protein EUGRSUZ_A00388 [Eucalyptus grandis]
Unigene011524	gi|567887846|ref|XP_006436445.1|	2.62517e-24	143/468(30.56)	114	hypothetical protein CICLE_v10031152mg [Citrus clementina]
Unigene011526	gi|743875672|ref|XP_010907385.1|	1.37758e-113	140/314(44.59)	220	PREDICTED: G-type lectin S-receptor-like serine/threonine-protein kinase B120 isoform X1 [Elaeis guineensis]
Unigene011527	gi|359482922|ref|XP_003632860.1|	2.03776e-84	60/72(83.33)	120	PREDICTED: hydroxyphenylpyruvate reductase [Vitis vinifera]
Unigene011528	gi|719963730|ref|XP_010250566.1|	2.49195e-40	112/259(43.24)	157	PREDICTED: uncharacterized protein LOC104592772 isoform X2 [Nelumbo nucifera]
Unigene011529	gi|700481256|gb|KGO67947.1|	9.16782e-70	105/159(66.04)	229	hypothetical protein PITC_029160 [Penicillium italicum]
Unigene011530	gi|720021529|ref|XP_010262757.1|	2.59954e-49	88/101(87.13)	179	PREDICTED: serine/arginine-rich splicing factor SR45a-like isoform X1 [Nelumbo nucifera]
Unigene011531	gi|731348397|ref|XP_010685465.1|	1.97703e-112	89/194(45.88)	126	PREDICTED: ubiquitin carboxyl-terminal hydrolase 8 [Beta vulgaris subsp. vulgaris]
Unigene011532	gi|460408074|ref|XP_004249473.1|	6.5877e-11	55/125(44.00)	65	PREDICTED: aquaporin TIP1-1 [Solanum lycopersicum]
Unigene011533	gi|586699511|ref|XP_006844594.1|	1.92297e-61	87/96(90.62)	183	PREDICTED: uncharacterized protein LOC18434461 [Amborella trichopoda]
Unigene011534	gi|743773742|ref|XP_010917225.1|	4.05087e-15	63/192(32.81)	74	PREDICTED: oryzain gamma chain-like [Elaeis guineensis]
Unigene011535	gi|720003688|ref|XP_010257075.1|	1.45914e-07	110/363(30.30)	61	PREDICTED: uncharacterized protein LOC104597307 [Nelumbo nucifera]
Unigene011537	gi|743932262|ref|XP_011010418.1|	1.58448e-15	56/110(50.91)	82	PREDICTED: uncharacterized protein ycf23-like [Populus euphratica]
Unigene011538	gi|596252705|ref|XP_007224694.1|	1.00421e-21	68/146(46.58)	86	hypothetical protein PRUPE_ppa025451mg, partial [Prunus persica]
Unigene011539	gi|226499814|ref|NP_001151110.1|	1.53129e-40	97/192(50.52)	149	septum-promoting GTP-binding protein 1 [Zea mays]
Unigene011540	gi|763761264|gb|KJB28518.1|	4.45274e-62	64/89(71.91)	129	hypothetical protein B456_005G053000 [Gossypium raimondii]
Unigene011541	gi|764536974|ref|XP_004292723.2|	4.10873e-133	160/231(69.26)	309	PREDICTED: NAD kinase 2, chloroplastic [Fragaria vesca subsp. vesca]
Unigene011542	gi|169621819|ref|XP_001804319.1|	1.28799e-33	99/256(38.67)	134	hypothetical protein SNOG_14122 [Phaeosphaeria nodorum SN15]
Unigene011544	gi|720024545|ref|XP_010263665.1|	4.25436e-35	49/99(49.49)	87	PREDICTED: uncharacterized protein LOC104601866 isoform X1 [Nelumbo nucifera]
Unigene011547	gi|325183657|emb|CCA18117.1|	2.49376e-53	51/106(48.11)	93	predicted protein putative [Albugo laibachii Nc14]
Unigene011548	gi|720086034|ref|XP_010243713.1|	0	256/267(95.88)	521	PREDICTED: chlorophyll a-b binding protein of LHCII type 1-like [Nelumbo nucifera]
Unigene011549	gi|596053170|ref|XP_007220744.1|	1.13752e-13	90/272(33.09)	78	hypothetical protein PRUPE_ppa025117mg [Prunus persica]
Unigene011550	gi|168049868|ref|XP_001777383.1|	3.36684e-12	63/167(37.72)	60	predicted protein [Physcomitrella patens]
Unigene011552	gi|731355303|ref|XP_010689069.1|	1.9798e-28	102/323(31.58)	123	PREDICTED: uncharacterized protein LOC104902848 [Beta vulgaris subsp. vulgaris]
Unigene011553	gi|743869968|ref|XP_010905934.1|	1.51724e-79	91/170(53.53)	162	PREDICTED: alkylated DNA repair protein alkB homolog 8 [Elaeis guineensis]
Unigene011554	gi|720004739|ref|XP_010257430.1|	1.34746e-62	157/381(41.21)	214	PREDICTED: squamosa promoter-binding-like protein 17 [Nelumbo nucifera]
Unigene011555	gi|629119211|gb|KCW83701.1|	1.10219e-119	145/293(49.49)	234	hypothetical protein EUGRSUZ_B00575 [Eucalyptus grandis]
Unigene011557	gi|720089537|ref|XP_010244797.1|	6.12215e-43	105/185(56.76)	171	PREDICTED: uncharacterized protein LOC104588534 [Nelumbo nucifera]
Unigene011559	gi|731427937|ref|XP_010664160.1|	8.88959e-161	84/115(73.04)	171	PREDICTED: LOW QUALITY PROTEIN: probable receptor-like serine/threonine-protein kinase At5g57670 [Vitis vinifera]
Unigene011560	gi|255541574|ref|XP_002511851.1|	4.63607e-53	142/360(39.44)	193	acyl-CoA thioesterase, putative [Ricinus communis]
Unigene011561	gi|698522690|ref|XP_009758156.1|	1.06978e-126	273/539(50.65)	410	PREDICTED: ATP-dependent zinc metalloprotease FTSH 9, chloroplastic-like [Nicotiana sylvestris]
Unigene011562	gi|672124473|ref|XP_008785621.1|	1.22487e-11	74/211(35.07)	67	PREDICTED: cytochrome P450 78A5-like [Phoenix dactylifera]
Unigene011563	gi|449447785|ref|XP_004141648.1|	3.43444e-12	43/71(60.56)	77	PREDICTED: uncharacterized protein LOC101210433 [Cucumis sativus]
Unigene011564	gi|636587721|ref|XP_008025199.1|	3.64345e-43	179/500(35.80)	168	hypothetical protein SETTUDRAFT_162786 [Setosphaeria turcica Et28A]
Unigene011565	gi|255581744|ref|XP_002531674.1|	3.13586e-68	251/675(37.19)	245	ATP-binding cassette transporter, putative [Ricinus communis]
Unigene011566	gi|694391149|ref|XP_009371116.1|	3.35274e-102	246/673(36.55)	230	PREDICTED: phosphoglucan, water dikinase, chloroplastic isoform X1 [Pyrus x bretschneideri]
Unigene011567	gi|567911623|ref|XP_006448125.1|	4.13705e-08	34/97(35.05)	59	hypothetical protein CICLE_v10016611mg [Citrus clementina]
Unigene011568	gi|225464604|ref|XP_002274943.1|	2.11949e-09	34/87(39.08)	50	PREDICTED: uncharacterized protein PAM68-like [Vitis vinifera]
Unigene011569	gi|743819723|ref|XP_011020947.1|	2.12193e-08	51/135(37.78)	57	PREDICTED: UPF0664 stress-induced protein C29B12.11c isoform X1 [Populus euphratica]
Unigene011571	gi|565355759|ref|XP_006344750.1|	2.67094e-28	144/408(35.29)	127	PREDICTED: dihydrolipoyl dehydrogenase 2, chloroplastic-like [Solanum tuberosum]
Unigene011572	gi|702434948|ref|XP_010069774.1|	8.12093e-29	78/163(47.85)	109	PREDICTED: probable pre-mRNA-splicing factor ATP-dependent RNA helicase [Eucalyptus grandis]
Unigene011573	gi|661889177|emb|CDP07620.1|	4.44615e-14	62/160(38.75)	82	unnamed protein product [Coffea canephora]
Unigene011576	gi|700481256|gb|KGO67947.1|	7.92967e-41	63/72(87.50)	147	hypothetical protein PITC_029160 [Penicillium italicum]
Unigene011577	gi|720037139|ref|XP_010267579.1|	1.60859e-44	133/321(41.43)	167	PREDICTED: PP2A regulatory subunit TAP46 [Nelumbo nucifera]
Unigene011578	gi|356544696|ref|XP_003540783.1|	1.02535e-21	38/81(46.91)	75	PREDICTED: uncharacterized protein LOC100808261 [Glycine max]
Unigene011582	gi|551552342|ref|XP_005763555.1|	2.1805e-15	34/56(60.71)	77	hypothetical protein EMIHUDRAFT_311627 [Emiliania huxleyi CCMP1516]
Unigene011583	gi|720050051|ref|XP_010271640.1|	4.381e-26	57/88(64.77)	99	PREDICTED: uncharacterized protein At2g27730, mitochondrial-like [Nelumbo nucifera]
Unigene011585	gi|698502639|ref|XP_009796957.1|	2.58821e-29	66/155(42.58)	85	PREDICTED: uncharacterized protein LOC104243467 [Nicotiana sylvestris]
Unigene011586	gi|255573351|ref|XP_002527602.1|	2.27809e-60	114/227(50.22)	204	nucleic acid binding protein, putative [Ricinus communis]
Unigene011587	gi|743770413|ref|XP_010915490.1|	1.4244e-14	48/127(37.80)	67	PREDICTED: peroxidase P7-like [Elaeis guineensis]
Unigene011588	gi|255541422|ref|XP_002511775.1|	1.28284e-68	80/84(95.24)	163	conserved hypothetical protein [Ricinus communis]
Unigene011589	gi|225432684|ref|XP_002282590.1|	7.44412e-66	59/80(73.75)	113	PREDICTED: late embryogenesis abundant protein D-34 [Vitis vinifera]
Unigene011590	gi|743891951|ref|XP_011039501.1|	0	125/242(51.65)	196	PREDICTED: carbon catabolite repressor protein 4 homolog 1-like isoform X1 [Populus euphratica]
Unigene011591	gi|398363563|gb|AFO84076.1|	1.43696e-73	194/461(42.08)	255	beta-amylase [Actinidia chinensis]
Unigene011592	gi|719972918|ref|XP_010278907.1|	2.65884e-58	198/500(39.60)	211	PREDICTED: branched-chain-amino-acid aminotransferase-like protein 1 isoform X2 [Nelumbo nucifera]
Unigene011594	gi|763805560|gb|KJB72498.1|	1.35804e-35	63/115(54.78)	110	hypothetical protein B456_011G181900 [Gossypium raimondii]
Unigene011595	gi|672179573|ref|XP_008809956.1|	1.03621e-06	33/96(34.38)	59	PREDICTED: polyphenol oxidase I, chloroplastic-like [Phoenix dactylifera]
Unigene011596	gi|731386046|ref|XP_010648726.1|	3.60491e-29	125/407(30.71)	102	PREDICTED: receptor-like protein 12 [Vitis vinifera]
Unigene011597	gi|629117742|gb|KCW82417.1|	3.34919e-104	251/535(46.92)	353	hypothetical protein EUGRSUZ_C03820 [Eucalyptus grandis]
Unigene011598	gi|769822359|ref|XP_011629293.1|	3.6691e-28	63/98(64.29)	110	PREDICTED: transcription initiation factor TFIID subunit 13 isoform X1 [Amborella trichopoda]
Unigene011601	gi|743878146|ref|XP_010908104.1|	9.11878e-46	50/58(86.21)	105	PREDICTED: zinc finger CCHC domain-containing protein 9-like [Elaeis guineensis]
Unigene011602	gi|720079628|ref|XP_010241726.1|	2.95322e-167	193/291(66.32)	361	PREDICTED: autophagy-related protein 13 [Nelumbo nucifera]
Unigene011604	gi|720006605|ref|XP_010258036.1|	2.81394e-48	91/164(55.49)	174	PREDICTED: ninja-family protein AFP3 [Nelumbo nucifera]
Unigene011606	gi|16518974|gb|AAL25088.1|AF426837_1	1.15525e-157	177/211(83.89)	356	Tobacco mosaic virus helicase domain-binding protein [Nicotiana tabacum]
Unigene011607	gi|662500897|gb|KEQ58532.1|	5.55161e-56	99/170(58.24)	182	supernatant protein factor, C-terminal domain-containing protein [Aureobasidium melanogenum CBS 110374]
Unigene011608	gi|225451842|ref|XP_002281879.1|	5.87535e-137	195/377(51.72)	314	PREDICTED: uncharacterized protein At1g04910 isoform X2 [Vitis vinifera]
Unigene011609	gi|627823593|ref|XP_007684469.1|	2.03387e-101	83/125(66.40)	148	hypothetical protein COCMIDRAFT_85710 [Bipolaris oryzae ATCC 44560]
Unigene011610	gi|657405050|gb|KEH43625.1|	1.59574e-55	101/170(59.41)	182	hypoxanthine-guanine phosphoribosyltransferase [Medicago truncatula]
Unigene011611	gi|58260674|ref|XP_567747.1|	1.31626e-16	50/99(50.51)	82	hypothetical protein CNK02440 [Cryptococcus neoformans var. neoformans JEC21]
Unigene011612	gi|702374624|ref|XP_010062277.1|	1.91299e-136	156/217(71.89)	325	PREDICTED: kinesin light chain 1 isoform X1 [Eucalyptus grandis]
Unigene011614	gi|590588214|ref|XP_007016154.1|	7.08561e-77	171/343(49.85)	257	Phosphate transporter 4,1 isoform 2 [Theobroma cacao]
Unigene011615	gi|702477529|ref|XP_010032326.1|	8.00328e-15	26/49(53.06)	56	PREDICTED: uncharacterized protein LOC104421882 isoform X2 [Eucalyptus grandis]
Unigene011619	gi|51703306|gb|AAR84410.2|	3.89083e-18	116/307(37.79)	92	glyceraldehyde 3-phosphate dehydrogenase [Daucus carota]
Unigene011621	gi|255633684|gb|ACU17202.1|	2.54869e-17	37/51(72.55)	82	unknown [Glycine max]
Unigene011622	gi|662525420|gb|KEQ82804.1|	1.79667e-51	91/106(85.85)	170	hypothetical protein M438DRAFT_356811 [Aureobasidium pullulans EXF-150]
Unigene011624	gi|566178127|ref|XP_002308608.2|	5.93761e-70	86/197(43.65)	123	hypothetical protein POPTR_0006s25610g [Populus trichocarpa]
Unigene011625	gi|802687767|ref|XP_012082466.1|	6.7746e-11	48/117(41.03)	58	PREDICTED: aquaporin TIP1-1 [Jatropha curcas]
Unigene011630	gi|720083551|ref|XP_010242931.1|	2.50949e-56	96/105(91.43)	197	PREDICTED: choline transporter-like protein 2 [Nelumbo nucifera]
Unigene011631	gi|764572530|ref|XP_011462771.1|	1.06249e-66	105/221(47.51)	166	PREDICTED: probable E3 ubiquitin-protein ligase LUL4 [Fragaria vesca subsp. vesca]
Unigene011632	gi|566259473|ref|XP_006389295.1|	1.92087e-30	77/244(31.56)	63	hypothetical protein POPTR_0031s00490g [Populus trichocarpa]
Unigene011633	gi|225436608|ref|XP_002279758.1|	2.88776e-07	27/65(41.54)	58	PREDICTED: uncharacterized protein LOC100258543 [Vitis vinifera]
Unigene011634	gi|728832674|gb|KHG12117.1|	8.26309e-14	103/321(32.09)	83	Delta-1-pyrroline-5-carboxylate synthase [Gossypium arboreum]
Unigene011635	gi|396461979|ref|XP_003835601.1|	3.63515e-96	194/379(51.19)	303	similar to NADP-specific glutamate dehydrogenase [Leptosphaeria maculans JN3]
Unigene011636	gi|460405019|ref|XP_004247975.1|	6.63181e-42	51/111(45.95)	97	PREDICTED: uncharacterized protein LOC101253626 [Solanum lycopersicum]
Unigene011637	gi|661899706|emb|CDO97700.1|	7.88356e-63	101/194(52.06)	159	unnamed protein product [Coffea canephora]
Unigene011638	gi|720039331|ref|XP_010268265.1|	5.75849e-37	47/110(42.73)	72	PREDICTED: probable transcription factor PosF21 [Nelumbo nucifera]
Unigene011641	gi|763807262|gb|KJB74200.1|	1.21534e-86	137/202(67.82)	243	hypothetical protein B456_011G279000 [Gossypium raimondii]
Unigene011642	gi|720091054|ref|XP_010245303.1|	8.26192e-156	244/432(56.48)	457	PREDICTED: lanC-like protein GCL2 [Nelumbo nucifera]
Unigene011643	gi|763805002|gb|KJB71940.1|	1.89185e-20	87/228(38.16)	97	hypothetical protein B456_011G148900, partial [Gossypium raimondii]
Unigene011644	gi|719972719|ref|XP_010278312.1|	2.76198e-09	123/451(27.27)	67	PREDICTED: uncharacterized protein DDB_G0290685-like [Nelumbo nucifera]
Unigene011645	gi|720057796|ref|XP_010274079.1|	5.50488e-86	176/413(42.62)	273	PREDICTED: uncharacterized protein LOC104609452 [Nelumbo nucifera]
Unigene011646	gi|719965354|ref|XP_010256225.1|	4.08637e-56	207/583(35.51)	207	PREDICTED: LRR receptor-like serine/threonine-protein kinase FEI 1 isoform X1 [Nelumbo nucifera]
Unigene011648	gi|636606803|ref|XP_008034536.1|	1.57885e-122	194/315(61.59)	359	guanine nucleotide binding protein beta subunit [Trametes versicolor FP-101664 SS1]
Unigene011649	gi|747096995|ref|XP_011096441.1|	5.60304e-12	63/164(38.41)	75	PREDICTED: aureusidin synthase-like [Sesamum indicum]
Unigene011653	gi|1346791|sp|P48786.1|PRH_PETCR	1.42761e-23	65/186(34.95)	71	RecName: Full=Pathogenesis-related homeodomain protein; Short=PRHP [Petroselinum crispum]
Unigene011654	gi|449465852|ref|XP_004150641.1|	4.88532e-46	85/152(55.92)	159	PREDICTED: tropinone reductase homolog At5g06060 [Cucumis sativus]
Unigene011655	gi|636583639|ref|XP_008023158.1|	7.41784e-132	311/742(41.91)	406	hypothetical protein SETTUDRAFT_105133 [Setosphaeria turcica Et28A]
Unigene011656	gi|720000812|ref|XP_010256148.1|	0	527/658(80.09)	1068	PREDICTED: sulfate transporter 3.1-like isoform X1 [Nelumbo nucifera]
Unigene011657	gi|702444168|ref|XP_010024233.1|	2.98198e-06	50/162(30.86)	58	PREDICTED: protein tesmin/TSO1-like CXC 3 [Eucalyptus grandis]
Unigene011658	gi|590662970|ref|XP_007036079.1|	0	130/228(57.02)	229	Anaphase-promoting complex subunit 8 [Theobroma cacao]
Unigene011659	gi|590717631|ref|XP_007050651.1|	9.4863e-50	83/104(79.81)	152	Small nuclear ribonucleoprotein family protein, partial [Theobroma cacao]
Unigene011660	gi|719977740|ref|XP_010248939.1|	2.91371e-47	98/218(44.95)	169	PREDICTED: probable adenylate kinase 7, mitochondrial [Nelumbo nucifera]
Unigene011661	gi|720047080|ref|XP_010270700.1|	0	273/402(67.91)	558	PREDICTED: uncharacterized protein LOC104606951 isoform X1 [Nelumbo nucifera]
Unigene011662	gi|672198221|ref|XP_008777269.1|	1.32822e-21	83/239(34.73)	103	PREDICTED: galactoside 2-alpha-L-fucosyltransferase-like [Phoenix dactylifera]
Unigene011663	gi|769799817|ref|XP_006854255.2|	9.78005e-147	194/506(38.34)	250	PREDICTED: probable leucine-rich repeat receptor-like protein kinase At5g63930 [Amborella trichopoda]
Unigene011664	gi|720043299|ref|XP_010269515.1|	0	369/435(84.83)	760	PREDICTED: probable histone-arginine methyltransferase CARM1 isoform X7 [Nelumbo nucifera]
Unigene011668	gi|703095029|ref|XP_010095423.1|	1.8919e-58	86/165(52.12)	144	SWI/SNF complex subunit SWI3C [Morus notabilis]
Unigene011669	gi|720097662|ref|XP_010247395.1|	9.4621e-50	86/137(62.77)	171	PREDICTED: vacuolar protein sorting-associated protein 27 [Nelumbo nucifera]
Unigene011670	gi|641854305|gb|KDO73113.1|	1.07977e-22	56/103(54.37)	110	hypothetical protein CISIN_1g008618mg [Citrus sinensis]
Unigene011671	gi|723213633|gb|KHC87231.1|	2.4889e-15	45/90(50.00)	88	hypothetical protein I503_02967 [Candida albicans SC5314]
Unigene011672	gi|743842169|ref|XP_010937732.1|	8.62329e-57	65/102(63.73)	133	PREDICTED: nudix hydrolase 9 isoform X3 [Elaeis guineensis]
Unigene011674	gi|719977275|ref|XP_010248800.1|	6.31573e-66	92/208(44.23)	145	PREDICTED: GDSL esterase/lipase At3g48460-like [Nelumbo nucifera]
Unigene011675	gi|731423114|ref|XP_010662372.1|	2.44904e-70	162/368(44.02)	196	PREDICTED: uncharacterized protein LOC100251571 isoform X2 [Vitis vinifera]
Unigene011676	gi|703080391|ref|XP_010091410.1|	4.91728e-25	53/163(32.52)	58	WD repeat-containing protein 6 [Morus notabilis]
Unigene011677	gi|297740146|emb|CBI30328.3|	3.62102e-25	34/37(91.89)	75	unnamed protein product [Vitis vinifera]
Unigene011678	gi|590585792|ref|XP_007015527.1|	1.14027e-164	129/201(64.18)	268	F-box protein 2 [Theobroma cacao]
Unigene011680	gi|566154676|ref|XP_006370560.1|	1.96587e-13	39/134(29.10)	54	hypothetical protein POPTR_0001s43800g [Populus trichocarpa]
Unigene011681	gi|568856629|ref|XP_006481883.1|	2.12073e-16	91/240(37.92)	87	PREDICTED: fructose-bisphosphate aldolase cytoplasmic isozyme-like [Citrus sinensis]
Unigene011682	gi|747100846|ref|XP_011098528.1|	2.8858e-12	34/64(53.12)	69	PREDICTED: ferredoxin-thioredoxin reductase catalytic chain, chloroplastic isoform X2 [Sesamum indicum]
Unigene011683	gi|568825931|ref|XP_006467329.1|	1.63504e-71	83/117(70.94)	167	PREDICTED: E3 ubiquitin-protein ligase UPL5-like [Citrus sinensis]
Unigene011684	gi|802581399|ref|XP_012069695.1|	9.02956e-29	104/306(33.99)	120	PREDICTED: chlorophyllase-2, chloroplastic [Jatropha curcas]
Unigene011685	gi|698555811|ref|XP_009770598.1|	5.03985e-41	111/245(45.31)	158	PREDICTED: uncharacterized protein LOC104221270 isoform X2 [Nicotiana sylvestris]
Unigene011687	gi|388517029|gb|AFK46576.1|	2.67597e-39	46/61(75.41)	100	unknown [Medicago truncatula]
Unigene011688	gi|685383927|ref|XP_009124199.1|	4.63198e-19	47/93(50.54)	79	PREDICTED: serine/threonine-protein kinase Nek2-like [Brassica rapa]
Unigene011689	gi|661881539|emb|CDP14699.1|	1.22494e-45	62/145(42.76)	102	unnamed protein product [Coffea canephora]
Unigene011691	gi|645247231|ref|XP_008229738.1|	4.17081e-76	145/325(44.62)	231	PREDICTED: mitotic checkpoint serine/threonine-protein kinase BUB1-like [Prunus mume]
Unigene011694	gi|802563386|ref|XP_012066871.1|	9.46729e-94	219/467(46.90)	314	PREDICTED: ferredoxin--nitrite reductase, chloroplastic isoform X1 [Jatropha curcas]
Unigene011695	gi|641826410|gb|KDO45632.1|	2.09365e-08	31/93(33.33)	53	hypothetical protein CISIN_1g026987mg [Citrus sinensis]
Unigene011696	gi|719992437|ref|XP_010253567.1|	1.47795e-61	184/459(40.09)	234	PREDICTED: E3 SUMO-protein ligase SIZ1 [Nelumbo nucifera]
Unigene011697	gi|720009387|ref|XP_010258920.1|	4.56418e-112	105/156(67.31)	186	PREDICTED: structural maintenance of chromosomes protein 6B-like isoform X1 [Nelumbo nucifera]
Unigene011700	gi|731407668|ref|XP_010656579.1|	2.26603e-108	95/148(64.19)	185	PREDICTED: uncharacterized protein LOC100853154 [Vitis vinifera]
Unigene011702	gi|720071278|ref|XP_010278016.1|	6.03598e-106	188/314(59.87)	324	PREDICTED: uncharacterized protein LOC104612330 isoform X1 [Nelumbo nucifera]
Unigene011704	gi|769824117|ref|XP_011626314.1|	4.77275e-74	135/228(59.21)	249	PREDICTED: GATA transcription factor 26 [Amborella trichopoda]
Unigene011705	gi|113473614|gb|ABI35986.1|	4.13157e-24	232/791(29.33)	116	methionine synthase [Orobanche ramosa]
Unigene011706	gi|720080119|ref|XP_010241881.1|	7.86556e-65	288/778(37.02)	239	PREDICTED: uncharacterized protein LOC104586371 [Nelumbo nucifera]
Unigene011708	gi|763770974|gb|KJB38189.1|	2.80607e-30	81/146(55.48)	127	hypothetical protein B456_006G241500 [Gossypium raimondii]
Unigene011709	gi|697157087|ref|XP_009587296.1|	0	170/239(71.13)	345	PREDICTED: probable cyclic nucleotide-gated ion channel 20, chloroplastic [Nicotiana tomentosiformis]
Unigene011710	gi|720030679|ref|XP_010265589.1|	6.78256e-97	185/323(57.28)	338	PREDICTED: DNA-directed RNA polymerase III subunit rpc1 [Nelumbo nucifera]
Unigene011711	gi|697138707|ref|XP_009623436.1|	1.3198e-31	45/63(71.43)	84	PREDICTED: arginine--tRNA ligase, cytoplasmic-like isoform X1 [Nicotiana tomentosiformis]
Unigene011712	gi|672178129|ref|XP_008809188.1|	1.89237e-36	108/385(28.05)	90	PREDICTED: uncharacterized protein LOC103720976 [Phoenix dactylifera]
Unigene011713	gi|719994374|ref|XP_010254158.1|	2.28057e-62	156/367(42.51)	215	PREDICTED: trihelix transcription factor ASIL2 [Nelumbo nucifera]
Unigene011714	gi|719996572|ref|XP_010254816.1|	4.22849e-77	184/472(38.98)	242	PREDICTED: nucleolar protein 6 isoform X2 [Nelumbo nucifera]
Unigene011715	gi|802639526|ref|XP_012078421.1|	8.67134e-89	231/593(38.95)	296	PREDICTED: MACPF domain-containing protein At1g14780-like [Jatropha curcas]
Unigene011716	gi|255537805|ref|XP_002509969.1|	2.12548e-45	106/226(46.90)	160	nucleoside diphosphate kinase, putative [Ricinus communis]
Unigene011717	gi|685289160|ref|XP_009135526.1|	1.28119e-12	126/411(30.66)	77	PREDICTED: S-adenosylmethionine synthase 2-like [Brassica rapa]
Unigene011719	gi|743893961|ref|XP_011040224.1|	1.8609e-118	157/189(83.07)	323	PREDICTED: inositol monophosphatase 3-like [Populus euphratica]
Unigene011720	gi|661879163|emb|CDP17023.1|	1.06862e-38	93/247(37.65)	124	unnamed protein product [Coffea canephora]
Unigene011721	gi|719965194|ref|XP_010255699.1|	4.39431e-88	77/99(77.78)	160	PREDICTED: transcription factor bHLH79-like [Nelumbo nucifera]
Unigene011722	gi|720044608|ref|XP_010269942.1|	1.39302e-28	39/91(42.86)	83	PREDICTED: F-box protein At4g22280-like [Nelumbo nucifera]
Unigene011723	gi|743881828|ref|XP_010909005.1|	1.11438e-40	52/62(83.87)	108	PREDICTED: syntaxin-52-like [Elaeis guineensis]
Unigene011724	gi|169605311|ref|XP_001796076.1|	5.01037e-112	230/462(49.78)	354	hypothetical protein SNOG_05679 [Phaeosphaeria nodorum SN15]
Unigene011725	gi|720029571|ref|XP_010265255.1|	2.64793e-32	182/504(36.11)	140	PREDICTED: serine/threonine-protein kinase STN7, chloroplastic-like isoform X1 [Nelumbo nucifera]
Unigene011727	gi|565386475|ref|XP_006359037.1|	2.78081e-31	77/192(40.10)	111	PREDICTED: LOW QUALITY PROTEIN: carboxypeptidase D-like [Solanum tuberosum]
Unigene011729	gi|672143096|ref|XP_008795416.1|	7.70407e-33	141/453(31.13)	114	PREDICTED: protein HOTHEAD-like isoform X2 [Phoenix dactylifera]
Unigene011730	gi|731421611|ref|XP_010661808.1|	0	215/245(87.76)	429	PREDICTED: C-terminal binding protein AN [Vitis vinifera]
Unigene011731	gi|720004401|ref|XP_010257315.1|	2.16762e-180	235/454(51.76)	354	PREDICTED: DNA-binding protein SMUBP-2 [Nelumbo nucifera]
Unigene011732	gi|568859572|ref|XP_006483312.1|	2.28753e-43	55/84(65.48)	109	PREDICTED: uncharacterized protein LOC102608149 [Citrus sinensis]
Unigene011733	gi|672111100|ref|XP_008798972.1|	4.69597e-14	92/322(28.57)	84	PREDICTED: receptor-like serine/threonine-protein kinase SD1-8 [Phoenix dactylifera]
Unigene011734	gi|667827882|ref|XP_007778111.1|	1.44152e-88	159/357(44.54)	244	hypothetical protein W97_02019 [Coniosporium apollinis CBS 100218]
Unigene011735	gi|449464994|ref|XP_004150214.1|	2.41963e-41	111/297(37.37)	132	PREDICTED: CBL-interacting protein kinase 5 [Cucumis sativus]
Unigene011736	gi|719965609|ref|XP_010256989.1|	4.20822e-135	193/197(97.97)	387	PREDICTED: 40S ribosomal protein S9-2-like [Nelumbo nucifera]
Unigene011737	gi|672194193|ref|XP_008776229.1|	2.17748e-22	94/261(36.02)	111	PREDICTED: uncharacterized protein LOC103696395 [Phoenix dactylifera]
Unigene011738	gi|590713512|ref|XP_007049664.1|	1.24991e-72	106/232(45.69)	153	GTP cyclohydrolase I [Theobroma cacao]
Unigene011739	gi|481048331|gb|AGJ98230.1|	1.02889e-28	105/228(46.05)	123	PIB17 secret agent protein, partial [Petunia x hybrida]
Unigene011740	gi|661881286|emb|CDP15033.1|	1.42576e-08	37/69(53.62)	57	unnamed protein product [Coffea canephora]
Unigene011741	gi|763778834|gb|KJB45957.1|	1.70487e-23	48/93(51.61)	90	hypothetical protein B456_007G340100 [Gossypium raimondii]
Unigene011742	gi|255561457|ref|XP_002521739.1|	1.85648e-99	120/287(41.81)	182	auxin:hydrogen symporter, putative [Ricinus communis]
Unigene011743	gi|596229119|ref|XP_007224256.1|	9.94413e-23	99/295(33.56)	109	hypothetical protein PRUPE_ppa018408mg, partial [Prunus persica]
Unigene011745	gi|719998976|ref|XP_010255570.1|	0	267/416(64.18)	524	PREDICTED: uncharacterized protein LOC104596201 [Nelumbo nucifera]
Unigene011746	gi|767247551|gb|AJT26072.1|	5.06557e-12	74/239(30.96)	73	Aga1p [Saccharomyces cerevisiae YJM1400]
Unigene011747	gi|720061442|ref|XP_010275166.1|	2.20106e-123	164/262(62.60)	320	PREDICTED: protein SAWADEE HOMEODOMAIN HOMOLOG 2 isoform X1 [Nelumbo nucifera]
Unigene011749	gi|720026490|ref|XP_010264273.1|	1.10148e-127	166/354(46.89)	263	PREDICTED: aspartic proteinase nepenthesin-1-like [Nelumbo nucifera]
Unigene011750	gi|802744163|ref|XP_012087439.1|	2.30917e-60	113/203(55.67)	202	PREDICTED: octanoyltransferase [Jatropha curcas]
Unigene011751	gi|702377061|ref|XP_010062730.1|	1.68569e-20	41/84(48.81)	76	PREDICTED: uncharacterized protein LOC104450038 [Eucalyptus grandis]
Unigene011752	gi|720082085|ref|XP_010242484.1|	2.05126e-19	54/100(54.00)	88	PREDICTED: sister chromatid cohesion 1 protein 4 [Nelumbo nucifera]
Unigene011754	gi|720097629|ref|XP_010247383.1|	1.66781e-15	51/156(32.69)	80	PREDICTED: S-norcoclaurine synthase-like [Nelumbo nucifera]
Unigene011755	gi|719962365|ref|XP_010271179.1|	6.50075e-98	100/146(68.49)	202	PREDICTED: histone-lysine N-methyltransferase setd3 [Nelumbo nucifera]
Unigene011759	gi|720054585|ref|XP_010273102.1|	3.48367e-42	125/299(41.81)	159	PREDICTED: myb-related protein 308-like [Nelumbo nucifera]
Unigene011760	gi|586672874|ref|XP_006837465.1|	3.63471e-06	53/138(38.41)	55	PREDICTED: carboxymethylenebutenolidase homolog [Amborella trichopoda]
Unigene011761	gi|566175642|ref|XP_002308261.2|	5.77884e-93	76/105(72.38)	159	UDP-galactose/UDP-glucose transporter family protein [Populus trichocarpa]
Unigene011762	gi|735861943|gb|AJA40945.1|	2.54927e-94	107/199(53.77)	198	3-dehydroquinate synthase [Camellia sinensis]
Unigene011763	gi|720059592|ref|XP_010274618.1|	3.78419e-114	171/289(59.17)	337	PREDICTED: haloacid dehalogenase-like hydrolase domain-containing protein Sgpp isoform X1 [Nelumbo nucifera]
Unigene011765	gi|566228139|ref|XP_002325772.2|	2.33563e-71	75/114(65.79)	150	hypothetical protein POPTR_0019s03550g [Populus trichocarpa]
Unigene011766	gi|720079171|ref|XP_010241582.1|	8.43228e-149	189/308(61.36)	348	PREDICTED: uncharacterized protein LOC104586136 [Nelumbo nucifera]
Unigene011767	gi|720098398|ref|XP_010247618.1|	1.00138e-157	180/277(64.98)	354	PREDICTED: putative receptor-like protein kinase At4g00960 isoform X1 [Nelumbo nucifera]
Unigene011769	gi|719981646|ref|XP_010250187.1|	2.86601e-79	109/151(72.19)	216	PREDICTED: uncharacterized protein LOC104592492 isoform X1 [Nelumbo nucifera]
Unigene011771	gi|719961639|ref|XP_010250473.1|	6.80226e-45	153/368(41.58)	174	PREDICTED: T-complex protein 1 subunit delta-like [Nelumbo nucifera]
Unigene011772	gi|719988455|ref|XP_010252337.1|	7.09284e-149	401/971(41.30)	484	PREDICTED: cullin-associated NEDD8-dissociated protein 1 isoform X2 [Nelumbo nucifera]
Unigene011774	gi|659087590|ref|XP_008444533.1|	1.93455e-27	129/397(32.49)	93	PREDICTED: calcium-transporting ATPase 3, endoplasmic reticulum-type [Cucumis melo]
Unigene011775	gi|720061428|ref|XP_010275163.1|	4.65148e-18	90/248(36.29)	93	PREDICTED: pentatricopeptide repeat-containing protein At1g77360, mitochondrial-like [Nelumbo nucifera]
Unigene011776	gi|719980377|ref|XP_010249777.1|	8.60673e-13	53/175(30.29)	43	PREDICTED: regulator of telomere elongation helicase 1 homolog isoform X1 [Nelumbo nucifera]
Unigene011777	gi|695008376|ref|XP_009390779.1|	4.42748e-08	56/142(39.44)	60	PREDICTED: chlorophyll a-b binding protein CP26, chloroplastic-like [Musa acuminata subsp. malaccensis]
Unigene011778	gi|720051260|ref|XP_010272032.1|	2.07577e-73	118/179(65.92)	229	PREDICTED: DCC family protein At1g52590, chloroplastic-like [Nelumbo nucifera]
Unigene011779	gi|720023101|ref|XP_010263231.1|	1.53834e-24	100/251(39.84)	107	PREDICTED: probable 18S rRNA (guanine-N(7))-methyltransferase [Nelumbo nucifera]
Unigene011781	gi|218200935|gb|EEC83362.1|	1.03406e-13	78/233(33.48)	80	hypothetical protein OsI_28770 [Oryza sativa Indica Group]
Unigene011783	gi|296082495|emb|CBI21500.3|	8.9594e-40	61/108(56.48)	100	unnamed protein product [Vitis vinifera]
Unigene011784	gi|225464928|ref|XP_002275011.1|	0	323/371(87.06)	630	PREDICTED: eukaryotic initiation factor 4A-3 [Vitis vinifera]
Unigene011787	gi|225463024|ref|XP_002265610.1|	4.11971e-146	256/458(55.90)	439	PREDICTED: uncharacterized protein LOC100263642 [Vitis vinifera]
Unigene011788	gi|636586569|ref|XP_008024623.1|	5.39831e-141	213/374(56.95)	385	hypothetical protein SETTUDRAFT_168885 [Setosphaeria turcica Et28A]
Unigene011789	gi|473821346|gb|EMS47000.1|	2.11064e-78	81/183(44.26)	125	hypothetical protein TRIUR3_01702 [Triticum urartu]
Unigene011790	gi|695016975|ref|XP_009395409.1|	1.39293e-20	60/119(50.42)	79	PREDICTED: vacuolar protein sorting-associated protein 41 homolog [Musa acuminata subsp. malaccensis]
Unigene011792	gi|222635702|gb|EEE65834.1|	3.59496e-25	43/66(65.15)	76	hypothetical protein OsJ_21589 [Oryza sativa Japonica Group]
Unigene011793	gi|720059525|ref|XP_010274600.1|	3.96795e-62	102/138(73.91)	199	PREDICTED: vesicle transport protein GOT1B-like [Nelumbo nucifera]
Unigene011794	gi|567874983|ref|XP_006430081.1|	1.72931e-29	75/214(35.05)	120	hypothetical protein CICLE_v10012678mg [Citrus clementina]
Unigene011796	gi|242042712|ref|XP_002459227.1|	8.52697e-16	30/70(42.86)	53	hypothetical protein SORBIDRAFT_02g000960 [Sorghum bicolor]
Unigene011797	gi|720017774|ref|XP_010261567.1|	1.34553e-96	127/257(49.42)	205	PREDICTED: probable plastid-lipid-associated protein 14, chloroplastic isoform X1 [Nelumbo nucifera]
Unigene011798	gi|470125314|ref|XP_004298648.1|	5.0057e-12	46/115(40.00)	67	PREDICTED: 14 kDa proline-rich protein DC2.15 [Fragaria vesca subsp. vesca]
Unigene011800	gi|297740039|emb|CBI30221.3|	0	379/412(91.99)	743	unnamed protein product [Vitis vinifera]
Unigene011801	gi|728833643|gb|KHG13086.1|	4.43272e-65	66/81(81.48)	135	S phase cyclin A-associated in the endoplasmic reticulum [Gossypium arboreum]
Unigene011802	gi|695000543|ref|XP_009412287.1|	1.02313e-29	68/190(35.79)	102	PREDICTED: protein FLX-like 2 [Musa acuminata subsp. malaccensis]
Unigene011804	gi|720077532|ref|XP_010241073.1|	2.15573e-66	118/246(47.97)	199	PREDICTED: stomatin-like protein 2, mitochondrial [Nelumbo nucifera]
Unigene011805	gi|217070130|gb|ACJ83425.1|	9.55112e-29	52/72(72.22)	113	unknown [Medicago truncatula]
Unigene011806	gi|720003150|ref|XP_010256896.1|	3.36205e-35	50/54(92.59)	109	PREDICTED: telomere repeat-binding protein 5-like isoform X1 [Nelumbo nucifera]
Unigene011807	gi|728829069|gb|KHG08512.1|	5.30851e-57	60/66(90.91)	129	putative ycf19 [Gossypium arboreum]
Unigene011808	gi|224057842|ref|XP_002299351.1|	1.62398e-56	115/190(60.53)	196	gt-2-related family protein [Populus trichocarpa]
Unigene011809	gi|720061692|ref|XP_010275254.1|	4.39351e-157	227/382(59.42)	454	PREDICTED: 3-hydroxyisobutyryl-CoA hydrolase 1-like isoform X1 [Nelumbo nucifera]
Unigene011810	gi|566209996|ref|XP_002323004.2|	9.64816e-57	45/58(77.59)	96	phosphatidylethanolamine-binding family protein [Populus trichocarpa]
Unigene011811	gi|720026179|ref|XP_010264175.1|	4.01572e-15	117/400(29.25)	88	PREDICTED: primary amine oxidase-like [Nelumbo nucifera]
Unigene011812	gi|720032360|ref|XP_010266090.1|	2.61578e-11	49/143(34.27)	55	PREDICTED: enoyl-CoA hydratase 2, peroxisomal [Nelumbo nucifera]
Unigene011813	gi|590602691|ref|XP_007019812.1|	1.70281e-118	135/237(56.96)	257	Altered inheritance rate of mitochondria protein 25 isoform 1 [Theobroma cacao]
Unigene011814	gi|747085948|ref|XP_011090451.1|	2.51909e-20	85/215(39.53)	102	PREDICTED: 26S proteasome non-ATPase regulatory subunit 12 homolog A-like [Sesamum indicum]
Unigene011816	gi|747091870|ref|XP_011093682.1|	7.49569e-35	49/79(62.03)	100	PREDICTED: probable phospholipase A2 homolog 1 [Sesamum indicum]
Unigene011817	gi|658031636|ref|XP_008351298.1|	3.54414e-26	54/91(59.34)	82	PREDICTED: uncharacterized protein LOC103414710 [Malus domestica]
Unigene011818	gi|641826130|gb|KDO45370.1|	3.42502e-34	85/177(48.02)	139	hypothetical protein CISIN_1g0145142mg [Citrus sinensis]
Unigene011819	gi|568827175|ref|XP_006467940.1|	3.04121e-13	60/186(32.26)	76	PREDICTED: uncharacterized protein LOC102616344 [Citrus sinensis]
Unigene011820	gi|169608946|ref|XP_001797892.1|	2.50267e-67	97/198(48.99)	160	hypothetical protein SNOG_07557 [Phaeosphaeria nodorum SN15]
Unigene011821	gi|764534510|ref|XP_011458613.1|	3.33522e-41	94/245(38.37)	117	PREDICTED: basic helix-loop-helix protein A isoform X2 [Fragaria vesca subsp. vesca]
Unigene011823	gi|743870788|ref|XP_011033673.1|	7.42683e-22	101/286(35.31)	107	PREDICTED: uncharacterized protein LOC105132083 [Populus euphratica]
Unigene011824	gi|77744845|gb|ABB02376.1|	1.1029e-54	99/184(53.80)	180	temperature-induced lipocalin-1 [Hordeum vulgare]
Unigene011825	gi|571572400|ref|XP_006607059.1|	3.65688e-12	40/109(36.70)	63	PREDICTED: probable LRR receptor-like serine/threonine-protein kinase At3g47570-like [Glycine max]
Unigene011826	gi|674923539|emb|CDY09659.1|	1.12552e-51	43/68(63.24)	93	BnaC07g34020D [Brassica napus]
Unigene011827	gi|743929830|ref|XP_011009154.1|	3.96406e-67	177/423(41.84)	228	PREDICTED: tubulin beta chain-like [Populus euphratica]
Unigene011828	gi|589273552|ref|XP_007002506.1|	2.59936e-74	121/265(45.66)	192	hypothetical protein TREMEDRAFT_37980 [Tremella mesenterica DSM 1558]
Unigene011831	gi|747064480|ref|XP_011078823.1|	3.76596e-120	183/295(62.03)	356	PREDICTED: nudix hydrolase 23, chloroplastic [Sesamum indicum]
Unigene011832	gi|154295025|ref|XP_001547950.1|	4.92238e-104	82/109(75.23)	174	dipeptidyl aminopeptidase [Botrytis cinerea B05.10]
Unigene011834	gi|720081829|ref|XP_010242404.1|	3.05847e-44	88/159(55.35)	155	PREDICTED: vacuolar protein sorting-associated protein 29-like [Nelumbo nucifera]
Unigene011835	gi|763791280|gb|KJB58276.1|	1.08086e-41	93/209(44.50)	148	hypothetical protein B456_009G202400 [Gossypium raimondii]
Unigene011836	gi|743886861|ref|XP_010910249.1|	4.05503e-60	49/62(79.03)	107	PREDICTED: eukaryotic translation initiation factor 4E-1-like [Elaeis guineensis]
Unigene011838	gi|449543699|gb|EMD34674.1|	1.72218e-61	125/412(30.34)	142	hypothetical protein CERSUDRAFT_86096 [Ceriporiopsis subvermispora B]
Unigene011839	gi|743886495|ref|XP_010910156.1|	1.79265e-42	124/300(41.33)	158	PREDICTED: putative hydrolase C777.06c [Elaeis guineensis]
Unigene011840	gi|727625796|ref|XP_010483733.1|	1.08782e-115	210/401(52.37)	324	PREDICTED: ABC transporter F family member 1 [Camelina sativa]
Unigene011842	gi|763785319|gb|KJB52390.1|	1.10074e-58	78/164(47.56)	122	hypothetical protein B456_008G259800 [Gossypium raimondii]
Unigene011846	gi|15240222|ref|NP_200939.1|	4.91781e-07	23/39(58.97)	42	putative cytochrome c oxidase subunit 5C-3 [Arabidopsis thaliana]
Unigene011847	gi|700481256|gb|KGO67947.1|	3.68752e-100	135/181(74.59)	302	hypothetical protein PITC_029160 [Penicillium italicum]
Unigene011849	gi|636592473|ref|XP_008027575.1|	7.63251e-81	177/365(48.49)	265	hypothetical protein SETTUDRAFT_154693 [Setosphaeria turcica Et28A]
Unigene011850	gi|566212026|ref|XP_002323957.2|	4.67229e-126	121/262(46.18)	212	hypothetical protein POPTR_0017s07560g [Populus trichocarpa]
Unigene011851	gi|661893133|emb|CDP02942.1|	1.55095e-62	87/117(74.36)	176	unnamed protein product [Coffea canephora]
Unigene011852	gi|743928193|ref|XP_011008297.1|	3.68995e-21	36/49(73.47)	68	PREDICTED: transcription elongation factor 1 homolog [Populus euphratica]
Unigene011853	gi|720055709|ref|XP_010273472.1|	1.19413e-42	58/62(93.55)	118	PREDICTED: 50S ribosomal protein L13, chloroplastic-like isoform X1 [Nelumbo nucifera]
Unigene011854	gi|720091608|ref|XP_010245469.1|	0	278/355(78.31)	569	PREDICTED: probable protein phosphatase 2C 34 [Nelumbo nucifera]
Unigene011856	gi|720084823|ref|XP_010243331.1|	0	368/668(55.09)	667	PREDICTED: uncharacterized protein LOC104587418 [Nelumbo nucifera]
Unigene011857	gi|628214991|ref|XP_007713906.1|	0	371/667(55.62)	620	glycosyltransferase family 35 protein [Bipolaris zeicola 26-R-13]
Unigene011858	gi|720094902|ref|XP_010246509.1|	0	352/812(43.35)	499	PREDICTED: probable leucine-rich repeat receptor-like serine/threonine-protein kinase At3g14840 [Nelumbo nucifera]
Unigene011859	gi|720018954|ref|XP_010261958.1|	4.50804e-71	92/177(51.98)	142	PREDICTED: uncharacterized protein LOC104600608 [Nelumbo nucifera]
Unigene011860	gi|573029848|gb|ETS63072.1|	8.67091e-89	154/357(43.14)	280	homoserine acetyltransferase family protein [Pseudozyma aphidis DSM 70725]
Unigene011861	gi|743798956|ref|XP_011012018.1|	5.83235e-41	121/306(39.54)	156	PREDICTED: monoacylglycerol lipase ABHD6 isoform X1 [Populus euphratica]
Unigene011862	gi|297806457|ref|XP_002871112.1|	2.12904e-142	109/166(65.66)	229	ATCAT6/CAT6 [Arabidopsis lyrata subsp. lyrata]
Unigene011863	gi|641860465|gb|KDO79154.1|	9.28355e-164	210/598(35.12)	291	hypothetical protein CISIN_1g001390mg [Citrus sinensis]
Unigene011864	gi|302841035|ref|XP_002952063.1|	2.47729e-20	72/194(37.11)	100	hypothetical protein VOLCADRAFT_92578 [Volvox carteri f. nagariensis]
Unigene011865	gi|697165328|ref|XP_009591472.1|	2.72179e-30	108/306(35.29)	123	PREDICTED: uncharacterized protein At3g61260 [Nicotiana tomentosiformis]
Unigene011866	gi|802652563|ref|XP_012080138.1|	8.3378e-76	151/322(46.89)	232	PREDICTED: U-box domain-containing protein 38-like [Jatropha curcas]
Unigene011867	gi|672163075|ref|XP_008801369.1|	3.03081e-30	96/265(36.23)	127	PREDICTED: phosphatidylinositol:ceramide inositolphosphotransferase-like isoform X1 [Phoenix dactylifera]
Unigene011868	gi|147841235|emb|CAN75609.1|	2.15478e-38	110/397(27.71)	115	hypothetical protein VITISV_002943 [Vitis vinifera]
Unigene011869	gi|720044608|ref|XP_010269942.1|	9.17984e-16	21/35(60.00)	50	PREDICTED: F-box protein At4g22280-like [Nelumbo nucifera]
Unigene011871	gi|255553454|ref|XP_002517768.1|	1.67615e-129	195/280(69.64)	379	conserved hypothetical protein [Ricinus communis]
Unigene011872	gi|657944589|ref|XP_008375435.1|	3.06302e-16	30/47(63.83)	63	PREDICTED: DCN1-like protein 4 [Malus domestica]
Unigene011873	gi|719973109|ref|XP_010279446.1|	3.13735e-29	71/125(56.80)	125	PREDICTED: serine/arginine-rich SC35-like splicing factor SCL28 [Nelumbo nucifera]
Unigene011874	gi|566254623|ref|XP_006387538.1|	1.05827e-16	62/188(32.98)	82	hypothetical protein POPTR_0878s00210g [Populus trichocarpa]
Unigene011875	gi|425772059|gb|EKV10485.1|	1.29588e-70	100/139(71.94)	239	hypothetical protein PDIG_56360 [Penicillium digitatum PHI26]
Unigene011877	gi|720074605|ref|XP_010279073.1|	1.33658e-145	178/293(60.75)	317	PREDICTED: transcription factor GTE4 [Nelumbo nucifera]
Unigene011879	gi|18146829|dbj|BAB82473.1|	4.46973e-84	122/214(57.01)	237	chitinase 3 [Triticum aestivum]
Unigene011880	gi|672206310|ref|XP_008779402.1|	1.65638e-25	120/447(26.85)	121	PREDICTED: uncharacterized protein LOC103699126, partial [Phoenix dactylifera]
Unigene011881	gi|703160999|ref|XP_010112677.1|	1.70572e-10	19/35(54.29)	43	hypothetical protein L484_019131 [Morus notabilis]
Unigene011882	gi|255571558|ref|XP_002526725.1|	6.79023e-44	55/158(34.81)	100	conserved hypothetical protein [Ricinus communis]
Unigene011883	gi|697187257|ref|XP_009602666.1|	1.24587e-16	46/97(47.42)	80	PREDICTED: uncharacterized protein LOC104097755 [Nicotiana tomentosiformis]
Unigene011885	gi|242081617|ref|XP_002445577.1|	7.36962e-46	90/172(52.33)	161	hypothetical protein SORBIDRAFT_07g021890 [Sorghum bicolor]
Unigene011886	gi|302788706|ref|XP_002976122.1|	2.26141e-09	71/191(37.17)	65	hypothetical protein SELMODRAFT_56081, partial [Selaginella moellendorffii]
Unigene011888	gi|720074787|ref|XP_010279128.1|	1.47317e-08	93/334(27.84)	62	PREDICTED: epidermis-specific secreted glycoprotein EP1-like [Nelumbo nucifera]
Unigene011890	gi|719964359|ref|XP_010252432.1|	7.25161e-29	78/195(40.00)	117	PREDICTED: uncharacterized protein LOC104594009 [Nelumbo nucifera]
Unigene011894	gi|595883519|ref|XP_007212804.1|	5.72594e-18	49/82(59.76)	95	hypothetical protein PRUPE_ppa001220mg [Prunus persica]
Unigene011895	gi|747048142|ref|XP_011070070.1|	3.40462e-21	75/201(37.31)	95	PREDICTED: Werner Syndrome-like exonuclease [Sesamum indicum]
Unigene011896	gi|3335336|gb|AAC27138.1|	2.2787e-47	68/124(54.84)	132	Contains similarity to DnaJ gene YM8520.10 gb|825566 from from S. cerevisiae cosmid gb|Z49705. ESTs gb|Z47720 and gb|Z29879 come from this gene [Arabidopsis thaliana]
Unigene011897	gi|356569698|ref|XP_003553033.1|	4.35951e-54	106/181(58.56)	202	PREDICTED: pentatricopeptide repeat-containing protein At4g33990-like isoform X1 [Glycine max]
Unigene011898	gi|545715737|gb|AGW51611.1|	1.24633e-22	38/55(69.09)	83	serine/threonine protein kinase, partial [Populus tremula]
Unigene011899	gi|590614711|ref|XP_007023018.1|	9.4326e-12	100/360(27.78)	77	Cysteine/Histidine-rich C1 domain family protein [Theobroma cacao]
Unigene011900	gi|657983485|ref|XP_008383820.1|	2.44978e-88	104/214(48.60)	166	PREDICTED: telomerase Cajal body protein 1 isoform X1 [Malus domestica]
Unigene001001	gi|720095011|ref|XP_010246543.1|	1.06601e-51	241/667(36.13)	198	PREDICTED: heat shock cognate protein 80 [Nelumbo nucifera]
Unigene001002	gi|734400226|gb|KHN31300.1|	3.45597e-160	207/230(90.00)	421	Eukaryotic translation initiation factor 2 subunit alpha [Glycine soja]
Unigene001003	gi|697152105|ref|XP_009630286.1|	2.24869e-40	73/99(73.74)	150	PREDICTED: GDT1-like protein 1, chloroplastic [Nicotiana tomentosiformis]
Unigene001004	gi|255575349|ref|XP_002528577.1|	2.27757e-72	94/108(87.04)	196	conserved hypothetical protein [Ricinus communis]
Unigene001005	gi|720018135|ref|XP_010261686.1|	3.03794e-70	242/610(39.67)	255	PREDICTED: conserved oligomeric Golgi complex subunit 3 isoform X2 [Nelumbo nucifera]
Unigene001006	gi|720036459|ref|XP_010267358.1|	1.04595e-145	227/359(63.23)	428	PREDICTED: SEC12-like protein 1 [Nelumbo nucifera]
Unigene001007	gi|15227200|ref|NP_179828.1|	3.87429e-26	76/172(44.19)	113	peroxidase [Arabidopsis thaliana]
Unigene001009	gi|255552754|ref|XP_002517420.1|	1.15975e-67	60/84(71.43)	123	hypothetical protein RCOM_0852780 [Ricinus communis]
Unigene001010	gi|763740339|gb|KJB07838.1|	1.01396e-23	106/316(33.54)	107	hypothetical protein B456_001G047200 [Gossypium raimondii]
Unigene001011	gi|661887665|emb|CDP08796.1|	5.05183e-48	57/119(47.90)	109	unnamed protein product [Coffea canephora]
Unigene001012	gi|657994052|ref|XP_008389326.1|	4.50612e-77	286/784(36.48)	281	PREDICTED: protein CHUP1, chloroplastic [Malus domestica]
Unigene001013	gi|147782066|emb|CAN76505.1|	1.42602e-14	56/182(30.77)	55	hypothetical protein VITISV_016883 [Vitis vinifera]
Unigene001014	gi|720009008|ref|XP_010258802.1|	3.39134e-36	65/69(94.20)	134	PREDICTED: actin-related protein 2/3 complex subunit 5A isoform X2 [Nelumbo nucifera]
Unigene001015	gi|700255649|gb|AIU49443.1|	5.74776e-83	103/198(52.02)	171	translation initiation factor 2, partial [Platanus x acerifolia]
Unigene001016	gi|769795553|ref|XP_006857816.2|	1.66682e-103	182/505(36.04)	216	PREDICTED: primary amine oxidase [Amborella trichopoda]
Unigene001017	gi|460401978|ref|XP_004246492.1|	5.60758e-136	161/319(50.47)	238	PREDICTED: cullin-1-like [Solanum lycopersicum]
Unigene001018	gi|632911274|gb|KDB11191.1|	0	378/403(93.80)	728	hypothetical protein UV8b_7924 [Ustilaginoidea virens]
Unigene001019	gi|595852378|ref|XP_007210297.1|	1.35566e-70	148/279(53.05)	246	hypothetical protein PRUPE_ppa002601mg [Prunus persica]
Unigene001021	gi|720041656|ref|XP_010268980.1|	8.44117e-119	161/300(53.67)	313	PREDICTED: aspartic proteinase Asp1-like [Nelumbo nucifera]
Unigene001022	gi|356525969|ref|XP_003531593.1|	5.405e-13	86/278(30.94)	76	PREDICTED: serine/threonine-protein kinase SRK2A-like isoform X1 [Glycine max]
Unigene001024	gi|719980630|ref|XP_010249864.1|	1.14815e-39	97/269(36.06)	136	PREDICTED: nuclear ubiquitous casein and cyclin-dependent kinase substrate 1-like [Nelumbo nucifera]
Unigene001026	gi|414591054|tpg|DAA41625.1|	5.23282e-09	37/74(50.00)	62	TPA: hypothetical protein ZEAMMB73_987275 [Zea mays]
Unigene001027	gi|720099708|ref|XP_010248018.1|	1.13004e-67	144/369(39.02)	184	PREDICTED: protein NRT1/ PTR FAMILY 4.5-like isoform X1 [Nelumbo nucifera]
Unigene001028	gi|719967129|ref|XP_010260920.1|	0	340/410(82.93)	687	PREDICTED: uncharacterized protein LOC104599871 [Nelumbo nucifera]
Unigene001029	gi|720003373|ref|XP_010256968.1|	1.06992e-52	152/367(41.42)	189	PREDICTED: alanine--glyoxylate aminotransferase 2 homolog 3, mitochondrial [Nelumbo nucifera]
Unigene001030	gi|357508665|ref|XP_003624621.1|	4.52272e-11	73/174(41.95)	74	YTH domain family protein [Medicago truncatula]
Unigene001031	gi|763771008|gb|KJB38223.1|	1.31712e-58	62/87(71.26)	128	hypothetical protein B456_006G243200 [Gossypium raimondii]
Unigene001032	gi|728840926|gb|KHG20369.1|	1.51577e-76	152/277(54.87)	254	Minor histocompatibility antigen H13 [Gossypium arboreum]
Unigene001033	gi|802634169|ref|XP_012077872.1|	1.85431e-135	325/811(40.07)	434	PREDICTED: protein ROOT HAIR DEFECTIVE 3 homolog 2 [Jatropha curcas]
Unigene001034	gi|326487494|dbj|BAJ89731.1|	9.24012e-08	25/57(43.86)	48	predicted protein [Hordeum vulgare subsp. vulgare]
Unigene001035	gi|641843831|gb|KDO62729.1|	1.15456e-71	104/201(51.74)	189	hypothetical protein CISIN_1g018291mg [Citrus sinensis]
Unigene001037	gi|695058377|ref|XP_009417502.1|	5.76956e-135	240/527(45.54)	380	PREDICTED: UDP-sugar pyrophosphorylase-like [Musa acuminata subsp. malaccensis]
Unigene001038	gi|694311990|ref|XP_009360421.1|	2.37554e-39	68/175(38.86)	70	PREDICTED: subtilisin-like protease [Pyrus x bretschneideri]
Unigene001039	gi|720034938|ref|XP_010266881.1|	1.52339e-65	248/682(36.36)	243	PREDICTED: CSC1-like protein At4g35870 [Nelumbo nucifera]
Unigene001040	gi|729455232|ref|XP_010524325.1|	3.44097e-07	73/237(30.80)	58	PREDICTED: mitochondrial outer membrane protein porin of 34 kDa-like [Tarenaya hassleriana]
Unigene001041	gi|727555784|ref|XP_010450065.1|	1.40334e-15	70/186(37.63)	79	PREDICTED: peroxisomal membrane protein PMP22-like [Camelina sativa]
Unigene001042	gi|702271349|ref|XP_010043509.1|	0	432/777(55.60)	703	PREDICTED: ATP-dependent zinc metalloprotease FTSH 10, mitochondrial-like [Eucalyptus grandis]
Unigene001043	gi|720032938|ref|XP_010266270.1|	0	275/436(63.07)	498	PREDICTED: plant intracellular Ras-group-related LRR protein 4-like [Nelumbo nucifera]
Unigene001044	gi|720075443|ref|XP_010279314.1|	1.46685e-107	180/222(81.08)	344	PREDICTED: interferon-induced guanylate-binding protein 1-like [Nelumbo nucifera]
Unigene001045	gi|593269514|ref|XP_007136934.1|	3.23829e-32	126/305(41.31)	135	hypothetical protein PHAVU_009G086400g [Phaseolus vulgaris]
Unigene001046	gi|720010661|ref|XP_010259317.1|	7.47524e-55	121/237(51.05)	192	PREDICTED: zinc finger CCHC domain-containing protein 10-like [Nelumbo nucifera]
Unigene001048	gi|720038019|ref|XP_010267849.1|	3.39511e-47	129/345(37.39)	171	PREDICTED: uncharacterized protein LOC104604963 [Nelumbo nucifera]
Unigene001049	gi|604299770|gb|EYU19613.1|	2.82604e-18	92/236(38.98)	88	hypothetical protein MIMGU_mgv1a011885mg [Erythranthe guttata]
Unigene001050	gi|586728848|ref|XP_006849789.1|	0	346/511(67.71)	649	PREDICTED: alpha,alpha-trehalose-phosphate synthase [UDP-forming] 6 [Amborella trichopoda]
Unigene001051	gi|719971225|ref|XP_010273523.1|	4.14052e-122	218/590(36.95)	244	PREDICTED: pre-mRNA-processing protein 40A [Nelumbo nucifera]
Unigene001054	gi|566214097|ref|XP_006371808.1|	3.08364e-37	66/183(36.07)	95	putative disease resistance gene NBS-LRR family protein [Populus trichocarpa]
Unigene001055	gi|645265408|ref|XP_008238137.1|	1.50235e-117	126/302(41.72)	198	PREDICTED: disease resistance protein RPM1-like [Prunus mume]
Unigene001056	gi|672140556|ref|XP_008794084.1|	4.11888e-24	141/440(32.05)	109	PREDICTED: ATP-dependent 6-phosphofructokinase 3-like isoform X1 [Phoenix dactylifera]
Unigene001057	gi|802716945|ref|XP_012085184.1|	1.90503e-66	103/134(76.87)	211	PREDICTED: monothiol glutaredoxin-S10-like [Jatropha curcas]
Unigene001058	gi|719969710|ref|XP_010269209.1|	0	201/264(76.14)	419	PREDICTED: probable quinone oxidoreductase [Nelumbo nucifera]
Unigene001059	gi|719999991|ref|XP_010255891.1|	4.57595e-143	172/247(69.64)	317	PREDICTED: keratin, type I cytoskeletal 9 [Nelumbo nucifera]
Unigene001061	gi|719963407|ref|XP_010249628.1|	2.95035e-68	56/133(42.11)	97	PREDICTED: receptor-like protein 12 [Nelumbo nucifera]
Unigene001062	gi|703102859|ref|XP_010097575.1|	7.80436e-27	60/120(50.00)	105	Peptidyl-prolyl cis-trans isomerase FKBP17-2 [Morus notabilis]
Unigene001063	gi|470120472|ref|XP_004296326.1|	1.04396e-76	206/580(35.52)	270	PREDICTED: cellulose synthase-like protein E1 [Fragaria vesca subsp. vesca]
Unigene001064	gi|566146561|ref|XP_006368293.1|	7.58892e-62	200/515(38.83)	230	dehydration-responsive family protein [Populus trichocarpa]
Unigene001065	gi|590644693|ref|XP_007031151.1|	9.00771e-95	164/273(60.07)	289	Uncharacterized protein TCM_026764 [Theobroma cacao]
Unigene001066	gi|255629555|gb|ACU15125.1|	2.94304e-25	44/49(89.80)	103	unknown [Glycine max]
Unigene001068	gi|255542263|ref|XP_002512195.1|	1.25433e-40	82/131(62.60)	143	calcium ion binding protein, putative [Ricinus communis]
Unigene001069	gi|514820946|ref|XP_004985157.1|	1.57701e-17	116/332(34.94)	91	PREDICTED: glutamine synthetase root isozyme 5-like [Setaria italica]
Unigene001070	gi|719962175|ref|XP_010265811.1|	1.1854e-59	143/325(44.00)	204	PREDICTED: aldose 1-epimerase-like [Nelumbo nucifera]
Unigene001073	gi|58761369|gb|AAW82381.1|	7.58155e-95	112/214(52.34)	197	chloroplast 1-hydroxy-2-methyl-butenyl 4-diphosphate reductase [Arabidopsis thaliana]
Unigene001074	gi|460369426|ref|XP_004230563.1|	5.37087e-20	71/297(23.91)	54	PREDICTED: (-)-camphene/tricyclene synthase, chloroplastic-like isoform X2 [Solanum lycopersicum]
Unigene001075	gi|720085049|ref|XP_010243400.1|	8.85371e-166	213/228(93.42)	429	PREDICTED: ATP-dependent Clp protease proteolytic subunit-related protein 1, chloroplastic [Nelumbo nucifera]
Unigene001077	gi|720068974|ref|XP_010277289.1|	8.55887e-10	25/57(43.86)	44	PREDICTED: protein FAR1-RELATED SEQUENCE 4-like [Nelumbo nucifera]
Unigene001080	gi|645236143|ref|XP_008224596.1|	1.81674e-38	117/453(25.83)	98	PREDICTED: myosin-8 [Prunus mume]
Unigene001081	gi|719965215|ref|XP_010255777.1|	1.74884e-129	148/183(80.87)	328	PREDICTED: probable prolyl 4-hydroxylase 6 [Nelumbo nucifera]
Unigene001082	gi|194707266|gb|ACF87717.1|	3.08412e-23	112/318(35.22)	105	unknown [Zea mays]
Unigene001084	gi|674916090|emb|CDY17093.1|	3.54939e-46	123/377(32.63)	147	BnaC06g00260D [Brassica napus]
Unigene001085	gi|747089223|ref|XP_011092241.1|	3.17457e-147	157/284(55.28)	287	PREDICTED: DNA (cytosine-5)-methyltransferase 1B-like [Sesamum indicum]
Unigene001086	gi|702441662|ref|XP_010023784.1|	1.13862e-42	192/585(32.82)	173	PREDICTED: beta-amylase 1, chloroplastic [Eucalyptus grandis]
Unigene001087	gi|731400998|ref|XP_010654128.1|	1.7213e-60	88/166(53.01)	155	PREDICTED: secoisolariciresinol dehydrogenase-like isoform X2 [Vitis vinifera]
Unigene001089	gi|720038225|ref|XP_010267923.1|	2.92485e-82	152/284(53.52)	247	PREDICTED: GPN-loop GTPase 1 homolog [Nelumbo nucifera]
Unigene001090	gi|702421950|ref|XP_010066951.1|	1.00641e-112	180/273(65.93)	336	PREDICTED: mitochondrial outer membrane protein porin of 36 kDa [Eucalyptus grandis]
Unigene001092	gi|657983031|ref|XP_008383583.1|	9.44519e-63	103/151(68.21)	213	PREDICTED: putative 12-oxophytodienoate reductase 11 [Malus domestica]
Unigene001093	gi|720035187|ref|XP_010266957.1|	1.44334e-89	176/371(47.44)	282	PREDICTED: alcohol dehydrogenase-like 7 isoform X2 [Nelumbo nucifera]
Unigene001094	gi|796704847|gb|KJX96655.1|	6.50486e-95	342/1050(32.57)	333	glycoside hydrolase family 63 like protein [Zymoseptoria brevis]
Unigene001095	gi|659101857|ref|XP_008451828.1|	0	199/277(71.84)	392	PREDICTED: differentially expressed in FDCP 6 homolog [Cucumis melo]
Unigene001096	gi|720007354|ref|XP_010258280.1|	1.48292e-122	161/175(92.00)	322	PREDICTED: ribulose-phosphate 3-epimerase, chloroplastic [Nelumbo nucifera]
Unigene001097	gi|719972938|ref|XP_010278971.1|	5.77203e-39	126/310(40.65)	146	PREDICTED: UPF0603 protein At1g54780, chloroplastic-like [Nelumbo nucifera]
Unigene001098	gi|763759273|gb|KJB26604.1|	2.35589e-48	52/91(57.14)	87	hypothetical protein B456_004G249700 [Gossypium raimondii]
Unigene001100	gi|645263147|ref|XP_008237097.1|	1.4659e-40	86/251(34.26)	142	PREDICTED: uncharacterized protein LOC103335839 [Prunus mume]
Unigene011903	gi|571448745|ref|XP_006577942.1|	1.84761e-49	57/97(58.76)	118	PREDICTED: carboxypeptidase B2-like isoform X2 [Glycine max]
Unigene011905	gi|702335524|ref|XP_010055380.1|	1.69333e-55	119/280(42.50)	190	PREDICTED: probable purine permease 11 [Eucalyptus grandis]
Unigene011906	gi|700255909|gb|AIU49573.1|	1.14887e-17	103/287(35.89)	90	iron-sulfur cluster biosynthesis family protein, partial [Glycine max]
Unigene011907	gi|747066665|ref|XP_011080022.1|	3.15679e-21	68/154(44.16)	99	PREDICTED: poly [ADP-ribose] polymerase 1 [Sesamum indicum]
Unigene011908	gi|720039036|ref|XP_010268178.1|	8.71549e-10	51/152(33.55)	68	PREDICTED: uncharacterized CRM domain-containing protein At3g25440, chloroplastic [Nelumbo nucifera]
Unigene011912	gi|697159689|ref|XP_009588611.1|	4.20976e-14	62/178(34.83)	76	PREDICTED: uncharacterized protein LOC104086130 [Nicotiana tomentosiformis]
Unigene011914	gi|108862168|gb|ABG21877.1|	1.54741e-28	77/230(33.48)	118	EF hand family protein, expressed [Oryza sativa Japonica Group]
Unigene011915	gi|719983437|ref|XP_010250762.1|	1.32283e-110	300/783(38.31)	362	PREDICTED: conserved oligomeric Golgi complex subunit 2 [Nelumbo nucifera]
Unigene011916	gi|628065904|ref|XP_007697964.1|	2.91222e-91	115/177(64.97)	232	glycoside hydrolase family 5 protein [Bipolaris sorokiniana ND90Pr]
Unigene011917	gi|568869059|ref|XP_006487759.1|	1.07393e-14	42/145(28.97)	52	PREDICTED: F-box protein At5g03970-like [Citrus sinensis]
Unigene011919	gi|731335449|ref|XP_010678732.1|	3.54739e-47	92/214(42.99)	134	PREDICTED: RRP15-like protein [Beta vulgaris subsp. vulgaris]
Unigene011921	gi|719966688|ref|XP_010259663.1|	2.2828e-117	95/117(81.20)	213	PREDICTED: transmembrane protein adipocyte-associated 1-like isoform X1 [Nelumbo nucifera]
Unigene011922	gi|359477597|ref|XP_002284076.2|	1.06305e-126	199/266(74.81)	375	PREDICTED: rRNA-processing protein EFG1 isoform X1 [Vitis vinifera]
Unigene011924	gi|407929478|gb|EKG22307.1|	2.36402e-122	251/489(51.33)	379	hypothetical protein MPH_00374 [Macrophomina phaseolina MS6]
Unigene011925	gi|720062389|ref|XP_010275474.1|	0	305/426(71.60)	602	PREDICTED: uncharacterized protein LOC104610517 [Nelumbo nucifera]
Unigene011926	gi|147822315|emb|CAN64061.1|	1.19668e-79	231/640(36.09)	284	hypothetical protein VITISV_000013 [Vitis vinifera]
Unigene011927	gi|567875227|ref|XP_006430203.1|	1.66009e-06	60/165(36.36)	49	hypothetical protein CICLE_v10013748mg, partial [Citrus clementina]
Unigene011928	gi|593241337|ref|XP_007132831.1|	9.15772e-10	91/315(28.89)	66	hypothetical protein PHAVU_011G128200g [Phaseolus vulgaris]
Unigene011929	gi|666422588|gb|AIG15447.1|	1.85586e-20	44/83(53.01)	85	geranyl diphosphate synthase 1 [Azadirachta indica]
Unigene011930	gi|225430555|ref|XP_002285593.1|	3.57682e-161	227/436(52.06)	471	PREDICTED: protein ASPARTIC PROTEASE IN GUARD CELL 2 [Vitis vinifera]
Unigene011932	gi|596279211|ref|XP_007225220.1|	9.90353e-29	122/363(33.61)	92	hypothetical protein PRUPE_ppa001929mg [Prunus persica]
Unigene011933	gi|643738892|gb|KDP44706.1|	4.27404e-84	186/451(41.24)	221	hypothetical protein JCGZ_01206 [Jatropha curcas]
Unigene011936	gi|719971472|ref|XP_010274774.1|	7.92977e-68	96/132(72.73)	219	PREDICTED: heme-binding protein 2-like [Nelumbo nucifera]
Unigene011938	gi|720045719|ref|XP_010270293.1|	1.31677e-173	164/223(73.54)	325	PREDICTED: farnesylcysteine lyase [Nelumbo nucifera]
Unigene011939	gi|720003665|ref|XP_010257068.1|	1.22104e-74	155/316(49.05)	245	PREDICTED: LRR repeats and ubiquitin-like domain-containing protein At2g30105 [Nelumbo nucifera]
Unigene011941	gi|565380378|ref|XP_006356580.1|	2.22661e-89	101/212(47.64)	155	PREDICTED: uncharacterized protein LOC102596798 isoform X1 [Solanum tuberosum]
Unigene011942	gi|225432202|ref|XP_002269671.1|	1.13252e-124	221/419(52.74)	338	PREDICTED: SWI/SNF-related matrix-associated actin-dependent regulator of chromatin subfamily A-like protein 1 isoform X2 [Vitis vinifera]
Unigene011945	gi|720076100|ref|XP_010279527.1|	1.64493e-23	80/242(33.06)	103	PREDICTED: putative disease resistance protein RGA3 [Nelumbo nucifera]
Unigene011946	gi|474116110|gb|EMS55859.1|	2.69288e-18	67/152(44.08)	85	Chaperone protein DnaJ [Triticum urartu]
Unigene011948	gi|703111424|ref|XP_010099855.1|	9.11369e-36	67/110(60.91)	135	putative beta-1,3-galactosyltransferase 9 [Morus notabilis]
Unigene011950	gi|743839406|ref|XP_010936992.1|	8.05548e-11	62/218(28.44)	62	PREDICTED: DNA (cytosine-5)-methyltransferase 1-like [Elaeis guineensis]
Unigene011952	gi|752360385|gb|KIO18438.1|	4.42318e-16	100/309(32.36)	85	hypothetical protein M407DRAFT_246482 [Tulasnella calospora MUT 4182]
Unigene011953	gi|470136642|ref|XP_004304093.1|	1.59525e-45	61/150(40.67)	90	PREDICTED: endoglucanase 11 [Fragaria vesca subsp. vesca]
Unigene011954	gi|751351438|gb|KIL89160.1|	1.18723e-53	109/269(40.52)	168	hypothetical protein FAVG1_07554 [Fusarium avenaceum]
Unigene011958	gi|720020314|ref|XP_010262366.1|	2.3558e-62	143/279(51.25)	221	PREDICTED: casein kinase I-like [Nelumbo nucifera]
Unigene011960	gi|743857405|ref|XP_011030178.1|	4.51969e-32	77/136(56.62)	134	PREDICTED: ribosomal L1 domain-containing protein 1-like [Populus euphratica]
Unigene011961	gi|147863982|emb|CAN81107.1|	1.61196e-15	64/172(37.21)	62	hypothetical protein VITISV_008170 [Vitis vinifera]
Unigene011963	gi|672162785|ref|XP_008801219.1|	1.23496e-09	53/158(33.54)	47	PREDICTED: probable aquaporin TIP1-1 [Phoenix dactylifera]
Unigene011964	gi|703113581|ref|XP_010100423.1|	3.50424e-86	59/92(64.13)	125	2-phytyl-1,4-beta-naphthoquinone methyltransferase [Morus notabilis]
Unigene011965	gi|595803919|ref|XP_007202080.1|	3.60413e-106	185/366(50.55)	323	hypothetical protein PRUPE_ppa007396mg [Prunus persica]
Unigene011966	gi|661881189|emb|CDP15247.1|	4.59705e-147	159/245(64.90)	376	unnamed protein product [Coffea canephora]
Unigene011967	gi|703112265|ref|XP_010100076.1|	7.7933e-08	22/30(73.33)	48	Cytochrome P450 94A1 [Morus notabilis]
Unigene011968	gi|720007155|ref|XP_010258214.1|	6.23833e-41	124/273(45.42)	157	PREDICTED: uncharacterized protein LOC104598037 [Nelumbo nucifera]
Unigene011969	gi|720054752|ref|XP_010273155.1|	3.38478e-80	123/177(69.49)	253	PREDICTED: 29 kDa ribonucleoprotein A, chloroplastic [Nelumbo nucifera]
Unigene011970	gi|5566256|gb|AAD45350.1|	9.31244e-25	44/57(77.19)	105	polygalacturonase [Vitis vinifera]
Unigene011972	gi|720035201|ref|XP_010266960.1|	1.55275e-32	89/214(41.59)	126	PREDICTED: phosphoprotein ECPP44-like [Nelumbo nucifera]
Unigene011973	gi|702475966|ref|XP_010031931.1|	3.11188e-14	23/36(63.89)	50	PREDICTED: probable prefoldin subunit 5 [Eucalyptus grandis]
Unigene011974	gi|719980408|ref|XP_010249787.1|	3.37899e-101	126/246(51.22)	205	PREDICTED: 3-oxoacyl-[acyl-carrier-protein] synthase 3 A, chloroplastic-like isoform X1 [Nelumbo nucifera]
Unigene011976	gi|802752392|ref|XP_012088233.1|	9.11933e-67	151/358(42.18)	226	PREDICTED: probable aminotransferase TAT2 [Jatropha curcas]
Unigene011977	gi|359494123|ref|XP_002278616.2|	3.01517e-107	195/391(49.87)	335	PREDICTED: cytochrome P450 716B1-like [Vitis vinifera]
Unigene011978	gi|659074316|ref|XP_008437538.1|	3.3639e-120	174/194(89.69)	347	PREDICTED: 60S ribosomal protein L9 [Cucumis melo]
Unigene011979	gi|599417414|ref|XP_007415543.1|	1.60499e-25	79/218(36.24)	108	hypothetical protein MELLADRAFT_92712 [Melampsora larici-populina 98AG31]
Unigene011980	gi|595806179|ref|XP_007202408.1|	8.6992e-27	68/121(56.20)	115	hypothetical protein PRUPE_ppa009622mg [Prunus persica]
Unigene011981	gi|720081728|ref|XP_010242370.1|	2.09541e-142	219/307(71.34)	414	PREDICTED: uncharacterized protein LOC104586743 [Nelumbo nucifera]
Unigene011983	gi|242089279|ref|XP_002440472.1|	2.30555e-10	66/192(34.38)	67	hypothetical protein SORBIDRAFT_09g001530 [Sorghum bicolor]
Unigene011984	gi|720001956|ref|XP_010256520.1|	1.44716e-09	34/82(41.46)	58	PREDICTED: cysteine proteinase inhibitor 1-like [Nelumbo nucifera]
Unigene011986	gi|545707124|ref|XP_005705877.1|	2.78073e-64	69/146(47.26)	137	cyclin-dependent serine/threonine protein kinase [Galdieria sulphuraria]
Unigene011987	gi|720051315|ref|XP_010272051.1|	3.83314e-34	65/98(66.33)	110	PREDICTED: probable alpha-mannosidase I MNS5 isoform X1 [Nelumbo nucifera]
Unigene011988	gi|720081206|ref|XP_010242212.1|	3.63071e-57	103/140(73.57)	199	PREDICTED: uncharacterized protein LOC104586621 [Nelumbo nucifera]
Unigene011991	gi|604302021|gb|EYU21607.1|	1.00583e-06	32/56(57.14)	56	hypothetical protein MIMGU_mgv1a012402mg [Erythranthe guttata]
Unigene011993	gi|590658405|ref|XP_007034845.1|	1.18331e-25	122/423(28.84)	112	Iq-domain 31 isoform 1 [Theobroma cacao]
Unigene011994	gi|590611462|ref|XP_007022110.1|	4.575e-122	148/277(53.43)	274	Calcium-dependent lipid-binding family protein isoform 2 [Theobroma cacao]
Unigene011995	gi|670408450|ref|XP_008645579.1|	1.76856e-19	42/80(52.50)	64	PREDICTED: peroxidase P7-like [Zea mays]
Unigene011996	gi|695065458|ref|XP_009421318.1|	2.94943e-06	43/101(42.57)	56	PREDICTED: leucine-rich repeat extensin-like protein 5 [Musa acuminata subsp. malaccensis]
Unigene011997	gi|731387684|ref|XP_002264011.3|	2.93812e-123	224/431(51.97)	327	PREDICTED: uncharacterized protein F52H3.2 [Vitis vinifera]
Unigene011998	gi|763796369|gb|KJB63324.1|	2.29852e-09	21/58(36.21)	43	hypothetical protein B456_010G186700 [Gossypium raimondii]
Unigene011999	gi|568215586|ref|NP_001275128.1|	1.50025e-159	350/897(39.02)	503	alpha-1,4 glucan phosphorylase L-2 isozyme, chloroplastic/amyloplastic [Solanum tuberosum]
Unigene012001	gi|720045126|ref|XP_010270112.1|	1.08802e-168	150/157(95.54)	286	PREDICTED: cell division protein FtsZ homolog 1, chloroplastic-like [Nelumbo nucifera]
Unigene012002	gi|674903619|emb|CDY29393.1|	9.84903e-31	43/56(76.79)	92	BnaA06g14030D [Brassica napus]
Unigene012003	gi|720017154|ref|XP_010261378.1|	0	386/697(55.38)	660	PREDICTED: dnaJ protein ERDJ2A [Nelumbo nucifera]
Unigene012004	gi|646291136|gb|KDQ12329.1|	3.30579e-90	203/481(42.20)	281	hypothetical protein BOTBODRAFT_34616 [Botryobasidium botryosum FD-172 SS1]
Unigene012005	gi|702379566|ref|XP_010063261.1|	1.7886e-97	163/327(49.85)	249	PREDICTED: probable 28S rRNA (cytosine-C(5))-methyltransferase isoform X1 [Eucalyptus grandis]
Unigene012006	gi|470129443|ref|XP_004300629.1|	1.29359e-70	160/365(43.84)	239	PREDICTED: stromal 70 kDa heat shock-related protein, chloroplastic [Fragaria vesca subsp. vesca]
Unigene012007	gi|703153232|ref|XP_010110627.1|	3.44359e-39	138/357(38.66)	154	Glucan endo-1,3-beta-glucosidase 13 [Morus notabilis]
Unigene012008	gi|719975772|ref|XP_010248311.1|	5.38432e-31	63/173(36.42)	114	PREDICTED: uncharacterized protein LOC104591222 [Nelumbo nucifera]
Unigene012009	gi|731323102|ref|XP_010672249.1|	0	314/349(89.97)	644	PREDICTED: probable tRNA N6-adenosine threonylcarbamoyltransferase [Beta vulgaris subsp. vulgaris]
Unigene012010	gi|747081830|ref|XP_011088208.1|	9.47076e-62	87/165(52.73)	137	PREDICTED: protein TIC 21, chloroplastic [Sesamum indicum]
Unigene012011	gi|255581042|ref|XP_002531337.1|	2.16069e-20	43/73(58.90)	83	DNA binding protein, putative [Ricinus communis]
Unigene012012	gi|731318723|ref|XP_010669881.1|	1.4885e-21	39/74(52.70)	73	PREDICTED: uncharacterized protein LOC104887001 [Beta vulgaris subsp. vulgaris]
Unigene012013	gi|473910361|gb|EMS49523.1|	4.27892e-35	91/277(32.85)	97	putative flavin-containing monooxygenase 1 [Triticum urartu]
Unigene012014	gi|599098875|ref|XP_007380413.1|	5.77183e-121	214/379(56.46)	367	enolase [Punctularia strigosozonata HHB-11173 SS5]
Unigene012015	gi|672126906|ref|XP_008786910.1|	5.1547e-58	244/724(33.70)	213	PREDICTED: villin-2-like isoform X1 [Phoenix dactylifera]
Unigene012016	gi|697103146|ref|XP_009604806.1|	3.58943e-123	166/202(82.18)	327	PREDICTED: NADH--cytochrome b5 reductase 1 [Nicotiana tomentosiformis]
Unigene012017	gi|595863284|ref|XP_007211554.1|	1.06811e-108	93/147(63.27)	189	hypothetical protein PRUPE_ppa004127mg [Prunus persica]
Unigene012018	gi|330925054|ref|XP_003300896.1|	0	364/575(63.30)	689	hypothetical protein PTT_12259 [Pyrenophora teres f. teres 0-1]
Unigene012019	gi|460369176|ref|XP_004230439.1|	2.58513e-28	87/197(44.16)	114	PREDICTED: ras-related protein RABA2a [Solanum lycopersicum]
Unigene012020	gi|595841943|ref|XP_007208312.1|	1.61144e-30	94/282(33.33)	83	hypothetical protein PRUPE_ppa003035mg [Prunus persica]
Unigene012021	gi|731389795|ref|XP_010650118.1|	4.41075e-29	68/150(45.33)	115	PREDICTED: uncharacterized protein LOC100242675 [Vitis vinifera]
Unigene012022	gi|343170541|gb|AEL97574.1|	6.87363e-125	103/171(60.23)	189	bHLH [Epimedium sagittatum]
Unigene012024	gi|628075003|ref|XP_007702155.1|	5.22228e-59	143/273(52.38)	202	hypothetical protein COCSADRAFT_38954 [Bipolaris sorokiniana ND90Pr]
Unigene012026	gi|502098086|ref|XP_004491152.1|	3.68287e-06	61/204(29.90)	56	PREDICTED: uncharacterized protein LOC101503908 isoform X1 [Cicer arietinum]
Unigene012027	gi|743897474|ref|XP_011042028.1|	3.13665e-31	167/437(38.22)	130	PREDICTED: COP9 signalosome complex subunit 2 [Populus euphratica]
Unigene012028	gi|719965755|ref|XP_010257480.1|	1.10802e-157	268/527(50.85)	472	PREDICTED: probable apyrase 6 [Nelumbo nucifera]
Unigene012029	gi|470128299|ref|XP_004300081.1|	6.94558e-16	69/222(31.08)	82	PREDICTED: uncharacterized protein LOC101308578 [Fragaria vesca subsp. vesca]
Unigene012030	gi|453087767|gb|EMF15808.1|	2.18978e-115	238/537(44.32)	360	phosphatidylserine decarboxylase [Sphaerulina musiva SO2202]
Unigene012034	gi|658023652|ref|XP_008347225.1|	9.51872e-13	41/84(48.81)	70	PREDICTED: ADP-ribosylation factor-like protein 8B [Malus domestica]
Unigene012035	gi|729370075|ref|XP_010547804.1|	3.80805e-11	34/65(52.31)	66	PREDICTED: vacuolar protein sorting-associated protein 29 [Tarenaya hassleriana]
Unigene012036	gi|590580142|ref|XP_007013987.1|	9.22971e-60	101/262(38.55)	152	XB3 in isoform 1 [Theobroma cacao]
Unigene012037	gi|700481256|gb|KGO67947.1|	4.27757e-42	74/99(74.75)	161	hypothetical protein PITC_029160 [Penicillium italicum]
Unigene012039	gi|720074738|ref|XP_010279113.1|	1.66903e-119	174/294(59.18)	362	PREDICTED: arogenate dehydrogenase 2, chloroplastic-like [Nelumbo nucifera]
Unigene012040	gi|672115097|ref|XP_008779699.1|	5.75581e-06	39/140(27.86)	55	PREDICTED: uncharacterized protein LOC103699457 isoform X1 [Phoenix dactylifera]
Unigene012041	gi|719972298|ref|XP_010277124.1|	2.44096e-74	175/433(40.42)	259	PREDICTED: protein MPE1-like isoform X4 [Nelumbo nucifera]
Unigene012042	gi|590675526|ref|XP_007039473.1|	3.22303e-79	99/227(43.61)	166	RING/U-box superfamily protein, putative [Theobroma cacao]
Unigene012043	gi|661894040|emb|CDP02481.1|	8.86436e-127	165/460(35.87)	220	unnamed protein product [Coffea canephora]
Unigene012044	gi|702424871|ref|XP_010067548.1|	1.55073e-127	165/258(63.95)	340	PREDICTED: GDP-Man:Man(3)GlcNAc(2)-PP-Dol alpha-1,2-mannosyltransferase [Eucalyptus grandis]
Unigene012045	gi|743759276|ref|XP_010931238.1|	5.09669e-172	127/263(48.29)	229	PREDICTED: autophagy-related protein 18f-like [Elaeis guineensis]
Unigene012047	gi|359478215|ref|XP_002274062.2|	1.78943e-66	90/104(86.54)	186	PREDICTED: peptidyl-prolyl cis-trans isomerase FKBP16-3, chloroplastic isoform X1 [Vitis vinifera]
Unigene012048	gi|567897328|ref|XP_006441152.1|	4.82385e-59	105/161(65.22)	195	hypothetical protein CICLE_v10021983mg [Citrus clementina]
Unigene012049	gi|396458648|ref|XP_003833937.1|	5.52915e-58	144/349(41.26)	197	similar to endo-1,4-beta-xylanase [Leptosphaeria maculans JN3]
Unigene012053	gi|672113148|ref|XP_008809437.1|	2.16891e-10	56/145(38.62)	69	PREDICTED: uncharacterized protein LOC103721143 isoform X1 [Phoenix dactylifera]
Unigene012054	gi|661899164|emb|CDO97158.1|	2.04996e-47	29/56(51.79)	59	unnamed protein product [Coffea canephora]
Unigene012055	gi|356518804|ref|XP_003528067.1|	2.93242e-06	33/101(32.67)	45	PREDICTED: uncharacterized protein LOC100820243 isoform X1 [Glycine max]
Unigene012058	gi|720055989|ref|XP_010273558.1|	1.1983e-56	145/320(45.31)	199	PREDICTED: probable RNA 3&apos;-terminal phosphate cyclase-like protein [Nelumbo nucifera]
Unigene012059	gi|663441985|gb|AIF28403.1|	1.88485e-07	58/169(34.32)	57	PIN-like protein, partial [Sciadopitys verticillata]
Unigene012061	gi|731427532|ref|XP_010664012.1|	8.58509e-55	107/207(51.69)	189	PREDICTED: RNA-binding protein 24-A isoform X1 [Vitis vinifera]
Unigene012062	gi|720064672|ref|XP_010276029.1|	1.26984e-30	56/94(59.57)	98	PREDICTED: phospholipase A I isoform X1 [Nelumbo nucifera]
Unigene012063	gi|593789258|ref|XP_007157668.1|	2.84787e-13	74/208(35.58)	76	hypothetical protein PHAVU_002G088600g [Phaseolus vulgaris]
Unigene012064	gi|719992030|ref|XP_010253441.1|	7.96588e-13	39/85(45.88)	73	PREDICTED: uncharacterized protein LOC104594710 [Nelumbo nucifera]
Unigene012065	gi|567915133|ref|XP_006449880.1|	1.83664e-23	53/97(54.64)	77	hypothetical protein CICLE_v10017102mg [Citrus clementina]
Unigene012066	gi|685332947|ref|XP_009104148.1|	6.06487e-75	172/483(35.61)	189	PREDICTED: DEAD-box ATP-dependent RNA helicase 11 [Brassica rapa]
Unigene012068	gi|697144117|ref|XP_009626179.1|	6.68494e-108	107/128(83.59)	215	PREDICTED: uroporphyrinogen-III C-methyltransferase [Nicotiana tomentosiformis]
Unigene012069	gi|719975727|ref|XP_010248267.1|	2.11355e-22	84/225(37.33)	108	PREDICTED: midasin-like [Nelumbo nucifera]
Unigene012070	gi|695013806|ref|XP_009393698.1|	2.83232e-96	62/117(52.99)	125	PREDICTED: uncharacterized protein LOC103979322 [Musa acuminata subsp. malaccensis]
Unigene012072	gi|49387686|dbj|BAD26032.1|	3.26332e-86	46/82(56.10)	102	leaf senescence protein-like [Oryza sativa Japonica Group]
Unigene012073	gi|728842539|gb|KHG21982.1|	1.74971e-35	65/124(52.42)	104	Zinc finger CONSTANS-LIKE 7 -like protein [Gossypium arboreum]
Unigene012074	gi|747100031|ref|XP_011098086.1|	2.1992e-34	103/286(36.01)	137	PREDICTED: LOW QUALITY PROTEIN: uncharacterized protein LOC105176851 [Sesamum indicum]
Unigene012076	gi|702474980|ref|XP_010031705.1|	4.40322e-17	46/102(45.10)	75	PREDICTED: F-box protein At2g26850 [Eucalyptus grandis]
Unigene012077	gi|694432716|ref|XP_009343697.1|	1.08236e-08	63/186(33.87)	61	PREDICTED: thaumatin-like protein 1b, partial [Pyrus x bretschneideri]
Unigene012078	gi|802603609|ref|XP_012073172.1|	4.29711e-86	127/203(62.56)	263	PREDICTED: protein LURP-one-related 5 [Jatropha curcas]
Unigene012079	gi|147832906|emb|CAN77369.1|	2.16892e-38	73/187(39.04)	93	hypothetical protein VITISV_033118 [Vitis vinifera]
Unigene012080	gi|702439982|ref|XP_010023461.1|	1.10434e-10	30/84(35.71)	43	PREDICTED: transcription initiation factor TFIID subunit 9-like [Eucalyptus grandis]
Unigene012081	gi|595831287|ref|XP_007206243.1|	1.56243e-22	39/98(39.80)	69	hypothetical protein PRUPE_ppa015564mg [Prunus persica]
Unigene012082	gi|802628033|ref|XP_012076928.1|	6.33829e-158	233/413(56.42)	436	PREDICTED: probable polyamine oxidase 5 [Jatropha curcas]
Unigene012083	gi|720036354|ref|XP_010267327.1|	6.80534e-41	66/115(57.39)	148	PREDICTED: RING-H2 finger protein ATL52-like [Nelumbo nucifera]
Unigene012084	gi|645280196|ref|XP_008245078.1|	1.44771e-19	48/101(47.52)	87	PREDICTED: uncharacterized protein LOC103343185 [Prunus mume]
Unigene012086	gi|720012693|ref|XP_010259945.1|	1.48421e-176	255/328(77.74)	505	PREDICTED: uncharacterized protein LOC104599202 [Nelumbo nucifera]
Unigene012087	gi|720044866|ref|XP_010270025.1|	1.28854e-42	77/119(64.71)	146	PREDICTED: uncharacterized protein LOC104606493 [Nelumbo nucifera]
Unigene012089	gi|703126311|ref|XP_010103548.1|	1.84566e-32	113/314(35.99)	137	Armadillo repeat-containing kinesin-like protein 1 [Morus notabilis]
Unigene012090	gi|356530169|ref|XP_003533656.1|	4.61709e-46	131/313(41.85)	169	PREDICTED: phospholipid-transporting ATPase 1-like [Glycine max]
Unigene012091	gi|147832227|emb|CAN63860.1|	9.16187e-60	107/216(49.54)	165	hypothetical protein VITISV_037743 [Vitis vinifera]
Unigene012092	gi|556927073|ref|YP_008757427.1|	4.4182e-06	21/30(70.00)	42	photosystem II reaction center protein M (chloroplast) [Oryza rufipogon]
Unigene012093	gi|743882636|ref|XP_010909205.1|	1.09299e-19	35/58(60.34)	65	PREDICTED: uncharacterized protein LOC105035356 [Elaeis guineensis]
Unigene012094	gi|764533146|ref|XP_011458515.1|	3.56659e-23	52/105(49.52)	86	PREDICTED: eukaryotic translation initiation factor 5B [Fragaria vesca subsp. vesca]
Unigene012095	gi|502147877|ref|XP_004506950.1|	1.25111e-55	104/256(40.62)	195	PREDICTED: palmitoyl-monogalactosyldiacylglycerol delta-7 desaturase, chloroplastic-like [Cicer arietinum]
Unigene012096	gi|255545834|ref|XP_002513977.1|	1.21757e-88	242/659(36.72)	304	isoamylase, putative [Ricinus communis]
Unigene012099	gi|147864587|emb|CAN79804.1|	4.52824e-55	205/590(34.75)	211	hypothetical protein VITISV_031502 [Vitis vinifera]
Unigene012100	gi|720054862|ref|XP_010273192.1|	1.632e-33	108/238(45.38)	138	PREDICTED: uncharacterized protein At5g39865-like [Nelumbo nucifera]
Unigene012102	gi|703130827|ref|XP_010104731.1|	2.52649e-47	92/173(53.18)	158	putative inorganic phosphate transporter 1-7 [Morus notabilis]
Unigene012106	gi|720059232|ref|XP_010274511.1|	1.24445e-134	157/191(82.20)	338	PREDICTED: serine/threonine-protein kinase SAPK3-like [Nelumbo nucifera]
Unigene012107	gi|656905607|gb|KEF51355.1|	6.57461e-17	86/284(30.28)	90	hypothetical protein A1O9_12504 [Exophiala aquamarina CBS 119918]
Unigene012108	gi|645276580|ref|XP_008243353.1|	4.84133e-59	116/217(53.46)	202	PREDICTED: uncharacterized protein LOC103341587 [Prunus mume]
Unigene012109	gi|225426453|ref|XP_002275806.1|	6.79829e-28	108/274(39.42)	126	PREDICTED: cytochrome P450 86A7 [Vitis vinifera]
Unigene012110	gi|359478657|ref|XP_002284522.2|	6.62438e-111	155/249(62.25)	290	PREDICTED: ankyrin repeat-containing protein At5g02620 [Vitis vinifera]
Unigene012112	gi|225430021|ref|XP_002284175.1|	3.80124e-62	165/389(42.42)	219	PREDICTED: uncharacterized protein LOC100267889 [Vitis vinifera]
Unigene012113	gi|674866900|emb|CDY66970.1|	6.98249e-51	84/132(63.64)	170	BnaAnng23300D [Brassica napus]
Unigene012114	gi|566203845|ref|XP_002320315.2|	7.98964e-14	69/191(36.13)	65	hypothetical protein POPTR_0014s11810g [Populus trichocarpa]
Unigene012115	gi|728840747|gb|KHG20190.1|	1.93622e-10	50/126(39.68)	68	F-box PP2-A15 -like protein [Gossypium arboreum]
Unigene012117	gi|596109526|ref|XP_007221497.1|	1.16281e-51	89/109(81.65)	176	hypothetical protein PRUPE_ppa010318mg [Prunus persica]
Unigene012118	gi|413925843|gb|AFW65775.1|	4.66912e-15	87/238(36.55)	83	hypothetical protein ZEAMMB73_546088 [Zea mays]
Unigene012119	gi|763757549|gb|KJB24880.1|	5.94697e-16	81/265(30.57)	76	hypothetical protein B456_004G166200 [Gossypium raimondii]
Unigene012121	gi|225438323|ref|XP_002273073.1|	1.95333e-10	97/345(28.12)	70	PREDICTED: ultraviolet-B receptor UVR8 [Vitis vinifera]
Unigene012122	gi|764574993|ref|XP_011463036.1|	3.34845e-85	253/589(42.95)	284	PREDICTED: protein GDAP2 homolog isoform X2 [Fragaria vesca subsp. vesca]
Unigene012123	gi|731386921|ref|XP_010649078.1|	1.35692e-91	80/97(82.47)	165	PREDICTED: zinc finger CCCH domain-containing protein 44 [Vitis vinifera]
Unigene012124	gi|719963832|ref|XP_010250843.1|	2.88702e-09	68/219(31.05)	64	PREDICTED: uncharacterized protein LOC104592958 [Nelumbo nucifera]
Unigene012125	gi|672161265|ref|XP_008800440.1|	1.00431e-24	45/85(52.94)	84	PREDICTED: CDT1-like protein a, chloroplastic [Phoenix dactylifera]
Unigene012126	gi|330921784|ref|XP_003299561.1|	3.94773e-75	98/123(79.67)	206	hypothetical protein PTT_10585 [Pyrenophora teres f. teres 0-1]
Unigene012127	gi|502126373|ref|XP_004499283.1|	4.31511e-42	238/744(31.99)	172	PREDICTED: endoplasmin homolog isoform X3 [Cicer arietinum]
Unigene012128	gi|719986286|ref|XP_010251653.1|	1.48119e-128	188/284(66.20)	379	PREDICTED: uncharacterized protein LOC104593482 [Nelumbo nucifera]
Unigene012130	gi|720040725|ref|XP_010268683.1|	3.88786e-09	103/413(24.94)	66	PREDICTED: proline-rich protein 4-like [Nelumbo nucifera]
Unigene012131	gi|697128179|ref|XP_009618135.1|	5.90843e-28	56/138(40.58)	77	PREDICTED: L-ascorbate peroxidase 3, peroxisomal [Nicotiana tomentosiformis]
Unigene012134	gi|720061451|ref|XP_010275171.1|	1.63413e-24	93/231(40.26)	114	PREDICTED: protein SAWADEE HOMEODOMAIN HOMOLOG 2 isoform X2 [Nelumbo nucifera]
Unigene012135	gi|719981591|ref|XP_010250171.1|	1.72295e-47	244/748(32.62)	194	PREDICTED: pre-mRNA-processing-splicing factor 8 [Nelumbo nucifera]
Unigene012137	gi|743929068|ref|XP_011008756.1|	8.16671e-132	175/217(80.65)	378	PREDICTED: uncharacterized protein LOC105114045 [Populus euphratica]
Unigene012138	gi|33339705|gb|AAQ14332.1|AF283507_1	1.74474e-08	51/125(40.80)	50	MYC2 [Catharanthus roseus]
Unigene012139	gi|703160171|ref|XP_010112437.1|	3.72013e-105	102/185(55.14)	186	hypothetical protein L484_013821 [Morus notabilis]
Unigene012141	gi|764578930|ref|XP_011463525.1|	2.36819e-23	59/125(47.20)	108	PREDICTED: uncharacterized protein LOC105351274 [Fragaria vesca subsp. vesca]
Unigene012142	gi|720084835|ref|XP_010243335.1|	0	171/183(93.44)	365	PREDICTED: developmentally-regulated G-protein 3 [Nelumbo nucifera]
Unigene012145	gi|636583681|ref|XP_008023179.1|	3.20955e-139	199/384(51.82)	301	hypothetical protein SETTUDRAFT_176074 [Setosphaeria turcica Et28A]
Unigene012147	gi|636582055|ref|XP_008022366.1|	4.00836e-61	234/638(36.68)	224	hypothetical protein SETTUDRAFT_167377 [Setosphaeria turcica Et28A]
Unigene012148	gi|567879091|ref|XP_006432104.1|	2.24844e-27	42/75(56.00)	78	hypothetical protein CICLE_v10002394mg [Citrus clementina]
Unigene012149	gi|720047569|ref|XP_010270854.1|	3.79339e-115	136/263(51.71)	246	PREDICTED: alkaline/neutral invertase CINV2 [Nelumbo nucifera]
Unigene012150	gi|719973548|ref|XP_010241815.1|	1.37541e-35	135/458(29.48)	120	PREDICTED: protein ALWAYS EARLY 3-like isoform X1 [Nelumbo nucifera]
Unigene012151	gi|764578930|ref|XP_011463525.1|	7.25335e-06	49/152(32.24)	53	PREDICTED: uncharacterized protein LOC105351274 [Fragaria vesca subsp. vesca]
Unigene012152	gi|548835354|gb|ERM97189.1|	1.20242e-145	335/811(41.31)	424	hypothetical protein AMTR_s00119p00032770 [Amborella trichopoda]
Unigene012153	gi|478435709|gb|AGJ00072.1|	2.15226e-19	102/294(34.69)	95	enoyl-ACP reductase [Malus domestica]
Unigene012154	gi|225458227|ref|XP_002281919.1|	3.10522e-75	160/319(50.16)	246	PREDICTED: ornithine carbamoyltransferase, chloroplastic [Vitis vinifera]
Unigene012155	gi|388519095|gb|AFK47609.1|	8.4341e-55	117/197(59.39)	194	unknown [Lotus japonicus]
Unigene012156	gi|720032039|ref|XP_010265995.1|	3.00637e-06	34/69(49.28)	53	PREDICTED: uncharacterized protein LOC104603629 [Nelumbo nucifera]
Unigene012157	gi|604348568|gb|EYU46723.1|	1.56156e-07	57/235(24.26)	48	hypothetical protein MIMGU_mgv1a000664mg [Erythranthe guttata]
Unigene012158	gi|731402104|ref|XP_010654545.1|	2.86924e-102	212/538(39.41)	266	PREDICTED: inactive protein kinase SELMODRAFT_444075 [Vitis vinifera]
Unigene012159	gi|604342474|gb|EYU41504.1|	5.97267e-30	52/104(50.00)	116	hypothetical protein MIMGU_mgv1a014825mg [Erythranthe guttata]
Unigene012160	gi|734398930|gb|KHN30725.1|	1.39041e-09	41/92(44.57)	55	Putative fatty acid methyltransferase [Glycine soja]
Unigene012161	gi|296087710|emb|CBI34966.3|	4.75347e-20	78/189(41.27)	95	unnamed protein product [Vitis vinifera]
Unigene012162	gi|359481828|ref|XP_002277291.2|	8.23816e-30	122/340(35.88)	132	PREDICTED: probable inactive leucine-rich repeat receptor-like protein kinase At1g66830 [Vitis vinifera]
Unigene012163	gi|719971750|ref|XP_010275593.1|	1.26469e-23	94/219(42.92)	103	PREDICTED: chlorophyll a-b binding protein of LHCII type 1 [Nelumbo nucifera]
Unigene012164	gi|590682870|ref|XP_007041456.1|	3.10143e-153	223/317(70.35)	433	Uncharacterized protein isoform 1 [Theobroma cacao]
Unigene012165	gi|568869036|ref|XP_006487749.1|	1.41239e-09	32/74(43.24)	45	PREDICTED: probable LRR receptor-like serine/threonine-protein kinase At1g53430-like isoform X2 [Citrus sinensis]
Unigene012166	gi|584134091|gb|EWG43464.1|	3.12039e-13	31/50(62.00)	67	hypothetical protein FVEG_15570 [Fusarium verticillioides 7600]
Unigene012167	gi|672136297|ref|XP_008791843.1|	4.85393e-57	111/241(46.06)	165	PREDICTED: uncharacterized protein LOC103708610 [Phoenix dactylifera]
Unigene012168	gi|743900914|ref|XP_011043764.1|	4.22653e-21	34/57(59.65)	69	PREDICTED: uncharacterized protein LOC105139128, partial [Populus euphratica]
Unigene012169	gi|396465510|ref|XP_003837363.1|	9.36075e-51	83/135(61.48)	155	similar to vesicle-associated membrane protein [Leptosphaeria maculans JN3]
Unigene012170	gi|50300553|gb|AAT73694.1|	5.1181e-11	40/124(32.26)	63	putative polyprotein [Oryza sativa Japonica Group]
Unigene012171	gi|449437595|ref|XP_004136577.1|	3.45188e-32	47/107(43.93)	63	PREDICTED: G patch domain-containing protein 11 [Cucumis sativus]
Unigene012172	gi|719969136|ref|XP_010267539.1|	3.23406e-95	99/142(69.72)	203	PREDICTED: 5&apos;-adenylylsulfate reductase-like 4 [Nelumbo nucifera]
Unigene012173	gi|224082730|ref|XP_002306816.1|	5.758e-40	74/170(43.53)	134	hypothetical protein POPTR_0005s23960g [Populus trichocarpa]
Unigene012174	gi|566210722|ref|XP_006372439.1|	4.3719e-09	50/141(35.46)	57	hypothetical protein POPTR_0017s01640g [Populus trichocarpa]
Unigene012175	gi|719984571|ref|XP_010251115.1|	4.57274e-59	63/64(98.44)	137	PREDICTED: LOB domain-containing protein 25-like [Nelumbo nucifera]
Unigene012177	gi|514802223|ref|XP_004976008.1|	5.23441e-06	61/192(31.77)	41	PREDICTED: serine/threonine protein phosphatase 2A 59 kDa regulatory subunit B&apos; eta isoform-like [Setaria italica]
Unigene012179	gi|720070495|ref|XP_010277757.1|	4.63576e-10	41/134(30.60)	56	PREDICTED: uncharacterized protein LOC104612134 isoform X3 [Nelumbo nucifera]
Unigene012180	gi|593799472|ref|XP_007162774.1|	0	516/1236(41.75)	619	hypothetical protein PHAVU_001G179300g [Phaseolus vulgaris]
Unigene012181	gi|225424625|ref|XP_002282301.1|	1.44872e-85	88/157(56.05)	172	PREDICTED: pentatricopeptide repeat-containing protein At1g13040, mitochondrial [Vitis vinifera]
Unigene012183	gi|226497844|ref|NP_001146348.1|	1.63005e-19	54/116(46.55)	67	shepherd-like1 [Zea mays]
Unigene012184	gi|694354542|ref|XP_009358470.1|	1.59282e-07	64/150(42.67)	61	PREDICTED: protein RTF2 homolog [Pyrus x bretschneideri]
Unigene012185	gi|398412230|ref|XP_003857442.1|	0	159/186(85.48)	318	hypothetical protein MYCGRDRAFT_102318 [Zymoseptoria tritici IPO323]
Unigene012187	gi|548844343|gb|ERN03952.1|	1.06474e-06	33/71(46.48)	55	hypothetical protein AMTR_s00079p00061090 [Amborella trichopoda]
Unigene012188	gi|242086805|ref|XP_002439235.1|	4.90511e-26	131/366(35.79)	116	hypothetical protein SORBIDRAFT_09g002840 [Sorghum bicolor]
Unigene012189	gi|694374371|ref|XP_009364116.1|	0	133/154(86.36)	291	PREDICTED: F-box/kelch-repeat protein At1g55270-like [Pyrus x bretschneideri]
Unigene012192	gi|164604828|dbj|BAF98466.1|	0	216/294(73.47)	438	cytochrome P450 [Coptis japonica var. dissecta]
Unigene012193	gi|641845825|gb|KDO64711.1|	0	230/302(76.16)	498	hypothetical protein CISIN_1g008071mg [Citrus sinensis]
Unigene012194	gi|385718957|gb|AFI71895.1|	4.83445e-40	149/426(34.98)	112	cellulose synthase 6 [Paeonia lactiflora]
Unigene012195	gi|719983941|ref|XP_010250913.1|	2.53574e-10	30/75(40.00)	50	PREDICTED: BAG family molecular chaperone regulator 1-like [Nelumbo nucifera]
Unigene012196	gi|225445114|ref|XP_002283815.1|	5.49091e-36	53/92(57.61)	97	PREDICTED: uncharacterized protein LOC100266427 [Vitis vinifera]
Unigene012197	gi|568839468|ref|XP_006473705.1|	2.72225e-29	80/206(38.83)	117	PREDICTED: protein FAM206A-like isoform X2 [Citrus sinensis]
Unigene012198	gi|636585789|ref|XP_008024233.1|	9.90903e-50	85/134(63.43)	165	hypothetical protein SETTUDRAFT_168586 [Setosphaeria turcica Et28A]
Unigene012200	gi|255576025|ref|XP_002528908.1|	1.00421e-25	45/101(44.55)	73	transporter, putative [Ricinus communis]
Unigene012201	gi|413918540|gb|AFW58472.1|	2.46265e-150	252/496(50.81)	363	hypothetical protein ZEAMMB73_248443 [Zea mays]
Unigene012202	gi|502172744|ref|XP_004515186.1|	4.17165e-24	54/144(37.50)	104	PREDICTED: ribonuclease S-F11-like [Cicer arietinum]
Unigene012203	gi|359486369|ref|XP_002273875.2|	0	241/315(76.51)	512	PREDICTED: laccase-12 [Vitis vinifera]
Unigene012204	gi|645261936|ref|XP_008236532.1|	1.67605e-88	116/199(58.29)	237	PREDICTED: probable carboxylesterase 12 [Prunus mume]
Unigene012206	gi|356571744|ref|XP_003554033.1|	7.57003e-51	210/675(31.11)	182	PREDICTED: 5-methyltetrahydropteroyltriglutamate--homocysteine methyltransferase 1 isoform 1 [Glycine max]
Unigene012207	gi|168296|gb|AAA33396.1|	2.96733e-22	103/244(42.21)	99	light-harvesting chlorophyll a/b protein precursor [Lemna gibba]
Unigene012208	gi|720097926|ref|XP_010247477.1|	3.32629e-105	146/226(64.60)	315	PREDICTED: zinc finger CCCH domain-containing protein 14-like [Nelumbo nucifera]
Unigene012210	gi|720043531|ref|XP_010269587.1|	3.32181e-35	70/109(64.22)	127	PREDICTED: uncharacterized protein LOC104606196 [Nelumbo nucifera]
Unigene012212	gi|224144661|ref|XP_002325366.1|	8.95003e-34	77/177(43.50)	100	hypothetical protein POPTR_0019s04210g [Populus trichocarpa]
Unigene012213	gi|720044090|ref|XP_010269772.1|	1.693e-09	73/248(29.44)	67	PREDICTED: villin-2 [Nelumbo nucifera]
Unigene012214	gi|527197049|gb|EPS65699.1|	1.47494e-65	77/189(40.74)	124	hypothetical protein M569_09078, partial [Genlisea aurea]
Unigene012215	gi|586754698|ref|XP_006852896.1|	3.04732e-39	78/214(36.45)	93	PREDICTED: KH domain-containing protein At4g18375 [Amborella trichopoda]
Unigene012217	gi|567910849|ref|XP_006447738.1|	1.41087e-173	173/217(79.72)	365	hypothetical protein CICLE_v10015084mg [Citrus clementina]
Unigene012218	gi|694384017|ref|XP_009367938.1|	1.62002e-16	86/258(33.33)	84	PREDICTED: uncharacterized protein LOC103957497 isoform X2 [Pyrus x bretschneideri]
Unigene012219	gi|734358279|gb|KHN14772.1|	4.02248e-06	18/38(47.37)	41	Aspartic proteinase-like protein 2 [Glycine soja]
Unigene012220	gi|452001190|gb|EMD93650.1|	1.36506e-123	94/127(74.02)	199	hypothetical protein COCHEDRAFT_1223330 [Bipolaris maydis C5]
Unigene012222	gi|720011259|ref|XP_010259506.1|	1.05551e-40	103/277(37.18)	154	PREDICTED: bidirectional sugar transporter SWEET16-like isoform X1 [Nelumbo nucifera]
Unigene012223	gi|255584877|ref|XP_002533154.1|	7.07498e-73	119/187(63.64)	243	conserved hypothetical protein [Ricinus communis]
Unigene012224	gi|567911977|ref|XP_006448302.1|	6.2919e-28	53/91(58.24)	88	hypothetical protein CICLE_v10016309mg [Citrus clementina]
Unigene012225	gi|685295814|ref|XP_009138769.1|	6.06343e-77	149/254(58.66)	241	PREDICTED: chlorophyll a-b binding protein, chloroplastic-like [Brassica rapa]
Unigene012226	gi|702509830|ref|XP_010040544.1|	5.84076e-54	78/124(62.90)	146	PREDICTED: photosystem II D1 precursor processing protein PSB27-H2, chloroplastic-like isoform X1 [Eucalyptus grandis]
Unigene012227	gi|672134917|ref|XP_008791115.1|	2.24624e-149	226/387(58.40)	442	PREDICTED: uncharacterized protein C1F8.04c-like isoform X1 [Phoenix dactylifera]
Unigene012228	gi|802546967|ref|XP_012087833.1|	1.10396e-20	40/91(43.96)	66	PREDICTED: uncharacterized protein LOC105646572 isoform X1 [Jatropha curcas]
Unigene012229	gi|720045938|ref|XP_010270358.1|	4.31305e-59	154/345(44.64)	206	PREDICTED: SAL1 phosphatase-like [Nelumbo nucifera]
Unigene012230	gi|255545198|ref|XP_002513660.1|	1.26224e-58	90/109(82.57)	178	conserved hypothetical protein [Ricinus communis]
Unigene012231	gi|60116876|gb|AAX14379.1|	0	158/170(92.94)	311	vacuolar serine protease [Cladosporium herbarum]
Unigene012232	gi|62733297|gb|AAX95414.1|	9.36636e-28	117/311(37.62)	123	RuBisCO activase small isoform precursor [Oryza sativa Japonica Group]
Unigene012234	gi|460374479|ref|XP_004233038.1|	6.50648e-16	39/91(42.86)	83	PREDICTED: low-temperature-induced cysteine proteinase-like [Solanum lycopersicum]
Unigene012235	gi|720058414|ref|XP_010274276.1|	1.24066e-134	153/200(76.50)	311	PREDICTED: inositol-tetrakisphosphate 1-kinase 1-like [Nelumbo nucifera]
Unigene012236	gi|731317144|ref|XP_010667892.1|	1.70534e-11	46/107(42.99)	73	PREDICTED: protein ECERIFERUM 7-like isoform X2 [Beta vulgaris subsp. vulgaris]
Unigene012237	gi|778691222|ref|XP_011653243.1|	4.03315e-10	46/170(27.06)	60	PREDICTED: uncharacterized protein LOC101213947 [Cucumis sativus]
Unigene012240	gi|566159389|ref|XP_002302834.2|	3.66562e-15	157/459(34.20)	87	hypothetical protein POPTR_0002s22290g [Populus trichocarpa]
Unigene012241	gi|802611049|ref|XP_012074278.1|	1.10564e-63	98/127(77.17)	210	PREDICTED: dihydroneopterin aldolase 2-like [Jatropha curcas]
Unigene012242	gi|720047184|ref|XP_010270734.1|	9.69543e-78	225/539(41.74)	271	PREDICTED: sucrose synthase 7-like [Nelumbo nucifera]
Unigene012244	gi|734327160|gb|KHN05717.1|	3.40304e-16	68/224(30.36)	86	Hypothetical protein glysoja_024683 [Glycine soja]
Unigene012245	gi|672177164|ref|XP_008808668.1|	0	172/206(83.50)	344	PREDICTED: dihydrolipoyl dehydrogenase 2, chloroplastic-like [Phoenix dactylifera]
Unigene012246	gi|568829146|ref|XP_006468891.1|	1.31479e-56	66/132(50.00)	107	PREDICTED: lysosomal alpha-mannosidase-like isoform X1 [Citrus sinensis]
Unigene012248	gi|75266185|sp|Q9SQ64.1|COR2_PAPSO	5.23292e-68	70/105(66.67)	148	RecName: Full=Non-functional NADPH-dependent codeinone reductase 2 [Papaver somniferum]
Unigene012249	gi|743824978|ref|XP_010932918.1|	9.30735e-101	78/81(96.30)	163	PREDICTED: putative vesicle-associated membrane protein 726 [Elaeis guineensis]
Unigene012250	gi|658064574|ref|XP_008368230.1|	3.11791e-101	104/196(53.06)	181	PREDICTED: LOW QUALITY PROTEIN: choline/ethanolaminephosphotransferase 1-like [Malus domestica]
Unigene012251	gi|796708295|gb|KJX99469.1|	1.95044e-80	78/130(60.00)	141	GPR1/FUN34/YaaH-class plasma membrane protein [Zymoseptoria brevis]
Unigene012253	gi|224136316|ref|XP_002322299.1|	5.36555e-27	163/517(31.53)	92	ATP-dependent clp protease ATP-binding subunit clpA family protein [Populus trichocarpa]
Unigene012254	gi|720054268|ref|XP_010272995.1|	1.00743e-139	206/219(94.06)	403	PREDICTED: LOW QUALITY PROTEIN: 14-3-3-like protein [Nelumbo nucifera]
Unigene012256	gi|672113969|ref|XP_008813510.1|	1.46428e-16	43/68(63.24)	81	PREDICTED: uncharacterized protein LOC103724124 [Phoenix dactylifera]
Unigene012257	gi|302814842|ref|XP_002989104.1|	7.68867e-23	52/101(51.49)	90	hypothetical protein SELMODRAFT_269473 [Selaginella moellendorffii]
Unigene012260	gi|703138334|ref|XP_010106712.1|	2.69483e-74	124/247(50.20)	203	Receptor-like protein kinase HSL1 [Morus notabilis]
Unigene012261	gi|56694211|gb|AAW22873.1|	2.38561e-15	37/100(37.00)	52	putative polyprotein [Solanum lycopersicum]
Unigene012262	gi|720066661|ref|XP_010276589.1|	4.89179e-70	131/245(53.47)	227	PREDICTED: tubulin-folding cofactor B [Nelumbo nucifera]
Unigene012263	gi|359473645|ref|XP_002269341.2|	5.65668e-114	161/290(55.52)	256	PREDICTED: chaperonin 60 subunit beta 4, chloroplastic [Vitis vinifera]
Unigene012264	gi|358055149|dbj|GAA98918.1|	1.66696e-47	57/147(38.78)	118	hypothetical protein E5Q_05606 [Mixia osmundae IAM 14324]
Unigene012265	gi|802577268|ref|XP_012068907.1|	2.8294e-31	181/568(31.87)	137	PREDICTED: phospholipid:diacylglycerol acyltransferase 1-like [Jatropha curcas]
Unigene012266	gi|661884242|emb|CDP12159.1|	2.26428e-09	35/84(41.67)	60	unnamed protein product [Coffea canephora]
Unigene012268	gi|646400241|gb|KDQ64320.1|	3.36072e-49	154/511(30.14)	117	hypothetical protein JAAARDRAFT_27948 [Jaapia argillacea MUCL 33604]
Unigene012269	gi|604333053|gb|EYU37444.1|	3.39478e-42	65/153(42.48)	112	hypothetical protein MIMGU_mgv1a007761mg [Erythranthe guttata]
Unigene012270	gi|720088518|ref|XP_010244477.1|	5.42999e-21	143/440(32.50)	103	PREDICTED: aspartic proteinase A1-like isoform X3 [Nelumbo nucifera]
Unigene012274	gi|225464481|ref|XP_002268346.1|	4.86128e-62	161/387(41.60)	213	PREDICTED: signal peptide peptidase-like 1 [Vitis vinifera]
Unigene012275	gi|694366223|ref|XP_009361811.1|	3.43215e-23	194/649(29.89)	114	PREDICTED: molybdenum cofactor sulfurase isoform X2 [Pyrus x bretschneideri]
Unigene012277	gi|566215559|ref|XP_002324641.2|	4.14368e-07	103/373(27.61)	47	WD-40 repeat family protein [Populus trichocarpa]
Unigene012278	gi|720017673|ref|XP_010261537.1|	2.38852e-61	115/339(33.92)	131	PREDICTED: uncharacterized protein LOC104600345 isoform X1 [Nelumbo nucifera]
Unigene012279	gi|720084540|ref|XP_010243242.1|	3.67558e-62	42/63(66.67)	85	PREDICTED: uncharacterized protein LOC104587362 [Nelumbo nucifera]
Unigene012280	gi|720021537|ref|XP_010262759.1|	4.02864e-16	52/119(43.70)	81	PREDICTED: uncharacterized protein LOC104601201 [Nelumbo nucifera]
Unigene012282	gi|743819057|ref|XP_010931414.1|	1.4047e-31	109/308(35.39)	127	PREDICTED: cyclin-dependent kinase B1-1-like isoform X2 [Elaeis guineensis]
Unigene012284	gi|747070746|ref|XP_011082207.1|	5.12801e-82	140/203(68.97)	253	PREDICTED: ATP synthase subunit b&apos;, chloroplastic [Sesamum indicum]
Unigene012286	gi|720029473|ref|XP_010265228.1|	0	388/572(67.83)	709	PREDICTED: mediator of RNA polymerase II transcription subunit 25 [Nelumbo nucifera]
Unigene012287	gi|567895004|ref|XP_006439990.1|	1.17759e-107	167/284(58.80)	328	hypothetical protein CICLE_v10020762mg [Citrus clementina]
Unigene012288	gi|720000274|ref|XP_010255974.1|	1.87041e-109	107/240(44.58)	166	PREDICTED: probable LRR receptor-like serine/threonine-protein kinase At1g67720 [Nelumbo nucifera]
Unigene012289	gi|720014760|ref|XP_010260608.1|	5.86308e-58	141/304(46.38)	205	PREDICTED: uncharacterized protein LOC104599679 [Nelumbo nucifera]
Unigene012290	gi|225433894|ref|XP_002266580.1|	1.7297e-30	153/484(31.61)	93	PREDICTED: U5 small nuclear ribonucleoprotein 200 kDa helicase [Vitis vinifera]
Unigene012291	gi|720046851|ref|XP_010270626.1|	9.75764e-43	118/247(47.77)	169	PREDICTED: phototropin-2 [Nelumbo nucifera]
Unigene012294	gi|460416349|ref|XP_004253506.1|	4.15498e-33	81/239(33.89)	131	PREDICTED: cytosolic sulfotransferase 12-like [Solanum lycopersicum]
Unigene012295	gi|242769185|ref|XP_002341718.1|	6.22697e-10	56/198(28.28)	67	proline-rich, actin-associated protein Vrp1, putative [Talaromyces stipitatus ATCC 10500]
Unigene012296	gi|720018422|ref|XP_010261781.1|	9.15531e-37	44/61(72.13)	104	PREDICTED: replication protein A 32 kDa subunit A [Nelumbo nucifera]
Unigene012297	gi|661881295|emb|CDP15042.1|	5.28238e-68	218/548(39.78)	239	unnamed protein product [Coffea canephora]
Unigene012298	gi|743903428|ref|XP_011045063.1|	4.70762e-52	161/390(41.28)	196	PREDICTED: DEAD-box ATP-dependent RNA helicase 28 isoform X1 [Populus euphratica]
Unigene012300	gi|720003662|ref|XP_010257067.1|	1.2376e-27	144/474(30.38)	122	PREDICTED: ankyrin-3-like [Nelumbo nucifera]
Unigene012301	gi|255583943|ref|XP_002532719.1|	1.97052e-15	80/336(23.81)	85	ubiquitin-protein ligase, putative [Ricinus communis]
Unigene012302	gi|599098914|ref|XP_007380426.1|	5.70314e-120	187/374(50.00)	304	T-complex protein 1 [Punctularia strigosozonata HHB-11173 SS5]
[truncated: 35,529 more rows]
