# Supplementary material for: Transcriptome sequencing and screening of genes related to the MADS-box gene family in Clematis courtoisii
Source: PLoS One. 2024 Feb 5;19(2):e0294426. doi: 10.1371/journal.pone.0294426 (PMC10843124; doi:10.1371/journal.pone.0294426)
Supplement: S1 Data — (ZIP) [file pone.0294426.s001.zip › Basic_data/Unigene_Anno/Unigenes.fasta.Pfam.anno.txt]

#Gene_ID	Pfam_IDs	Pfam_Description
Unigene000002	PF03659.13;PF03659.13	Glycosyl hydrolase family 71;; Glycosyl hydrolase family 71
Unigene000003	PF08241.11	Methyltransferase domain
Unigene000004	PF00091.24;PF03953.16	Tubulin/FtsZ family, GTPase domain;; Tubulin C-terminal domain
Unigene000005	PF01554.17;PF01554.17	MatE;; MatE
Unigene000009	PF00481.20;PF07228.11;PF13672.5	Protein phosphatase 2C;; Stage II sporulation protein E (SpoIIE);; Protein phosphatase 2C
Unigene000010	PF04857.19	CAF1 family ribonuclease
Unigene000011	PF02798.19;PF13417.5	Glutathione S-transferase, N-terminal domain;; Glutathione S-transferase, N-terminal domain
Unigene000013	PF01357.20	Pollen allergen
Unigene000014	PF13292.5;PF02779.23;PF02780.19;PF13292.5;PF02779.23	1-deoxy-D-xylulose-5-phosphate synthase;; Transketolase, pyrimidine binding domain;; Transketolase, C-terminal domain;; 1-deoxy-D-xylulose-5-phosphate synthase;; Transketolase, pyrimidine binding domain
Unigene000016	PF17035.4	Bromodomain extra-terminal - transcription regulation
Unigene000021	PF03900.14	Porphobilinogen deaminase, C-terminal domain
Unigene000022	PF00416.21	Ribosomal protein S13/S18
Unigene000025	PF01399.26	PCI domain
Unigene000026	PF14299.5	Phloem protein 2
Unigene000029	PF02990.15	Endomembrane protein 70
Unigene000031	PF03080.14;PF14365.5	Neprosin;; Neprosin activation peptide
Unigene000034	PF07777.10	G-box binding protein MFMR
Unigene000035	PF04367.12	Protein of unknown function (DUF502)
Unigene000036	PF00067.21;PF00067.21;PF00067.21;PF00067.21	Cytochrome P450;; Cytochrome P450;; Cytochrome P450;; Cytochrome P450
Unigene000039	PF01294.17	Ribosomal protein L13e
Unigene000043	PF00180.19;PF00180.19	Isocitrate/isopropylmalate dehydrogenase;; Isocitrate/isopropylmalate dehydrogenase
Unigene000044	PF01535.19;PF13041.5	PPR repeat;; PPR repeat family
Unigene000045	PF02138.17;PF02138.17	Beige/BEACH domain;; Beige/BEACH domain
Unigene000046	PF00106.24	short chain dehydrogenase
Unigene000050	PF00175.20	Oxidoreductase NAD-binding domain
Unigene000053	PF00149.27;PF16891.4;PF00149.27	Calcineurin-like phosphoesterase;; Serine-threonine protein phosphatase N-terminal domain;; Calcineurin-like phosphoesterase
Unigene000054	PF00098.22	Zinc knuckle
Unigene000055	PF04408.22	Helicase associated domain (HA2)
Unigene000056	PF00350.22;PF01031.19;PF01926.22;PF02212.17	Dynamin family;; Dynamin central region;; 50S ribosome-binding GTPase;; Dynamin GTPase effector domain
Unigene000058	PF01479.24	S4 domain
Unigene000062	PF03318.12	Clostridium epsilon toxin ETX/Bacillus mosquitocidal toxin MTX2
Unigene000066	PF16363.4;PF01370.20;PF01073.18;PF02719.14;PF05368.12;PF04321.16	GDP-mannose 4,6 dehydratase;; NAD dependent epimerase/dehydratase family;; 3-beta hydroxysteroid dehydrogenase/isomerase family;; Polysaccharide biosynthesis protein;; NmrA-like family;; RmlD substrate binding domain
Unigene000067	PF06090.11;PF06090.11;PF06090.11	Inositol-pentakisphosphate 2-kinase;; Inositol-pentakisphosphate 2-kinase;; Inositol-pentakisphosphate 2-kinase
Unigene000069	PF05910.11;PF05910.11	Plant protein of unknown function (DUF868);; Plant protein of unknown function (DUF868)
Unigene000074	PF00654.19	Voltage gated chloride channel
Unigene000075	PF03214.12;PF03214.12;PF03214.12	Reversibly glycosylated polypeptide;; Reversibly glycosylated polypeptide;; Reversibly glycosylated polypeptide
Unigene000077	PF00139.18;PF00139.18;PF00069.24;PF07714.16	Legume lectin domain;; Legume lectin domain;; Protein kinase domain;; Protein tyrosine kinase
Unigene000078	PF05904.10;PF05904.10;PF05904.10	Plant protein of unknown function (DUF863);; Plant protein of unknown function (DUF863);; Plant protein of unknown function (DUF863)
Unigene000081	PF00687.20	Ribosomal protein L1p/L10e family
Unigene000082	PF00664.22;PF00005.26	ABC transporter transmembrane region;; ABC transporter
Unigene000088	PF03798.15	TLC domain
Unigene000089	PF12579.7	Protein of unknown function (DUF3755)
Unigene000091	PF04554.12	Extensin-like region
Unigene000093	PF13207.5;PF00406.21	AAA domain;; Adenylate kinase
Unigene000094	PF00005.26	ABC transporter
Unigene000096	PF05542.10	Protein of unknown function (DUF760)
Unigene000901	PF06454.10	Protein of unknown function (DUF1084)
Unigene000903	PF02891.19	MIZ/SP-RING zinc finger
Unigene000904	PF04499.14;PF04499.14	SIT4 phosphatase-associated protein;; SIT4 phosphatase-associated protein
Unigene000906	PF01215.18;PF10276.8	Cytochrome c oxidase subunit Vb;; Zinc-finger domain
Unigene000911	PF03171.19;PF14226.5	2OG-Fe(II) oxygenase superfamily;; non-haem dioxygenase in morphine synthesis N-terminal
Unigene000913	PF01485.20	IBR domain, a half RING-finger domain
Unigene000914	PF16118.4	Domain of unknown function (DUF4834)
Unigene000916	PF13288.5	DXP reductoisomerase C-terminal domain
Unigene000917	PF02681.13	Divergent PAP2 family
Unigene000928	PF14369.5;PF13639.5;PF13923.5;PF17123.4;PF00097.24	zinc-ribbon;; Ring finger domain;; Zinc finger, C3HC4 type (RING finger);; RING-like zinc finger;; Zinc finger, C3HC4 type (RING finger)
Unigene000933	PF00107.25;PF13602.5;PF08240.11	Zinc-binding dehydrogenase;; Zinc-binding dehydrogenase;; Alcohol dehydrogenase GroES-like domain
Unigene000934	PF00076.21;PF00076.21	RNA recognition motif. (a.k.a. RRM, RBD, or RNP domain);; RNA recognition motif. (a.k.a. RRM, RBD, or RNP domain)
Unigene000935	PF14226.5	non-haem dioxygenase in morphine synthesis N-terminal
Unigene000936	PF01694.21	Rhomboid family
Unigene000938	PF00006.24	ATP synthase alpha/beta family, nucleotide-binding domain
Unigene000939	PF04674.11;PF04674.11	Phosphate-induced protein 1 conserved region;; Phosphate-induced protein 1 conserved region
Unigene000940	PF13041.5;PF12854.6;PF13812.5;PF01535.19;PF12854.6;PF13041.5;PF01535.19;PF13041.5;PF13812.5;PF12854.6;PF01535.19	PPR repeat family;; PPR repeat;; Pentatricopeptide repeat domain;; PPR repeat;; PPR repeat;; PPR repeat family;; PPR repeat;; PPR repeat family;; Pentatricopeptide repeat domain;; PPR repeat;; PPR repeat
Unigene000946	PF01212.20;PF00155.20;PF01041.16	Beta-eliminating lyase;; Aminotransferase class I and II;; DegT/DnrJ/EryC1/StrS aminotransferase family
Unigene000950	PF00182.18;PF00187.18	Chitinase class I;; Chitin recognition protein
Unigene000951	PF12799.6;PF00931.21;PF05659.10	Leucine Rich repeats (2 copies);; NB-ARC domain;; Arabidopsis broad-spectrum mildew resistance protein RPW8
Unigene000955	PF02826.18;PF02826.18	D-isomer specific 2-hydroxyacid dehydrogenase, NAD binding domain;; D-isomer specific 2-hydroxyacid dehydrogenase, NAD binding domain
Unigene000956	PF00201.17	UDP-glucoronosyl and UDP-glucosyl transferase
Unigene000957	PF13966.5	zinc-binding in reverse transcriptase
Unigene000958	PF00384.21;PF09326.10;PF00384.21;PF13510.5;PF00111.26	Molybdopterin oxidoreductase;; NADH-ubiquinone oxidoreductase subunit G, C-terminal;; Molybdopterin oxidoreductase;; 2Fe-2S iron-sulfur cluster binding domain;; 2Fe-2S iron-sulfur cluster binding domain
Unigene000959	PF03311.13	Cornichon protein
Unigene000964	PF01546.27	Peptidase family M20/M25/M40
Unigene000965	PF01031.19;PF01031.19	Dynamin central region;; Dynamin central region
Unigene000966	PF03759.12;PF03759.12;PF03759.12;PF03759.12	PRONE (Plant-specific Rop nucleotide exchanger);; PRONE (Plant-specific Rop nucleotide exchanger);; PRONE (Plant-specific Rop nucleotide exchanger);; PRONE (Plant-specific Rop nucleotide exchanger)
Unigene000974	PF06217.11	GAGA binding protein-like family
Unigene000975	PF04051.15;PF04051.15	Transport protein particle (TRAPP) component;; Transport protein particle (TRAPP) component
Unigene000978	PF00202.20;PF00202.20;PF00202.20	Aminotransferase class-III;; Aminotransferase class-III;; Aminotransferase class-III
Unigene000980	PF04937.14	Protein of unknown function (DUF 659)
Unigene000981	PF13943.5;PF13516.5	WPP domain;; Leucine Rich repeat
Unigene000983	PF05183.11;PF05183.11	RNA dependent RNA polymerase;; RNA dependent RNA polymerase
Unigene000984	PF00571.27	CBS domain
Unigene000988	PF03214.12;PF03214.12	Reversibly glycosylated polypeptide;; Reversibly glycosylated polypeptide
Unigene000991	PF01357.20;PF03330.17	Pollen allergen;; Lytic transglycolase
Unigene000992	PF00069.24	Protein kinase domain
Unigene000993	PF00139.18	Legume lectin domain
Unigene000996	PF00005.26	ABC transporter
Unigene000997	PF00009.26	Elongation factor Tu GTP binding domain
Unigene000999	PF01643.16;PF01643.16	Acyl-ACP thioesterase;; Acyl-ACP thioesterase
Unigene009901	PF01852.18;PF00046.28;PF05920.10	START domain;; Homeobox domain;; Homeobox KN domain
Unigene009902	PF01734.21	Patatin-like phospholipase
Unigene009910	PF00036.31;PF13499.5;PF13833.5;PF13405.5;PF13202.5;PF12763.6;PF10591.8;PF08976.10;PF13405.5;PF00036.31	EF hand;; EF-hand domain pair;; EF-hand domain pair;; EF-hand domain;; EF hand;; Cytoskeletal-regulatory complex EF hand;; Secreted protein acidic and rich in cysteine Ca binding region;; EF-hand domain;; EF-hand domain;; EF hand
Unigene009913	PF09366.9	Protein of unknown function (DUF1997)
Unigene009915	PF08450.11	SMP-30/Gluconolaconase/LRE-like region
Unigene009919	PF00179.25	Ubiquitin-conjugating enzyme
Unigene009920	PF09258.9	Glycosyl transferase family 64 domain
Unigene009921	PF00566.17	Rab-GTPase-TBC domain
Unigene009922	PF08386.9	TAP-like protein
Unigene009927	PF14580.5;PF13855.5;PF12799.6	Leucine-rich repeat;; Leucine rich repeat;; Leucine Rich repeats (2 copies)
Unigene009930	PF00625.20;PF07646.14	Guanylate kinase;; Kelch motif
Unigene009932	PF01370.20;PF01073.18;PF16363.4;PF13460.5;PF07993.11;PF02719.14;PF05368.12;PF08659.9;PF00106.24	NAD dependent epimerase/dehydratase family;; 3-beta hydroxysteroid dehydrogenase/isomerase family;; GDP-mannose 4,6 dehydratase;; NAD(P)H-binding;; Male sterility protein;; Polysaccharide biosynthesis protein;; NmrA-like family;; KR domain;; short chain dehydrogenase
Unigene009934	PF15663.4;PF16131.4;PF14608.5;PF00642.23	Zinc-finger containing family;; Torus domain;; RNA-binding, Nab2-type zinc finger;; Zinc finger C-x8-C-x5-C-x3-H type (and similar)
Unigene009936	PF04819.11	Family of unknown function (DUF716)
Unigene009937	PF05739.18	SNARE domain
Unigene009940	PF00291.24;PF00291.24	Pyridoxal-phosphate dependent enzyme;; Pyridoxal-phosphate dependent enzyme
Unigene009941	PF04783.11	Protein of unknown function (DUF630)
Unigene009953	PF00201.17	UDP-glucoronosyl and UDP-glucosyl transferase
Unigene009955	PF00635.25	MSP (Major sperm protein) domain
Unigene009959	PF13417.5;PF02798.19;PF13409.5	Glutathione S-transferase, N-terminal domain;; Glutathione S-transferase, N-terminal domain;; Glutathione S-transferase, N-terminal domain
Unigene009961	PF03982.12;PF03982.12;PF03982.12	Diacylglycerol acyltransferase;; Diacylglycerol acyltransferase;; Diacylglycerol acyltransferase
Unigene009962	PF12764.6;PF16486.4;PF02170.21;PF08699.9;PF02171.16	Glycine-rich region of argonaut;; N-terminal domain of argonaute;; PAZ domain;; Argonaute linker 1 domain;; Piwi domain
Unigene009964	PF01053.19;PF01053.19;PF01053.19;PF01053.19	Cys/Met metabolism PLP-dependent enzyme;; Cys/Met metabolism PLP-dependent enzyme;; Cys/Met metabolism PLP-dependent enzyme;; Cys/Met metabolism PLP-dependent enzyme
Unigene009966	PF02696.13;PF02696.13;PF02696.13	Uncharacterized ACR, YdiU/UPF0061 family;; Uncharacterized ACR, YdiU/UPF0061 family;; Uncharacterized ACR, YdiU/UPF0061 family
Unigene009967	PF07651.15;PF07651.15;PF01417.19	ANTH domain;; ANTH domain;; ENTH domain
Unigene009968	PF03029.16	Conserved hypothetical ATP binding protein
Unigene009969	PF00201.17	UDP-glucoronosyl and UDP-glucosyl transferase
Unigene009971	PF00181.22	Ribosomal Proteins L2, RNA binding domain
Unigene009973	PF00106.24	short chain dehydrogenase
Unigene009974	PF02889.15	Sec63 Brl domain
Unigene009978	PF02458.14	Transferase family
Unigene009979	PF00514.22	Armadillo/beta-catenin-like repeat
Unigene009982	PF07575.12;PF07575.12;PF07575.12;PF07575.12	Nup85 Nucleoporin;; Nup85 Nucleoporin;; Nup85 Nucleoporin;; Nup85 Nucleoporin
Unigene009983	PF10440.8	Ubiquitin-binding WIYLD domain
Unigene009984	PF00561.19	alpha/beta hydrolase fold
Unigene009994	PF04525.11	LURP-one-related
Unigene010002	PF00067.21	Cytochrome P450
Unigene010006	PF08148.11	DSHCT (NUC185) domain
Unigene010007	PF03141.15	Putative S-adenosyl-L-methionine-dependent methyltransferase
Unigene010010	PF00113.21;PF03952.15;PF00113.21;PF13378.5;PF07476.10;PF03952.15	Enolase, C-terminal TIM barrel domain;; Enolase, N-terminal domain;; Enolase, C-terminal TIM barrel domain;; Enolase C-terminal domain-like;; Methylaspartate ammonia-lyase C-terminus;; Enolase, N-terminal domain
Unigene010013	PF03069.14	Acetamidase/Formamidase family
Unigene010014	PF12796.6;PF13637.5;PF13606.5;PF13857.5;PF00023.29	Ankyrin repeats (3 copies);; Ankyrin repeats (many copies);; Ankyrin repeat;; Ankyrin repeats (many copies);; Ankyrin repeat
Unigene010015	PF00702.25;PF00122.19	haloacid dehalogenase-like hydrolase;; E1-E2 ATPase
Unigene010019	PF00646.32	F-box domain
Unigene010021	PF06968.12	Biotin and Thiamin Synthesis associated domain
Unigene010024	PF09991.8	Predicted membrane protein (DUF2232)
Unigene010034	PF00750.18;PF05746.14;PF00750.18	tRNA synthetases class I (R);; DALR anticodon binding domain;; tRNA synthetases class I (R)
Unigene010035	PF00447.16	HSF-type DNA-binding
Unigene010038	PF00069.24;PF07714.16	Protein kinase domain;; Protein tyrosine kinase
Unigene010050	PF05920.10;PF07526.10;PF00046.28	Homeobox KN domain;; Associated with HOX;; Homeobox domain
Unigene010056	PF00400.31	WD domain, G-beta repeat
Unigene010059	PF07714.16;PF00069.24	Protein tyrosine kinase;; Protein kinase domain
Unigene010061	PF07876.11	Stress responsive A/B Barrel Domain
Unigene010062	PF01612.19	3'-5' exonuclease
Unigene010064	PF02347.15;PF02347.15;PF02347.15	Glycine cleavage system P-protein;; Glycine cleavage system P-protein;; Glycine cleavage system P-protein
Unigene010067	PF01467.25	Cytidylyltransferase-like
Unigene010069	PF04114.13;PF04114.13	Gaa1-like, GPI transamidase component;; Gaa1-like, GPI transamidase component
Unigene010074	PF00400.31;PF08799.10;PF00400.31	WD domain, G-beta repeat;; pre-mRNA processing factor 4 (PRP4) like;; WD domain, G-beta repeat
Unigene010076	PF08726.9;PF00307.30	Ca2+ insensitive EF hand;; Calponin homology (CH) domain
Unigene010077	PF13907.5	Domain of unknown function (DUF4208)
Unigene010086	PF00542.18	Ribosomal protein L7/L12 C-terminal domain
Unigene010087	PF01363.20;PF00415.17;PF13540.5	FYVE zinc finger;; Regulator of chromosome condensation (RCC1) repeat;; Regulator of chromosome condensation (RCC1) repeat
Unigene010092	PF00127.19	Copper binding proteins, plastocyanin/azurin family
Unigene010094	PF00071.21	Ras family
Unigene010095	PF00490.20	Delta-aminolevulinic acid dehydratase
Unigene010096	PF07058.10;PF07058.10	Microtubule-associated protein 70;; Microtubule-associated protein 70
Unigene010104	PF00079.19	Serpin (serine protease inhibitor)
Unigene010111	PF08442.9;PF01071.18;PF08442.9	ATP-grasp domain;; Phosphoribosylglycinamide synthetase, ATP-grasp (A) domain;; ATP-grasp domain
Unigene010113	PF02141.20	DENN (AEX-3) domain
Unigene010116	PF17004.4;PF07719.16;PF12895.6;PF14559.5;PF08492.11	Putative TPR-like repeat;; Tetratricopeptide repeat;; Anaphase-promoting complex, cyclosome, subunit 3;; Tetratricopeptide repeat;; SRP72 RNA-binding domain
Unigene010117	PF00153.26	Mitochondrial carrier protein
Unigene010120	PF10533.8	Plant zinc cluster domain
Unigene010122	PF02176.17;PF03152.13	TRAF-type zinc finger;; Ubiquitin fusion degradation protein UFD1
Unigene010123	PF04043.14	Plant invertase/pectin methylesterase inhibitor
Unigene010124	PF09088.10;PF09090.10	MIF4G like;; MIF4G like
Unigene010125	PF00175.20;PF00970.23	Oxidoreductase NAD-binding domain;; Oxidoreductase FAD-binding domain
Unigene010126	PF04190.12;PF04190.12	Protein of unknown function (DUF410);; Protein of unknown function (DUF410)
Unigene010127	PF00582.25	Universal stress protein family
Unigene010129	PF00320.26	GATA zinc finger
Unigene010130	PF05695.11;PF05695.11	Plant protein of unknown function (DUF825);; Plant protein of unknown function (DUF825)
Unigene010132	PF05542.10	Protein of unknown function (DUF760)
Unigene010133	PF00069.24	Protein kinase domain
Unigene010134	PF00651.30	BTB/POZ domain
Unigene010136	PF00514.22;PF00514.22	Armadillo/beta-catenin-like repeat;; Armadillo/beta-catenin-like repeat
Unigene010138	PF06963.11	Ferroportin1 (FPN1)
Unigene010139	PF05042.12	Caleosin related protein
Unigene010140	PF00557.23	Metallopeptidase family M24
Unigene010146	PF00295.16;PF13229.5	Glycosyl hydrolases family 28;; Right handed beta helix region
Unigene010152	PF07014.11;PF07231.11	Hs1pro-1 protein C-terminus;; Hs1pro-1 N-terminus
Unigene010158	PF00069.24;PF07714.16	Protein kinase domain;; Protein tyrosine kinase
Unigene010161	PF04176.12;PF04176.12	TIP41-like family;; TIP41-like family
Unigene010165	PF00004.28	ATPase family associated with various cellular activities (AAA)
Unigene010166	PF13905.5;PF00578.20	Thioredoxin-like;; AhpC/TSA family
Unigene010179	PF00069.24;PF07714.16	Protein kinase domain;; Protein tyrosine kinase
Unigene010181	PF05761.13;PF05761.13	5' nucleotidase family;; 5' nucleotidase family
Unigene010189	PF00432.20;PF00432.20	Prenyltransferase and squalene oxidase repeat;; Prenyltransferase and squalene oxidase repeat
Unigene010190	PF07983.12	X8 domain
Unigene010194	PF02737.17;PF00725.21	3-hydroxyacyl-CoA dehydrogenase, NAD binding domain;; 3-hydroxyacyl-CoA dehydrogenase, C-terminal domain
Unigene010202	PF00574.22	Clp protease
Unigene010204	PF03878.14	YIF1
Unigene010207	PF03087.13;PF05633.10	Arabidopsis protein of unknown function;; Protein BYPASS1-related
Unigene010209	PF00224.20	Pyruvate kinase, barrel domain
Unigene010212	PF00612.26;PF13178.5	IQ calmodulin-binding motif;; Protein of unknown function (DUF4005)
Unigene010224	PF00313.21	'Cold-shock' DNA-binding domain
Unigene010227	PF03094.14;PF03094.14;PF03094.14;PF03094.14;PF03094.14	Mlo family;; Mlo family;; Mlo family;; Mlo family;; Mlo family
Unigene010242	PF16327.4	Cytochrome c-type biogenesis protein CcmF C-terminal
Unigene010257	PF00067.21;PF00067.21	Cytochrome P450;; Cytochrome P450
Unigene010262	PF02881.18;PF00448.21	SRP54-type protein, helical bundle domain;; SRP54-type protein, GTPase domain
Unigene010275	PF13966.5	zinc-binding in reverse transcriptase
Unigene010281	PF13837.5	Myb/SANT-like DNA-binding domain
Unigene010282	PF04057.11;PF16900.4	Replication factor-A protein 1, N-terminal domain;; Replication protein A OB domain
Unigene010285	PF00270.28;PF00270.28	DEAD/DEAH box helicase;; DEAD/DEAH box helicase
Unigene010288	PF00271.30	Helicase conserved C-terminal domain
Unigene010289	PF01095.18	Pectinesterase
Unigene010291	PF06398.10;PF06398.10;PF06398.10	Integral peroxisomal membrane peroxin;; Integral peroxisomal membrane peroxin;; Integral peroxisomal membrane peroxin
Unigene010298	PF02309.15;PF02309.15	AUX/IAA family;; AUX/IAA family
Unigene010301	PF00149.27;PF12850.6	Calcineurin-like phosphoesterase;; Calcineurin-like phosphoesterase superfamily domain
Unigene010303	PF00862.18	Sucrose synthase
Unigene010305	PF00202.20;PF00202.20;PF00202.20	Aminotransferase class-III;; Aminotransferase class-III;; Aminotransferase class-III
Unigene010308	PF05875.11	Ceramidase
Unigene010311	PF00012.19;PF00012.19	Hsp70 protein;; Hsp70 protein
Unigene010312	PF04046.15	PSP
Unigene010315	PF02167.14;PF02167.14	Cytochrome C1 family;; Cytochrome C1 family
Unigene010321	PF01535.19;PF12854.6	PPR repeat;; PPR repeat
Unigene010322	PF07714.16;PF00069.24;PF08263.11;PF12799.6;PF13855.5;PF13516.5;PF00560.32;PF07714.16	Protein tyrosine kinase;; Protein kinase domain;; Leucine rich repeat N-terminal domain;; Leucine Rich repeats (2 copies);; Leucine rich repeat;; Leucine Rich repeat;; Leucine Rich Repeat;; Protein tyrosine kinase
Unigene010325	PF00112.22	Papain family cysteine protease
Unigene010330	PF01493.18;PF01493.18	GXGXG motif;; GXGXG motif
Unigene010331	PF04209.12	homogentisate 1,2-dioxygenase
Unigene010332	PF06075.11;PF06075.11	Plant protein of unknown function (DUF936);; Plant protein of unknown function (DUF936)
Unigene010334	PF13041.5;PF01535.19;PF13812.5;PF12854.6;PF01535.19;PF13041.5	PPR repeat family;; PPR repeat;; Pentatricopeptide repeat domain;; PPR repeat;; PPR repeat;; PPR repeat family
Unigene010337	PF01208.16;PF01208.16	Uroporphyrinogen decarboxylase (URO-D);; Uroporphyrinogen decarboxylase (URO-D)
Unigene010345	PF03914.16	CBF/Mak21 family
Unigene010348	PF00180.19	Isocitrate/isopropylmalate dehydrogenase
Unigene010354	PF01095.18	Pectinesterase
Unigene010357	PF00005.26	ABC transporter
Unigene010359	PF00153.26	Mitochondrial carrier protein
Unigene010360	PF07714.16;PF00069.24	Protein tyrosine kinase;; Protein kinase domain
Unigene010361	PF02535.21	ZIP Zinc transporter
Unigene010363	PF06957.10;PF06957.10;PF06957.10;PF06957.10	Coatomer (COPI) alpha subunit C-terminus;; Coatomer (COPI) alpha subunit C-terminus;; Coatomer (COPI) alpha subunit C-terminus;; Coatomer (COPI) alpha subunit C-terminus
Unigene010364	PF01135.18	Protein-L-isoaspartate(D-aspartate) O-methyltransferase (PCMT)
Unigene010374	PF00182.18;PF00589.21	Chitinase class I;; Phage integrase family
Unigene010377	PF09412.9	Endoribonuclease XendoU
Unigene010378	PF05623.11	Protein of unknown function (DUF789)
Unigene010380	PF05116.12;PF05116.12;PF05116.12	Sucrose-6F-phosphate phosphohydrolase;; Sucrose-6F-phosphate phosphohydrolase;; Sucrose-6F-phosphate phosphohydrolase
Unigene010383	PF03514.13;PF03514.13;PF03514.13	GRAS domain family;; GRAS domain family;; GRAS domain family
Unigene010384	PF16363.4;PF01370.20	GDP-mannose 4,6 dehydratase;; NAD dependent epimerase/dehydratase family
Unigene010392	PF00501.27	AMP-binding enzyme
Unigene010395	PF01027.19	Inhibitor of apoptosis-promoting Bax1
Unigene010397	PF05368.12;PF13460.5;PF08547.11	NmrA-like family;; NAD(P)H-binding;; Complex I intermediate-associated protein 30 (CIA30)
Unigene010404	PF01084.19	Ribosomal protein S18
Unigene010405	PF01466.18	Skp1 family, dimerisation domain
Unigene010406	PF14681.5;PF00485.17	Uracil phosphoribosyltransferase;; Phosphoribulokinase / Uridine kinase family
Unigene010409	PF00005.26;PF01061.23	ABC transporter;; ABC-2 type transporter
Unigene010412	PF00067.21;PF00067.21;PF00067.21	Cytochrome P450;; Cytochrome P450;; Cytochrome P450
Unigene010416	PF03062.18	MBOAT, membrane-bound O-acyltransferase family
Unigene010418	PF13774.5;PF00957.20	Regulated-SNARE-like domain;; Synaptobrevin
Unigene010419	PF09740.8	Uncharacterized conserved protein (DUF2043)
Unigene010423	PF11969.7	Scavenger mRNA decapping enzyme C-term binding
Unigene010424	PF04129.11	Vps52 / Sac2 family
Unigene010425	PF07526.10	Associated with HOX
Unigene010427	PF00235.18	Profilin
Unigene010429	PF01764.24	Lipase (class 3)
Unigene010442	PF13086.5	AAA domain
Unigene010444	PF11282.7	Protein of unknown function (DUF3082)
Unigene010450	PF00080.19;PF00080.19	Copper/zinc superoxide dismutase (SODC);; Copper/zinc superoxide dismutase (SODC)
Unigene010451	PF00652.21;PF14200.5	Ricin-type beta-trefoil lectin domain;; Ricin-type beta-trefoil lectin domain-like
Unigene010452	PF13855.5;PF12799.6;PF00560.32;PF13516.5	Leucine rich repeat;; Leucine Rich repeats (2 copies);; Leucine Rich Repeat;; Leucine Rich repeat
Unigene010454	PF00724.19	NADH:flavin oxidoreductase / NADH oxidase family
Unigene010457	PF00332.17	Glycosyl hydrolases family 17
Unigene010459	PF02516.13;PF02516.13;PF02516.13	Oligosaccharyl transferase STT3 subunit;; Oligosaccharyl transferase STT3 subunit;; Oligosaccharyl transferase STT3 subunit
Unigene010460	PF03489.16	Saposin-like type B, region 2
Unigene010464	PF02485.20	Core-2/I-Branching enzyme
Unigene010466	PF00206.19;PF00206.19;PF00206.19	Lyase;; Lyase;; Lyase
Unigene010468	PF09746.8	Tumour-associated protein
Unigene010469	PF02966.15	Mitosis protein DIM1
Unigene010470	PF00067.21;PF00067.21	Cytochrome P450;; Cytochrome P450
Unigene010471	PF00011.20	Hsp20/alpha crystallin family
Unigene010474	PF05625.10	PAXNEB protein
Unigene010475	PF13561.5;PF00106.24;PF00106.24;PF13561.5;PF08659.9	Enoyl-(Acyl carrier protein) reductase;; short chain dehydrogenase;; short chain dehydrogenase;; Enoyl-(Acyl carrier protein) reductase;; KR domain
Unigene010477	PF07717.15	Oligonucleotide/oligosaccharide-binding (OB)-fold
Unigene010478	PF00331.19	Glycosyl hydrolase family 10
Unigene010480	PF07250.10;PF09118.10	Glyoxal oxidase N-terminus;; Domain of unknown function (DUF1929)
Unigene010481	PF00154.20;PF08423.10;PF06745.12	recA bacterial DNA recombination protein;; Rad51;; KaiC
Unigene010484	PF14308.5;PF00226.30;PF14308.5	X-domain of DnaJ-containing;; DnaJ domain;; X-domain of DnaJ-containing
Unigene010486	PF13540.5	Regulator of chromosome condensation (RCC1) repeat
Unigene010487	PF01150.16	GDA1/CD39 (nucleoside phosphatase) family
Unigene010492	PF00069.24;PF07714.16	Protein kinase domain;; Protein tyrosine kinase
Unigene010493	PF00144.23	Beta-lactamase
Unigene010500	PF05918.10;PF05918.10;PF05918.10	Apoptosis inhibitory protein 5 (API5);; Apoptosis inhibitory protein 5 (API5);; Apoptosis inhibitory protein 5 (API5)
Unigene010501	PF00227.25	Proteasome subunit
Unigene010506	PF13460.5;PF05368.12;PF01370.20	NAD(P)H-binding;; NmrA-like family;; NAD dependent epimerase/dehydratase family
Unigene010508	PF04811.14;PF08033.11;PF04810.14;PF04815.14;PF00626.21	Sec23/Sec24 trunk domain;; Sec23/Sec24 beta-sandwich domain;; Sec23/Sec24 zinc finger;; Sec23/Sec24 helical domain;; Gelsolin repeat
Unigene010519	PF01192.21	RNA polymerase Rpb6
Unigene010520	PF03911.15	Sec61beta family
Unigene010522	PF03914.16;PF07540.10	CBF/Mak21 family;; Nucleolar complex-associated protein
Unigene010526	PF03088.15	Strictosidine synthase
Unigene010527	PF00076.21	RNA recognition motif. (a.k.a. RRM, RBD, or RNP domain)
Unigene010529	PF02705.15;PF02705.15	K+ potassium transporter;; K+ potassium transporter
Unigene010532	PF00248.20	Aldo/keto reductase family
Unigene010535	PF01268.18	Formate--tetrahydrofolate ligase
Unigene010538	PF01502.17	Phosphoribosyl-AMP cyclohydrolase
Unigene010541	PF03348.14	Serine incorporator (Serinc)
Unigene010552	PF04339.11;PF04339.11;PF04339.11	Peptidogalycan biosysnthesis/recognition;; Peptidogalycan biosysnthesis/recognition;; Peptidogalycan biosysnthesis/recognition
Unigene010557	PF06206.10	CpeT/CpcT family (DUF1001)
Unigene010559	PF03767.13	HAD superfamily, subfamily IIIB (Acid phosphatase)
Unigene010561	PF04862.11	Protein of unknown function (DUF642)
Unigene010564	PF00106.24;PF00106.24	short chain dehydrogenase;; short chain dehydrogenase
Unigene010568	PF00956.17;PF00956.17	Nucleosome assembly protein (NAP);; Nucleosome assembly protein (NAP)
Unigene010569	PF13855.5	Leucine rich repeat
Unigene010573	PF05033.15;PF02182.16	Pre-SET motif;; SAD/SRA domain
Unigene010577	PF00069.24;PF07714.16;PF00069.24;PF07714.16	Protein kinase domain;; Protein tyrosine kinase;; Protein kinase domain;; Protein tyrosine kinase
Unigene010579	PF04278.11	Tic22-like family
Unigene010580	PF14363.5;PF00004.28	Domain associated at C-terminal with AAA;; ATPase family associated with various cellular activities (AAA)
Unigene010581	PF00056.22	lactate/malate dehydrogenase, NAD binding domain
Unigene010583	PF00790.18;PF03127.13	VHS domain;; GAT domain
Unigene010585	PF00400.31;PF12894.6	WD domain, G-beta repeat;; Anaphase-promoting complex subunit 4 WD40 domain
Unigene010594	PF00931.21	NB-ARC domain
Unigene010595	PF07714.16	Protein tyrosine kinase
Unigene010596	PF00685.26	Sulfotransferase domain
Unigene010598	PF00173.27	Cytochrome b5-like Heme/Steroid binding domain
Unigene010603	PF00899.20;PF10585.8;PF00899.20;PF16190.4	ThiF family;; Ubiquitin-activating enzyme active site;; ThiF family;; Ubiquitin-activating enzyme E1 FCCH domain
Unigene010604	PF00248.20	Aldo/keto reductase family
Unigene010607	PF00218.20	Indole-3-glycerol phosphate synthase
Unigene010608	PF00400.31;PF12894.6;PF07676.11;PF00400.31;PF12894.6	WD domain, G-beta repeat;; Anaphase-promoting complex subunit 4 WD40 domain;; WD40-like Beta Propeller Repeat;; WD domain, G-beta repeat;; Anaphase-promoting complex subunit 4 WD40 domain
Unigene010614	PF01565.22	FAD binding domain
Unigene010615	PF00005.26	ABC transporter
Unigene010616	PF00560.32;PF12799.6	Leucine Rich Repeat;; Leucine Rich repeats (2 copies)
Unigene010621	PF04676.13	Protein similar to CwfJ C-terminus 2
Unigene010626	PF12174.7;PF05236.13;PF05236.13	RCD1-SRO-TAF4 (RST) plant domain;; Transcription initiation factor TFIID component TAF4 family;; Transcription initiation factor TFIID component TAF4 family
Unigene010630	PF02431.14	Chalcone-flavanone isomerase
Unigene010631	PF01283.18	Ribosomal protein S26e
Unigene010638	PF01095.18;PF01095.18	Pectinesterase;; Pectinesterase
Unigene010639	PF00141.22	Peroxidase
Unigene010641	PF10392.8	Golgi transport complex subunit 5
Unigene010647	PF02887.15;PF00224.20	Pyruvate kinase, alpha/beta domain;; Pyruvate kinase, barrel domain
Unigene010650	PF01922.16	SRP19 protein
Unigene010651	PF00141.22	Peroxidase
Unigene010652	PF00069.24	Protein kinase domain
Unigene010655	PF00550.24	Phosphopantetheine attachment site
Unigene010659	PF02136.19	Nuclear transport factor 2 (NTF2) domain
Unigene010661	PF07899.10;PF07899.10	Frigida-like protein;; Frigida-like protein
Unigene010666	PF00856.27	SET domain
Unigene010672	PF00462.23	Glutaredoxin
Unigene010675	PF06212.11	GRIM-19 protein
Unigene010683	PF05553.10;PF14364.5	Cotton fibre expressed protein;; Domain of unknown function (DUF4408)
Unigene010690	PF00010.25	Helix-loop-helix DNA-binding domain
Unigene010693	PF08547.11	Complex I intermediate-associated protein 30 (CIA30)
Unigene010694	PF00160.20	Cyclophilin type peptidyl-prolyl cis-trans isomerase/CLD
Unigene010695	PF12056.7;PF12056.7	Protein of unknown function (DUF3537);; Protein of unknown function (DUF3537)
Unigene010697	PF01490.17;PF01490.17	Transmembrane amino acid transporter protein;; Transmembrane amino acid transporter protein
Unigene010703	PF00294.23	pfkB family carbohydrate kinase
Unigene010717	PF00098.22;PF13976.5	Zinc knuckle;; GAG-pre-integrase domain
Unigene010723	PF00067.21;PF00067.21	Cytochrome P450;; Cytochrome P450
Unigene010724	PF00107.25	Zinc-binding dehydrogenase
Unigene010726	PF04263.15	Thiamin pyrophosphokinase, catalytic domain
Unigene010727	PF02298.16	Plastocyanin-like domain
Unigene010729	PF04438.15	HIT zinc finger
Unigene010732	PF00787.23	PX domain
Unigene010734	PF00735.17;PF01926.22;PF00735.17	Septin;; 50S ribosome-binding GTPase;; Septin
Unigene010739	PF03909.16	BSD domain
Unigene010741	PF03357.20;PF03357.20	Snf7;; Snf7
Unigene010743	PF00083.23;PF07690.15;PF13347.5;PF06609.12	Sugar (and other) transporter;; Major Facilitator Superfamily;; MFS/sugar transport protein;; Fungal trichothecene efflux pump (TRI12)
Unigene010744	PF00994.23;PF03454.14	Probable molybdopterin binding domain;; MoeA C-terminal region (domain IV)
Unigene010745	PF10494.8	Serine-threonine protein kinase 19
Unigene010747	PF03194.14;PF03194.14	LUC7 N_terminus;; LUC7 N_terminus
Unigene010748	PF01490.17;PF01490.17;PF01490.17	Transmembrane amino acid transporter protein;; Transmembrane amino acid transporter protein;; Transmembrane amino acid transporter protein
Unigene010754	PF03662.13	Glycosyl hydrolase family 79, N-terminal domain
Unigene010757	PF09353.9	Domain of unknown function (DUF1995)
Unigene010759	PF00194.20	Eukaryotic-type carbonic anhydrase
Unigene010760	PF02889.15;PF02889.15	Sec63 Brl domain;; Sec63 Brl domain
Unigene010761	PF13041.5;PF12854.6;PF01535.19;PF13812.5	PPR repeat family;; PPR repeat;; PPR repeat;; Pentatricopeptide repeat domain
Unigene010762	PF03248.12	Rer1 family
Unigene010765	PF01263.19;PF01263.19	Aldose 1-epimerase;; Aldose 1-epimerase
Unigene010768	PF00170.20;PF07716.14	bZIP transcription factor;; Basic region leucine zipper
Unigene010769	PF01795.18;PF01795.18	MraW methylase family;; MraW methylase family
Unigene010770	PF01344.24;PF13964.5;PF13415.5;PF13418.5;PF07646.14;PF00646.32;PF12937.6	Kelch motif;; Kelch motif;; Galactose oxidase, central domain;; Galactose oxidase, central domain;; Kelch motif;; F-box domain;; F-box-like
Unigene010779	PF00800.17	Prephenate dehydratase
Unigene010781	PF03547.17;PF03547.17;PF03547.17	Membrane transport protein;; Membrane transport protein;; Membrane transport protein
Unigene010782	PF03155.14;PF03155.14;PF03155.14	ALG6, ALG8 glycosyltransferase family;; ALG6, ALG8 glycosyltransferase family;; ALG6, ALG8 glycosyltransferase family
Unigene010784	PF13855.5;PF12799.6;PF00560.32	Leucine rich repeat;; Leucine Rich repeats (2 copies);; Leucine Rich Repeat
Unigene010786	PF04937.14	Protein of unknown function (DUF 659)
Unigene010792	PF05996.11	Ferredoxin-dependent bilin reductase
Unigene010793	PF14226.5;PF03171.19	non-haem dioxygenase in morphine synthesis N-terminal;; 2OG-Fe(II) oxygenase superfamily
Unigene010795	PF06814.12;PF06814.12	Lung seven transmembrane receptor;; Lung seven transmembrane receptor
Unigene010798	PF01565.22;PF08031.11	FAD binding domain;; Berberine and berberine like
Unigene010802	PF00566.17	Rab-GTPase-TBC domain
Unigene010806	PF00490.20;PF00490.20	Delta-aminolevulinic acid dehydratase;; Delta-aminolevulinic acid dehydratase
Unigene010808	PF08501.10;PF01487.14;PF01202.21	Shikimate dehydrogenase substrate binding domain;; Type I 3-dehydroquinase;; Shikimate kinase
Unigene010810	PF04765.12	Protein of unknown function (DUF616)
Unigene010815	PF01008.16	Initiation factor 2 subunit family
Unigene010821	PF05097.11	Protein of unknown function (DUF688)
Unigene010825	PF01131.19	DNA topoisomerase
Unigene010827	PF01583.19	Adenylylsulphate kinase
Unigene010829	PF03931.14	Skp1 family, tetramerisation domain
Unigene010837	PF10250.8;PF10250.8	GDP-fucose protein O-fucosyltransferase;; GDP-fucose protein O-fucosyltransferase
Unigene010839	PF01074.21;PF07748.12;PF07748.12	Glycosyl hydrolases family 38 N-terminal domain;; Glycosyl hydrolases family 38 C-terminal domain;; Glycosyl hydrolases family 38 C-terminal domain
Unigene010843	PF02365.14	No apical meristem (NAM) protein
Unigene010844	PF01915.21	Glycosyl hydrolase family 3 C-terminal domain
Unigene010849	PF04194.12	Programmed cell death protein 2, C-terminal putative domain
Unigene010851	PF13405.5;PF00036.31	EF-hand domain;; EF hand
Unigene010856	PF03141.15	Putative S-adenosyl-L-methionine-dependent methyltransferase
Unigene010857	PF00083.23;PF07690.15;PF00083.23;PF07690.15;PF07690.15;PF00083.23	Sugar (and other) transporter;; Major Facilitator Superfamily;; Sugar (and other) transporter;; Major Facilitator Superfamily;; Major Facilitator Superfamily;; Sugar (and other) transporter
Unigene010861	PF13962.5	Domain of unknown function
Unigene010864	PF00462.23	Glutaredoxin
Unigene010867	PF00651.30	BTB/POZ domain
Unigene010871	PF07645.14;PF00008.26	Calcium-binding EGF domain;; EGF-like domain
Unigene010872	PF14215.5;PF00010.25;PF14215.5	bHLH-MYC and R2R3-MYB transcription factors N-terminal;; Helix-loop-helix DNA-binding domain;; bHLH-MYC and R2R3-MYB transcription factors N-terminal
Unigene010878	PF03634.12;PF03634.12	TCP family transcription factor;; TCP family transcription factor
Unigene010884	PF04387.13	Protein tyrosine phosphatase-like protein, PTPLA
Unigene010889	PF00544.18	Pectate lyase
Unigene010890	PF13855.5;PF12799.6;PF00560.32	Leucine rich repeat;; Leucine Rich repeats (2 copies);; Leucine Rich Repeat
Unigene010892	PF00642.23;PF00076.21	Zinc finger C-x8-C-x5-C-x3-H type (and similar);; RNA recognition motif. (a.k.a. RRM, RBD, or RNP domain)
Unigene010893	PF00240.22;PF11976.7;PF14560.5;PF13881.5;PF10302.8	Ubiquitin family;; Ubiquitin-2 like Rad60 SUMO-like;; Ubiquitin-like domain;; Ubiquitin-2 like Rad60 SUMO-like;; DUF2407 ubiquitin-like domain
Unigene010896	PF00450.21;PF00450.21	Serine carboxypeptidase;; Serine carboxypeptidase
Unigene001002	PF07541.11;PF00575.22	Eukaryotic translation initiation factor 2 alpha subunit;; S1 RNA binding domain
Unigene001004	PF00535.25;PF13641.5	Glycosyl transferase family 2;; Glycosyltransferase like family 2
Unigene001005	PF04136.14	Sec34-like family
Unigene001006	PF00400.31	WD domain, G-beta repeat
Unigene001009	PF05542.10;PF05542.10	Protein of unknown function (DUF760);; Protein of unknown function (DUF760)
Unigene001016	PF02727.15;PF02728.15;PF01179.19;PF01179.19	Copper amine oxidase, N2 domain;; Copper amine oxidase, N3 domain;; Copper amine oxidase, enzyme domain;; Copper amine oxidase, enzyme domain
Unigene001017	PF00888.21;PF10557.8	Cullin family;; Cullin protein neddylation domain
Unigene001019	PF05063.13	MT-A70
Unigene001021	PF14543.5;PF00026.22	Xylanase inhibitor N-terminal;; Eukaryotic aspartyl protease
Unigene001027	PF00854.20;PF00854.20	POT family;; POT family
Unigene001028	PF01842.24;PF13291.5;PF13740.5	ACT domain;; ACT domain;; ACT domain
Unigene001032	PF04258.12;PF04258.12;PF04258.12	Signal peptide peptidase;; Signal peptide peptidase;; Signal peptide peptidase
Unigene001033	PF05879.11;PF00350.22;PF05879.11;PF05879.11;PF05879.11	Root hair defective 3 GTP-binding protein (RHD3);; Dynamin family;; Root hair defective 3 GTP-binding protein (RHD3);; Root hair defective 3 GTP-binding protein (RHD3);; Root hair defective 3 GTP-binding protein (RHD3)
Unigene001037	PF01704.17	UTP--glucose-1-phosphate uridylyltransferase
Unigene001042	PF00004.28;PF07728.13	ATPase family associated with various cellular activities (AAA);; AAA domain (dynein-related subfamily)
Unigene001043	PF13855.5;PF12799.6;PF00560.32;PF13855.5	Leucine rich repeat;; Leucine Rich repeats (2 copies);; Leucine Rich Repeat;; Leucine rich repeat
Unigene001044	PF02263.18	Guanylate-binding protein, N-terminal domain
Unigene001050	PF00982.20;PF02358.15;PF00982.20;PF00982.20;PF02358.15	Glycosyltransferase family 20;; Trehalose-phosphatase;; Glycosyltransferase family 20;; Glycosyltransferase family 20;; Trehalose-phosphatase
Unigene001051	PF00397.25;PF01846.18	WW domain;; FF domain
Unigene001054	PF00931.21;PF00931.21	NB-ARC domain;; NB-ARC domain
Unigene001055	PF00931.21;PF00931.21	NB-ARC domain;; NB-ARC domain
Unigene001057	PF00462.23	Glutaredoxin
Unigene001058	PF00106.24;PF13561.5;PF08659.9;PF13602.5;PF00107.25	short chain dehydrogenase;; Enoyl-(Acyl carrier protein) reductase;; KR domain;; Zinc-binding dehydrogenase;; Zinc-binding dehydrogenase
Unigene001059	PF00403.25	Heavy-metal-associated domain
Unigene001061	PF08263.11	Leucine rich repeat N-terminal domain
Unigene001062	PF00254.27	FKBP-type peptidyl-prolyl cis-trans isomerase
Unigene001064	PF03141.15;PF03141.15	Putative S-adenosyl-L-methionine-dependent methyltransferase;; Putative S-adenosyl-L-methionine-dependent methyltransferase
Unigene001070	PF01263.19	Aldose 1-epimerase
Unigene001073	PF02401.17	LytB protein
Unigene001075	PF00574.22	Clp protease
Unigene001081	PF13640.5;PF03171.19;PF01549.23	2OG-Fe(II) oxygenase superfamily;; 2OG-Fe(II) oxygenase superfamily;; ShK domain-like
Unigene001085	PF00145.16;PF00145.16	C-5 cytosine-specific DNA methylase;; C-5 cytosine-specific DNA methylase
Unigene001086	PF01373.16	Glycosyl hydrolase family 14
Unigene001087	PF13561.5;PF13561.5;PF00106.24	Enoyl-(Acyl carrier protein) reductase;; Enoyl-(Acyl carrier protein) reductase;; short chain dehydrogenase
Unigene001090	PF01459.21;PF01459.21	Eukaryotic porin;; Eukaryotic porin
Unigene001092	PF00724.19	NADH:flavin oxidoreductase / NADH oxidase family
Unigene001093	PF08240.11	Alcohol dehydrogenase GroES-like domain
Unigene001096	PF00834.18;PF00834.18	Ribulose-phosphate 3 epimerase family;; Ribulose-phosphate 3 epimerase family
Unigene001100	PF03134.18;PF12874.6	TB2/DP1, HVA22 family;; Zinc-finger of C2H2 type
Unigene010906	PF13344.5;PF13242.5	Haloacid dehalogenase-like hydrolase;; HAD-hyrolase-like
Unigene010907	PF13474.5	SnoaL-like domain
Unigene010910	PF04752.11	ChaC-like protein
Unigene010912	PF00847.19	AP2 domain
Unigene010913	PF08392.11;PF08541.9;PF02797.14	FAE1/Type III polyketide synthase-like protein;; 3-Oxoacyl-[acyl-carrier-protein (ACP)] synthase III C terminal;; Chalcone and stilbene synthases, C-terminal domain
Unigene010918	PF07777.10;PF07777.10	G-box binding protein MFMR;; G-box binding protein MFMR
Unigene010921	PF04791.15	LMBR1-like membrane protein
Unigene010924	PF04193.13	PQ loop repeat
Unigene010925	PF17123.4	RING-like zinc finger
Unigene010930	PF01388.20;PF00011.20	ARID/BRIGHT DNA binding domain;; Hsp20/alpha crystallin family
Unigene010934	PF00314.16;PF00314.16	Thaumatin family;; Thaumatin family
Unigene010936	PF04140.13;PF04191.12	Isoprenylcysteine carboxyl methyltransferase (ICMT) family;; Phospholipid methyltransferase
Unigene010945	PF04724.12;PF04724.12	Glycosyltransferase family 17;; Glycosyltransferase family 17
Unigene010946	PF00067.21	Cytochrome P450
Unigene010951	PF00071.21;PF08477.12;PF00025.20	Ras family;; Ras of Complex, Roc, domain of DAPkinase;; ADP-ribosylation factor family
Unigene010956	PF01138.20;PF01138.20	3' exoribonuclease family, domain 1;; 3' exoribonuclease family, domain 1
Unigene010962	PF00175.20;PF08030.11	Oxidoreductase NAD-binding domain;; Ferric reductase NAD binding domain
Unigene010963	PF12708.6	Pectate lyase superfamily protein
Unigene010971	PF01107.17	Viral movement protein (MP)
Unigene010974	PF03016.14	Exostosin family
Unigene010976	PF03106.14;PF03106.14	WRKY DNA -binding domain;; WRKY DNA -binding domain
Unigene010978	PF04601.12;PF04601.12	Domain of unknown function (DUF569);; Domain of unknown function (DUF569)
Unigene010989	PF01535.19;PF13041.5;PF13812.5	PPR repeat;; PPR repeat family;; Pentatricopeptide repeat domain
Unigene010991	PF00400.31;PF12894.6;PF00400.31;PF12894.6	WD domain, G-beta repeat;; Anaphase-promoting complex subunit 4 WD40 domain;; WD domain, G-beta repeat;; Anaphase-promoting complex subunit 4 WD40 domain
Unigene010994	PF00696.27;PF01842.24;PF13840.5	Amino acid kinase family;; ACT domain;; ACT domain
Unigene011001	PF00012.19;PF00012.19	Hsp70 protein;; Hsp70 protein
Unigene011003	PF07047.11	Optic atrophy 3 protein (OPA3)
Unigene011006	PF00808.22	Histone-like transcription factor (CBF/NF-Y) and archaeal histone
Unigene011010	PF01301.18	Glycosyl hydrolases family 35
Unigene011012	PF00501.27	AMP-binding enzyme
Unigene011014	PF00722.20	Glycosyl hydrolases family 16
Unigene011020	PF01247.17	Ribosomal protein L35Ae
Unigene011025	PF01008.16	Initiation factor 2 subunit family
Unigene011028	PF07002.15;PF07002.15	Copine;; Copine
Unigene011038	PF00155.20;PF01053.19	Aminotransferase class I and II;; Cys/Met metabolism PLP-dependent enzyme
Unigene011039	PF01849.17	NAC domain
Unigene011040	PF00646.32;PF12937.6	F-box domain;; F-box-like
Unigene011041	PF02729.20;PF00185.23	Aspartate/ornithine carbamoyltransferase, carbamoyl-P binding domain;; Aspartate/ornithine carbamoyltransferase, Asp/Orn binding domain
Unigene011043	PF03211.12	Pectate lyase
Unigene011047	PF02326.14	Plant ATP synthase F0
Unigene011049	PF01602.19	Adaptin N terminal region
Unigene011057	PF10294.8	Lysine methyltransferase
Unigene011058	PF04127.14;PF04127.14	DNA / pantothenate metabolism flavoprotein;; DNA / pantothenate metabolism flavoprotein
Unigene011065	PF00120.23	Glutamine synthetase, catalytic domain
Unigene011067	PF16363.4;PF01370.20;PF04321.16;PF02719.14	GDP-mannose 4,6 dehydratase;; NAD dependent epimerase/dehydratase family;; RmlD substrate binding domain;; Polysaccharide biosynthesis protein
Unigene011068	PF14144.5	Seed dormancy control
Unigene011071	PF00198.22	2-oxoacid dehydrogenases acyltransferase (catalytic domain)
Unigene011076	PF02374.14;PF02374.14	Anion-transporting ATPase;; Anion-transporting ATPase
Unigene011077	PF14767.5;PF14766.5	Replication protein A interacting middle;; Replication protein A interacting N-terminal
Unigene011081	PF04871.12	Uso1 / p115 like vesicle tethering protein, C terminal region
Unigene011086	PF13839.5;PF13839.5;PF13839.5	GDSL/SGNH-like Acyl-Esterase family found in Pmr5 and Cas1p;; GDSL/SGNH-like Acyl-Esterase family found in Pmr5 and Cas1p;; GDSL/SGNH-like Acyl-Esterase family found in Pmr5 and Cas1p
Unigene011088	PF04832.11	SOUL heme-binding protein
Unigene011089	PF02171.16;PF02171.16;PF02171.16;PF08699.9	Piwi domain;; Piwi domain;; Piwi domain;; Argonaute linker 1 domain
Unigene011093	PF00004.28	ATPase family associated with various cellular activities (AAA)
Unigene011094	PF03352.12	Methyladenine glycosylase
Unigene011099	PF00854.20;PF00854.20	POT family;; POT family
Unigene011101	PF00183.17;PF00183.17;PF00183.17	Hsp90 protein;; Hsp90 protein;; Hsp90 protein
Unigene011102	PF03501.14	Plectin/S10 domain
Unigene011103	PF07714.16;PF00069.24;PF07714.16	Protein tyrosine kinase;; Protein kinase domain;; Protein tyrosine kinase
Unigene011108	PF09333.10	Autophagy-related protein C terminal domain
Unigene011110	PF16211.4;PF00125.23	C-terminus of histone H2A;; Core histone H2A/H2B/H3/H4
Unigene011113	PF03083.15	Sugar efflux transporter for intercellular exchange
Unigene011118	PF00010.25	Helix-loop-helix DNA-binding domain
Unigene011119	PF14829.5	Glycerol-3-phosphate acyltransferase N-terminal
Unigene011120	PF02800.19	Glyceraldehyde 3-phosphate dehydrogenase, C-terminal domain
Unigene011126	PF13837.5	Myb/SANT-like DNA-binding domain
Unigene011129	PF05903.13	PPPDE putative peptidase domain
Unigene011133	PF00069.24;PF10717.8	Protein kinase domain;; Occlusion-derived virus envelope protein ODV-E18
Unigene011135	PF06813.12;PF03209.14;PF06813.12	Nodulin-like;; PUCC protein;; Nodulin-like
Unigene011136	PF08514.10	STAG domain
Unigene011137	PF01165.19	Ribosomal protein S21
Unigene011138	PF00642.23;PF00013.28;PF16131.4;PF14608.5	Zinc finger C-x8-C-x5-C-x3-H type (and similar);; KH domain;; Torus domain;; RNA-binding, Nab2-type zinc finger
Unigene011142	PF01535.19;PF13041.5;PF01535.19;PF12854.6	PPR repeat;; PPR repeat family;; PPR repeat;; PPR repeat
Unigene011146	PF11744.7	Aluminium activated malate transporter
Unigene011148	PF04542.13;PF04545.15	Sigma-70 region 2;; Sigma-70, region 4
Unigene011149	PF03715.12;PF03715.12;PF03715.12	Noc2p family;; Noc2p family;; Noc2p family
Unigene011150	PF00326.20	Prolyl oligopeptidase family
Unigene011153	PF03255.13;PF01039.21	Acetyl co-enzyme A carboxylase carboxyltransferase alpha subunit;; Carboxyl transferase domain
Unigene011154	PF01394.19	Clathrin propeller repeat
Unigene011156	PF13632.5;PF13641.5;PF13506.5	Glycosyl transferase family group 2;; Glycosyltransferase like family 2;; Glycosyl transferase family 21
Unigene011157	PF00888.21;PF10557.8	Cullin family;; Cullin protein neddylation domain
Unigene011161	PF05687.12	BES1/BZR1 plant transcription factor, N-terminal
Unigene011162	PF07714.16;PF00069.24;PF08263.11	Protein tyrosine kinase;; Protein kinase domain;; Leucine rich repeat N-terminal domain
Unigene011164	PF04884.13	Vitamin B6 photo-protection and homoeostasis
Unigene011166	PF07093.10;PF07093.10	SGT1 protein;; SGT1 protein
Unigene011167	PF12717.6;PF01602.19;PF01602.19	non-SMC mitotic condensation complex subunit 1;; Adaptin N terminal region;; Adaptin N terminal region
Unigene011169	PF00162.18;PF00162.18;PF00162.18;PF00162.18	Phosphoglycerate kinase;; Phosphoglycerate kinase;; Phosphoglycerate kinase;; Phosphoglycerate kinase
Unigene011170	PF00187.18;PF07250.10;PF00187.18	Chitin recognition protein;; Glyoxal oxidase N-terminus;; Chitin recognition protein
Unigene011175	PF02146.16;PF02146.16	Sir2 family;; Sir2 family
Unigene011178	PF00232.17;PF00150.17	Glycosyl hydrolase family 1;; Cellulase (glycosyl hydrolase family 5)
Unigene011183	PF00575.22;PF00575.22	S1 RNA binding domain;; S1 RNA binding domain
Unigene011184	PF00642.23	Zinc finger C-x8-C-x5-C-x3-H type (and similar)
Unigene011189	PF04782.11;PF04783.11	Protein of unknown function (DUF632);; Protein of unknown function (DUF630)
Unigene011190	PF00795.21	Carbon-nitrogen hydrolase
Unigene011194	PF02985.21;PF13646.5;PF13513.5;PF12755.6;PF02985.21;PF02985.21	HEAT repeat;; HEAT repeats;; HEAT-like repeat;; Vacuolar 14 Fab1-binding region;; HEAT repeat;; HEAT repeat
Unigene011199	PF00069.24;PF07714.16;PF14531.5	Protein kinase domain;; Protein tyrosine kinase;; Kinase-like
Unigene011200	PF08879.9	WRC
Unigene011201	PF10294.8	Lysine methyltransferase
Unigene011202	PF00514.22	Armadillo/beta-catenin-like repeat
Unigene011204	PF00759.18;PF00759.18	Glycosyl hydrolase family 9;; Glycosyl hydrolase family 9
Unigene011207	PF14541.5;PF14543.5;PF14543.5	Xylanase inhibitor C-terminal;; Xylanase inhibitor N-terminal;; Xylanase inhibitor N-terminal
Unigene011215	PF03547.17;PF03547.17	Membrane transport protein;; Membrane transport protein
Unigene011217	PF00581.19	Rhodanese-like domain
Unigene011220	PF00258.24	Flavodoxin
Unigene011221	PF04091.11	Exocyst complex subunit Sec15-like
Unigene011226	PF02736.18	Myosin N-terminal SH3-like domain
Unigene011231	PF01805.19	Surp module
Unigene011233	PF00996.17;PF00996.17;PF00996.17	GDP dissociation inhibitor;; GDP dissociation inhibitor;; GDP dissociation inhibitor
Unigene011237	PF00249.30	Myb-like DNA-binding domain
Unigene011242	PF04862.11;PF04862.11	Protein of unknown function (DUF642);; Protein of unknown function (DUF642)
Unigene011246	PF02373.21	JmjC domain, hydroxylase
Unigene011251	PF02330.15	Mitochondrial glycoprotein
Unigene011264	PF00202.20;PF00202.20	Aminotransferase class-III;; Aminotransferase class-III
Unigene011266	PF02984.18	Cyclin, C-terminal domain
Unigene011267	PF01650.17	Peptidase C13 family
Unigene011270	PF11955.7	Plant organelle RNA recognition domain
Unigene011278	PF04900.11	Fcf1
Unigene011279	PF12110.7	Nuclear protein 96
Unigene011285	PF01487.14;PF08501.10	Type I 3-dehydroquinase;; Shikimate dehydrogenase substrate binding domain
Unigene011288	PF00232.17;PF00232.17	Glycosyl hydrolase family 1;; Glycosyl hydrolase family 1
Unigene011290	PF02353.19;PF05175.13;PF08241.11;PF10294.8	Mycolic acid cyclopropane synthetase;; Methyltransferase small domain;; Methyltransferase domain;; Lysine methyltransferase
Unigene011296	PF02737.17;PF00725.21;PF00378.19;PF00725.21	3-hydroxyacyl-CoA dehydrogenase, NAD binding domain;; 3-hydroxyacyl-CoA dehydrogenase, C-terminal domain;; Enoyl-CoA hydratase/isomerase;; 3-hydroxyacyl-CoA dehydrogenase, C-terminal domain
Unigene011299	PF00249.30	Myb-like DNA-binding domain
Unigene011300	PF00106.24;PF13561.5	short chain dehydrogenase;; Enoyl-(Acyl carrier protein) reductase
Unigene011302	PF00035.25	Double-stranded RNA binding motif
Unigene011305	PF09335.10	SNARE associated Golgi protein
Unigene011313	PF04979.13	Protein phosphatase inhibitor 2 (IPP-2)
Unigene011318	PF04646.11;PF04646.11	Protein of unknown function, DUF604;; Protein of unknown function, DUF604
Unigene011320	PF10276.8	Zinc-finger domain
Unigene011321	PF04511.14;PF04511.14	Der1-like family;; Der1-like family
Unigene011322	PF15628.5	RRM in Demeter
Unigene011324	PF00155.20;PF01041.16	Aminotransferase class I and II;; DegT/DnrJ/EryC1/StrS aminotransferase family
Unigene011325	PF07885.15	Ion channel
Unigene011331	PF07714.16;PF00069.24	Protein tyrosine kinase;; Protein kinase domain
Unigene011340	PF13243.5;PF13249.5;PF00432.20	Squalene-hopene cyclase C-terminal domain;; Squalene-hopene cyclase N-terminal domain;; Prenyltransferase and squalene oxidase repeat
Unigene011342	PF01509.17;PF01509.17	TruB family pseudouridylate synthase (N terminal domain);; TruB family pseudouridylate synthase (N terminal domain)
Unigene011343	PF04618.11;PF00046.28	HD-ZIP protein N terminus;; Homeobox domain
Unigene011345	PF00462.23;PF05768.13	Glutaredoxin;; Glutaredoxin-like domain (DUF836)
Unigene011348	PF00566.17;PF00566.17	Rab-GTPase-TBC domain;; Rab-GTPase-TBC domain
Unigene011358	PF13855.5;PF12799.6;PF00560.32;PF13516.5;PF00069.24;PF07714.16	Leucine rich repeat;; Leucine Rich repeats (2 copies);; Leucine Rich Repeat;; Leucine Rich repeat;; Protein kinase domain;; Protein tyrosine kinase
Unigene011359	PF07714.16;PF00069.24	Protein tyrosine kinase;; Protein kinase domain
Unigene011362	PF10373.8;PF10373.8	Est1 DNA/RNA binding domain;; Est1 DNA/RNA binding domain
Unigene011369	PF04043.14	Plant invertase/pectin methylesterase inhibitor
Unigene011373	PF13431.5;PF14559.5;PF07719.16;PF13424.5;PF13176.5;PF13181.5;PF13428.5;PF00515.27	Tetratricopeptide repeat;; Tetratricopeptide repeat;; Tetratricopeptide repeat;; Tetratricopeptide repeat;; Tetratricopeptide repeat;; Tetratricopeptide repeat;; Tetratricopeptide repeat;; Tetratricopeptide repeat
Unigene011376	PF13499.5;PF13405.5;PF13833.5;PF00036.31	EF-hand domain pair;; EF-hand domain;; EF-hand domain pair;; EF hand
Unigene011378	PF16994.4	Glycosyl-transferase family 4
Unigene011381	PF08244.11;PF00251.19	Glycosyl hydrolases family 32 C terminal;; Glycosyl hydrolases family 32 N-terminal domain
Unigene011382	PF00612.26	IQ calmodulin-binding motif
Unigene011383	PF13513.5;PF02985.21	HEAT-like repeat;; HEAT repeat
Unigene011384	PF00923.18;PF00923.18;PF00923.18	Transaldolase/Fructose-6-phosphate aldolase;; Transaldolase/Fructose-6-phosphate aldolase;; Transaldolase/Fructose-6-phosphate aldolase
Unigene011385	PF09173.10;PF03144.24	Initiation factor eIF2 gamma, C terminal;; Elongation factor Tu domain 2
Unigene011388	PF00141.22	Peroxidase
Unigene011391	PF12717.6;PF01602.19	non-SMC mitotic condensation complex subunit 1;; Adaptin N terminal region
Unigene011395	PF03219.13	TLC ATP/ADP transporter
Unigene011398	PF16719.4	SAWADEE domain
Unigene011399	PF05761.13	5' nucleotidase family
Unigene011401	PF13839.5;PF14416.5	GDSL/SGNH-like Acyl-Esterase family found in Pmr5 and Cas1p;; PMR5 N terminal Domain
Unigene011414	PF02201.17	SWIB/MDM2 domain
Unigene011415	PF08542.10	Replication factor C C-terminal domain
Unigene011416	PF08263.11;PF00560.32;PF07714.16;PF00069.24	Leucine rich repeat N-terminal domain;; Leucine Rich Repeat;; Protein tyrosine kinase;; Protein kinase domain
Unigene011420	PF01903.16	CbiX
Unigene011429	PF04117.11	Mpv17 / PMP22 family
Unigene011430	PF02358.15;PF00982.20;PF00982.20;PF02358.15	Trehalose-phosphatase;; Glycosyltransferase family 20;; Glycosyltransferase family 20;; Trehalose-phosphatase
Unigene011432	PF04646.11;PF04646.11	Protein of unknown function, DUF604;; Protein of unknown function, DUF604
Unigene011433	PF02744.16	Galactose-1-phosphate uridyl transferase, C-terminal domain
Unigene011441	PF00232.17;PF00232.17	Glycosyl hydrolase family 1;; Glycosyl hydrolase family 1
Unigene011443	PF04209.12;PF04209.12	homogentisate 1,2-dioxygenase;; homogentisate 1,2-dioxygenase
Unigene011444	PF01981.15	Peptidyl-tRNA hydrolase PTH2
Unigene011448	PF13639.5;PF17123.4;PF00097.24	Ring finger domain;; RING-like zinc finger;; Zinc finger, C3HC4 type (RING finger)
Unigene011450	PF07714.16	Protein tyrosine kinase
Unigene011453	PF04504.13;PF04504.13	Protein of unknown function, DUF573;; Protein of unknown function, DUF573
Unigene011454	PF05091.11	Eukaryotic translation initiation factor 3 subunit 7 (eIF-3)
Unigene011462	PF03540.12	Transcription initiation factor TFIID 23-30kDa subunit
Unigene011464	PF00067.21;PF00067.21	Cytochrome P450;; Cytochrome P450
Unigene011465	PF01239.21	Protein prenyltransferase alpha subunit repeat
Unigene011466	PF03031.17	NLI interacting factor-like phosphatase
Unigene011471	PF00658.17	Poly-adenylate binding protein, unique domain
Unigene011475	PF01809.17	Haemolytic domain
Unigene011479	PF00777.17	Glycosyltransferase family 29 (sialyltransferase)
Unigene011481	PF00069.24	Protein kinase domain
Unigene011493	PF00561.19	alpha/beta hydrolase fold
Unigene011494	PF03006.19	Haemolysin-III related
Unigene011495	PF04777.12	Erv1 / Alr family
Unigene011497	PF01145.24	SPFH domain / Band 7 family
Unigene011499	PF04937.14	Protein of unknown function (DUF 659)
Unigene011502	PF00400.31;PF12265.7	WD domain, G-beta repeat;; Histone-binding protein RBBP4 or subunit C of CAF1 complex
Unigene011506	PF00070.26	Pyridine nucleotide-disulphide oxidoreductase
Unigene011516	PF03692.14	Putative zinc- or iron-chelating domain
Unigene011517	PF04832.11	SOUL heme-binding protein
Unigene011518	PF13639.5;PF13923.5;PF00097.24	Ring finger domain;; Zinc finger, C3HC4 type (RING finger);; Zinc finger, C3HC4 type (RING finger)
Unigene011521	PF00153.26;PF00153.26	Mitochondrial carrier protein;; Mitochondrial carrier protein
Unigene011522	PF03719.14	Ribosomal protein S5, C-terminal domain
Unigene011526	PF07714.16;PF00069.24;PF01453.23;PF08276.10	Protein tyrosine kinase;; Protein kinase domain;; D-mannose binding lectin;; PAN-like domain
Unigene011528	PF03763.12	Remorin, C-terminal region
Unigene011530	PF00076.21	RNA recognition motif. (a.k.a. RRM, RBD, or RNP domain)
Unigene011531	PF00443.28;PF00443.28	Ubiquitin carboxyl-terminal hydrolase;; Ubiquitin carboxyl-terminal hydrolase
Unigene011541	PF01513.20	ATP-NAD kinase
Unigene011542	PF00397.25	WW domain
Unigene011547	PF00270.28	DEAD/DEAH box helicase
Unigene011548	PF00504.20	Chlorophyll A-B binding protein
Unigene011554	PF03110.13	SBP domain
Unigene011555	PF00130.21;PF00781.23;PF00609.18	Phorbol esters/diacylglycerol binding domain (C1 domain);; Diacylglycerol kinase catalytic domain;; Diacylglycerol kinase accessory domain
Unigene011559	PF07714.16;PF00069.24	Protein tyrosine kinase;; Protein kinase domain
Unigene011561	PF00004.28;PF00004.28	ATPase family associated with various cellular activities (AAA);; ATPase family associated with various cellular activities (AAA)
Unigene011568	PF11947.7	Protein of unknown function (DUF3464)
Unigene011583	PF04568.11	Mitochondrial ATPase inhibitor, IATP
Unigene011588	PF03634.12	TCP family transcription factor
Unigene011591	PF01373.16	Glycosyl hydrolase family 14
Unigene011602	PF10033.8	Autophagy-related protein 13
Unigene011604	PF16135.4	TPL-binding domain in jasmonate signalling
Unigene011606	PF00004.28;PF00004.28;PF05496.11	ATPase family associated with various cellular activities (AAA);; ATPase family associated with various cellular activities (AAA);; Holliday junction DNA helicase ruvB N-terminus
Unigene011607	PF01105.23	emp24/gp25L/p24 family/GOLD
Unigene011608	PF10250.8	GDP-fucose protein O-fucosyltransferase
Unigene011609	PF02866.17;PF00056.22;PF01073.18	lactate/malate dehydrogenase, alpha/beta C-terminal domain;; lactate/malate dehydrogenase, NAD binding domain;; 3-beta hydroxysteroid dehydrogenase/isomerase family
Unigene011610	PF00156.26	Phosphoribosyl transferase domain
Unigene011612	PF13424.5;PF13374.5;PF07719.16	Tetratricopeptide repeat;; Tetratricopeptide repeat;; Tetratricopeptide repeat
Unigene011630	PF04515.11	Plasma-membrane choline transporter
Unigene011635	PF02812.17;PF02812.17;PF00208.20	Glu/Leu/Phe/Val dehydrogenase, dimerisation domain;; Glu/Leu/Phe/Val dehydrogenase, dimerisation domain;; Glutamate/Leucine/Phenylalanine/Valine dehydrogenase
Unigene011636	PF04938.11	Survival motor neuron (SMN) interacting protein 1 (SIP1)
Unigene011642	PF05147.12;PF05147.12	Lanthionine synthetase C-like protein;; Lanthionine synthetase C-like protein
Unigene011645	PF05542.10	Protein of unknown function (DUF760)
Unigene011648	PF00400.31;PF12894.6;PF00400.31	WD domain, G-beta repeat;; Anaphase-promoting complex subunit 4 WD40 domain;; WD domain, G-beta repeat
Unigene011654	PF00106.24;PF13561.5	short chain dehydrogenase;; Enoyl-(Acyl carrier protein) reductase
Unigene011655	PF08232.11	Striatin family
Unigene011656	PF00916.19;PF01740.20	Sulfate permease family;; STAS domain
Unigene011658	PF00515.27;PF13414.5;PF07719.16;PF13431.5;PF13428.5;PF13424.5;PF13176.5;PF07719.16;PF04049.12;PF04049.12	Tetratricopeptide repeat;; TPR repeat;; Tetratricopeptide repeat;; Tetratricopeptide repeat;; Tetratricopeptide repeat;; Tetratricopeptide repeat;; Tetratricopeptide repeat;; Tetratricopeptide repeat;; Anaphase promoting complex subunit 8 / Cdc23;; Anaphase promoting complex subunit 8 / Cdc23
Unigene011659	PF01423.21	LSM domain
Unigene011664	PF06325.12;PF13649.5;PF08241.11;PF05175.13;PF05185.15	Ribosomal protein L11 methyltransferase (PrmA);; Methyltransferase domain;; Methyltransferase domain;; Methyltransferase small domain;; PRMT5 arginine-N-methyltransferase
Unigene011668	PF04433.16	SWIRM domain
Unigene011678	PF00400.31;PF00646.32;PF12937.6	WD domain, G-beta repeat;; F-box domain;; F-box-like
Unigene011683	PF00632.24	HECT-domain (ubiquitin-transferase)
Unigene011694	PF01077.21	Nitrite and sulphite reductase 4Fe-4S domain
Unigene011699	PF03732.16	Retrotransposon gag protein
Unigene011700	PF00149.27	Calcineurin-like phosphoesterase
Unigene011702	PF05703.10;PF05703.10	Auxin canalisation;; Auxin canalisation
Unigene011710	PF04998.16	RNA polymerase Rpb1, domain 5
Unigene011711	PF00750.18	tRNA synthetases class I (R)
Unigene011714	PF17405.1;PF17407.1;PF17406.1;PF17406.1;PF17405.1	Nrap protein nucleotidyltransferase domain 4;; Nrap protein domain 6;; Nrap protein PAP/OAS1-like domain 5;; Nrap protein PAP/OAS1-like domain 5;; Nrap protein nucleotidyltransferase domain 4
Unigene011716	PF00334.18	Nucleoside diphosphate kinase
Unigene011719	PF00459.24	Inositol monophosphatase family
Unigene011730	PF02826.18	D-isomer specific 2-hydroxyacid dehydrogenase, NAD binding domain
Unigene011731	PF13087.5	AAA domain
Unigene011734	PF07690.15	Major Facilitator Superfamily
Unigene011735	PF00069.24	Protein kinase domain
Unigene011736	PF01479.24;PF00163.18	S4 domain;; Ribosomal protein S4/S9 N-terminal domain
Unigene011737	PF00078.26	Reverse transcriptase (RNA-dependent DNA polymerase)
Unigene011738	PF01227.21;PF01227.21;PF01227.21	GTP cyclohydrolase I;; GTP cyclohydrolase I;; GTP cyclohydrolase I
Unigene011742	PF03547.17	Membrane transport protein
Unigene011747	PF16719.4;PF00046.28	SAWADEE domain;; Homeobox domain
Unigene011749	PF14541.5;PF14541.5	Xylanase inhibitor C-terminal;; Xylanase inhibitor C-terminal
Unigene011755	PF00856.27	SET domain
Unigene011761	PF08449.10	UAA transporter family
Unigene011762	PF01761.19;PF13685.5;PF01761.19	3-dehydroquinate synthase;; Iron-containing alcohol dehydrogenase;; 3-dehydroquinate synthase
Unigene011763	PF13419.5;PF00702.25;PF12710.6	Haloacid dehalogenase-like hydrolase;; haloacid dehalogenase-like hydrolase;; haloacid dehalogenase-like hydrolase
Unigene011765	PF05965.13	F/Y rich C-terminus
Unigene011767	PF07714.16;PF00069.24;PF01657.16	Protein tyrosine kinase;; Protein kinase domain;; Salt stress response/antifungal
Unigene011769	PF02845.15	CUE domain
Unigene011772	PF08623.9	TATA-binding protein interacting (TIP20)
Unigene011778	PF04134.11	Protein of unknown function, DUF393
Unigene011784	PF00270.28;PF00271.30	DEAD/DEAH box helicase;; Helicase conserved C-terminal domain
Unigene011789	PF04833.14	COBRA-like protein
Unigene011796	PF03106.14	WRKY DNA -binding domain
Unigene011797	PF04755.11	PAP_fibrillin
Unigene011800	PF02887.15;PF00224.20;PF00224.20	Pyruvate kinase, alpha/beta domain;; Pyruvate kinase, barrel domain;; Pyruvate kinase, barrel domain
Unigene011804	PF01145.24	SPFH domain / Band 7 family
Unigene011808	PF13837.5;PF13921.5	Myb/SANT-like DNA-binding domain;; Myb-like DNA-binding domain
Unigene011809	PF16113.4;PF00378.19	Enoyl-CoA hydratase/isomerase;; Enoyl-CoA hydratase/isomerase
Unigene011810	PF01161.19;PF01161.19	Phosphatidylethanolamine-binding protein;; Phosphatidylethanolamine-binding protein
Unigene011813	PF03803.14	Scramblase
Unigene011821	PF14215.5	bHLH-MYC and R2R3-MYB transcription factors N-terminal
Unigene011824	PF08212.11	Lipocalin-like domain
Unigene011826	PF01357.20	Pollen allergen
Unigene011827	PF03953.16	Tubulin C-terminal domain
Unigene011828	PF00070.26;PF07992.13	Pyridine nucleotide-disulphide oxidoreductase;; Pyridine nucleotide-disulphide oxidoreductase
Unigene011831	PF14803.5;PF00293.27	Nudix N-terminal;; NUDIX domain
Unigene011832	PF00326.20;PF00326.20	Prolyl oligopeptidase family;; Prolyl oligopeptidase family
Unigene011834	PF12850.6	Calcineurin-like phosphoesterase superfamily domain
Unigene011836	PF01652.17;PF01652.17	Eukaryotic initiation factor 4E;; Eukaryotic initiation factor 4E
Unigene011838	PF03190.14;PF03190.14;PF03190.14	Protein of unknown function, DUF255;; Protein of unknown function, DUF255;; Protein of unknown function, DUF255
Unigene011840	PF12848.6	ABC transporter
Unigene011850	PF04577.13	Protein of unknown function (DUF563)
Unigene011853	PF00572.17	Ribosomal protein L13
Unigene011854	PF00481.20	Protein phosphatase 2C
Unigene011857	PF00343.19;PF00343.19;PF00343.19;PF00343.19	Carbohydrate phosphorylase;; Carbohydrate phosphorylase;; Carbohydrate phosphorylase;; Carbohydrate phosphorylase
Unigene011858	PF07714.16;PF11721.7	Protein tyrosine kinase;; Di-glucose binding within endoplasmic reticulum
Unigene011862	PF00324.20;PF13520.5;PF13906.5	Amino acid permease;; Amino acid permease;; C-terminus of AA_permease
Unigene011863	PF05911.10;PF05911.10;PF05911.10;PF05911.10;PF05911.10	Filament-like plant protein, long coiled-coil;; Filament-like plant protein, long coiled-coil;; Filament-like plant protein, long coiled-coil;; Filament-like plant protein, long coiled-coil;; Filament-like plant protein, long coiled-coil
Unigene011866	PF00514.22;PF04564.14	Armadillo/beta-catenin-like repeat;; U-box domain
Unigene011869	PF00646.32;PF12937.6	F-box domain;; F-box-like
Unigene011871	PF03350.15	Uncharacterized protein family, UPF0114
Unigene011873	PF00076.21	RNA recognition motif. (a.k.a. RRM, RBD, or RNP domain)
Unigene011877	PF17035.4	Bromodomain extra-terminal - transcription regulation
Unigene011879	PF00182.18;PF00182.18	Chitinase class I;; Chitinase class I
Unigene011882	PF02536.13;PF02536.13	mTERF;; mTERF
Unigene011896	PF00226.30	DnaJ domain
Unigene011897	PF14432.5	DYW family of nucleic acid deaminases
Unigene001102	PF01066.20	CDP-alcohol phosphatidyltransferase
Unigene001103	PF00448.21;PF02881.18;PF01656.22;PF06414.11;PF02492.18;PF02978.18	SRP54-type protein, GTPase domain;; SRP54-type protein, helical bundle domain;; CobQ/CobB/MinD/ParA nucleotide binding domain;; Zeta toxin;; CobW/HypB/UreG, nucleotide-binding domain;; Signal peptide binding domain
Unigene001104	PF01398.20;PF01398.20	JAB1/Mov34/MPN/PAD-1 ubiquitin protease;; JAB1/Mov34/MPN/PAD-1 ubiquitin protease
Unigene001108	PF02362.20;PF00847.19	B3 DNA binding domain;; AP2 domain
Unigene001110	PF08268.11	F-box associated domain
Unigene001112	PF06470.12	SMC proteins Flexible Hinge Domain
Unigene001113	PF00400.31	WD domain, G-beta repeat
Unigene001114	PF00232.17	Glycosyl hydrolase family 1
Unigene001115	PF01026.20;PF01026.20	TatD related DNase;; TatD related DNase
Unigene001120	PF01465.19	GRIP domain
Unigene001123	PF00171.21;PF00171.21;PF00171.21	Aldehyde dehydrogenase family;; Aldehyde dehydrogenase family;; Aldehyde dehydrogenase family
Unigene001124	PF10435.8;PF01301.18	Beta-galactosidase, domain 2;; Glycosyl hydrolases family 35
Unigene001128	PF00176.22	SNF2 family N-terminal domain
Unigene001129	PF02167.14	Cytochrome C1 family
Unigene001134	PF00380.18	Ribosomal protein S9/S16
Unigene001136	PF05695.11	Plant protein of unknown function (DUF825)
Unigene001138	PF00288.25	GHMP kinases N terminal domain
Unigene001139	PF00067.21	Cytochrome P450
Unigene001143	PF13513.5	HEAT-like repeat
Unigene001144	PF16486.4	N-terminal domain of argonaute
Unigene001146	PF01019.20;PF01019.20;PF01019.20;PF01019.20;PF01019.20	Gamma-glutamyltranspeptidase;; Gamma-glutamyltranspeptidase;; Gamma-glutamyltranspeptidase;; Gamma-glutamyltranspeptidase;; Gamma-glutamyltranspeptidase
Unigene001147	PF07839.10	Plant calmodulin-binding domain
Unigene001150	PF01546.27;PF07687.13;PF04389.16	Peptidase family M20/M25/M40;; Peptidase dimerisation domain;; Peptidase family M28
Unigene001151	PF00514.22	Armadillo/beta-catenin-like repeat
Unigene001153	PF00069.24	Protein kinase domain
Unigene001154	PF15704.4	Mitochondrial ATP synthase subunit
Unigene001155	PF00108.22;PF02803.17	Thiolase, N-terminal domain;; Thiolase, C-terminal domain
Unigene001157	PF07714.16	Protein tyrosine kinase
Unigene001163	PF14432.5	DYW family of nucleic acid deaminases
Unigene001171	PF00514.22;PF13513.5;PF13646.5;PF02985.21;PF00514.22;PF13513.5;PF01749.19;PF16186.4;PF00514.22	Armadillo/beta-catenin-like repeat;; HEAT-like repeat;; HEAT repeats;; HEAT repeat;; Armadillo/beta-catenin-like repeat;; HEAT-like repeat;; Importin beta binding domain;; Atypical Arm repeat;; Armadillo/beta-catenin-like repeat
Unigene001172	PF03552.13;PF03552.13;PF03552.13	Cellulose synthase;; Cellulose synthase;; Cellulose synthase
Unigene001175	PF10241.8	Uncharacterized conserved protein
Unigene001181	PF00112.22;PF00396.17;PF08246.11;PF00112.22;PF08246.11	Papain family cysteine protease;; Granulin;; Cathepsin propeptide inhibitor domain (I29);; Papain family cysteine protease;; Cathepsin propeptide inhibitor domain (I29)
Unigene001183	PF01466.18	Skp1 family, dimerisation domain
Unigene001184	PF13959.5	Domain of unknown function (DUF4217)
Unigene001185	PF07926.11	TPR/MLP1/MLP2-like protein
Unigene001188	PF01370.20;PF16363.4;PF07993.11	NAD dependent epimerase/dehydratase family;; GDP-mannose 4,6 dehydratase;; Male sterility protein
Unigene001190	PF00106.24;PF13561.5;PF08659.9	short chain dehydrogenase;; Enoyl-(Acyl carrier protein) reductase;; KR domain
Unigene001191	PF14379.5	MYB-CC type transfactor, LHEQLE motif
Unigene001194	PF00069.24;PF07714.16	Protein kinase domain;; Protein tyrosine kinase
Unigene001195	PF12906.6	RING-variant domain
Unigene001196	PF00252.17	Ribosomal protein L16p/L10e
Unigene001199	PF00069.24;PF07714.16;PF03822.13;PF14531.5	Protein kinase domain;; Protein tyrosine kinase;; NAF domain;; Kinase-like
Unigene001200	PF00291.24	Pyridoxal-phosphate dependent enzyme
Unigene011905	PF16913.4;PF16913.4;PF16913.4	Purine nucleobase transmembrane transport;; Purine nucleobase transmembrane transport;; Purine nucleobase transmembrane transport
Unigene011914	PF00036.31;PF13405.5	EF hand;; EF-hand domain
Unigene011915	PF06148.10	COG (conserved oligomeric Golgi) complex component, COG2
Unigene011917	PF00646.32	F-box domain
Unigene011919	PF07890.11	Rrp15p
Unigene011921	PF10160.8;PF10160.8;PF10160.8	Predicted membrane protein;; Predicted membrane protein;; Predicted membrane protein
Unigene011922	PF10153.8	rRNA-processing protein Efg1
Unigene011924	PF00006.24	ATP synthase alpha/beta family, nucleotide-binding domain
Unigene011928	PF00141.22	Peroxidase
Unigene011930	PF14543.5;PF14541.5;PF00026.22	Xylanase inhibitor N-terminal;; Xylanase inhibitor C-terminal;; Eukaryotic aspartyl protease
Unigene011933	PF00270.28	DEAD/DEAH box helicase
Unigene011936	PF04832.11	SOUL heme-binding protein
Unigene011938	PF07156.13;PF07156.13	Prenylcysteine lyase;; Prenylcysteine lyase
Unigene011939	PF13855.5;PF12799.6;PF00240.22	Leucine rich repeat;; Leucine Rich repeats (2 copies);; Ubiquitin family
Unigene011941	PF12872.6;PF12872.6	OST-HTH/LOTUS domain;; OST-HTH/LOTUS domain
Unigene011945	PF12799.6	Leucine Rich repeats (2 copies)
Unigene011964	PF01209.17;PF01209.17;PF08241.11;PF13649.5	ubiE/COQ5 methyltransferase family;; ubiE/COQ5 methyltransferase family;; Methyltransferase domain;; Methyltransferase domain
Unigene011965	PF00704.27	Glycosyl hydrolases family 18
Unigene011966	PF09459.9	Ethylbenzene dehydrogenase
Unigene011969	PF00076.21	RNA recognition motif. (a.k.a. RRM, RBD, or RNP domain)
Unigene011972	PF00257.18	Dehydrin
Unigene011974	PF08541.9	3-Oxoacyl-[acyl-carrier-protein (ACP)] synthase III C terminal
Unigene011976	PF00155.20	Aminotransferase class I and II
Unigene011977	PF00067.21	Cytochrome P450
Unigene011978	PF00347.22	Ribosomal protein L6
Unigene011981	PF07889.11	Protein of unknown function (DUF1664)
Unigene011986	PF00069.24;PF00069.24;PF00069.24	Protein kinase domain;; Protein kinase domain;; Protein kinase domain
Unigene011997	PF01134.21	Glucose inhibited division protein A
Unigene011999	PF00343.19;PF00343.19;PF00343.19;PF00343.19	Carbohydrate phosphorylase;; Carbohydrate phosphorylase;; Carbohydrate phosphorylase;; Carbohydrate phosphorylase
Unigene012001	PF00091.24;PF12327.7	Tubulin/FtsZ family, GTPase domain;; FtsZ family, C-terminal domain
Unigene012002	PF02519.13	Auxin responsive protein
Unigene012003	PF02889.15	Sec63 Brl domain
Unigene012005	PF01029.17	NusB family
Unigene012006	PF00012.19;PF06723.12	Hsp70 protein;; MreB/Mbl protein
Unigene012007	PF00332.17	Glycosyl hydrolases family 17
Unigene012009	PF00814.24	Glycoprotease family
Unigene012014	PF03952.15;PF00113.21;PF03952.15	Enolase, N-terminal domain;; Enolase, C-terminal TIM barrel domain;; Enolase, N-terminal domain
Unigene012016	PF00970.23;PF00175.20	Oxidoreductase FAD-binding domain;; Oxidoreductase NAD-binding domain
Unigene012017	PF01565.22	FAD binding domain
Unigene012018	PF00388.18;PF00387.18	Phosphatidylinositol-specific phospholipase C, X domain;; Phosphatidylinositol-specific phospholipase C, Y domain
Unigene012024	PF00113.21	Enolase, C-terminal TIM barrel domain
Unigene012028	PF01150.16	GDA1/CD39 (nucleoside phosphatase) family
Unigene012030	PF02666.14	Phosphatidylserine decarboxylase
Unigene012039	PF02153.16	Prephenate dehydrogenase
Unigene012041	PF08783.10;PF13696.5	DWNN domain;; Zinc knuckle
Unigene012044	PF00534.19;PF15924.4;PF00534.19	Glycosyl transferases group 1;; ALG11 mannosyltransferase N-terminus;; Glycosyl transferases group 1
Unigene012045	PF12490.7;PF12490.7	Breast carcinoma amplified sequence 3;; Breast carcinoma amplified sequence 3
Unigene012047	PF00254.27	FKBP-type peptidyl-prolyl cis-trans isomerase
Unigene012049	PF00331.19	Glycosyl hydrolase family 10
Unigene012054	PF07859.12	alpha/beta hydrolase fold
Unigene012058	PF05189.12	RNA 3'-terminal phosphate cyclase (RTC), insert domain
Unigene012061	PF00076.21	RNA recognition motif. (a.k.a. RRM, RBD, or RNP domain)
Unigene012070	PF07891.11;PF07891.11	Protein of unknown function (DUF1666);; Protein of unknown function (DUF1666)
Unigene012072	PF13839.5;PF13839.5;PF13839.5	GDSL/SGNH-like Acyl-Esterase family found in Pmr5 and Cas1p;; GDSL/SGNH-like Acyl-Esterase family found in Pmr5 and Cas1p;; GDSL/SGNH-like Acyl-Esterase family found in Pmr5 and Cas1p
Unigene012078	PF04525.11	LURP-one-related
Unigene012082	PF01593.23;PF13450.5;PF13454.5;PF01593.23	Flavin containing amine oxidoreductase;; NAD(P)-binding Rossmann-like domain;; FAD-NAD(P)-binding;; Flavin containing amine oxidoreductase
Unigene012083	PF17123.4;PF13639.5;PF13923.5;PF00097.24	RING-like zinc finger;; Ring finger domain;; Zinc finger, C3HC4 type (RING finger);; Zinc finger, C3HC4 type (RING finger)
Unigene012086	PF05050.11	Methyltransferase FkbM domain
Unigene012089	PF00225.22	Kinesin motor domain
Unigene012106	PF00069.24;PF07714.16	Protein kinase domain;; Protein tyrosine kinase
Unigene012110	PF13857.5;PF12796.6;PF13637.5;PF00023.29;PF13606.5;PF13857.5;PF12796.6;PF13606.5;PF13637.5;PF00023.29;PF13962.5	Ankyrin repeats (many copies);; Ankyrin repeats (3 copies);; Ankyrin repeats (many copies);; Ankyrin repeat;; Ankyrin repeat;; Ankyrin repeats (many copies);; Ankyrin repeats (3 copies);; Ankyrin repeat;; Ankyrin repeats (many copies);; Ankyrin repeat;; Domain of unknown function
Unigene012113	PF10270.8	Membrane magnesium transporter
Unigene012117	PF04970.12	Lecithin retinol acyltransferase
Unigene012122	PF13716.5	Divergent CRAL/TRIO domain
Unigene012123	PF02213.15	GYF domain
Unigene012124	PF10167.8	BLOC-1-related complex sub-unit 8
Unigene012126	PF09802.8	Preprotein translocase subunit Sec66
Unigene012128	PF11891.7	Protein RETICULATA-related
Unigene012139	PF13087.5	AAA domain
Unigene012142	PF01926.22;PF02824.20	50S ribosome-binding GTPase;; TGS domain
Unigene012149	PF12899.6;PF12899.6;PF12899.6	Alkaline and neutral invertase;; Alkaline and neutral invertase;; Alkaline and neutral invertase
Unigene012152	PF06920.12	Dock homology region 2
Unigene012154	PF02729.20;PF02729.20	Aspartate/ornithine carbamoyltransferase, carbamoyl-P binding domain;; Aspartate/ornithine carbamoyltransferase, carbamoyl-P binding domain
Unigene012155	PF00005.26	ABC transporter
Unigene012158	PF07714.16	Protein tyrosine kinase
Unigene012159	PF02298.16	Plastocyanin-like domain
Unigene012169	PF00957.20	Synaptobrevin
Unigene012170	PF03732.16	Retrotransposon gag protein
Unigene012172	PF00085.19	Thioredoxin
Unigene012175	PF03195.13	Lateral organ boundaries (LOB) domain
Unigene012180	PF00664.22	ABC transporter transmembrane region
Unigene012181	PF13041.5;PF12854.6;PF01535.19;PF13812.5;PF17177.3	PPR repeat family;; PPR repeat;; PPR repeat;; Pentatricopeptide repeat domain;; Pentacotripeptide-repeat region of PRORP
Unigene012185	PF00456.20;PF02780.19;PF02779.23;PF00456.20;PF00456.20	Transketolase, thiamine diphosphate binding domain;; Transketolase, C-terminal domain;; Transketolase, pyrimidine binding domain;; Transketolase, thiamine diphosphate binding domain;; Transketolase, thiamine diphosphate binding domain
Unigene012192	PF00067.21;PF00067.21	Cytochrome P450;; Cytochrome P450
Unigene012193	PF07732.14;PF07731.13	Multicopper oxidase;; Multicopper oxidase
Unigene012196	PF05553.10	Cotton fibre expressed protein
Unigene012198	PF00173.27	Cytochrome b5-like Heme/Steroid binding domain
Unigene012201	PF00664.22;PF00664.22	ABC transporter transmembrane region;; ABC transporter transmembrane region
Unigene012202	PF00445.17	Ribonuclease T2 family
Unigene012203	PF00394.21;PF07732.14;PF07731.13;PF07732.14;PF07731.13	Multicopper oxidase;; Multicopper oxidase;; Multicopper oxidase;; Multicopper oxidase;; Multicopper oxidase
Unigene012204	PF07859.12	alpha/beta hydrolase fold
Unigene012206	PF08267.11	Cobalamin-independent synthase, N-terminal domain
Unigene012208	PF00642.23	Zinc finger C-x8-C-x5-C-x3-H type (and similar)
Unigene012210	PF04570.13	zinc-finger of the FCS-type, C2-C2
Unigene012214	PF16913.4;PF16913.4;PF16913.4;PF16913.4	Purine nucleobase transmembrane transport;; Purine nucleobase transmembrane transport;; Purine nucleobase transmembrane transport;; Purine nucleobase transmembrane transport
Unigene012215	PF00013.28	KH domain
Unigene012217	PF00076.21	RNA recognition motif. (a.k.a. RRM, RBD, or RNP domain)
Unigene012220	PF01263.19	Aldose 1-epimerase
Unigene012222	PF03083.15;PF03083.15	Sugar efflux transporter for intercellular exchange;; Sugar efflux transporter for intercellular exchange
Unigene012223	PF03469.13	XH domain
Unigene012225	PF00504.20	Chlorophyll A-B binding protein
Unigene012227	PF01979.19;PF07969.10	Amidohydrolase family;; Amidohydrolase family
Unigene012228	PF02099.16	Josephin
Unigene012229	PF00459.24;PF00459.24	Inositol monophosphatase family;; Inositol monophosphatase family
Unigene012230	PF05684.11	Protein of unknown function (DUF819)
Unigene012231	PF05922.15;PF00082.21	Peptidase inhibitor I9;; Subtilase family
Unigene012235	PF05770.10;PF05770.10	Inositol 1, 3, 4-trisphosphate 5/6-kinase;; Inositol 1, 3, 4-trisphosphate 5/6-kinase
Unigene012241	PF02152.17	Dihydroneopterin aldolase
Unigene012245	PF02852.21;PF07992.13	Pyridine nucleotide-disulphide oxidoreductase, dimerisation domain;; Pyridine nucleotide-disulphide oxidoreductase
Unigene012246	PF01074.21;PF01074.21	Glycosyl hydrolases family 38 N-terminal domain;; Glycosyl hydrolases family 38 N-terminal domain
Unigene012248	PF00248.20;PF00248.20	Aldo/keto reductase family;; Aldo/keto reductase family
Unigene012249	PF13774.5;PF00957.20	Regulated-SNARE-like domain;; Synaptobrevin
Unigene012254	PF00244.19	14-3-3 protein
Unigene012257	PF10252.8	Casein kinase substrate phosphoprotein PP28
Unigene012260	PF00069.24;PF07714.16	Protein kinase domain;; Protein tyrosine kinase
Unigene012263	PF00118.23	TCP-1/cpn60 chaperonin family
Unigene012264	PF03556.14;PF14555.5	Cullin binding;; UBA-like domain
Unigene012274	PF04258.12	Signal peptide peptidase
Unigene012282	PF00069.24	Protein kinase domain
Unigene012284	PF00430.17	ATP synthase B/B' CF(0)
Unigene012286	PF11265.7	Mediator complex subunit 25 von Willebrand factor type A
Unigene012287	PF00651.30	BTB/POZ domain
Unigene012288	PF12819.6	Carbohydrate-binding protein of the ER
Unigene012294	PF00685.26;PF00685.26	Sulfotransferase domain;; Sulfotransferase domain
Unigene012302	PF00118.23;PF00118.23;PF00118.23;PF00118.23	TCP-1/cpn60 chaperonin family;; TCP-1/cpn60 chaperonin family;; TCP-1/cpn60 chaperonin family;; TCP-1/cpn60 chaperonin family
Unigene012304	PF00152.19;PF00152.19	tRNA synthetases class II (D, K and N);; tRNA synthetases class II (D, K and N)
Unigene012318	PF00635.25	MSP (Major sperm protein) domain
Unigene012320	PF00108.22	Thiolase, N-terminal domain
Unigene012329	PF01195.18	Peptidyl-tRNA hydrolase
Unigene012331	PF08569.10	Mo25-like
Unigene012332	PF02889.15;PF00226.30	Sec63 Brl domain;; DnaJ domain
Unigene012333	PF03195.13	Lateral organ boundaries (LOB) domain
Unigene012335	PF00199.18	Catalase
Unigene012345	PF00403.25	Heavy-metal-associated domain
Unigene012348	PF05153.14	Myo-inositol oxygenase
Unigene012349	PF01016.18	Ribosomal L27 protein
Unigene012350	PF03987.14	Autophagocytosis associated protein, active-site domain
Unigene012352	PF00182.18;PF00187.18	Chitinase class I;; Chitin recognition protein
Unigene012354	PF00004.28;PF06068.12;PF05496.11;PF01078.20	ATPase family associated with various cellular activities (AAA);; TIP49 C-terminus;; Holliday junction DNA helicase ruvB N-terminus;; Magnesium chelatase, subunit ChlI
Unigene012359	PF03087.13	Arabidopsis protein of unknown function
Unigene012360	PF00324.20;PF00324.20;PF00324.20	Amino acid permease;; Amino acid permease;; Amino acid permease
Unigene012362	PF04884.13	Vitamin B6 photo-protection and homoeostasis
Unigene012363	PF11262.7	Transcription factor/nuclear export subunit protein 2
Unigene012366	PF01135.18;PF01135.18	Protein-L-isoaspartate(D-aspartate) O-methyltransferase (PCMT);; Protein-L-isoaspartate(D-aspartate) O-methyltransferase (PCMT)
Unigene012369	PF08263.11;PF00069.24;PF07714.16	Leucine rich repeat N-terminal domain;; Protein kinase domain;; Protein tyrosine kinase
Unigene012375	PF00036.31;PF13405.5;PF13499.5;PF13202.5;PF13833.5;PF00069.24;PF13833.5;PF13202.5;PF00036.31;PF13405.5	EF hand;; EF-hand domain;; EF-hand domain pair;; EF hand;; EF-hand domain pair;; Protein kinase domain;; EF-hand domain pair;; EF hand;; EF hand;; EF-hand domain
Unigene012377	PF04542.13	Sigma-70 region 2
Unigene012378	PF14009.5	Domain of unknown function (DUF4228)
Unigene012379	PF05691.11;PF05691.11;PF05691.11;PF05691.11	Raffinose synthase or seed imbibition protein Sip1;; Raffinose synthase or seed imbibition protein Sip1;; Raffinose synthase or seed imbibition protein Sip1;; Raffinose synthase or seed imbibition protein Sip1
Unigene012388	PF00083.23;PF00083.23	Sugar (and other) transporter;; Sugar (and other) transporter
Unigene012391	PF05199.12	GMC oxidoreductase
Unigene012394	PF02485.20	Core-2/I-Branching enzyme
Unigene012403	PF01728.18	FtsJ-like methyltransferase
Unigene012406	PF05730.10	CFEM domain
Unigene012407	PF12854.6;PF01535.19;PF13041.5	PPR repeat;; PPR repeat;; PPR repeat family
Unigene012410	PF02847.16;PF02854.18	MA3 domain;; MIF4G domain
Unigene012413	PF13202.5;PF00036.31	EF hand;; EF hand
Unigene012416	PF14379.5	MYB-CC type transfactor, LHEQLE motif
Unigene012422	PF00338.21	Ribosomal protein S10p/S20e
Unigene012429	PF10159.8	Kinase phosphorylation protein
Unigene012430	PF00450.21	Serine carboxypeptidase
Unigene012433	PF00069.24	Protein kinase domain
Unigene012438	PF01237.17;PF15413.5;PF00169.28;PF01237.17;PF01237.17	Oxysterol-binding protein;; Pleckstrin homology domain;; PH domain;; Oxysterol-binding protein;; Oxysterol-binding protein
Unigene012449	PF13857.5;PF13637.5;PF12796.6;PF00023.29;PF13606.5;PF13637.5	Ankyrin repeats (many copies);; Ankyrin repeats (many copies);; Ankyrin repeats (3 copies);; Ankyrin repeat;; Ankyrin repeat;; Ankyrin repeats (many copies)
Unigene012451	PF00722.20;PF06955.11	Glycosyl hydrolases family 16;; Xyloglucan endo-transglycosylase (XET) C-terminus
Unigene012452	PF00428.18	60s Acidic ribosomal protein
Unigene012454	PF13966.5	zinc-binding in reverse transcriptase
Unigene012457	PF05686.11	Glycosyl transferase family 90
Unigene012459	PF00098.22;PF00098.22	Zinc knuckle;; Zinc knuckle
Unigene012460	PF02915.16	Rubrerythrin
Unigene012461	PF03953.16;PF00091.24;PF03953.16	Tubulin C-terminal domain;; Tubulin/FtsZ family, GTPase domain;; Tubulin C-terminal domain
Unigene012466	PF13839.5	GDSL/SGNH-like Acyl-Esterase family found in Pmr5 and Cas1p
Unigene012470	PF03171.19;PF14226.5	2OG-Fe(II) oxygenase superfamily;; non-haem dioxygenase in morphine synthesis N-terminal
Unigene012472	PF02569.14;PF02569.14	Pantoate-beta-alanine ligase;; Pantoate-beta-alanine ligase
Unigene012473	PF13561.5;PF00106.24	Enoyl-(Acyl carrier protein) reductase;; short chain dehydrogenase
Unigene012476	PF00394.21	Multicopper oxidase
Unigene012478	PF00234.21	Protease inhibitor/seed storage/LTP family
Unigene012480	PF00137.20	ATP synthase subunit C
Unigene012485	PF00076.21	RNA recognition motif. (a.k.a. RRM, RBD, or RNP domain)
Unigene012486	PF00069.24;PF07714.16	Protein kinase domain;; Protein tyrosine kinase
Unigene012487	PF07724.13;PF07724.13;PF00004.28;PF00004.28	AAA domain (Cdc48 subfamily);; AAA domain (Cdc48 subfamily);; ATPase family associated with various cellular activities (AAA);; ATPase family associated with various cellular activities (AAA)
Unigene012491	PF00082.21;PF00082.21	Subtilase family;; Subtilase family
Unigene012492	PF09368.9	Sas10 C-terminal domain
Unigene012496	PF13456.5	Reverse transcriptase-like
Unigene012497	PF03952.15;PF00113.21;PF00113.21	Enolase, N-terminal domain;; Enolase, C-terminal TIM barrel domain;; Enolase, C-terminal TIM barrel domain
Unigene012504	PF07714.16;PF00069.24	Protein tyrosine kinase;; Protein kinase domain
Unigene012512	PF01053.19;PF01053.19	Cys/Met metabolism PLP-dependent enzyme;; Cys/Met metabolism PLP-dependent enzyme
Unigene012517	PF00854.20;PF00854.20	POT family;; POT family
Unigene012523	PF13855.5	Leucine rich repeat
Unigene012528	PF00085.19	Thioredoxin
Unigene012529	PF00106.24;PF13561.5;PF08643.9;PF08659.9;PF01370.20;PF13460.5	short chain dehydrogenase;; Enoyl-(Acyl carrier protein) reductase;; Fungal family of unknown function (DUF1776);; KR domain;; NAD dependent epimerase/dehydratase family;; NAD(P)H-binding
Unigene012531	PF01112.17	Asparaginase
Unigene012539	PF00687.20	Ribosomal protein L1p/L10e family
Unigene012541	PF00481.20	Protein phosphatase 2C
Unigene012543	PF07690.15	Major Facilitator Superfamily
Unigene012545	PF04153.17	NOT2 / NOT3 / NOT5 family
Unigene012549	PF13855.5	Leucine rich repeat
Unigene012551	PF03479.14	Domain of unknown function (DUF296)
Unigene012560	PF04720.11;PF04720.11	PDDEXK-like family of unknown function;; PDDEXK-like family of unknown function
Unigene012562	PF02182.16;PF05033.15	SAD/SRA domain;; Pre-SET motif
Unigene012564	PF00199.18;PF06628.11;PF00199.18;PF00199.18	Catalase;; Catalase-related immune-responsive;; Catalase;; Catalase
Unigene012572	PF01196.18	Ribosomal protein L17
Unigene012577	PF03143.16;PF03144.24;PF00009.26;PF03143.16;PF00009.26	Elongation factor Tu C-terminal domain;; Elongation factor Tu domain 2;; Elongation factor Tu GTP binding domain;; Elongation factor Tu C-terminal domain;; Elongation factor Tu GTP binding domain
Unigene012593	PF02485.20	Core-2/I-Branching enzyme
Unigene012594	PF02365.14	No apical meristem (NAM) protein
Unigene012595	PF00501.27	AMP-binding enzyme
Unigene012596	PF00361.19	Proton-conducting membrane transporter
Unigene012597	PF00069.24;PF07714.16;PF00069.24	Protein kinase domain;; Protein tyrosine kinase;; Protein kinase domain
Unigene012598	PF00069.24;PF07714.16	Protein kinase domain;; Protein tyrosine kinase
Unigene012602	PF00253.20	Ribosomal protein S14p/S29e
Unigene012604	PF00854.20;PF00854.20;PF00854.20	POT family;; POT family;; POT family
Unigene012607	PF00574.22;PF00574.22;PF00574.22	Clp protease;; Clp protease;; Clp protease
Unigene012608	PF01198.18	Ribosomal protein L31e
Unigene012609	PF02458.14;PF02458.14	Transferase family;; Transferase family
Unigene012611	PF02353.19;PF13847.5;PF13649.5;PF08241.11	Mycolic acid cyclopropane synthetase;; Methyltransferase domain;; Methyltransferase domain;; Methyltransferase domain
Unigene012615	PF00079.19	Serpin (serine protease inhibitor)
Unigene012620	PF03547.17	Membrane transport protein
Unigene012621	PF00045.18	Hemopexin
Unigene012623	PF00931.21;PF00931.21	NB-ARC domain;; NB-ARC domain
Unigene012624	PF00931.21;PF00931.21;PF00931.21;PF13855.5;PF12799.6	NB-ARC domain;; NB-ARC domain;; NB-ARC domain;; Leucine rich repeat;; Leucine Rich repeats (2 copies)
Unigene012625	PF00249.30	Myb-like DNA-binding domain
Unigene012632	PF00005.26;PF13304.5;PF01061.23	ABC transporter;; AAA domain, putative AbiEii toxin, Type IV TA system;; ABC-2 type transporter
Unigene012633	PF05003.11;PF05003.11	Protein of unknown function (DUF668);; Protein of unknown function (DUF668)
Unigene012635	PF04055.20;PF13394.5	Radical SAM superfamily;; 4Fe-4S single cluster domain
Unigene012637	PF00069.24	Protein kinase domain
Unigene012640	PF03069.14;PF03069.14	Acetamidase/Formamidase family;; Acetamidase/Formamidase family
Unigene012641	PF13410.5	Glutathione S-transferase, C-terminal domain
Unigene012642	PF04359.13	Protein of unknown function (DUF493)
Unigene012643	PF09328.9;PF05023.13;PF09328.9	Domain of unknown function (DUF1984);; Phytochelatin synthase;; Domain of unknown function (DUF1984)
Unigene012650	PF04005.11;PF04005.11	Hus1-like protein;; Hus1-like protein
Unigene012655	PF01529.19	DHHC palmitoyltransferase
Unigene012656	PF03171.19	2OG-Fe(II) oxygenase superfamily
Unigene012657	PF00168.29;PF00168.29;PF08372.9;PF08372.9	C2 domain;; C2 domain;; Plant phosphoribosyltransferase C-terminal;; Plant phosphoribosyltransferase C-terminal
Unigene012659	PF00006.24	ATP synthase alpha/beta family, nucleotide-binding domain
Unigene012661	PF00834.18;PF00834.18	Ribulose-phosphate 3 epimerase family;; Ribulose-phosphate 3 epimerase family
Unigene012665	PF05212.11	Protein of unknown function (DUF707)
Unigene012670	PF01435.17	Peptidase family M48
Unigene012671	PF00069.24;PF07714.16	Protein kinase domain;; Protein tyrosine kinase
Unigene012674	PF11145.7;PF11145.7;PF11145.7	Protein of unknown function (DUF2921);; Protein of unknown function (DUF2921);; Protein of unknown function (DUF2921)
Unigene012680	PF07714.16	Protein tyrosine kinase
Unigene012681	PF09325.9;PF00787.23;PF00787.23	Vps5 C terminal like;; PX domain;; PX domain
Unigene012685	PF07690.15;PF00083.23	Major Facilitator Superfamily;; Sugar (and other) transporter
Unigene012687	PF00854.20	POT family
Unigene012700	PF04646.11;PF04646.11	Protein of unknown function, DUF604;; Protein of unknown function, DUF604
Unigene012701	PF00227.25	Proteasome subunit
Unigene012704	PF04833.14	COBRA-like protein
Unigene012705	PF17284.1;PF01564.16	Spermidine synthase tetramerisation domain;; Spermine/spermidine synthase domain
Unigene012712	PF01397.20	Terpene synthase, N-terminal domain
Unigene012716	PF00240.22;PF11976.7;PF14560.5;PF13881.5;PF10302.8;PF13019.5;PF11069.7;PF04452.13	Ubiquitin family;; Ubiquitin-2 like Rad60 SUMO-like;; Ubiquitin-like domain;; Ubiquitin-2 like Rad60 SUMO-like;; DUF2407 ubiquitin-like domain;; Telomere stability and silencing;; Protein of unknown function (DUF2870);; RNA methyltransferase
Unigene012720	PF00646.32;PF12937.6	F-box domain;; F-box-like
Unigene012728	PF00083.23;PF00083.23;PF00083.23;PF00083.23;PF00083.23	Sugar (and other) transporter;; Sugar (and other) transporter;; Sugar (and other) transporter;; Sugar (and other) transporter;; Sugar (and other) transporter
Unigene012732	PF01040.17	UbiA prenyltransferase family
Unigene012734	PF05903.13	PPPDE putative peptidase domain
Unigene012739	PF01625.20	Peptide methionine sulfoxide reductase
Unigene012740	PF00891.17;PF00891.17;PF08100.10	O-methyltransferase;; O-methyltransferase;; Dimerisation domain
Unigene012744	PF01529.19	DHHC palmitoyltransferase
Unigene012746	PF00203.20	Ribosomal protein S19
Unigene012748	PF00940.18;PF00940.18;PF00940.18	DNA-dependent RNA polymerase;; DNA-dependent RNA polymerase;; DNA-dependent RNA polymerase
Unigene012749	PF00060.25	Ligand-gated ion channel
Unigene012752	PF01193.23;PF01000.25	RNA polymerase Rpb3/Rpb11 dimerisation domain;; RNA polymerase Rpb3/RpoA insert domain
Unigene012756	PF16113.4;PF00378.19;PF16113.4;PF16113.4	Enoyl-CoA hydratase/isomerase;; Enoyl-CoA hydratase/isomerase;; Enoyl-CoA hydratase/isomerase;; Enoyl-CoA hydratase/isomerase
Unigene012759	PF13520.5;PF00324.20;PF13906.5;PF13520.5;PF00324.20	Amino acid permease;; Amino acid permease;; C-terminus of AA_permease;; Amino acid permease;; Amino acid permease
Unigene012768	PF01061.23;PF01061.23;PF08370.10	ABC-2 type transporter;; ABC-2 type transporter;; Plant PDR ABC transporter associated
Unigene012769	PF00044.23;PF02800.19;PF02800.19	Glyceraldehyde 3-phosphate dehydrogenase, NAD binding domain;; Glyceraldehyde 3-phosphate dehydrogenase, C-terminal domain;; Glyceraldehyde 3-phosphate dehydrogenase, C-terminal domain
Unigene012778	PF13041.5;PF01535.19;PF12854.6;PF13812.5;PF14432.5	PPR repeat family;; PPR repeat;; PPR repeat;; Pentatricopeptide repeat domain;; DYW family of nucleic acid deaminases
Unigene012779	PF00248.20	Aldo/keto reductase family
Unigene012780	PF01554.17;PF01554.17	MatE;; MatE
Unigene012785	PF08740.10	BCS1 N terminal
Unigene012788	PF00722.20	Glycosyl hydrolases family 16
Unigene012790	PF00504.20	Chlorophyll A-B binding protein
Unigene012794	PF04082.17;PF00172.17;PF04082.17	Fungal specific transcription factor domain;; Fungal Zn(2)-Cys(6) binuclear cluster domain;; Fungal specific transcription factor domain
Unigene012798	PF01112.17	Asparaginase
Unigene012801	PF00083.23;PF07690.15	Sugar (and other) transporter;; Major Facilitator Superfamily
Unigene012802	PF01625.20	Peptide methionine sulfoxide reductase
Unigene012804	PF01722.17	BolA-like protein
Unigene012806	PF01073.18	3-beta hydroxysteroid dehydrogenase/isomerase family
Unigene012813	PF00481.20;PF00481.20	Protein phosphatase 2C;; Protein phosphatase 2C
Unigene012817	PF00448.21;PF02978.18	SRP54-type protein, GTPase domain;; Signal peptide binding domain
Unigene012818	PF08417.11;PF00355.25;PF08417.11	Pheophorbide a oxygenase;; Rieske [2Fe-2S] domain;; Pheophorbide a oxygenase
Unigene012824	PF01521.19	Iron-sulphur cluster biosynthesis
Unigene012825	PF00643.23	B-box zinc finger
Unigene012826	PF01008.16	Initiation factor 2 subunit family
Unigene012829	PF00106.24;PF00106.24;PF00106.24	short chain dehydrogenase;; short chain dehydrogenase;; short chain dehydrogenase
Unigene012835	PF03908.12	Sec20
Unigene012839	PF12854.6;PF13041.5	PPR repeat;; PPR repeat family
Unigene012844	PF01095.18;PF01095.18	Pectinesterase;; Pectinesterase
Unigene012846	PF01015.17	Ribosomal S3Ae family
Unigene012848	PF14432.5	DYW family of nucleic acid deaminases
Unigene012852	PF03552.13;PF03552.13;PF03552.13	Cellulose synthase;; Cellulose synthase;; Cellulose synthase
Unigene012862	PF07386.10	Protein of unknown function (DUF1499)
Unigene012865	PF00790.18;PF03127.13	VHS domain;; GAT domain
Unigene012867	PF00240.22;PF11976.7;PF14560.5	Ubiquitin family;; Ubiquitin-2 like Rad60 SUMO-like;; Ubiquitin-like domain
Unigene012870	PF01196.18	Ribosomal protein L17
Unigene012875	PF01424.21	R3H domain
Unigene012876	PF00398.19	Ribosomal RNA adenine dimethylase
Unigene012880	PF03297.14	S25 ribosomal protein
Unigene012886	PF00153.26	Mitochondrial carrier protein
Unigene012888	PF00006.24;PF00006.24;PF00006.24	ATP synthase alpha/beta family, nucleotide-binding domain;; ATP synthase alpha/beta family, nucleotide-binding domain;; ATP synthase alpha/beta family, nucleotide-binding domain
Unigene012889	PF00076.21	RNA recognition motif. (a.k.a. RRM, RBD, or RNP domain)
Unigene012890	PF07287.10	Acyclic terpene utilisation family protein AtuA
Unigene012892	PF03350.15	Uncharacterized protein family, UPF0114
Unigene012894	PF01182.19	Glucosamine-6-phosphate isomerases/6-phosphogluconolactonase
Unigene012895	PF03360.15;PF03360.15;PF03360.15	Glycosyltransferase family 43;; Glycosyltransferase family 43;; Glycosyltransferase family 43
Unigene012900	PF14223.5	gag-polypeptide of LTR copia-type
Unigene001201	PF14249.5;PF14249.5;PF14249.5	Tocopherol cyclase;; Tocopherol cyclase;; Tocopherol cyclase
Unigene001203	PF12796.6;PF00023.29;PF13637.5;PF13857.5;PF13606.5	Ankyrin repeats (3 copies);; Ankyrin repeat;; Ankyrin repeats (many copies);; Ankyrin repeats (many copies);; Ankyrin repeat
Unigene001204	PF16922.4;PF05916.10	DNA replication complex GINS protein SLD5 C-terminus;; GINS complex protein
Unigene001214	PF08132.10;PF01536.15	S-adenosyl-l-methionine decarboxylase leader peptide;; Adenosylmethionine decarboxylase
Unigene001216	PF00654.19;PF00654.19	Voltage gated chloride channel;; Voltage gated chloride channel
Unigene001220	PF12627.6	Probable RNA and SrmB- binding site of polymerase A
Unigene001221	PF00067.21	Cytochrome P450
Unigene001223	PF01704.17;PF01704.17	UTP--glucose-1-phosphate uridylyltransferase;; UTP--glucose-1-phosphate uridylyltransferase
Unigene001224	PF14368.5;PF00234.21	Probable lipid transfer;; Protease inhibitor/seed storage/LTP family
Unigene001226	PF00060.25;PF01094.27	Ligand-gated ion channel;; Receptor family ligand binding region
Unigene001228	PF08613.10	Cyclin
Unigene001229	PF03715.12;PF03715.12	Noc2p family;; Noc2p family
Unigene001232	PF00226.30	DnaJ domain
Unigene001235	PF00141.22	Peroxidase
Unigene001237	PF05686.11;PF05686.11;PF05686.11	Glycosyl transferase family 90;; Glycosyl transferase family 90;; Glycosyl transferase family 90
Unigene001241	PF00394.21	Multicopper oxidase
Unigene001242	PF03936.15	Terpene synthase family, metal binding domain
Unigene001244	PF02705.15;PF02705.15;PF02705.15	K+ potassium transporter;; K+ potassium transporter;; K+ potassium transporter
Unigene001250	PF01061.23;PF01061.23	ABC-2 type transporter;; ABC-2 type transporter
Unigene001253	PF00240.22;PF11976.7	Ubiquitin family;; Ubiquitin-2 like Rad60 SUMO-like
Unigene001255	PF00069.24;PF07714.16;PF14531.5;PF00069.24;PF07714.16	Protein kinase domain;; Protein tyrosine kinase;; Kinase-like;; Protein kinase domain;; Protein tyrosine kinase
Unigene001259	PF13041.5;PF01535.19;PF12854.6;PF13812.5;PF13041.5;PF01535.19;PF12854.6;PF13812.5;PF17177.3	PPR repeat family;; PPR repeat;; PPR repeat;; Pentatricopeptide repeat domain;; PPR repeat family;; PPR repeat;; PPR repeat;; Pentatricopeptide repeat domain;; Pentacotripeptide-repeat region of PRORP
Unigene001260	PF02517.15	CAAX protease self-immunity
Unigene001263	PF13499.5;PF00036.31;PF13833.5;PF13202.5;PF13405.5;PF12763.6;PF00069.24	EF-hand domain pair;; EF hand;; EF-hand domain pair;; EF hand;; EF-hand domain;; Cytoskeletal-regulatory complex EF hand;; Protein kinase domain
Unigene001264	PF12854.6;PF13041.5;PF01535.19;PF13812.5;PF13041.5;PF12854.6;PF13812.5;PF01535.19	PPR repeat;; PPR repeat family;; PPR repeat;; Pentatricopeptide repeat domain;; PPR repeat family;; PPR repeat;; Pentatricopeptide repeat domain;; PPR repeat
Unigene001266	PF13855.5;PF12799.6;PF00560.32;PF13516.5	Leucine rich repeat;; Leucine Rich repeats (2 copies);; Leucine Rich Repeat;; Leucine Rich repeat
Unigene001268	PF14363.5;PF00004.28;PF05496.11	Domain associated at C-terminal with AAA;; ATPase family associated with various cellular activities (AAA);; Holliday junction DNA helicase ruvB N-terminus
Unigene001272	PF00704.27	Glycosyl hydrolases family 18
Unigene001273	PF03060.14;PF03060.14	Nitronate monooxygenase;; Nitronate monooxygenase
Unigene001274	PF00875.17	DNA photolyase
Unigene001275	PF01048.19	Phosphorylase superfamily
Unigene001277	PF00182.18	Chitinase class I
Unigene001283	PF00067.21	Cytochrome P450
Unigene001285	PF01174.18;PF07685.13	SNO glutamine amidotransferase family;; CobB/CobQ-like glutamine amidotransferase domain
Unigene001286	PF02041.15	Auxin binding protein
Unigene001287	PF01975.16	Survival protein SurE
Unigene001289	PF03332.12;PF03332.12;PF08282.11	Eukaryotic phosphomannomutase;; Eukaryotic phosphomannomutase;; haloacid dehalogenase-like hydrolase
Unigene001290	PF00657.21	GDSL-like Lipase/Acylhydrolase
Unigene001294	PF12043.7;PF12043.7	Domain of unknown function (DUF3527);; Domain of unknown function (DUF3527)
Unigene001295	PF00316.19;PF00316.19	Fructose-1-6-bisphosphatase, N-terminal domain;; Fructose-1-6-bisphosphatase, N-terminal domain
Unigene001300	PF00557.23	Metallopeptidase family M24
Unigene012904	PF04114.13	Gaa1-like, GPI transamidase component
Unigene012909	PF00709.20	Adenylosuccinate synthetase
Unigene012913	PF02201.17	SWIB/MDM2 domain
Unigene012917	PF00646.32	F-box domain
Unigene012929	PF00344.19;PF00344.19	SecY translocase;; SecY translocase
Unigene012933	PF01490.17	Transmembrane amino acid transporter protein
Unigene012935	PF00664.22;PF00664.22;PF00005.26;PF00664.22	ABC transporter transmembrane region;; ABC transporter transmembrane region;; ABC transporter;; ABC transporter transmembrane region
Unigene012939	PF00450.21;PF00450.21	Serine carboxypeptidase;; Serine carboxypeptidase
Unigene012945	PF12819.6;PF07714.16;PF00069.24;PF12819.6;PF11721.7	Carbohydrate-binding protein of the ER;; Protein tyrosine kinase;; Protein kinase domain;; Carbohydrate-binding protein of the ER;; Di-glucose binding within endoplasmic reticulum
Unigene012954	PF06017.12	Unconventional myosin tail, actin- and lipid-binding
Unigene012959	PF02826.18;PF00389.29;PF07991.11;PF00670.20;PF03446.14	D-isomer specific 2-hydroxyacid dehydrogenase, NAD binding domain;; D-isomer specific 2-hydroxyacid dehydrogenase, catalytic domain;; Acetohydroxy acid isomeroreductase, NADPH-binding domain;; S-adenosyl-L-homocysteine hydrolase, NAD binding domain;; NAD binding domain of 6-phosphogluconate dehydrogenase
Unigene012961	PF00488.20	MutS domain V
Unigene012982	PF07837.11;PF07837.11	Formiminotransferase domain, N-terminal subdomain;; Formiminotransferase domain, N-terminal subdomain
Unigene012985	PF01822.18	WSC domain
Unigene012986	PF00076.21	RNA recognition motif. (a.k.a. RRM, RBD, or RNP domain)
Unigene012987	PF12338.7	Ribulose-1,5-bisphosphate carboxylase small subunit
Unigene012988	PF01789.15	PsbP
Unigene012990	PF00083.23;PF00083.23	Sugar (and other) transporter;; Sugar (and other) transporter
Unigene012997	PF13085.5;PF13534.5;PF13237.5;PF13183.5	2Fe-2S iron-sulfur cluster binding domain;; 4Fe-4S dicluster domain;; 4Fe-4S dicluster domain;; 4Fe-4S dicluster domain
Unigene013000	PF00098.22	Zinc knuckle
Unigene013002	PF12819.6	Carbohydrate-binding protein of the ER
Unigene013003	PF03106.14;PF10533.8	WRKY DNA -binding domain;; Plant zinc cluster domain
Unigene013005	PF00249.30	Myb-like DNA-binding domain
Unigene013010	PF00076.21	RNA recognition motif. (a.k.a. RRM, RBD, or RNP domain)
Unigene013013	PF01245.19	Ribosomal protein L19
Unigene013014	PF13966.5	zinc-binding in reverse transcriptase
Unigene013016	PF07714.16	Protein tyrosine kinase
Unigene013019	PF09763.8	Exocyst complex component Sec3
Unigene013020	PF01762.20	Galactosyltransferase
Unigene013022	PF08241.11;PF01209.17	Methyltransferase domain;; ubiE/COQ5 methyltransferase family
Unigene013026	PF06437.10;PF06437.10;PF06437.10	IMP-specific 5'-nucleotidase;; IMP-specific 5'-nucleotidase;; IMP-specific 5'-nucleotidase
Unigene013027	PF05514.10	HR-like lesion-inducing
Unigene013031	PF03407.15	Nucleotide-diphospho-sugar transferase
Unigene013033	PF07690.15	Major Facilitator Superfamily
Unigene013039	PF17135.3	Ribosomal protein 60S L18 and 50S L18e
Unigene013040	PF02325.16	YGGT family
Unigene013044	PF07859.12;PF00135.27	alpha/beta hydrolase fold;; Carboxylesterase family
Unigene013046	PF02330.15;PF02330.15	Mitochondrial glycoprotein;; Mitochondrial glycoprotein
Unigene013047	PF05653.13;PF05653.13;PF05653.13	Magnesium transporter NIPA;; Magnesium transporter NIPA;; Magnesium transporter NIPA
Unigene013049	PF14223.5;PF03732.16	gag-polypeptide of LTR copia-type;; Retrotransposon gag protein
Unigene013056	PF02458.14;PF02458.14	Transferase family;; Transferase family
Unigene013059	PF10150.8;PF10150.8	Ribonuclease E/G family;; Ribonuclease E/G family
Unigene013060	PF03644.12;PF03644.12;PF03644.12	Glycosyl hydrolase family 85;; Glycosyl hydrolase family 85;; Glycosyl hydrolase family 85
Unigene013063	PF07059.11;PF07059.11	Protein of unknown function (DUF1336);; Protein of unknown function (DUF1336)
Unigene013068	PF00764.18	Arginosuccinate synthase
Unigene013072	PF03479.14	Domain of unknown function (DUF296)
Unigene013076	PF00293.27	NUDIX domain
Unigene013080	PF00179.25	Ubiquitin-conjugating enzyme
Unigene013081	PF05199.12	GMC oxidoreductase
Unigene013083	PF00244.19;PF00244.19;PF00244.19	14-3-3 protein;; 14-3-3 protein;; 14-3-3 protein
Unigene013086	PF12460.7	RNAPII transcription regulator C-terminal
Unigene013092	PF01569.20	PAP2 superfamily
Unigene013100	PF07223.10	UBA-like domain (DUF1421)
Unigene013104	PF06136.12;PF06136.12	Domain of unknown function (DUF966);; Domain of unknown function (DUF966)
Unigene013105	PF13409.5;PF13410.5;PF00043.24;PF14497.5	Glutathione S-transferase, N-terminal domain;; Glutathione S-transferase, C-terminal domain;; Glutathione S-transferase, C-terminal domain;; Glutathione S-transferase, C-terminal domain
Unigene013111	PF08543.11	Phosphomethylpyrimidine kinase
Unigene013114	PF05577.11	Serine carboxypeptidase S28
Unigene013117	PF00676.19	Dehydrogenase E1 component
Unigene013120	PF00160.20	Cyclophilin type peptidyl-prolyl cis-trans isomerase/CLD
Unigene013121	PF03109.15	ABC1 family
Unigene013124	PF00141.22	Peroxidase
Unigene013128	PF01694.21	Rhomboid family
Unigene013129	PF00083.23;PF00083.23;PF00083.23;PF00083.23	Sugar (and other) transporter;; Sugar (and other) transporter;; Sugar (and other) transporter;; Sugar (and other) transporter
Unigene013132	PF00320.26	GATA zinc finger
Unigene013137	PF01535.19;PF13041.5;PF13812.5;PF14432.5;PF01535.19;PF13041.5;PF01535.19;PF12854.6;PF01535.19;PF13041.5	PPR repeat;; PPR repeat family;; Pentatricopeptide repeat domain;; DYW family of nucleic acid deaminases;; PPR repeat;; PPR repeat family;; PPR repeat;; PPR repeat;; PPR repeat;; PPR repeat family
Unigene013139	PF13424.5;PF13176.5;PF00515.27;PF07719.16;PF14559.5	Tetratricopeptide repeat;; Tetratricopeptide repeat;; Tetratricopeptide repeat;; Tetratricopeptide repeat;; Tetratricopeptide repeat
Unigene013142	PF00348.16	Polyprenyl synthetase
Unigene013143	PF00696.27	Amino acid kinase family
Unigene013152	PF01344.24;PF13418.5;PF13415.5;PF13964.5;PF13854.5;PF01344.24	Kelch motif;; Galactose oxidase, central domain;; Galactose oxidase, central domain;; Kelch motif;; Kelch motif;; Kelch motif
Unigene013154	PF00153.26;PF00153.26;PF00153.26	Mitochondrial carrier protein;; Mitochondrial carrier protein;; Mitochondrial carrier protein
Unigene013156	PF12146.7	Serine aminopeptidase, S33
Unigene013158	PF01348.20	Type II intron maturase
Unigene013159	PF00636.25;PF14622.5;PF14709.6;PF00035.25	Ribonuclease III domain;; Ribonuclease-III-like;; double strand RNA binding domain from DEAD END PROTEIN 1;; Double-stranded RNA binding motif
Unigene013162	PF00687.20	Ribosomal protein L1p/L10e family
Unigene013164	PF00348.16;PF00348.16	Polyprenyl synthetase;; Polyprenyl synthetase
Unigene013166	PF02114.15	Phosducin
Unigene013167	PF00067.21	Cytochrome P450
Unigene013170	PF00005.26;PF00005.26;PF04068.14	ABC transporter;; ABC transporter;; Possible Fer4-like domain in RNase L inhibitor, RLI
Unigene013171	PF01015.17;PF01015.17	Ribosomal S3Ae family;; Ribosomal S3Ae family
Unigene013176	PF00181.22;PF03947.17	Ribosomal Proteins L2, RNA binding domain;; Ribosomal Proteins L2, C-terminal domain
Unigene013177	PF03552.13;PF03552.13;PF03552.13;PF03552.13;PF03552.13	Cellulose synthase;; Cellulose synthase;; Cellulose synthase;; Cellulose synthase;; Cellulose synthase
Unigene013178	PF00474.16	Sodium:solute symporter family
Unigene013179	PF08033.11;PF04811.14	Sec23/Sec24 beta-sandwich domain;; Sec23/Sec24 trunk domain
Unigene013186	PF00036.31	EF hand
Unigene013187	PF13966.5	zinc-binding in reverse transcriptase
Unigene013188	PF17286.1	PRMT5 oligomerisation domain
Unigene013189	PF07217.10;PF07217.10	Heterokaryon incompatibility protein Het-C;; Heterokaryon incompatibility protein Het-C
Unigene013191	PF01625.20	Peptide methionine sulfoxide reductase
Unigene013193	PF00350.22;PF01031.19;PF02212.17;PF01031.19	Dynamin family;; Dynamin central region;; Dynamin GTPase effector domain;; Dynamin central region
Unigene013194	PF01287.19	Eukaryotic elongation factor 5A hypusine, DNA-binding OB fold
Unigene013195	PF00281.18	Ribosomal protein L5
Unigene013197	PF16760.4;PF08323.10	Starch/carbohydrate-binding module (family 53);; Starch synthase catalytic domain
Unigene013202	PF01490.17	Transmembrane amino acid transporter protein
Unigene013212	PF00415.17;PF13540.5	Regulator of chromosome condensation (RCC1) repeat;; Regulator of chromosome condensation (RCC1) repeat
Unigene013217	PF03171.19	2OG-Fe(II) oxygenase superfamily
Unigene013218	PF12710.6;PF01553.20	haloacid dehalogenase-like hydrolase;; Acyltransferase
Unigene013222	PF05116.12;PF05116.12	Sucrose-6F-phosphate phosphohydrolase;; Sucrose-6F-phosphate phosphohydrolase
Unigene013224	PF03552.13;PF14570.5;PF03552.13;PF03552.13	Cellulose synthase;; RING/Ubox like zinc-binding domain;; Cellulose synthase;; Cellulose synthase
Unigene013229	PF01789.15;PF01789.15	PsbP;; PsbP
Unigene013235	PF07714.16;PF00069.24	Protein tyrosine kinase;; Protein kinase domain
Unigene013242	PF01535.19;PF13812.5;PF13041.5;PF12854.6;PF01535.19;PF12854.6	PPR repeat;; Pentatricopeptide repeat domain;; PPR repeat family;; PPR repeat;; PPR repeat;; PPR repeat
Unigene013249	PF07719.16	Tetratricopeptide repeat
Unigene013255	PF00562.27;PF00562.27;PF00562.27;PF04567.16	RNA polymerase Rpb2, domain 6;; RNA polymerase Rpb2, domain 6;; RNA polymerase Rpb2, domain 6;; RNA polymerase Rpb2, domain 5
Unigene013257	PF08240.11;PF00107.25	Alcohol dehydrogenase GroES-like domain;; Zinc-binding dehydrogenase
Unigene013260	PF00176.22;PF04851.14;PF13892.5;PF09111.9;PF00249.30	SNF2 family N-terminal domain;; Type III restriction enzyme, res subunit;; DNA-binding domain;; SLIDE;; Myb-like DNA-binding domain
Unigene013263	PF01196.18	Ribosomal protein L17
Unigene013265	PF16203.4;PF04851.14	ERCC3/RAD25/XPB C-terminal helicase;; Type III restriction enzyme, res subunit
Unigene013270	PF08318.11;PF08318.11;PF08318.11	COG4 transport protein;; COG4 transport protein;; COG4 transport protein
Unigene013279	PF12796.6;PF13857.5;PF13606.5;PF13637.5;PF12796.6;PF00023.29	Ankyrin repeats (3 copies);; Ankyrin repeats (many copies);; Ankyrin repeat;; Ankyrin repeats (many copies);; Ankyrin repeats (3 copies);; Ankyrin repeat
Unigene013281	PF01553.20	Acyltransferase
Unigene013291	PF00743.18;PF13450.5;PF00743.18	Flavin-binding monooxygenase-like;; NAD(P)-binding Rossmann-like domain;; Flavin-binding monooxygenase-like
Unigene013294	PF06136.12;PF06136.12	Domain of unknown function (DUF966);; Domain of unknown function (DUF966)
Unigene013297	PF02990.15	Endomembrane protein 70
Unigene013303	PF00254.27	FKBP-type peptidyl-prolyl cis-trans isomerase
Unigene013306	PF16653.4;PF03435.17	Saccharopine dehydrogenase C-terminal domain;; Saccharopine dehydrogenase NADP binding domain
Unigene013307	PF01217.19	Clathrin adaptor complex small chain
Unigene013308	PF02466.18	Tim17/Tim22/Tim23/Pmp24 family
Unigene013309	PF14547.5;PF00234.21	Hydrophobic seed protein;; Protease inhibitor/seed storage/LTP family
Unigene013311	PF01636.22;PF04655.13	Phosphotransferase enzyme family;; Aminoglycoside/hydroxyurea antibiotic resistance kinase
Unigene013315	PF00230.19;PF00230.19;PF00230.19	Major intrinsic protein;; Major intrinsic protein;; Major intrinsic protein
Unigene013316	PF08068.11;PF16198.4	DKCLD (NUC011) domain;; tRNA pseudouridylate synthase B C-terminal domain
Unigene013322	PF00098.22;PF14392.5;PF13917.5;PF00098.22;PF13917.5	Zinc knuckle;; Zinc knuckle;; Zinc knuckle;; Zinc knuckle;; Zinc knuckle
Unigene013329	PF01512.16;PF10589.8	Respiratory-chain NADH dehydrogenase 51 Kd subunit;; NADH-ubiquinone oxidoreductase-F iron-sulfur binding region
Unigene013333	PF05691.11;PF05691.11	Raffinose synthase or seed imbibition protein Sip1;; Raffinose synthase or seed imbibition protein Sip1
Unigene013335	PF02701.14	Dof domain, zinc finger
Unigene013341	PF03291.15	mRNA capping enzyme
Unigene013344	PF01501.19;PF01501.19	Glycosyl transferase family 8;; Glycosyl transferase family 8
Unigene013349	PF05368.12;PF05368.12;PF13460.5	NmrA-like family;; NmrA-like family;; NAD(P)H-binding
Unigene013350	PF00226.30	DnaJ domain
Unigene013356	PF04045.13	Arp2/3 complex, 34 kD subunit p34-Arc
Unigene013362	PF16455.4	Ubiquitin-binding domain
Unigene013363	PF00399.18	Yeast PIR protein repeat
Unigene013367	PF00018.27;PF07653.16	SH3 domain;; Variant SH3 domain
Unigene013371	PF06026.13	Ribose 5-phosphate isomerase A (phosphoriboisomerase A)
Unigene013373	PF01408.21	Oxidoreductase family, NAD-binding Rossmann fold
Unigene013378	PF08387.9;PF00646.32	FBD;; F-box domain
Unigene013379	PF05686.11;PF05686.11;PF05686.11	Glycosyl transferase family 90;; Glycosyl transferase family 90;; Glycosyl transferase family 90
Unigene013381	PF06601.11;PF16879.4	Orthopoxvirus F6 protein;; C-terminal domain of Sin3a protein
Unigene013387	PF00698.20;PF00698.20;PF01575.18	Acyl transferase domain;; Acyl transferase domain;; MaoC like domain
Unigene013391	PF08148.11;PF08148.11	DSHCT (NUC185) domain;; DSHCT (NUC185) domain
Unigene013395	PF01680.16	SOR/SNZ family
Unigene013397	PF00125.23	Core histone H2A/H2B/H3/H4
Unigene013402	PF15370.5	Domain of unknown function (DUF4598)
Unigene013405	PF00083.23;PF00083.23	Sugar (and other) transporter;; Sugar (and other) transporter
Unigene013406	PF12894.6	Anaphase-promoting complex subunit 4 WD40 domain
Unigene013410	PF03959.12	Serine hydrolase (FSH1)
Unigene013417	PF14613.5;PF14613.5	Protein of unknown function (DUF4449);; Protein of unknown function (DUF4449)
Unigene013424	PF12697.6;PF12697.6;PF12146.7;PF00561.19;PF00975.19;PF00756.19	Alpha/beta hydrolase family;; Alpha/beta hydrolase family;; Serine aminopeptidase, S33;; alpha/beta hydrolase fold;; Thioesterase domain;; Putative esterase
Unigene013427	PF01199.17;PF01199.17	Ribosomal protein L34e;; Ribosomal protein L34e
Unigene013428	PF01643.16;PF01643.16;PF12590.7	Acyl-ACP thioesterase;; Acyl-ACP thioesterase;; Acyl-ATP thioesterase
Unigene013433	PF04937.14;PF02892.14;PF04937.14	Protein of unknown function (DUF 659);; BED zinc finger;; Protein of unknown function (DUF 659)
Unigene013435	PF05498.10	Rapid ALkalinization Factor (RALF)
Unigene013440	PF12481.7;PF13537.5;PF13522.5	Aluminium induced protein;; Glutamine amidotransferase domain;; Glutamine amidotransferase domain
Unigene013443	PF13292.5;PF02779.23;PF02775.20;PF00676.19;PF13292.5;PF02780.19	1-deoxy-D-xylulose-5-phosphate synthase;; Transketolase, pyrimidine binding domain;; Thiamine pyrophosphate enzyme, C-terminal TPP binding domain;; Dehydrogenase E1 component;; 1-deoxy-D-xylulose-5-phosphate synthase;; Transketolase, C-terminal domain
Unigene013446	PF01439.17	Metallothionein
Unigene013447	PF00665.25	Integrase core domain
Unigene013449	PF00333.19;PF03719.14	Ribosomal protein S5, N-terminal domain;; Ribosomal protein S5, C-terminal domain
Unigene013451	PF16884.4	N-terminal domain of oxidoreductase
Unigene013455	PF01486.16;PF00319.17	K-box region;; SRF-type transcription factor (DNA-binding and dimerisation domain)
Unigene013460	PF00106.24;PF13561.5;PF08659.9;PF13561.5	short chain dehydrogenase;; Enoyl-(Acyl carrier protein) reductase;; KR domain;; Enoyl-(Acyl carrier protein) reductase
Unigene013461	PF00108.22;PF00108.22	Thiolase, N-terminal domain;; Thiolase, N-terminal domain
Unigene013462	PF00083.23	Sugar (and other) transporter
Unigene013463	PF00413.23	Matrixin
Unigene013468	PF00919.19;PF04055.20;PF01938.19;PF04055.20;PF00919.19	Uncharacterized protein family UPF0004;; Radical SAM superfamily;; TRAM domain;; Radical SAM superfamily;; Uncharacterized protein family UPF0004
Unigene013474	PF01363.20	FYVE zinc finger
Unigene013475	PF04564.14;PF00514.22;PF00514.22	U-box domain;; Armadillo/beta-catenin-like repeat;; Armadillo/beta-catenin-like repeat
Unigene013478	PF01926.22;PF02421.17;PF00350.22;PF08701.10	50S ribosome-binding GTPase;; Ferrous iron transport protein B;; Dynamin family;; GNL3L/Grn1 putative GTPase
Unigene013479	PF02776.17	Thiamine pyrophosphate enzyme, N-terminal TPP binding domain
Unigene013481	PF04006.11	Mpp10 protein
Unigene013482	PF02238.14	Cytochrome c oxidase subunit VII
Unigene013483	PF01154.16;PF08540.9;PF08540.9	Hydroxymethylglutaryl-coenzyme A synthase N terminal;; Hydroxymethylglutaryl-coenzyme A synthase C terminal;; Hydroxymethylglutaryl-coenzyme A synthase C terminal
Unigene013485	PF00069.24;PF07714.16	Protein kinase domain;; Protein tyrosine kinase
Unigene013486	PF00069.24;PF07714.16	Protein kinase domain;; Protein tyrosine kinase
Unigene013488	PF00160.20	Cyclophilin type peptidyl-prolyl cis-trans isomerase/CLD
Unigene013491	PF00271.30	Helicase conserved C-terminal domain
Unigene013494	PF00004.28;PF05496.11	ATPase family associated with various cellular activities (AAA);; Holliday junction DNA helicase ruvB N-terminus
Unigene013502	PF00080.19	Copper/zinc superoxide dismutase (SODC)
Unigene013504	PF10250.8;PF10250.8	GDP-fucose protein O-fucosyltransferase;; GDP-fucose protein O-fucosyltransferase
Unigene013510	PF07714.16;PF07714.16	Protein tyrosine kinase;; Protein tyrosine kinase
Unigene013511	PF01507.18;PF00085.19;PF00578.20	Phosphoadenosine phosphosulfate reductase family;; Thioredoxin;; AhpC/TSA family
Unigene013515	PF07992.13;PF00070.26	Pyridine nucleotide-disulphide oxidoreductase;; Pyridine nucleotide-disulphide oxidoreductase
Unigene013520	PF14547.5	Hydrophobic seed protein
Unigene013523	PF01823.18	MAC/Perforin domain
Unigene013532	PF00573.21	Ribosomal protein L4/L1 family
Unigene013533	PF00324.20;PF13520.5;PF00324.20;PF00324.20	Amino acid permease;; Amino acid permease;; Amino acid permease;; Amino acid permease
Unigene013540	PF01357.20;PF03330.17	Pollen allergen;; Lytic transglycolase
Unigene013541	PF00650.19	CRAL/TRIO domain
Unigene013543	PF04379.13;PF02151.18	ApaG domain;; UvrB/uvrC motif
Unigene013547	PF05030.11	SSXT protein (N-terminal region)
Unigene013548	PF07034.10	Origin recognition complex (ORC) subunit 3 N-terminus
Unigene013554	PF09265.9	Cytokinin dehydrogenase 1, FAD and cytokinin binding
Unigene013561	PF03092.15	BT1 family
Unigene013566	PF05019.12;PF05019.12	Coenzyme Q (ubiquinone) biosynthesis protein Coq4;; Coenzyme Q (ubiquinone) biosynthesis protein Coq4
Unigene013568	PF00320.26	GATA zinc finger
Unigene013571	PF00174.18;PF03404.15	Oxidoreductase molybdopterin binding domain;; Mo-co oxidoreductase dimerisation domain
Unigene013572	PF03467.14	Smg-4/UPF3 family
Unigene013573	PF06644.10	ATP11 protein
Unigene013576	PF12352.7	Snare region anchored in the vesicle membrane C-terminus
Unigene013584	PF06966.11;PF04140.13	Protein of unknown function (DUF1295);; Isoprenylcysteine carboxyl methyltransferase (ICMT) family
Unigene013592	PF00544.18	Pectate lyase
Unigene013597	PF14368.5;PF00234.21	Probable lipid transfer;; Protease inhibitor/seed storage/LTP family
Unigene013598	PF04564.14;PF00514.22;PF04826.12	U-box domain;; Armadillo/beta-catenin-like repeat;; Armadillo-like
Unigene013601	PF00586.23	AIR synthase related protein, N-terminal domain
Unigene013602	PF01370.20;PF16363.4;PF01370.20	NAD dependent epimerase/dehydratase family;; GDP-mannose 4,6 dehydratase;; NAD dependent epimerase/dehydratase family
Unigene013603	PF00160.20	Cyclophilin type peptidyl-prolyl cis-trans isomerase/CLD
Unigene013608	PF04570.13	zinc-finger of the FCS-type, C2-C2
Unigene013610	PF00909.20;PF00909.20	Ammonium Transporter Family;; Ammonium Transporter Family
Unigene013611	PF06232.10	Embryo-specific protein 3, (ATS3)
Unigene013630	PF11916.7;PF12755.6;PF02985.21;PF13513.5;PF12717.6;PF13646.5;PF10363.8;PF12348.7;PF10521.8;PF13001.6	Vacuolar protein 14 C-terminal Fig4p binding;; Vacuolar 14 Fab1-binding region;; HEAT repeat;; HEAT-like repeat;; non-SMC mitotic condensation complex subunit 1;; HEAT repeats;; Required for nuclear transport of RNA pol II C-terminus 1;; CLASP N terminal;; Tti2 family;; Proteasome stabiliser
Unigene013631	PF08538.9;PF12697.6;PF06821.12	Protein of unknown function (DUF1749);; Alpha/beta hydrolase family;; Serine hydrolase
Unigene013637	PF12171.7;PF12874.6	Zinc-finger double-stranded RNA-binding;; Zinc-finger of C2H2 type
Unigene013639	PF07986.11;PF07986.11	Tubulin binding cofactor C;; Tubulin binding cofactor C
Unigene013640	PF00025.20;PF08477.12;PF00071.21;PF04670.11	ADP-ribosylation factor family;; Ras of Complex, Roc, domain of DAPkinase;; Ras family;; Gtr1/RagA G protein conserved region
Unigene013643	PF04548.15	AIG1 family
Unigene013646	PF00664.22	ABC transporter transmembrane region
Unigene013649	PF01063.18	Amino-transferase class IV
Unigene013650	PF02874.22	ATP synthase alpha/beta family, beta-barrel domain
Unigene013652	PF00483.22;PF00132.23	Nucleotidyl transferase;; Bacterial transferase hexapeptide (six repeats)
Unigene013654	PF00445.17	Ribonuclease T2 family
Unigene013655	PF03171.19	2OG-Fe(II) oxygenase superfamily
Unigene013668	PF00190.21	Cupin
Unigene013672	PF03936.15	Terpene synthase family, metal binding domain
Unigene013677	PF15892.4	BNR repeat-containing family member
Unigene013678	PF03127.13	GAT domain
Unigene013680	PF12222.7	Peptide N-acetyl-beta-D-glucosaminyl asparaginase amidase A
Unigene013683	PF00125.23	Core histone H2A/H2B/H3/H4
Unigene013685	PF01602.19;PF09066.9;PF01602.19;PF12717.6;PF02985.21	Adaptin N terminal region;; Beta2-adaptin appendage, C-terminal sub-domain;; Adaptin N terminal region;; non-SMC mitotic condensation complex subunit 1;; HEAT repeat
Unigene013686	PF13561.5	Enoyl-(Acyl carrier protein) reductase
Unigene013688	PF00958.21	GMP synthase C terminal domain
Unigene013690	PF00403.25;PF00702.25;PF00702.25	Heavy-metal-associated domain;; haloacid dehalogenase-like hydrolase;; haloacid dehalogenase-like hydrolase
Unigene013691	PF08572.9;PF06544.11	pre-mRNA processing factor 3 (PRP3);; Protein of unknown function (DUF1115)
Unigene013693	PF00561.19;PF12697.6;PF12146.7	alpha/beta hydrolase fold;; Alpha/beta hydrolase family;; Serine aminopeptidase, S33
Unigene013694	PF09229.10;PF08327.10	Activator of Hsp90 ATPase, N-terminal;; Activator of Hsp90 ATPase homolog 1-like protein
Unigene013698	PF00651.30	BTB/POZ domain
Unigene013700	PF00271.30;PF03368.13	Helicase conserved C-terminal domain;; Dicer dimerisation domain
Unigene013703	PF13962.5;PF12796.6;PF13637.5;PF13857.5;PF13606.5;PF00023.29	Domain of unknown function;; Ankyrin repeats (3 copies);; Ankyrin repeats (many copies);; Ankyrin repeats (many copies);; Ankyrin repeat;; Ankyrin repeat
Unigene013717	PF00400.31	WD domain, G-beta repeat
Unigene013721	PF00646.32	F-box domain
Unigene013722	PF00230.19	Major intrinsic protein
Unigene013723	PF08613.10;PF00134.22	Cyclin;; Cyclin, N-terminal domain
Unigene013724	PF00166.20;PF00166.20	Chaperonin 10 Kd subunit;; Chaperonin 10 Kd subunit
Unigene013739	PF16420.4;PF16420.4;PF00899.20	Ubiquitin-like modifier-activating enzyme ATG7 N-terminus;; Ubiquitin-like modifier-activating enzyme ATG7 N-terminus;; ThiF family
Unigene013753	PF14693.5	Ribosomal protein TL5, C-terminal domain
Unigene013757	PF02770.18	Acyl-CoA dehydrogenase, middle domain
Unigene013763	PF02444.15	Hepatitis E virus ORF-2 (Putative capsid protein)
Unigene013764	PF04759.12	Protein of unknown function, DUF617
Unigene013765	PF09429.9;PF12622.6	WW domain binding protein 11;; mRNA biogenesis factor
Unigene013767	PF03140.14;PF03140.14;PF03140.14	Plant protein of unknown function;; Plant protein of unknown function;; Plant protein of unknown function
Unigene013780	PF03029.16;PF03029.16;PF03308.15	Conserved hypothetical ATP binding protein;; Conserved hypothetical ATP binding protein;; ArgK protein
Unigene013784	PF12624.6;PF16908.4	N-terminal region of Chorein or VPS13;; Vacuolar sorting-associated protein 13, N-terminal
Unigene013790	PF14555.5;PF00789.19	UBA-like domain;; UBX domain
Unigene013791	PF00223.18;PF00223.18	Photosystem I psaA/psaB protein;; Photosystem I psaA/psaB protein
Unigene013793	PF03097.17	BRO1-like domain
Unigene013796	PF04572.11	Alpha 1,4-glycosyltransferase conserved region
Unigene013798	PF00650.19;PF03765.14;PF00650.19	CRAL/TRIO domain;; CRAL/TRIO, N-terminal domain;; CRAL/TRIO domain
Unigene013799	PF00069.24;PF07714.16	Protein kinase domain;; Protein tyrosine kinase
Unigene013802	PF01207.16;PF01207.16;PF01207.16	Dihydrouridine synthase (Dus);; Dihydrouridine synthase (Dus);; Dihydrouridine synthase (Dus)
Unigene013803	PF00010.25	Helix-loop-helix DNA-binding domain
Unigene013804	PF01061.23	ABC-2 type transporter
Unigene013807	PF04928.16	Poly(A) polymerase central domain
Unigene013809	PF00732.18;PF00732.18;PF00732.18;PF00732.18	GMC oxidoreductase;; GMC oxidoreductase;; GMC oxidoreductase;; GMC oxidoreductase
Unigene013811	PF00226.30	DnaJ domain
Unigene013814	PF04765.12;PF04765.12	Protein of unknown function (DUF616);; Protein of unknown function (DUF616)
Unigene013816	PF05786.13	Condensin complex subunit 2
Unigene013817	PF03647.12	Transmembrane proteins 14C
Unigene013819	PF01712.18	Deoxynucleoside kinase
Unigene013828	PF00328.21	Histidine phosphatase superfamily (branch 2)
Unigene013834	PF00350.22;PF01926.22;PF02212.17;PF01031.19;PF01031.19	Dynamin family;; 50S ribosome-binding GTPase;; Dynamin GTPase effector domain;; Dynamin central region;; Dynamin central region
Unigene013835	PF00076.21	RNA recognition motif. (a.k.a. RRM, RBD, or RNP domain)
Unigene013843	PF00168.29;PF16016.4	C2 domain;; Domain of unknown function (DUF4782)
Unigene013849	PF00450.21	Serine carboxypeptidase
Unigene013854	PF00012.19;PF00012.19;PF00012.19	Hsp70 protein;; Hsp70 protein;; Hsp70 protein
Unigene013856	PF04676.13	Protein similar to CwfJ C-terminus 2
Unigene013857	PF00069.24;PF07714.16;PF13855.5	Protein kinase domain;; Protein tyrosine kinase;; Leucine rich repeat
Unigene013858	PF02298.16	Plastocyanin-like domain
Unigene013862	PF16561.4	Glycogen recognition site of AMP-activated protein kinase
Unigene013863	PF12936.6	KRI1-like family C-terminal
Unigene013865	PF01357.20;PF03330.17	Pollen allergen;; Lytic transglycolase
Unigene013874	PF02485.20;PF02485.20	Core-2/I-Branching enzyme;; Core-2/I-Branching enzyme
Unigene013878	PF05184.14;PF03489.16	Saposin-like type B, region 1;; Saposin-like type B, region 2
Unigene013882	PF00136.20;PF03104.18	DNA polymerase family B;; DNA polymerase family B, exonuclease domain
Unigene013884	PF02485.20	Core-2/I-Branching enzyme
Unigene001302	PF00400.31;PF00400.31	WD domain, G-beta repeat;; WD domain, G-beta repeat
Unigene001308	PF00069.24;PF07714.16	Protein kinase domain;; Protein tyrosine kinase
Unigene001312	PF08613.10	Cyclin
Unigene001313	PF00067.21;PF00067.21	Cytochrome P450;; Cytochrome P450
Unigene001319	PF00162.18;PF00162.18;PF00162.18	Phosphoglycerate kinase;; Phosphoglycerate kinase;; Phosphoglycerate kinase
Unigene001322	PF09353.9	Domain of unknown function (DUF1995)
Unigene001323	PF02309.15;PF02309.15	AUX/IAA family;; AUX/IAA family
Unigene001326	PF01425.20	Amidase
Unigene001327	PF01157.17	Ribosomal protein L21e
Unigene001328	PF05691.11;PF05691.11;PF05691.11;PF05691.11;PF05691.11	Raffinose synthase or seed imbibition protein Sip1;; Raffinose synthase or seed imbibition protein Sip1;; Raffinose synthase or seed imbibition protein Sip1;; Raffinose synthase or seed imbibition protein Sip1;; Raffinose synthase or seed imbibition protein Sip1
Unigene001329	PF04185.13;PF04185.13	Phosphoesterase family;; Phosphoesterase family
Unigene001332	PF00892.19	EamA-like transporter family
Unigene001336	PF00288.25	GHMP kinases N terminal domain
Unigene001337	PF00067.21;PF00067.21	Cytochrome P450;; Cytochrome P450
Unigene001339	PF00270.28;PF00271.30;PF04851.14;PF08152.11;PF00098.22	DEAD/DEAH box helicase;; Helicase conserved C-terminal domain;; Type III restriction enzyme, res subunit;; GUCT (NUC152) domain;; Zinc knuckle
Unigene001340	PF01535.19;PF13041.5;PF12854.6	PPR repeat;; PPR repeat family;; PPR repeat
Unigene001343	PF03081.14;PF03081.14;PF03081.14	Exo70 exocyst complex subunit;; Exo70 exocyst complex subunit;; Exo70 exocyst complex subunit
Unigene001346	PF06749.11	Protein of unknown function (DUF1218)
Unigene001356	PF12070.7;PF12070.7	Protein SCAI;; Protein SCAI
Unigene001359	PF10539.8	Development and cell death domain
Unigene001363	PF00920.20	Dehydratase family
Unigene001365	PF00561.19;PF12146.7;PF12697.6	alpha/beta hydrolase fold;; Serine aminopeptidase, S33;; Alpha/beta hydrolase family
Unigene001368	PF00891.17;PF00891.17	O-methyltransferase;; O-methyltransferase
Unigene001373	PF07732.14;PF00394.21;PF07732.14;PF07732.14	Multicopper oxidase;; Multicopper oxidase;; Multicopper oxidase;; Multicopper oxidase
Unigene001378	PF00082.21	Subtilase family
Unigene001381	PF00459.24	Inositol monophosphatase family
Unigene001383	PF00198.22;PF00364.21	2-oxoacid dehydrogenases acyltransferase (catalytic domain);; Biotin-requiring enzyme
Unigene001386	PF04970.12	Lecithin retinol acyltransferase
Unigene001388	PF00860.19	Permease family
Unigene001389	PF03092.15;PF03092.15	BT1 family;; BT1 family
Unigene001390	PF00275.19;PF00275.19	EPSP synthase (3-phosphoshikimate 1-carboxyvinyltransferase);; EPSP synthase (3-phosphoshikimate 1-carboxyvinyltransferase)
Unigene001391	PF07714.16;PF00069.24;PF12799.6;PF08263.11	Protein tyrosine kinase;; Protein kinase domain;; Leucine Rich repeats (2 copies);; Leucine rich repeat N-terminal domain
Unigene001392	PF00515.27;PF07719.16;PF13414.5;PF13181.5;PF13431.5;PF13428.5	Tetratricopeptide repeat;; Tetratricopeptide repeat;; TPR repeat;; Tetratricopeptide repeat;; Tetratricopeptide repeat;; Tetratricopeptide repeat
Unigene001398	PF00300.21	Histidine phosphatase superfamily (branch 1)
Unigene001400	PF13426.6;PF00069.24;PF07714.16	PAS domain;; Protein kinase domain;; Protein tyrosine kinase
Unigene013912	PF00557.23	Metallopeptidase family M24
Unigene013917	PF13898.5;PF02809.19	Domain of unknown function (DUF4205);; Ubiquitin interaction motif
Unigene013922	PF00226.30	DnaJ domain
Unigene013923	PF08627.9	CRT-like, chloroquine-resistance transporter-like
Unigene013928	PF14966.5	DNA repair REX1-B
Unigene013929	PF00450.21;PF00450.21	Serine carboxypeptidase;; Serine carboxypeptidase
Unigene013930	PF00566.17	Rab-GTPase-TBC domain
Unigene013934	PF00082.21;PF05922.15	Subtilase family;; Peptidase inhibitor I9
Unigene013937	PF00227.25	Proteasome subunit
Unigene013940	PF01545.20;PF16916.4	Cation efflux family;; Dimerisation domain of Zinc Transporter
Unigene013941	PF00141.22	Peroxidase
Unigene013942	PF00271.30	Helicase conserved C-terminal domain
Unigene013943	PF00622.27	SPRY domain
Unigene013947	PF08351.10	Domain of unknown function (DUF1726)
Unigene013952	PF03031.17;PF03031.17	NLI interacting factor-like phosphatase;; NLI interacting factor-like phosphatase
Unigene013953	PF01981.15	Peptidyl-tRNA hydrolase PTH2
Unigene013956	PF00230.19	Major intrinsic protein
Unigene013958	PF00168.29;PF00168.29;PF08372.9	C2 domain;; C2 domain;; Plant phosphoribosyltransferase C-terminal
Unigene013966	PF02775.20;PF00205.21;PF02776.17	Thiamine pyrophosphate enzyme, C-terminal TPP binding domain;; Thiamine pyrophosphate enzyme, central domain;; Thiamine pyrophosphate enzyme, N-terminal TPP binding domain
Unigene013968	PF01255.18	Putative undecaprenyl diphosphate synthase
Unigene013970	PF06217.11;PF06217.11;PF06217.11	GAGA binding protein-like family;; GAGA binding protein-like family;; GAGA binding protein-like family
Unigene013972	PF04084.13	Origin recognition complex subunit 2
Unigene013977	PF09733.8	VEFS-Box of polycomb protein
Unigene013978	PF00225.22	Kinesin motor domain
Unigene013981	PF13178.5	Protein of unknown function (DUF4005)
Unigene013983	PF12396.7	Protein of unknown function (DUF3659)
Unigene013990	PF00160.20;PF00160.20	Cyclophilin type peptidyl-prolyl cis-trans isomerase/CLD;; Cyclophilin type peptidyl-prolyl cis-trans isomerase/CLD
Unigene013994	PF04042.15	DNA polymerase alpha/epsilon subunit B
Unigene014008	PF00929.23	Exonuclease
Unigene014014	PF03330.17	Lytic transglycolase
Unigene014017	PF12146.7	Serine aminopeptidase, S33
Unigene014021	PF00160.20	Cyclophilin type peptidyl-prolyl cis-trans isomerase/CLD
Unigene014029	PF02892.14;PF05699.13;PF04937.14	BED zinc finger;; hAT family C-terminal dimerisation region;; Protein of unknown function (DUF 659)
Unigene014030	PF00443.28;PF00443.28;PF13423.5	Ubiquitin carboxyl-terminal hydrolase;; Ubiquitin carboxyl-terminal hydrolase;; Ubiquitin carboxyl-terminal hydrolase
Unigene014032	PF10262.8	Rdx family
Unigene014034	PF00682.18;PF00682.18	HMGL-like;; HMGL-like
Unigene014035	PF13621.5;PF13621.5	Cupin-like domain;; Cupin-like domain
Unigene014036	PF00909.20;PF00909.20	Ammonium Transporter Family;; Ammonium Transporter Family
Unigene014038	PF11721.7	Di-glucose binding within endoplasmic reticulum
Unigene014045	PF01412.17;PF01412.17	Putative GTPase activating protein for Arf;; Putative GTPase activating protein for Arf
Unigene014046	PF00576.20	HIUase/Transthyretin family
Unigene014055	PF02179.15	BAG domain
Unigene014056	PF02436.17;PF02436.17	Conserved carboxylase domain;; Conserved carboxylase domain
Unigene014057	PF00076.21	RNA recognition motif. (a.k.a. RRM, RBD, or RNP domain)
Unigene014058	PF00153.26	Mitochondrial carrier protein
Unigene014060	PF03514.13;PF12041.7;PF12041.7	GRAS domain family;; Transcriptional regulator DELLA protein N terminal;; Transcriptional regulator DELLA protein N terminal
Unigene014062	PF00579.24;PF00579.24	tRNA synthetases class I (W and Y);; tRNA synthetases class I (W and Y)
Unigene014063	PF00122.19;PF13246.5;PF00702.25;PF00702.25;PF08282.11	E1-E2 ATPase;; Cation transport ATPase (P-type);; haloacid dehalogenase-like hydrolase;; haloacid dehalogenase-like hydrolase;; haloacid dehalogenase-like hydrolase
Unigene014064	PF12854.6;PF13041.5;PF13041.5;PF12854.6;PF01535.19	PPR repeat;; PPR repeat family;; PPR repeat family;; PPR repeat;; PPR repeat
Unigene014069	PF16546.4	Homodimerisation domain of SGTA
Unigene014077	PF01657.16;PF01657.16	Salt stress response/antifungal;; Salt stress response/antifungal
Unigene014078	PF00566.17;PF00566.17	Rab-GTPase-TBC domain;; Rab-GTPase-TBC domain
Unigene014083	PF04455.11;PF16653.4;PF16653.4	LOR/SDH bifunctional enzyme conserved region;; Saccharopine dehydrogenase C-terminal domain;; Saccharopine dehydrogenase C-terminal domain
Unigene014084	PF10294.8;PF05175.13;PF02475.15	Lysine methyltransferase;; Methyltransferase small domain;; Met-10+ like-protein
Unigene014087	PF07714.16	Protein tyrosine kinase
Unigene014099	PF02751.13;PF02268.15	Transcription initiation factor IIA, gamma subunit;; Transcription initiation factor IIA, gamma subunit, helical domain
Unigene014102	PF03140.14;PF03140.14;PF03140.14	Plant protein of unknown function;; Plant protein of unknown function;; Plant protein of unknown function
Unigene014103	PF00025.20;PF08477.12;PF00071.21;PF00025.20	ADP-ribosylation factor family;; Ras of Complex, Roc, domain of DAPkinase;; Ras family;; ADP-ribosylation factor family
Unigene014106	PF01095.18	Pectinesterase
Unigene014114	PF00135.27	Carboxylesterase family
Unigene014115	PF12937.6;PF00646.32;PF07734.12;PF08268.11	F-box-like;; F-box domain;; F-box associated;; F-box associated domain
Unigene014124	PF02892.14	BED zinc finger
Unigene014125	PF00828.18	Ribosomal proteins 50S-L15, 50S-L18e, 60S-L27A
Unigene014127	PF01344.24;PF01344.24	Kelch motif;; Kelch motif
Unigene014129	PF00078.26	Reverse transcriptase (RNA-dependent DNA polymerase)
Unigene014136	PF04339.11	Peptidogalycan biosysnthesis/recognition
Unigene014137	PF01556.17;PF00684.18;PF00226.30	DnaJ C terminal domain;; DnaJ central domain;; DnaJ domain
Unigene014139	PF03140.14;PF03140.14	Plant protein of unknown function;; Plant protein of unknown function
Unigene014140	PF04078.12	Cell differentiation family, Rcd1-like
Unigene014156	PF04193.13	PQ loop repeat
Unigene014160	PF07797.13	Protein of unknown function (DUF1639)
Unigene014163	PF13041.5;PF12854.6;PF01535.19;PF13812.5;PF17177.3;PF13041.5;PF13041.5;PF01535.19;PF13812.5;PF12854.6	PPR repeat family;; PPR repeat;; PPR repeat;; Pentatricopeptide repeat domain;; Pentacotripeptide-repeat region of PRORP;; PPR repeat family;; PPR repeat family;; PPR repeat;; Pentatricopeptide repeat domain;; PPR repeat
Unigene014167	PF00646.32	F-box domain
Unigene014169	PF00168.29	C2 domain
Unigene014174	PF02466.18	Tim17/Tim22/Tim23/Pmp24 family
Unigene014177	PF00195.18	Chalcone and stilbene synthases, N-terminal domain
Unigene014178	PF00012.19;PF00012.19;PF00012.19	Hsp70 protein;; Hsp70 protein;; Hsp70 protein
Unigene014186	PF05277.11	Protein of unknown function (DUF726)
Unigene014204	PF00036.31;PF13499.5;PF13405.5;PF13833.5;PF13202.5;PF10591.8	EF hand;; EF-hand domain pair;; EF-hand domain;; EF-hand domain pair;; EF hand;; Secreted protein acidic and rich in cysteine Ca binding region
Unigene014209	PF13692.5;PF00534.19	Glycosyl transferases group 1;; Glycosyl transferases group 1
Unigene014217	PF04305.13	Protein of unknown function (DUF455)
Unigene014218	PF16656.4;PF00149.27;PF14008.5	Purple acid Phosphatase, N-terminal domain;; Calcineurin-like phosphoesterase;; Iron/zinc purple acid phosphatase-like protein C
Unigene014220	PF02990.15	Endomembrane protein 70
Unigene014221	PF01329.18	Pterin 4 alpha carbinolamine dehydratase
Unigene014222	PF00006.24;PF00006.24	ATP synthase alpha/beta family, nucleotide-binding domain;; ATP synthase alpha/beta family, nucleotide-binding domain
Unigene014224	PF05183.11;PF05183.11;PF05183.11	RNA dependent RNA polymerase;; RNA dependent RNA polymerase;; RNA dependent RNA polymerase
Unigene014225	PF01425.20;PF01425.20;PF01425.20	Amidase;; Amidase;; Amidase
Unigene014233	PF03468.13	XS domain
Unigene014234	PF02450.14;PF05990.11	Lecithin:cholesterol acyltransferase;; Alpha/beta hydrolase of unknown function (DUF900)
Unigene014238	PF08635.9	Putative oxidoreductase C terminal
Unigene014239	PF02536.13	mTERF
Unigene014242	PF02984.18	Cyclin, C-terminal domain
Unigene014244	PF13855.5;PF13516.5;PF12799.6	Leucine rich repeat;; Leucine Rich repeat;; Leucine Rich repeats (2 copies)
Unigene014247	PF08449.10	UAA transporter family
Unigene014248	PF08711.10	TFIIS helical bundle-like domain
Unigene014251	PF00443.28;PF13423.5;PF00240.22	Ubiquitin carboxyl-terminal hydrolase;; Ubiquitin carboxyl-terminal hydrolase;; Ubiquitin family
Unigene014255	PF01535.19;PF12854.6;PF01535.19;PF13041.5;PF12854.6;PF01535.19;PF14432.5	PPR repeat;; PPR repeat;; PPR repeat;; PPR repeat family;; PPR repeat;; PPR repeat;; DYW family of nucleic acid deaminases
Unigene014256	PF07714.16	Protein tyrosine kinase
Unigene014263	PF14215.5	bHLH-MYC and R2R3-MYB transcription factors N-terminal
Unigene014268	PF01875.16	Memo-like protein
Unigene014276	PF07156.13;PF01593.23;PF07156.13	Prenylcysteine lyase;; Flavin containing amine oxidoreductase;; Prenylcysteine lyase
Unigene014281	PF03162.12;PF13350.5	Tyrosine phosphatase family;; Tyrosine phosphatase family
Unigene014282	PF00806.18;PF00806.18	Pumilio-family RNA binding repeat;; Pumilio-family RNA binding repeat
Unigene014284	PF00311.16	Phosphoenolpyruvate carboxylase
Unigene014290	PF07970.11;PF07970.11	Endoplasmic reticulum vesicle transporter;; Endoplasmic reticulum vesicle transporter
Unigene014301	PF04739.14	5'-AMP-activated protein kinase beta subunit, interaction domain
Unigene014302	PF02841.13;PF02263.18	Guanylate-binding protein, C-terminal domain;; Guanylate-binding protein, N-terminal domain
Unigene014308	PF01025.18	GrpE
Unigene014309	PF00481.20;PF00481.20	Protein phosphatase 2C;; Protein phosphatase 2C
Unigene014313	PF00410.18	Ribosomal protein S8
Unigene014315	PF16113.4;PF00378.19;PF16113.4	Enoyl-CoA hydratase/isomerase;; Enoyl-CoA hydratase/isomerase;; Enoyl-CoA hydratase/isomerase
Unigene014316	PF13041.5;PF12854.6;PF01535.19;PF13812.5;PF13041.5;PF12854.6;PF01535.19;PF12854.6;PF13041.5;PF01535.19;PF13812.5	PPR repeat family;; PPR repeat;; PPR repeat;; Pentatricopeptide repeat domain;; PPR repeat family;; PPR repeat;; PPR repeat;; PPR repeat;; PPR repeat family;; PPR repeat;; Pentatricopeptide repeat domain
Unigene014319	PF00230.19;PF00230.19	Major intrinsic protein;; Major intrinsic protein
Unigene014330	PF06658.11	Protein of unknown function (DUF1168)
Unigene014335	PF02628.14;PF02628.14	Cytochrome oxidase assembly protein;; Cytochrome oxidase assembly protein
Unigene014338	PF01138.20;PF03725.14	3' exoribonuclease family, domain 1;; 3' exoribonuclease family, domain 2
Unigene014343	PF13839.5;PF14416.5	GDSL/SGNH-like Acyl-Esterase family found in Pmr5 and Cas1p;; PMR5 N terminal Domain
Unigene014346	PF00069.24;PF07714.16	Protein kinase domain;; Protein tyrosine kinase
Unigene014347	PF00153.26;PF00153.26	Mitochondrial carrier protein;; Mitochondrial carrier protein
Unigene014349	PF01991.17;PF01991.17	ATP synthase (E/31 kDa) subunit;; ATP synthase (E/31 kDa) subunit
Unigene014353	PF01370.20	NAD dependent epimerase/dehydratase family
Unigene014358	PF03141.15;PF03141.15;PF03141.15;PF03141.15	Putative S-adenosyl-L-methionine-dependent methyltransferase;; Putative S-adenosyl-L-methionine-dependent methyltransferase;; Putative S-adenosyl-L-methionine-dependent methyltransferase;; Putative S-adenosyl-L-methionine-dependent methyltransferase
Unigene014359	PF00929.23	Exonuclease
Unigene014360	PF09748.8;PF09748.8	Transcription factor subunit Med10 of Mediator complex;; Transcription factor subunit Med10 of Mediator complex
Unigene014369	PF16420.4;PF00899.20;PF16420.4;PF16420.4	Ubiquitin-like modifier-activating enzyme ATG7 N-terminus;; ThiF family;; Ubiquitin-like modifier-activating enzyme ATG7 N-terminus;; Ubiquitin-like modifier-activating enzyme ATG7 N-terminus
Unigene014377	PF00085.19	Thioredoxin
Unigene014379	PF00450.21	Serine carboxypeptidase
Unigene014388	PF16987.4;PF16987.4	KIX domain;; KIX domain
Unigene014389	PF03016.14	Exostosin family
Unigene014392	PF00957.20	Synaptobrevin
Unigene014405	PF02362.20	B3 DNA binding domain
Unigene014409	PF07145.14	Ataxin-2 C-terminal region
Unigene014419	PF00650.19;PF13716.5	CRAL/TRIO domain;; Divergent CRAL/TRIO domain
Unigene014423	PF00321.16	Plant thionin
Unigene014432	PF02362.20;PF02309.15;PF06507.12	B3 DNA binding domain;; AUX/IAA family;; Auxin response factor
Unigene014433	PF00899.20	ThiF family
Unigene014438	PF04006.11	Mpp10 protein
Unigene014444	PF00957.20	Synaptobrevin
Unigene014446	PF00069.24	Protein kinase domain
Unigene014450	PF00111.26	2Fe-2S iron-sulfur cluster binding domain
Unigene014452	PF11267.7	Domain of unknown function (DUF3067)
Unigene014453	PF01987.16	Mitochondrial biogenesis AIM24
Unigene014454	PF07731.13;PF00394.21	Multicopper oxidase;; Multicopper oxidase
Unigene014456	PF00378.19;PF00378.19	Enoyl-CoA hydratase/isomerase;; Enoyl-CoA hydratase/isomerase
Unigene014462	PF16211.4;PF00125.23	C-terminus of histone H2A;; Core histone H2A/H2B/H3/H4
Unigene014463	PF02181.22;PF02181.22	Formin Homology 2 Domain;; Formin Homology 2 Domain
Unigene014469	PF01476.19	LysM domain
Unigene014471	PF13540.5;PF00415.17;PF00415.17;PF13540.5	Regulator of chromosome condensation (RCC1) repeat;; Regulator of chromosome condensation (RCC1) repeat;; Regulator of chromosome condensation (RCC1) repeat;; Regulator of chromosome condensation (RCC1) repeat
Unigene014485	PF03357.20	Snf7
Unigene014487	PF00646.32	F-box domain
Unigene014491	PF01554.17	MatE
Unigene014504	PF04499.14	SIT4 phosphatase-associated protein
Unigene014509	PF00365.19	Phosphofructokinase
Unigene014511	PF02798.19;PF13417.5;PF13410.5;PF00043.24;PF13409.5	Glutathione S-transferase, N-terminal domain;; Glutathione S-transferase, N-terminal domain;; Glutathione S-transferase, C-terminal domain;; Glutathione S-transferase, C-terminal domain;; Glutathione S-transferase, N-terminal domain
Unigene014517	PF16876.4;PF08235.12	Lipin/Ned1/Smp2 multi-domain protein middle domain;; LNS2 (Lipin/Ned1/Smp2)
Unigene014518	PF02585.16	GlcNAc-PI de-N-acetylase
Unigene014520	PF00025.20;PF00071.21;PF08477.12;PF09439.9;PF01926.22;PF04670.11	ADP-ribosylation factor family;; Ras family;; Ras of Complex, Roc, domain of DAPkinase;; Signal recognition particle receptor beta subunit;; 50S ribosome-binding GTPase;; Gtr1/RagA G protein conserved region
Unigene014522	PF06747.12;PF16860.4	CHCH domain;; CHCH-CHCH-like Cx9C, IMS import disulfide relay-system,
Unigene014524	PF00620.26	RhoGAP domain
Unigene014528	PF00168.29;PF01412.17	C2 domain;; Putative GTPase activating protein for Arf
Unigene014529	PF17207.2	MCM OB domain
Unigene014536	PF13855.5;PF12799.6;PF00560.32;PF13855.5;PF00069.24;PF07714.16	Leucine rich repeat;; Leucine Rich repeats (2 copies);; Leucine Rich Repeat;; Leucine rich repeat;; Protein kinase domain;; Protein tyrosine kinase
Unigene014549	PF13178.5	Protein of unknown function (DUF4005)
Unigene014552	PF00149.27	Calcineurin-like phosphoesterase
Unigene014554	PF01180.20	Dihydroorotate dehydrogenase
Unigene014555	PF00013.28	KH domain
Unigene014556	PF01535.19;PF13041.5;PF14432.5	PPR repeat;; PPR repeat family;; DYW family of nucleic acid deaminases
Unigene014565	PF12830.6	Sister chromatid cohesion C-terminus
Unigene014571	PF04231.12	Endonuclease I
Unigene014573	PF00226.30;PF01556.17	DnaJ domain;; DnaJ C terminal domain
Unigene014577	PF03256.15;PF03256.15	Anaphase-promoting complex, subunit 10 (APC10);; Anaphase-promoting complex, subunit 10 (APC10)
Unigene014578	PF00098.22	Zinc knuckle
Unigene014580	PF00566.17	Rab-GTPase-TBC domain
Unigene014583	PF06244.11	Coiled-coil domain-containing protein 124
Unigene014591	PF09243.9;PF13489.5	Mitochondrial small ribosomal subunit Rsm22;; Methyltransferase domain
Unigene014599	PF00106.24;PF13561.5;PF08659.9	short chain dehydrogenase;; Enoyl-(Acyl carrier protein) reductase;; KR domain
Unigene014600	PF03619.15	Organic solute transporter Ostalpha
Unigene014603	PF02540.16	NAD synthase
Unigene014605	PF03517.12	Regulator of volume decrease after cellular swelling
Unigene014607	PF00181.22	Ribosomal Proteins L2, RNA binding domain
Unigene014609	PF00013.28;PF07650.16	KH domain;; KH domain
Unigene014615	PF01068.20;PF16589.4;PF12738.6	ATP dependent DNA ligase domain;; BRCT domain, a BRCA1 C-terminus domain;; twin BRCT domain
Unigene014616	PF05600.11;PF05600.11;PF05600.11	Protein of unknown function (DUF773);; Protein of unknown function (DUF773);; Protein of unknown function (DUF773)
Unigene014617	PF01504.17	Phosphatidylinositol-4-phosphate 5-Kinase
Unigene014620	PF07227.10	PHD - plant homeodomain finger protein
Unigene014621	PF13725.5	Possible tRNA binding domain
Unigene014625	PF00191.19	Annexin
Unigene014633	PF01344.24	Kelch motif
Unigene014634	PF16913.4;PF16913.4	Purine nucleobase transmembrane transport;; Purine nucleobase transmembrane transport
Unigene014637	PF00125.23;PF00808.22	Core histone H2A/H2B/H3/H4;; Histone-like transcription factor (CBF/NF-Y) and archaeal histone
Unigene014640	PF03211.12	Pectate lyase
Unigene014642	PF01556.17	DnaJ C terminal domain
Unigene014645	PF01627.22	Hpt domain
Unigene014652	PF03981.11	Ubiquinol-cytochrome C chaperone
Unigene014654	PF05669.11	SOH1
Unigene014655	PF12776.6	Myb/SANT-like DNA-binding domain
Unigene014656	PF00722.20;PF06955.11	Glycosyl hydrolases family 16;; Xyloglucan endo-transglycosylase (XET) C-terminus
Unigene014657	PF00083.23;PF07690.15;PF00083.23	Sugar (and other) transporter;; Major Facilitator Superfamily;; Sugar (and other) transporter
Unigene014658	PF03169.14	OPT oligopeptide transporter protein
Unigene014661	PF03222.12;PF01490.17;PF03222.12	Tryptophan/tyrosine permease family;; Transmembrane amino acid transporter protein;; Tryptophan/tyrosine permease family
Unigene014670	PF13923.5;PF00097.24	Zinc finger, C3HC4 type (RING finger);; Zinc finger, C3HC4 type (RING finger)
Unigene014677	PF00805.21;PF13576.5;PF13599.5	Pentapeptide repeats (8 copies);; Pentapeptide repeats (9 copies);; Pentapeptide repeats (9 copies)
Unigene014683	PF03514.13	GRAS domain family
Unigene014685	PF00348.16;PF00348.16	Polyprenyl synthetase;; Polyprenyl synthetase
Unigene014688	PF10291.8	Muniscin C-terminal mu homology domain
Unigene014689	PF01777.17	Ribosomal L27e protein family
Unigene014694	PF16499.4	Alpha galactosidase A
Unigene014700	PF03552.13;PF03552.13;PF03552.13;PF03552.13;PF03552.13;PF03552.13	Cellulose synthase;; Cellulose synthase;; Cellulose synthase;; Cellulose synthase;; Cellulose synthase;; Cellulose synthase
Unigene014702	PF00022.18;PF00022.18	Actin;; Actin
Unigene014703	PF03321.12;PF03321.12;PF03321.12;PF03321.12	GH3 auxin-responsive promoter;; GH3 auxin-responsive promoter;; GH3 auxin-responsive promoter;; GH3 auxin-responsive promoter
Unigene014705	PF00069.24;PF07714.16;PF07714.16	Protein kinase domain;; Protein tyrosine kinase;; Protein tyrosine kinase
Unigene014709	PF07859.12;PF00135.27	alpha/beta hydrolase fold;; Carboxylesterase family
Unigene014710	PF08718.10	Glycolipid transfer protein (GLTP)
Unigene014713	PF01762.20;PF13334.5	Galactosyltransferase;; Domain of unknown function (DUF4094)
Unigene014714	PF03214.12;PF03214.12	Reversibly glycosylated polypeptide;; Reversibly glycosylated polypeptide
Unigene014720	PF00733.20;PF00733.20;PF13522.5	Asparagine synthase;; Asparagine synthase;; Glutamine amidotransferase domain
Unigene014721	PF01182.19	Glucosamine-6-phosphate isomerases/6-phosphogluconolactonase
Unigene014722	PF00453.17	Ribosomal protein L20
Unigene014725	PF08315.11	cwf18 pre-mRNA splicing factor
Unigene014727	PF00164.24	Ribosomal protein S12/S23
Unigene014729	PF13774.5	Regulated-SNARE-like domain
Unigene014732	PF13041.5;PF12854.6;PF01535.19;PF13812.5;PF17177.3	PPR repeat family;; PPR repeat;; PPR repeat;; Pentatricopeptide repeat domain;; Pentacotripeptide-repeat region of PRORP
Unigene014734	PF00187.18	Chitin recognition protein
Unigene014740	PF07714.16;PF00069.24	Protein tyrosine kinase;; Protein kinase domain
Unigene014749	PF00083.23	Sugar (and other) transporter
Unigene014753	PF00749.20;PF00749.20;PF00749.20	tRNA synthetases class I (E and Q), catalytic domain;; tRNA synthetases class I (E and Q), catalytic domain;; tRNA synthetases class I (E and Q), catalytic domain
Unigene014754	PF02519.13	Auxin responsive protein
Unigene014755	PF11331.7	Probable zinc-ribbon domain
Unigene014756	PF10551.8	MULE transposase domain
Unigene014757	PF03208.18	PRA1 family protein
Unigene014758	PF05623.11;PF05623.11	Protein of unknown function (DUF789);; Protein of unknown function (DUF789)
Unigene014762	PF01015.17;PF01015.17	Ribosomal S3Ae family;; Ribosomal S3Ae family
Unigene014764	PF10497.8	Zinc-finger domain of monoamine-oxidase A repressor R1
Unigene014772	PF04756.12;PF04756.12	OST3 / OST6 family, transporter family;; OST3 / OST6 family, transporter family
Unigene014773	PF07800.11	Protein of unknown function (DUF1644)
Unigene014774	PF14833.5;PF03446.14	NAD-binding of NADP-dependent 3-hydroxyisobutyrate dehydrogenase;; NAD binding domain of 6-phosphogluconate dehydrogenase
Unigene014784	PF04724.12	Glycosyltransferase family 17
Unigene014788	PF08240.11;PF00107.25	Alcohol dehydrogenase GroES-like domain;; Zinc-binding dehydrogenase
Unigene014789	PF14159.5	CAAD domains of cyanobacterial aminoacyl-tRNA synthetase
Unigene014790	PF00400.31;PF12894.6;PF08662.10	WD domain, G-beta repeat;; Anaphase-promoting complex subunit 4 WD40 domain;; Eukaryotic translation initiation factor eIF2A
Unigene014794	PF00240.22	Ubiquitin family
Unigene014796	PF00411.18	Ribosomal protein S11
Unigene014799	PF02679.14;PF02679.14	(2R)-phospho-3-sulfolactate synthase (ComA);; (2R)-phospho-3-sulfolactate synthase (ComA)
Unigene014805	PF03248.12	Rer1 family
Unigene014807	PF13923.5;PF00097.24	Zinc finger, C3HC4 type (RING finger);; Zinc finger, C3HC4 type (RING finger)
Unigene014809	PF00860.19	Permease family
Unigene014814	PF10378.8	Putative RRM domain
Unigene014815	PF13966.5	zinc-binding in reverse transcriptase
Unigene014818	PF13872.5	P-loop containing NTP hydrolase pore-1
Unigene014823	PF00125.23	Core histone H2A/H2B/H3/H4
Unigene014844	PF00931.21;PF01637.17;PF12799.6;PF13855.5	NB-ARC domain;; ATPase domain predominantly from Archaea;; Leucine Rich repeats (2 copies);; Leucine rich repeat
Unigene014849	PF00069.24;PF07714.16	Protein kinase domain;; Protein tyrosine kinase
Unigene014860	PF03000.13;PF03000.13	NPH3 family;; NPH3 family
Unigene014862	PF12315.7	Protein DA1
Unigene014869	PF02536.13	mTERF
Unigene014877	PF02309.15;PF02309.15;PF02309.15	AUX/IAA family;; AUX/IAA family;; AUX/IAA family
Unigene014878	PF08580.9;PF08580.9;PF08580.9	Yeast cortical protein KAR9;; Yeast cortical protein KAR9;; Yeast cortical protein KAR9
Unigene014882	PF01844.22	HNH endonuclease
Unigene014885	PF04434.16;PF03108.14	SWIM zinc finger;; MuDR family transposase
Unigene014886	PF04979.13	Protein phosphatase inhibitor 2 (IPP-2)
Unigene014888	PF00398.19;PF13649.5;PF08241.11	Ribosomal RNA adenine dimethylase;; Methyltransferase domain;; Methyltransferase domain
Unigene014900	PF03083.15;PF03083.15	Sugar efflux transporter for intercellular exchange;; Sugar efflux transporter for intercellular exchange
Unigene001402	PF00899.20;PF10585.8	ThiF family;; Ubiquitin-activating enzyme active site
Unigene001407	PF13359.5;PF13359.5	DDE superfamily endonuclease;; DDE superfamily endonuclease
Unigene001410	PF00515.27;PF13181.5;PF13414.5;PF07719.16;PF13431.5;PF00515.27	Tetratricopeptide repeat;; Tetratricopeptide repeat;; TPR repeat;; Tetratricopeptide repeat;; Tetratricopeptide repeat;; Tetratricopeptide repeat
Unigene001413	PF00232.17;PF00232.17;PF00232.17	Glycosyl hydrolase family 1;; Glycosyl hydrolase family 1;; Glycosyl hydrolase family 1
Unigene001422	PF14541.5	Xylanase inhibitor C-terminal
Unigene001427	PF00626.21	Gelsolin repeat
Unigene001429	PF03514.13;PF03514.13	GRAS domain family;; GRAS domain family
Unigene001430	PF10551.8	MULE transposase domain
Unigene001433	PF00441.23;PF01756.18;PF02770.18	Acyl-CoA dehydrogenase, C-terminal domain;; Acyl-CoA oxidase;; Acyl-CoA dehydrogenase, middle domain
Unigene001434	PF13637.5;PF12796.6;PF12796.6	Ankyrin repeats (many copies);; Ankyrin repeats (3 copies);; Ankyrin repeats (3 copies)
Unigene001435	PF00638.17;PF00568.22	RanBP1 domain;; WH1 domain
Unigene001441	PF00072.23	Response regulator receiver domain
Unigene001445	PF12796.6;PF13637.5;PF13606.5;PF13857.5;PF00023.29;PF13920.5;PF14447.5;PF13639.5;PF00097.24	Ankyrin repeats (3 copies);; Ankyrin repeats (many copies);; Ankyrin repeat;; Ankyrin repeats (many copies);; Ankyrin repeat;; Zinc finger, C3HC4 type (RING finger);; Prokaryotic RING finger family 4;; Ring finger domain;; Zinc finger, C3HC4 type (RING finger)
Unigene001447	PF00895.19	ATP synthase protein 8
Unigene001448	PF00171.21;PF00171.21	Aldehyde dehydrogenase family;; Aldehyde dehydrogenase family
Unigene001449	PF00164.24	Ribosomal protein S12/S23
Unigene001450	PF00010.25	Helix-loop-helix DNA-binding domain
Unigene001451	PF00485.17;PF00485.17	Phosphoribulokinase / Uridine kinase family;; Phosphoribulokinase / Uridine kinase family
Unigene001452	PF11891.7	Protein RETICULATA-related
Unigene001455	PF00355.25	Rieske [2Fe-2S] domain
Unigene001460	PF03630.13	Fumble
Unigene001462	PF01248.25	Ribosomal protein L7Ae/L30e/S12e/Gadd45 family
Unigene001463	PF00027.28	Cyclic nucleotide-binding domain
Unigene001464	PF03016.14	Exostosin family
Unigene001467	PF00018.27	SH3 domain
Unigene001468	PF05542.10	Protein of unknown function (DUF760)
Unigene001470	PF05758.11	Ycf1
Unigene001472	PF00316.19	Fructose-1-6-bisphosphatase, N-terminal domain
Unigene001473	PF00012.19;PF00012.19;PF00012.19	Hsp70 protein;; Hsp70 protein;; Hsp70 protein
Unigene001475	PF00512.24;PF00360.19;PF00360.19	His Kinase A (phospho-acceptor) domain;; Phytochrome region;; Phytochrome region
Unigene001477	PF08417.11	Pheophorbide a oxygenase
Unigene001479	PF02224.17	Cytidylate kinase
Unigene001481	PF10296.8	Maintenance of mitochondrial morphology protein 1
Unigene001483	PF00076.21	RNA recognition motif. (a.k.a. RRM, RBD, or RNP domain)
Unigene001486	PF00155.20;PF00155.20	Aminotransferase class I and II;; Aminotransferase class I and II
Unigene001487	PF00687.20	Ribosomal protein L1p/L10e family
Unigene001490	PF06732.10	Pescadillo N-terminus
Unigene001492	PF00067.21	Cytochrome P450
Unigene001498	PF01851.21;PF01851.21;PF13646.5;PF01851.21	Proteasome/cyclosome repeat;; Proteasome/cyclosome repeat;; HEAT repeats;; Proteasome/cyclosome repeat
Unigene014904	PF00271.30	Helicase conserved C-terminal domain
Unigene014911	PF08442.9;PF08442.9;PF00549.18	ATP-grasp domain;; ATP-grasp domain;; CoA-ligase
Unigene014917	PF06984.12;PF06984.12;PF00831.22	Mitochondrial 39-S ribosomal protein L47 (MRP-L47);; Mitochondrial 39-S ribosomal protein L47 (MRP-L47);; Ribosomal L29 protein
Unigene014923	PF09751.8;PF09751.8	Nuclear protein Es2;; Nuclear protein Es2
Unigene014930	PF01398.20	JAB1/Mov34/MPN/PAD-1 ubiquitin protease
Unigene014931	PF02560.13	Cyanate lyase C-terminal domain
Unigene014933	PF04526.12	Protein of unknown function (DUF568)
Unigene014938	PF01373.16	Glycosyl hydrolase family 14
Unigene014945	PF02265.15	S1/P1 Nuclease
Unigene014949	PF00011.20	Hsp20/alpha crystallin family
Unigene014955	PF08240.11;PF00107.25;PF02826.18	Alcohol dehydrogenase GroES-like domain;; Zinc-binding dehydrogenase;; D-isomer specific 2-hydroxyacid dehydrogenase, NAD binding domain
Unigene014956	PF02096.19	60Kd inner membrane protein
Unigene014957	PF01106.16;PF08712.10	NifU-like domain;; Scaffold protein Nfu/NifU N terminal
Unigene014958	PF00010.25	Helix-loop-helix DNA-binding domain
Unigene014966	PF03936.15;PF03936.15;PF03936.15	Terpene synthase family, metal binding domain;; Terpene synthase family, metal binding domain;; Terpene synthase family, metal binding domain
Unigene014971	PF00572.17	Ribosomal protein L13
Unigene014972	PF00106.24	short chain dehydrogenase
Unigene014973	PF02806.17	Alpha amylase, C-terminal all-beta domain
Unigene014974	PF14571.5;PF05605.11	Stress-induced protein Di19, C-terminal;; Drought induced 19 protein (Di19), zinc-binding
Unigene014976	PF10374.8	Telomerase activating protein Est1
Unigene014986	PF00249.30;PF13921.5	Myb-like DNA-binding domain;; Myb-like DNA-binding domain
Unigene014987	PF00295.16;PF00295.16	Glycosyl hydrolases family 28;; Glycosyl hydrolases family 28
Unigene014995	PF03107.15;PF00130.21	C1 domain;; Phorbol esters/diacylglycerol binding domain (C1 domain)
Unigene014998	PF14547.5;PF14368.5;PF00234.21	Hydrophobic seed protein;; Probable lipid transfer;; Protease inhibitor/seed storage/LTP family
Unigene014999	PF11566.7	PI31 proteasome regulator N-terminal
Unigene015001	PF00415.17;PF13540.5;PF00415.17;PF13540.5;PF00415.17;PF00415.17;PF00415.17	Regulator of chromosome condensation (RCC1) repeat;; Regulator of chromosome condensation (RCC1) repeat;; Regulator of chromosome condensation (RCC1) repeat;; Regulator of chromosome condensation (RCC1) repeat;; Regulator of chromosome condensation (RCC1) repeat;; Regulator of chromosome condensation (RCC1) repeat;; Regulator of chromosome condensation (RCC1) repeat
Unigene015002	PF08264.12;PF00133.21;PF00133.21;PF13603.5	Anticodon-binding domain of tRNA;; tRNA synthetases class I (I, L, M and V);; tRNA synthetases class I (I, L, M and V);; Leucyl-tRNA synthetase, Domain 2
Unigene015013	PF01116.19;PF01116.19	Fructose-bisphosphate aldolase class-II;; Fructose-bisphosphate aldolase class-II
Unigene015014	PF01370.20;PF01370.20	NAD dependent epimerase/dehydratase family;; NAD dependent epimerase/dehydratase family
Unigene015021	PF00305.18;PF00305.18;PF00305.18	Lipoxygenase;; Lipoxygenase;; Lipoxygenase
Unigene015023	PF06999.11	Sucrase/ferredoxin-like
Unigene015025	PF13378.5	Enolase C-terminal domain-like
Unigene015027	PF13002.6	Arrestin_N terminal like
Unigene015033	PF02466.18	Tim17/Tim22/Tim23/Pmp24 family
Unigene015036	PF00069.24	Protein kinase domain
Unigene015037	PF13857.5	Ankyrin repeats (many copies)
Unigene015047	PF01294.17	Ribosomal protein L13e
Unigene015054	PF03547.17;PF03547.17	Membrane transport protein;; Membrane transport protein
Unigene015055	PF16656.4;PF00149.27	Purple acid Phosphatase, N-terminal domain;; Calcineurin-like phosphoesterase
Unigene015057	PF03345.13;PF03345.13;PF03345.13	Oligosaccharyltransferase 48 kDa subunit beta;; Oligosaccharyltransferase 48 kDa subunit beta;; Oligosaccharyltransferase 48 kDa subunit beta
Unigene015065	PF13920.5	Zinc finger, C3HC4 type (RING finger)
Unigene015068	PF00646.32;PF12937.6	F-box domain;; F-box-like
Unigene015069	PF05605.11	Drought induced 19 protein (Di19), zinc-binding
Unigene015071	PF00060.25	Ligand-gated ion channel
Unigene015077	PF12799.6;PF13855.5;PF00931.21	Leucine Rich repeats (2 copies);; Leucine rich repeat;; NB-ARC domain
Unigene015080	PF02373.21	JmjC domain, hydroxylase
Unigene015081	PF00573.21	Ribosomal protein L4/L1 family
Unigene015086	PF01201.21	Ribosomal protein S8e
Unigene015088	PF01694.21	Rhomboid family
Unigene015090	PF05291.10	Bystin
Unigene015093	PF13847.5;PF13649.5;PF08241.11;PF13489.5;PF08242.11;PF05175.13	Methyltransferase domain;; Methyltransferase domain;; Methyltransferase domain;; Methyltransferase domain;; Methyltransferase domain;; Methyltransferase small domain
Unigene015096	PF11891.7	Protein RETICULATA-related
Unigene015099	PF11799.7;PF00817.19	impB/mucB/samB family C-terminal domain;; impB/mucB/samB family
Unigene015109	PF01070.17;PF01070.17;PF01070.17;PF01645.16;PF01070.17	FMN-dependent dehydrogenase;; FMN-dependent dehydrogenase;; FMN-dependent dehydrogenase;; Conserved region in glutamate synthase;; FMN-dependent dehydrogenase
Unigene015111	PF06027.11;PF06027.11	Solute carrier family 35;; Solute carrier family 35
Unigene015113	PF04926.14	Poly(A) polymerase predicted RNA binding domain
Unigene015116	PF04784.13	Protein of unknown function, DUF547
Unigene015118	PF13869.5	Nucleotide hydrolase
Unigene015122	PF03109.15	ABC1 family
Unigene015123	PF13410.5;PF00043.24	Glutathione S-transferase, C-terminal domain;; Glutathione S-transferase, C-terminal domain
Unigene015124	PF13246.5;PF00702.25;PF08282.11;PF00689.20	Cation transport ATPase (P-type);; haloacid dehalogenase-like hydrolase;; haloacid dehalogenase-like hydrolase;; Cation transporting ATPase, C-terminus
Unigene015125	PF00494.18	Squalene/phytoene synthase
Unigene015126	PF00406.21;PF13207.5;PF02223.16	Adenylate kinase;; AAA domain;; Thymidylate kinase
Unigene015127	PF04520.12	Senescence regulator
Unigene015128	PF03514.13;PF12041.7;PF03514.13	GRAS domain family;; Transcriptional regulator DELLA protein N terminal;; GRAS domain family
Unigene015139	PF06966.11;PF06966.11	Protein of unknown function (DUF1295);; Protein of unknown function (DUF1295)
Unigene015149	PF00141.22	Peroxidase
Unigene015158	PF04857.19	CAF1 family ribonuclease
Unigene015164	PF05055.11;PF05055.11	Protein of unknown function (DUF677);; Protein of unknown function (DUF677)
Unigene015168	PF00240.22;PF14560.5;PF00240.22	Ubiquitin family;; Ubiquitin-like domain;; Ubiquitin family
Unigene015173	PF00564.23	PB1 domain
Unigene015176	PF00262.17;PF00262.17;PF00262.17	Calreticulin family;; Calreticulin family;; Calreticulin family
Unigene015178	PF13812.5;PF12854.6;PF13041.5;PF01535.19;PF01535.19	Pentatricopeptide repeat domain;; PPR repeat;; PPR repeat family;; PPR repeat;; PPR repeat
Unigene015180	PF04142.14	Nucleotide-sugar transporter
Unigene015181	PF00011.20	Hsp20/alpha crystallin family
Unigene015189	PF03552.13	Cellulose synthase
Unigene015198	PF14008.5;PF16656.4;PF00149.27	Iron/zinc purple acid phosphatase-like protein C;; Purple acid Phosphatase, N-terminal domain;; Calcineurin-like phosphoesterase
Unigene015201	PF13180.5;PF00595.23	PDZ domain;; PDZ domain (Also known as DHR or GLGF)
Unigene015206	PF01036.17;PF01036.17	Bacteriorhodopsin-like protein;; Bacteriorhodopsin-like protein
Unigene015208	PF00316.19	Fructose-1-6-bisphosphatase, N-terminal domain
Unigene015215	PF01121.19	Dephospho-CoA kinase
Unigene015218	PF07224.10;PF12740.6;PF03403.12;PF01738.17	Chlorophyllase;; Chlorophyllase enzyme;; Platelet-activating factor acetylhydrolase, isoform II;; Dienelactone hydrolase family
Unigene015220	PF04484.11;PF04484.11	QWRF family;; QWRF family
Unigene015222	PF00722.20	Glycosyl hydrolases family 16
Unigene015227	PF04539.15;PF04539.15	Sigma-70 region 3;; Sigma-70 region 3
Unigene015236	PF03124.13;PF03105.18;PF03105.18	EXS family;; SPX domain;; SPX domain
Unigene015238	PF02535.21	ZIP Zinc transporter
Unigene015245	PF03140.14;PF03140.14;PF03140.14	Plant protein of unknown function;; Plant protein of unknown function;; Plant protein of unknown function
Unigene015246	PF08338.10	Domain of unknown function (DUF1731)
Unigene015250	PF12796.6;PF13637.5;PF13606.5;PF00023.29	Ankyrin repeats (3 copies);; Ankyrin repeats (many copies);; Ankyrin repeat;; Ankyrin repeat
Unigene015251	PF08263.11	Leucine rich repeat N-terminal domain
Unigene015258	PF07859.12;PF07859.12	alpha/beta hydrolase fold;; alpha/beta hydrolase fold
Unigene015261	PF14709.6;PF00035.25	double strand RNA binding domain from DEAD END PROTEIN 1;; Double-stranded RNA binding motif
Unigene015263	PF00248.20	Aldo/keto reductase family
Unigene015264	PF00134.22;PF02984.18	Cyclin, N-terminal domain;; Cyclin, C-terminal domain
Unigene015265	PF00071.21;PF08477.12;PF00071.21	Ras family;; Ras of Complex, Roc, domain of DAPkinase;; Ras family
Unigene015268	PF04398.11	Protein of unknown function, DUF538
Unigene015271	PF09440.9;PF01399.26	eIF3 subunit 6 N terminal domain;; PCI domain
Unigene015278	PF08263.11	Leucine rich repeat N-terminal domain
Unigene015281	PF12171.7;PF12874.6	Zinc-finger double-stranded RNA-binding;; Zinc-finger of C2H2 type
Unigene015285	PF00501.27	AMP-binding enzyme
Unigene015286	PF04576.14	Zein-binding
Unigene015287	PF08392.11;PF08392.11	FAE1/Type III polyketide synthase-like protein;; FAE1/Type III polyketide synthase-like protein
Unigene015291	PF06426.13	Serine acetyltransferase, N-terminal
Unigene015304	PF00717.22	Peptidase S24-like
Unigene015305	PF03634.12	TCP family transcription factor
Unigene015308	PF03094.14	Mlo family
Unigene015311	PF13832.5;PF13771.5;PF05965.13	PHD-zinc-finger like domain;; PHD-like zinc-binding domain;; F/Y rich C-terminus
Unigene015316	PF07714.16	Protein tyrosine kinase
Unigene015328	PF04900.11	Fcf1
Unigene015334	PF00439.24	Bromodomain
Unigene015350	PF03552.13;PF03552.13;PF03552.13;PF03552.13	Cellulose synthase;; Cellulose synthase;; Cellulose synthase;; Cellulose synthase
Unigene015356	PF01764.24	Lipase (class 3)
Unigene015357	PF13431.5	Tetratricopeptide repeat
Unigene015360	PF08387.9	FBD
Unigene015363	PF02866.17;PF02866.17;PF00056.22	lactate/malate dehydrogenase, alpha/beta C-terminal domain;; lactate/malate dehydrogenase, alpha/beta C-terminal domain;; lactate/malate dehydrogenase, NAD binding domain
Unigene015367	PF01553.20	Acyltransferase
Unigene015369	PF02265.15	S1/P1 Nuclease
Unigene015372	PF07731.13	Multicopper oxidase
Unigene015376	PF00025.20;PF08477.12;PF04670.11	ADP-ribosylation factor family;; Ras of Complex, Roc, domain of DAPkinase;; Gtr1/RagA G protein conserved region
Unigene015381	PF03091.14	CutA1 divalent ion tolerance protein
Unigene015385	PF02617.16	ATP-dependent Clp protease adaptor protein ClpS
Unigene015386	PF03151.15	Triose-phosphate Transporter family
Unigene015396	PF13848.5;PF00085.19	Thioredoxin-like domain;; Thioredoxin
Unigene015400	PF12498.7;PF00170.20;PF07716.14	Basic leucine-zipper C terminal;; bZIP transcription factor;; Basic region leucine zipper
Unigene015401	PF02469.21;PF02469.21	Fasciclin domain;; Fasciclin domain
Unigene015412	PF13640.5;PF03171.19	2OG-Fe(II) oxygenase superfamily;; 2OG-Fe(II) oxygenase superfamily
Unigene015419	PF00827.16	Ribosomal L15
Unigene015422	PF01490.17	Transmembrane amino acid transporter protein
Unigene015428	PF00069.24;PF07714.16	Protein kinase domain;; Protein tyrosine kinase
Unigene015430	PF02201.17	SWIB/MDM2 domain
Unigene015432	PF08392.11	FAE1/Type III polyketide synthase-like protein
Unigene015433	PF00012.19;PF00012.19	Hsp70 protein;; Hsp70 protein
Unigene015435	PF03572.17	Peptidase family S41
Unigene015438	PF01070.17;PF01070.17;PF00173.27	FMN-dependent dehydrogenase;; FMN-dependent dehydrogenase;; Cytochrome b5-like Heme/Steroid binding domain
Unigene015444	PF00237.18	Ribosomal protein L22p/L17e
Unigene015452	PF14541.5;PF14541.5	Xylanase inhibitor C-terminal;; Xylanase inhibitor C-terminal
Unigene015458	PF00400.31;PF11715.7;PF13570.5	WD domain, G-beta repeat;; Nucleoporin Nup120/160;; PQQ-like domain
Unigene015462	PF02410.14	Ribosomal silencing factor during starvation
Unigene015469	PF00326.20;PF00326.20	Prolyl oligopeptidase family;; Prolyl oligopeptidase family
Unigene015470	PF00501.27	AMP-binding enzyme
Unigene015481	PF16211.4;PF00125.23	C-terminus of histone H2A;; Core histone H2A/H2B/H3/H4
Unigene015484	PF00501.27	AMP-binding enzyme
Unigene015486	PF00005.26	ABC transporter
Unigene015488	PF00657.21;PF00657.21	GDSL-like Lipase/Acylhydrolase;; GDSL-like Lipase/Acylhydrolase
Unigene015490	PF00067.21;PF00067.21	Cytochrome P450;; Cytochrome P450
Unigene015491	PF06415.12;PF01676.17;PF01676.17;PF01676.17	BPG-independent PGAM N-terminus (iPGM_N);; Metalloenzyme superfamily;; Metalloenzyme superfamily;; Metalloenzyme superfamily
Unigene015503	PF00067.21	Cytochrome P450
Unigene015505	PF11523.7	Protein of unknown function (DUF3223)
Unigene015507	PF00810.17	ER lumen protein retaining receptor
Unigene015509	PF00415.17;PF13540.5	Regulator of chromosome condensation (RCC1) repeat;; Regulator of chromosome condensation (RCC1) repeat
Unigene015511	PF00076.21	RNA recognition motif. (a.k.a. RRM, RBD, or RNP domain)
Unigene015513	PF04091.11	Exocyst complex subunit Sec15-like
Unigene015518	PF14748.5	Pyrroline-5-carboxylate reductase dimerisation
Unigene015519	PF00010.25	Helix-loop-helix DNA-binding domain
Unigene015526	PF05634.10	APO RNA-binding
Unigene015527	PF02991.15;PF04110.12	Autophagy protein Atg8 ubiquitin like;; Ubiquitin-like autophagy protein Apg12
Unigene015528	PF13456.5	Reverse transcriptase-like
Unigene015534	PF04056.13	Ssl1-like
Unigene015536	PF07714.16;PF00069.24;PF00069.24;PF07714.16	Protein tyrosine kinase;; Protein kinase domain;; Protein kinase domain;; Protein tyrosine kinase
Unigene015542	PF00324.20	Amino acid permease
Unigene015545	PF03352.12	Methyladenine glycosylase
Unigene015551	PF00201.17	UDP-glucoronosyl and UDP-glucosyl transferase
Unigene015552	PF00069.24;PF07714.16	Protein kinase domain;; Protein tyrosine kinase
Unigene015555	PF00046.28;PF05920.10	Homeobox domain;; Homeobox KN domain
Unigene015562	PF00781.23	Diacylglycerol kinase catalytic domain
Unigene015566	PF00067.21;PF00067.21	Cytochrome P450;; Cytochrome P450
Unigene015568	PF07786.11	Protein of unknown function (DUF1624)
Unigene015571	PF00295.16	Glycosyl hydrolases family 28
Unigene015579	PF03407.15;PF03407.15	Nucleotide-diphospho-sugar transferase;; Nucleotide-diphospho-sugar transferase
Unigene015581	PF13415.5;PF13854.5;PF01344.24;PF13418.5;PF13964.5;PF07646.14;PF02475.15;PF13415.5	Galactose oxidase, central domain;; Kelch motif;; Kelch motif;; Galactose oxidase, central domain;; Kelch motif;; Kelch motif;; Met-10+ like-protein;; Galactose oxidase, central domain
Unigene015584	PF07714.16;PF00069.24	Protein tyrosine kinase;; Protein kinase domain
Unigene015593	PF12165.7;PF12165.7	Alfin;; Alfin
Unigene015597	PF06925.10;PF04101.15	Monogalactosyldiacylglycerol (MGDG) synthase;; Glycosyltransferase family 28 C-terminal domain
Unigene015598	PF03106.14	WRKY DNA -binding domain
Unigene015610	PF07227.10;PF07227.10	PHD - plant homeodomain finger protein;; PHD - plant homeodomain finger protein
Unigene015611	PF00725.21;PF02737.17;PF02737.17	3-hydroxyacyl-CoA dehydrogenase, C-terminal domain;; 3-hydroxyacyl-CoA dehydrogenase, NAD binding domain;; 3-hydroxyacyl-CoA dehydrogenase, NAD binding domain
Unigene015613	PF03062.18;PF03062.18;PF03062.18	MBOAT, membrane-bound O-acyltransferase family;; MBOAT, membrane-bound O-acyltransferase family;; MBOAT, membrane-bound O-acyltransferase family
Unigene015614	PF07714.16;PF07714.16	Protein tyrosine kinase;; Protein tyrosine kinase
Unigene015622	PF03106.14;PF03106.14	WRKY DNA -binding domain;; WRKY DNA -binding domain
Unigene015624	PF00227.25;PF10584.8	Proteasome subunit;; Proteasome subunit A N-terminal signature
Unigene015626	PF00860.19;PF00860.19	Permease family;; Permease family
Unigene015636	PF01429.18	Methyl-CpG binding domain
Unigene015637	PF00069.24;PF00069.24;PF07714.16	Protein kinase domain;; Protein kinase domain;; Protein tyrosine kinase
Unigene015640	PF04554.12	Extensin-like region
Unigene015645	PF01535.19;PF12854.6;PF13041.5	PPR repeat;; PPR repeat;; PPR repeat family
Unigene015651	PF00226.30;PF02889.15	DnaJ domain;; Sec63 Brl domain
Unigene015656	PF01408.21	Oxidoreductase family, NAD-binding Rossmann fold
Unigene015661	PF05266.13	Protein of unknown function (DUF724)
Unigene015667	PF00069.24;PF07714.16;PF07714.16	Protein kinase domain;; Protein tyrosine kinase;; Protein tyrosine kinase
Unigene015669	PF09811.8	Essential protein Yae1, N terminal
Unigene015671	PF00089.25;PF13365.5	Trypsin;; Trypsin-like peptidase domain
Unigene015672	PF01779.16	Ribosomal L29e protein family
Unigene015674	PF01603.19;PF01603.19	Protein phosphatase 2A regulatory B subunit (B56 family);; Protein phosphatase 2A regulatory B subunit (B56 family)
Unigene015678	PF16135.4	TPL-binding domain in jasmonate signalling
Unigene015682	PF13912.5	C2H2-type zinc finger
Unigene015684	PF00180.19	Isocitrate/isopropylmalate dehydrogenase
Unigene015686	PF13966.5	zinc-binding in reverse transcriptase
Unigene015687	PF01733.17	Nucleoside transporter
Unigene015688	PF13639.5;PF17123.4;PF13445.5;PF00097.24	Ring finger domain;; RING-like zinc finger;; RING-type zinc-finger;; Zinc finger, C3HC4 type (RING finger)
Unigene015693	PF07818.12	HCNGP-like protein
Unigene015699	PF00153.26	Mitochondrial carrier protein
Unigene015706	PF00443.28;PF13423.5;PF00917.25;PF00443.28	Ubiquitin carboxyl-terminal hydrolase;; Ubiquitin carboxyl-terminal hydrolase;; MATH domain;; Ubiquitin carboxyl-terminal hydrolase
Unigene015709	PF01907.18	Ribosomal protein L37e
Unigene015714	PF00069.24;PF07714.16;PF08263.11	Protein kinase domain;; Protein tyrosine kinase;; Leucine rich repeat N-terminal domain
Unigene015716	PF00490.20;PF00490.20	Delta-aminolevulinic acid dehydratase;; Delta-aminolevulinic acid dehydratase
Unigene015718	PF13668.5	Ferritin-like domain
Unigene015721	PF00201.17	UDP-glucoronosyl and UDP-glucosyl transferase
Unigene015723	PF10225.8	NEMP family
Unigene015728	PF13041.5;PF12854.6;PF01535.19;PF13812.5;PF17177.3	PPR repeat family;; PPR repeat;; PPR repeat;; Pentatricopeptide repeat domain;; Pentacotripeptide-repeat region of PRORP
Unigene015730	PF00125.23	Core histone H2A/H2B/H3/H4
Unigene015736	PF01370.20	NAD dependent epimerase/dehydratase family
Unigene015751	PF13855.5;PF12799.6;PF13516.5;PF00560.32;PF00069.24;PF07714.16;PF08263.11;PF13855.5;PF00560.32;PF12799.6;PF07714.16	Leucine rich repeat;; Leucine Rich repeats (2 copies);; Leucine Rich repeat;; Leucine Rich Repeat;; Protein kinase domain;; Protein tyrosine kinase;; Leucine rich repeat N-terminal domain;; Leucine rich repeat;; Leucine Rich Repeat;; Leucine Rich repeats (2 copies);; Protein tyrosine kinase
Unigene015757	PF14432.5	DYW family of nucleic acid deaminases
Unigene015765	PF02826.18	D-isomer specific 2-hydroxyacid dehydrogenase, NAD binding domain
Unigene015767	PF08387.9	FBD
Unigene015770	PF04116.12;PF04116.12	Fatty acid hydroxylase superfamily;; Fatty acid hydroxylase superfamily
Unigene015775	PF01453.23	D-mannose binding lectin
Unigene015776	PF01546.27;PF07687.13	Peptidase family M20/M25/M40;; Peptidase dimerisation domain
Unigene015778	PF03208.18	PRA1 family protein
Unigene015782	PF00249.30	Myb-like DNA-binding domain
Unigene015783	PF05004.12;PF04836.11	Interferon-related developmental regulator (IFRD);; Interferon-related protein conserved region
Unigene015787	PF01217.19	Clathrin adaptor complex small chain
Unigene015791	PF02181.22	Formin Homology 2 Domain
Unigene015793	PF01490.17	Transmembrane amino acid transporter protein
Unigene015809	PF04970.12	Lecithin retinol acyltransferase
Unigene015816	PF00860.19	Permease family
Unigene015818	PF00654.19;PF00654.19	Voltage gated chloride channel;; Voltage gated chloride channel
Unigene015820	PF00679.23	Elongation factor G C-terminus
Unigene015821	PF07714.16;PF00069.24;PF00560.32	Protein tyrosine kinase;; Protein kinase domain;; Leucine Rich Repeat
Unigene015822	PF00069.24;PF07714.16;PF14531.5;PF01163.21	Protein kinase domain;; Protein tyrosine kinase;; Kinase-like;; RIO1 family
Unigene015824	PF05362.12;PF05362.12	Lon protease (S16) C-terminal proteolytic domain;; Lon protease (S16) C-terminal proteolytic domain
Unigene015825	PF04398.11	Protein of unknown function, DUF538
Unigene015828	PF02567.15	Phenazine biosynthesis-like protein
Unigene015831	PF02466.18	Tim17/Tim22/Tim23/Pmp24 family
Unigene015839	PF01167.17;PF00646.32;PF12937.6	Tub family;; F-box domain;; F-box-like
Unigene015843	PF01643.16	Acyl-ACP thioesterase
Unigene015851	PF01248.25	Ribosomal protein L7Ae/L30e/S12e/Gadd45 family
Unigene015858	PF02475.15	Met-10+ like-protein
Unigene015861	PF08212.11	Lipocalin-like domain
Unigene015864	PF01554.17	MatE
Unigene015867	PF00257.18	Dehydrin
Unigene015877	PF00403.25	Heavy-metal-associated domain
Unigene015884	PF00855.16	PWWP domain
Unigene015887	PF00271.30;PF00270.28	Helicase conserved C-terminal domain;; DEAD/DEAH box helicase
Unigene015890	PF00290.19	Tryptophan synthase alpha chain
Unigene015898	PF00162.18;PF00162.18	Phosphoglycerate kinase;; Phosphoglycerate kinase
Unigene001503	PF00270.28;PF00271.30	DEAD/DEAH box helicase;; Helicase conserved C-terminal domain
Unigene001507	PF03016.14	Exostosin family
Unigene001509	PF01756.18	Acyl-CoA oxidase
Unigene001510	PF03936.15	Terpene synthase family, metal binding domain
Unigene001517	PF00083.23;PF00083.23;PF00083.23	Sugar (and other) transporter;; Sugar (and other) transporter;; Sugar (and other) transporter
Unigene001519	PF00249.30;PF13921.5	Myb-like DNA-binding domain;; Myb-like DNA-binding domain
Unigene001521	PF02149.18;PF00627.30;PF00069.24;PF07714.16;PF00069.24;PF07714.16	Kinase associated domain 1;; UBA/TS-N domain;; Protein kinase domain;; Protein tyrosine kinase;; Protein kinase domain;; Protein tyrosine kinase
Unigene001526	PF10191.8;PF10191.8;PF10191.8	Golgi complex component 7 (COG7);; Golgi complex component 7 (COG7);; Golgi complex component 7 (COG7)
[truncated: 10,317 more rows]
