# Supplementary material for: Transcriptome sequencing and screening of genes related to the MADS-box gene family in Clematis courtoisii
Source: PLoS One. 2024 Feb 5;19(2):e0294426. doi: 10.1371/journal.pone.0294426 (PMC10843124; doi:10.1371/journal.pone.0294426)
Supplement: S1 Data — (ZIP) [file pone.0294426.s001.zip › Basic_data/Unigene_Anno/Unigenes.fasta.Swissprot.anno.txt]

#SwissprotGeneID	Database_ID	E_value	Identity	Score	Annotation
Unigene009901	sp|Q0J9X2|ROC2_ORYSJ	0	293/435(67.36)	571	Homeobox-leucine zipper protein ROC2 OS=Oryza sativa subsp. japonica OX=39947 GN=ROC2 PE=2 SV=1
Unigene009902	sp|O23181|PLP3_ARATH	5.28766e-86	70/153(45.75)	144	Patatin-like protein 3 OS=Arabidopsis thaliana OX=3702 GN=PLP3 PE=2 SV=2
Unigene009903	sp|Q9FH04|ADHL7_ARATH	3.33021e-14	91/318(28.62)	73	Alcohol dehydrogenase-like 7 OS=Arabidopsis thaliana OX=3702 GN=At5g42250 PE=2 SV=1
Unigene009905	sp|Q9FHK9|MD26B_ARATH	3.04301e-13	67/228(29.39)	72	Probable mediator of RNA polymerase II transcription subunit 26b OS=Arabidopsis thaliana OX=3702 GN=MED26B PE=2 SV=1
Unigene009906	sp|B9DFG5|PTI13_ARATH	7.27678e-31	80/152(52.63)	126	PTI1-like tyrosine-protein kinase 3 OS=Arabidopsis thaliana OX=3702 GN=PTI13 PE=1 SV=1
Unigene009907	sp|Q6ZHJ5|OTP51_ORYSJ	8.85341e-48	213/684(31.14)	183	Pentatricopeptide repeat-containing protein OTP51, chloroplastic OS=Oryza sativa subsp. japonica OX=39947 GN=OTP51 PE=3 SV=1
Unigene009909	sp|Q7XC27|CNBL1_ORYSJ	2.14544e-22	40/51(78.43)	90	Calcineurin B-like protein 1 OS=Oryza sativa subsp. japonica OX=39947 GN=CBL1 PE=2 SV=2
Unigene009910	sp|P62201|CALM_LILLO	7.1051e-75	117/142(82.39)	225	Calmodulin OS=Lilium longiflorum OX=4690 PE=2 SV=2
Unigene009912	sp|Q67Y69|WDL7_ARATH	2.64861e-11	31/48(64.58)	67	Protein WVD2-like 7 OS=Arabidopsis thaliana OX=3702 GN=WDL7 PE=2 SV=1
Unigene009916	sp|P09469|VATA_DAUCA	1.21276e-54	153/382(40.05)	197	V-type proton ATPase catalytic subunit A OS=Daucus carota OX=4039 PE=2 SV=1
Unigene009917	sp|P37707|B2_DAUCA	2.51349e-09	52/166(31.33)	55	B2 protein OS=Daucus carota OX=4039 PE=2 SV=1
Unigene009919	sp|Q8LGF7|PEX4_ARATH	1.8581e-107	145/157(92.36)	308	Protein PEROXIN-4 OS=Arabidopsis thaliana OX=3702 GN=PEX4 PE=1 SV=1
Unigene009920	sp|Q9LY62|GT644_ARATH	4.81981e-23	74/215(34.42)	101	Glycosyltransferase family 64 protein C4 OS=Arabidopsis thaliana OX=3702 GN=EPC1 PE=2 SV=1
Unigene009922	sp|P93732|PIP_ARATH	2.71784e-35	61/170(35.88)	92	Proline iminopeptidase OS=Arabidopsis thaliana OX=3702 GN=PIP PE=2 SV=3
Unigene009925	sp|Q3BAI2|YCX91_PHAAO	1.5234e-40	57/59(96.61)	120	Uncharacterized protein ORF91 OS=Phalaenopsis aphrodite subsp. formosana OX=308872 PE=4 SV=1
Unigene009926	sp|Q9LV20|WTR17_ARATH	1.23257e-30	76/242(31.40)	109	WAT1-related protein At3g18200 OS=Arabidopsis thaliana OX=3702 GN=At3g18200 PE=2 SV=1
Unigene009927	sp|P43333|RU2A_ARATH	1.98031e-121	181/243(74.49)	353	U2 small nuclear ribonucleoprotein A&apos; OS=Arabidopsis thaliana OX=3702 GN=At1g09760 PE=2 SV=2
Unigene009930	sp|Q9M682|GMK2_ARATH	2.2051e-111	170/290(58.62)	335	Guanylate kinase 2 OS=Arabidopsis thaliana OX=3702 GN=GK-2 PE=2 SV=1
Unigene009932	sp|Q9S9N9|CCR1_ARATH	1.20813e-91	149/319(46.71)	279	Cinnamoyl-CoA reductase 1 OS=Arabidopsis thaliana OX=3702 GN=CCR1 PE=1 SV=1
Unigene009933	sp|Q9FLQ7|FH20_ARATH	7.74666e-09	65/218(29.82)	62	Formin-like protein 20 OS=Arabidopsis thaliana OX=3702 GN=FH20 PE=2 SV=3
Unigene009934	sp|Q9ZUM0|C3H17_ARATH	8.49752e-64	104/274(37.96)	179	Zinc finger CCCH domain-containing protein 17 OS=Arabidopsis thaliana OX=3702 GN=At2g02160 PE=1 SV=1
Unigene009937	sp|Q9SF29|SYP71_ARATH	1.16227e-94	158/268(58.96)	284	Syntaxin-71 OS=Arabidopsis thaliana OX=3702 GN=SYP71 PE=1 SV=1
Unigene009940	sp|Q76MX2|CAS1_SOLTU	8.16867e-122	176/204(86.27)	360	Bifunctional L-3-cyanoalanine synthase/cysteine synthase 1, mitochondrial OS=Solanum tuberosum OX=4113 GN=PCAS-1 PE=1 SV=1
Unigene009942	sp|Q67Y99|CLPF_ARATH	4.71387e-89	148/233(63.52)	275	Clp protease adapter protein ClpF, chloroplastic OS=Arabidopsis thaliana OX=3702 GN=CLPF PE=1 SV=1
Unigene009945	sp|O82531|PSB1_PETHY	7.90315e-46	97/190(51.05)	155	Proteasome subunit beta type-1 OS=Petunia hybrida OX=4102 GN=PBF1 PE=2 SV=1
Unigene009947	sp|Q8GUH1|PUB33_ARATH	1.43031e-44	206/747(27.58)	174	U-box domain-containing protein 33 OS=Arabidopsis thaliana OX=3702 GN=PUB33 PE=2 SV=2
Unigene009953	sp|Q9LXV0|U92A1_ARATH	2.33355e-91	186/507(36.69)	290	UDP-glycosyltransferase 92A1 OS=Arabidopsis thaliana OX=3702 GN=UGT92A1 PE=2 SV=1
Unigene009955	sp|Q8VZ95|VAP11_ARATH	3.82792e-89	138/200(69.00)	267	Vesicle-associated protein 1-1 OS=Arabidopsis thaliana OX=3702 GN=PVA11 PE=1 SV=1
Unigene009956	sp|Q9FHQ6|UBQ9_ARATH	2.94881e-07	50/129(38.76)	50	Polyubiquitin 9 OS=Arabidopsis thaliana OX=3702 GN=UBQ9 PE=3 SV=1
Unigene009958	sp|Q8VZG8|MIK2_ARATH	2.75969e-19	60/149(40.27)	91	MDIS1-interacting receptor like kinase 2 OS=Arabidopsis thaliana OX=3702 GN=MIK2 PE=1 SV=3
Unigene009959	sp|Q9SLM6|GSTF3_ARATH	6.31825e-11	39/95(41.05)	60	Glutathione S-transferase F3 OS=Arabidopsis thaliana OX=3702 GN=GSTF3 PE=2 SV=1
Unigene009960	sp|E7DN63|BAMS_SOLLC	1.41633e-36	129/379(34.04)	142	Beta-amyrin synthase OS=Solanum lycopersicum OX=4081 GN=TTS1 PE=1 SV=1
Unigene009961	sp|K7K424|DAT2D_SOYBN	2.46402e-101	159/310(51.29)	302	Diacylglycerol O-acyltransferase 2D OS=Glycine max OX=3847 GN=DGAT2D PE=1 SV=1
Unigene009962	sp|O04379|AGO1_ARATH	8.96785e-159	173/262(66.03)	335	Protein argonaute 1 OS=Arabidopsis thaliana OX=3702 GN=AGO1 PE=1 SV=1
Unigene009963	sp|Q9LQC1|FB65_ARATH	6.77719e-08	20/51(39.22)	47	Putative F-box protein At1g58310 OS=Arabidopsis thaliana OX=3702 GN=At1g58310 PE=4 SV=2
Unigene009964	sp|P53780|METC_ARATH	1.85643e-78	60/105(57.14)	119	Cystathionine beta-lyase, chloroplastic OS=Arabidopsis thaliana OX=3702 GN=At3g57050 PE=1 SV=1
Unigene009967	sp|Q8S9J8|CAP1_ARATH	0	311/445(69.89)	599	Probable clathrin assembly protein At4g32285 OS=Arabidopsis thaliana OX=3702 GN=At4g32285 PE=1 SV=2
Unigene009968	sp|Q56XY2|QQT1_ARATH	2.5621e-11	62/190(32.63)	64	GPN-loop GTPase QQT1 OS=Arabidopsis thaliana OX=3702 GN=QQT1 PE=1 SV=1
Unigene009969	sp|Q9SGA8|U83A1_ARATH	7.24204e-33	105/308(34.09)	130	UDP-glycosyltransferase 83A1 OS=Arabidopsis thaliana OX=3702 GN=UGT83A1 PE=2 SV=1
Unigene009970	sp|Q9SY69|PPR29_ARATH	1.77535e-27	114/349(32.66)	119	Pentatricopeptide repeat-containing protein At1g10270 OS=Arabidopsis thaliana OX=3702 GN=GRP23 PE=1 SV=1
Unigene009971	sp|P46286|RL81_ARATH	1.23535e-61	112/237(47.26)	194	60S ribosomal protein L8-1 OS=Arabidopsis thaliana OX=3702 GN=RPL8A PE=1 SV=2
Unigene009973	sp|P0DKI3|TRNH1_ARATH	2.12754e-62	51/72(70.83)	109	Tropinone reductase homolog At1g07440 OS=Arabidopsis thaliana OX=3702 GN=At1g07440 PE=1 SV=1
Unigene009974	sp|Q9SYP1|DEXHC_ARATH	6.46823e-119	321/773(41.53)	410	DExH-box ATP-dependent RNA helicase DExH12 OS=Arabidopsis thaliana OX=3702 GN=BRR2A PE=1 SV=1
Unigene009975	sp|Q42982|4CL2_ORYSJ	6.37959e-06	18/37(48.65)	36	Probable 4-coumarate--CoA ligase 2 OS=Oryza sativa subsp. japonica OX=39947 GN=4CL2 PE=2 SV=2
Unigene009978	sp|Q70PR7|VINSY_RAUSE	3.33207e-23	34/70(48.57)	72	Vinorine synthase OS=Rauvolfia serpentina OX=4060 GN=ACT PE=1 SV=2
Unigene009979	sp|Q8GWV5|PUB3_ARATH	1.83277e-67	101/211(47.87)	155	U-box domain-containing protein 3 OS=Arabidopsis thaliana OX=3702 GN=PUB3 PE=2 SV=2
Unigene009980	sp|O04202|EIF3F_ARATH	1.03414e-15	90/291(30.93)	77	Eukaryotic translation initiation factor 3 subunit F OS=Arabidopsis thaliana OX=3702 GN=TIF3F1 PE=1 SV=1
Unigene009982	sp|Q8RXH2|NUP85_ARATH	4.32161e-179	203/462(43.94)	306	Nuclear pore complex protein NUP85 OS=Arabidopsis thaliana OX=3702 GN=NUP85 PE=1 SV=1
Unigene009984	sp|A0A109QYD3|RMS3_PEA	1.86916e-70	106/190(55.79)	191	Strigolactone esterase RMS3 OS=Pisum sativum OX=3888 GN=RMS3 PE=1 SV=1
Unigene009985	sp|P12333|CB2A_SPIOL	1.29305e-21	59/127(46.46)	88	Chlorophyll a-b binding protein, chloroplastic OS=Spinacia oleracea OX=3562 PE=1 SV=1
Unigene009986	sp|P93248|MALB_MAAAM	2.72806e-07	36/104(34.62)	51	Bark leucoagglutinin (Fragment) OS=Maackia amurensis OX=37501 GN=MAL PE=2 SV=1
Unigene009990	sp|Q9FIH5|URGT3_ARATH	2.85839e-10	32/72(44.44)	46	UDP-rhamnose/UDP-galactose transporter 3 OS=Arabidopsis thaliana OX=3702 GN=URGT3 PE=1 SV=1
Unigene009994	sp|Q9ZVI6|LOR8_ARATH	1.06691e-43	69/119(57.98)	140	Protein LURP-one-related 8 OS=Arabidopsis thaliana OX=3702 GN=At2g38640 PE=2 SV=1
Unigene009996	sp|O82204|RL281_ARATH	2.0406e-08	41/118(34.75)	51	60S ribosomal protein L28-1 OS=Arabidopsis thaliana OX=3702 GN=RPL28A PE=1 SV=1
Unigene009997	sp|Q0WMN5|Y3913_ARATH	5.78331e-49	84/236(35.59)	125	Uncharacterized protein At3g49140 OS=Arabidopsis thaliana OX=3702 GN=At3g49140 PE=1 SV=2
Unigene009998	sp|D7U6G6|ANRPN_VITVI	8.91866e-08	46/126(36.51)	53	Anthocyanidin reductase ((2S)-flavan-3-ol-forming) OS=Vitis vinifera OX=29760 GN=ANR PE=3 SV=1
Unigene009999	sp|Q9SYU4|PEX10_ARATH	2.9052e-14	65/208(31.25)	73	Peroxisome biogenesis factor 10 OS=Arabidopsis thaliana OX=3702 GN=PEX10 PE=1 SV=1
Unigene010001	sp|Q9ZQX4|VATF_ARATH	7.41975e-21	52/101(51.49)	78	V-type proton ATPase subunit F OS=Arabidopsis thaliana OX=3702 GN=VHA-F PE=2 SV=1
Unigene010002	sp|Q9SZ46|C82C4_ARATH	5.77994e-31	80/192(41.67)	125	Cytochrome P450 82C4 OS=Arabidopsis thaliana OX=3702 GN=CYP82C4 PE=2 SV=1
Unigene010004	sp|P42814|RNS2_ARATH	1.0488e-08	47/150(31.33)	50	Ribonuclease 2 OS=Arabidopsis thaliana OX=3702 GN=RNS2 PE=2 SV=1
Unigene010006	sp|Q9ZVW2|HEN2_ARATH	1.36899e-102	333/880(37.84)	347	DExH-box ATP-dependent RNA helicase DExH10 OS=Arabidopsis thaliana OX=3702 GN=HEN2 PE=1 SV=2
Unigene010007	sp|O80844|PMTG_ARATH	4.48048e-30	117/379(30.87)	93	Probable methyltransferase PMT16 OS=Arabidopsis thaliana OX=3702 GN=At2g45750 PE=3 SV=1
Unigene010010	sp|Q9ZW34|ENO3_ARATH	1.3229e-161	154/204(75.49)	310	Cytosolic enolase 3 OS=Arabidopsis thaliana OX=3702 GN=ENO3 PE=1 SV=1
Unigene010012	sp|P15280|GLGS2_ORYSJ	2.72663e-12	70/224(31.25)	55	Glucose-1-phosphate adenylyltransferase small subunit 2, chloroplastic/amyloplastic/cytosolic OS=Oryza sativa subsp. japonica OX=39947 GN=AGPS2 PE=1 SV=4
Unigene010014	sp|A3AYR1|ACBP4_ORYSJ	9.50699e-17	40/106(37.74)	79	Acyl-CoA-binding domain-containing protein 4 OS=Oryza sativa subsp. japonica OX=39947 GN=ACBP4 PE=2 SV=1
Unigene010015	sp|Q9SZC9|HMA6_ARATH	2.51671e-114	245/503(48.71)	376	Copper-transporting ATPase PAA1, chloroplastic OS=Arabidopsis thaliana OX=3702 GN=PAA1 PE=1 SV=1
Unigene010017	sp|Q43317|CYSK_CITLA	3.43041e-28	107/228(46.93)	116	Cysteine synthase OS=Citrullus lanatus OX=3654 PE=1 SV=1
Unigene010019	sp|Q9LSJ3|FBL48_ARATH	6.25979e-12	22/56(39.29)	57	Putative F-box/LRR-repeat protein At3g28410 OS=Arabidopsis thaliana OX=3702 GN=At3g28410 PE=4 SV=2
Unigene010021	sp|P54967|BIOB_ARATH	3.54291e-111	189/304(62.17)	331	Biotin synthase, mitochondrial OS=Arabidopsis thaliana OX=3702 GN=BIO2 PE=1 SV=1
Unigene010022	sp|F4HVX7|CERL1_ARATH	4.05979e-12	44/120(36.67)	63	Protein CER1-like 1 OS=Arabidopsis thaliana OX=3702 GN=At1g02190 PE=2 SV=1
Unigene010026	sp|Q8S9J6|ASPA_ARATH	4.18373e-11	47/132(35.61)	65	Aspartyl protease family protein At5g10770 OS=Arabidopsis thaliana OX=3702 GN=At5g10770 PE=2 SV=1
Unigene010028	sp|P26576|RBSB_SOLTU	1.0182e-07	52/148(35.14)	50	Ribulose bisphosphate carboxylase small chain 2B, chloroplastic OS=Solanum tuberosum OX=4113 GN=RBCS-2B PE=3 SV=1
Unigene010031	sp|Q8LPB4|PSKR1_DAUCA	1.67105e-33	139/445(31.24)	139	Phytosulfokine receptor 1 OS=Daucus carota OX=4039 GN=PSKR PE=1 SV=1
Unigene010034	sp|Q9C713|SYRC_ARATH	1.58513e-72	154/466(33.05)	176	Arginine--tRNA ligase, cytoplasmic OS=Arabidopsis thaliana OX=3702 GN=At1g66530 PE=1 SV=1
Unigene010035	sp|P41151|HFA1A_ARATH	3.92664e-27	36/57(63.16)	63	Heat stress transcription factor A-1a OS=Arabidopsis thaliana OX=3702 GN=HSFA1A PE=1 SV=2
Unigene010036	sp|Q43386|HMGYA_ARATH	9.49009e-07	37/115(32.17)	48	HMG-Y-related protein A OS=Arabidopsis thaliana OX=3702 GN=HMGA PE=1 SV=1
Unigene010038	sp|Q9SF86|PCRK1_ARATH	1.01913e-82	84/118(71.19)	171	Serine/threonine-protein kinase PCRK1 OS=Arabidopsis thaliana OX=3702 GN=PCRK1 PE=1 SV=1
Unigene010039	sp|Q9M9W1|RL222_ARATH	5.92486e-06	31/76(40.79)	44	60S ribosomal protein L22-2 OS=Arabidopsis thaliana OX=3702 GN=RPL22B PE=2 SV=1
Unigene010040	sp|Q9FMH8|RD21B_ARATH	4.93255e-10	45/112(40.18)	62	Probable cysteine protease RD21B OS=Arabidopsis thaliana OX=3702 GN=RD21B PE=1 SV=1
Unigene010042	sp|F4IDY5|BTSL1_ARATH	5.95961e-54	175/534(32.77)	207	Zinc finger protein BRUTUS-like At1g18910 OS=Arabidopsis thaliana OX=3702 GN=At1g18910 PE=2 SV=1
Unigene010045	sp|O65418|APC4_ARATH	8.20747e-13	29/46(63.04)	60	Anaphase-promoting complex subunit 4 OS=Arabidopsis thaliana OX=3702 GN=APC4 PE=2 SV=2
Unigene010046	sp|Q9FPP4|PSBS_SOLSG	7.48378e-12	26/36(72.22)	55	Photosystem II 22 kDa protein, chloroplastic OS=Solanum sogarandinum OX=52705 GN=PSBS PE=2 SV=1
Unigene010047	sp|P93111|HEM11_CUCSA	6.11945e-10	77/248(31.05)	62	Glutamyl-tRNA reductase 1, chloroplastic OS=Cucumis sativus OX=3659 GN=HEMA1 PE=2 SV=1
Unigene010050	sp|Q9SJ56|BLH1_ARATH	5.9091e-53	123/253(48.62)	197	BEL1-like homeodomain protein 1 OS=Arabidopsis thaliana OX=3702 GN=BLH1 PE=1 SV=1
Unigene010056	sp|O48716|JGB_ARATH	1.36266e-43	89/223(39.91)	131	Protein JINGUBANG OS=Arabidopsis thaliana OX=3702 GN=JGB PE=1 SV=1
Unigene010057	sp|F4I096|MED13_ARATH	3.01451e-45	141/427(33.02)	160	Mediator of RNA polymerase II transcription subunit 13 OS=Arabidopsis thaliana OX=3702 GN=MED13 PE=1 SV=1
Unigene010059	sp|Q9LK35|THE1_ARATH	3.26962e-93	155/312(49.68)	248	Receptor-like protein kinase THESEUS 1 OS=Arabidopsis thaliana OX=3702 GN=THE1 PE=1 SV=1
Unigene010060	sp|Q9FR53|TOR_ARATH	2.00122e-55	313/949(32.98)	212	Serine/threonine-protein kinase TOR OS=Arabidopsis thaliana OX=3702 GN=TOR PE=1 SV=1
Unigene010061	sp|Q9SIP1|UP3_ARATH	2.71262e-15	33/80(41.25)	76	Stress-response A/B barrel domain-containing protein UP3 OS=Arabidopsis thaliana OX=3702 GN=UP3 PE=1 SV=1
Unigene010062	sp|Q84LH3|WEX_ARATH	5.51281e-57	116/287(40.42)	187	Werner Syndrome-like exonuclease OS=Arabidopsis thaliana OX=3702 GN=WEX PE=1 SV=1
Unigene010063	sp|Q9FVV7|RD521_ARATH	7.12992e-73	105/135(77.78)	222	DNA repair RAD52-like protein 1, mitochondrial OS=Arabidopsis thaliana OX=3702 GN=RAD52-1 PE=1 SV=1
Unigene010064	sp|Q94B78|GCSP1_ARATH	0	366/689(53.12)	572	Glycine dehydrogenase (decarboxylating) 1, mitochondrial OS=Arabidopsis thaliana OX=3702 GN=GLDP1 PE=1 SV=2
Unigene010067	sp|Q9ZV56|CCT1_ARATH	7.0168e-156	218/286(76.22)	440	Choline-phosphate cytidylyltransferase 1 OS=Arabidopsis thaliana OX=3702 GN=CCT1 PE=1 SV=1
Unigene010071	sp|Q39002|TLC1_ARATH	4.41313e-14	140/480(29.17)	76	ADP,ATP carrier protein 1, chloroplastic OS=Arabidopsis thaliana OX=3702 GN=AATP1 PE=1 SV=2
Unigene010072	sp|B9DFI7|PMT2_ARATH	2.98255e-14	98/341(28.74)	75	Probable methyltransferase PMT2 OS=Arabidopsis thaliana OX=3702 GN=At1g26850 PE=2 SV=2
Unigene010074	sp|O22212|PRP4L_ARATH	0	138/195(70.77)	311	U4/U6 small nuclear ribonucleoprotein PRP4-like protein OS=Arabidopsis thaliana OX=3702 GN=LIS PE=2 SV=1
Unigene010075	sp|Q0IZQ3|PHT45_ORYSJ	4.6471e-74	159/348(45.69)	244	Probable anion transporter 5, chloroplastic OS=Oryza sativa subsp. japonica OX=39947 GN=PHT4;5 PE=2 SV=2
Unigene010077	sp|F4IV99|CHR5_ARATH	2.35303e-47	109/244(44.67)	185	Protein CHROMATIN REMODELING 5 OS=Arabidopsis thaliana OX=3702 GN=CHR5 PE=1 SV=1
Unigene010078	sp|O64647|TCP9_ARATH	1.91185e-11	62/202(30.69)	62	Transcription factor TCP9 OS=Arabidopsis thaliana OX=3702 GN=TCP9 PE=1 SV=1
Unigene010079	sp|Q8VZK0|MIEL1_ARATH	1.13754e-51	116/271(42.80)	175	E3 ubiquitin-protein ligase MIEL1 OS=Arabidopsis thaliana OX=3702 GN=MIEL1 PE=1 SV=1
Unigene010080	sp|Q9LRT1|Y3804_ARATH	8.36652e-18	77/232(33.19)	89	Probably inactive leucine-rich repeat receptor-like protein kinase At3g28040 OS=Arabidopsis thaliana OX=3702 GN=At3g28040 PE=2 SV=1
Unigene010081	sp|Q9FXA2|PABP8_ARATH	3.12835e-25	147/446(32.96)	112	Polyadenylate-binding protein 8 OS=Arabidopsis thaliana OX=3702 GN=PAB8 PE=1 SV=1
Unigene010082	sp|Q9CA90|HPR2_ARATH	4.1759e-08	31/63(49.21)	38	Glyoxylate/hydroxypyruvate reductase A HPR2 OS=Arabidopsis thaliana OX=3702 GN=HPR2 PE=1 SV=1
Unigene010084	sp|Q6PQJ9|5BPOR_DIGLA	2.23023e-10	77/261(29.50)	63	3-oxo-Delta(4,5)-steroid 5-beta-reductase OS=Digitalis lanata OX=49450 PE=1 SV=1
Unigene010086	sp|O22386|RK12_ORYSJ	1.45533e-09	32/67(47.76)	57	50S ribosomal protein L12, chloroplastic OS=Oryza sativa subsp. japonica OX=39947 GN=RPL12-2 PE=2 SV=2
Unigene010087	sp|Q947D2|PRAF1_ARATH	4.46392e-92	175/360(48.61)	313	PH, RCC1 and FYVE domains-containing protein 1 OS=Arabidopsis thaliana OX=3702 GN=PRAF1 PE=1 SV=1
Unigene010089	sp|Q4FE47|XB35_ARATH	1.81639e-26	70/185(37.84)	113	Putative E3 ubiquitin-protein ligase XBAT35 OS=Arabidopsis thaliana OX=3702 GN=XBAT35 PE=2 SV=1
Unigene010092	sp|P16002|PLAS_PEA	1.75071e-58	88/129(68.22)	172	Plastocyanin, chloroplastic OS=Pisum sativum OX=3888 GN=PETE PE=3 SV=1
Unigene010094	sp|P25766|RLGP1_ORYSJ	4.83435e-36	95/205(46.34)	131	Ras-related protein RGP1 OS=Oryza sativa subsp. japonica OX=39947 GN=RGP1 PE=2 SV=2
Unigene010095	sp|P43210|HEM2_SOYBN	3.3914e-27	70/129(54.26)	111	Delta-aminolevulinic acid dehydratase, chloroplastic OS=Glycine max OX=3847 GN=HEMB PE=2 SV=1
Unigene010096	sp|Q8L7S4|MP702_ARATH	0	308/381(80.84)	570	Microtubule-associated protein 70-2 OS=Arabidopsis thaliana OX=3702 GN=MAP70.2 PE=1 SV=1
Unigene010097	sp|Q9C7E8|COL15_ARATH	2.41132e-07	44/108(40.74)	52	Zinc finger protein CONSTANS-LIKE 15 OS=Arabidopsis thaliana OX=3702 GN=COL15 PE=1 SV=1
Unigene010099	sp|Q93ZN9|DAPAT_ARATH	1.0683e-20	85/235(36.17)	92	LL-diaminopimelate aminotransferase, chloroplastic OS=Arabidopsis thaliana OX=3702 GN=DAP PE=1 SV=1
Unigene010101	sp|O48772|C3H26_ARATH	2.30131e-17	20/36(55.56)	43	Zinc finger CCCH domain-containing protein 26 OS=Arabidopsis thaliana OX=3702 GN=ZFN2 PE=1 SV=1
Unigene010102	sp|Q38913|EXTN1_ARATH	5.42321e-24	64/161(39.75)	99	Extensin-1 OS=Arabidopsis thaliana OX=3702 GN=EXT1 PE=2 SV=2
Unigene010104	sp|Q9S7T8|SPZX_ARATH	1.29344e-172	245/387(63.31)	489	Serpin-ZX OS=Arabidopsis thaliana OX=3702 GN=At1g47710 PE=1 SV=1
Unigene010105	sp|Q42450|RCAB_HORVU	1.66663e-06	50/130(38.46)	51	Ribulose bisphosphate carboxylase/oxygenase activase B, chloroplastic OS=Hordeum vulgare OX=4513 GN=RCAB PE=2 SV=1
Unigene010109	sp|Q9S7C0|HSP7O_ARATH	7.37126e-11	81/252(32.14)	66	Heat shock 70 kDa protein 14 OS=Arabidopsis thaliana OX=3702 GN=HSP70-14 PE=1 SV=1
Unigene010111	sp|Q84LB6|SUCB_SOLLC	5.44323e-69	146/383(38.12)	226	Succinate--CoA ligase [ADP-forming] subunit beta, mitochondrial OS=Solanum lycopersicum OX=4081 PE=1 SV=1
Unigene010112	sp|Q9M2A0|PMA8_ARATH	4.03328e-08	114/356(32.02)	56	ATPase 8, plasma membrane-type OS=Arabidopsis thaliana OX=3702 GN=AHA8 PE=3 SV=1
Unigene010117	sp|P40941|ADT2_ARATH	3.71044e-69	164/359(45.68)	224	ADP,ATP carrier protein 2, mitochondrial OS=Arabidopsis thaliana OX=3702 GN=AAC2 PE=1 SV=2
Unigene010119	sp|Q9MBC1|3AT_PERFR	3.04182e-06	51/175(29.14)	47	Anthocyanidin 3-O-glucoside 6&apos;&apos;-O-acyltransferase (Fragment) OS=Perilla frutescens OX=48386 PE=1 SV=1
Unigene010120	sp|O04336|WRK21_ARATH	1.86627e-35	87/205(42.44)	135	Probable WRKY transcription factor 21 OS=Arabidopsis thaliana OX=3702 GN=WRKY21 PE=2 SV=1
Unigene010123	sp|Q9SI72|PMEI9_ARATH	1.84095e-59	91/171(53.22)	185	Pectinesterase inhibitor 9 OS=Arabidopsis thaliana OX=3702 GN=PMEI9 PE=2 SV=1
Unigene010124	sp|Q9SIU2|NCBP1_ARATH	0	98/204(48.04)	177	Nuclear cap-binding protein subunit 1 OS=Arabidopsis thaliana OX=3702 GN=ABH1 PE=1 SV=2
Unigene010125	sp|P41346|FENR_VICFA	0	298/363(82.09)	615	Ferredoxin--NADP reductase, chloroplastic OS=Vicia faba OX=3906 GN=PETH PE=2 SV=1
Unigene010127	sp|Q8L4N1|PHO34_ARATH	4.96234e-07	45/148(30.41)	48	Universal stress protein PHOS34 OS=Arabidopsis thaliana OX=3702 GN=PHOS34 PE=1 SV=1
Unigene010128	sp|Q9C5C4|ARGE_ARATH	5.89422e-17	90/271(33.21)	83	Acetylornithine deacetylase OS=Arabidopsis thaliana OX=3702 GN=At4g17830 PE=2 SV=1
Unigene010129	sp|Q9FH57|GATA5_ARATH	5.16301e-47	80/150(53.33)	139	GATA transcription factor 5 OS=Arabidopsis thaliana OX=3702 GN=GATA5 PE=2 SV=1
Unigene010130	sp|Q0G9F7|YCF2_LIRTU	1.79891e-38	74/102(72.55)	116	Protein Ycf2 OS=Liriodendron tulipifera OX=3415 GN=ycf2-A PE=3 SV=1
Unigene010132	sp|Q9LVJ0|UVB31_ARATH	1.09256e-13	47/144(32.64)	65	UV-B-induced protein At3g17800, chloroplastic OS=Arabidopsis thaliana OX=3702 GN=At3g17800 PE=2 SV=1
Unigene010133	sp|Q64FQ2|PID2_ARATH	4.67397e-78	102/247(41.30)	153	Protein kinase PINOID 2 OS=Arabidopsis thaliana OX=3702 GN=PID2 PE=1 SV=1
Unigene010135	sp|A7NY33|PER4_VITVI	4.91953e-10	79/264(29.92)	62	Peroxidase 4 OS=Vitis vinifera OX=29760 GN=GSVIVT00023967001 PE=1 SV=1
Unigene010136	sp|O22193|PUB4_ARATH	4.04874e-66	96/188(51.06)	176	U-box domain-containing protein 4 OS=Arabidopsis thaliana OX=3702 GN=PUB4 PE=1 SV=3
Unigene010138	sp|Q5Z922|S40A1_ORYSJ	1.9264e-44	52/79(65.82)	99	Solute carrier family 40 member 1 OS=Oryza sativa subsp. japonica OX=39947 GN=Os06g0560000 PE=2 SV=1
Unigene010139	sp|Q9CAB7|PXG4_ARATH	3.9717e-19	59/153(38.56)	83	Probable peroxygenase 4 OS=Arabidopsis thaliana OX=3702 GN=PXG4 PE=1 SV=1
Unigene010140	sp|Q9FV52|MAP1B_ARATH	2.40304e-123	117/139(84.17)	250	Methionine aminopeptidase 1B, chloroplastic OS=Arabidopsis thaliana OX=3702 GN=MAP1B PE=2 SV=2
Unigene010142	sp|Q9LNC5|CLO_ARATH	1.03519e-10	26/57(45.61)	51	110 kDa U5 small nuclear ribonucleoprotein component CLO OS=Arabidopsis thaliana OX=3702 GN=CLO PE=1 SV=1
Unigene010143	sp|P38482|ATPBM_CHLRE	3.12182e-58	166/410(40.49)	204	ATP synthase subunit beta, mitochondrial OS=Chlamydomonas reinhardtii OX=3055 GN=ATP2 PE=1 SV=1
Unigene010144	sp|Q84MD8|FHYRK_ARATH	5.32234e-36	113/318(35.53)	138	Bifunctional riboflavin kinase/FMN phosphatase OS=Arabidopsis thaliana OX=3702 GN=FHY PE=1 SV=1
Unigene010145	sp|Q6JN47|EIX1_SOLLC	9.82141e-38	132/460(28.70)	143	Receptor-like protein EIX1 OS=Solanum lycopersicum OX=4081 GN=EIX1 PE=2 SV=2
Unigene010146	sp|A7PZL3|PGLR_VITVI	3.64442e-75	152/400(38.00)	249	Probable polygalacturonase OS=Vitis vinifera OX=29760 GN=GSVIVT00026920001 PE=1 SV=1
Unigene010147	sp|Q9S784|HA22C_ARATH	3.02361e-09	25/87(28.74)	44	HVA22-like protein c OS=Arabidopsis thaliana OX=3702 GN=HVA22C PE=2 SV=1
Unigene010148	sp|Q0JP11|C3H3_ORYSJ	1.86986e-09	40/148(27.03)	46	Zinc finger CCCH domain-containing protein 3 OS=Oryza sativa subsp. japonica OX=39947 GN=Os01g0252200 PE=2 SV=2
Unigene010152	sp|O04203|HSPR2_ARATH	1.47443e-167	251/477(52.62)	481	Nematode resistance protein-like HSPRO2 OS=Arabidopsis thaliana OX=3702 GN=HSPRO2 PE=1 SV=1
Unigene010154	sp|Q9FE06|EXOL2_ARATH	3.35525e-17	80/208(38.46)	81	Protein EXORDIUM-like 2 OS=Arabidopsis thaliana OX=3702 GN=EXL2 PE=2 SV=1
Unigene010155	sp|P48490|PP1_PHAVU	8.99905e-88	135/214(63.08)	271	Serine/threonine-protein phosphatase PP1 OS=Phaseolus vulgaris OX=3885 PE=2 SV=1
Unigene010156	sp|Q0DWH1|ADHX_ORYSJ	6.93945e-42	137/322(42.55)	153	Alcohol dehydrogenase class-3 OS=Oryza sativa subsp. japonica OX=39947 GN=Os02g0815500 PE=2 SV=1
Unigene010158	sp|Q65XV8|RK176_ORYSJ	3.89829e-102	170/308(55.19)	313	Receptor-like cytoplasmic kinase 176 OS=Oryza sativa subsp. japonica OX=39947 GN=RLCK176 PE=1 SV=1
Unigene010160	sp|P58684|SPCS2_ARATH	1.03898e-12	33/48(68.75)	64	Probable signal peptidase complex subunit 2 OS=Arabidopsis thaliana OX=3702 GN=At2g39960 PE=2 SV=1
Unigene010161	sp|Q8VXY4|TIPRL_ARATH	4.69527e-77	144/301(47.84)	237	TIP41-like protein OS=Arabidopsis thaliana OX=3702 GN=TIP41L PE=2 SV=1
Unigene010164	sp|Q9CA67|CHLP_ARATH	2.55249e-43	108/212(50.94)	159	Geranylgeranyl diphosphate reductase, chloroplastic OS=Arabidopsis thaliana OX=3702 GN=CHLP PE=1 SV=1
Unigene010165	sp|F4KF14|FTSI4_ARATH	3.22126e-103	279/653(42.73)	343	Probable inactive ATP-dependent zinc metalloprotease FTSHI 4, chloroplastic OS=Arabidopsis thaliana OX=3702 GN=FTSHI4 PE=1 SV=1
Unigene010166	sp|Q0JIL1|NRX2_ORYSJ	4.30912e-49	76/250(30.40)	87	Probable nucleoredoxin 2 OS=Oryza sativa subsp. japonica OX=39947 GN=Os01g0794400 PE=2 SV=1
Unigene010168	sp|Q9LQI9|UBP1B_ARATH	3.50514e-21	41/67(61.19)	83	Oligouridylate-binding protein 1B OS=Arabidopsis thaliana OX=3702 GN=UBP1B PE=1 SV=1
Unigene010172	sp|Q0WRX3|SCP40_ARATH	4.49338e-24	82/198(41.41)	105	Serine carboxypeptidase-like 40 OS=Arabidopsis thaliana OX=3702 GN=SCPL40 PE=2 SV=2
Unigene010174	sp|P51823|ARF2_ORYSJ	2.63305e-91	136/156(87.18)	271	ADP-ribosylation factor 2 OS=Oryza sativa subsp. japonica OX=39947 GN=ARF PE=2 SV=2
Unigene010176	sp|Q8L4M1|THOC6_ARATH	2.01952e-34	56/153(36.60)	89	THO complex subunit 6 OS=Arabidopsis thaliana OX=3702 GN=THO6 PE=1 SV=1
Unigene010178	sp|P27140|BCA1_ARATH	5.99564e-20	47/85(55.29)	82	Beta carbonic anhydrase 1, chloroplastic OS=Arabidopsis thaliana OX=3702 GN=BCA1 PE=1 SV=2
Unigene010179	sp|P0DKI6|Y1332_ARATH	7.77555e-63	131/320(40.94)	209	Probable receptor-like protein kinase At1g33260 OS=Arabidopsis thaliana OX=3702 GN=At1g33260 PE=2 SV=1
Unigene010182	sp|Q9SZL6|MTEF6_ARATH	5.01017e-11	73/224(32.59)	65	Transcription termination factor MTERF6, chloroplastic/mitochondrial OS=Arabidopsis thaliana OX=3702 GN=MTERF6 PE=2 SV=1
Unigene010184	sp|Q9LZP8|BZP53_ARATH	6.51331e-18	25/41(60.98)	55	bZIP transcription factor 53 OS=Arabidopsis thaliana OX=3702 GN=BZIP53 PE=1 SV=1
Unigene010186	sp|O65361|P5CS_MESCR	2.95739e-06	34/80(42.50)	49	Delta-1-pyrroline-5-carboxylate synthase OS=Mesembryanthemum crystallinum OX=3544 GN=P5CS PE=2 SV=1
Unigene010187	sp|Q8GZC3|FAD2_VERFO	3.38267e-32	80/229(34.93)	69	Delta(12)-fatty-acid desaturase FAD2 OS=Vernicia fordii OX=73154 GN=FAD2 PE=1 SV=1
Unigene010189	sp|Q38920|FNTB_ARATH	6.34198e-85	88/137(64.23)	185	Protein farnesyltransferase subunit beta OS=Arabidopsis thaliana OX=3702 GN=FTB PE=1 SV=3
Unigene010190	sp|Q93V72|PDCB4_ARATH	1.16499e-22	71/198(35.86)	96	PLASMODESMATA CALLOSE-BINDING PROTEIN 4 OS=Arabidopsis thaliana OX=3702 GN=PDCB4 PE=1 SV=1
Unigene010191	sp|Q8LPF8|OFT29_ARATH	8.43089e-40	161/485(33.20)	154	O-fucosyltransferase 29 OS=Arabidopsis thaliana OX=3702 GN=OFUT29 PE=2 SV=1
Unigene010193	sp|Q84T61|HSFA1_ORYSJ	6.30591e-10	60/154(38.96)	61	Heat stress transcription factor A-1 OS=Oryza sativa subsp. japonica OX=39947 GN=HSFA1 PE=2 SV=1
Unigene010194	sp|Q9ZPI5|MFP2_ARATH	6.69361e-24	52/147(35.37)	83	Peroxisomal fatty acid beta-oxidation multifunctional protein MFP2 OS=Arabidopsis thaliana OX=3702 GN=MFP2 PE=1 SV=1
Unigene010199	sp|B5X0N6|KEA6_ARATH	5.67326e-111	220/444(49.55)	325	K(+) efflux antiporter 6 OS=Arabidopsis thaliana OX=3702 GN=KEA6 PE=2 SV=1
Unigene010200	sp|Q10N21|APX1_ORYSJ	6.57653e-11	36/100(36.00)	53	L-ascorbate peroxidase 1, cytosolic OS=Oryza sativa subsp. japonica OX=39947 GN=APX1 PE=1 SV=1
Unigene010201	sp|Q8LEZ4|NFD5_ARATH	5.9852e-10	92/359(25.63)	62	Protein NUCLEAR FUSION DEFECTIVE 5, mitochondrial OS=Arabidopsis thaliana OX=3702 GN=NFD5 PE=2 SV=1
Unigene010202	sp|Q9XJ36|CLPR2_ARATH	2.14515e-97	138/178(77.53)	289	ATP-dependent Clp protease proteolytic subunit-related protein 2, chloroplastic OS=Arabidopsis thaliana OX=3702 GN=CLPR2 PE=1 SV=1
Unigene010209	sp|Q9M3B6|PKP4_ARATH	9.16079e-43	87/173(50.29)	160	Plastidial pyruvate kinase 4, chloroplastic OS=Arabidopsis thaliana OX=3702 GN=PKP4 PE=2 SV=1
Unigene010210	sp|Q9SSG3|HIPL1_ARATH	1.30515e-09	73/244(29.92)	61	HIPL1 protein OS=Arabidopsis thaliana OX=3702 GN=HIPL1 PE=1 SV=2
Unigene010212	sp|Q9SF32|IQD1_ARATH	4.79015e-78	117/252(46.43)	184	Protein IQ-DOMAIN 1 OS=Arabidopsis thaliana OX=3702 GN=IQD1 PE=1 SV=1
Unigene010213	sp|O22342|ADT1_GOSHI	2.04394e-07	21/30(70.00)	37	ADP,ATP carrier protein 1, mitochondrial OS=Gossypium hirsutum OX=3635 GN=ANT1 PE=2 SV=1
Unigene010217	sp|Q8W4B1|RCF3_ARATH	1.13583e-30	64/142(45.07)	125	RNA-binding KH domain-containing protein RCF3 OS=Arabidopsis thaliana OX=3702 GN=RCF3 PE=1 SV=1
Unigene010219	sp|Q6K4T4|SERK4_ORYSJ	2.31007e-16	89/238(37.39)	83	LRR receptor kinase SERK2 OS=Oryza sativa subsp. japonica OX=39947 GN=SERK4 PE=3 SV=1
Unigene010221	sp|F4IQK5|VCL21_ARATH	5.28049e-44	95/284(33.45)	167	Vicilin-like seed storage protein At2g18540 OS=Arabidopsis thaliana OX=3702 GN=At2g18540 PE=3 SV=1
Unigene010222	sp|F4JKH6|TSS_ARATH	2.75443e-31	52/104(50.00)	92	Protein TSS OS=Arabidopsis thaliana OX=3702 GN=TSS PE=1 SV=1
Unigene010227	sp|O23693|MLO4_ARATH	4.14158e-41	129/434(29.72)	146	MLO-like protein 4 OS=Arabidopsis thaliana OX=3702 GN=MLO4 PE=2 SV=2
Unigene010228	sp|Q8VY52|PPD2_ARATH	1.0944e-46	91/176(51.70)	154	PsbP domain-containing protein 2, chloroplastic OS=Arabidopsis thaliana OX=3702 GN=PPD2 PE=1 SV=1
Unigene010229	sp|Q40863|EMB8_PICGL	1.98253e-31	28/72(38.89)	62	Embryogenesis-associated protein EMB8 OS=Picea glauca OX=3330 GN=EMB8 PE=2 SV=1
Unigene010233	sp|F4HVY0|CER1_ARATH	8.88837e-16	75/271(27.68)	63	Protein ECERIFERUM 1 OS=Arabidopsis thaliana OX=3702 GN=CER1 PE=1 SV=1
Unigene010235	sp|Q2RBN7|CLH1_ORYSJ	2.80218e-56	166/393(42.24)	203	Clathrin heavy chain 1 OS=Oryza sativa subsp. japonica OX=39947 GN=Os11g0104900 PE=3 SV=1
Unigene010241	sp|Q84JU4|IBR5_ARATH	3.309e-52	75/112(66.96)	143	Protein-tyrosine-phosphatase IBR5 OS=Arabidopsis thaliana OX=3702 GN=IBR5 PE=1 SV=1
Unigene010242	sp|P93286|CCMFC_ARATH	1.52286e-114	202/307(65.80)	342	Cytochrome c biogenesis CcmF C-terminal-like mitochondrial protein OS=Arabidopsis thaliana OX=3702 GN=CCMFC PE=1 SV=2
Unigene010247	sp|Q9C8J6|PLA17_ARATH	1.09896e-89	130/307(42.35)	218	Phospholipase A1-Igamma3, chloroplastic OS=Arabidopsis thaliana OX=3702 GN=At1g51440 PE=1 SV=1
Unigene010248	sp|Q9ZW85|LEUD3_ARATH	1.22381e-12	56/128(43.75)	57	3-isopropylmalate dehydratase small subunit 3 OS=Arabidopsis thaliana OX=3702 GN=At2g43090 PE=1 SV=1
Unigene010249	sp|Q8L7V3|PMTQ_ARATH	3.94054e-28	181/647(27.98)	121	Probable methyltransferase PMT26 OS=Arabidopsis thaliana OX=3702 GN=At5g64030 PE=2 SV=1
Unigene010253	sp|B7FA90|HPT1_ORYSJ	1.35998e-17	99/349(28.37)	74	Probable homogentisate phytyltransferase 1, chloroplastic OS=Oryza sativa subsp. japonica OX=39947 GN=HPT1 PE=2 SV=1
Unigene010256	sp|Q8H0V5|OCP3_ARATH	1.91646e-33	76/165(46.06)	129	Protein OVEREXPRESSOR OF CATIONIC PEROXIDASE 3 OS=Arabidopsis thaliana OX=3702 GN=OCP3 PE=1 SV=1
Unigene010257	sp|P37117|C71A4_SOLME	6.61277e-43	38/80(47.50)	84	Cytochrome P450 71A4 OS=Solanum melongena OX=4111 GN=CYP71A4 PE=2 SV=1
Unigene010258	sp|O49627|ISU1_ARATH	5.54189e-28	65/118(55.08)	106	Iron-sulfur cluster assembly protein 1 OS=Arabidopsis thaliana OX=3702 GN=ISU1 PE=2 SV=1
Unigene010262	sp|P37107|SR54C_ARATH	3.2023e-39	114/225(50.67)	154	Signal recognition particle 54 kDa protein, chloroplastic OS=Arabidopsis thaliana OX=3702 GN=FFC PE=1 SV=1
Unigene010267	sp|Q94BZ1|ZIFL1_ARATH	6.0225e-13	72/245(29.39)	71	Protein ZINC INDUCED FACILITATOR-LIKE 1 OS=Arabidopsis thaliana OX=3702 GN=ZIFL1 PE=2 SV=1
Unigene010268	sp|P28475|S6PD_MALDO	9.47946e-11	33/106(31.13)	34	NADP-dependent D-sorbitol-6-phosphate dehydrogenase OS=Malus domestica OX=3750 GN=S6PDH PE=2 SV=1
Unigene010270	sp|Q9ZV93|FDL10_ARATH	7.10052e-09	19/47(40.43)	41	F-box/FBD/LRR-repeat protein At1g78750 OS=Arabidopsis thaliana OX=3702 GN=At1g78750 PE=2 SV=1
Unigene010271	sp|Q9ZW85|LEUD3_ARATH	9.00235e-38	65/109(59.63)	104	3-isopropylmalate dehydratase small subunit 3 OS=Arabidopsis thaliana OX=3702 GN=At2g43090 PE=1 SV=1
Unigene010273	sp|Q9S740|AGP19_ARATH	2.24362e-30	59/128(46.09)	102	Lysine-rich arabinogalactan protein 19 OS=Arabidopsis thaliana OX=3702 GN=AGP19 PE=2 SV=2
Unigene010278	sp|Q8GXB7|TRMB_ARATH	1.15062e-21	85/252(33.73)	93	tRNA (guanine-N(7)-)-methyltransferase OS=Arabidopsis thaliana OX=3702 GN=At5g24840 PE=2 SV=1
Unigene010282	sp|Q9SKI4|RFA1A_ARATH	1.01744e-107	101/198(51.01)	184	Replication protein A 70 kDa DNA-binding subunit A OS=Arabidopsis thaliana OX=3702 GN=RPA1A PE=1 SV=1
Unigene010283	sp|Q8L7T3|UBC20_ARATH	2.00037e-33	57/72(79.17)	120	Ubiquitin-conjugating enzyme E2 20 OS=Arabidopsis thaliana OX=3702 GN=UBC20 PE=2 SV=1
Unigene010284	sp|Q9ZNV9|AHP1_ARATH	9.87199e-13	29/72(40.28)	49	Histidine-containing phosphotransfer protein 1 OS=Arabidopsis thaliana OX=3702 GN=AHP1 PE=1 SV=1
Unigene010285	sp|O49289|RH29_ARATH	1.55032e-107	184/384(47.92)	287	Putative DEAD-box ATP-dependent RNA helicase 29 OS=Arabidopsis thaliana OX=3702 GN=RH29 PE=3 SV=1
Unigene010288	sp|Q10I26|IF43B_ORYSJ	1.18776e-37	63/88(71.59)	122	Eukaryotic initiation factor 4A-III homolog B OS=Oryza sativa subsp. japonica OX=39947 GN=EIF4A3B PE=1 SV=1
Unigene010289	sp|O22149|PME17_ARATH	1.09533e-68	151/316(47.78)	231	Probable pectinesterase/pectinesterase inhibitor 17 OS=Arabidopsis thaliana OX=3702 GN=PME17 PE=2 SV=2
Unigene010292	sp|Q9LYS2|AB10C_ARATH	2.26833e-48	89/117(76.07)	173	ABC transporter C family member 10 OS=Arabidopsis thaliana OX=3702 GN=ABCC10 PE=2 SV=2
Unigene010294	sp|Q9SYX2|SPA1_ARATH	4.80907e-77	183/507(36.09)	232	Protein SUPPRESSOR OF PHYA-105 1 OS=Arabidopsis thaliana OX=3702 GN=SPA1 PE=1 SV=1
Unigene010296	sp|O24634|RBS1_FRIAG	4.10175e-11	55/134(41.04)	57	Ribulose bisphosphate carboxylase small chain 1/4, chloroplastic OS=Fritillaria agrestis OX=64177 GN=RBCS1 PE=2 SV=1
Unigene010298	sp|Q38826|IAA8_ARATH	1.24107e-66	93/118(78.81)	204	Auxin-responsive protein IAA8 OS=Arabidopsis thaliana OX=3702 GN=IAA8 PE=1 SV=1
Unigene010299	sp|Q8LBL1|KCO1_ARATH	3.81847e-41	59/136(43.38)	106	Two-pore potassium channel 1 OS=Arabidopsis thaliana OX=3702 GN=TPK1 PE=1 SV=2
Unigene010301	sp|Q9FMK9|PPA29_ARATH	5.3031e-169	234/355(65.92)	480	Probable inactive purple acid phosphatase 29 OS=Arabidopsis thaliana OX=3702 GN=PAP29 PE=2 SV=1
Unigene010305	sp|Q10G56|OAT_ORYSJ	1.56045e-45	115/328(35.06)	167	Ornithine aminotransferase, mitochondrial OS=Oryza sativa subsp. japonica OX=39947 GN=OAT PE=2 SV=1
Unigene010311	sp|Q9SAB1|HSP7Q_ARATH	1.51818e-39	105/286(36.71)	157	Heat shock 70 kDa protein 16 OS=Arabidopsis thaliana OX=3702 GN=HSP70-16 PE=2 SV=1
Unigene010313	sp|Q9FUS8|GSTUH_ARATH	4.82709e-17	58/136(42.65)	77	Glutathione S-transferase U17 OS=Arabidopsis thaliana OX=3702 GN=GSTU17 PE=2 SV=1
Unigene010314	sp|Q9S9K4|ASPL2_ARATH	2.4207e-20	94/338(27.81)	93	Aspartic proteinase-like protein 2 OS=Arabidopsis thaliana OX=3702 GN=At1g65240 PE=1 SV=2
Unigene010315	sp|Q9FKS5|CYC1B_ARATH	6.57467e-55	105/239(43.93)	184	Cytochrome c1 2, heme protein, mitochondrial OS=Arabidopsis thaliana OX=3702 GN=CYC12 PE=1 SV=1
Unigene010316	sp|P31843|RRPO_OENBE	1.5531e-14	27/54(50.00)	56	RNA-directed DNA polymerase homolog OS=Oenothera berteroana OX=3950 PE=4 SV=1
Unigene010320	sp|Q9SLE0|GNTK_ARATH	1.24997e-13	47/118(39.83)	69	Gluconokinase OS=Arabidopsis thaliana OX=3702 GN=At2g16790 PE=2 SV=2
Unigene010321	sp|Q9LK58|PP225_ARATH	5.23051e-21	54/139(38.85)	95	Pentatricopeptide repeat-containing protein At3g13150 OS=Arabidopsis thaliana OX=3702 GN=At3g13150 PE=2 SV=1
Unigene010322	sp|Q2R2D5|XA21_ORYSJ	1.92615e-97	131/368(35.60)	179	Receptor kinase-like protein Xa21 OS=Oryza sativa subsp. japonica OX=39947 GN=XA21 PE=1 SV=1
Unigene010324	sp|O24357|G6PDC_SPIOL	1.35487e-27	68/161(42.24)	107	Glucose-6-phosphate 1-dehydrogenase, chloroplastic OS=Spinacia oleracea OX=3562 GN=G6PD PE=2 SV=1
Unigene010325	sp|F4HVZ1|CATB1_ARATH	1.44621e-13	65/183(35.52)	64	Cathepsin B-like protease 1 OS=Arabidopsis thaliana OX=3702 GN=CATHB1 PE=2 SV=1
Unigene010327	sp|Q94A08|RFS2_ARATH	2.33286e-24	123/341(36.07)	108	Probable galactinol--sucrose galactosyltransferase 2 OS=Arabidopsis thaliana OX=3702 GN=RFS2 PE=2 SV=2
Unigene010330	sp|Q0JKD0|GLT1_ORYSJ	0	148/214(69.16)	281	Glutamate synthase 1 [NADH], chloroplastic OS=Oryza sativa subsp. japonica OX=39947 GN=Os01g0681900 PE=2 SV=1
Unigene010331	sp|Q9ZRA2|HGD_ARATH	1.97803e-25	32/42(76.19)	75	Homogentisate 1,2-dioxygenase OS=Arabidopsis thaliana OX=3702 GN=HGO PE=2 SV=2
Unigene010334	sp|Q9FI80|PP425_ARATH	1.2848e-61	71/201(35.32)	107	Pentatricopeptide repeat-containing protein At5g48910 OS=Arabidopsis thaliana OX=3702 GN=PCMP-H38 PE=2 SV=1
Unigene010335	sp|Q9SSG3|HIPL1_ARATH	2.78895e-48	102/331(30.82)	109	HIPL1 protein OS=Arabidopsis thaliana OX=3702 GN=HIPL1 PE=1 SV=2
Unigene010336	sp|Q9FIG1|SBT4B_ARATH	2.53028e-18	118/484(24.38)	60	Subtilisin-like protease SBT4.11 OS=Arabidopsis thaliana OX=3702 GN=SBT4.11 PE=2 SV=2
Unigene010337	sp|O81220|DCUP_MAIZE	7.52835e-06	40/120(33.33)	48	Uroporphyrinogen decarboxylase, chloroplastic OS=Zea mays OX=4577 GN=LES22 PE=2 SV=1
Unigene010339	sp|F4JSH1|APY7_ARATH	1.6364e-13	34/98(34.69)	65	Probable apyrase 7 OS=Arabidopsis thaliana OX=3702 GN=APY7 PE=2 SV=1
Unigene010340	sp|P42211|ASPRX_ORYSJ	9.86379e-10	122/465(26.24)	61	Aspartic proteinase OS=Oryza sativa subsp. japonica OX=39947 GN=RAP PE=2 SV=2
Unigene010342	sp|O65717|CNGC1_ARATH	1.42153e-10	49/154(31.82)	64	Cyclic nucleotide-gated ion channel 1 OS=Arabidopsis thaliana OX=3702 GN=CNGC1 PE=1 SV=1
Unigene010344	sp|Q9LFR3|GASAE_ARATH	1.15245e-12	34/68(50.00)	68	Gibberellin-regulated protein 14 OS=Arabidopsis thaliana OX=3702 GN=GASA14 PE=1 SV=1
Unigene010348	sp|Q8LPJ5|ICDHP_ARATH	0	315/366(86.07)	647	Isocitrate dehydrogenase [NADP], chloroplastic/mitochondrial OS=Arabidopsis thaliana OX=3702 GN=At5g14590 PE=1 SV=1
Unigene010354	sp|Q96576|PME3_SOLLC	4.56096e-31	89/262(33.97)	96	Pectinesterase 3 OS=Solanum lycopersicum OX=4081 GN=PME3 PE=3 SV=1
Unigene010355	sp|Q9SUM4|VIL2_ARATH	1.72631e-37	50/107(46.73)	95	VIN3-like protein 2 OS=Arabidopsis thaliana OX=3702 GN=VIL2 PE=1 SV=1
Unigene010356	sp|Q8GU87|AB31G_ORYSJ	5.42464e-45	305/1041(29.30)	177	ABC transporter G family member 31 OS=Oryza sativa subsp. japonica OX=39947 GN=ABCG31 PE=2 SV=3
Unigene010357	sp|Q9LZ98|AB20I_ARATH	9.68144e-19	55/203(27.09)	65	ABC transporter I family member 20 OS=Arabidopsis thaliana OX=3702 GN=ABCI20 PE=2 SV=1
Unigene010359	sp|Q944H5|MTM1_ARATH	6.95713e-61	133/286(46.50)	207	Mitochondrial carrier protein MTM1 OS=Arabidopsis thaliana OX=3702 GN=MTM1 PE=2 SV=1
Unigene010360	sp|Q9C6K9|LRL11_ARATH	5.29564e-98	69/97(71.13)	145	LEAF RUST 10 DISEASE-RESISTANCE LOCUS RECEPTOR-LIKE PROTEIN KINASE-like 1.1 OS=Arabidopsis thaliana OX=3702 GN=LRK10L-1.1 PE=2 SV=1
Unigene010361	sp|Q9M647|IAR1_ARATH	4.12018e-68	173/440(39.32)	228	IAA-alanine resistance protein 1 OS=Arabidopsis thaliana OX=3702 GN=IAR1 PE=2 SV=3
Unigene010363	sp|Q94A40|COPA1_ARATH	5.43226e-49	165/462(35.71)	183	Coatomer subunit alpha-1 OS=Arabidopsis thaliana OX=3702 GN=At1g62020 PE=2 SV=2
Unigene010364	sp|Q64J17|PIMT2_ARATH	3.49884e-14	61/164(37.20)	71	Protein-L-isoaspartate O-methyltransferase 2 OS=Arabidopsis thaliana OX=3702 GN=PIMT2 PE=1 SV=1
Unigene010365	sp|O65282|CH20_ARATH	1.69665e-12	69/229(30.13)	66	20 kDa chaperonin, chloroplastic OS=Arabidopsis thaliana OX=3702 GN=CPN20 PE=1 SV=2
Unigene010367	sp|Q67A25|NCS_THLFG	5.09303e-06	24/78(30.77)	39	S-norcoclaurine synthase OS=Thalictrum flavum subsp. glaucum OX=150095 PE=1 SV=1
Unigene010368	sp|P42158|CKL1_ARATH	2.99221e-38	99/195(50.77)	149	Casein kinase 1-like protein 1 OS=Arabidopsis thaliana OX=3702 GN=CKL1 PE=2 SV=2
Unigene010370	sp|O82616|SCRK5_ARATH	2.86344e-33	53/133(39.85)	77	Probable fructokinase-5 OS=Arabidopsis thaliana OX=3702 GN=At4g10260 PE=2 SV=1
Unigene010372	sp|Q9M9Z2|TPP2_ARATH	1.02095e-16	63/177(35.59)	82	Probable thylakoidal processing peptidase 2, chloroplastic OS=Arabidopsis thaliana OX=3702 GN=TPP2 PE=2 SV=1
Unigene010374	sp|P08252|CHI1_TOBAC	2.38508e-63	123/334(36.83)	209	Endochitinase A OS=Nicotiana tabacum OX=4097 GN=CHN48 PE=1 SV=2
Unigene010375	sp|P36428|SYA_ARATH	5.27794e-08	34/87(39.08)	56	Alanine--tRNA ligase OS=Arabidopsis thaliana OX=3702 GN=ALATS PE=1 SV=3
Unigene010380	sp|Q5IH13|SPP2_TOBAC	8.99251e-123	119/208(57.21)	225	Sucrose-phosphatase 2 OS=Nicotiana tabacum OX=4097 GN=SPP2 PE=2 SV=1
Unigene010383	sp|A2YN56|SHR1_ORYSI	1.17701e-121	93/149(62.42)	173	Protein SHORT-ROOT 1 OS=Oryza sativa subsp. indica OX=39946 GN=SHR1 PE=3 SV=1
Unigene010384	sp|Q8S8T4|UXS4_ARATH	1.21103e-43	77/99(77.78)	152	UDP-glucuronic acid decarboxylase 4 OS=Arabidopsis thaliana OX=3702 GN=UXS4 PE=2 SV=1
Unigene010385	sp|F4J4C8|EVN_ARATH	7.37194e-14	158/569(27.77)	75	Dolichol kinase EVAN OS=Arabidopsis thaliana OX=3702 GN=EVN PE=2 SV=1
Unigene010387	sp|Q9SSL9|PEPR1_ARATH	3.34581e-17	66/178(37.08)	87	Leucine-rich repeat receptor-like protein kinase PEPR1 OS=Arabidopsis thaliana OX=3702 GN=PEPR1 PE=1 SV=1
Unigene010388	sp|Q9CA90|HPR2_ARATH	1.79665e-40	114/297(38.38)	142	Glyoxylate/hydroxypyruvate reductase A HPR2 OS=Arabidopsis thaliana OX=3702 GN=HPR2 PE=1 SV=1
Unigene010392	sp|Q8H151|AAE13_ARATH	2.30876e-109	241/583(41.34)	344	Malonate--CoA ligase OS=Arabidopsis thaliana OX=3702 GN=AAE13 PE=1 SV=2
Unigene010395	sp|Q9SA63|LFG4_ARATH	3.82644e-26	31/106(29.25)	63	Protein LIFEGUARD 4 OS=Arabidopsis thaliana OX=3702 GN=LFG4 PE=2 SV=1
Unigene010396	sp|Q9C983|WRK57_ARATH	8.96991e-13	48/117(41.03)	68	Probable WRKY transcription factor 57 OS=Arabidopsis thaliana OX=3702 GN=WRKY57 PE=2 SV=1
Unigene010397	sp|Q94EG6|Y5224_ARATH	2.65529e-07	29/78(37.18)	52	Uncharacterized protein At5g02240 OS=Arabidopsis thaliana OX=3702 GN=At5g02240 PE=1 SV=1
Unigene010399	sp|F4JS25|SRFR1_ARATH	2.44692e-23	124/410(30.24)	105	Suppressor of RPS4-RLD 1 OS=Arabidopsis thaliana OX=3702 GN=SRFR1 PE=1 SV=1
Unigene010400	sp|Q6Z156|PHR2_ORYSJ	3.19445e-10	51/160(31.87)	63	Protein PHOSPHATE STARVATION RESPONSE 2 OS=Oryza sativa subsp. japonica OX=39947 GN=PHR2 PE=1 SV=1
Unigene010401	sp|Q9C7D6|SCP17_ARATH	1.0781e-10	24/58(41.38)	43	Serine carboxypeptidase-like 17 OS=Arabidopsis thaliana OX=3702 GN=SCPL17 PE=2 SV=1
Unigene010404	sp|A8SEC5|RR18_CERDE	1.23091e-50	82/98(83.67)	159	30S ribosomal protein S18, chloroplastic OS=Ceratophyllum demersum OX=4428 GN=rps18 PE=3 SV=1
Unigene010405	sp|B7ZWR6|OEP61_ARATH	6.29653e-52	104/313(33.23)	122	Outer envelope protein 61 OS=Arabidopsis thaliana OX=3702 GN=OEP61 PE=1 SV=1
Unigene010406	sp|Q9FKS0|UKL1_ARATH	0	253/275(92.00)	526	Uridine kinase-like protein 1, chloroplastic OS=Arabidopsis thaliana OX=3702 GN=UKL1 PE=1 SV=1
Unigene010407	sp|Q9LD37|CNG20_ARATH	3.73344e-102	150/403(37.22)	238	Probable cyclic nucleotide-gated ion channel 20, chloroplastic OS=Arabidopsis thaliana OX=3702 GN=CNGC20 PE=2 SV=1
Unigene010408	sp|Q56YA5|SGAT_ARATH	8.87819e-18	114/363(31.40)	85	Serine--glyoxylate aminotransferase OS=Arabidopsis thaliana OX=3702 GN=AGT1 PE=1 SV=2
Unigene010409	sp|Q8LQX2|AB32G_ORYSJ	1.54913e-101	96/111(86.49)	194	ABC transporter G family member 32 OS=Oryza sativa subsp. japonica OX=39947 GN=ABCG32 PE=2 SV=1
Unigene010412	sp|Q42798|C93A1_SOYBN	7.92089e-53	78/206(37.86)	131	3,9-dihydroxypterocarpan 6A-monooxygenase OS=Glycine max OX=3847 GN=CYP93A1 PE=1 SV=1
Unigene010414	sp|Q6VWJ6|WRK46_HORVU	1.19565e-06	41/126(32.54)	51	WRKY transcription factor SUSIBA2 OS=Hordeum vulgare OX=4513 GN=WRKY46 PE=1 SV=1
Unigene010416	sp|F4IDU4|MBOA1_ARATH	9.26733e-26	61/147(41.50)	104	Lysophospholipid acyltransferase 1 OS=Arabidopsis thaliana OX=3702 GN=LPLAT1 PE=1 SV=1
Unigene010418	sp|Q9M376|VA727_ARATH	1.65192e-107	159/205(77.56)	314	Vesicle-associated membrane protein 727 OS=Arabidopsis thaliana OX=3702 GN=VAMP727 PE=2 SV=1
Unigene010419	sp|Q9M358|UVSSA_ARATH	3.88367e-64	147/460(31.96)	149	UV-stimulated scaffold protein A homolog OS=Arabidopsis thaliana OX=3702 GN=At3g61800 PE=3 SV=1
Unigene010421	sp|Q9CAL3|CRK2_ARATH	6.58846e-51	150/440(34.09)	168	Cysteine-rich receptor-like protein kinase 2 OS=Arabidopsis thaliana OX=3702 GN=CRK2 PE=2 SV=1
Unigene010423	sp|P42856|ZB14_MAIZE	6.61915e-33	71/121(58.68)	120	14 kDa zinc-binding protein OS=Zea mays OX=4577 GN=ZBP14 PE=1 SV=1
Unigene010424	sp|Q94KD3|VP52A_ARATH	5.54329e-136	185/397(46.60)	263	Vacuolar protein sorting-associated protein 52 A OS=Arabidopsis thaliana OX=3702 GN=VPS52 PE=1 SV=1
Unigene010425	sp|Q9SW80|BLH2_ARATH	3.02101e-117	148/276(53.62)	245	BEL1-like homeodomain protein 2 OS=Arabidopsis thaliana OX=3702 GN=BLH2 PE=1 SV=3
Unigene010426	sp|Q0WTB4|Y3725_ARATH	9.06067e-49	150/428(35.05)	180	GTP-binding protein At3g49725, chloroplastic OS=Arabidopsis thaliana OX=3702 GN=At3g49725 PE=2 SV=2
Unigene010427	sp|Q8GSL5|PROF_PRUDU	2.95831e-14	33/40(82.50)	70	Profilin OS=Prunus dulcis OX=3755 PE=1 SV=1
Unigene010429	sp|Q9C8J6|PLA17_ARATH	6.10786e-158	167/234(71.37)	347	Phospholipase A1-Igamma3, chloroplastic OS=Arabidopsis thaliana OX=3702 GN=At1g51440 PE=1 SV=1
Unigene010431	sp|F4HQA1|PAF1_ARATH	9.61593e-08	41/154(26.62)	57	Protein PAF1 homolog OS=Arabidopsis thaliana OX=3702 GN=VIP2 PE=1 SV=1
Unigene010438	sp|Q9S7Z8|PIN3_ARATH	1.17357e-13	55/143(38.46)	73	Auxin efflux carrier component 3 OS=Arabidopsis thaliana OX=3702 GN=PIN3 PE=1 SV=1
Unigene010439	sp|Q05431|APX1_ARATH	4.27773e-08	58/157(36.94)	53	L-ascorbate peroxidase 1, cytosolic OS=Arabidopsis thaliana OX=3702 GN=APX1 PE=1 SV=2
Unigene010442	sp|B6SFA4|MAA3_ARATH	4.45145e-20	185/659(28.07)	95	Probable helicase MAGATAMA 3 OS=Arabidopsis thaliana OX=3702 GN=MAA3 PE=2 SV=1
Unigene010443	sp|P93655|LONM1_ARATH	2.07392e-51	254/821(30.94)	180	Lon protease homolog 1, mitochondrial OS=Arabidopsis thaliana OX=3702 GN=LON1 PE=1 SV=2
Unigene010445	sp|Q9LTS7|C3H65_ARATH	1.54018e-08	52/199(26.13)	50	Zinc finger CCCH domain-containing protein 65 OS=Arabidopsis thaliana OX=3702 GN=EMB1789 PE=2 SV=1
Unigene010448	sp|Q0WVZ1|Y3330_ARATH	1.50779e-68	145/461(31.45)	162	Putative metallophosphoesterase At3g03305 OS=Arabidopsis thaliana OX=3702 GN=At3g03305 PE=2 SV=1
Unigene010449	sp|B9N1F9|MTBC_POPTR	4.39096e-72	101/176(57.39)	182	Probable bifunctional methylthioribulose-1-phosphate dehydratase/enolase-phosphatase E1 OS=Populus trichocarpa OX=3694 GN=POPTR_0001s40980g PE=3 SV=2
Unigene010450	sp|O49044|SODC2_MESCR	1.31633e-74	115/154(74.68)	229	Superoxide dismutase [Cu-Zn] 2 OS=Mesembryanthemum crystallinum OX=3544 GN=SODCC.2 PE=2 SV=1
Unigene010451	sp|O22415|SNAIF_SAMNI	1.92816e-58	103/219(47.03)	199	Ribosome-inactivating protein SNAIf OS=Sambucus nigra OX=4202 GN=SNA-If PE=1 SV=1
Unigene010452	sp|C0LGS2|Y4361_ARATH	3.3479e-125	245/512(47.85)	402	Probable LRR receptor-like serine/threonine-protein kinase At4g36180 OS=Arabidopsis thaliana OX=3702 GN=At4g36180 PE=1 SV=1
Unigene010453	sp|Q8L748|NU107_ARATH	5.43839e-59	223/676(32.99)	217	Nuclear pore complex protein NUP107 OS=Arabidopsis thaliana OX=3702 GN=NUP107 PE=1 SV=1
Unigene010454	sp|Q8GYB8|OPR2_ARATH	3.04946e-13	30/76(39.47)	56	12-oxophytodienoate reductase 2 OS=Arabidopsis thaliana OX=3702 GN=OPR2 PE=1 SV=2
Unigene010456	sp|P13983|EXTN_TOBAC	8.48993e-15	94/339(27.73)	66	Extensin OS=Nicotiana tabacum OX=4097 GN=HRGPNT3 PE=2 SV=1
Unigene010457	sp|O65399|E131_ARATH	3.69958e-64	93/173(53.76)	160	Glucan endo-1,3-beta-glucosidase 1 OS=Arabidopsis thaliana OX=3702 GN=At1g11820 PE=1 SV=3
Unigene010458	sp|O65282|CH20_ARATH	1.59269e-13	43/104(41.35)	53	20 kDa chaperonin, chloroplastic OS=Arabidopsis thaliana OX=3702 GN=CPN20 PE=1 SV=2
Unigene010459	sp|Q6F2Z1|STT3A_ORYSJ	2.33593e-160	231/404(57.18)	398	Dolichyl-diphosphooligosaccharide--protein glycosyltransferase subunit STT3A OS=Oryza sativa subsp. japonica OX=39947 GN=STT3A PE=2 SV=1
Unigene010460	sp|O65390|APA1_ARATH	2.4559e-60	175/510(34.31)	212	Aspartic proteinase A1 OS=Arabidopsis thaliana OX=3702 GN=APA1 PE=1 SV=1
Unigene010463	sp|F4K2E9|PRP16_ARATH	2.75672e-36	182/504(36.11)	143	Pre-mRNA-splicing factor ATP-dependent RNA helicase DEAH7 OS=Arabidopsis thaliana OX=3702 GN=CUV PE=1 SV=1
Unigene010464	sp|Q9LFQ0|GT14B_ARATH	1.05235e-157	220/334(65.87)	459	Beta-glucuronosyltransferase GlcAT14B OS=Arabidopsis thaliana OX=3702 GN=GLCAT14B PE=2 SV=1
Unigene010465	sp|Q9MTH5|TI214_OENEH	1.61904e-18	49/120(40.83)	91	Protein TIC 214 OS=Oenothera elata subsp. hookeri OX=85636 GN=TIC214 PE=3 SV=3
Unigene010466	sp|P93033|FUM1_ARATH	2.93947e-147	267/495(53.94)	435	Fumarate hydratase 1, mitochondrial OS=Arabidopsis thaliana OX=3702 GN=FUM1 PE=1 SV=2
Unigene010469	sp|Q9FE62|YLS8_ARATH	1.94533e-45	57/58(98.28)	123	Thioredoxin-like protein YLS8 OS=Arabidopsis thaliana OX=3702 GN=YLS8 PE=2 SV=1
Unigene010470	sp|D1MI46|C76BA_SWEMU	1.06257e-64	106/227(46.70)	176	Geraniol 8-hydroxylase OS=Swertia mussotii OX=137888 GN=CYP76B10 PE=1 SV=1
Unigene010473	sp|O22775|XXT2_ARATH	2.51005e-61	144/338(42.60)	206	Xyloglucan 6-xylosyltransferase 2 OS=Arabidopsis thaliana OX=3702 GN=XXT2 PE=1 SV=1
Unigene010474	sp|Q9C778|ELP4_ARATH	1.89681e-35	81/201(40.30)	135	Elongator complex protein 4 OS=Arabidopsis thaliana OX=3702 GN=ELP4 PE=1 SV=1
Unigene010475	sp|P28643|FABG_CUPLA	5.72933e-26	51/143(35.66)	82	3-oxoacyl-[acyl-carrier-protein] reductase, chloroplastic OS=Cuphea lanceolata OX=3930 GN=CLKR27 PE=2 SV=1
Unigene010476	sp|Q9FZ70|FDL1_ARATH	2.26753e-08	35/115(30.43)	56	F-box/FBD/LRR-repeat protein At1g13570 OS=Arabidopsis thaliana OX=3702 GN=At1g13570 PE=2 SV=1
Unigene010477	sp|F4HYJ7|DEXH3_ARATH	1.28403e-64	217/630(34.44)	236	DExH-box ATP-dependent RNA helicase DExH3 OS=Arabidopsis thaliana OX=3702 GN=At1g48650 PE=3 SV=1
Unigene010480	sp|Q3HRQ2|GLOX_VITPS	3.09087e-42	107/331(32.33)	157	Aldehyde oxidase GLOX OS=Vitis pseudoreticulata OX=231512 GN=GLOX PE=2 SV=1
Unigene010481	sp|Q39199|RECAC_ARATH	0	310/361(85.87)	608	DNA repair protein recA homolog 1, chloroplastic OS=Arabidopsis thaliana OX=3702 GN=RECA PE=2 SV=1
Unigene010482	sp|Q9FHI1|MOB1A_ARATH	2.45708e-75	133/216(61.57)	234	MOB kinase activator-like 1A OS=Arabidopsis thaliana OX=3702 GN=MOB1A PE=2 SV=1
Unigene010484	sp|Q8GYX8|DNJ10_ARATH	1.37354e-54	114/261(43.68)	188	Chaperone protein dnaJ 10 OS=Arabidopsis thaliana OX=3702 GN=ATJ10 PE=2 SV=2
Unigene010485	sp|Q05728|PUR5_ARATH	1.12315e-07	65/193(33.68)	54	Phosphoribosylformylglycinamidine cyclo-ligase, chloroplastic OS=Arabidopsis thaliana OX=3702 GN=PUR5 PE=1 SV=2
Unigene010486	sp|Q9FN03|UVR8_ARATH	2.08674e-12	37/111(33.33)	64	Ultraviolet-B receptor UVR8 OS=Arabidopsis thaliana OX=3702 GN=UVR8 PE=1 SV=1
Unigene010487	sp|P52914|NTPA_PEA	8.44475e-129	114/179(63.69)	241	Nucleoside-triphosphatase OS=Pisum sativum OX=3888 PE=2 SV=1
Unigene010492	sp|Q93VK0|PPCK2_ARATH	8.33653e-74	107/199(53.77)	219	Phosphoenolpyruvate carboxylase kinase 2 OS=Arabidopsis thaliana OX=3702 GN=PPCK2 PE=1 SV=2
Unigene010493	sp|B9DGY1|AB1K7_ARATH	1.03436e-14	43/123(34.96)	60	Protein ACTIVITY OF BC1 COMPLEX KINASE 7, chloroplastic OS=Arabidopsis thaliana OX=3702 GN=ABC1K7 PE=1 SV=1
Unigene010494	sp|Q6H601|RH22_ORYSJ	4.4455e-13	137/477(28.72)	72	DEAD-box ATP-dependent RNA helicase 22 OS=Oryza sativa subsp. japonica OX=39947 GN=Os09g0383400 PE=2 SV=2
Unigene010500	sp|Q6Z6S1|API5_ORYSJ	4.04895e-168	99/151(65.56)	192	Apoptosis inhibitor 5-like protein API5 OS=Oryza sativa subsp. japonica OX=39947 GN=API5 PE=1 SV=1
Unigene010501	sp|O24361|PSB5_SPIOL	1.89846e-167	233/278(83.81)	466	Proteasome subunit beta type-5 OS=Spinacia oleracea OX=3562 PE=2 SV=1
Unigene010504	sp|Q9LD37|CNG20_ARATH	7.11105e-41	158/528(29.92)	159	Probable cyclic nucleotide-gated ion channel 20, chloroplastic OS=Arabidopsis thaliana OX=3702 GN=CNGC20 PE=2 SV=1
Unigene010505	sp|Q9C7N2|CAD1_ARATH	3.75521e-52	106/281(37.72)	149	MACPF domain-containing protein CAD1 OS=Arabidopsis thaliana OX=3702 GN=CAD1 PE=2 SV=1
Unigene010506	sp|Q9S9N9|CCR1_ARATH	1.80362e-39	110/311(35.37)	144	Cinnamoyl-CoA reductase 1 OS=Arabidopsis thaliana OX=3702 GN=CCR1 PE=1 SV=1
Unigene010510	sp|Q9LW29|AFB2_ARATH	1.34785e-57	181/494(36.64)	192	Protein AUXIN SIGNALING F-BOX 2 OS=Arabidopsis thaliana OX=3702 GN=AFB2 PE=1 SV=1
Unigene010517	sp|P27493|CB22_TOBAC	6.97136e-29	95/257(36.96)	110	Chlorophyll a-b binding protein 21, chloroplastic OS=Nicotiana tabacum OX=4097 GN=CAB21 PE=2 SV=1
Unigene010519	sp|Q9FJ98|RPD6A_ARATH	2.36353e-77	116/144(80.56)	234	DNA-directed RNA polymerases II, IV and V subunit 6A OS=Arabidopsis thaliana OX=3702 GN=NRPB6A PE=1 SV=1
Unigene010520	sp|P38389|SC61B_ARATH	1.58462e-25	56/83(67.47)	93	Protein transport protein Sec61 subunit beta OS=Arabidopsis thaliana OX=3702 GN=At2g45070 PE=1 SV=1
Unigene010522	sp|F4IQK5|VCL21_ARATH	1.10561e-06	53/202(26.24)	52	Vicilin-like seed storage protein At2g18540 OS=Arabidopsis thaliana OX=3702 GN=At2g18540 PE=3 SV=1
Unigene010523	sp|Q9SS87|SEOB_ARATH	1.76039e-15	37/114(32.46)	51	Protein SIEVE ELEMENT OCCLUSION B OS=Arabidopsis thaliana OX=3702 GN=SEOB PE=1 SV=1
Unigene010524	sp|Q9SQI2|GIGAN_ARATH	9.59645e-37	66/98(67.35)	143	Protein GIGANTEA OS=Arabidopsis thaliana OX=3702 GN=GI PE=1 SV=2
Unigene010526	sp|Q4V3D9|SSL10_ARATH	5.17239e-22	62/178(34.83)	80	Protein STRICTOSIDINE SYNTHASE-LIKE 10 OS=Arabidopsis thaliana OX=3702 GN=SSL10 PE=2 SV=1
Unigene010527	sp|Q9M427|UBP1_NICPL	5.65087e-06	30/105(28.57)	47	Oligouridylate-binding protein 1 OS=Nicotiana plumbaginifolia OX=4092 GN=UBP1 PE=2 SV=1
Unigene010529	sp|Q5JK32|HAK5_ORYSJ	0	218/504(43.25)	367	Potassium transporter 5 OS=Oryza sativa subsp. japonica OX=39947 GN=HAK5 PE=2 SV=2
Unigene010532	sp|C6TBN2|AKR1_SOYBN	1.59509e-71	152/310(49.03)	231	Probable aldo-keto reductase 1 OS=Glycine max OX=3847 GN=AKR1 PE=2 SV=1
Unigene010533	sp|Q9SU25|T2FA_ARATH	6.7992e-21	107/333(32.13)	97	Transcription initiation factor IIF subunit alpha OS=Arabidopsis thaliana OX=3702 GN=RAP74 PE=1 SV=1
Unigene010534	sp|O82802|SIR1_TOBAC	3.06845e-56	205/594(34.51)	207	Sulfite reductase 1 [ferredoxin], chloroplastic OS=Nicotiana tabacum OX=4097 GN=SIR1 PE=1 SV=1
Unigene010535	sp|P28723|FTHS_SPIOL	1.64787e-28	180/568(31.69)	122	Formate--tetrahydrofolate ligase OS=Spinacia oleracea OX=3562 PE=1 SV=3
Unigene010536	sp|Q5Z9Z0|BGL24_ORYSJ	1.10461e-29	80/233(34.33)	100	Beta-glucosidase 24 OS=Oryza sativa subsp. japonica OX=39947 GN=BGLU24 PE=2 SV=1
Unigene010537	sp|P13240|DR206_PEA	1.03994e-32	63/103(61.17)	124	Disease resistance response protein 206 OS=Pisum sativum OX=3888 GN=PI206 PE=1 SV=2
Unigene010538	sp|O82768|HIS2_ARATH	1.33446e-47	86/160(53.75)	166	Histidine biosynthesis bifunctional protein hisIE, chloroplastic OS=Arabidopsis thaliana OX=3702 GN=HISN2 PE=1 SV=1
Unigene010539	sp|Q6YVX9|C3H16_ORYSJ	4.11752e-51	82/116(70.69)	183	Zinc finger CCCH domain-containing protein 16 OS=Oryza sativa subsp. japonica OX=39947 GN=Os02g0557500 PE=2 SV=2
Unigene010545	sp|F4I6M1|POLIA_ARATH	6.24184e-32	145/445(32.58)	132	DNA polymerase I A, chloroplastic/mitochondrial OS=Arabidopsis thaliana OX=3702 GN=POLIA PE=2 SV=1
Unigene010546	sp|Q9FHA4|SBT19_ARATH	1.69248e-11	68/252(26.98)	66	Subtilisin-like protease SBT1.9 OS=Arabidopsis thaliana OX=3702 GN=SBT1.9 PE=2 SV=1
Unigene010548	sp|Q9M175|PTR39_ARATH	1.6604e-37	151/507(29.78)	146	Protein NRT1/ PTR FAMILY 2.3 OS=Arabidopsis thaliana OX=3702 GN=NPF2.3 PE=2 SV=1
Unigene010554	sp|Q9LV03|GLUT1_ARATH	8.54474e-20	72/163(44.17)	95	Glutamate synthase 1 [NADH], chloroplastic OS=Arabidopsis thaliana OX=3702 GN=GLT1 PE=1 SV=2
Unigene010555	sp|Q9SRM4|ALFL2_ARATH	9.8558e-46	93/231(40.26)	157	PHD finger protein ALFIN-LIKE 2 OS=Arabidopsis thaliana OX=3702 GN=AL2 PE=1 SV=1
Unigene010556	sp|Q9SUB4|ATCA6_ARATH	3.15242e-08	39/113(34.51)	54	Alpha carbonic anhydrase 6 OS=Arabidopsis thaliana OX=3702 GN=ACA6 PE=3 SV=1
Unigene010557	sp|Q9FI46|CRL_ARATH	6.85468e-108	93/113(82.30)	200	Chromophore lyase CRL, chloroplastic OS=Arabidopsis thaliana OX=3702 GN=CRL PE=1 SV=1
Unigene010559	sp|P27061|PPA1_SOLLC	1.87681e-26	54/160(33.75)	97	Acid phosphatase 1 OS=Solanum lycopersicum OX=4081 GN=APS1 PE=2 SV=1
Unigene010560	sp|Q6AVI0|RSLE2_ORYSJ	5.82839e-07	67/281(23.84)	52	Zinc finger BED domain-containing protein RICESLEEPER 2 OS=Oryza sativa subsp. japonica OX=39947 GN=Os03g0733400 PE=2 SV=1
Unigene010563	sp|Q9C8L4|ETHE1_ARATH	5.44985e-19	78/211(36.97)	86	Persulfide dioxygenase ETHE1 homolog, mitochondrial OS=Arabidopsis thaliana OX=3702 GN=GLY3 PE=1 SV=3
Unigene010564	sp|Q9S9W2|SDRA_ARATH	8.01114e-42	68/105(64.76)	126	Short-chain dehydrogenase/reductase SDRA OS=Arabidopsis thaliana OX=3702 GN=SDRA PE=1 SV=1
Unigene010565	sp|Q9SQI8|ODP24_ARATH	4.87929e-07	63/177(35.59)	53	Dihydrolipoyllysine-residue acetyltransferase component 4 of pyruvate dehydrogenase complex, chloroplastic OS=Arabidopsis thaliana OX=3702 GN=LTA2 PE=2 SV=1
Unigene010568	sp|Q5VND6|NAP1A_ORYSJ	2.10898e-145	136/181(75.14)	285	Nucleosome assembly protein 1;1 OS=Oryza sativa subsp. japonica OX=39947 GN=NAP1;1 PE=2 SV=1
Unigene010569	sp|Q6JN47|EIX1_SOLLC	4.01511e-20	96/356(26.97)	77	Receptor-like protein EIX1 OS=Solanum lycopersicum OX=4081 GN=EIX1 PE=2 SV=2
Unigene010570	sp|P93736|SYVM1_ARATH	2.20007e-15	133/454(29.30)	81	Valine--tRNA ligase, mitochondrial 1 OS=Arabidopsis thaliana OX=3702 GN=TWN2 PE=1 SV=2
Unigene010571	sp|Q9SDG8|AGO4A_ORYSJ	1.70694e-11	32/83(38.55)	56	Protein argonaute 4A OS=Oryza sativa subsp. japonica OX=39947 GN=AGO4A PE=2 SV=1
Unigene010572	sp|Q8GWL2|LOR7_ARATH	4.12369e-10	25/38(65.79)	50	Protein LURP-one-related 7 OS=Arabidopsis thaliana OX=3702 GN=At2g30270 PE=2 SV=1
Unigene010573	sp|Q8VZ17|SUVH6_ARATH	4.78919e-63	49/63(77.78)	110	Histone-lysine N-methyltransferase, H3 lysine-9 specific SUVH6 OS=Arabidopsis thaliana OX=3702 GN=SUVH6 PE=1 SV=2
Unigene010577	sp|Q9S7U9|M2K2_ARATH	7.0518e-126	126/194(64.95)	268	Mitogen-activated protein kinase kinase 2 OS=Arabidopsis thaliana OX=3702 GN=MKK2 PE=1 SV=2
Unigene010578	sp|Q8S9J6|ASPA_ARATH	1.01472e-26	53/115(46.09)	91	Aspartyl protease family protein At5g10770 OS=Arabidopsis thaliana OX=3702 GN=At5g10770 PE=2 SV=1
Unigene010579	sp|F4J469|TI22L_ARATH	3.26648e-39	73/128(57.03)	141	Protein TIC 22-like, chloroplastic OS=Arabidopsis thaliana OX=3702 GN=TIC22L PE=3 SV=1
Unigene010580	sp|Q9LJJ7|AATP9_ARATH	1.07916e-73	163/465(35.05)	241	AAA-ATPase At3g28580 OS=Arabidopsis thaliana OX=3702 GN=At3g28580 PE=2 SV=1
Unigene010581	sp|Q9SN86|MDHP_ARATH	1.21697e-83	174/317(54.89)	268	Malate dehydrogenase, chloroplastic OS=Arabidopsis thaliana OX=3702 GN=At3g47520 PE=1 SV=1
Unigene010583	sp|F4KAU9|TOL7_ARATH	5.53371e-64	79/166(47.59)	144	TOM1-like protein 7 OS=Arabidopsis thaliana OX=3702 GN=TOL7 PE=2 SV=1
Unigene010585	sp|Q93VB2|AT18A_ARATH	0	290/380(76.32)	583	Autophagy-related protein 18a OS=Arabidopsis thaliana OX=3702 GN=ATG18A PE=1 SV=1
Unigene010586	sp|Q84QU8|PPT2_ORYSJ	6.23982e-06	24/48(50.00)	36	Phosphoenolpyruvate/phosphate translocator 2, chloroplastic OS=Oryza sativa subsp. japonica OX=39947 GN=PPT2 PE=2 SV=1
Unigene010589	sp|Q0DUR2|ILI6_ORYSJ	3.18979e-35	66/93(70.97)	119	Transcription factor ILI6 OS=Oryza sativa subsp. japonica OX=39947 GN=ILI6 PE=1 SV=1
Unigene010590	sp|Q9LFS4|NIK1_ARATH	3.57386e-46	87/196(44.39)	125	Protein NSP-INTERACTING KINASE 1 OS=Arabidopsis thaliana OX=3702 GN=NIK1 PE=1 SV=1
Unigene010593	sp|Q07090|TRXH2_TOBAC	8.24466e-07	29/80(36.25)	46	Thioredoxin H-type 2 OS=Nicotiana tabacum OX=4097 PE=3 SV=1
Unigene010594	sp|Q9T048|DRL27_ARATH	1.4776e-31	50/159(31.45)	92	Disease resistance protein At4g27190 OS=Arabidopsis thaliana OX=3702 GN=At4g27190 PE=2 SV=1
Unigene010595	sp|Q9SFX0|PBL22_ARATH	4.36842e-28	93/263(35.36)	117	Probable serine/threonine-protein kinase PBL22 OS=Arabidopsis thaliana OX=3702 GN=PBL22 PE=2 SV=1
Unigene010596	sp|Q8L5A7|SOT15_ARATH	1.62684e-35	91/295(30.85)	133	Cytosolic sulfotransferase 15 OS=Arabidopsis thaliana OX=3702 GN=SOT15 PE=1 SV=1
Unigene010597	sp|Q75H81|SPZXA_ORYSJ	2.00667e-13	66/179(36.87)	69	Serpin-ZXA OS=Oryza sativa subsp. japonica OX=39947 GN=Os03g0610650 PE=1 SV=1
Unigene010598	sp|Q9FDW8|CYB5A_ARATH	6.2601e-17	39/78(50.00)	75	Cytochrome b5 isoform A OS=Arabidopsis thaliana OX=3702 GN=CB5-A PE=1 SV=1
Unigene010599	sp|Q9C5L3|GLPT1_ARATH	3.49462e-97	220/531(41.43)	310	Putative glycerol-3-phosphate transporter 1 OS=Arabidopsis thaliana OX=3702 GN=At3g47420 PE=2 SV=1
Unigene010601	sp|Q9T0I8|MTN1_ARATH	1.68291e-09	80/249(32.13)	56	5&apos;-methylthioadenosine/S-adenosylhomocysteine nucleosidase 1 OS=Arabidopsis thaliana OX=3702 GN=MTN1 PE=1 SV=1
Unigene010602	sp|Q1PF16|BH019_ARATH	2.10807e-31	60/149(40.27)	104	Transcription factor bHLH19 OS=Arabidopsis thaliana OX=3702 GN=BHLH19 PE=1 SV=1
Unigene010603	sp|P31251|UBE12_WHEAT	0	413/582(70.96)	832	Ubiquitin-activating enzyme E1 2 OS=Triticum aestivum OX=4565 GN=UBA2 PE=2 SV=1
Unigene010604	sp|C6TBN2|AKR1_SOYBN	8.31762e-93	75/116(64.66)	148	Probable aldo-keto reductase 1 OS=Glycine max OX=3847 GN=AKR1 PE=2 SV=1
Unigene010606	sp|P22686|CB2_CHLMO	1.63042e-12	41/92(44.57)	55	Chlorophyll a-b binding protein of LHCII type I, chloroplastic OS=Chlamydomonas moewusii OX=3054 PE=2 SV=1
Unigene010607	sp|P49572|TRPC_ARATH	3.04914e-166	253/402(62.94)	476	Indole-3-glycerol phosphate synthase, chloroplastic OS=Arabidopsis thaliana OX=3702 GN=IGPS PE=1 SV=2
Unigene010608	sp|Q9LV35|AIP12_ARATH	0	223/277(80.51)	472	Actin-interacting protein 1-2 OS=Arabidopsis thaliana OX=3702 GN=AIP1-2 PE=2 SV=1
Unigene010610	sp|Q9AT72|FAD2_CALOF	3.11255e-11	36/81(44.44)	53	Delta(12) fatty acid desaturase FAD2 OS=Calendula officinalis OX=41496 GN=FAD2 PE=2 SV=1
Unigene010611	sp|Q38821|2ABA_ARATH	1.01897e-15	115/401(28.68)	81	Serine/threonine protein phosphatase 2A 55 kDa regulatory subunit B alpha isoform OS=Arabidopsis thaliana OX=3702 GN=PP2AB1 PE=1 SV=2
Unigene010612	sp|F4HYD7|RANBM_ARATH	6.99846e-64	161/431(37.35)	219	Ran-binding protein M homolog OS=Arabidopsis thaliana OX=3702 GN=RANBPM PE=1 SV=1
Unigene010614	sp|Q9FZC4|FOX1_ARATH	1.00584e-64	100/271(36.90)	155	Berberine bridge enzyme-like 3 OS=Arabidopsis thaliana OX=3702 GN=FOX1 PE=2 SV=1
Unigene010615	sp|Q9SGY1|AB10B_ARATH	1.21549e-109	379/1075(35.26)	375	ABC transporter B family member 10 OS=Arabidopsis thaliana OX=3702 GN=ABCB10 PE=1 SV=2
Unigene010616	sp|C0LGT6|EFR_ARATH	1.35204e-45	172/533(32.27)	178	LRR receptor-like serine/threonine-protein kinase EFR OS=Arabidopsis thaliana OX=3702 GN=EFR PE=1 SV=1
Unigene010617	sp|Q40143|CYSP3_SOLLC	1.14942e-10	87/270(32.22)	63	Cysteine proteinase 3 OS=Solanum lycopersicum OX=4081 GN=CYP-3 PE=2 SV=1
Unigene010621	sp|Q69NK8|C3H59_ORYSJ	8.02965e-06	21/81(25.93)	35	Zinc finger CCCH domain-containing protein 59 OS=Oryza sativa subsp. japonica OX=39947 GN=Os09g0364000 PE=2 SV=1
Unigene010622	sp|Q8VZ20|ASR3_ARATH	5.05666e-47	43/71(60.56)	85	Trihelix transcription factor ASR3 OS=Arabidopsis thaliana OX=3702 GN=ASR3 PE=1 SV=1
Unigene010626	sp|F4K4L7|TAF4B_ARATH	2.75706e-33	111/362(30.66)	139	Transcription initiation factor TFIID subunit 4b OS=Arabidopsis thaliana OX=3702 GN=TAF4B PE=1 SV=1
Unigene010630	sp|Q45QI7|CFI_CAMSI	2.18375e-96	143/212(67.45)	284	Chalcone--flavonone isomerase OS=Camellia sinensis OX=4442 GN=CHI PE=2 SV=2
Unigene010631	sp|Q9LYK9|RS263_ARATH	2.47469e-39	65/98(66.33)	132	40S ribosomal protein S26-3 OS=Arabidopsis thaliana OX=3702 GN=RPS26C PE=2 SV=1
Unigene010635	sp|P93004|PIP27_ARATH	1.0843e-10	84/239(35.15)	62	Aquaporin PIP2-7 OS=Arabidopsis thaliana OX=3702 GN=PIP2-7 PE=1 SV=2
Unigene010637	sp|O50046|TRPB_CAMAC	4.55761e-23	96/279(34.41)	102	Tryptophan synthase beta chain 2, chloroplastic OS=Camptotheca acuminata OX=16922 GN=TSB PE=2 SV=1
Unigene010638	sp|Q9LXD9|PME51_ARATH	1.17919e-89	78/102(76.47)	178	Probable pectinesterase/pectinesterase inhibitor 51 OS=Arabidopsis thaliana OX=3702 GN=PME51 PE=2 SV=1
Unigene010639	sp|O80822|PER25_ARATH	3.16696e-117	87/115(75.65)	188	Peroxidase 25 OS=Arabidopsis thaliana OX=3702 GN=PER25 PE=2 SV=2
Unigene010640	sp|Q9SZL8|FRS5_ARATH	1.335e-12	41/116(35.34)	69	Protein FAR1-RELATED SEQUENCE 5 OS=Arabidopsis thaliana OX=3702 GN=FRS5 PE=1 SV=1
Unigene010641	sp|Q9S740|AGP19_ARATH	1.86565e-13	51/163(31.29)	71	Lysine-rich arabinogalactan protein 19 OS=Arabidopsis thaliana OX=3702 GN=AGP19 PE=2 SV=2
Unigene010646	sp|O81020|NPC2_ARATH	9.50676e-75	187/470(39.79)	245	Non-specific phospholipase C2 OS=Arabidopsis thaliana OX=3702 GN=NPC2 PE=2 SV=1
Unigene010647	sp|Q93Z53|PKP3_ARATH	3.38631e-147	84/131(64.12)	186	Plastidial pyruvate kinase 3, chloroplastic OS=Arabidopsis thaliana OX=3702 GN=PKP3 PE=1 SV=1
Unigene010650	sp|Q943Z6|SRP19_ARATH	2.9278e-25	56/115(48.70)	99	Signal recognition particle 19 kDa protein OS=Arabidopsis thaliana OX=3702 GN=SRP19 PE=1 SV=1
Unigene010651	sp|A7NY33|PER4_VITVI	2.39218e-124	129/183(70.49)	276	Peroxidase 4 OS=Vitis vinifera OX=29760 GN=GSVIVT00023967001 PE=1 SV=1
Unigene010652	sp|Q5Z7J0|GSK4_ORYSJ	1.02438e-36	92/190(48.42)	137	Shaggy-related protein kinase GSK4 OS=Oryza sativa subsp. japonica OX=39947 GN=GSK4 PE=1 SV=1
Unigene010653	sp|Q39817|CALX_SOYBN	2.55751e-25	154/535(28.79)	110	Calnexin homolog OS=Glycine max OX=3847 PE=2 SV=1
Unigene010655	sp|P52411|ACP1_CUPLA	4.01648e-53	92/135(68.15)	166	Acyl carrier protein 1, chloroplastic OS=Cuphea lanceolata OX=3930 GN=ACL1.1 PE=2 SV=1
Unigene010657	sp|Q8W4M7|ERCC2_ARATH	1.44465e-56	210/568(36.97)	210	General transcription and DNA repair factor IIH helicase subunit XPD OS=Arabidopsis thaliana OX=3702 GN=XPD PE=1 SV=1
Unigene010659	sp|Q03878|GRP1_DAUCA	2.70342e-07	42/135(31.11)	50	Glycine-rich RNA-binding protein OS=Daucus carota OX=4039 PE=2 SV=1
Unigene010661	sp|Q9LUV4|FRL4A_ARATH	4.18911e-101	151/301(50.17)	254	FRIGIDA-like protein 4a OS=Arabidopsis thaliana OX=3702 GN=FRL4A PE=2 SV=1
Unigene010662	sp|Q9SY57|P2A10_ARATH	9.77306e-107	102/188(54.26)	208	Protein PHLOEM PROTEIN 2-LIKE A10 OS=Arabidopsis thaliana OX=3702 GN=PP2A10 PE=2 SV=1
Unigene010663	sp|Q9M7Q4|AI5L5_ARATH	1.63645e-58	138/367(37.60)	160	ABSCISIC ACID-INSENSITIVE 5-like protein 5 OS=Arabidopsis thaliana OX=3702 GN=ABF2 PE=1 SV=1
Unigene010666	sp|P93831|CLF_ARATH	4.84438e-50	225/725(31.03)	192	Histone-lysine N-methyltransferase CLF OS=Arabidopsis thaliana OX=3702 GN=CLF PE=1 SV=2
Unigene010672	sp|Q9FLE8|Y5986_ARATH	2.89739e-33	63/133(47.37)	127	Uncharacterized protein At5g39865 OS=Arabidopsis thaliana OX=3702 GN=At5g39865 PE=2 SV=1
Unigene010673	sp|P45729|PAL3_PETCR	2.40891e-38	188/624(30.13)	152	Phenylalanine ammonia-lyase 3 OS=Petroselinum crispum OX=4043 GN=PAL3 PE=2 SV=1
Unigene010675	sp|O49313|NDADB_ARATH	7.62577e-54	79/104(75.96)	170	NADH dehydrogenase [ubiquinone] 1 alpha subcomplex subunit 13-B OS=Arabidopsis thaliana OX=3702 GN=At2g33220 PE=2 SV=1
Unigene010676	sp|Q93ZR8|OFT21_ARATH	6.98588e-58	169/419(40.33)	206	O-fucosyltransferase 21 OS=Arabidopsis thaliana OX=3702 GN=OFUT21 PE=2 SV=1
Unigene010677	sp|Q9SFV2|FHA2_ARATH	3.124e-54	60/84(71.43)	126	FHA domain-containing protein FHA2 OS=Arabidopsis thaliana OX=3702 GN=FHA2 PE=1 SV=1
Unigene010678	sp|Q8VYB7|PGTA1_ARATH	8.5432e-18	94/330(28.48)	87	Geranylgeranyl transferase type-2 subunit alpha 1 OS=Arabidopsis thaliana OX=3702 GN=RGTA1 PE=1 SV=1
Unigene010684	sp|Q9CAF4|NUP1_ARATH	1.3498e-08	81/273(29.67)	59	Nuclear pore complex protein NUP1 OS=Arabidopsis thaliana OX=3702 GN=NUP1 PE=1 SV=1
Unigene010688	sp|Q7X9I4|ERO2_ARATH	1.03693e-13	114/386(29.53)	73	Endoplasmic reticulum oxidoreductin-2 OS=Arabidopsis thaliana OX=3702 GN=AERO2 PE=1 SV=1
Unigene010690	sp|Q9LSE2|ICE1_ARATH	1.30149e-110	239/514(46.50)	342	Transcription factor ICE1 OS=Arabidopsis thaliana OX=3702 GN=SCRM PE=1 SV=1
Unigene010693	sp|Q9LQI7|CIA30_ARATH	9.89204e-125	168/225(74.67)	360	Probable complex I intermediate-associated protein 30 OS=Arabidopsis thaliana OX=3702 GN=At1g17350 PE=1 SV=2
Unigene010694	sp|O65220|CPY28_ARATH	6.34872e-80	66/107(61.68)	124	Peptidyl-prolyl cis-trans isomerase CYP28, chloroplastic OS=Arabidopsis thaliana OX=3702 GN=CYP28 PE=1 SV=1
Unigene010696	sp|P11670|PRB1_TOBAC	7.63455e-06	35/73(47.95)	45	Basic form of pathogenesis-related protein 1 OS=Nicotiana tabacum OX=4097 PE=3 SV=1
Unigene010697	sp|Q8L4X4|GAT2_ARATH	7.75509e-78	116/256(45.31)	190	Probable GABA transporter 2 OS=Arabidopsis thaliana OX=3702 GN=At5g41800 PE=1 SV=1
Unigene010698	sp|Q8VYI0|LSM8_ARATH	1.27892e-06	35/72(48.61)	45	Sm-like protein LSM8 OS=Arabidopsis thaliana OX=3702 GN=LSM8 PE=1 SV=1
Unigene010701	sp|Q9C5S0|AGP9_ARATH	1.02795e-06	30/83(36.14)	48	Classical arabinogalactan protein 9 OS=Arabidopsis thaliana OX=3702 GN=AGP9 PE=1 SV=2
Unigene010704	sp|P08474|RBS_CUCSA	1.49786e-07	29/76(38.16)	38	Ribulose bisphosphate carboxylase small chain, chloroplastic OS=Cucumis sativus OX=3659 GN=RBCS PE=2 SV=1
Unigene010706	sp|Q8H0S9|PSA_ARATH	2.19189e-22	205/652(31.44)	104	Puromycin-sensitive aminopeptidase OS=Arabidopsis thaliana OX=3702 GN=MPA1 PE=2 SV=1
Unigene010707	sp|P49351|FPPS1_LUPAL	4.7886e-15	36/43(83.72)	73	Farnesyl pyrophosphate synthase 1 OS=Lupinus albus OX=3870 GN=FPS1 PE=2 SV=1
Unigene010709	sp|Q9SX33|ALA9_ARATH	7.71415e-35	111/294(37.76)	137	Putative phospholipid-transporting ATPase 9 OS=Arabidopsis thaliana OX=3702 GN=ALA9 PE=3 SV=1
Unigene010711	sp|Q39172|AER_ARATH	2.65811e-08	43/129(33.33)	55	NADPH-dependent oxidoreductase 2-alkenal reductase OS=Arabidopsis thaliana OX=3702 GN=AER PE=1 SV=1
Unigene010714	sp|Q94C57|U73B2_ARATH	1.20752e-50	102/232(43.97)	174	UDP-glucosyl transferase 73B2 OS=Arabidopsis thaliana OX=3702 GN=UGT73B2 PE=1 SV=1
Unigene010715	sp|O81010|U79B8_ARATH	1.84052e-49	42/67(62.69)	92	UDP-glycosyltransferase 79B8 OS=Arabidopsis thaliana OX=3702 GN=UGT79B8 PE=2 SV=1
Unigene010716	sp|O64740|SC13B_ARATH	3.51569e-67	106/210(50.48)	166	Protein transport protein SEC13 homolog B OS=Arabidopsis thaliana OX=3702 GN=SEC13B PE=1 SV=1
Unigene010717	sp|P10978|POLX_TOBAC	7.81043e-15	58/205(28.29)	72	Retrovirus-related Pol polyprotein from transposon TNT 1-94 OS=Nicotiana tabacum OX=4097 PE=2 SV=1
Unigene010719	sp|Q9FI78|HST_ARATH	2.04986e-06	39/152(25.66)	46	Shikimate O-hydroxycinnamoyltransferase OS=Arabidopsis thaliana OX=3702 GN=HST PE=1 SV=1
Unigene010722	sp|P30617|LEC_GALNI	3.02988e-07	39/98(39.80)	48	Mannose-specific lectin OS=Galanthus nivalis OX=4670 PE=1 SV=1
Unigene010723	sp|O64637|C76C2_ARATH	4.72779e-71	63/109(57.80)	135	Cytochrome P450 76C2 OS=Arabidopsis thaliana OX=3702 GN=CYP76C2 PE=2 SV=1
Unigene010724	sp|Q84V25|ENOXE_FRAAN	8.5972e-12	55/167(32.93)	66	2-methylene-furan-3-one reductase OS=Fragaria ananassa OX=3747 GN=EO PE=1 SV=1
Unigene010726	sp|B9DGU7|TPK1_ARATH	2.77796e-42	109/272(40.07)	146	Thiamine pyrophosphokinase 1 OS=Arabidopsis thaliana OX=3702 GN=TPK1 PE=2 SV=1
Unigene010727	sp|Q39131|LAML_ARATH	1.66937e-32	50/113(44.25)	114	Lamin-like protein OS=Arabidopsis thaliana OX=3702 GN=At5g15350 PE=1 SV=1
Unigene010730	sp|Q38827|IAA9_ARATH	2.70625e-06	28/49(57.14)	46	Auxin-responsive protein IAA9 OS=Arabidopsis thaliana OX=3702 GN=IAA9 PE=1 SV=1
Unigene010732	sp|Q8S8D3|EREL2_ARATH	6.19238e-126	78/132(59.09)	163	PX domain-containing protein EREL2 OS=Arabidopsis thaliana OX=3702 GN=EREL2 PE=3 SV=1
Unigene010733	sp|Q6ESG1|BASS4_ORYSJ	1.07364e-36	114/303(37.62)	117	Probable sodium/metabolite cotransporter BASS4, chloroplastic OS=Oryza sativa subsp. japonica OX=39947 GN=BASS4 PE=3 SV=1
Unigene010737	sp|Q9LDG2|TBL10_ARATH	7.14059e-16	42/100(42.00)	76	Protein trichome birefringence-like 10 OS=Arabidopsis thaliana OX=3702 GN=TBL10 PE=2 SV=1
Unigene010741	sp|Q9LPN5|VP601_ARATH	8.75804e-106	155/187(82.89)	309	Vacuolar protein sorting-associated protein 60.1 OS=Arabidopsis thaliana OX=3702 GN=VPS60-1 PE=1 SV=1
Unigene010742	sp|Q07322|ECP40_DAUCA	1.25759e-07	47/120(39.17)	49	Embryogenic cell protein 40 OS=Daucus carota OX=4039 GN=ECP40 PE=1 SV=1
Unigene010743	sp|Q9C757|INT2_ARATH	0	420/568(73.94)	856	Probable inositol transporter 2 OS=Arabidopsis thaliana OX=3702 GN=INT2 PE=1 SV=1
Unigene010744	sp|Q39054|CNX1_ARATH	1.03937e-131	203/308(65.91)	405	Molybdopterin biosynthesis protein CNX1 OS=Arabidopsis thaliana OX=3702 GN=CNX1 PE=1 SV=2
Unigene010746	sp|O22197|RHC1A_ARATH	8.23196e-17	28/67(41.79)	71	Probable E3 ubiquitin-protein ligase RHC1A OS=Arabidopsis thaliana OX=3702 GN=RHC1A PE=2 SV=1
Unigene010747	sp|Q8L716|U2A2B_ARATH	2.47531e-17	51/118(43.22)	87	Splicing factor U2af large subunit B OS=Arabidopsis thaliana OX=3702 GN=U2AF65B PE=1 SV=2
Unigene010748	sp|Q9SR44|LHTL2_ARATH	2.15943e-78	146/329(44.38)	240	Lysine histidine transporter-like 2 OS=Arabidopsis thaliana OX=3702 GN=At1g67640 PE=2 SV=1
Unigene010749	sp|Q9ZNT0|VPS4_ARATH	6.3448e-06	96/320(30.00)	48	Protein SUPPRESSOR OF K(+) TRANSPORT GROWTH DEFECT 1 OS=Arabidopsis thaliana OX=3702 GN=SKD1 PE=1 SV=1
Unigene010750	sp|Q5XLY0|ANR_GINBI	1.67736e-24	26/65(40.00)	50	Putative anthocyanidin reductase OS=Ginkgo biloba OX=3311 PE=2 SV=1
Unigene010752	sp|Q9SIH5|FB322_ARATH	5.65598e-42	65/159(40.88)	113	Probable F-box protein At2g36090 OS=Arabidopsis thaliana OX=3702 GN=At2g36090 PE=2 SV=1
Unigene010753	sp|A8CDT2|BAS_BRUGY	9.27295e-16	60/136(44.12)	77	Beta-amyrin synthase OS=Bruguiera gymnorhiza OX=39984 GN=BAS PE=1 SV=1
Unigene010754	sp|Q8L608|HPSE2_ARATH	7.40505e-57	128/425(30.12)	132	Heparanase-like protein 2 OS=Arabidopsis thaliana OX=3702 GN=At5g61250 PE=2 SV=1
Unigene010758	sp|Q8GXE6|AKT6_ARATH	2.20415e-88	181/571(31.70)	174	Potassium channel AKT6 OS=Arabidopsis thaliana OX=3702 GN=AKT6 PE=1 SV=2
Unigene010759	sp|O04846|ATCA1_ARATH	9.53107e-67	102/242(42.15)	213	Alpha carbonic anhydrase 1, chloroplastic OS=Arabidopsis thaliana OX=3702 GN=ACA1 PE=1 SV=2
Unigene010760	sp|Q9FNQ1|DEXHE_ARATH	4.13709e-100	83/188(44.15)	127	DExH-box ATP-dependent RNA helicase DExH14 OS=Arabidopsis thaliana OX=3702 GN=BRR2C PE=2 SV=1
Unigene010761	sp|Q3ECK2|PPR92_ARATH	1.25172e-25	36/103(34.95)	79	Pentatricopeptide repeat-containing protein At1g62680, mitochondrial OS=Arabidopsis thaliana OX=3702 GN=At1g62680 PE=2 SV=2
Unigene010762	sp|O48671|RER1B_ARATH	3.93612e-97	136/197(69.04)	285	Protein RER1B OS=Arabidopsis thaliana OX=3702 GN=RER1B PE=1 SV=2
Unigene010763	sp|Q9FWR5|GCA1_ARATH	1.60639e-16	82/210(39.05)	80	Gamma carbonic anhydrase 1, mitochondrial OS=Arabidopsis thaliana OX=3702 GN=GAMMACA1 PE=1 SV=1
Unigene010765	sp|Q40784|AAPC_CENCI	1.41813e-51	116/304(38.16)	178	Putative glucose-6-phosphate 1-epimerase OS=Cenchrus ciliaris OX=35872 PE=2 SV=1
Unigene010767	sp|Q5EAE9|ATL43_ARATH	1.61074e-57	110/267(41.20)	186	RING-H2 finger protein ATL43 OS=Arabidopsis thaliana OX=3702 GN=ATL43 PE=2 SV=2
Unigene010768	sp|Q9C5Q2|AI5L3_ARATH	7.99516e-50	61/87(70.11)	119	ABSCISIC ACID-INSENSITIVE 5-like protein 3 OS=Arabidopsis thaliana OX=3702 GN=DPBF4 PE=1 SV=1
Unigene010770	sp|O80582|FBK46_ARATH	4.99945e-60	109/281(38.79)	199	F-box/kelch-repeat protein At2g44130 OS=Arabidopsis thaliana OX=3702 GN=At2g44130 PE=2 SV=2
Unigene010771	sp|O65050|RL15A_PICMA	2.10628e-09	68/196(34.69)	55	60S ribosomal protein L15-1 OS=Picea mariana OX=3335 GN=SB61 PE=2 SV=1
Unigene010772	sp|Q8LEM7|CNBL3_ARATH	3.7784e-08	57/167(34.13)	54	Calcineurin B-like protein 3 OS=Arabidopsis thaliana OX=3702 GN=CBL3 PE=1 SV=2
Unigene010773	sp|Q9LJR3|SPA3_ARATH	1.54396e-24	50/72(69.44)	110	Protein SPA1-RELATED 3 OS=Arabidopsis thaliana OX=3702 GN=SPA3 PE=1 SV=1
Unigene010776	sp|Q8LEZ4|NFD5_ARATH	2.71441e-25	28/52(53.85)	66	Protein NUCLEAR FUSION DEFECTIVE 5, mitochondrial OS=Arabidopsis thaliana OX=3702 GN=NFD5 PE=2 SV=1
Unigene010778	sp|C0LU16|MED21_ARATH	2.58047e-21	41/75(54.67)	73	Mediator of RNA polymerase II transcription subunit 21 OS=Arabidopsis thaliana OX=3702 GN=MED21 PE=1 SV=1
Unigene010779	sp|Q9SGD6|AROD6_ARATH	1.70016e-51	72/126(57.14)	127	Arogenate dehydratase/prephenate dehydratase 6, chloroplastic OS=Arabidopsis thaliana OX=3702 GN=ADT6 PE=1 SV=1
Unigene010780	sp|Q9LF33|UGDH3_ARATH	3.44812e-55	160/382(41.88)	193	UDP-glucose 6-dehydrogenase 3 OS=Arabidopsis thaliana OX=3702 GN=UGD3 PE=1 SV=1
Unigene010781	sp|Q67UL3|PIN1C_ORYSJ	2.32627e-126	201/268(75.00)	388	Probable auxin efflux carrier component 1c OS=Oryza sativa subsp. japonica OX=39947 GN=PIN1C PE=2 SV=1
Unigene010782	sp|Q9FF17|ALG6_ARATH	3.5137e-108	199/448(44.42)	333	Probable dolichyl pyrophosphate Man9GlcNAc2 alpha-1,3-glucosyltransferase OS=Arabidopsis thaliana OX=3702 GN=At5g38460 PE=2 SV=1
Unigene010784	sp|Q6R2K3|SRF3_ARATH	3.85828e-148	231/528(43.75)	362	Protein STRUBBELIG-RECEPTOR FAMILY 3 OS=Arabidopsis thaliana OX=3702 GN=SRF3 PE=2 SV=1
Unigene010785	sp|O82353|ATL67_ARATH	2.74628e-06	47/163(28.83)	40	RING-H2 finger protein ATL67 OS=Arabidopsis thaliana OX=3702 GN=ATL67 PE=2 SV=1
Unigene010787	sp|Q94BY1|Y3515_ARATH	7.18207e-51	48/80(60.00)	103	Uncharacterized protein At3g52155, chloroplastic OS=Arabidopsis thaliana OX=3702 GN=At3g52155 PE=2 SV=1
Unigene010791	sp|Q9ZQA8|PABP7_ARATH	1.94106e-12	37/109(33.94)	40	Polyadenylate-binding protein 7 OS=Arabidopsis thaliana OX=3702 GN=PAB7 PE=2 SV=1
Unigene010792	sp|Q9SR43|PFBS_ARATH	7.76431e-90	146/315(46.35)	273	Phytochromobilin:ferredoxin oxidoreductase, chloroplastic OS=Arabidopsis thaliana OX=3702 GN=HY2 PE=2 SV=1
Unigene010793	sp|Q9LY48|DIOX3_ARATH	1.09666e-66	141/362(38.95)	216	Probable 2-oxoglutarate-dependent dioxygenase JRG21 OS=Arabidopsis thaliana OX=3702 GN=JRG21 PE=2 SV=1
Unigene010798	sp|Q9FKV0|BBE24_ARATH	1.45097e-167	250/523(47.80)	486	Berberine bridge enzyme-like 24 OS=Arabidopsis thaliana OX=3702 GN=At5g44380 PE=2 SV=1
Unigene010799	sp|O04130|SERA2_ARATH	1.76078e-09	52/120(43.33)	61	D-3-phosphoglycerate dehydrogenase 2, chloroplastic OS=Arabidopsis thaliana OX=3702 GN=PGDH2 PE=1 SV=2
Unigene010801	sp|Q9SJU5|BBX18_ARATH	9.80194e-29	28/43(65.12)	65	B-box zinc finger protein 18 OS=Arabidopsis thaliana OX=3702 GN=BBX18 PE=1 SV=2
Unigene010803	sp|Q9FEG2|TOM1_ARATH	1.70287e-08	31/76(40.79)	39	Tobamovirus multiplication protein 1 OS=Arabidopsis thaliana OX=3702 GN=TOM1 PE=1 SV=1
Unigene010805	sp|Q94DH3|PCL1_ORYSJ	7.92963e-09	34/74(45.95)	56	Transcription factor PCL1 OS=Oryza sativa subsp. japonica OX=39947 GN=PCL1 PE=2 SV=1
Unigene010806	sp|P24493|HEM2_SPIOL	1.58982e-84	175/371(47.17)	268	Delta-aminolevulinic acid dehydratase, chloroplastic OS=Spinacia oleracea OX=3562 GN=HEMB PE=1 SV=2
Unigene010807	sp|Q9LEI9|ENO2_HEVBR	3.37778e-13	77/227(33.92)	72	Enolase 2 OS=Hevea brasiliensis OX=3981 GN=ENO2 PE=1 SV=1
Unigene010808	sp|Q9SQT8|DHQSD_ARATH	2.36353e-07	24/88(27.27)	43	Bifunctional 3-dehydroquinate dehydratase/shikimate dehydrogenase, chloroplastic OS=Arabidopsis thaliana OX=3702 GN=EMB3004 PE=1 SV=1
Unigene010813	sp|Q9FJA6|RS33_ARATH	4.43857e-16	69/186(37.10)	76	40S ribosomal protein S3-3 OS=Arabidopsis thaliana OX=3702 GN=RPS3C PE=1 SV=1
Unigene010815	sp|D7TCD0|MTNA_VITVI	9.77376e-75	55/70(78.57)	121	Methylthioribose-1-phosphate isomerase OS=Vitis vinifera OX=29760 GN=VIT_11s0016g00830 PE=2 SV=2
Unigene010817	sp|Q14FA0|TI214_POPAL	3.63824e-22	75/162(46.30)	93	Protein TIC 214 OS=Populus alba OX=43335 GN=TIC214 PE=3 SV=1
Unigene010818	sp|P35684|RL3_ORYSJ	1.25547e-12	87/277(31.41)	69	60S ribosomal protein L3 OS=Oryza sativa subsp. japonica OX=39947 GN=RPL3 PE=2 SV=2
Unigene010823	sp|Q9SZY4|PTR27_ARATH	3.61074e-32	90/179(50.28)	125	Protein NRT1/ PTR FAMILY 6.2 OS=Arabidopsis thaliana OX=3702 GN=NPF6.2 PE=1 SV=1
Unigene010824	sp|P26320|PSBO_SOLTU	1.17859e-24	112/309(36.25)	102	Oxygen-evolving enhancer protein 1, chloroplastic OS=Solanum tuberosum OX=4113 GN=PSBO PE=2 SV=1
Unigene010825	sp|Q0J0S6|TOP3B_ORYSJ	8.55937e-124	222/423(52.48)	382	DNA topoisomerase 3-beta OS=Oryza sativa subsp. japonica OX=39947 GN=TOP3B PE=2 SV=1
Unigene010826	sp|Q058N4|MRS2B_ARATH	1.05188e-50	138/346(39.88)	181	Magnesium transporter MRS2-11, chloroplastic OS=Arabidopsis thaliana OX=3702 GN=MRS2-11 PE=1 SV=1
Unigene010827	sp|Q9SRW7|APK3_ARATH	3.13759e-15	64/159(40.25)	72	Adenylyl-sulfate kinase 3 OS=Arabidopsis thaliana OX=3702 GN=APK3 PE=1 SV=1
Unigene010829	sp|Q39255|SKP1A_ARATH	1.58619e-27	49/68(72.06)	102	SKP1-like protein 1A OS=Arabidopsis thaliana OX=3702 GN=SKP1A PE=1 SV=1
Unigene010831	sp|P27140|BCA1_ARATH	7.87033e-06	22/41(53.66)	46	Beta carbonic anhydrase 1, chloroplastic OS=Arabidopsis thaliana OX=3702 GN=BCA1 PE=1 SV=2
Unigene010833	sp|F4IW10|EFGM2_ARATH	2.13222e-54	225/679(33.14)	201	Elongation factor G-2, mitochondrial OS=Arabidopsis thaliana OX=3702 GN=MEFG2 PE=1 SV=1
Unigene010834	sp|Q6K7S7|CCMH_ORYSJ	2.80759e-39	77/143(53.85)	135	Cytochrome c-type biogenesis CcmH-like mitochondrial protein OS=Oryza sativa subsp. japonica OX=39947 GN=CCMH PE=2 SV=1
Unigene010835	sp|Q9ZT42|RHF2A_ARATH	7.81959e-32	63/78(80.77)	127	E3 ubiquitin-protein ligase RHF2A OS=Arabidopsis thaliana OX=3702 GN=RHF2A PE=2 SV=1
Unigene010837	sp|B7ZWR7|OFUT7_ARATH	1.49125e-160	108/154(70.13)	232	O-fucosyltransferase 7 OS=Arabidopsis thaliana OX=3702 GN=OFUT7 PE=2 SV=1
Unigene010839	sp|Q9FKW9|MANA3_ARATH	0	189/459(41.18)	270	Probable alpha-mannosidase At5g66150 OS=Arabidopsis thaliana OX=3702 GN=At5g66150 PE=3 SV=1
Unigene010840	sp|Q9LKL2|APRR1_ARATH	1.35465e-19	60/179(33.52)	93	Two-component response regulator-like APRR1 OS=Arabidopsis thaliana OX=3702 GN=APRR1 PE=1 SV=1
Unigene010841	sp|Q6H3Z6|YSL2_ORYSJ	1.03461e-29	156/513(30.41)	128	Metal-nicotianamine transporter YSL2 OS=Oryza sativa subsp. japonica OX=39947 GN=YSL2 PE=2 SV=2
Unigene010842	sp|O81825|DRL28_ARATH	2.08153e-07	17/41(41.46)	40	Probable disease resistance protein At4g27220 OS=Arabidopsis thaliana OX=3702 GN=At4g27220 PE=2 SV=1
Unigene010843	sp|Q39013|NAC2_ARATH	1.34033e-127	195/294(66.33)	367	NAC domain-containing protein 2 OS=Arabidopsis thaliana OX=3702 GN=NAC002 PE=2 SV=2
Unigene010846	sp|Q9SJY5|PUMP5_ARATH	7.86291e-43	84/232(36.21)	101	Mitochondrial uncoupling protein 5 OS=Arabidopsis thaliana OX=3702 GN=PUMP5 PE=2 SV=1
Unigene010847	sp|Q851S7|PESC_ORYSJ	1.36806e-16	91/293(31.06)	60	Pescadillo homolog OS=Oryza sativa subsp. japonica OX=39947 GN=PES PE=2 SV=1
Unigene010851	sp|O81445|CNBL1_ARATH	6.28161e-49	102/200(51.00)	163	Calcineurin B-like protein 1 OS=Arabidopsis thaliana OX=3702 GN=CBL1 PE=1 SV=3
Unigene010852	sp|Q9FHB2|Y5828_ARATH	8.82232e-19	46/142(32.39)	64	Putative B3 domain-containing protein At5g58280 OS=Arabidopsis thaliana OX=3702 GN=At5g58280 PE=3 SV=1
Unigene010853	sp|C0LGQ9|Y4294_ARATH	5.44249e-22	181/655(27.63)	103	Probable LRR receptor-like serine/threonine-protein kinase At4g20940 OS=Arabidopsis thaliana OX=3702 GN=At4g20940 PE=1 SV=1
Unigene010856	sp|O22285|PMTB_ARATH	9.78441e-28	159/512(31.05)	119	Probable methyltransferase PMT11 OS=Arabidopsis thaliana OX=3702 GN=At2g39750 PE=2 SV=1
Unigene010857	sp|Q940M4|OCT7_ARATH	5.41456e-134	140/230(60.87)	283	Organic cation/carnitine transporter 7 OS=Arabidopsis thaliana OX=3702 GN=OCT7 PE=2 SV=1
Unigene010858	sp|Q8LSN3|FYPP_PEA	2.7267e-43	96/170(56.47)	152	Phytochrome-associated serine/threonine-protein phosphatase OS=Pisum sativum OX=3888 GN=FYPP PE=1 SV=1
Unigene010861	sp|Q8LPS2|ACD6_ARATH	8.1581e-08	44/134(32.84)	55	Protein ACCELERATED CELL DEATH 6 OS=Arabidopsis thaliana OX=3702 GN=ACD6 PE=1 SV=1
Unigene010864	sp|O04341|GRXS9_ARATH	8.52419e-31	42/56(75.00)	91	Monothiol glutaredoxin-S9 OS=Arabidopsis thaliana OX=3702 GN=GRXS9 PE=3 SV=1
Unigene010871	sp|Q9LMP1|WAK2_ARATH	1.05529e-64	58/99(58.59)	102	Wall-associated receptor kinase 2 OS=Arabidopsis thaliana OX=3702 GN=WAK2 PE=1 SV=1
Unigene010872	sp|Q336P5|MYC2_ORYSJ	2.12009e-137	231/485(47.63)	368	Transcription factor MYC2 OS=Oryza sativa subsp. japonica OX=39947 GN=MYC2 PE=1 SV=1
Unigene010873	sp|Q93ZE5|FAHD1_ARATH	7.83277e-18	57/138(41.30)	83	Probable acylpyruvase FAHD1, mitochondrial OS=Arabidopsis thaliana OX=3702 GN=FAHD1 PE=1 SV=1
Unigene010875	sp|Q9FPQ6|GP1_CHLRE	1.02592e-37	80/173(46.24)	141	Vegetative cell wall protein gp1 OS=Chlamydomonas reinhardtii OX=3055 GN=GP1 PE=1 SV=1
Unigene010876	sp|Q9ZNT1|NB5R1_ARATH	7.9206e-14	82/273(30.04)	72	NADH--cytochrome b5 reductase 1 OS=Arabidopsis thaliana OX=3702 GN=CBR1 PE=1 SV=1
Unigene010878	sp|Q9LSD5|TCP20_ARATH	3.7378e-24	79/203(38.92)	101	Transcription factor TCP20 OS=Arabidopsis thaliana OX=3702 GN=TCP20 PE=1 SV=1
Unigene010880	sp|Q8GYY5|RGAP3_ARATH	6.88502e-11	78/207(37.68)	64	Rho GTPase-activating protein 3 OS=Arabidopsis thaliana OX=3702 GN=ROPGAP3 PE=2 SV=1
Unigene010881	sp|P22503|GUN_PHAVU	1.02351e-07	83/299(27.76)	56	Endoglucanase OS=Phaseolus vulgaris OX=3885 PE=2 SV=2
Unigene010882	sp|C0LGP4|Y3475_ARATH	6.72945e-32	85/237(35.86)	104	Probable LRR receptor-like serine/threonine-protein kinase At3g47570 OS=Arabidopsis thaliana OX=3702 GN=At3g47570 PE=2 SV=1
Unigene010883	sp|Q6K678|HDR1_ORYSJ	8.96639e-16	52/136(38.24)	75	Protein HEADING DATE REPRESSOR 1 OS=Oryza sativa subsp. japonica OX=39947 GN=HDR1 PE=1 SV=1
Unigene010884	sp|Q5ZEJ0|HACDB_ORYSJ	1.32929e-14	43/112(38.39)	71	Very-long-chain (3R)-3-hydroxyacyl-CoA dehydratase PASTICCINO 2B OS=Oryza sativa subsp. japonica OX=39947 GN=PAS2B PE=2 SV=1
Unigene010890	sp|Q8S7M7|PIRL5_ORYSJ	2.79921e-122	155/266(58.27)	311	Plant intracellular Ras-group-related LRR protein 5 OS=Oryza sativa subsp. japonica OX=39947 GN=IRL5 PE=2 SV=1
Unigene010891	sp|Q9FYC7|PDAT2_ARATH	6.82868e-45	206/707(29.14)	172	Putative phospholipid:diacylglycerol acyltransferase 2 OS=Arabidopsis thaliana OX=3702 GN=PDAT2 PE=3 SV=1
Unigene010892	sp|Q9FMY5|U2AFB_ARATH	2.43929e-118	156/186(83.87)	347	Splicing factor U2af small subunit B OS=Arabidopsis thaliana OX=3702 GN=U2AF35B PE=1 SV=1
Unigene010893	sp|Q9SHE7|RUB1_ARATH	3.81022e-102	150/153(98.04)	293	Ubiquitin-NEDD8-like protein RUB1 OS=Arabidopsis thaliana OX=3702 GN=RUB1 PE=1 SV=3
Unigene010896	sp|Q9SQX6|SCP7_ARATH	6.95378e-37	47/86(54.65)	111	Serine carboxypeptidase-like 7 OS=Arabidopsis thaliana OX=3702 GN=SCPL7 PE=2 SV=1
Unigene010898	sp|Q9M158|STR4_ARATH	5.27046e-48	70/123(56.91)	125	Rhodanese-like domain-containing protein 4, chloroplastic OS=Arabidopsis thaliana OX=3702 GN=STR4 PE=1 SV=2
Unigene010899	sp|Q9FGS4|NADA_ARATH	3.22293e-65	179/446(40.13)	232	Quinolinate synthase, chloroplastic OS=Arabidopsis thaliana OX=3702 GN=QS PE=1 SV=1
Unigene010900	sp|Q8LDV3|Y4320_ARATH	1.78273e-27	59/109(54.13)	105	Uncharacterized protein At4g13200, chloroplastic OS=Arabidopsis thaliana OX=3702 GN=At4g13200 PE=1 SV=2
Unigene000901	sp|Q402F4|TOM1_TOBAC	1.00238e-54	107/183(58.47)	184	Tobamovirus multiplication protein 1 OS=Nicotiana tabacum OX=4097 GN=TOM1 PE=1 SV=1
Unigene000902	sp|Q2HIJ8|RHB1A_ARATH	5.24338e-31	75/190(39.47)	119	Probable E3 ubiquitin-protein ligase RHB1A OS=Arabidopsis thaliana OX=3702 GN=RHB1A PE=2 SV=1
Unigene000903	sp|Q680Q4|SIZ1_ARATH	6.21969e-56	68/125(54.40)	119	E3 SUMO-protein ligase SIZ1 OS=Arabidopsis thaliana OX=3702 GN=SIZ1 PE=1 SV=2
Unigene000906	sp|Q9LW15|CX5B1_ARATH	2.91835e-60	95/127(74.80)	189	Cytochrome c oxidase subunit 5b-1, mitochondrial OS=Arabidopsis thaliana OX=3702 GN=COX5B-1 PE=1 SV=1
Unigene000907	sp|Q9CA90|HPR2_ARATH	5.00292e-11	74/233(31.76)	63	Glyoxylate/hydroxypyruvate reductase A HPR2 OS=Arabidopsis thaliana OX=3702 GN=HPR2 PE=1 SV=1
Unigene000908	sp|Q9LPV8|ERF1Y_ARATH	1.98115e-21	105/271(38.75)	95	Eukaryotic peptide chain release factor subunit 1-2 OS=Arabidopsis thaliana OX=3702 GN=ERF1-2 PE=1 SV=1
Unigene000911	sp|Q9LTH7|ACH12_ARATH	5.91167e-85	107/200(53.50)	225	1-aminocyclopropane-1-carboxylate oxidase homolog 12 OS=Arabidopsis thaliana OX=3702 GN=At5g59540 PE=2 SV=1
Unigene000912	sp|Q10RI7|RH38_ORYSJ	1.03182e-09	31/64(48.44)	47	DEAD-box ATP-dependent RNA helicase 38 OS=Oryza sativa subsp. japonica OX=39947 GN=Os03g0158200 PE=3 SV=1
Unigene000913	sp|Q8W468|ARI8_ARATH	5.21088e-141	81/111(72.97)	197	Probable E3 ubiquitin-protein ligase ARI8 OS=Arabidopsis thaliana OX=3702 GN=ARI8 PE=2 SV=1
Unigene000914	sp|B0Z4R9|YCF2_OENAR	1.78951e-06	33/96(34.38)	51	Protein Ycf2 OS=Oenothera argillicola OX=3940 GN=ycf2-A PE=3 SV=1
Unigene000916	sp|Q9XES0|DXR_MENPI	5.18682e-28	84/202(41.58)	96	1-deoxy-D-xylulose 5-phosphate reductoisomerase, chloroplastic OS=Mentha piperita OX=34256 GN=DXR PE=2 SV=2
Unigene000920	sp|Q9LSI9|BIR2_ARATH	5.87462e-11	52/153(33.99)	60	Inactive LRR receptor-like serine/threonine-protein kinase BIR2 OS=Arabidopsis thaliana OX=3702 GN=BIR2 PE=1 SV=1
Unigene000922	sp|F4JCX9|LNK2_ARATH	1.14185e-31	30/51(58.82)	61	Protein LNK2 OS=Arabidopsis thaliana OX=3702 GN=LNK2 PE=1 SV=1
Unigene000925	sp|Q42093|AB2C_ARATH	2.25943e-26	63/85(74.12)	109	ABC transporter C family member 2 OS=Arabidopsis thaliana OX=3702 GN=ABCC2 PE=1 SV=2
Unigene000928	sp|O22197|RHC1A_ARATH	6.19869e-114	179/340(52.65)	338	Probable E3 ubiquitin-protein ligase RHC1A OS=Arabidopsis thaliana OX=3702 GN=RHC1A PE=2 SV=1
Unigene000932	sp|Q6Z234|RIBA1_ORYSJ	3.90151e-26	142/435(32.64)	113	Probable bifunctional riboflavin biosynthesis protein RIBA 1, chloroplastic OS=Oryza sativa subsp. japonica OX=39947 GN=RIBA1 PE=2 SV=1
Unigene000933	sp|P48977|ADH_MALDO	9.86065e-21	49/144(34.03)	81	Alcohol dehydrogenase OS=Malus domestica OX=3750 GN=ADH PE=2 SV=1
Unigene000934	sp|P42731|PABP2_ARATH	3.1981e-91	70/127(55.12)	143	Polyadenylate-binding protein 2 OS=Arabidopsis thaliana OX=3702 GN=PAB2 PE=1 SV=1
Unigene000935	sp|Q84MB6|DIOX2_ARATH	7.44643e-29	64/201(31.84)	90	Probable 2-oxoglutarate-dependent dioxygenase At3g50210 OS=Arabidopsis thaliana OX=3702 GN=At3g50210 PE=2 SV=1
Unigene000936	sp|F4ICF4|RBL10_ARATH	6.02719e-62	114/222(51.35)	205	RHOMBOID-like protein 10, chloroplastic OS=Arabidopsis thaliana OX=3702 GN=RBL10 PE=2 SV=1
Unigene000938	sp|P09469|VATA_DAUCA	6.74037e-164	224/327(68.50)	392	V-type proton ATPase catalytic subunit A OS=Daucus carota OX=4039 PE=2 SV=1
Unigene000939	sp|Q9FE06|EXOL2_ARATH	8.11548e-103	154/265(58.11)	304	Protein EXORDIUM-like 2 OS=Arabidopsis thaliana OX=3702 GN=EXL2 PE=2 SV=1
Unigene000940	sp|Q9LW84|PP236_ARATH	1.78911e-100	194/378(51.32)	326	Pentatricopeptide repeat-containing protein At3g16010 OS=Arabidopsis thaliana OX=3702 GN=At3g16010 PE=2 SV=1
Unigene000941	sp|Q53MB8|TLPH_ORYSJ	1.81965e-25	56/104(53.85)	99	Thaumatin-like protein OS=Oryza sativa subsp. japonica OX=39947 GN=Os11g0706600 PE=2 SV=1
Unigene000943	sp|P13983|EXTN_TOBAC	1.42578e-10	34/109(31.19)	58	Extensin OS=Nicotiana tabacum OX=4097 GN=HRGPNT3 PE=2 SV=1
Unigene000944	sp|Q500V2|FLY2_ARATH	3.308e-18	135/456(29.61)	88	Transmembrane E3 ubiquitin-protein ligase FLY2 OS=Arabidopsis thaliana OX=3702 GN=FLY2 PE=2 SV=1
Unigene000946	sp|Q8RXU4|THA1_ARATH	1.13374e-106	141/186(75.81)	295	Probable low-specificity L-threonine aldolase 1 OS=Arabidopsis thaliana OX=3702 GN=THA1 PE=1 SV=1
Unigene000947	sp|Q9M0L0|DRE1A_ARATH	2.59785e-50	95/180(52.78)	166	Dehydration-responsive element-binding protein 1A OS=Arabidopsis thaliana OX=3702 GN=DREB1A PE=1 SV=2
Unigene000949	sp|Q8W4G3|DTX46_ARATH	7.01852e-46	134/361(37.12)	171	Protein DETOXIFICATION 46, chloroplastic OS=Arabidopsis thaliana OX=3702 GN=DTX46 PE=2 SV=1
Unigene000950	sp|Q9M2U5|CHI5_ARATH	5.68765e-136	178/272(65.44)	388	Endochitinase EP3 OS=Arabidopsis thaliana OX=3702 GN=EP3 PE=1 SV=1
Unigene000951	sp|Q9SZA7|DRL29_ARATH	0	227/423(53.66)	451	Probable disease resistance protein At4g33300 OS=Arabidopsis thaliana OX=3702 GN=At4g33300 PE=2 SV=3
Unigene000954	sp|O81816|MO2_ARATH	3.23514e-39	99/279(35.48)	119	Monooxygenase 2 OS=Arabidopsis thaliana OX=3702 GN=MO2 PE=2 SV=1
Unigene000955	sp|Q65CJ7|HPPR_PLESU	2.24463e-65	145/320(45.31)	220	Hydroxyphenylpyruvate reductase OS=Plectranthus scutellarioides OX=4142 GN=HPPR PE=1 SV=2
Unigene000956	sp|Q9LK73|U88A1_ARATH	1.07583e-89	174/413(42.13)	286	UDP-glycosyltransferase 88A1 OS=Arabidopsis thaliana OX=3702 GN=UGT88A1 PE=2 SV=1
Unigene000958	sp|Q43644|NDUS1_SOLTU	0	251/305(82.30)	508	NADH dehydrogenase [ubiquinone] iron-sulfur protein 1, mitochondrial OS=Solanum tuberosum OX=4113 PE=2 SV=1
Unigene000960	sp|F4INA9|RECG_ARATH	9.07777e-15	137/432(31.71)	76	ATP-dependent DNA helicase homolog RECG, chloroplastic OS=Arabidopsis thaliana OX=3702 GN=RECG PE=3 SV=1
Unigene000961	sp|A1XGM8|RPOC2_RANMC	5.15908e-31	205/637(32.18)	130	DNA-directed RNA polymerase subunit beta&apos;&apos; OS=Ranunculus macranthus OX=334596 GN=rpoC2 PE=3 SV=1
Unigene000963	sp|Q6I581|GH35_ORYSJ	4.12573e-34	154/483(31.88)	140	Jasmonic acid-amido synthetase JAR1 OS=Oryza sativa subsp. japonica OX=39947 GN=GH3.5 PE=2 SV=1
Unigene000964	sp|O04373|ILL4_ARATH	1.46478e-109	209/444(47.07)	335	IAA-amino acid hydrolase ILR1-like 4 OS=Arabidopsis thaliana OX=3702 GN=ILL4 PE=1 SV=2
Unigene000965	sp|Q8LFT2|DRP3B_ARATH	1.34815e-113	255/509(50.10)	368	Dynamin-related protein 3B OS=Arabidopsis thaliana OX=3702 GN=DRP3B PE=1 SV=2
Unigene000966	sp|Q93ZY2|ROGF1_ARATH	1.96533e-87	75/147(51.02)	131	Rop guanine nucleotide exchange factor 1 OS=Arabidopsis thaliana OX=3702 GN=ROPGEF1 PE=1 SV=2
Unigene000969	sp|Q0DKM4|RU1A_ORYSJ	4.3992e-31	85/202(42.08)	118	U1 small nuclear ribonucleoprotein A OS=Oryza sativa subsp. japonica OX=39947 GN=Os05g0154800 PE=3 SV=1
Unigene000970	sp|Q9ASP6|HNRPQ_ARATH	3.70177e-11	61/239(25.52)	67	Heterogeneous nuclear ribonucleoprotein Q OS=Arabidopsis thaliana OX=3702 GN=LIF2 PE=1 SV=1
Unigene000971	sp|O22703|RZ1B_ARATH	3.86014e-19	68/202(33.66)	64	Glycine-rich RNA-binding protein RZ1B OS=Arabidopsis thaliana OX=3702 GN=RZ1B PE=2 SV=1
Unigene000972	sp|Q9LJL3|PREP1_ARATH	1.86729e-64	273/758(36.02)	221	Presequence protease 1, chloroplastic/mitochondrial OS=Arabidopsis thaliana OX=3702 GN=PREP1 PE=1 SV=2
Unigene000974	sp|Q8L999|BPC6_ARATH	1.85642e-38	114/354(32.20)	142	Protein BASIC PENTACYSTEINE6 OS=Arabidopsis thaliana OX=3702 GN=BPC6 PE=1 SV=1
Unigene000977	sp|Q9LE16|BRX11_ARATH	6.9662e-41	90/209(43.06)	143	Ribosome biogenesis protein BRX1 homolog 1 OS=Arabidopsis thaliana OX=3702 GN=BRIX1-1 PE=2 SV=1
Unigene000978	sp|Q84P54|GATP1_SOLLC	9.49718e-173	209/271(77.12)	436	Gamma aminobutyrate transaminase 1, mitochondrial OS=Solanum lycopersicum OX=4081 GN=GABA-TP1 PE=1 SV=1
Unigene000981	sp|Q9LE82|RAGP1_ARATH	1.33738e-173	147/222(66.22)	280	RAN GTPase-activating protein 1 OS=Arabidopsis thaliana OX=3702 GN=RANGAP1 PE=1 SV=1
Unigene000983	sp|Q9LQV2|RDR1_ARATH	4.97927e-98	292/854(34.19)	318	RNA-dependent RNA polymerase 1 OS=Arabidopsis thaliana OX=3702 GN=RDR1 PE=2 SV=1
Unigene000985	sp|Q8LPJ1|CKL6_ARATH	1.56778e-14	109/367(29.70)	77	Casein kinase 1-like protein 6 OS=Arabidopsis thaliana OX=3702 GN=CKL6 PE=1 SV=1
Unigene000987	sp|Q9SKI2|VPS2A_ARATH	5.49608e-55	110/163(67.48)	178	Vacuolar protein sorting-associated protein 2 homolog 1 OS=Arabidopsis thaliana OX=3702 GN=VPS2.1 PE=1 SV=2
Unigene000988	sp|Q8RU27|RGP2_SOLTU	4.07161e-65	146/304(48.03)	222	Probable UDP-arabinopyranose mutase 2 OS=Solanum tuberosum OX=4113 GN=UPTG2 PE=1 SV=1
Unigene000989	sp|O64759|CAAT5_ARATH	8.72744e-19	144/563(25.58)	90	Cationic amino acid transporter 5 OS=Arabidopsis thaliana OX=3702 GN=CAT5 PE=1 SV=1
Unigene000990	sp|Q39044|VPEB_ARATH	4.62831e-56	131/298(43.96)	191	Vacuolar-processing enzyme beta-isozyme OS=Arabidopsis thaliana OX=3702 GN=bVPE PE=2 SV=3
Unigene000991	sp|Q7XT40|EXB15_ORYSJ	8.39547e-89	133/257(51.75)	266	Expansin-B15 OS=Oryza sativa subsp. japonica OX=39947 GN=EXPB15 PE=3 SV=2
Unigene000992	sp|Q39030|KPK2_ARATH	6.75322e-43	111/283(39.22)	162	Serine/threonine-protein kinase AtPK2/AtPK19 OS=Arabidopsis thaliana OX=3702 GN=ATPK2 PE=1 SV=2
Unigene000993	sp|Q42372|LCB2_ROBPS	1.71503e-19	74/198(37.37)	88	Bark agglutinin I polypeptide B OS=Robinia pseudoacacia OX=35938 PE=1 SV=1
Unigene000994	sp|Q9FWR2|AVPX_ARATH	3.45152e-64	291/816(35.66)	232	Pyrophosphate-energized membrane proton pump 3 OS=Arabidopsis thaliana OX=3702 GN=AVPL2 PE=3 SV=1
Unigene000995	sp|Q9T0K5|LRX3_ARATH	1.86598e-12	43/112(38.39)	66	Leucine-rich repeat extensin-like protein 3 OS=Arabidopsis thaliana OX=3702 GN=LRX3 PE=1 SV=1
Unigene000996	sp|Q7DM58|AB4C_ARATH	4.0125e-18	93/255(36.47)	88	ABC transporter C family member 4 OS=Arabidopsis thaliana OX=3702 GN=ABCC4 PE=1 SV=2
Unigene000997	sp|Q43364|EFTUB_NICSY	6.95751e-161	288/479(60.13)	469	Elongation factor TuB, chloroplastic OS=Nicotiana sylvestris OX=4096 GN=TUFB PE=2 SV=1
Unigene000998	sp|B0Z503|YCF2_OENBI	1.41874e-09	34/72(47.22)	62	Protein Ycf2 OS=Oenothera biennis OX=3942 GN=ycf2-A PE=3 SV=1
Unigene000999	sp|Q9SJE2|FATB_ARATH	2.7588e-70	131/265(49.43)	227	Palmitoyl-acyl carrier protein thioesterase, chloroplastic OS=Arabidopsis thaliana OX=3702 GN=FATB PE=1 SV=1
Unigene001000	sp|Q9SA52|CP41B_ARATH	3.41396e-51	98/151(64.90)	181	Chloroplast stem-loop binding protein of 41 kDa b, chloroplastic OS=Arabidopsis thaliana OX=3702 GN=CSP41B PE=1 SV=1
Unigene010903	sp|P32518|DUT_SOLLC	2.98124e-07	22/49(44.90)	39	Deoxyuridine 5&apos;-triphosphate nucleotidohydrolase OS=Solanum lycopersicum OX=4081 PE=2 SV=1
Unigene010906	sp|Q8GWU0|PGP2_ARATH	3.34537e-73	143/286(50.00)	228	Phosphoglycolate phosphatase 2 OS=Arabidopsis thaliana OX=3702 GN=PGLP2 PE=1 SV=1
Unigene010908	sp|P93394|UPP_TOBAC	7.20025e-23	78/214(36.45)	93	Uracil phosphoribosyltransferase OS=Nicotiana tabacum OX=4097 GN=UPP PE=2 SV=1
Unigene010910	sp|Q84QC1|GCT23_ARATH	7.81401e-31	65/142(45.77)	116	Gamma-glutamylcyclotransferase 2-3 OS=Arabidopsis thaliana OX=3702 GN=GGCT2;3 PE=1 SV=1
Unigene010912	sp|Q8LDC8|ERF92_ARATH	6.156e-39	92/212(43.40)	135	Ethylene-responsive transcription factor 1B OS=Arabidopsis thaliana OX=3702 GN=ERF1B PE=1 SV=2
Unigene010913	sp|O48780|KCS11_ARATH	0	387/507(76.33)	816	3-ketoacyl-CoA synthase 11 OS=Arabidopsis thaliana OX=3702 GN=KCS11 PE=1 SV=1
Unigene010914	sp|Q852L0|HD16N_ORYSJ	1.39174e-15	55/149(36.91)	61	Casein kinase 1-like protein HD16 OS=Oryza sativa subsp. japonica OX=39947 GN=HD16 PE=1 SV=1
Unigene010918	sp|Q99089|CPRF1_PETCR	6.69015e-28	61/131(46.56)	116	Common plant regulatory factor 1 OS=Petroselinum crispum OX=4043 GN=CPRF1 PE=2 SV=1
Unigene010919	sp|Q01859|ATPBM_ORYSJ	2.48142e-09	89/265(33.58)	58	ATP synthase subunit beta, mitochondrial OS=Oryza sativa subsp. japonica OX=39947 GN=ATPB PE=1 SV=2
Unigene010920	sp|P28516|PDC1_MAIZE	3.38438e-17	35/62(56.45)	49	Pyruvate decarboxylase 1 OS=Zea mays OX=4577 GN=PDC1 PE=2 SV=1
Unigene010921	sp|Q9SR93|LMBD1_ARATH	3.94769e-91	190/412(46.12)	293	LIMR family protein At3g08930 OS=Arabidopsis thaliana OX=3702 GN=At3g08930 PE=2 SV=2
Unigene010922	sp|P0CH33|UBQ11_ARATH	1.33764e-23	78/159(49.06)	97	Polyubiquitin 11 OS=Arabidopsis thaliana OX=3702 GN=UBQ11 PE=2 SV=1
Unigene010924	sp|P57758|CTNS_ARATH	1.70606e-06	26/88(29.55)	48	Cystinosin homolog OS=Arabidopsis thaliana OX=3702 GN=At5g40670 PE=2 SV=1
Unigene010925	sp|O82239|RFI2_ARATH	5.55122e-13	48/129(37.21)	70	E3 ubiquitin-protein ligase RFI2 OS=Arabidopsis thaliana OX=3702 GN=RFI2 PE=1 SV=2
Unigene010928	sp|P10978|POLX_TOBAC	1.54585e-26	51/144(35.42)	82	Retrovirus-related Pol polyprotein from transposon TNT 1-94 OS=Nicotiana tabacum OX=4097 PE=2 SV=1
Unigene010930	sp|Q940Y3|ARID3_ARATH	6.88065e-108	93/138(67.39)	181	AT-rich interactive domain-containing protein 3 OS=Arabidopsis thaliana OX=3702 GN=ARID3 PE=1 SV=1
Unigene010931	sp|Q9FLF0|RS92_ARATH	1.69965e-21	64/132(48.48)	92	40S ribosomal protein S9-2 OS=Arabidopsis thaliana OX=3702 GN=RPS9C PE=1 SV=1
Unigene010934	sp|A0A1P8B554|THLP1_ARATH	9.11063e-34	81/183(44.26)	128	Thaumatin-like protein 1 OS=Arabidopsis thaliana OX=3702 GN=TLP1 PE=2 SV=1
Unigene010936	sp|Q7XSR9|ICMT_ORYSJ	8.77586e-28	57/121(47.11)	104	Probable protein-S-isoprenylcysteine O-methyltransferase OS=Oryza sativa subsp. japonica OX=39947 GN=ICMT PE=3 SV=2
Unigene010941	sp|P17432|MASY_GOSHI	9.58943e-49	192/552(34.78)	182	Malate synthase, glyoxysomal OS=Gossypium hirsutum OX=3635 PE=2 SV=1
Unigene010944	sp|A8CDR5|C80G2_COPJA	1.4681e-07	32/89(35.96)	53	Corytuberine synthase OS=Coptis japonica OX=3442 GN=CYP80G2 PE=1 SV=1
Unigene010946	sp|P24465|C71A1_PERAE	4.10338e-61	66/123(53.66)	146	Cytochrome P450 71A1 OS=Persea americana OX=3435 GN=CYP71A1 PE=1 SV=2
Unigene010947	sp|C0LGN2|Y3148_ARATH	9.96167e-17	40/111(36.04)	66	Probable leucine-rich repeat receptor-like serine/threonine-protein kinase At3g14840 OS=Arabidopsis thaliana OX=3702 GN=LRR-RLK PE=1 SV=1
Unigene010949	sp|P69310|UBIQ_AVESA	9.96167e-06	31/64(48.44)	45	Ubiquitin OS=Avena sativa OX=4498 PE=1 SV=1
Unigene010950	sp|A2A1A0|NCS1_COPJA	9.79721e-19	35/88(39.77)	61	S-norcoclaurine synthase 1 OS=Coptis japonica OX=3442 GN=NCS1 PE=1 SV=1
Unigene010951	sp|Q9FGK5|RAA5A_ARATH	2.53825e-108	166/184(90.22)	320	Ras-related protein RABA5a OS=Arabidopsis thaliana OX=3702 GN=RABA5A PE=1 SV=1
Unigene010956	sp|Q9LDM2|CER7L_ARATH	4.69946e-13	31/128(24.22)	50	Exosome complex component RRP45A OS=Arabidopsis thaliana OX=3702 GN=RRP45A PE=2 SV=1
Unigene010957	sp|O80492|P2C05_ARATH	7.46941e-31	116/273(42.49)	122	Probable protein phosphatase 2C 5 OS=Arabidopsis thaliana OX=3702 GN=At1g09160 PE=2 SV=1
Unigene010961	sp|P04778|CB1C_ARATH	7.79428e-34	117/281(41.64)	128	Chlorophyll a-b binding protein 1, chloroplastic OS=Arabidopsis thaliana OX=3702 GN=LHCB1.3 PE=1 SV=1
Unigene010962	sp|P83291|NB5R2_ARATH	2.61804e-65	125/254(49.21)	213	NADH-cytochrome b5 reductase-like protein OS=Arabidopsis thaliana OX=3702 GN=CBR2 PE=1 SV=2
Unigene010963	sp|A7PZL3|PGLR_VITVI	1.91748e-80	107/210(50.95)	205	Probable polygalacturonase OS=Vitis vinifera OX=29760 GN=GSVIVT00026920001 PE=1 SV=1
Unigene010964	sp|Q8GZ13|BEE1_ARATH	1.69104e-21	46/90(51.11)	71	Transcription factor BEE 1 OS=Arabidopsis thaliana OX=3702 GN=BEE1 PE=2 SV=1
Unigene010965	sp|Q9SJM0|CALSA_ARATH	2.96318e-31	178/580(30.69)	132	Callose synthase 10 OS=Arabidopsis thaliana OX=3702 GN=CALS10 PE=2 SV=5
Unigene010966	sp|Q9SI74|PMI10_ARATH	3.14575e-06	35/85(41.18)	48	Pectinesterase inhibitor 10 OS=Arabidopsis thaliana OX=3702 GN=PMEI10 PE=2 SV=1
Unigene010967	sp|Q6Z4P2|APY2_ORYSJ	3.08631e-16	64/181(35.36)	79	Probable apyrase 2 OS=Oryza sativa subsp. japonica OX=39947 GN=APY2 PE=2 SV=1
Unigene010969	sp|Q9LTH4|PCLL_ARATH	8.60453e-31	79/179(44.13)	119	Transcription factor BOA OS=Arabidopsis thaliana OX=3702 GN=BOA PE=2 SV=1
Unigene010972	sp|O80653|SKIP_ARATH	2.03785e-16	68/187(36.36)	81	SNW/SKI-interacting protein OS=Arabidopsis thaliana OX=3702 GN=SKIP PE=1 SV=1
Unigene010974	sp|Q9FLA5|ARAD2_ARATH	1.92075e-34	57/115(49.57)	116	Probable arabinosyltransferase ARAD2 OS=Arabidopsis thaliana OX=3702 GN=ARAD2 PE=1 SV=1
Unigene010976	sp|Q9SAH7|WRK40_ARATH	7.47523e-50	64/133(48.12)	113	Probable WRKY transcription factor 40 OS=Arabidopsis thaliana OX=3702 GN=WRKY40 PE=1 SV=1
Unigene010977	sp|Q38834|R13L4_ARATH	1.7269e-11	21/45(46.67)	48	Disease resistance RPP13-like protein 4 OS=Arabidopsis thaliana OX=3702 GN=RPP13L4 PE=1 SV=2
Unigene010979	sp|Q8SAG3|ADF_VITVI	4.24765e-65	90/103(87.38)	191	Actin-depolymerizing factor OS=Vitis vinifera OX=29760 PE=2 SV=1
Unigene010980	sp|O48917|SQD1_ARATH	5.41808e-21	114/354(32.20)	96	UDP-sulfoquinovose synthase, chloroplastic OS=Arabidopsis thaliana OX=3702 GN=SQD1 PE=1 SV=1
Unigene010983	sp|P98205|ALA2_ARATH	1.93585e-14	63/161(39.13)	78	Phospholipid-transporting ATPase 2 OS=Arabidopsis thaliana OX=3702 GN=ALA2 PE=1 SV=1
Unigene010985	sp|Q9C8E6|PMI1_ARATH	3.59444e-119	107/222(48.20)	184	Protein PLASTID MOVEMENT IMPAIRED 1 OS=Arabidopsis thaliana OX=3702 GN=PMI1 PE=1 SV=1
Unigene010986	sp|P13983|EXTN_TOBAC	5.30457e-07	53/189(28.04)	53	Extensin OS=Nicotiana tabacum OX=4097 GN=HRGPNT3 PE=2 SV=1
Unigene010987	sp|Q8L9S1|R18AL_ARATH	6.21045e-17	31/53(58.49)	75	60S ribosomal protein L18a-like protein OS=Arabidopsis thaliana OX=3702 GN=At1g29970 PE=2 SV=2
Unigene010989	sp|Q8LPS6|PPR3_ARATH	5.59396e-136	129/226(57.08)	280	Pentatricopeptide repeat-containing protein At1g02150 OS=Arabidopsis thaliana OX=3702 GN=At1g02150 PE=2 SV=2
Unigene010990	sp|A7NW79|CSPL7_VITVI	6.63185e-08	18/19(94.74)	51	CASP-like protein 1D1 OS=Vitis vinifera OX=29760 GN=VIT_05s0020g01830 PE=2 SV=2
Unigene010991	sp|Q9SZQ5|VIP3_ARATH	3.37287e-80	155/321(48.29)	248	WD repeat-containing protein VIP3 OS=Arabidopsis thaliana OX=3702 GN=VIP3 PE=1 SV=1
Unigene010994	sp|Q9LYU8|AK1_ARATH	0	200/248(80.65)	384	Aspartokinase 1, chloroplastic OS=Arabidopsis thaliana OX=3702 GN=AK1 PE=1 SV=1
Unigene010995	sp|Q9LYS2|AB10C_ARATH	2.49861e-60	253/786(32.19)	226	ABC transporter C family member 10 OS=Arabidopsis thaliana OX=3702 GN=ABCC10 PE=2 SV=2
Unigene010996	sp|Q9SUK9|P2C55_ARATH	7.1208e-89	116/161(72.05)	220	Probable protein phosphatase 2C 55 OS=Arabidopsis thaliana OX=3702 GN=At4g16580 PE=2 SV=2
Unigene010998	sp|Q8GY97|CSTR2_ARATH	1.59734e-62	175/416(42.07)	214	CMP-sialic acid transporter 2 OS=Arabidopsis thaliana OX=3702 GN=At2g43240 PE=2 SV=1
Unigene010999	sp|P12328|CB21_LEMGI	8.21541e-09	15/17(88.24)	36	Chlorophyll a-b binding protein of LHCII type I, chloroplastic OS=Lemna gibba OX=4470 PE=3 SV=1
Unigene011001	sp|Q8H1B3|MD37B_ARATH	2.89604e-27	37/72(51.39)	65	Probable mediator of RNA polymerase II transcription subunit 37b OS=Arabidopsis thaliana OX=3702 GN=MED37B PE=1 SV=1
Unigene011004	sp|Q9LXX5|PPD6_ARATH	4.48622e-49	63/98(64.29)	124	PsbP domain-containing protein 6, chloroplastic OS=Arabidopsis thaliana OX=3702 GN=PPD6 PE=1 SV=1
Unigene011005	sp|Q9LTK0|IPP2_ARATH	9.08057e-07	30/75(40.00)	48	Protein phosphatase inhibitor 2 OS=Arabidopsis thaliana OX=3702 GN=I-2 PE=1 SV=1
Unigene011006	sp|O23310|NFYB3_ARATH	9.24821e-34	72/122(59.02)	122	Nuclear transcription factor Y subunit B-3 OS=Arabidopsis thaliana OX=3702 GN=NFYB3 PE=1 SV=1
Unigene011010	sp|Q9MAJ7|BGAL5_ARATH	1.69023e-26	186/633(29.38)	116	Beta-galactosidase 5 OS=Arabidopsis thaliana OX=3702 GN=BGAL5 PE=2 SV=1
Unigene011012	sp|O24540|4CL_VANPL	1.46646e-116	246/529(46.50)	360	4-coumarate--CoA ligase OS=Vanilla planifolia OX=51239 GN=4CL PE=3 SV=1
Unigene011013	sp|Q9T0K7|HIBC6_ARATH	1.03455e-11	38/72(52.78)	68	3-hydroxyisobutyryl-CoA hydrolase-like protein 3, mitochondrial OS=Arabidopsis thaliana OX=3702 GN=At4g13360 PE=1 SV=2
Unigene011014	sp|Q9FI31|XTH20_ARATH	3.58652e-60	73/131(55.73)	134	Xyloglucan endotransglucosylase/hydrolase protein 20 OS=Arabidopsis thaliana OX=3702 GN=XTH20 PE=2 SV=1
Unigene011015	sp|Q6ERX1|CAD8A_ORYSJ	1.67835e-09	56/208(26.92)	59	Probable cinnamyl alcohol dehydrogenase 8A OS=Oryza sativa subsp. japonica OX=39947 GN=CAD8A PE=2 SV=1
Unigene011018	sp|O49453|Y4844_ARATH	8.07219e-43	57/75(76.00)	122	Uncharacterized protein At4g28440 OS=Arabidopsis thaliana OX=3702 GN=At4g28440 PE=1 SV=1
Unigene011020	sp|Q9C912|R35A3_ARATH	2.03814e-73	102/112(91.07)	216	60S ribosomal protein L35a-3 OS=Arabidopsis thaliana OX=3702 GN=RPL35AC PE=3 SV=1
Unigene011023	sp|Q8GUM4|Y3739_ARATH	6.08791e-49	71/236(30.08)	94	Uncharacterized membrane protein At3g27390 OS=Arabidopsis thaliana OX=3702 GN=At3g27390 PE=1 SV=2
Unigene011024	sp|P0DI13|SA1B2_ARATH	2.29335e-36	105/286(36.71)	136	SUMO-activating enzyme subunit 1B-2 OS=Arabidopsis thaliana OX=3702 GN=SAE1B-2 PE=1 SV=1
Unigene011026	sp|P85190|FTSH_HELAN	8.02578e-14	79/199(39.70)	71	ATP-dependent zinc metalloprotease FTSH, chloroplastic (Fragment) OS=Helianthus annuus OX=4232 GN=FTSH PE=1 SV=1
Unigene011028	sp|Q941L3|BON1_ARATH	7.21515e-160	191/346(55.20)	333	Protein BONZAI 1 OS=Arabidopsis thaliana OX=3702 GN=BON1 PE=1 SV=2
Unigene011031	sp|Q9FMZ0|BKI1_ARATH	7.95066e-23	90/267(33.71)	97	BRI1 kinase inhibitor 1 OS=Arabidopsis thaliana OX=3702 GN=BKI1 PE=1 SV=1
Unigene011032	sp|Q9LK03|PERK2_ARATH	7.31633e-06	39/131(29.77)	42	Proline-rich receptor-like protein kinase PERK2 OS=Arabidopsis thaliana OX=3702 GN=PERK2 PE=2 SV=3
Unigene011035	sp|Q9SA69|Y1301_ARATH	1.52855e-07	19/51(37.25)	44	BTB/POZ domain-containing protein At1g03010 OS=Arabidopsis thaliana OX=3702 GN=At1g03010 PE=2 SV=1
Unigene011036	sp|Q8LFJ9|GLIP7_ARATH	1.29282e-10	98/301(32.56)	62	GDSL esterase/lipase 7 OS=Arabidopsis thaliana OX=3702 GN=GLIP7 PE=2 SV=1
Unigene011037	sp|Q9LT75|PTN2A_ARATH	7.53619e-98	157/287(54.70)	290	Phosphatidylinositol 3,4,5-trisphosphate 3-phosphatase and protein-tyrosine-phosphatase PTEN2A OS=Arabidopsis thaliana OX=3702 GN=PTEN2A PE=1 SV=1
Unigene011038	sp|Q8GW43|BIOF_ARATH	2.71496e-27	101/350(28.86)	115	8-amino-7-oxononanoate synthase OS=Arabidopsis thaliana OX=3702 GN=BIOF PE=1 SV=2
Unigene011039	sp|Q94JX9|NACA2_ARATH	6.67972e-29	55/62(88.71)	110	Nascent polypeptide-associated complex subunit alpha-like protein 2 OS=Arabidopsis thaliana OX=3702 GN=At3g49470 PE=2 SV=2
Unigene011041	sp|Q43814|OTC_PEA	6.44802e-130	195/264(73.86)	384	Ornithine carbamoyltransferase, chloroplastic OS=Pisum sativum OX=3888 GN=ARGF PE=2 SV=1
Unigene011042	sp|F4HYR4|OFT15_ARATH	1.4704e-06	23/48(47.92)	40	O-fucosyltransferase 15 OS=Arabidopsis thaliana OX=3702 GN=OFUT15 PE=2 SV=1
Unigene011043	sp|Q9FPQ6|GP1_CHLRE	1.58441e-07	15/43(34.88)	31	Vegetative cell wall protein gp1 OS=Chlamydomonas reinhardtii OX=3055 GN=GP1 PE=1 SV=1
Unigene011044	sp|A8IEF3|ANM1_CHLRE	3.3361e-44	99/272(36.40)	157	Protein arginine N-methyltransferase 1 OS=Chlamydomonas reinhardtii OX=3055 GN=PRMT1 PE=1 SV=1
Unigene011047	sp|Q06564|YMF19_RAPSA	2.46849e-10	38/76(50.00)	57	Putative ATP synthase protein YMF19 OS=Raphanus sativus OX=3726 GN=YMF19 PE=3 SV=1
Unigene011049	sp|Q8L7A9|AP4E_ARATH	1.49016e-50	116/200(58.00)	194	AP-4 complex subunit epsilon OS=Arabidopsis thaliana OX=3702 GN=At1g31730 PE=1 SV=1
Unigene011051	sp|Q5JNB5|DJC15_ORYSJ	1.63655e-41	95/215(44.19)	158	DnaJ protein P58IPK homolog B OS=Oryza sativa subsp. japonica OX=39947 GN=P58B PE=1 SV=1
Unigene011052	sp|Q94A27|SAC2_ARATH	3.68744e-27	130/459(28.32)	104	Phosphoinositide phosphatase SAC2 OS=Arabidopsis thaliana OX=3702 GN=SAC2 PE=2 SV=1
Unigene011053	sp|Q76MV0|H32_TOBAC	4.50453e-49	89/112(79.46)	157	Histone H3.2 OS=Nicotiana tabacum OX=4097 GN=B34 PE=1 SV=1
Unigene011058	sp|Q9LZM3|PPCS2_ARATH	3.956e-92	75/112(66.96)	145	Phosphopantothenate--cysteine ligase 2 OS=Arabidopsis thaliana OX=3702 GN=PPCS2 PE=2 SV=2
Unigene011059	sp|P0C042|Y4597_ARATH	2.76865e-37	80/208(38.46)	120	Uncharacterized protein At4g15970 OS=Arabidopsis thaliana OX=3702 GN=At4g15970 PE=2 SV=1
Unigene011065	sp|O22506|GLNA2_DAUCA	0	272/300(90.67)	578	Glutamine synthetase, chloroplastic OS=Daucus carota OX=4039 GN=GLN2 PE=2 SV=1
Unigene011067	sp|Q9SNY3|GMD1_ARATH	1.16179e-178	221/248(89.11)	461	GDP-mannose 4,6 dehydratase 1 OS=Arabidopsis thaliana OX=3702 GN=GMD1 PE=1 SV=1
Unigene011068	sp|A0SVK0|DOG1_ARATH	1.14008e-39	81/246(32.93)	143	Protein DELAY OF GERMINATION 1 OS=Arabidopsis thaliana OX=3702 GN=DOG1 PE=1 SV=1
Unigene011069	sp|Q9XHP0|11S2_SESIN	1.42613e-15	61/243(25.10)	68	11S globulin seed storage protein 2 OS=Sesamum indicum OX=4182 PE=2 SV=1
Unigene011071	sp|Q8RWN9|ODP22_ARATH	5.14454e-58	173/430(40.23)	206	Dihydrolipoyllysine-residue acetyltransferase component 2 of pyruvate dehydrogenase complex, mitochondrial OS=Arabidopsis thaliana OX=3702 GN=At3g13930 PE=1 SV=2
Unigene011072	sp|Q4V3C8|PDPK2_ARATH	7.00136e-17	40/57(70.18)	83	3-phosphoinositide-dependent protein kinase 2 OS=Arabidopsis thaliana OX=3702 GN=PDPK2 PE=1 SV=1
Unigene011075	sp|D1FP53|LIN_MEDTR	1.62741e-41	46/134(34.33)	67	Putative E3 ubiquitin-protein ligase LIN OS=Medicago truncatula OX=3880 GN=LIN PE=2 SV=1
Unigene011076	sp|A8IXB8|ASNA2_CHLRE	4.12337e-33	70/159(44.03)	108	ATPase ARSA2 OS=Chlamydomonas reinhardtii OX=3055 GN=ARSA2 PE=1 SV=2
Unigene011080	sp|O48533|PYM_ARATH	9.88917e-25	91/246(36.99)	102	Protein POLYCHOME OS=Arabidopsis thaliana OX=3702 GN=PYM PE=1 SV=1
Unigene011081	sp|B0F9L4|GOGC6_ARATH	1.84962e-111	147/385(38.18)	210	Golgin candidate 6 OS=Arabidopsis thaliana OX=3702 GN=GC6 PE=1 SV=2
Unigene011085	sp|Q9CAF5|AB6I_ARATH	1.26304e-44	91/151(60.26)	162	ABC transporter I family member 6, chloroplastic OS=Arabidopsis thaliana OX=3702 GN=ABCI6 PE=1 SV=1
Unigene011086	sp|Q9SRL3|TBL32_ARATH	9.98166e-79	124/234(52.99)	228	Protein trichome birefringence-like 32 OS=Arabidopsis thaliana OX=3702 GN=TBL32 PE=2 SV=1
Unigene011088	sp|Q9SR77|HBPL1_ARATH	2.17693e-37	88/216(40.74)	137	Heme-binding-like protein At3g10130, chloroplastic OS=Arabidopsis thaliana OX=3702 GN=At3g10130 PE=1 SV=1
Unigene011089	sp|Q9SHF3|AGO2_ARATH	1.59337e-109	281/848(33.14)	363	Protein argonaute 2 OS=Arabidopsis thaliana OX=3702 GN=AGO2 PE=1 SV=1
Unigene011090	sp|Q9FJT8|HATB_ARATH	6.96538e-33	56/171(32.75)	70	Histone acetyltransferase type B catalytic subunit OS=Arabidopsis thaliana OX=3702 GN=HAG2 PE=2 SV=1
Unigene011091	sp|Q9C823|Y1523_ARATH	1.37283e-17	96/274(35.04)	88	C-type lectin receptor-like tyrosine-protein kinase At1g52310 OS=Arabidopsis thaliana OX=3702 GN=At1g52310 PE=2 SV=1
Unigene011092	sp|Q9STF2|PTA16_ARATH	0	293/481(60.91)	543	Protein plastid transcriptionally active 16, chloroplastic OS=Arabidopsis thaliana OX=3702 GN=PTAC16 PE=1 SV=1
Unigene011093	sp|Q5SMU7|ORC1_ORYSJ	3.57874e-122	142/292(48.63)	217	Origin of replication complex subunit 1 OS=Oryza sativa subsp. japonica OX=39947 GN=ORC1 PE=2 SV=1
Unigene011099	sp|Q8RX77|PTR21_ARATH	0	186/327(56.88)	384	Protein NRT1/ PTR FAMILY 2.13 OS=Arabidopsis thaliana OX=3702 GN=NPF2.13 PE=1 SV=1
Unigene011100	sp|P16273|PRPX_HORVU	1.23178e-17	62/190(32.63)	80	Pathogen-related protein OS=Hordeum vulgare OX=4513 PE=2 SV=2
Unigene011101	sp|Q9SIF2|HS905_ARATH	9.3849e-113	126/302(41.72)	211	Heat shock protein 90-5, chloroplastic OS=Arabidopsis thaliana OX=3702 GN=HSP90-5 PE=1 SV=1
Unigene011102	sp|Q9SW09|RS101_ARATH	6.50087e-36	79/154(51.30)	128	40S ribosomal protein S10-1 OS=Arabidopsis thaliana OX=3702 GN=RPS10A PE=2 SV=1
Unigene011103	sp|Q9LFP7|PIX7_ARATH	1.41048e-155	112/132(84.85)	224	Probable serine/threonine-protein kinase PIX7 OS=Arabidopsis thaliana OX=3702 GN=PIX7 PE=1 SV=1
Unigene011105	sp|O82392|THIC_ARATH	7.46767e-29	119/283(42.05)	122	Phosphomethylpyrimidine synthase, chloroplastic OS=Arabidopsis thaliana OX=3702 GN=THIC PE=1 SV=1
Unigene011106	sp|Q9LZ06|GSTL3_ARATH	1.20942e-26	75/190(39.47)	104	Glutathione S-transferase L3 OS=Arabidopsis thaliana OX=3702 GN=GSTL3 PE=2 SV=1
Unigene011108	sp|F8S296|ATG2_ARATH	1.10322e-65	149/391(38.11)	186	Autophagy-related protein 2 OS=Arabidopsis thaliana OX=3702 GN=ATG2 PE=2 SV=1
Unigene011109	sp|Q5S2C3|PIR_ARATH	1.21923e-15	77/193(39.90)	82	Protein PIR OS=Arabidopsis thaliana OX=3702 GN=PIR PE=1 SV=2
Unigene011110	sp|P40280|H2A_MAIZE	1.46994e-80	120/150(80.00)	236	Histone H2A OS=Zea mays OX=4577 PE=2 SV=1
Unigene011112	sp|O23049|RK6_ARATH	4.27355e-06	17/22(77.27)	38	50S ribosomal protein L6, chloroplastic OS=Arabidopsis thaliana OX=3702 GN=RPL6 PE=2 SV=1
Unigene011113	sp|Q6K602|SWT15_ORYSJ	3.9868e-23	43/118(36.44)	65	Bidirectional sugar transporter SWEET15 OS=Oryza sativa subsp. japonica OX=39947 GN=SWEET15 PE=2 SV=1
Unigene011117	sp|Q9FGL5|CEPR1_ARATH	2.00475e-93	291/845(34.44)	318	Receptor protein-tyrosine kinase CEPR1 OS=Arabidopsis thaliana OX=3702 GN=CEPR1 PE=1 SV=1
Unigene011118	sp|Q8H102|BH128_ARATH	2.27028e-58	109/214(50.93)	181	Transcription factor bHLH128 OS=Arabidopsis thaliana OX=3702 GN=BHLH128 PE=1 SV=1
Unigene011119	sp|Q42713|PLSB_CARTI	5.27709e-66	93/197(47.21)	159	Glycerol-3-phosphate acyltransferase, chloroplastic OS=Carthamus tinctorius OX=4222 PE=2 SV=1
Unigene011120	sp|P25861|G3PC_ANTMA	2.00693e-17	41/51(80.39)	84	Glyceraldehyde-3-phosphate dehydrogenase, cytosolic OS=Antirrhinum majus OX=4151 GN=GAPC PE=2 SV=1
Unigene011127	sp|Q6Z4G8|COBL1_ORYSJ	6.92166e-22	67/190(35.26)	94	COBRA-like protein 1 OS=Oryza sativa subsp. japonica OX=39947 GN=BC1L6 PE=2 SV=1
Unigene011128	sp|Q9SU33|ERLL3_ARATH	2.54622e-41	74/131(56.49)	140	pEARLI1-like lipid transfer protein 3 OS=Arabidopsis thaliana OX=3702 GN=At4g12500 PE=2 SV=1
Unigene011129	sp|Q93VG8|PPDEX_ARATH	9.83715e-10	40/127(31.50)	58	DeSI-like protein At4g17486 OS=Arabidopsis thaliana OX=3702 GN=At4g17486 PE=2 SV=1
Unigene011130	sp|Q96386|MT3_CARPA	2.27009e-07	17/24(70.83)	46	Metallothionein-like protein type 3 OS=Carica papaya OX=3649 PE=3 SV=1
Unigene011133	sp|Q5N942|SAPK4_ORYSJ	2.96192e-86	105/124(84.68)	225	Serine/threonine-protein kinase SAPK4 OS=Oryza sativa subsp. japonica OX=39947 GN=SAPK4 PE=2 SV=2
Unigene011134	sp|Q9SIK1|GLGL4_ARATH	1.69832e-12	40/89(44.94)	70	Probable glucose-1-phosphate adenylyltransferase large subunit, chloroplastic OS=Arabidopsis thaliana OX=3702 GN=At2g21590 PE=2 SV=1
Unigene011135	sp|F4I9E1|NFD4_ARATH	1.376e-86	138/205(67.32)	281	Protein NUCLEAR FUSION DEFECTIVE 4 OS=Arabidopsis thaliana OX=3702 GN=NFD4 PE=3 SV=1
Unigene011136	sp|O82265|SCC3_ARATH	1.124e-119	79/128(61.72)	161	Sister-chromatid cohesion protein 3 OS=Arabidopsis thaliana OX=3702 GN=SCC3 PE=1 SV=2
Unigene011137	sp|P82024|RR21_SPIOL	9.92798e-17	55/178(30.90)	78	30S ribosomal protein S21, chloroplastic OS=Spinacia oleracea OX=3562 GN=rps21 PE=1 SV=2
Unigene011138	sp|Q7F8R0|C3H14_ORYSJ	1.04125e-122	186/297(62.63)	356	Zinc finger CCCH domain-containing protein 14 OS=Oryza sativa subsp. japonica OX=39947 GN=Os02g0194200 PE=2 SV=1
Unigene011139	sp|Q8W468|ARI8_ARATH	1.48238e-83	151/267(56.55)	277	Probable E3 ubiquitin-protein ligase ARI8 OS=Arabidopsis thaliana OX=3702 GN=ARI8 PE=2 SV=1
Unigene011140	sp|Q6ZJ05|URH1_ORYSJ	7.54856e-48	51/83(61.45)	111	Probable uridine nucleosidase 1 OS=Oryza sativa subsp. japonica OX=39947 GN=URH1 PE=2 SV=1
Unigene011141	sp|P51430|RS62_ARATH	6.8867e-06	30/63(47.62)	46	40S ribosomal protein S6-2 OS=Arabidopsis thaliana OX=3702 GN=RPS6B PE=1 SV=3
Unigene011142	sp|Q9FLZ9|PP405_ARATH	3.63918e-53	117/375(31.20)	147	Pentatricopeptide repeat-containing protein At5g39350 OS=Arabidopsis thaliana OX=3702 GN=PCMP-E16 PE=2 SV=1
Unigene011146	sp|Q9LPQ8|ALMT3_ARATH	7.91503e-33	40/116(34.48)	69	Putative aluminum-activated malate transporter 3 OS=Arabidopsis thaliana OX=3702 GN=ALMT3 PE=3 SV=1
Unigene011147	sp|Q9ZRA4|AB19A_PRUPE	1.60204e-38	84/189(44.44)	134	Auxin-binding protein ABP19a OS=Prunus persica OX=3760 GN=ABP19A PE=3 SV=1
Unigene011148	sp|O22056|SIGB_ARATH	9.37272e-84	178/343(51.90)	278	RNA polymerase sigma factor sigB OS=Arabidopsis thaliana OX=3702 GN=SIGB PE=2 SV=2
Unigene011149	sp|Q8LNU5|NOC2L_ORYSJ	6.50013e-75	135/414(32.61)	179	Nucleolar complex protein 2 homolog OS=Oryza sativa subsp. japonica OX=39947 GN=Os10g0495500 PE=2 SV=1
Unigene011150	sp|Q8VZF3|CGEP_ARATH	2.15518e-163	224/277(80.87)	450	Probable glutamyl endopeptidase, chloroplastic OS=Arabidopsis thaliana OX=3702 GN=GEP PE=2 SV=2
Unigene011153	sp|Q9LD43|ACCA_ARATH	0	345/664(51.96)	601	Acetyl-coenzyme A carboxylase carboxyl transferase subunit alpha, chloroplastic OS=Arabidopsis thaliana OX=3702 GN=CAC3 PE=1 SV=1
Unigene011154	sp|Q2QYW2|CLH2_ORYSJ	4.69036e-81	142/189(75.13)	276	Clathrin heavy chain 2 OS=Oryza sativa subsp. japonica OX=39947 GN=Os12g0104800 PE=3 SV=1
Unigene011155	sp|Q8GYM3|AUG4_ARATH	1.34389e-15	40/57(70.18)	79	AUGMIN subunit 4 OS=Arabidopsis thaliana OX=3702 GN=AUG4 PE=1 SV=1
Unigene011156	sp|Q9ZQB9|CSLCC_ARATH	9.12537e-102	230/582(39.52)	332	Probable xyloglucan glycosyltransferase 12 OS=Arabidopsis thaliana OX=3702 GN=CSLC12 PE=1 SV=1
Unigene011157	sp|Q8LGH4|CUL4_ARATH	0	596/775(76.90)	1155	Cullin-4 OS=Arabidopsis thaliana OX=3702 GN=CUL4 PE=1 SV=1
Unigene011158	sp|Q7XD99|EXEC1_ORYSJ	5.53126e-48	68/104(65.38)	144	Protein EXECUTER 1, chloroplastic OS=Oryza sativa subsp. japonica OX=39947 GN=EX1 PE=2 SV=1
Unigene011161	sp|Q7XI96|BZR1_ORYSJ	4.4087e-124	195/314(62.10)	362	Protein BZR1 homolog 1 OS=Oryza sativa subsp. japonica OX=39947 GN=BZR1 PE=1 SV=1
Unigene011162	sp|O22938|PXC3_ARATH	0	340/498(68.27)	652	Leucine-rich repeat receptor-like tyrosine-protein kinase PXC3 OS=Arabidopsis thaliana OX=3702 GN=PXC3 PE=2 SV=1
Unigene011163	sp|Q93Y00|BH007_ARATH	3.73488e-17	68/173(39.31)	82	Transcription factor bHLH7 OS=Arabidopsis thaliana OX=3702 GN=BHLH7 PE=1 SV=1
Unigene011164	sp|B6IDH3|RUS5_ARATH	1.07886e-20	35/54(64.81)	77	Protein root UVB sensitive 5 OS=Arabidopsis thaliana OX=3702 GN=RUS5 PE=2 SV=1
Unigene011165	sp|Q9LTX2|TIR1L_ARATH	0	277/441(62.81)	573	Transport inhibitor response 1-like protein OS=Arabidopsis thaliana OX=3702 GN=At5g49980 PE=2 SV=1
Unigene011166	sp|Q9LSM5|ECD_ARATH	3.29688e-42	113/284(39.79)	163	Protein ecdysoneless homolog OS=Arabidopsis thaliana OX=3702 GN=At5g65490 PE=1 SV=1
Unigene011167	sp|Q9SUS3|APBLB_ARATH	8.46679e-90	184/490(37.55)	268	Beta-adaptin-like protein B OS=Arabidopsis thaliana OX=3702 GN=BETAB-AD PE=1 SV=1
Unigene011168	sp|Q9ZQX4|VATF_ARATH	2.1151e-17	28/41(68.29)	63	V-type proton ATPase subunit F OS=Arabidopsis thaliana OX=3702 GN=VHA-F PE=2 SV=1
Unigene011169	sp|Q9SAJ4|PGKY3_ARATH	6.11664e-68	87/191(45.55)	157	Phosphoglycerate kinase 3, cytosolic OS=Arabidopsis thaliana OX=3702 GN=PGK3 PE=1 SV=1
Unigene011170	sp|Q9FYG4|GLOX1_ARATH	5.46779e-15	42/154(27.27)	55	Aldehyde oxidase GLOX1 OS=Arabidopsis thaliana OX=3702 GN=GLOX1 PE=2 SV=1
Unigene011171	sp|Q9MA90|PNC1_ARATH	2.50283e-28	90/265(33.96)	112	Peroxisomal adenine nucleotide carrier 1 OS=Arabidopsis thaliana OX=3702 GN=PNC1 PE=1 SV=1
Unigene011173	sp|P0CG83|UBIQP_HORVU	5.98378e-14	62/147(42.18)	69	Polyubiquitin (Fragment) OS=Hordeum vulgare OX=4513 PE=2 SV=1
Unigene011175	sp|Q94AQ6|SIR4_ARATH	1.07136e-70	105/134(78.36)	222	NAD-dependent protein deacylase SRT2 OS=Arabidopsis thaliana OX=3702 GN=SRT2 PE=2 SV=1
Unigene011176	sp|O23215|PBRP1_ARATH	5.76787e-58	122/201(60.70)	208	Plant-specific TFIIB-related protein 1 OS=Arabidopsis thaliana OX=3702 GN=PBRP1 PE=2 SV=1
Unigene011178	sp|Q8L6H7|SFR2_ORYSJ	0	340/461(73.75)	723	Beta-glucosidase-like SFR2, chloroplastic OS=Oryza sativa subsp. japonica OX=39947 GN=SFR2 PE=2 SV=1
Unigene011179	sp|F4I9S3|RLP9A_ARATH	3.10035e-13	75/288(26.04)	70	Receptor-like protein 9a OS=Arabidopsis thaliana OX=3702 GN=RLP9A PE=2 SV=1
Unigene011182	sp|Q9SYK1|PPR11_ARATH	7.0398e-31	59/158(37.34)	83	Pentatricopeptide repeat-containing protein At1g05600 OS=Arabidopsis thaliana OX=3702 GN=At1g05600 PE=2 SV=1
Unigene011183	sp|Q69LE7|PNP1_ORYSJ	4.36072e-07	33/107(30.84)	53	Probable polyribonucleotide nucleotidyltransferase 1, chloroplastic OS=Oryza sativa subsp. japonica OX=39947 GN=PNP1 PE=2 SV=1
Unigene011184	sp|Q9LIH5|C3H38_ARATH	2.17689e-17	33/81(40.74)	65	Zinc finger CCCH domain-containing protein 38 OS=Arabidopsis thaliana OX=3702 GN=At3g18640 PE=2 SV=1
Unigene011185	sp|P21997|SSGP_VOLCA	2.86656e-12	31/54(57.41)	70	Sulfated surface glycoprotein 185 OS=Volvox carteri OX=3067 PE=1 SV=1
Unigene011187	sp|Q9SZV5|SBT26_ARATH	1.11148e-58	60/77(77.92)	129	Subtilisin-like protease SBT2.6 OS=Arabidopsis thaliana OX=3702 GN=SBT2.6 PE=2 SV=1
Unigene011190	sp|Q8RUF8|NILP3_ARATH	8.33722e-56	72/101(71.29)	134	Omega-amidase, chloroplastic OS=Arabidopsis thaliana OX=3702 GN=NLP3 PE=1 SV=1
Unigene011191	sp|Q9M9Y8|CRTSO_ARATH	1.40359e-10	28/28(100.00)	61	Prolycopene isomerase, chloroplastic OS=Arabidopsis thaliana OX=3702 GN=CRTISO PE=1 SV=2
Unigene011193	sp|O23140|AP2M_ARATH	2.30215e-47	170/442(38.46)	172	AP-2 complex subunit mu OS=Arabidopsis thaliana OX=3702 GN=AP2M PE=1 SV=1
Unigene011194	sp|Q38950|2AAB_ARATH	5.99256e-110	102/113(90.27)	214	Serine/threonine-protein phosphatase 2A 65 kDa regulatory subunit A beta isoform OS=Arabidopsis thaliana OX=3702 GN=PP2AA2 PE=1 SV=2
Unigene011196	sp|Q5YLB4|GYRB_NICBE	1.39603e-145	320/699(45.78)	446	DNA gyrase subunit B, chloroplastic/mitochondrial OS=Nicotiana benthamiana OX=4100 GN=GYRB PE=2 SV=1
Unigene011199	sp|Q8W490|PEPK2_ARATH	7.78853e-103	160/295(54.24)	312	Serine/threonine-protein kinase PEPKR2 OS=Arabidopsis thaliana OX=3702 GN=PEPKR2 PE=2 SV=1
Unigene011200	sp|Q6EPP9|GRF10_ORYSJ	4.3117e-34	66/154(42.86)	111	Growth-regulating factor 10 OS=Oryza sativa subsp. japonica OX=39947 GN=GRF10 PE=2 SV=1
Unigene011202	sp|F4KF65|IMPA9_ARATH	1.15854e-60	189/521(36.28)	209	Importin subunit alpha-9 OS=Arabidopsis thaliana OX=3702 GN=IMPA9 PE=3 SV=1
Unigene011203	sp|Q9LUM3|SBT15_ARATH	1.40669e-95	241/540(44.63)	316	Subtilisin-like protease SBT1.5 OS=Arabidopsis thaliana OX=3702 GN=SBT1.5 PE=2 SV=1
Unigene011204	sp|Q69NF5|GUN23_ORYSJ	4.19614e-67	137/290(47.24)	229	Endoglucanase 23 OS=Oryza sativa subsp. japonica OX=39947 GN=GLU12 PE=2 SV=1
Unigene011207	sp|Q9LZL3|PCS1L_ARATH	2.2542e-147	131/199(65.83)	278	Aspartic proteinase PCS1 OS=Arabidopsis thaliana OX=3702 GN=PCS1 PE=2 SV=1
Unigene011209	sp|Q940Y9|POLL2_ARATH	3.42622e-63	230/667(34.48)	228	Putative ion channel POLLUX-like 2 OS=Arabidopsis thaliana OX=3702 GN=At5g43745 PE=2 SV=1
Unigene011211	sp|F4IXJ7|MED6_ARATH	2.45969e-25	69/163(42.33)	105	Mediator of RNA polymerase II transcription subunit 6 OS=Arabidopsis thaliana OX=3702 GN=MED6 PE=1 SV=1
Unigene011212	sp|Q9SKW5|ERF55_ARATH	3.94464e-20	44/153(28.76)	58	Ethylene-responsive transcription factor ERF055 OS=Arabidopsis thaliana OX=3702 GN=ERF055 PE=2 SV=1
Unigene011213	sp|Q9FYE2|PKS4_ARATH	2.64772e-16	53/125(42.40)	81	Protein PHYTOCHROME KINASE SUBSTRATE 4 OS=Arabidopsis thaliana OX=3702 GN=PKS4 PE=1 SV=1
Unigene011214	sp|Q5H7P5|EBM_LILLO	3.22924e-83	218/542(40.22)	289	Mannosylglycoprotein endo-beta-mannosidase OS=Lilium longiflorum OX=4690 GN=EBM PE=1 SV=4
Unigene011215	sp|Q9C999|PILS2_ARATH	1.65291e-73	121/207(58.45)	219	Protein PIN-LIKES 2 OS=Arabidopsis thaliana OX=3702 GN=PILS2 PE=2 SV=1
Unigene011216	sp|O22874|EXPA8_ARATH	1.69752e-23	75/180(41.67)	97	Expansin-A8 OS=Arabidopsis thaliana OX=3702 GN=EXPA8 PE=2 SV=1
Unigene011217	sp|Q8GY31|CDC25_ARATH	4.93878e-69	98/136(72.06)	207	Dual specificity phosphatase Cdc25 OS=Arabidopsis thaliana OX=3702 GN=CDC25 PE=1 SV=1
Unigene011218	sp|Q9M1S3|ARP1_ARATH	5.53022e-09	45/111(40.54)	58	Probable RNA-binding protein ARP1 OS=Arabidopsis thaliana OX=3702 GN=ARP1 PE=2 SV=1
Unigene011220	sp|Q9SUM3|NCPR2_ARATH	8.54013e-60	84/168(50.00)	145	NADPH--cytochrome P450 reductase 2 OS=Arabidopsis thaliana OX=3702 GN=ATR2 PE=1 SV=1
Unigene011221	sp|F4JHH5|SC15B_ARATH	2.28188e-92	229/607(37.73)	309	Exocyst complex component SEC15B OS=Arabidopsis thaliana OX=3702 GN=SEC15B PE=1 SV=1
Unigene011222	sp|Q8VYN6|PFKA5_ARATH	1.59087e-40	144/373(38.61)	156	ATP-dependent 6-phosphofructokinase 5, chloroplastic OS=Arabidopsis thaliana OX=3702 GN=PFK5 PE=1 SV=1
Unigene011226	sp|F4JM19|MYO14_ARATH	5.47882e-14	33/51(64.71)	74	Myosin-14 OS=Arabidopsis thaliana OX=3702 GN=XI-H PE=3 SV=1
Unigene011227	sp|Q9SY60|EX84C_ARATH	1.70676e-08	56/161(34.78)	56	Exocyst complex component EXO84C OS=Arabidopsis thaliana OX=3702 GN=EXO84C PE=2 SV=1
Unigene011228	sp|Q84M89|GCS2_ARATH	1.66976e-13	63/190(33.16)	52	Alpha-glucosidase 2 OS=Arabidopsis thaliana OX=3702 GN=GCS2 PE=2 SV=1
Unigene011230	sp|Q3EAR7|GLYT2_ARATH	2.27856e-15	40/121(33.06)	53	Probable glycosyltransferase At3g42180 OS=Arabidopsis thaliana OX=3702 GN=At3g42180 PE=2 SV=2
Unigene011231	sp|Q9C5J3|RRC1_ARATH	2.0533e-107	138/250(55.20)	204	Protein RRC1 OS=Arabidopsis thaliana OX=3702 GN=RRC1 PE=1 SV=1
Unigene011232	sp|Q93Z81|CAX3_ARATH	2.80987e-30	143/415(34.46)	124	Vacuolar cation/proton exchanger 3 OS=Arabidopsis thaliana OX=3702 GN=CAX3 PE=1 SV=1
Unigene011233	sp|O24653|GDI2_ARATH	0	313/448(69.87)	600	Guanosine nucleotide diphosphate dissociation inhibitor 2 OS=Arabidopsis thaliana OX=3702 GN=GDI2 PE=2 SV=1
Unigene011236	sp|Q8LJS2|HDT1_SOYBN	2.86552e-37	31/55(56.36)	56	Histone deacetylase HDT1 OS=Glycine max OX=3847 GN=HDT1 PE=2 SV=1
Unigene011237	sp|Q9LDR8|MY102_ARATH	1.71587e-72	71/107(66.36)	148	Transcription factor MYB102 OS=Arabidopsis thaliana OX=3702 GN=MYB102 PE=2 SV=1
Unigene011238	sp|Q8W4H1|GAT26_ARATH	3.83674e-34	103/269(38.29)	122	GATA transcription factor 26 OS=Arabidopsis thaliana OX=3702 GN=GATA26 PE=2 SV=1
Unigene011239	sp|F4K1B4|NEAP2_ARATH	1.24927e-53	111/275(40.36)	163	Nuclear envelope-associated protein 2 OS=Arabidopsis thaliana OX=3702 GN=NEAP2 PE=1 SV=1
Unigene011240	sp|Q8RXY6|SG29A_ARATH	6.56672e-30	65/117(55.56)	110	SAGA-associated factor 29 homolog A OS=Arabidopsis thaliana OX=3702 GN=SGF29A PE=1 SV=1
Unigene011241	sp|Q8S9H7|DIV_ANTMA	6.28699e-20	53/90(58.89)	92	Transcription factor DIVARICATA OS=Antirrhinum majus OX=4151 GN=DIVARICATA PE=2 SV=1
Unigene011244	sp|Q9ZVM9|Y1461_ARATH	3.6642e-25	107/333(32.13)	111	Probable serine/threonine-protein kinase At1g54610 OS=Arabidopsis thaliana OX=3702 GN=At1g54610 PE=1 SV=1
Unigene011245	sp|Q94C12|NDBAB_ARATH	3.09704e-27	35/55(63.64)	80	NADH dehydrogenase [ubiquinone] 1 beta subcomplex subunit 10-B OS=Arabidopsis thaliana OX=3702 GN=At3g18410 PE=3 SV=1
Unigene011246	sp|Q9SSE9|JMJ25_ARATH	2.67958e-08	30/57(52.63)	55	Lysine-specific demethylase JMJ25 OS=Arabidopsis thaliana OX=3702 GN=JMJ25 PE=1 SV=1
Unigene011247	sp|Q8LB81|GDL79_ARATH	1.57616e-110	106/195(54.36)	209	GDSL esterase/lipase At5g33370 OS=Arabidopsis thaliana OX=3702 GN=At5g33370 PE=2 SV=1
Unigene011248	sp|Q8VZR2|ASD2_ARATH	1.39633e-09	24/40(60.00)	60	Alpha-L-arabinofuranosidase 2 OS=Arabidopsis thaliana OX=3702 GN=ASD2 PE=2 SV=1
Unigene011250	sp|Q9FZ89|Y1815_ARATH	4.4267e-10	28/58(48.28)	55	UPF0426 protein At1g28150, chloroplastic OS=Arabidopsis thaliana OX=3702 GN=At1g28150 PE=1 SV=1
Unigene011252	sp|O48626|ZW10_ARATH	1.21947e-08	17/31(54.84)	41	Centromere/kinetochore protein zw10 homolog OS=Arabidopsis thaliana OX=3702 GN=ZW10 PE=1 SV=1
Unigene011254	sp|Q9LXN3|FACR4_ARATH	1.57207e-13	63/231(27.27)	73	Probable fatty acyl-CoA reductase 4 OS=Arabidopsis thaliana OX=3702 GN=FAR4 PE=1 SV=1
Unigene011256	sp|Q94K49|ALP1_ARATH	8.62566e-21	101/333(30.33)	94	Protein ANTAGONIST OF LIKE HETEROCHROMATIN PROTEIN 1 OS=Arabidopsis thaliana OX=3702 GN=ALP1 PE=1 SV=1
Unigene011257	sp|F4HYG2|IRE3_ARATH	2.19524e-06	26/67(38.81)	39	Probable serine/threonine protein kinase IRE3 OS=Arabidopsis thaliana OX=3702 GN=IRE3 PE=2 SV=1
Unigene011261	sp|B9G2A8|BIG_ORYSJ	1.18226e-24	144/431(33.41)	110	Auxin transport protein BIG OS=Oryza sativa subsp. japonica OX=39947 GN=Os09g0247700 PE=2 SV=1
Unigene011264	sp|Q84P54|GATP1_SOLLC	1.04903e-104	200/374(53.48)	325	Gamma aminobutyrate transaminase 1, mitochondrial OS=Solanum lycopersicum OX=4081 GN=GABA-TP1 PE=1 SV=1
Unigene011265	sp|P22275|TBA3_MAIZE	5.49702e-11	86/228(37.72)	65	Tubulin alpha-3 chain OS=Zea mays OX=4577 GN=TUBA3 PE=2 SV=1
Unigene011266	sp|Q75I54|CCA31_ORYSJ	6.12202e-44	118/276(42.75)	159	Cyclin-A3-1 OS=Oryza sativa subsp. japonica OX=39947 GN=CYCA3-1 PE=3 SV=1
Unigene011267	sp|P49047|VPEA_ARATH	5.23345e-18	51/149(34.23)	86	Vacuolar-processing enzyme alpha-isozyme OS=Arabidopsis thaliana OX=3702 GN=At2g25940 PE=2 SV=2
Unigene011269	sp|P08926|RUBA_PEA	5.4488e-34	97/200(48.50)	130	RuBisCO large subunit-binding protein subunit alpha, chloroplastic OS=Pisum sativum OX=3888 PE=1 SV=2
Unigene011270	sp|Q65XL5|WTF1_ORYSJ	3.91421e-14	57/164(34.76)	76	Protein WHAT&apos;S THIS FACTOR 1 homolog OS=Oryza sativa subsp. japonica OX=39947 GN=Os05g0571100 PE=2 SV=1
Unigene011272	sp|Q9SF94|GDL50_ARATH	7.0974e-49	86/238(36.13)	112	GDSL esterase/lipase At3g09930 OS=Arabidopsis thaliana OX=3702 GN=At3g09930 PE=2 SV=1
Unigene011275	sp|Q9SQT8|DHQSD_ARATH	5.21354e-11	74/252(29.37)	65	Bifunctional 3-dehydroquinate dehydratase/shikimate dehydrogenase, chloroplastic OS=Arabidopsis thaliana OX=3702 GN=EMB3004 PE=1 SV=1
Unigene011279	sp|Q8LLD0|NUP96_ARATH	2.83267e-48	160/483(33.13)	187	Nuclear pore complex protein NUP96 OS=Arabidopsis thaliana OX=3702 GN=NUP96 PE=1 SV=1
Unigene011281	sp|A8MRY9|NSTU3_ARATH	6.19932e-80	148/300(49.33)	251	Nucleotide-sugar uncharacterized transporter 3 OS=Arabidopsis thaliana OX=3702 GN=At4g32272 PE=2 SV=1
Unigene011283	sp|Q9SL48|SLY1_ARATH	4.10312e-95	217/487(44.56)	308	SEC1 family transport protein SLY1 OS=Arabidopsis thaliana OX=3702 GN=SLY1 PE=1 SV=1
Unigene011285	sp|Q9SQT8|DHQSD_ARATH	3.79828e-97	75/150(50.00)	150	Bifunctional 3-dehydroquinate dehydratase/shikimate dehydrogenase, chloroplastic OS=Arabidopsis thaliana OX=3702 GN=EMB3004 PE=1 SV=1
Unigene011286	sp|Q08506|ACCO1_PETHY	3.79417e-07	43/125(34.40)	44	1-aminocyclopropane-1-carboxylate oxidase 1 OS=Petunia hybrida OX=4102 GN=ACO1 PE=1 SV=1
Unigene011287	sp|Q8LC68|NRP2_ARATH	3.3708e-21	55/156(35.26)	73	NAP1-related protein 2 OS=Arabidopsis thaliana OX=3702 GN=NRP2 PE=1 SV=2
Unigene011288	sp|Q5Z9Z0|BGL24_ORYSJ	1.36604e-67	156/425(36.71)	226	Beta-glucosidase 24 OS=Oryza sativa subsp. japonica OX=39947 GN=BGLU24 PE=2 SV=1
Unigene011290	sp|Q5C9L6|CNMT_THLFG	4.87806e-45	101/198(51.01)	160	(S)-coclaurine N-methyltransferase OS=Thalictrum flavum subsp. glaucum OX=150095 PE=1 SV=1
Unigene011292	sp|O80366|ARR9_ARATH	1.83012e-50	45/58(77.59)	97	Two-component response regulator ARR9 OS=Arabidopsis thaliana OX=3702 GN=ARR9 PE=1 SV=1
Unigene011294	sp|Q9ZT96|MTEF4_ARATH	4.88829e-23	106/287(36.93)	103	Transcription termination factor MTERF4, chloroplastic OS=Arabidopsis thaliana OX=3702 GN=MTERF4 PE=1 SV=1
Unigene011296	sp|O49809|MFPA_BRANA	0	199/246(80.89)	405	Glyoxysomal fatty acid beta-oxidation multifunctional protein MFP-a OS=Brassica napus OX=3708 PE=2 SV=2
Unigene011297	sp|Q94AT1|P2C76_ARATH	6.36004e-42	93/192(48.44)	157	Probable protein phosphatase 2C 76 OS=Arabidopsis thaliana OX=3702 GN=At5g53140 PE=2 SV=1
Unigene011298	sp|Q9C9U1|DTX17_ARATH	5.96607e-09	66/191(34.55)	59	Protein DETOXIFICATION 17 OS=Arabidopsis thaliana OX=3702 GN=DTX17 PE=2 SV=1
Unigene011299	sp|Q9C7B1|TRP3_ARATH	1.28476e-71	105/153(68.63)	213	Telomere repeat-binding protein 3 OS=Arabidopsis thaliana OX=3702 GN=TRP3 PE=1 SV=1
Unigene011300	sp|Q8L9C4|KCR1_ARATH	1.0514e-33	86/249(34.54)	126	Very-long-chain 3-oxoacyl-CoA reductase 1 OS=Arabidopsis thaliana OX=3702 GN=KCR1 PE=1 SV=1
Unigene011301	sp|Q6YZM6|BBD2_ORYSJ	6.92009e-06	55/159(34.59)	47	Bifunctional nuclease 2 OS=Oryza sativa subsp. japonica OX=39947 GN=BBD2 PE=2 SV=1
Unigene011302	sp|Q6YW64|DRB4_ORYSJ	4.30083e-23	54/123(43.90)	95	Double-stranded RNA-binding protein 4 OS=Oryza sativa subsp. japonica OX=39947 GN=DRB4 PE=2 SV=1
Unigene011305	sp|Q8L586|Y4958_ARATH	6.53877e-11	46/158(29.11)	63	Uncharacterized membrane protein At4g09580 OS=Arabidopsis thaliana OX=3702 GN=At4g09580 PE=1 SV=1
Unigene011308	sp|P42055|VDAC1_SOLTU	4.26499e-18	38/112(33.93)	66	Mitochondrial outer membrane protein porin of 34 kDa OS=Solanum tuberosum OX=4113 PE=1 SV=2
Unigene011311	sp|Q9SJI7|PLA20_ARATH	8.78735e-77	127/330(38.48)	184	Phospholipase A1-IIdelta OS=Arabidopsis thaliana OX=3702 GN=At2g42690 PE=1 SV=1
Unigene011312	sp|P13983|EXTN_TOBAC	1.08428e-11	80/277(28.88)	69	Extensin OS=Nicotiana tabacum OX=4097 GN=HRGPNT3 PE=2 SV=1
Unigene011317	sp|Q94K75|RHON1_ARATH	9.5224e-18	64/167(38.32)	86	Rho-N domain-containing protein 1, chloroplastic OS=Arabidopsis thaliana OX=3702 GN=RHON1 PE=1 SV=1
Unigene011320	sp|Q9M9M6|NDUS6_ARATH	1.40616e-44	64/74(86.49)	145	NADH dehydrogenase [ubiquinone] iron-sulfur protein 6, mitochondrial OS=Arabidopsis thaliana OX=3702 GN=At3g03070 PE=1 SV=1
Unigene011321	sp|Q8VZU9|DERL1_ARATH	4.91806e-40	64/86(74.42)	144	Derlin-1 OS=Arabidopsis thaliana OX=3702 GN=DER1 PE=2 SV=1
Unigene011322	sp|Q9SJQ6|ROS1_ARATH	1.21361e-34	42/52(80.77)	97	Protein ROS1 OS=Arabidopsis thaliana OX=3702 GN=ROS1 PE=1 SV=2
Unigene011324	sp|Q9SIE1|PAT_ARATH	1.63779e-16	61/212(28.77)	80	Bifunctional aspartate aminotransferase and glutamate/aspartate-prephenate aminotransferase OS=Arabidopsis thaliana OX=3702 GN=PAT PE=1 SV=2
Unigene011325	sp|Q8LBL1|KCO1_ARATH	2.39445e-65	108/214(50.47)	215	Two-pore potassium channel 1 OS=Arabidopsis thaliana OX=3702 GN=TPK1 PE=1 SV=2
Unigene011327	sp|Q9LDR9|EXP10_ARATH	2.91883e-19	27/62(43.55)	53	Expansin-A10 OS=Arabidopsis thaliana OX=3702 GN=EXPA10 PE=2 SV=1
Unigene011329	sp|Q9SCW1|BGAL1_ARATH	9.89977e-39	186/559(33.27)	154	Beta-galactosidase 1 OS=Arabidopsis thaliana OX=3702 GN=BGAL1 PE=2 SV=1
Unigene011331	sp|Q9LTC0|PBL19_ARATH	1.35496e-67	160/373(42.90)	221	Probable serine/threonine-protein kinase PBL19 OS=Arabidopsis thaliana OX=3702 GN=PBL19 PE=1 SV=1
Unigene011332	sp|Q05091|PGIP_PYRCO	1.3886e-10	85/267(31.84)	61	Polygalacturonase inhibitor OS=Pyrus communis OX=23211 GN=PGIP PE=1 SV=1
Unigene011333	sp|Q9LZD8|U89A2_ARATH	3.33029e-39	124/404(30.69)	148	UDP-glycosyltransferase 89A2 OS=Arabidopsis thaliana OX=3702 GN=UGT89A2 PE=2 SV=1
Unigene011334	sp|Q05045|CH61_CUCMA	8.62694e-75	207/491(42.16)	255	Chaperonin CPN60-1, mitochondrial OS=Cucurbita maxima OX=3661 GN=CPN60-1 PE=1 SV=1
Unigene011336	sp|Q9SIB9|ACO3M_ARATH	5.29354e-36	269/855(31.46)	148	Aconitate hydratase 3, mitochondrial OS=Arabidopsis thaliana OX=3702 GN=ACO3 PE=1 SV=2
Unigene011339	sp|O81825|DRL28_ARATH	1.43486e-25	98/338(28.99)	112	Probable disease resistance protein At4g27220 OS=Arabidopsis thaliana OX=3702 GN=At4g27220 PE=2 SV=1
Unigene011340	sp|O82139|CAS1_PANGI	0	592/733(80.76)	1286	Cycloartenol Synthase OS=Panax ginseng OX=4054 GN=OSCPNX1 PE=1 SV=1
Unigene011341	sp|Q8LFV3|CDF3_ARATH	3.53972e-34	50/77(64.94)	102	Cyclic dof factor 3 OS=Arabidopsis thaliana OX=3702 GN=CDF3 PE=1 SV=2
Unigene011342	sp|Q9LD90|CBF5_ARATH	1.29548e-09	28/63(44.44)	60	H/ACA ribonucleoprotein complex subunit 4 OS=Arabidopsis thaliana OX=3702 GN=CBF5 PE=1 SV=1
Unigene011343	sp|Q05466|HAT4_ARATH	4.14541e-55	60/77(77.92)	127	Homeobox-leucine zipper protein HAT4 OS=Arabidopsis thaliana OX=3702 GN=HAT4 PE=1 SV=1
Unigene011345	sp|Q9FNE2|GRXC2_ARATH	6.63761e-19	53/139(38.13)	78	Glutaredoxin-C2 OS=Arabidopsis thaliana OX=3702 GN=GRXC2 PE=3 SV=1
Unigene011347	sp|Q9C942|CSE_ARATH	1.12685e-49	117/313(37.38)	170	Caffeoylshikimate esterase OS=Arabidopsis thaliana OX=3702 GN=CSE PE=1 SV=1
Unigene011349	sp|P29308|1433_SPIOL	7.94491e-08	32/65(49.23)	51	14-3-3-like protein (Fragment) OS=Spinacia oleracea OX=3562 PE=2 SV=1
Unigene011350	sp|Q93XX8|NOP10_ARATH	1.70325e-09	19/25(76.00)	41	H/ACA ribonucleoprotein complex subunit 3-like protein OS=Arabidopsis thaliana OX=3702 GN=At2g20490 PE=3 SV=2
Unigene011351	sp|O22141|GAE4_ARATH	5.04962e-10	84/326(25.77)	62	UDP-glucuronate 4-epimerase 4 OS=Arabidopsis thaliana OX=3702 GN=GAE4 PE=1 SV=1
Unigene011354	sp|F4IZC5|CAN1_ARATH	1.34189e-35	63/95(66.32)	131	Staphylococcal-like nuclease CAN1 OS=Arabidopsis thaliana OX=3702 GN=CAN1 PE=1 SV=1
Unigene011355	sp|O22552|VATL_VIGRR	2.60178e-06	36/74(48.65)	46	V-type proton ATPase 16 kDa proteolipid subunit OS=Vigna radiata var. radiata OX=3916 PE=2 SV=1
Unigene011356	sp|P53683|CDPKJ_ORYSJ	1.12987e-21	56/145(38.62)	79	Calcium-dependent protein kinase 19 OS=Oryza sativa subsp. japonica OX=39947 GN=CPK19 PE=2 SV=2
Unigene011358	sp|Q6XAT2|ERL2_ARATH	0	311/466(66.74)	619	LRR receptor-like serine/threonine-protein kinase ERL2 OS=Arabidopsis thaliana OX=3702 GN=ERL2 PE=2 SV=1
Unigene011359	sp|Q9LK43|TMK4_ARATH	1.91333e-152	161/357(45.10)	240	Receptor-like kinase TMK4 OS=Arabidopsis thaliana OX=3702 GN=TMK4 PE=1 SV=1
Unigene011360	sp|Q9FI61|UBC27_ARATH	9.62352e-21	66/178(37.08)	87	Ubiquitin-conjugating enzyme E2 27 OS=Arabidopsis thaliana OX=3702 GN=UBC27 PE=2 SV=1
Unigene011362	sp|A9QM73|SMG7_ARATH	1.35469e-36	152/518(29.34)	150	Protein SMG7 OS=Arabidopsis thaliana OX=3702 GN=SMG7 PE=2 SV=1
Unigene011366	sp|F4JIF5|TCX2_ARATH	3.36325e-23	65/165(39.39)	106	Protein tesmin/TSO1-like CXC 2 OS=Arabidopsis thaliana OX=3702 GN=TCX2 PE=1 SV=1
Unigene011367	sp|O80915|PR1B4_ARATH	1.92512e-81	123/212(58.02)	246	PRA1 family protein B4 OS=Arabidopsis thaliana OX=3702 GN=PRA1B4 PE=1 SV=1
Unigene011369	sp|O22244|PMEI6_ARATH	2.00155e-23	30/64(46.88)	62	Pectinesterase inhibitor 6 OS=Arabidopsis thaliana OX=3702 GN=PMEI6 PE=2 SV=1
Unigene011370	sp|A4GSN8|NUA_ARATH	2.14201e-15	63/207(30.43)	82	Nuclear-pore anchor OS=Arabidopsis thaliana OX=3702 GN=NUA PE=1 SV=1
Unigene011373	sp|Q9STS3|CDC23_ARATH	1.05333e-126	244/575(42.43)	388	Anaphase-promoting complex subunit 8 OS=Arabidopsis thaliana OX=3702 GN=APC8 PE=1 SV=1
Unigene011375	sp|Q9FGY1|BXL1_ARATH	2.25055e-27	129/414(31.16)	109	Beta-D-xylosidase 1 OS=Arabidopsis thaliana OX=3702 GN=BXL1 PE=1 SV=1
Unigene011376	sp|Q9FEE2|TON2_ARATH	7.07067e-152	214/236(90.68)	446	Probable serine/threonine-protein phosphatase 2A regulatory subunit B&apos;&apos; subunit TON2 OS=Arabidopsis thaliana OX=3702 GN=TON2 PE=1 SV=1
Unigene011377	sp|Q307Y9|METK1_SOLTU	5.47989e-16	100/283(35.34)	82	S-adenosylmethionine synthase 1 OS=Solanum tuberosum OX=4113 GN=METK1 PE=2 SV=1
Unigene011378	sp|Q84ZL0|FH5_ORYSJ	1.39836e-06	9/10(90.00)	29	Formin-like protein 5 OS=Oryza sativa subsp. japonica OX=39947 GN=FH5 PE=2 SV=2
Unigene011379	sp|Q9LPZ3|Y1141_ARATH	9.60367e-11	72/234(30.77)	65	G-type lectin S-receptor-like serine/threonine-protein kinase At1g11410 OS=Arabidopsis thaliana OX=3702 GN=At1g11410 PE=3 SV=3
Unigene011380	sp|F4I1X0|HIP41_ARATH	1.60228e-08	41/113(36.28)	54	Heavy metal-associated isoprenylated plant protein 41 OS=Arabidopsis thaliana OX=3702 GN=HIPP41 PE=3 SV=1
Unigene011381	sp|P26792|INV1_DAUCA	1.15464e-67	174/454(38.33)	226	Beta-fructofuranosidase, insoluble isoenzyme 1 OS=Daucus carota OX=4039 GN=INV1 PE=1 SV=1
Unigene011382	sp|Q8L4D8|IQD31_ARATH	1.0986e-07	25/45(55.56)	53	Protein IQ-DOMAIN 31 OS=Arabidopsis thaliana OX=3702 GN=IQD31 PE=1 SV=1
Unigene011383	sp|B9FDR3|TNPO1_ORYSJ	1.83046e-80	241/688(35.03)	282	Transportin-1 OS=Oryza sativa subsp. japonica OX=39947 GN=TRN1 PE=3 SV=2
Unigene011385	sp|A0T100|EFTU_THAPS	1.37087e-11	58/196(29.59)	67	Elongation factor Tu, chloroplastic OS=Thalassiosira pseudonana OX=35128 GN=tufA PE=3 SV=1
Unigene011389	sp|P34823|EF1A2_DAUCA	3.28888e-66	189/459(41.18)	222	Elongation factor 1-alpha OS=Daucus carota OX=4039 PE=2 SV=1
Unigene011391	sp|O81742|APBLC_ARATH	2.75357e-34	104/385(27.01)	112	Beta-adaptin-like protein C OS=Arabidopsis thaliana OX=3702 GN=BETAC-AD PE=1 SV=2
Unigene011393	sp|Q9FJV5|KAN4_ARATH	7.69614e-30	61/146(41.78)	87	Probable transcription factor KAN4 OS=Arabidopsis thaliana OX=3702 GN=KAN4 PE=1 SV=1
Unigene011395	sp|O24381|TLC1_SOLTU	2.52941e-28	156/482(32.37)	121	Plastidic ATP/ADP-transporter OS=Solanum tuberosum OX=4113 PE=2 SV=2
Unigene011401	sp|Q9LY46|TBL29_ARATH	2.06543e-160	243/406(59.85)	456	Protein ESKIMO 1 OS=Arabidopsis thaliana OX=3702 GN=ESK1 PE=1 SV=1
Unigene011404	sp|Q9SJG2|Y2296_ARATH	1.33735e-06	51/145(35.17)	51	Probable receptor-like protein kinase At2g42960 OS=Arabidopsis thaliana OX=3702 GN=At2g42960 PE=3 SV=1
Unigene011405	sp|Q9LSB1|GUX1_ARATH	4.40798e-42	154/429(35.90)	148	UDP-glucuronate:xylan alpha-glucuronosyltransferase 1 OS=Arabidopsis thaliana OX=3702 GN=GUX1 PE=2 SV=1
Unigene011409	sp|P48578|PP2A4_ARATH	3.38253e-61	101/177(57.06)	177	Serine/threonine-protein phosphatase PP2A-4 catalytic subunit OS=Arabidopsis thaliana OX=3702 GN=PP2A4 PE=1 SV=1
Unigene011410	sp|Q9LDA7|P2C39_ARATH	8.11193e-21	88/243(36.21)	91	Probable protein phosphatase 2C 39 OS=Arabidopsis thaliana OX=3702 GN=At3g15260 PE=2 SV=1
Unigene011411	sp|Q9FGM1|PYL8_ARATH	2.11251e-28	51/107(47.66)	80	Abscisic acid receptor PYL8 OS=Arabidopsis thaliana OX=3702 GN=PYL8 PE=1 SV=1
Unigene011413	sp|Q9LTX3|PPOX1_ARATH	7.64532e-30	194/586(33.11)	124	Pyridoxine/pyridoxamine 5&apos;-phosphate oxidase 1, chloroplastic OS=Arabidopsis thaliana OX=3702 GN=PPOX1 PE=1 SV=1
Unigene011415	sp|Q9CAM7|RFC2_ARATH	9.632e-163	193/214(90.19)	391	Replication factor C subunit 2 OS=Arabidopsis thaliana OX=3702 GN=RFC2 PE=1 SV=1
Unigene011416	sp|Q8VZG8|MIK2_ARATH	6.05867e-56	272/991(27.45)	209	MDIS1-interacting receptor like kinase 2 OS=Arabidopsis thaliana OX=3702 GN=MIK2 PE=1 SV=3
Unigene011418	sp|Q9SN46|LRX5_ARATH	2.46311e-07	34/101(33.66)	50	Leucine-rich repeat extensin-like protein 5 OS=Arabidopsis thaliana OX=3702 GN=LRX5 PE=2 SV=2
Unigene011419	sp|Q8L970|P4H7_ARATH	2.05642e-09	55/169(32.54)	58	Probable prolyl 4-hydroxylase 7 OS=Arabidopsis thaliana OX=3702 GN=P4H7 PE=2 SV=1
Unigene011420	sp|Q84JH7|SIRB_ARATH	1.23398e-36	49/66(74.24)	107	Sirohydrochlorin ferrochelatase, chloroplastic OS=Arabidopsis thaliana OX=3702 GN=SIRB PE=1 SV=1
Unigene011422	sp|P92563|M1330_ARATH	4.36069e-08	43/117(36.75)	50	Uncharacterized mitochondrial protein AtMg01330 OS=Arabidopsis thaliana OX=3702 GN=AtMg01330 PE=4 SV=1
Unigene011423	sp|Q9SVM0|Y3078_ARATH	3.45184e-88	92/158(58.23)	177	BTB/POZ domain-containing protein At3g50780 OS=Arabidopsis thaliana OX=3702 GN=At3g50780 PE=2 SV=1
Unigene011427	sp|Q9ZSE4|PP2A_HEVBR	2.86133e-77	152/329(46.20)	241	Serine/threonine-protein phosphatase PP2A catalytic subunit OS=Hevea brasiliensis OX=3981 GN=PP2A PE=2 SV=1
Unigene011428	sp|Q9ASP6|HNRPQ_ARATH	3.14129e-49	136/425(32.00)	177	Heterogeneous nuclear ribonucleoprotein Q OS=Arabidopsis thaliana OX=3702 GN=LIF2 PE=1 SV=1
Unigene011430	sp|O23617|TPS5_ARATH	1.4511e-69	167/400(41.75)	238	Alpha,alpha-trehalose-phosphate synthase [UDP-forming] 5 OS=Arabidopsis thaliana OX=3702 GN=TPS5 PE=1 SV=2
Unigene011435	sp|Q67ZB3|FRL3_ARATH	7.92163e-15	128/461(27.77)	79	FRIGIDA-like protein 3 OS=Arabidopsis thaliana OX=3702 GN=FRL3 PE=1 SV=1
Unigene011437	sp|Q9FLE8|Y5986_ARATH	7.64867e-29	44/100(44.00)	90	Uncharacterized protein At5g39865 OS=Arabidopsis thaliana OX=3702 GN=At5g39865 PE=2 SV=1
Unigene011440	sp|Q0JB88|DJA6_ORYSJ	1.52095e-16	92/317(29.02)	82	Chaperone protein dnaJ A6 OS=Oryza sativa subsp. japonica OX=39947 GN=DJA6 PE=1 SV=1
Unigene011441	sp|E3W9M3|AA7GT_DELGR	1.43165e-69	97/240(40.42)	165	Cyanidin 3-O-glucoside 7-O-glucosyltransferase (acyl-glucose) OS=Delphinium grandiflorum OX=85439 GN=AA7GT PE=1 SV=1
Unigene011442	sp|Q9FM80|MTEF9_ARATH	2.04539e-34	88/228(38.60)	129	Transcription termination factor MTERF9, chloroplastic OS=Arabidopsis thaliana OX=3702 GN=MTERF9 PE=2 SV=1
Unigene011443	sp|Q5VRH4|HGD_ORYSJ	0	132/169(78.11)	290	Homogentisate 1,2-dioxygenase OS=Oryza sativa subsp. japonica OX=39947 GN=HGO PE=2 SV=1
Unigene011447	sp|Q9SJT1|SAE2_ARATH	6.4739e-18	77/212(36.32)	86	SUMO-activating enzyme subunit 2 OS=Arabidopsis thaliana OX=3702 GN=SAE2 PE=1 SV=1
Unigene011448	sp|Q84TF5|RHA4A_ARATH	1.28139e-51	83/148(56.08)	169	Probable E3 ubiquitin-protein ligase RHA4A OS=Arabidopsis thaliana OX=3702 GN=RHA4A PE=2 SV=1
Unigene011449	sp|Q9SQI2|GIGAN_ARATH	1.40043e-17	57/160(35.62)	82	Protein GIGANTEA OS=Arabidopsis thaliana OX=3702 GN=GI PE=1 SV=2
Unigene011450	sp|Q9LFS4|NIK1_ARATH	0	185/221(83.71)	358	Protein NSP-INTERACTING KINASE 1 OS=Arabidopsis thaliana OX=3702 GN=NIK1 PE=1 SV=1
Unigene011452	sp|O65570|VILI4_ARATH	6.28823e-38	194/643(30.17)	154	Villin-4 OS=Arabidopsis thaliana OX=3702 GN=VLN4 PE=1 SV=1
Unigene011453	sp|Q9CAV7|STKLJ_ARATH	2.2962e-36	121/423(28.61)	139	Probable transcription factor At3g04930 OS=Arabidopsis thaliana OX=3702 GN=At3g04930 PE=1 SV=1
Unigene011454	sp|P56820|EIF3D_ARATH	2.72261e-64	49/55(89.09)	100	Eukaryotic translation initiation factor 3 subunit D OS=Arabidopsis thaliana OX=3702 GN=TIF3D1 PE=1 SV=1
Unigene011455	sp|P25011|CCNB1_SOYBN	3.27991e-08	37/76(48.68)	51	G2/mitotic-specific cyclin S13-6 OS=Glycine max OX=3847 PE=2 SV=1
Unigene011456	sp|Q8RY22|DEGP7_ARATH	4.68299e-85	127/248(51.21)	205	Protease Do-like 7 OS=Arabidopsis thaliana OX=3702 GN=DEGP7 PE=2 SV=1
Unigene011459	sp|Q9LY17|PME50_ARATH	3.26309e-17	25/58(43.10)	57	Probable pectinesterase 50 OS=Arabidopsis thaliana OX=3702 GN=PME50 PE=2 SV=1
Unigene011462	sp|O04173|TAF10_ARATH	7.20144e-54	87/115(75.65)	172	Transcription initiation factor TFIID subunit 10 OS=Arabidopsis thaliana OX=3702 GN=TAF10 PE=1 SV=1
Unigene011464	sp|Q9LVD2|C71BA_ARATH	8.26786e-119	141/299(47.16)	275	Cytochrome P450 71B10 OS=Arabidopsis thaliana OX=3702 GN=CYP71B10 PE=3 SV=1
Unigene011465	sp|Q9LX33|FNTA_ARATH	1.31013e-32	33/75(44.00)	69	Protein farnesyltransferase/geranylgeranyltransferase type-1 subunit alpha OS=Arabidopsis thaliana OX=3702 GN=FTA PE=1 SV=2
Unigene011466	sp|Q5S7T7|TIM50_PHYIN	1.64368e-12	21/37(56.76)	48	Mitochondrial import inner membrane translocase subunit TIM50 OS=Phytophthora infestans OX=4787 GN=TIM50 PE=2 SV=1
Unigene011470	sp|Q93ZE8|SDF2_ARATH	1.39394e-63	62/82(75.61)	143	Stromal cell-derived factor 2-like protein OS=Arabidopsis thaliana OX=3702 GN=SDF2 PE=1 SV=1
Unigene011471	sp|Q9ZQA8|PABP7_ARATH	7.39319e-18	45/80(56.25)	85	Polyadenylate-binding protein 7 OS=Arabidopsis thaliana OX=3702 GN=PAB7 PE=2 SV=1
Unigene011474	sp|Q9LZD8|U89A2_ARATH	5.54335e-34	138/428(32.24)	133	UDP-glycosyltransferase 89A2 OS=Arabidopsis thaliana OX=3702 GN=UGT89A2 PE=2 SV=1
Unigene011475	sp|Q9SR32|U161_ARATH	6.27853e-12	31/64(48.44)	61	UPF0161 protein At3g09310 OS=Arabidopsis thaliana OX=3702 GN=At3g09310 PE=2 SV=2
Unigene011476	sp|B9FJ61|SIP2_ORYSJ	2.25702e-28	45/56(80.36)	93	Signal peptide peptidase 2 OS=Oryza sativa subsp. japonica OX=39947 GN=SPP2 PE=2 SV=1
Unigene011477	sp|Q9LS42|CASP_ARATH	1.93362e-13	83/322(25.78)	73	Protein CASP OS=Arabidopsis thaliana OX=3702 GN=CASP PE=1 SV=2
Unigene011478	sp|Q94C32|MRG1_ARATH	1.46302e-21	44/65(67.69)	96	Protein MRG1 OS=Arabidopsis thaliana OX=3702 GN=MRG1 PE=1 SV=1
Unigene011479	sp|Q8VZJ0|SIA1_ARATH	1.15308e-95	164/272(60.29)	301	Sialyltransferase-like protein 1 OS=Arabidopsis thaliana OX=3702 GN=SIA1 PE=2 SV=1
Unigene011481	sp|P0C5D6|SAPK3_ORYSJ	3.97489e-54	129/317(40.69)	184	Serine/threonine-protein kinase SAPK3 OS=Oryza sativa subsp. japonica OX=39947 GN=SAPK3 PE=1 SV=1
Unigene011485	sp|Q9C5Y0|PLDD1_ARATH	1.81234e-58	211/634(33.28)	194	Phospholipase D delta OS=Arabidopsis thaliana OX=3702 GN=PLDDELTA PE=1 SV=2
Unigene011489	sp|F4IQK5|VCL21_ARATH	2.5132e-13	73/246(29.67)	72	Vicilin-like seed storage protein At2g18540 OS=Arabidopsis thaliana OX=3702 GN=At2g18540 PE=3 SV=1
Unigene011494	sp|Q9SZG0|HHP4_ARATH	4.47588e-44	131/353(37.11)	161	Heptahelical transmembrane protein 4 OS=Arabidopsis thaliana OX=3702 GN=HHP4 PE=2 SV=1
Unigene011495	sp|Q6AUC6|QSOX1_ORYSJ	4.13477e-71	156/402(38.81)	239	Sulfhydryl oxidase 1 OS=Oryza sativa subsp. japonica OX=39947 GN=QSOX1 PE=2 SV=1
Unigene011497	sp|Q9FHM7|HIR4_ARATH	1.40802e-163	232/266(87.22)	459	Hypersensitive-induced response protein 4 OS=Arabidopsis thaliana OX=3702 GN=HIR4 PE=1 SV=1
Unigene011498	sp|Q9SG80|ASD1_ARATH	5.89639e-29	140/465(30.11)	124	Alpha-L-arabinofuranosidase 1 OS=Arabidopsis thaliana OX=3702 GN=ASD1 PE=1 SV=1
Unigene011502	sp|O22469|MSI3_ARATH	7.28321e-116	110/195(56.41)	221	WD-40 repeat-containing protein MSI3 OS=Arabidopsis thaliana OX=3702 GN=MSI3 PE=1 SV=2
Unigene011503	sp|Q9M2B4|ALFL3_ARATH	5.45223e-37	91/241(37.76)	120	PHD finger protein ALFIN-LIKE 3 OS=Arabidopsis thaliana OX=3702 GN=AL3 PE=1 SV=1
Unigene011506	sp|Q1JPL4|NDB1_ARATH	3.97897e-74	77/178(43.26)	133	External alternative NAD(P)H-ubiquinone oxidoreductase B1, mitochondrial OS=Arabidopsis thaliana OX=3702 GN=NDB1 PE=1 SV=1
Unigene011508	sp|Q9SRT2|BH062_ARATH	1.13818e-28	81/199(40.70)	104	Transcription factor bHLH62 OS=Arabidopsis thaliana OX=3702 GN=BHLH62 PE=2 SV=1
Unigene011510	sp|P25857|G3PB_ARATH	3.1012e-13	119/374(31.82)	71	Glyceraldehyde-3-phosphate dehydrogenase GAPB, chloroplastic OS=Arabidopsis thaliana OX=3702 GN=GAPB PE=1 SV=2
Unigene011514	sp|Q3E936|MAKR1_ARATH	1.78306e-52	142/339(41.89)	177	Probable membrane-associated kinase regulator 1 OS=Arabidopsis thaliana OX=3702 GN=MAKR1 PE=1 SV=1
Unigene011520	sp|Q38906|TOC34_ARATH	8.89925e-22	89/261(34.10)	95	Translocase of chloroplast 34, chloroplastic OS=Arabidopsis thaliana OX=3702 GN=TOC34 PE=1 SV=2
Unigene011521	sp|P25083|ADT1_SOLTU	3.53851e-104	115/141(81.56)	238	ADP,ATP carrier protein, mitochondrial OS=Solanum tuberosum OX=4113 GN=ANT PE=2 SV=1
Unigene011522	sp|P49688|RS23_ARATH	2.82031e-39	101/213(47.42)	141	40S ribosomal protein S2-3 OS=Arabidopsis thaliana OX=3702 GN=RPS2C PE=1 SV=2
Unigene011523	sp|Q9SLN8|DBR_TOBAC	1.35823e-21	98/294(33.33)	95	2-alkenal reductase (NADP(+)-dependent) OS=Nicotiana tabacum OX=4097 GN=DBR PE=1 SV=1
Unigene011524	sp|Q9SKR2|SYT1_ARATH	6.40218e-24	98/362(27.07)	75	Synaptotagmin-1 OS=Arabidopsis thaliana OX=3702 GN=SYT1 PE=1 SV=2
Unigene011526	sp|O81905|SD18_ARATH	1.42734e-74	144/391(36.83)	196	Receptor-like serine/threonine-protein kinase SD1-8 OS=Arabidopsis thaliana OX=3702 GN=SD18 PE=1 SV=1
Unigene011527	sp|Q9CA90|HPR2_ARATH	2.35883e-72	50/72(69.44)	101	Glyoxylate/hydroxypyruvate reductase A HPR2 OS=Arabidopsis thaliana OX=3702 GN=HPR2 PE=1 SV=1
Unigene011529	sp|Q9MTH5|TI214_OENEH	1.37513e-16	55/136(40.44)	82	Protein TIC 214 OS=Oenothera elata subsp. hookeri OX=85636 GN=TIC214 PE=3 SV=3
Unigene011530	sp|Q84TH4|SR45A_ARATH	3.46836e-42	102/207(49.28)	142	Serine/arginine-rich splicing factor SR45a OS=Arabidopsis thaliana OX=3702 GN=SR45A PE=1 SV=1
Unigene011531	sp|Q9C585|UBP8_ARATH	8.11671e-88	155/369(42.01)	233	Ubiquitin carboxyl-terminal hydrolase 8 OS=Arabidopsis thaliana OX=3702 GN=UBP8 PE=2 SV=2
Unigene011532	sp|P25818|TIP11_ARATH	3.00296e-11	55/126(43.65)	62	Aquaporin TIP1-1 OS=Arabidopsis thaliana OX=3702 GN=TIP1-1 PE=1 SV=1
Unigene011533	sp|F4JRS4|MORC7_ARATH	1.7647e-55	87/135(64.44)	176	Protein MICRORCHIDIA 7 OS=Arabidopsis thaliana OX=3702 GN=MORC7 PE=1 SV=1
Unigene011534	sp|Q8H166|ALEU_ARATH	9.68711e-13	61/182(33.52)	69	Thiol protease aleurain OS=Arabidopsis thaliana OX=3702 GN=ALEU PE=1 SV=2
Unigene011538	sp|Q9SK52|PER18_ARATH	1.59895e-17	65/167(38.92)	82	Peroxidase 18 OS=Arabidopsis thaliana OX=3702 GN=PER18 PE=3 SV=1
Unigene011540	sp|Q8W034|RNP1_ARATH	9.02389e-50	53/90(58.89)	99	Heterogeneous nuclear ribonucleoprotein 1 OS=Arabidopsis thaliana OX=3702 GN=RNP1 PE=1 SV=1
Unigene011541	sp|Q9C5W3|NADK2_ARATH	1.37508e-99	156/231(67.53)	303	NAD kinase 2, chloroplastic OS=Arabidopsis thaliana OX=3702 GN=NADK2 PE=1 SV=1
Unigene011542	sp|Q8S8M0|WIH2_ARATH	3.74912e-11	35/64(54.69)	59	Cysteine-rich and transmembrane domain-containing protein WIH2 OS=Arabidopsis thaliana OX=3702 GN=WIH2 PE=1 SV=1
Unigene011547	sp|Q9LFN6|RH56_ARATH	2.27228e-48	91/145(62.76)	136	DEAD-box ATP-dependent RNA helicase 56 OS=Arabidopsis thaliana OX=3702 GN=RH56 PE=1 SV=2
Unigene011548	sp|P12333|CB2A_SPIOL	0	251/267(94.01)	516	Chlorophyll a-b binding protein, chloroplastic OS=Spinacia oleracea OX=3562 PE=1 SV=1
Unigene011549	sp|Q9LE33|HPR3_ARATH	2.71419e-12	75/233(32.19)	67	Glyoxylate/hydroxypyruvate reductase HPR3 OS=Arabidopsis thaliana OX=3702 GN=HPR3 PE=2 SV=1
Unigene011550	sp|P27323|HS901_ARATH	1.00734e-11	64/174(36.78)	55	Heat shock protein 90-1 OS=Arabidopsis thaliana OX=3702 GN=HSP90-1 PE=1 SV=3
Unigene011553	sp|Q94A09|TRM9_ARATH	7.9368e-51	120/272(44.12)	178	tRNA (carboxymethyluridine(34)-5-O)-methyltransferase OS=Arabidopsis thaliana OX=3702 GN=TRM9 PE=1 SV=1
Unigene011554	sp|Q7EXZ2|SPL14_ORYSJ	3.09252e-32	133/400(33.25)	127	Squamosa promoter-binding-like protein 14 OS=Oryza sativa subsp. japonica OX=39947 GN=SPL14 PE=2 SV=1
Unigene011555	sp|Q39017|DGK1_ARATH	7.79682e-108	140/303(46.20)	219	Diacylglycerol kinase 1 OS=Arabidopsis thaliana OX=3702 GN=DGK1 PE=1 SV=2
Unigene011559	sp|Q9LV48|PERK1_ARATH	4.63563e-50	50/114(43.86)	94	Proline-rich receptor-like protein kinase PERK1 OS=Arabidopsis thaliana OX=3702 GN=PERK1 PE=1 SV=1
Unigene011561	sp|Q9FIM2|FTSH9_ARATH	6.28721e-105	174/233(74.68)	330	ATP-dependent zinc metalloprotease FTSH 9, chloroplastic OS=Arabidopsis thaliana OX=3702 GN=FTSH9 PE=2 SV=1
Unigene011562	sp|Q9LMX7|C78A5_ARATH	4.03713e-07	52/180(28.89)	47	Cytochrome P450 78A5 OS=Arabidopsis thaliana OX=3702 GN=CYP78A5 PE=2 SV=1
Unigene011565	sp|Q8RXN0|AB11G_ARATH	4.74059e-30	97/289(33.56)	127	ABC transporter G family member 11 OS=Arabidopsis thaliana OX=3702 GN=ABCG11 PE=1 SV=1
Unigene011566	sp|Q6ZY51|PWD_ARATH	6.32573e-90	217/625(34.72)	204	Phosphoglucan, water dikinase, chloroplastic OS=Arabidopsis thaliana OX=3702 GN=GWD3 PE=1 SV=1
Unigene011568	sp|Q9LTD9|Y5278_ARATH	1.59882e-06	29/81(35.80)	46	Uncharacterized protein PAM68-like OS=Arabidopsis thaliana OX=3702 GN=At5g52780 PE=2 SV=1
Unigene011571	sp|F4JLP5|PLPD2_ARATH	1.38429e-26	137/409(33.50)	114	Dihydrolipoyl dehydrogenase 2, chloroplastic OS=Arabidopsis thaliana OX=3702 GN=LPD2 PE=2 SV=2
Unigene011572	sp|Q9LZQ9|DEAH2_ARATH	1.04224e-30	76/162(46.91)	108	Probable pre-mRNA-splicing factor ATP-dependent RNA helicase DEAH2 OS=Arabidopsis thaliana OX=3702 GN=At3g62310 PE=2 SV=1
Unigene011576	sp|B0Z5H1|YCF2_OENPA	2.56894e-17	36/73(49.32)	80	Protein Ycf2 OS=Oenothera parviflora OX=482429 GN=ycf2-A PE=3 SV=1
Unigene011577	sp|D2K8N5|TAP46_NICBE	4.78805e-43	129/319(40.44)	156	PP2A regulatory subunit TAP46 OS=Nicotiana benthamiana OX=4100 GN=TAP46 PE=1 SV=1
Unigene011578	sp|F4JYC8|PTM_ARATH	1.68783e-20	46/102(45.10)	78	DDT domain-containing protein PTM OS=Arabidopsis thaliana OX=3702 GN=PTM PE=1 SV=1
Unigene011582	sp|P21997|SSGP_VOLCA	7.82383e-16	35/58(60.34)	78	Sulfated surface glycoprotein 185 OS=Volvox carteri OX=3067 PE=1 SV=1
Unigene011583	sp|Q9ZUX4|UMP2_ARATH	6.26801e-17	48/88(54.55)	73	Uncharacterized protein At2g27730, mitochondrial OS=Arabidopsis thaliana OX=3702 GN=At2g27730 PE=1 SV=1
Unigene011586	sp|F4IQK5|VCL21_ARATH	4.69684e-10	59/217(27.19)	61	Vicilin-like seed storage protein At2g18540 OS=Arabidopsis thaliana OX=3702 GN=At2g18540 PE=3 SV=1
Unigene011587	sp|Q05855|PER1_WHEAT	2.89457e-12	42/135(31.11)	49	Peroxidase OS=Triticum aestivum OX=4565 PE=2 SV=1
Unigene011588	sp|O64647|TCP9_ARATH	6.07612e-57	81/88(92.05)	164	Transcription factor TCP9 OS=Arabidopsis thaliana OX=3702 GN=TCP9 PE=1 SV=1
Unigene011589	sp|P09444|LEA34_GOSHI	1.779e-63	57/82(69.51)	107	Late embryogenesis abundant protein D-34 OS=Gossypium hirsutum OX=3635 PE=3 SV=1
Unigene011590	sp|Q9M2F8|CCR4B_ARATH	1.28797e-148	181/429(42.19)	250	Carbon catabolite repressor protein 4 homolog 2 OS=Arabidopsis thaliana OX=3702 GN=CCR4-2 PE=2 SV=2
Unigene011591	sp|O23553|BAM3_ARATH	1.88908e-70	186/461(40.35)	241	Beta-amylase 3, chloroplastic OS=Arabidopsis thaliana OX=3702 GN=BAM3 PE=1 SV=3
Unigene011592	sp|Q9ASR4|BCAL2_ARATH	4.14993e-41	174/506(34.39)	157	Branched-chain-amino-acid aminotransferase-like protein 2 OS=Arabidopsis thaliana OX=3702 GN=At5g27410 PE=2 SV=1
Unigene011595	sp|P43311|PPO_VITVI	3.87893e-07	47/185(25.41)	42	Polyphenol oxidase, chloroplastic OS=Vitis vinifera OX=29760 PE=1 SV=1
Unigene011596	sp|Q9C6A6|RLP13_ARATH	1.66604e-12	85/364(23.35)	50	Receptor-like protein 13 OS=Arabidopsis thaliana OX=3702 GN=RLP13 PE=3 SV=1
Unigene011597	sp|Q0WUG6|SBT61_ARATH	1.31096e-98	243/554(43.86)	338	Subtilisin-like protease SBT6.1 OS=Arabidopsis thaliana OX=3702 GN=SBT6.1 PE=1 SV=1
Unigene011598	sp|Q6NQH4|TAF13_ARATH	1.49622e-18	47/95(49.47)	78	Transcription initiation factor TFIID subunit 13 OS=Arabidopsis thaliana OX=3702 GN=TAF13 PE=1 SV=1
Unigene011601	sp|Q7XSN9|ADF6_ORYSJ	2.30206e-46	50/56(89.29)	104	Actin-depolymerizing factor 6 OS=Oryza sativa subsp. japonica OX=39947 GN=ADF6 PE=2 SV=2
Unigene011602	sp|F4J8V5|AT13B_ARATH	4.52208e-114	161/286(56.29)	294	Autophagy-related protein 13b OS=Arabidopsis thaliana OX=3702 GN=ATG13B PE=2 SV=1
Unigene011604	sp|Q94F39|AFP3_ARATH	5.98372e-38	87/210(41.43)	136	Ninja-family protein AFP3 OS=Arabidopsis thaliana OX=3702 GN=AFP3 PE=1 SV=1
Unigene011606	sp|F4JEX5|FIGL1_ARATH	6.16125e-74	100/215(46.51)	192	ATPase family AAA domain-containing protein FIGL1 OS=Arabidopsis thaliana OX=3702 GN=FIGL1 PE=2 SV=2
Unigene011608	sp|Q8GZ81|OFT27_ARATH	2.95799e-116	183/381(48.03)	278	O-fucosyltransferase 27 OS=Arabidopsis thaliana OX=3702 GN=OFUT27 PE=2 SV=1
Unigene011609	sp|Q42686|MDHM_CHLRE	8.53815e-46	57/116(49.14)	111	Malate dehydrogenase, mitochondrial OS=Chlamydomonas reinhardtii OX=3055 PE=3 SV=1
Unigene011611	sp|Q9FPQ6|GP1_CHLRE	5.70454e-16	50/100(50.00)	78	Vegetative cell wall protein gp1 OS=Chlamydomonas reinhardtii OX=3055 GN=GP1 PE=1 SV=1
Unigene011612	sp|Q96301|SPY_ARATH	1.52357e-06	35/118(29.66)	51	Probable UDP-N-acetylglucosamine--peptide N-acetylglucosaminyltransferase SPINDLY OS=Arabidopsis thaliana OX=3702 GN=SPY PE=1 SV=1
Unigene011614	sp|O82390|ANTR1_ARATH	1.1889e-70	162/334(48.50)	238	Sodium-dependent phosphate transport protein 1, chloroplastic OS=Arabidopsis thaliana OX=3702 GN=ANTR1 PE=1 SV=1
Unigene011619	sp|P26521|G3PC_RANAC	1.56091e-19	108/281(38.43)	89	Glyceraldehyde-3-phosphate dehydrogenase, cytosolic OS=Ranunculus acris OX=3447 GN=GAPC PE=2 SV=1
Unigene011621	sp|Q9LZH9|RL7A2_ARATH	9.97006e-15	88/271(32.47)	73	60S ribosomal protein L7a-2 OS=Arabidopsis thaliana OX=3702 GN=RPL7AB PE=2 SV=1
Unigene011624	sp|O48716|JGB_ARATH	1.14606e-26	27/68(39.71)	62	Protein JINGUBANG OS=Arabidopsis thaliana OX=3702 GN=JGB PE=1 SV=1
Unigene011625	sp|P25818|TIP11_ARATH	6.58317e-10	42/120(35.00)	47	Aquaporin TIP1-1 OS=Arabidopsis thaliana OX=3702 GN=TIP1-1 PE=1 SV=1
Unigene011630	sp|Q94AN2|CHER1_ARATH	6.1283e-45	78/103(75.73)	160	Choline transporter protein 1 OS=Arabidopsis thaliana OX=3702 GN=CHER1 PE=1 SV=1
Unigene011631	sp|Q9S752|LOFG2_ARATH	2.5859e-47	83/212(39.15)	127	Probable E3 ubiquitin-protein ligase LOG2 OS=Arabidopsis thaliana OX=3702 GN=LOG2 PE=1 SV=1
Unigene011632	sp|Q9C8K0|DRL5_ARATH	1.80797e-16	28/74(37.84)	57	Probable disease resistance protein At1g51480 OS=Arabidopsis thaliana OX=3702 GN=At1g51480 PE=3 SV=2
Unigene011634	sp|O04226|P5CS1_ORYSJ	1.32699e-13	102/304(33.55)	75	Delta-1-pyrroline-5-carboxylate synthase 1 OS=Oryza sativa subsp. japonica OX=39947 GN=P5CS1 PE=2 SV=2
Unigene011635	sp|P28998|DHE4_CHLSO	1.17362e-28	113/375(30.13)	119	NADP-specific glutamate dehydrogenase (Fragment) OS=Chlorella sorokiniana OX=3076 PE=2 SV=1
Unigene011637	sp|P23981|AROA1_TOBAC	2.57996e-58	99/187(52.94)	158	3-phosphoshikimate 1-carboxyvinyltransferase 1, chloroplastic OS=Nicotiana tabacum OX=4097 GN=EPSPS-1 PE=2 SV=1
Unigene011638	sp|Q69IL4|RF2A_ORYSJ	1.27014e-26	67/107(62.62)	111	Transcription factor RF2a OS=Oryza sativa subsp. japonica OX=39947 GN=RF2a PE=1 SV=1
Unigene011641	sp|Q5XF09|PT311_ARATH	8.70181e-84	133/205(64.88)	234	Probable sugar phosphate/phosphate translocator At3g11320 OS=Arabidopsis thaliana OX=3702 GN=At3g11320 PE=2 SV=1
Unigene011642	sp|Q8VZQ6|GCL2_ARATH	1.32929e-136	221/426(51.88)	402	LanC-like protein GCL2 OS=Arabidopsis thaliana OX=3702 GN=GCL2 PE=2 SV=1
Unigene011643	sp|Q5SD07|YCF3_HUPLU	1.28342e-15	28/35(80.00)	58	Photosystem I assembly protein Ycf3 OS=Huperzia lucidula OX=37429 GN=ycf3 PE=3 SV=1
Unigene011645	sp|Q9LVJ0|UVB31_ARATH	7.7127e-47	121/344(35.17)	166	UV-B-induced protein At3g17800, chloroplastic OS=Arabidopsis thaliana OX=3702 GN=At3g17800 PE=2 SV=1
Unigene011646	sp|C0LGF4|FEI1_ARATH	4.50176e-28	101/316(31.96)	119	LRR receptor-like serine/threonine-protein kinase FEI 1 OS=Arabidopsis thaliana OX=3702 GN=FEI1 PE=1 SV=1
Unigene011648	sp|P25387|GBLP_CHLRE	6.96514e-87	154/322(47.83)	263	Guanine nucleotide-binding protein subunit beta-like protein OS=Chlamydomonas reinhardtii OX=3055 GN=GBLP PE=2 SV=1
Unigene011649	sp|P43309|PPO_MALDO	2.34691e-07	30/75(40.00)	53	Polyphenol oxidase, chloroplastic OS=Malus domestica OX=3750 PE=2 SV=1
Unigene011653	sp|P48786|PRH_PETCR	7.57208e-26	65/186(34.95)	71	Pathogenesis-related homeodomain protein OS=Petroselinum crispum OX=4043 GN=PRH PE=2 SV=1
Unigene011654	sp|Q9LHT0|TRNHF_ARATH	3.6178e-45	83/147(56.46)	151	Tropinone reductase homolog At5g06060 OS=Arabidopsis thaliana OX=3702 GN=At5g06060 PE=2 SV=1
Unigene011656	sp|Q9SV13|SUT31_ARATH	0	478/658(72.64)	967	Sulfate transporter 3.1 OS=Arabidopsis thaliana OX=3702 GN=SULTR3;1 PE=2 SV=1
Unigene011657	sp|Q9LUI3|TSO1_ARATH	2.09227e-07	44/131(33.59)	55	CRC domain-containing protein TSO1 OS=Arabidopsis thaliana OX=3702 GN=TSO1 PE=1 SV=1
Unigene011658	sp|Q9STS3|CDC23_ARATH	4.5156e-92	120/228(52.63)	214	Anaphase-promoting complex subunit 8 OS=Arabidopsis thaliana OX=3702 GN=APC8 PE=1 SV=1
Unigene011659	sp|Q9SSF1|SMD1A_ARATH	2.149e-46	68/74(91.89)	142	Small nuclear ribonucleoprotein SmD1a OS=Arabidopsis thaliana OX=3702 GN=SMD1A PE=3 SV=1
Unigene011660	sp|Q6ZJ48|KAD7_ORYSJ	1.27523e-33	81/224(36.16)	127	Probable adenylate kinase 7, mitochondrial OS=Oryza sativa subsp. japonica OX=39947 GN=Os08g0118900 PE=2 SV=1
Unigene011662	sp|Q9M5Q1|FUT1_PEA	4.34538e-21	84/241(34.85)	95	Galactoside 2-alpha-L-fucosyltransferase OS=Pisum sativum OX=3888 GN=FT1 PE=2 SV=1
Unigene011663	sp|O49318|Y2317_ARATH	4.553e-94	280/895(31.28)	265	Probable leucine-rich repeat receptor-like protein kinase At2g33170 OS=Arabidopsis thaliana OX=3702 GN=At2g33170 PE=2 SV=1
Unigene011664	sp|Q7XI75|CARM1_ORYSJ	0	334/410(81.46)	698	Probable histone-arginine methyltransferase CARM1 OS=Oryza sativa subsp. japonica OX=39947 GN=CARM1 PE=2 SV=1
Unigene011666	sp|Q84ZC0|VATH_ORYSJ	2.14949e-06	26/41(63.41)	47	Probable V-type proton ATPase subunit H OS=Oryza sativa subsp. japonica OX=39947 GN=Os07g0549700 PE=2 SV=1
Unigene011668	sp|Q9XI07|SWI3C_ARATH	2.11821e-45	76/161(47.20)	129	SWI/SNF complex subunit SWI3C OS=Arabidopsis thaliana OX=3702 GN=SWI3C PE=1 SV=1
Unigene011671	sp|P21997|SSGP_VOLCA	3.22204e-13	35/64(54.69)	73	Sulfated surface glycoprotein 185 OS=Volvox carteri OX=3067 PE=1 SV=1
Unigene011672	sp|Q8VYR2|NUDT9_ARATH	5.39528e-48	55/100(55.00)	111	Nudix hydrolase 9 OS=Arabidopsis thaliana OX=3702 GN=NUDT9 PE=2 SV=1
Unigene011674	sp|Q94F40|GDL9_ARATH	7.57913e-29	75/219(34.25)	80	GDSL esterase/lipase At1g28600 OS=Arabidopsis thaliana OX=3702 GN=At1g28600 PE=2 SV=1
Unigene011675	sp|B0Z5H1|YCF2_OENPA	1.19773e-12	37/95(38.95)	72	Protein Ycf2 OS=Oenothera parviflora OX=482429 GN=ycf2-A PE=3 SV=1
Unigene011678	sp|Q94AD8|FBW3_ARATH	8.86523e-159	125/199(62.81)	254	F-box/WD-40 repeat-containing protein At5g21040 OS=Arabidopsis thaliana OX=3702 GN=At5g21040 PE=2 SV=1
Unigene011681	sp|O65735|ALF_CICAR	1.62408e-15	83/244(34.02)	78	Fructose-bisphosphate aldolase, cytoplasmic isozyme OS=Cicer arietinum OX=3827 GN=ALDC PE=2 SV=1
Unigene011682	sp|Q6K471|FTRC_ORYSJ	2.63595e-13	33/62(53.23)	66	Ferredoxin-thioredoxin reductase catalytic chain, chloroplastic OS=Oryza sativa subsp. japonica OX=39947 GN=Os09g0249900 PE=2 SV=1
Unigene011683	sp|Q9SU29|UPL5_ARATH	1.0881e-38	72/115(62.61)	143	E3 ubiquitin-protein ligase UPL5 OS=Arabidopsis thaliana OX=3702 GN=UPL5 PE=1 SV=1
Unigene011684	sp|Q9M7I7|CLH2_ARATH	1.2123e-18	93/301(30.90)	85	Chlorophyllase-2, chloroplastic OS=Arabidopsis thaliana OX=3702 GN=CLH2 PE=1 SV=1
Unigene011687	sp|Q8RV04|TI141_ARATH	6.48197e-27	49/60(81.67)	101	Mitochondrial import inner membrane translocase subunit TIM14-1 OS=Arabidopsis thaliana OX=3702 GN=TIM14-1 PE=1 SV=1
Unigene011688	sp|Q9LT35|NEK6_ARATH	2.57739e-16	52/136(38.24)	82	Serine/threonine-protein kinase Nek6 OS=Arabidopsis thaliana OX=3702 GN=NEK6 PE=3 SV=1
Unigene011691	sp|F4IVI0|BUB1_ARATH	1.65062e-64	172/491(35.03)	220	Mitotic checkpoint serine/threonine-protein kinase BUB1 OS=Arabidopsis thaliana OX=3702 GN=BUB1 PE=1 SV=1
Unigene011694	sp|P38500|NIR_BETPN	4.51888e-90	214/460(46.52)	298	Ferredoxin--nitrite reductase, chloroplastic OS=Betula pendula OX=3505 GN=NIR1 PE=2 SV=1
Unigene011696	sp|Q6L4L4|SIZ1_ORYSJ	1.12111e-50	160/450(35.56)	194	E3 SUMO-protein ligase SIZ1 OS=Oryza sativa subsp. japonica OX=39947 GN=SIZ1 PE=1 SV=1
Unigene011697	sp|Q9FII7|SMC6B_ARATH	3.07469e-99	96/126(76.19)	186	Structural maintenance of chromosomes protein 6B OS=Arabidopsis thaliana OX=3702 GN=SMC6B PE=2 SV=1
Unigene011702	sp|Q8W4K5|VAB_ARATH	1.17055e-32	98/290(33.79)	129	VAN3-binding protein OS=Arabidopsis thaliana OX=3702 GN=VAB PE=1 SV=1
Unigene011704	sp|Q8W4H1|GAT26_ARATH	9.92249e-58	116/230(50.43)	202	GATA transcription factor 26 OS=Arabidopsis thaliana OX=3702 GN=GATA26 PE=2 SV=1
Unigene011705	sp|P93263|METE_MESCR	3.18529e-25	237/790(30.00)	112	5-methyltetrahydropteroyltriglutamate--homocysteine methyltransferase OS=Mesembryanthemum crystallinum OX=3544 GN=METE PE=2 SV=1
Unigene011706	sp|F4I3P9|MURE_ARATH	1.87725e-44	226/737(30.66)	172	UDP-N-acetylmuramoyl-L-alanyl-D-glutamate--2,6-diaminopimelate ligase MurE homolog, chloroplastic OS=Arabidopsis thaliana OX=3702 GN=MURE PE=1 SV=1
Unigene011709	sp|Q9LD37|CNG20_ARATH	1.17248e-159	160/249(64.26)	317	Probable cyclic nucleotide-gated ion channel 20, chloroplastic OS=Arabidopsis thaliana OX=3702 GN=CNGC20 PE=2 SV=1
Unigene011710	sp|F4JXF9|NRPC1_ARATH	5.25187e-69	155/331(46.83)	250	DNA-directed RNA polymerase III subunit 1 OS=Arabidopsis thaliana OX=3702 GN=NRPC1 PE=2 SV=1
Unigene011711	sp|Q9C713|SYRC_ARATH	9.58678e-20	44/63(69.84)	85	Arginine--tRNA ligase, cytoplasmic OS=Arabidopsis thaliana OX=3702 GN=At1g66530 PE=1 SV=1
Unigene011713	sp|Q9SYG2|ASIL1_ARATH	6.09229e-07	36/101(35.64)	51	Trihelix transcription factor ASIL1 OS=Arabidopsis thaliana OX=3702 GN=ASIL1 PE=1 SV=1
Unigene011715	sp|Q8L612|MACP1_ARATH	2.84842e-56	116/390(29.74)	126	MACPF domain-containing protein At1g14780 OS=Arabidopsis thaliana OX=3702 GN=At1g14780 PE=2 SV=1
Unigene011716	sp|Q8LAH8|NDK4_ARATH	6.37143e-46	108/231(46.75)	155	Nucleoside diphosphate kinase IV, chloroplastic/mitochondrial OS=Arabidopsis thaliana OX=3702 GN=NDK4 PE=1 SV=2
Unigene011717	sp|Q9FVG7|METK2_PINCO	8.08577e-16	123/410(30.00)	79	S-adenosylmethionine synthase 2 OS=Pinus contorta OX=3339 GN=SAMS2 PE=2 SV=1
Unigene011719	sp|O49071|IMPP_MESCR	4.46702e-111	149/188(79.26)	306	Inositol monophosphatase OS=Mesembryanthemum crystallinum OX=3544 GN=IMP1 PE=2 SV=1
Unigene011721	sp|Q84T08|BH089_ORYSJ	8.38141e-54	74/103(71.84)	149	Transcription factor BHLH089 OS=Oryza sativa subsp. japonica OX=39947 GN=BHLH089 PE=1 SV=1
Unigene011722	sp|Q9LZ15|FBL78_ARATH	1.29968e-11	18/56(32.14)	37	Putative F-box/LRR-repeat protein At5g02700 OS=Arabidopsis thaliana OX=3702 GN=At5g02700 PE=4 SV=1
Unigene011723	sp|Q9SA23|SYP51_ARATH	2.53005e-32	46/64(71.88)	95	Syntaxin-51 OS=Arabidopsis thaliana OX=3702 GN=SYP51 PE=1 SV=1
Unigene011725	sp|Q9S713|STT7_ARATH	6.8641e-29	135/417(32.37)	123	Serine/threonine-protein kinase STN7, chloroplastic OS=Arabidopsis thaliana OX=3702 GN=STN7 PE=1 SV=1
Unigene011727	sp|Q9M9H7|SOL1_ARATH	5.35457e-26	80/205(39.02)	113	Carboxypeptidase SOL1 OS=Arabidopsis thaliana OX=3702 GN=SOL1 PE=2 SV=1
Unigene011729	sp|Q9S746|HTH_ARATH	7.4292e-24	139/523(26.58)	88	Protein HOTHEAD OS=Arabidopsis thaliana OX=3702 GN=HTH PE=1 SV=1
Unigene011730	sp|O23702|CTBP_ARATH	6.45959e-145	211/244(86.48)	419	C-terminal binding protein AN OS=Arabidopsis thaliana OX=3702 GN=AN PE=1 SV=1
Unigene011731	sp|Q9FJR0|RENT1_ARATH	1.00893e-13	75/245(30.61)	75	Regulator of nonsense transcripts 1 homolog OS=Arabidopsis thaliana OX=3702 GN=UPF1 PE=1 SV=2
Unigene011733	sp|Q9LPZ9|SD113_ARATH	1.44624e-14	70/196(35.71)	71	G-type lectin S-receptor-like serine/threonine-protein kinase SD1-13 OS=Arabidopsis thaliana OX=3702 GN=SD113 PE=1 SV=2
Unigene011735	sp|Q7X996|CIPK2_ORYSJ	1.62826e-34	54/102(52.94)	110	CBL-interacting protein kinase 2 OS=Oryza sativa subsp. japonica OX=39947 GN=CIPK2 PE=2 SV=1
Unigene011736	sp|Q9FLF0|RS92_ARATH	5.75332e-130	180/197(91.37)	368	40S ribosomal protein S9-2 OS=Arabidopsis thaliana OX=3702 GN=RPS9C PE=1 SV=1
Unigene011737	sp|P31843|RRPO_OENBE	4.34138e-09	38/132(28.79)	56	RNA-directed DNA polymerase homolog OS=Oenothera berteroana OX=3950 PE=4 SV=1
Unigene011738	sp|Q8VYU3|GCH1_SOLLC	3.13141e-47	98/226(43.36)	135	GTP cyclohydrolase 1 OS=Solanum lycopersicum OX=4081 GN=GCH1 PE=1 SV=1
Unigene011739	sp|Q9M8Y0|SEC_ARATH	5.91442e-27	99/225(44.00)	111	Probable UDP-N-acetylglucosamine--peptide N-acetylglucosaminyltransferase SEC OS=Arabidopsis thaliana OX=3702 GN=SEC PE=2 SV=1
Unigene011741	sp|F4J8G2|RLP33_ARATH	2.8174e-16	51/138(36.96)	64	Receptor-like protein 33 OS=Arabidopsis thaliana OX=3702 GN=RLP33 PE=3 SV=1
Unigene011742	sp|Q9FKY4|PILS7_ARATH	2.65415e-85	106/290(36.55)	147	Protein PIN-LIKES 7 OS=Arabidopsis thaliana OX=3702 GN=PILS7 PE=2 SV=1
Unigene011745	sp|Q9C5X8|MOCOS_ARATH	2.46742e-11	60/232(25.86)	67	Molybdenum cofactor sulfurase OS=Arabidopsis thaliana OX=3702 GN=ABA3 PE=1 SV=1
Unigene011746	sp|Q8L7F7|NUP62_ARATH	4.94782e-06	53/184(28.80)	48	Nuclear pore complex protein NUP62 OS=Arabidopsis thaliana OX=3702 GN=NUP62 PE=1 SV=1
Unigene011747	sp|Q8RWJ7|SHH2_ARATH	9.34318e-97	124/164(75.61)	259	Protein SAWADEE HOMEODOMAIN HOMOLOG 2 OS=Arabidopsis thaliana OX=3702 GN=SHH2 PE=2 SV=1
Unigene011748	sp|P40940|ARF3_ARATH	5.00636e-06	43/125(34.40)	43	ADP-ribosylation factor 3 OS=Arabidopsis thaliana OX=3702 GN=ARF3 PE=1 SV=2
Unigene011749	sp|Q940R4|ASP63_ARATH	1.08883e-100	137/342(40.06)	208	Probable aspartyl protease At4g16563 OS=Arabidopsis thaliana OX=3702 GN=At4g16563 PE=2 SV=1
Unigene011750	sp|Q9SXP7|LIPB_ARATH	1.64516e-60	120/210(57.14)	196	Octanoyltransferase OS=Arabidopsis thaliana OX=3702 GN=LIP2 PE=2 SV=1
Unigene011752	sp|Q8W1Y0|SSC14_ARATH	3.17131e-12	44/91(48.35)	65	Sister chromatid cohesion 1 protein 4 OS=Arabidopsis thaliana OX=3702 GN=SYN4 PE=2 SV=1
Unigene011754	sp|Q4QTJ2|NCS1_PAPSO	3.4659e-10	44/176(25.00)	60	S-norcoclaurine synthase 1 OS=Papaver somniferum OX=3469 GN=NCS1 PE=1 SV=1
Unigene011759	sp|Q9M2D9|MYB17_ARATH	2.55041e-34	89/223(39.91)	131	Transcription factor MYB41 OS=Arabidopsis thaliana OX=3702 GN=MYB17 PE=1 SV=1
Unigene011761	sp|Q9M9S6|UTR3_ARATH	8.98021e-75	121/241(50.21)	199	UDP-galactose/UDP-glucose transporter 3 OS=Arabidopsis thaliana OX=3702 GN=UTR3 PE=1 SV=1
Unigene011762	sp|U3KRF2|DHQS_ACTCH	1.81644e-58	108/199(54.27)	196	3-dehydroquinate synthase, chloroplastic OS=Actinidia chinensis OX=3625 GN=DHQS PE=1 SV=2
Unigene011763	sp|Q9ZVJ5|SGGP_ARATH	8.9643e-100	145/238(60.92)	293	Haloacid dehalogenase-like hydrolase domain-containing protein Sgpp OS=Arabidopsis thaliana OX=3702 GN=SGPP PE=1 SV=2
Unigene011765	sp|C0SUT9|JMJ16_ARATH	2.63808e-63	66/106(62.26)	137	Putative lysine-specific demethylase JMJ16 OS=Arabidopsis thaliana OX=3702 GN=JMJ16 PE=2 SV=1
Unigene011767	sp|Q8GYA4|CRK10_ARATH	3.00243e-138	159/257(61.87)	338	Cysteine-rich receptor-like protein kinase 10 OS=Arabidopsis thaliana OX=3702 GN=CRK10 PE=1 SV=3
Unigene011771	sp|Q9LV21|TCPD_ARATH	9.63244e-42	136/317(42.90)	159	T-complex protein 1 subunit delta OS=Arabidopsis thaliana OX=3702 GN=CCT4 PE=1 SV=1
Unigene011772	sp|Q8L5Y6|CAND1_ARATH	1.55465e-127	372/957(38.87)	421	Cullin-associated NEDD8-dissociated protein 1 OS=Arabidopsis thaliana OX=3702 GN=CAND1 PE=1 SV=1
Unigene011774	sp|Q9SY55|ECA3_ARATH	2.96399e-17	127/396(32.07)	87	Calcium-transporting ATPase 3, endoplasmic reticulum-type OS=Arabidopsis thaliana OX=3702 GN=ECA3 PE=2 SV=3
Unigene011777	sp|Q9XF89|CB5_ARATH	2.25536e-08	52/141(36.88)	54	Chlorophyll a-b binding protein CP26, chloroplastic OS=Arabidopsis thaliana OX=3702 GN=LHCB5 PE=1 SV=1
Unigene011778	sp|Q9SSR1|Y1259_ARATH	3.32132e-11	38/105(36.19)	60	DCC family protein At1g52590, chloroplastic OS=Arabidopsis thaliana OX=3702 GN=At1g52590 PE=2 SV=1
Unigene011779	sp|Q9LVD0|RID2_ARATH	1.16432e-18	87/259(33.59)	85	18S rRNA (guanine-N(7))-methyltransferase RID2 OS=Arabidopsis thaliana OX=3702 GN=RID2 PE=1 SV=1
Unigene011784	sp|Q5VNM3|IF43A_ORYSJ	0	313/370(84.59)	612	Eukaryotic initiation factor 4A-III homolog A OS=Oryza sativa subsp. japonica OX=39947 GN=EIF4A3A PE=1 SV=1
Unigene011789	sp|Q6Z4G8|COBL1_ORYSJ	1.21103e-50	57/92(61.96)	113	COBRA-like protein 1 OS=Oryza sativa subsp. japonica OX=39947 GN=BC1L6 PE=2 SV=1
Unigene011790	sp|P93231|VPS41_SOLLC	7.32324e-16	154/494(31.17)	82	Vacuolar protein sorting-associated protein 41 homolog OS=Solanum lycopersicum OX=4081 GN=VPS41 PE=2 SV=1
Unigene011792	sp|Q9LKI7|TCPG_THAWE	9.40313e-18	35/68(51.47)	60	T-complex protein 1 subunit gamma OS=Thalassiosira weissflogii OX=67004 PE=2 SV=1
Unigene011793	sp|Q6NMM1|GOT1_ARATH	1.71182e-51	81/138(58.70)	166	Vesicle transport protein GOT1 OS=Arabidopsis thaliana OX=3702 GN=GOT1 PE=1 SV=1
Unigene011794	sp|Q9FNH6|NHL3_ARATH	3.09417e-22	68/221(30.77)	94	NDR1/HIN1-like protein 3 OS=Arabidopsis thaliana OX=3702 GN=NHL3 PE=1 SV=1
Unigene011796	sp|Q9FGZ4|WRK48_ARATH	1.27538e-13	36/76(47.37)	68	Probable WRKY transcription factor 48 OS=Arabidopsis thaliana OX=3702 GN=WRKY48 PE=2 SV=1
Unigene011797	sp|Q9LV04|PAP14_ARATH	1.10061e-83	117/262(44.66)	166	Probable plastid-lipid-associated protein 14, chloroplastic OS=Arabidopsis thaliana OX=3702 GN=PAP14 PE=1 SV=1
Unigene011798	sp|P14009|14KD_DAUCA	1.02843e-06	21/37(56.76)	41	14 kDa proline-rich protein DC2.15 OS=Daucus carota OX=4039 PE=2 SV=1
Unigene011800	sp|Q2RAK2|KPYC1_ORYSJ	0	369/412(89.56)	725	Pyruvate kinase 1, cytosolic OS=Oryza sativa subsp. japonica OX=39947 GN=Os11g0148500 PE=1 SV=1
Unigene011802	sp|Q84TD8|FLXL2_ARATH	1.09949e-10	34/90(37.78)	63	Protein FLX-like 2 OS=Arabidopsis thaliana OX=3702 GN=FLXL2 PE=1 SV=1
Unigene011805	sp|B0Z4R9|YCF2_OENAR	4.73054e-11	29/62(46.77)	65	Protein Ycf2 OS=Oenothera argillicola OX=3940 GN=ycf2-A PE=3 SV=1
Unigene011806	sp|Q6R0E3|TRP5_ARATH	3.37922e-35	50/58(86.21)	106	Telomere repeat-binding protein 5 OS=Arabidopsis thaliana OX=3702 GN=TRP5 PE=1 SV=2
Unigene011807	sp|Q9C595|YLMG2_ARATH	1.25472e-39	54/66(81.82)	114	YlmG homolog protein 2, chloroplastic OS=Arabidopsis thaliana OX=3702 GN=YLMG2 PE=2 SV=1
Unigene011808	sp|Q8VZ20|ASR3_ARATH	1.4236e-51	89/122(72.95)	176	Trihelix transcription factor ASR3 OS=Arabidopsis thaliana OX=3702 GN=ASR3 PE=1 SV=1
Unigene011809	sp|Q9LKJ1|HIBC1_ARATH	5.53825e-146	203/369(55.01)	420	3-hydroxyisobutyryl-CoA hydrolase 1 OS=Arabidopsis thaliana OX=3702 GN=CHY1 PE=1 SV=1
Unigene011811	sp|Q8H1H9|AMO_ARATH	3.79614e-10	39/103(37.86)	50	Primary amine oxidase OS=Arabidopsis thaliana OX=3702 GN=At1g62810 PE=2 SV=1
Unigene011814	sp|Q9FIB6|PS12A_ARATH	2.91481e-18	71/206(34.47)	88	26S proteasome non-ATPase regulatory subunit 12 homolog A OS=Arabidopsis thaliana OX=3702 GN=RPN5A PE=1 SV=1
Unigene011816	sp|Q9XG80|PLA21_ORYSJ	5.61371e-25	42/77(54.55)	91	Probable phospholipase A2 homolog 1 OS=Oryza sativa subsp. japonica OX=39947 GN=PLA2-I PE=2 SV=1
Unigene011818	sp|Q2QZ86|ACLA2_ORYSJ	3.08497e-34	79/148(53.38)	135	ATP-citrate synthase alpha chain protein 2 OS=Oryza sativa subsp. japonica OX=39947 GN=ACLA-2 PE=2 SV=2
Unigene011821	sp|E3SXU5|BHLHM_PEA	4.74205e-29	118/365(32.33)	120	Truncated basic helix-loop-helix protein A OS=Pisum sativum OX=3888 GN=BHLH PE=3 SV=1
Unigene011824	sp|Q9FGT8|TIL_ARATH	3.89057e-53	100/179(55.87)	170	Temperature-induced lipocalin-1 OS=Arabidopsis thaliana OX=3702 GN=TIL PE=1 SV=1
Unigene011825	sp|Q5PP26|PII2_ARATH	4.28492e-08	38/112(33.93)	53	Piriformospora indica-insensitive protein 2 OS=Arabidopsis thaliana OX=3702 GN=PII-2 PE=2 SV=1
Unigene011826	sp|O23547|EXLB1_ARATH	1.19293e-30	69/194(35.57)	114	Expansin-like B1 OS=Arabidopsis thaliana OX=3702 GN=EXLB1 PE=2 SV=2
Unigene011827	sp|Q6VAF6|TBB6_GOSHI	1.18104e-73	190/458(41.48)	239	Tubulin beta-6 chain OS=Gossypium hirsutum OX=3635 PE=2 SV=1
Unigene011828	sp|Q43621|GSHRC_PEA	3.90617e-25	68/262(25.95)	77	Glutathione reductase, cytosolic OS=Pisum sativum OX=3888 PE=2 SV=1
Unigene011831	sp|P93740|NUD23_ARATH	2.00355e-115	172/284(60.56)	338	Nudix hydrolase 23, chloroplastic OS=Arabidopsis thaliana OX=3702 GN=NUDT23 PE=1 SV=2
Unigene011834	sp|Q9STT2|VPS29_ARATH	7.48043e-40	77/159(48.43)	138	Vacuolar protein sorting-associated protein 29 OS=Arabidopsis thaliana OX=3702 GN=VPS29 PE=2 SV=1
Unigene011835	sp|Q8GUH2|Y1015_ARATH	5.93524e-27	66/191(34.55)	77	Uncharacterized protein At1g01500 OS=Arabidopsis thaliana OX=3702 GN=At1g01500 PE=2 SV=1
Unigene011836	sp|O81481|IF4E1_MAIZE	8.29194e-47	51/60(85.00)	110	Eukaryotic translation initiation factor 4E-1 OS=Zea mays OX=4577 PE=2 SV=1
Unigene011840	sp|Q9FJH6|AB1F_ARATH	1.34272e-114	209/401(52.12)	322	ABC transporter F family member 1 OS=Arabidopsis thaliana OX=3702 GN=ABCF1 PE=2 SV=1
Unigene011846	sp|Q9FLK2|CX5C3_ARATH	3.54756e-09	23/39(58.97)	42	Probable cytochrome c oxidase subunit 5C-3 OS=Arabidopsis thaliana OX=3702 GN=At5g61310 PE=3 SV=1
Unigene011847	sp|Q9MTH5|TI214_OENEH	3.42483e-22	53/158(33.54)	97	Protein TIC 214 OS=Oenothera elata subsp. hookeri OX=85636 GN=TIC214 PE=3 SV=3
Unigene011852	sp|Q8LHP0|ELOF1_ORYSJ	2.07775e-20	34/48(70.83)	62	Transcription elongation factor 1 homolog OS=Oryza sativa subsp. japonica OX=39947 GN=Os07g0631100 PE=3 SV=1
Unigene011853	sp|Q9SYL9|RK13_ARATH	1.9844e-38	58/62(93.55)	119	50S ribosomal protein L13, chloroplastic OS=Arabidopsis thaliana OX=3702 GN=RPL13 PE=2 SV=1
Unigene011854	sp|Q0WRB2|P2C73_ARATH	0	250/364(68.68)	523	Probable protein phosphatase 2C 73 OS=Arabidopsis thaliana OX=3702 GN=PPC6-7 PE=2 SV=1
Unigene011856	sp|Q9SZ67|WRK19_ARATH	4.30392e-42	85/168(50.60)	167	Probable WRKY transcription factor 19 OS=Arabidopsis thaliana OX=3702 GN=WRKY19 PE=3 SV=1
Unigene011857	sp|P32811|PHSH_SOLTU	1.29975e-140	212/563(37.66)	335	Alpha-glucan phosphorylase, H isozyme OS=Solanum tuberosum OX=4113 PE=1 SV=1
Unigene011858	sp|C0LGG8|Y5343_ARATH	1.06289e-120	254/545(46.61)	395	Probable LRR receptor-like serine/threonine-protein kinase At1g53430 OS=Arabidopsis thaliana OX=3702 GN=At1g53430 PE=1 SV=1
Unigene011859	sp|Q9SLL2|BIG1B_ARATH	7.48606e-32	74/170(43.53)	108	Protein BIG GRAIN 1-like B OS=Arabidopsis thaliana OX=3702 GN=At1g54200 PE=2 SV=1
Unigene011862	sp|Q9SQZ0|CAAT7_ARATH	1.83305e-114	109/164(66.46)	230	Cationic amino acid transporter 7, chloroplastic OS=Arabidopsis thaliana OX=3702 GN=CAT7 PE=3 SV=1
Unigene011863	sp|Q9SLN1|FPP7_ARATH	2.09147e-114	184/576(31.94)	228	Filament-like plant protein 7 OS=Arabidopsis thaliana OX=3702 GN=FPP7 PE=3 SV=2
Unigene011864	sp|Q9T0K5|LRX3_ARATH	8.34135e-20	72/217(33.18)	96	Leucine-rich repeat extensin-like protein 3 OS=Arabidopsis thaliana OX=3702 GN=LRX3 PE=1 SV=1
Unigene011866	sp|Q9FJP6|PUB38_ARATH	1.25342e-57	138/333(41.44)	205	U-box domain-containing protein 38 OS=Arabidopsis thaliana OX=3702 GN=PUB38 PE=1 SV=1
Unigene011867	sp|Q9M325|IPCS1_ARATH	6.23515e-30	82/183(44.81)	119	Phosphatidylinositol:ceramide inositolphosphotransferase 1 OS=Arabidopsis thaliana OX=3702 GN=IPCS1 PE=2 SV=1
Unigene011869	sp|Q9LX48|FBL66_ARATH	1.71892e-06	33/85(38.82)	50	Putative F-box/LRR-repeat protein At3g59230 OS=Arabidopsis thaliana OX=3702 GN=At3g59230 PE=4 SV=1
Unigene011873	sp|Q1PDV2|SRC28_ARATH	1.2206e-21	63/133(47.37)	94	Serine/arginine-rich SC35-like splicing factor SCL28 OS=Arabidopsis thaliana OX=3702 GN=SCL28 PE=1 SV=1
Unigene011874	sp|P25317|GSTXA_TOBAC	2.53108e-15	65/192(33.85)	72	Probable glutathione S-transferase parA OS=Nicotiana tabacum OX=4097 GN=PARA PE=2 SV=1
Unigene011875	sp|Q9T0K5|LRX3_ARATH	2.90327e-49	90/158(56.96)	188	Leucine-rich repeat extensin-like protein 3 OS=Arabidopsis thaliana OX=3702 GN=LRX3 PE=1 SV=1
Unigene011877	sp|Q9LNC4|GTE4_ARATH	1.96791e-106	141/284(49.65)	243	Transcription factor GTE4 OS=Arabidopsis thaliana OX=3702 GN=GTE4 PE=2 SV=1
Unigene011879	sp|P08252|CHI1_TOBAC	5.16059e-82	120/213(56.34)	221	Endochitinase A OS=Nicotiana tabacum OX=4097 GN=CHN48 PE=1 SV=2
Unigene011885	sp|Q9LYR5|FKB19_ARATH	3.02053e-42	83/169(49.11)	147	Peptidyl-prolyl cis-trans isomerase FKBP19, chloroplastic OS=Arabidopsis thaliana OX=3702 GN=FKBP19 PE=1 SV=1
Unigene011886	sp|Q9SG10|CID10_ARATH	6.30838e-06	62/187(33.16)	48	Polyadenylate-binding protein-interacting protein 10 OS=Arabidopsis thaliana OX=3702 GN=CID10 PE=2 SV=1
Unigene011894	sp|Q0D5G4|Y7633_ORYSJ	4.77284e-16	44/85(51.76)	82	B3 domain-containing protein Os07g0563300 OS=Oryza sativa subsp. japonica OX=39947 GN=Os07g0563300 PE=3 SV=2
Unigene011897	sp|Q9FXB9|PPR84_ARATH	9.01439e-47	75/174(43.10)	135	Pentatricopeptide repeat-containing protein At1g56690, mitochondrial OS=Arabidopsis thaliana OX=3702 GN=PCMP-H69 PE=2 SV=1
Unigene011898	sp|Q7Y0B9|SAPK8_ORYSJ	9.29686e-19	40/54(74.07)	85	Serine/threonine-protein kinase SAPK8 OS=Oryza sativa subsp. japonica OX=39947 GN=SAPK8 PE=2 SV=1
Unigene011899	sp|Q9LRR5|DRL21_ARATH	5.60072e-06	52/182(28.57)	51	Putative disease resistance protein At3g14460 OS=Arabidopsis thaliana OX=3702 GN=At3g14460 PE=3 SV=1
Unigene001001	sp|Q0J4P2|HSP81_ORYSJ	8.28263e-53	252/723(34.85)	195	Heat shock protein 81-1 OS=Oryza sativa subsp. japonica OX=39947 GN=HSP81-1 PE=3 SV=2
Unigene001002	sp|Q9FE78|IF2A_ARATH	8.078e-149	191/236(80.93)	400	Eukaryotic translation initiation factor 2 subunit alpha OS=Arabidopsis thaliana OX=3702 GN=EIF2A PE=1 SV=1
Unigene001003	sp|Q94AX5|PAM71_ARATH	1.72589e-38	68/99(68.69)	137	Protein PAM71, chloroplastic OS=Arabidopsis thaliana OX=3702 GN=PAM71 PE=1 SV=2
Unigene001004	sp|Q9LZR3|CSLA9_ARATH	1.02044e-53	93/126(73.81)	196	Glucomannan 4-beta-mannosyltransferase 9 OS=Arabidopsis thaliana OX=3702 GN=CSLA9 PE=2 SV=1
Unigene001006	sp|Q8GYE0|PHF1_ARATH	4.76461e-116	187/376(49.73)	347	SEC12-like protein 1 OS=Arabidopsis thaliana OX=3702 GN=PHF1 PE=1 SV=2
Unigene001007	sp|Q9SJZ2|PER17_ARATH	1.84879e-28	76/172(44.19)	113	Peroxidase 17 OS=Arabidopsis thaliana OX=3702 GN=PER17 PE=2 SV=1
Unigene001010	sp|Q50EK3|C04C1_PINTA	4.95616e-09	52/145(35.86)	60	Cytochrome P450 704C1 OS=Pinus taeda OX=3352 GN=CYP704C1 PE=2 SV=1
Unigene001012	sp|Q9LI74|CHUP1_ARATH	3.55823e-69	268/789(33.97)	251	Protein CHUP1, chloroplastic OS=Arabidopsis thaliana OX=3702 GN=CHUP1 PE=1 SV=1
Unigene001014	sp|Q9M117|ARC5A_ARATH	3.02897e-33	58/69(84.06)	120	Actin-related protein 2/3 complex subunit 5A OS=Arabidopsis thaliana OX=3702 GN=ARPC5A PE=1 SV=2
Unigene001015	sp|Q9SHI1|IF2C_ARATH	3.31496e-15	33/91(36.26)	57	Translation initiation factor IF-2, chloroplastic OS=Arabidopsis thaliana OX=3702 GN=At1g17220 PE=2 SV=2
Unigene001016	sp|O23349|AO1_ARATH	2.12606e-65	79/251(31.47)	109	Primary amine oxidase 1 OS=Arabidopsis thaliana OX=3702 GN=AO1 PE=1 SV=1
Unigene001017	sp|Q94AH6|CUL1_ARATH	5.43324e-88	179/323(55.42)	288	Cullin-1 OS=Arabidopsis thaliana OX=3702 GN=CUL1 PE=1 SV=1
Unigene001018	sp|F4IQK5|VCL21_ARATH	8.19876e-43	42/270(15.56)	167	Vicilin-like seed storage protein At2g18540 OS=Arabidopsis thaliana OX=3702 GN=At2g18540 PE=3 SV=1
Unigene001019	sp|Q6EU10|MTA70_ORYSJ	2.24351e-64	132/239(55.23)	224	Probable N6-adenosine-methyltransferase MT-A70-like OS=Oryza sativa subsp. japonica OX=39947 GN=Os02g0672600 PE=2 SV=1
Unigene001021	sp|Q0IU52|ASP1_ORYSJ	1.76934e-76	121/295(41.02)	206	Aspartic proteinase Asp1 OS=Oryza sativa subsp. japonica OX=39947 GN=ASP1 PE=2 SV=1
Unigene001022	sp|P43291|SRK2A_ARATH	7.97436e-11	78/295(26.44)	63	Serine/threonine-protein kinase SRK2A OS=Arabidopsis thaliana OX=3702 GN=SRK2A PE=1 SV=1
Unigene001027	sp|Q8VYE4|PTR12_ARATH	6.11697e-27	103/378(27.25)	85	Protein NRT1/ PTR FAMILY 4.5 OS=Arabidopsis thaliana OX=3702 GN=NPF4.5 PE=2 SV=1
Unigene001028	sp|Q8LJW3|ACR4_ARATH	0	302/409(73.84)	589	ACT domain-containing protein ACR4 OS=Arabidopsis thaliana OX=3702 GN=ACR4 PE=2 SV=1
Unigene001029	sp|Q94AL9|AGT22_ARATH	4.38036e-46	137/353(38.81)	166	Alanine--glyoxylate aminotransferase 2 homolog 2, mitochondrial OS=Arabidopsis thaliana OX=3702 GN=AGT3 PE=1 SV=2
Unigene001031	sp|Q6EU14|AGO1A_ORYSJ	1.26228e-52	63/106(59.43)	127	Protein argonaute 1A OS=Oryza sativa subsp. japonica OX=39947 GN=AGO1A PE=2 SV=1
Unigene001032	sp|Q6ZGL9|SIP1_ORYSJ	1.92072e-74	150/291(51.55)	243	Signal peptide peptidase 1 OS=Oryza sativa subsp. japonica OX=39947 GN=SPP1 PE=2 SV=1
Unigene001033	sp|Q9FKE9|RHD32_ARATH	8.90162e-126	309/813(38.01)	402	Protein ROOT HAIR DEFECTIVE 3 homolog 2 OS=Arabidopsis thaliana OX=3702 GN=At5g45160 PE=2 SV=1
Unigene001037	sp|Q9C5I1|USP_ARATH	2.84549e-135	249/534(46.63)	377	UDP-sugar pyrophosphorylase OS=Arabidopsis thaliana OX=3702 GN=USP PE=1 SV=1
Unigene001038	sp|O65351|SBT17_ARATH	6.12148e-36	105/353(29.75)	95	Subtilisin-like protease SBT1.7 OS=Arabidopsis thaliana OX=3702 GN=SBT1.7 PE=1 SV=1
Unigene001039	sp|Q9SZT4|CSCLE_ARATH	3.52419e-49	215/697(30.85)	187	CSC1-like protein At4g35870 OS=Arabidopsis thaliana OX=3702 GN=GFS10 PE=2 SV=1
Unigene001040	sp|Q6K548|VDAC1_ORYSJ	4.14381e-08	73/238(30.67)	53	Mitochondrial outer membrane protein porin 1 OS=Oryza sativa subsp. japonica OX=39947 GN=VDAC1 PE=1 SV=3
Unigene001041	sp|Q9ZS51|PMP22_ARATH	1.12319e-09	49/149(32.89)	56	Peroxisomal membrane protein PMP22 OS=Arabidopsis thaliana OX=3702 GN=PMP22 PE=1 SV=1
Unigene001042	sp|Q0DHL4|FTSH8_ORYSJ	1.59228e-151	253/398(63.57)	467	ATP-dependent zinc metalloprotease FTSH 8, mitochondrial OS=Oryza sativa subsp. japonica OX=39947 GN=FTSH8 PE=3 SV=1
Unigene001043	sp|Q9SVW8|PIRL4_ARATH	2.75024e-153	226/426(53.05)	407	Plant intracellular Ras-group-related LRR protein 4 OS=Arabidopsis thaliana OX=3702 GN=PIRL4 PE=1 SV=1
Unigene001045	sp|Q9SZ53|P2C60_ARATH	2.11506e-31	131/347(37.75)	126	Probable protein phosphatase 2C 60 OS=Arabidopsis thaliana OX=3702 GN=At4g31860 PE=2 SV=1
Unigene001049	sp|P12333|CB2A_SPIOL	1.796e-19	90/239(37.66)	85	Chlorophyll a-b binding protein, chloroplastic OS=Spinacia oleracea OX=3562 PE=1 SV=1
Unigene001050	sp|Q94AH8|TPS6_ARATH	0	333/498(66.87)	636	Alpha,alpha-trehalose-phosphate synthase [UDP-forming] 6 OS=Arabidopsis thaliana OX=3702 GN=TPS6 PE=1 SV=2
Unigene001051	sp|B6EUA9|PR40A_ARATH	1.68005e-48	219/688(31.83)	187	Pre-mRNA-processing protein 40A OS=Arabidopsis thaliana OX=3702 GN=PRP40A PE=1 SV=1
Unigene001054	sp|Q7XBQ9|RGA2_SOLBU	4.9476e-19	64/191(33.51)	85	Disease resistance protein RGA2 OS=Solanum bulbocastanum OX=147425 GN=RGA2 PE=1 SV=1
Unigene001055	sp|Q39214|RPM1_ARATH	8.39127e-57	102/302(33.77)	148	Disease resistance protein RPM1 OS=Arabidopsis thaliana OX=3702 GN=RPM1 PE=1 SV=1
Unigene001056	sp|Q94AA4|PFKA3_ARATH	6.29106e-18	130/442(29.41)	87	ATP-dependent 6-phosphofructokinase 3 OS=Arabidopsis thaliana OX=3702 GN=PFK3 PE=1 SV=1
Unigene001057	sp|Q8GWS0|GRXC5_ARATH	3.06745e-59	89/115(77.39)	187	Glutaredoxin-C5, chloroplastic OS=Arabidopsis thaliana OX=3702 GN=GRXC5 PE=1 SV=1
Unigene001058	sp|P33207|FABG_ARATH	7.81172e-21	69/217(31.80)	94	3-oxoacyl-[acyl-carrier-protein] reductase, chloroplastic OS=Arabidopsis thaliana OX=3702 GN=At1g24360 PE=1 SV=2
Unigene001059	sp|F4JZL7|HIP33_ARATH	1.43499e-95	149/268(55.60)	238	Heavy metal-associated isoprenylated plant protein 33 OS=Arabidopsis thaliana OX=3702 GN=HIPP33 PE=2 SV=1
Unigene001061	sp|Q6JN47|EIX1_SOLLC	3.91847e-47	149/487(30.60)	144	Receptor-like protein EIX1 OS=Solanum lycopersicum OX=4081 GN=EIX1 PE=2 SV=2
Unigene001062	sp|Q9LDY5|FK172_ARATH	2.37314e-20	50/113(44.25)	90	Peptidyl-prolyl cis-trans isomerase FKBP17-2, chloroplastic OS=Arabidopsis thaliana OX=3702 GN=FKBP17-2 PE=1 SV=1
Unigene001063	sp|Q8VZK9|CSLE1_ARATH	7.49711e-54	196/681(28.78)	199	Cellulose synthase-like protein E1 OS=Arabidopsis thaliana OX=3702 GN=CSLE1 PE=2 SV=1
Unigene001064	sp|Q94II3|PMTL_ARATH	1.17149e-54	169/415(40.72)	202	Probable methyltransferase PMT21 OS=Arabidopsis thaliana OX=3702 GN=ERD3 PE=2 SV=1
Unigene001066	sp|B0Z4R9|YCF2_OENAR	9.93622e-10	25/53(47.17)	61	Protein Ycf2 OS=Oenothera argillicola OX=3940 GN=ycf2-A PE=3 SV=1
Unigene001069	sp|P38559|GLNA1_MAIZE	2.47692e-19	113/332(34.04)	89	Glutamine synthetase root isozyme 1 OS=Zea mays OX=4577 GN=GLN6 PE=2 SV=1
Unigene001073	sp|Q6AVG6|ISPH_ORYSJ	4.14718e-71	161/407(39.56)	236	4-hydroxy-3-methylbut-2-enyl diphosphate reductase, chloroplastic OS=Oryza sativa subsp. japonica OX=39947 GN=ISPH PE=2 SV=1
Unigene001074	sp|P0DI77|CIN2_ARATH	5.99036e-19	34/100(34.00)	60	1,8-cineole synthase 2, chloroplastic OS=Arabidopsis thaliana OX=3702 GN=TPS23 PE=1 SV=1
Unigene001075	sp|Q9XJ35|CLPR1_ARATH	2.75263e-129	181/225(80.44)	373	ATP-dependent Clp protease proteolytic subunit-related protein 1, chloroplastic OS=Arabidopsis thaliana OX=3702 GN=CLPR1 PE=1 SV=1
Unigene001081	sp|Q8L970|P4H7_ARATH	1.65906e-120	126/182(69.23)	287	Probable prolyl 4-hydroxylase 7 OS=Arabidopsis thaliana OX=3702 GN=P4H7 PE=2 SV=1
Unigene001082	sp|Q42972|MDHG_ORYSJ	1.70017e-22	108/317(34.07)	97	Malate dehydrogenase, glyoxysomal OS=Oryza sativa subsp. japonica OX=39947 GN=Os12g0632700 PE=1 SV=3
Unigene001084	sp|P25776|ORYA_ORYSJ	6.55047e-39	124/388(31.96)	134	Oryzain alpha chain OS=Oryza sativa subsp. japonica OX=39947 GN=Os04g0650000 PE=1 SV=2
Unigene001085	sp|Q7Y1I7|DNM1A_ORYSJ	8.32535e-136	154/279(55.20)	272	DNA (cytosine-5)-methyltransferase 1A OS=Oryza sativa subsp. japonica OX=39947 GN=MET1A PE=2 SV=1
Unigene001086	sp|Q9LIR6|BAM1_ARATH	1.34865e-33	187/578(32.35)	138	Beta-amylase 1, chloroplastic OS=Arabidopsis thaliana OX=3702 GN=BAM1 PE=1 SV=1
Unigene001087	sp|Q94KL8|SILD_PODPE	1.90255e-55	80/163(49.08)	139	Secoisolariciresinol dehydrogenase (Fragment) OS=Podophyllum peltatum OX=35933 PE=1 SV=1
Unigene001089	sp|Q8W586|QQT2_ARATH	3.61592e-66	131/261(50.19)	210	GPN-loop GTPase QQT2 OS=Arabidopsis thaliana OX=3702 GN=QQT2 PE=1 SV=1
Unigene001090	sp|P42056|VDAC2_SOLTU	2.93898e-111	174/280(62.14)	327	Mitochondrial outer membrane protein porin of 36 kDa OS=Solanum tuberosum OX=4113 PE=1 SV=2
Unigene001092	sp|Q8LAH7|OPR1_ARATH	1.29381e-58	100/157(63.69)	196	12-oxophytodienoate reductase 1 OS=Arabidopsis thaliana OX=3702 GN=OPR1 PE=1 SV=2
Unigene001093	sp|Q9FH04|ADHL7_ARATH	6.21302e-78	165/391(42.20)	247	Alcohol dehydrogenase-like 7 OS=Arabidopsis thaliana OX=3702 GN=At5g42250 PE=2 SV=1
Unigene001095	sp|Q0WVX5|SSY4_ARATH	8.41305e-06	61/221(27.60)	49	Probable starch synthase 4, chloroplastic/amyloplastic OS=Arabidopsis thaliana OX=3702 GN=SS4 PE=1 SV=1
Unigene001096	sp|Q43157|RPE_SPIOL	9.4052e-124	162/174(93.10)	321	Ribulose-phosphate 3-epimerase, chloroplastic OS=Spinacia oleracea OX=3562 GN=RPE PE=1 SV=1
Unigene001097	sp|Q9ZVL6|U603_ARATH	2.23356e-27	114/319(35.74)	109	UPF0603 protein At1g54780, chloroplastic OS=Arabidopsis thaliana OX=3702 GN=At1g54780 PE=1 SV=1
Unigene001098	sp|Q8LB81|GDL79_ARATH	2.228e-38	75/141(53.19)	139	GDSL esterase/lipase At5g33370 OS=Arabidopsis thaliana OX=3702 GN=At5g33370 PE=2 SV=1
Unigene001099	sp|P08705|RBS_HELAN	6.28173e-06	33/87(37.93)	45	Ribulose bisphosphate carboxylase small chain, chloroplastic OS=Helianthus annuus OX=4232 GN=RBCS PE=2 SV=1
Unigene001100	sp|Q9S7V4|HA22A_ARATH	3.96e-33	59/139(42.45)	125	HVA22-like protein a OS=Arabidopsis thaliana OX=3702 GN=HVA22A PE=2 SV=1
Unigene011905	sp|Q9LPF6|PUP11_ARATH	4.36988e-49	120/274(43.80)	171	Probable purine permease 11 OS=Arabidopsis thaliana OX=3702 GN=PUP11 PE=1 SV=1
Unigene011906	sp|Q8GW20|Y5390_ARATH	1.73513e-13	85/276(30.80)	71	Uncharacterized protein At5g03900, chloroplastic OS=Arabidopsis thaliana OX=3702 GN=At5g03900 PE=2 SV=2
Unigene011907	sp|Q7EYV7|PARP1_ORYSJ	2.0452e-18	55/152(36.18)	84	Poly [ADP-ribose] polymerase 1 OS=Oryza sativa subsp. japonica OX=39947 GN=PARP1 PE=2 SV=1
Unigene011914	sp|Q8W4L0|CML49_ARATH	6.3804e-26	54/149(36.24)	107	Probable calcium-binding protein CML49 OS=Arabidopsis thaliana OX=3702 GN=CML49 PE=2 SV=1
Unigene011917	sp|Q94A64|FB251_ARATH	8.9744e-08	39/123(31.71)	50	F-box protein At5g03970 OS=Arabidopsis thaliana OX=3702 GN=At5g03970 PE=2 SV=1
Unigene011924	sp|P26854|ATPAM_MARPO	1.15641e-79	181/412(43.93)	261	ATP synthase subunit alpha, mitochondrial OS=Marchantia polymorpha OX=3197 GN=ATPA PE=3 SV=2
Unigene011926	sp|Q9LVQ4|Y5586_ARATH	6.12718e-50	183/629(29.09)	189	WEB family protein At5g55860 OS=Arabidopsis thaliana OX=3702 GN=At5g55860 PE=1 SV=1
Unigene011927	sp|Q8VZB9|R10A1_ARATH	4.39823e-07	56/175(32.00)	43	60S ribosomal protein L10a-1 OS=Arabidopsis thaliana OX=3702 GN=RPL10AA PE=1 SV=1
Unigene011929	sp|Q39108|GGR_ARATH	1.48486e-08	24/65(36.92)	45	Heterodimeric geranylgeranyl pyrophosphate synthase small subunit, chloroplastic OS=Arabidopsis thaliana OX=3702 GN=GGR PE=1 SV=2
Unigene011930	sp|Q8S9J6|ASPA_ARATH	2.56557e-140	216/440(49.09)	412	Aspartyl protease family protein At5g10770 OS=Arabidopsis thaliana OX=3702 GN=At5g10770 PE=2 SV=1
Unigene011932	sp|P30924|GLGB_SOLTU	1.86967e-14	113/359(31.48)	78	1,4-alpha-glucan-branching enzyme OS=Solanum tuberosum OX=4113 GN=SBE1 PE=2 SV=2
Unigene011933	sp|Q9FLB0|RH18_ARATH	6.13988e-72	162/469(34.54)	181	DEAD-box ATP-dependent RNA helicase 18 OS=Arabidopsis thaliana OX=3702 GN=RH18 PE=2 SV=1
Unigene011938	sp|P57681|PCYOX_ARATH	5.9731e-140	134/232(57.76)	268	Farnesylcysteine lyase OS=Arabidopsis thaliana OX=3702 GN=FLCY PE=1 SV=1
Unigene011939	sp|Q7XDQ7|PIRL8_ORYSJ	1.55546e-62	139/316(43.99)	207	Plant intracellular Ras-group-related LRR protein 8 OS=Oryza sativa subsp. japonica OX=39947 GN=IRL8 PE=2 SV=1
Unigene011942	sp|Q7X9V2|PIE1_ARATH	1.32487e-08	38/114(33.33)	58	Protein PHOTOPERIOD-INDEPENDENT EARLY FLOWERING 1 OS=Arabidopsis thaliana OX=3702 GN=PIE1 PE=1 SV=1
Unigene011945	sp|Q9FI14|TAO1_ARATH	6.88381e-11	65/241(26.97)	66	Disease resistance protein TAO1 OS=Arabidopsis thaliana OX=3702 GN=TAO1 PE=4 SV=1
Unigene011948	sp|Q5XEZ1|B3GT9_ARATH	1.5816e-31	59/113(52.21)	117	Hydroxyproline O-galactosyltransferase HPGT3 OS=Arabidopsis thaliana OX=3702 GN=HPGT3 PE=2 SV=1
Unigene011950	sp|Q94F88|CMT3_ARATH	1.77113e-09	38/103(36.89)	48	DNA (cytosine-5)-methyltransferase CMT3 OS=Arabidopsis thaliana OX=3702 GN=CMT3 PE=1 SV=2
Unigene011953	sp|Q8L7I0|GUN19_ARATH	2.67645e-39	185/622(29.74)	155	Endoglucanase 19 OS=Arabidopsis thaliana OX=3702 GN=At4g11050 PE=2 SV=1
Unigene011958	sp|Q6K9N1|CKI1_ORYSJ	4.16249e-62	140/279(50.18)	214	Casein kinase 1 OS=Oryza sativa subsp. japonica OX=39947 GN=CKI1 PE=1 SV=1
Unigene011961	sp|P27081|ADT2_SOLTU	1.37434e-13	80/211(37.91)	72	ADP,ATP carrier protein, mitochondrial (Fragment) OS=Solanum tuberosum OX=4113 GN=ANT1 PE=2 SV=1
Unigene011963	sp|Q9ATM0|TIP12_MAIZE	1.40315e-10	51/160(31.87)	49	Aquaporin TIP1-2 OS=Zea mays OX=4577 GN=TIP1-2 PE=2 SV=1
Unigene011964	sp|Q3ED65|MENG_ARATH	1.25867e-70	54/92(58.70)	112	2-phytyl-1,4-beta-naphthoquinone methyltransferase, chloroplastic OS=Arabidopsis thaliana OX=3702 GN=MENG PE=1 SV=2
Unigene011965	sp|O81862|CHIC_ARATH	4.89915e-94	168/366(45.90)	286	Class V chitinase OS=Arabidopsis thaliana OX=3702 GN=ChiC PE=1 SV=1
Unigene011969	sp|P19684|ROC5_NICSY	9.78362e-23	61/185(32.97)	97	33 kDa ribonucleoprotein, chloroplastic OS=Nicotiana sylvestris OX=4096 PE=1 SV=1
Unigene011970	sp|Q949Z1|PGLR4_ARATH	5.55909e-16	34/54(62.96)	78	Polygalacturonase At1g48100 OS=Arabidopsis thaliana OX=3702 GN=At1g48100 PE=2 SV=1
Unigene011972	sp|Q9XJ56|ECP44_DAUCA	6.9502e-25	82/198(41.41)	100	Phosphoprotein ECPP44 OS=Daucus carota OX=4039 GN=ECPP44 PE=1 SV=1
Unigene011973	sp|P57742|PFD5_ARATH	4.54323e-11	21/35(60.00)	45	Probable prefoldin subunit 5 OS=Arabidopsis thaliana OX=3702 GN=At5g23290 PE=2 SV=1
Unigene011974	sp|P49245|FABH2_CUPWR	1.98287e-95	110/220(50.00)	191	3-oxoacyl-[acyl-carrier-protein] synthase 3 B, chloroplastic OS=Cuphea wrightii OX=35942 GN=KAS3B PE=2 SV=1
Unigene011976	sp|Q9ST02|NAATA_HORVU	9.34913e-52	129/358(36.03)	182	Nicotianamine aminotransferase A OS=Hordeum vulgare OX=4513 GN=naat-A PE=1 SV=2
Unigene011977	sp|Q50EK1|C16B1_PICSI	6.90028e-49	125/401(31.17)	176	Cytochrome P450 716B1 OS=Picea sitchensis OX=3332 GN=CYP716B1 PE=2 SV=1
Unigene011978	sp|P49209|RL91_ARATH	4.18627e-118	167/194(86.08)	335	60S ribosomal protein L9-1 OS=Arabidopsis thaliana OX=3702 GN=RPL9B PE=1 SV=3
Unigene011980	sp|Q9ZQP1|DSP8_ARATH	2.29899e-22	57/123(46.34)	97	Putative dual specificity protein phosphatase DSP8 OS=Arabidopsis thaliana OX=3702 GN=DSP8 PE=2 SV=2
Unigene011983	sp|O82597|IPYR5_ARATH	5.21098e-12	54/127(42.52)	65	Soluble inorganic pyrophosphatase 5 OS=Arabidopsis thaliana OX=3702 GN=PPA5 PE=2 SV=1
Unigene011984	sp|Q84WT8|CYT4_ARATH	4.46364e-06	27/71(38.03)	43	Cysteine proteinase inhibitor 4 OS=Arabidopsis thaliana OX=3702 GN=CYS4 PE=3 SV=2
Unigene011986	sp|Q7XUF4|CDKG2_ORYSJ	1.27573e-59	94/228(41.23)	135	Cyclin-dependent kinase G-2 OS=Oryza sativa subsp. japonica OX=39947 GN=CDKG-2 PE=2 SV=2
Unigene011987	sp|Q9SXC9|MNS5_ARATH	7.39247e-27	57/98(58.16)	95	Alpha-mannosidase I MNS5 OS=Arabidopsis thaliana OX=3702 GN=MNS5 PE=1 SV=1
Unigene011989	sp|Q9C5S0|AGP9_ARATH	1.98636e-06	22/37(59.46)	46	Classical arabinogalactan protein 9 OS=Arabidopsis thaliana OX=3702 GN=AGP9 PE=1 SV=2
Unigene011994	sp|Q93XX4|C2D61_ARATH	3.04298e-81	166/392(42.35)	269	C2 domain-containing protein At1g53590 OS=Arabidopsis thaliana OX=3702 GN=NTMC2T6.1 PE=1 SV=2
Unigene011995	sp|Q96512|PER9_ARATH	2.41363e-13	50/120(41.67)	59	Peroxidase 9 OS=Arabidopsis thaliana OX=3702 GN=PER9 PE=1 SV=1
Unigene011999	sp|P53535|PHSL2_SOLTU	7.15909e-162	350/897(39.02)	503	Alpha-1,4 glucan phosphorylase L-2 isozyme, chloroplastic/amyloplastic OS=Solanum tuberosum OX=4113 GN=STP-1 PE=1 SV=1
Unigene012001	sp|Q42545|FTSZ1_ARATH	1.2553e-162	150/157(95.54)	285	Cell division protein FtsZ homolog 1, chloroplastic OS=Arabidopsis thaliana OX=3702 GN=FTSZ1 PE=1 SV=2
Unigene012002	sp|O65695|SAU50_ARATH	5.24878e-09	18/37(48.65)	43	Auxin-responsive protein SAUR50 OS=Arabidopsis thaliana OX=3702 GN=SAUR50 PE=1 SV=1
Unigene012003	sp|Q0WT48|DNJ21_ARATH	0	359/723(49.65)	591	DnaJ protein ERDJ2A OS=Arabidopsis thaliana OX=3702 GN=ERDJ2A PE=1 SV=1
Unigene012004	sp|Q8RY16|PEX6_ARATH	9.23468e-36	146/444(32.88)	147	Peroxisome biogenesis protein 6 OS=Arabidopsis thaliana OX=3702 GN=PEX6 PE=1 SV=1
Unigene012006	sp|Q08080|HSP7S_SPIOL	4.62719e-66	159/365(43.56)	233	Stromal 70 kDa heat shock-related protein, chloroplastic (Fragment) OS=Spinacia oleracea OX=3562 GN=CHSP70 PE=2 SV=1
Unigene012007	sp|P52409|E13B_WHEAT	5.30651e-23	29/75(38.67)	59	Glucan endo-1,3-beta-glucosidase OS=Triticum aestivum OX=4565 GN=GLC1 PE=2 SV=1
Unigene012009	sp|O22145|OSGP2_ARATH	3.78694e-25	93/339(27.43)	107	Probable tRNA N6-adenosine threonylcarbamoyltransferase, mitochondrial OS=Arabidopsis thaliana OX=3702 GN=GCP1 PE=2 SV=2
Unigene012010	sp|Q9SHU7|TIC21_ARATH	5.8307e-54	66/99(66.67)	116	Protein TIC 21, chloroplastic OS=Arabidopsis thaliana OX=3702 GN=TIC21 PE=1 SV=1
Unigene012012	sp|P31843|RRPO_OENBE	3.08343e-07	38/115(33.04)	50	RNA-directed DNA polymerase homolog OS=Oenothera berteroana OX=3950 PE=4 SV=1
Unigene012013	sp|Q9LMA1|FMO1_ARATH	6.43381e-14	51/201(25.37)	57	Probable flavin-containing monooxygenase 1 OS=Arabidopsis thaliana OX=3702 GN=FMO1 PE=2 SV=1
Unigene012014	sp|Q9C9C4|ENO1_ARATH	1.30527e-79	156/344(45.35)	255	Enolase 1, chloroplastic OS=Arabidopsis thaliana OX=3702 GN=ENO1 PE=1 SV=1
Unigene012015	sp|O81645|VILI3_ARATH	1.69914e-50	230/716(32.12)	183	Villin-3 OS=Arabidopsis thaliana OX=3702 GN=VLN3 PE=1 SV=2
Unigene012016	sp|Q9ZNT1|NB5R1_ARATH	3.20684e-118	154/206(74.76)	309	NADH--cytochrome b5 reductase 1 OS=Arabidopsis thaliana OX=3702 GN=CBR1 PE=1 SV=1
Unigene012017	sp|Q9FKU8|BBE26_ARATH	1.89331e-94	82/152(53.95)	172	Berberine bridge enzyme-like 26 OS=Arabidopsis thaliana OX=3702 GN=At5g44400 PE=2 SV=1
Unigene012018	sp|Q8GV43|PLCD6_ARATH	2.70218e-17	75/282(26.60)	86	Phosphoinositide phospholipase C 6 OS=Arabidopsis thaliana OX=3702 GN=PLC6 PE=2 SV=2
Unigene012019	sp|O04486|RAA2A_ARATH	1.71403e-25	78/196(39.80)	100	Ras-related protein RABA2a OS=Arabidopsis thaliana OX=3702 GN=RABA2A PE=2 SV=1
Unigene012022	sp|Q8S3D1|BH068_ARATH	1.24073e-76	58/92(63.04)	128	Transcription factor bHLH68 OS=Arabidopsis thaliana OX=3702 GN=BHLH68 PE=1 SV=2
Unigene012024	sp|Q43130|ENO_MESCR	2.8032e-31	97/266(36.47)	118	Enolase OS=Mesembryanthemum crystallinum OX=3544 GN=PGH1 PE=2 SV=1
Unigene012027	sp|Q8W207|CSN2_ARATH	5.3194e-27	144/388(37.11)	112	COP9 signalosome complex subunit 2 OS=Arabidopsis thaliana OX=3702 GN=CSN2 PE=1 SV=1
Unigene012028	sp|O80612|APY6_ARATH	5.5005e-121	219/506(43.28)	372	Probable apyrase 6 OS=Arabidopsis thaliana OX=3702 GN=APY6 PE=2 SV=2
Unigene012030	sp|Q10T43|PSD1_ORYSJ	3.94161e-28	108/378(28.57)	117	Phosphatidylserine decarboxylase proenzyme 1, mitochondrial OS=Oryza sativa subsp. japonica OX=39947 GN=PSD1 PE=2 SV=1
Unigene012034	sp|Q8W4C8|ARL8C_ARATH	5.66917e-14	40/82(48.78)	70	ADP-ribosylation factor-like protein 8c OS=Arabidopsis thaliana OX=3702 GN=ARL8C PE=2 SV=1
Unigene012035	sp|Q9STT2|VPS29_ARATH	1.19448e-10	31/65(47.69)	61	Vacuolar protein sorting-associated protein 29 OS=Arabidopsis thaliana OX=3702 GN=VPS29 PE=2 SV=1
Unigene012036	sp|Q6NLQ8|XB32_ARATH	1.64705e-50	69/183(37.70)	117	E3 ubiquitin-protein ligase XBAT32 OS=Arabidopsis thaliana OX=3702 GN=XBAT32 PE=1 SV=1
Unigene012037	sp|B0Z5H1|YCF2_OENPA	1.30258e-15	38/93(40.86)	81	Protein Ycf2 OS=Oenothera parviflora OX=482429 GN=ycf2-A PE=3 SV=1
Unigene012039	sp|Q9LMR3|TYRA2_ARATH	1.47037e-94	135/256(52.73)	290	Arogenate dehydrogenase 2, chloroplastic OS=Arabidopsis thaliana OX=3702 GN=TYRAAT2 PE=1 SV=1
Unigene012041	sp|F4JP52|PQT3_ARATH	3.70503e-52	139/420(33.10)	193	E3 ubiquitin ligase PARAQUAT TOLERANCE 3 OS=Arabidopsis thaliana OX=3702 GN=PQT3 PE=1 SV=1
Unigene012042	sp|Q9SRQ8|ATL51_ARATH	3.1917e-55	95/223(42.60)	150	RING-H2 finger protein ATL51 OS=Arabidopsis thaliana OX=3702 GN=ATL51 PE=2 SV=2
Unigene012044	sp|Q9XEE9|ALG11_ARATH	2.89308e-121	163/257(63.42)	325	GDP-Man:Man(3)GlcNAc(2)-PP-Dol alpha-1,2-mannosyltransferase OS=Arabidopsis thaliana OX=3702 GN=ALG11 PE=1 SV=2
Unigene012045	sp|Q9FH32|AT18F_ARATH	1.50467e-74	74/154(48.05)	118	Autophagy-related protein 18f OS=Arabidopsis thaliana OX=3702 GN=ATG18F PE=2 SV=1
Unigene012047	sp|O22870|FK163_ARATH	1.59727e-61	91/104(87.50)	192	Peptidyl-prolyl cis-trans isomerase FKBP16-3, chloroplastic OS=Arabidopsis thaliana OX=3702 GN=FKBP16-3 PE=1 SV=2
Unigene012048	sp|P81760|TL17_ARATH	4.83364e-54	94/167(56.29)	176	Thylakoid lumenal 17.4 kDa protein, chloroplastic OS=Arabidopsis thaliana OX=3702 GN=TL17 PE=1 SV=2
Unigene012054	sp|A0A0H5BMX5|TCEB1_TULGE	4.34026e-26	19/47(40.43)	51	Tuliposide B-converting enzyme 1, amyloplastic OS=Tulipa gesneriana OX=13306 GN=TCEB1 PE=1 SV=1
Unigene012058	sp|Q9C578|RCL1_ARATH	1.50359e-46	121/319(37.93)	166	Probable RNA 3&apos;-terminal phosphate cyclase-like protein OS=Arabidopsis thaliana OX=3702 GN=At5g22100 PE=2 SV=1
Unigene012059	sp|Q67UL3|PIN1C_ORYSJ	2.14466e-07	62/168(36.90)	53	Probable auxin efflux carrier component 1c OS=Oryza sativa subsp. japonica OX=39947 GN=PIN1C PE=2 SV=1
Unigene012061	sp|Q9M1S3|ARP1_ARATH	2.50747e-18	39/57(68.42)	84	Probable RNA-binding protein ARP1 OS=Arabidopsis thaliana OX=3702 GN=ARP1 PE=2 SV=1
Unigene012062	sp|F4HX15|LPAI_ARATH	4.59549e-23	51/94(54.26)	90	Phospholipase A I OS=Arabidopsis thaliana OX=3702 GN=PLA1 PE=3 SV=1
Unigene012063	sp|Q8LC03|ATB13_ARATH	1.42923e-09	55/154(35.71)	58	Homeobox-leucine zipper protein ATHB-13 OS=Arabidopsis thaliana OX=3702 GN=ATHB-13 PE=2 SV=2
Unigene012065	sp|P54926|IMP1_SOLLC	1.93013e-23	54/103(52.43)	75	Inositol monophosphatase 1 OS=Solanum lycopersicum OX=4081 GN=IMP1 PE=1 SV=1
Unigene012066	sp|Q8LA13|RH11_ARATH	3.01249e-81	180/491(36.66)	196	DEAD-box ATP-dependent RNA helicase 11 OS=Arabidopsis thaliana OX=3702 GN=RH11 PE=1 SV=1
Unigene012068	sp|O19889|SUMT_CYACA	2.00584e-27	43/109(39.45)	71	Uroporphyrinogen-III C-methyltransferase OS=Cyanidium caldarium OX=2771 GN=cobA PE=3 SV=1
Unigene012069	sp|F4IQK5|VCL21_ARATH	1.0978e-07	45/144(31.25)	55	Vicilin-like seed storage protein At2g18540 OS=Arabidopsis thaliana OX=3702 GN=At2g18540 PE=3 SV=1
Unigene012072	sp|Q8H1R3|TBL24_ARATH	9.45151e-42	37/80(46.25)	68	Protein trichome birefringence-like 24 OS=Arabidopsis thaliana OX=3702 GN=TBL24 PE=2 SV=1
Unigene012073	sp|Q8RWD0|COL16_ARATH	4.4331e-15	52/131(39.69)	75	Zinc finger protein CONSTANS-LIKE 16 OS=Arabidopsis thaliana OX=3702 GN=COL16 PE=1 SV=2
Unigene012076	sp|Q6NLB1|FB118_ARATH	1.03518e-14	43/97(44.33)	72	F-box protein At2g26850 OS=Arabidopsis thaliana OX=3702 GN=At2g26850 PE=2 SV=1
Unigene012077	sp|Q9FSG7|TP1A_MALDO	8.06901e-09	67/240(27.92)	55	Thaumatin-like protein 1a OS=Malus domestica OX=3750 GN=TL1 PE=1 SV=1
Unigene012078	sp|Q9LVZ8|LOR12_ARATH	4.33377e-86	125/202(61.88)	258	Protein LURP-one-related 12 OS=Arabidopsis thaliana OX=3702 GN=At3g15810 PE=2 SV=1
Unigene012080	sp|Q9SYH2|TAF9_ARATH	8.92689e-11	24/49(48.98)	37	Transcription initiation factor TFIID subunit 9 OS=Arabidopsis thaliana OX=3702 GN=TAF9 PE=1 SV=1
Unigene012081	sp|C0LGE0|Y1765_ARATH	3.98588e-22	34/62(54.84)	64	Probable LRR receptor-like serine/threonine-protein kinase At1g07650 OS=Arabidopsis thaliana OX=3702 GN=At1g07650 PE=1 SV=1
Unigene012082	sp|Q9SU79|PAO5_ARATH	2.88622e-143	220/409(53.79)	394	Probable polyamine oxidase 5 OS=Arabidopsis thaliana OX=3702 GN=PAO5 PE=2 SV=1
Unigene012083	sp|Q9LF64|ATL52_ARATH	5.09291e-21	51/137(37.23)	91	RING-H2 finger protein ATL52 OS=Arabidopsis thaliana OX=3702 GN=ATL52 PE=2 SV=1
Unigene012089	sp|Q9LPC6|KINUB_ARATH	2.71019e-32	96/292(32.88)	101	Kinesin-like protein KIN-UB OS=Arabidopsis thaliana OX=3702 GN=KINUB PE=1 SV=2
Unigene012090	sp|P98204|ALA1_ARATH	1.82846e-29	83/193(43.01)	123	Phospholipid-transporting ATPase 1 OS=Arabidopsis thaliana OX=3702 GN=ALA1 PE=2 SV=1
Unigene012095	sp|P0DOW2|AL10_ANELE	2.28112e-60	108/261(41.38)	199	Acyl-CoA C20 Delta5-desaturase OS=Anemone leveillei OX=212809 GN=AL10 PE=1 SV=1
Unigene012096	sp|Q9M0S5|ISOA3_ARATH	3.41894e-81	236/669(35.28)	277	Isoamylase 3, chloroplastic OS=Arabidopsis thaliana OX=3702 GN=ISA3 PE=1 SV=2
Unigene012099	sp|Q9FFU6|B561A_ARATH	1.62392e-40	171/540(31.67)	160	Cytochrome b561, DM13 and DOMON domain-containing protein At5g54830 OS=Arabidopsis thaliana OX=3702 GN=At5g54830 PE=2 SV=1
Unigene012100	sp|Q9LH89|Y3885_ARATH	1.86911e-11	64/252(25.40)	66	Uncharacterized protein At3g28850 OS=Arabidopsis thaliana OX=3702 GN=At3g28850 PE=4 SV=1
Unigene012102	sp|Q8H6H2|PHT14_ORYSJ	6.19115e-44	77/159(48.43)	132	Probable inorganic phosphate transporter 1-4 OS=Oryza sativa subsp. japonica OX=39947 GN=PHT1-4 PE=2 SV=1
Unigene012106	sp|A9TF79|SRK2A_PHYPA	5.57575e-112	164/242(67.77)	337	Serine/threonine-protein kinase SRK2A OS=Physcomitrella patens subsp. patens OX=3218 GN=SRK2A PE=1 SV=1
Unigene012109	sp|B3RFJ6|86A22_PETHY	1.48293e-29	99/243(40.74)	124	Cytochrome P450 86A22 OS=Petunia hybrida OX=4102 GN=CYP86A22 PE=1 SV=1
Unigene012110	sp|Q6AWW5|Y5262_ARATH	1.12599e-82	123/244(50.41)	216	Ankyrin repeat-containing protein At5g02620 OS=Arabidopsis thaliana OX=3702 GN=At5g02620 PE=1 SV=1
Unigene012112	sp|Q8L7A0|TAUE3_ARATH	3.77614e-56	155/383(40.47)	196	Sulfite exporter TauE/SafE family protein 3 OS=Arabidopsis thaliana OX=3702 GN=At2g25737 PE=2 SV=1
Unigene012113	sp|Q2HIM5|MMGT_ARATH	1.63054e-48	74/103(71.84)	155	Membrane magnesium transporter OS=Arabidopsis thaliana OX=3702 GN=At5g03345 PE=3 SV=1
Unigene012114	sp|Q05728|PUR5_ARATH	6.67388e-14	87/279(31.18)	73	Phosphoribosylformylglycinamidine cyclo-ligase, chloroplastic OS=Arabidopsis thaliana OX=3702 GN=PUR5 PE=1 SV=2
Unigene012115	sp|Q9LF92|P2A15_ARATH	1.92684e-10	43/122(35.25)	61	F-box protein PP2-A15 OS=Arabidopsis thaliana OX=3702 GN=PP2A15 PE=2 SV=1
Unigene012118	sp|Q8W1L6|MFP_ORYSJ	1.44124e-15	86/238(36.13)	78	Peroxisomal fatty acid beta-oxidation multifunctional protein OS=Oryza sativa subsp. japonica OX=39947 GN=MFP PE=1 SV=2
Unigene012119	sp|Q9SQ56|RGGA_TOBAC	2.4005e-09	66/228(28.95)	53	RGG repeats nuclear RNA binding protein A (Fragment) OS=Nicotiana tabacum OX=4097 GN=RggA PE=2 SV=1
Unigene012123	sp|Q9SIV5|C3H19_ARATH	5.45625e-55	72/112(64.29)	136	Zinc finger CCCH domain-containing protein 19 OS=Arabidopsis thaliana OX=3702 GN=NERD PE=1 SV=3
Unigene012125	sp|Q9SJW9|CDT1A_ARATH	1.18987e-13	36/96(37.50)	62	CDT1-like protein a, chloroplastic OS=Arabidopsis thaliana OX=3702 GN=CDT1A PE=1 SV=1
Unigene012127	sp|P35016|ENPL_CATRO	6.8557e-41	233/758(30.74)	161	Endoplasmin homolog OS=Catharanthus roseus OX=4058 GN=HSP90 PE=2 SV=1
Unigene012128	sp|Q9C9Z2|RER3_ARATH	8.48049e-123	179/284(63.03)	357	Protein RETICULATA-RELATED 3, chloroplastic OS=Arabidopsis thaliana OX=3702 GN=RER3 PE=1 SV=1
Unigene012130	sp|Q9SKP9|PRP2_ARATH	1.9156e-06	33/101(32.67)	50	Proline-rich protein 2 OS=Arabidopsis thaliana OX=3702 GN=PRP2 PE=2 SV=1
Unigene012131	sp|Q42564|APX3_ARATH	5.1211e-25	56/139(40.29)	69	L-ascorbate peroxidase 3 OS=Arabidopsis thaliana OX=3702 GN=APX3 PE=1 SV=1
Unigene012134	sp|P21997|SSGP_VOLCA	6.35334e-21	48/83(57.83)	98	Sulfated surface glycoprotein 185 OS=Volvox carteri OX=3067 PE=1 SV=1
Unigene012135	sp|Q9SSD2|PRP8A_ARATH	1.03184e-46	239/747(31.99)	184	Pre-mRNA-processing-splicing factor 8A OS=Arabidopsis thaliana OX=3702 GN=PRP8A PE=1 SV=1
Unigene012139	sp|B6SFA4|MAA3_ARATH	1.22898e-38	74/188(39.36)	107	Probable helicase MAGATAMA 3 OS=Arabidopsis thaliana OX=3702 GN=MAA3 PE=2 SV=1
Unigene012142	sp|Q9SVA6|DRG3_ARATH	0	163/183(89.07)	349	Developmentally-regulated G-protein 3 OS=Arabidopsis thaliana OX=3702 GN=DRG3 PE=1 SV=1
Unigene012147	sp|Q9C6S1|FH14_ARATH	3.37547e-08	54/175(30.86)	57	Formin-like protein 14 OS=Arabidopsis thaliana OX=3702 GN=FH14 PE=3 SV=3
Unigene012149	sp|Q9FXA8|INVA_ARATH	2.41777e-107	131/256(51.17)	233	Alkaline/neutral invertase A, mitochondrial OS=Arabidopsis thaliana OX=3702 GN=INVA PE=1 SV=1
Unigene012150	sp|Q6A333|ALY2_ARATH	8.37421e-09	39/127(30.71)	60	Protein ALWAYS EARLY 2 OS=Arabidopsis thaliana OX=3702 GN=ALY2 PE=1 SV=1
Unigene012152	sp|Q8SAB7|SPK1_ARATH	8.40097e-128	316/818(38.63)	368	Guanine nucleotide exchange factor SPIKE 1 OS=Arabidopsis thaliana OX=3702 GN=SPK1 PE=1 SV=1
Unigene012153	sp|Q9M2U2|TECR_ARATH	7.19444e-17	101/296(34.12)	81	Very-long-chain enoyl-CoA reductase OS=Arabidopsis thaliana OX=3702 GN=ECR PE=1 SV=1
Unigene012154	sp|Q43814|OTC_PEA	1.86693e-70	151/324(46.60)	228	Ornithine carbamoyltransferase, chloroplastic OS=Pisum sativum OX=3888 GN=ARGF PE=2 SV=1
Unigene012155	sp|Q9LK64|AB3C_ARATH	1.95691e-52	111/196(56.63)	188	ABC transporter C family member 3 OS=Arabidopsis thaliana OX=3702 GN=ABCC3 PE=1 SV=1
Unigene012158	sp|P0DH62|Y4407_SELML	9.13066e-27	87/231(37.66)	116	Inactive protein kinase SELMODRAFT_444075 OS=Selaginella moellendorffii OX=88036 GN=SELMODRAFT_444075 PE=2 SV=1
Unigene012159	sp|P80728|MAVI_CUCPE	6.13866e-21	38/95(40.00)	84	Mavicyanin OS=Cucurbita pepo OX=3663 PE=1 SV=1
Unigene012161	sp|Q9SQK3|EM506_ARATH	2.57377e-15	85/273(31.14)	77	Ankyrin repeat domain-containing protein EMB506, chloroplastic OS=Arabidopsis thaliana OX=3702 GN=EMB506 PE=1 SV=1
Unigene012162	sp|Q9SN46|LRX5_ARATH	1.98917e-06	25/56(44.64)	51	Leucine-rich repeat extensin-like protein 5 OS=Arabidopsis thaliana OX=3702 GN=LRX5 PE=2 SV=2
Unigene012163	sp|P92919|CB23_APIGR	2.79958e-23	91/222(40.99)	96	Chlorophyll a-b binding protein, chloroplastic OS=Apium graveolens OX=4045 GN=LHC0 PE=1 SV=1
Unigene012165	sp|Q42371|ERECT_ARATH	1.20568e-07	24/60(40.00)	37	LRR receptor-like serine/threonine-protein kinase ERECTA OS=Arabidopsis thaliana OX=3702 GN=ERECTA PE=1 SV=1
Unigene012168	sp|G7ID19|RBP2_MEDTR	2.45887e-16	41/57(71.93)	75	RNA-binding protein 2 OS=Medicago truncatula OX=3880 GN=RBP2 PE=2 SV=1
Unigene012172	sp|Q84P95|APRL3_ORYSJ	5.85622e-66	71/158(44.94)	140	5&apos;-adenylylsulfate reductase-like 3 OS=Oryza sativa subsp. japonica OX=39947 GN=APRL3 PE=2 SV=1
Unigene012173	sp|Q9SX99|OSB1_ARATH	5.13146e-16	33/60(55.00)	77	Protein OSB1, mitochondrial OS=Arabidopsis thaliana OX=3702 GN=OSB1 PE=1 SV=1
Unigene012175	sp|Q9FML4|LOB_ARATH	2.43306e-45	62/64(96.88)	135	Protein LATERAL ORGAN BOUNDARIES OS=Arabidopsis thaliana OX=3702 GN=LOB PE=1 SV=1
Unigene012180	sp|Q9ZR72|AB1B_ARATH	0	504/1237(40.74)	595	ABC transporter B family member 1 OS=Arabidopsis thaliana OX=3702 GN=ABCB1 PE=1 SV=1
Unigene012181	sp|Q9SAD9|PPR40_ARATH	2.20165e-58	72/161(44.72)	125	Pentatricopeptide repeat-containing protein At1g13040, mitochondrial OS=Arabidopsis thaliana OX=3702 GN=At1g13040 PE=2 SV=1
Unigene012183	sp|P35016|ENPL_CATRO	1.37993e-12	97/306(31.70)	68	Endoplasmin homolog OS=Catharanthus roseus OX=4058 GN=HSP90 PE=2 SV=1
Unigene012185	sp|Q42675|TKTA_CRAPL	3.78571e-84	225/689(32.66)	280	Transketolase 10 OS=Craterostigma plantagineum OX=4153 GN=TKT10 PE=2 SV=1
Unigene012187	sp|P13951|RBS_SINAL	1.94171e-08	31/66(46.97)	51	Ribulose bisphosphate carboxylase small chain (Fragment) OS=Sinapis alba OX=3728 GN=RBCS PE=2 SV=1
Unigene012188	sp|Q9LDQ7|METK_CAMSI	3.06404e-28	125/327(38.23)	115	S-adenosylmethionine synthase OS=Camellia sinensis OX=4442 GN=SAM PE=2 SV=1
Unigene012189	sp|Q93W93|FBK22_ARATH	2.25614e-145	131/205(63.90)	275	F-box/kelch-repeat protein At1g55270 OS=Arabidopsis thaliana OX=3702 GN=At1g55270 PE=2 SV=1
Unigene012192	sp|H2DH21|C7A29_PANGI	6.49751e-153	171/293(58.36)	335	Cytochrome P450 CYP72A219 OS=Panax ginseng OX=4054 PE=2 SV=1
Unigene012193	sp|Q7F757|LPR4_ORYSJ	0	170/275(61.82)	367	Multicopper oxidase LPR1 homolog 4 OS=Oryza sativa subsp. japonica OX=39947 GN=LPR4 PE=2 SV=1
Unigene012194	sp|Q851L8|CESA5_ORYSJ	1.72432e-37	138/421(32.78)	110	Probable cellulose synthase A catalytic subunit 5 [UDP-forming] OS=Oryza sativa subsp. japonica OX=39947 GN=CESA5 PE=2 SV=1
Unigene012198	sp|Q9ZWT2|CYB5D_ARATH	8.34872e-10	41/134(30.60)	55	Cytochrome B5 isoform D OS=Arabidopsis thaliana OX=3702 GN=CYTB5-D PE=1 SV=1
Unigene012200	sp|Q6NMN6|SPNS1_ARATH	3.56725e-18	36/101(35.64)	55	Probable sphingolipid transporter spinster homolog 1 OS=Arabidopsis thaliana OX=3702 GN=At5g65687 PE=1 SV=1
Unigene012201	sp|Q9LJX0|AB19B_ARATH	1.02111e-103	145/275(52.73)	206	ABC transporter B family member 19 OS=Arabidopsis thaliana OX=3702 GN=ABCB19 PE=1 SV=1
Unigene012202	sp|P42815|RNS3_ARATH	8.02367e-22	56/143(39.16)	91	Ribonuclease 3 OS=Arabidopsis thaliana OX=3702 GN=RNS3 PE=2 SV=1
Unigene012203	sp|Q9FLB5|LAC12_ARATH	0	224/311(72.03)	480	Laccase-12 OS=Arabidopsis thaliana OX=3702 GN=LAC12 PE=2 SV=1
Unigene012204	sp|Q5NUF4|HIDM_GLYEC	9.38874e-71	89/205(43.41)	169	2-hydroxyisoflavanone dehydratase OS=Glycyrrhiza echinata OX=46348 GN=HIDM PE=1 SV=1
Unigene012206	sp|Q42699|METE_CATRO	2.7125e-50	236/765(30.85)	189	5-methyltetrahydropteroyltriglutamate--homocysteine methyltransferase OS=Catharanthus roseus OX=4058 GN=METE PE=2 SV=1
Unigene012207	sp|P27495|CB24_TOBAC	2.00659e-23	95/228(41.67)	96	Chlorophyll a-b binding protein 40, chloroplastic OS=Nicotiana tabacum OX=4097 GN=CAB40 PE=2 SV=1
Unigene012208	sp|Q7XPK1|C3H31_ORYSJ	2.51816e-28	58/142(40.85)	112	Zinc finger CCCH domain-containing protein 31 OS=Oryza sativa subsp. japonica OX=39947 GN=Os04g0665700 PE=2 SV=1
Unigene012210	sp|Q8LGS1|MARD1_ARATH	8.8177e-08	19/42(45.24)	51	Protein MARD1 OS=Arabidopsis thaliana OX=3702 GN=MARD1 PE=2 SV=2
Unigene012212	sp|Q5S2C3|PIR_ARATH	7.53147e-16	66/179(36.87)	78	Protein PIR OS=Arabidopsis thaliana OX=3702 GN=PIR PE=1 SV=2
Unigene012214	sp|Q94GB1|PUP2_ARATH	5.58977e-57	70/185(37.84)	117	Purine permease 2 OS=Arabidopsis thaliana OX=3702 GN=PUP2 PE=1 SV=1
Unigene012215	sp|F4KDN0|HEN4_ARATH	4.68129e-17	40/114(35.09)	65	KH domain-containing protein HEN4 OS=Arabidopsis thaliana OX=3702 GN=HEN4 PE=1 SV=1
Unigene012217	sp|Q8W034|RNP1_ARATH	1.71513e-58	96/224(42.86)	150	Heterogeneous nuclear ribonucleoprotein 1 OS=Arabidopsis thaliana OX=3702 GN=RNP1 PE=1 SV=1
Unigene012220	sp|Q40784|AAPC_CENCI	4.35801e-30	38/122(31.15)	60	Putative glucose-6-phosphate 1-epimerase OS=Cenchrus ciliaris OX=35872 PE=2 SV=1
Unigene012222	sp|Q10LN5|SWT16_ORYSJ	1.23176e-35	66/200(33.00)	92	Bidirectional sugar transporter SWEET16 OS=Oryza sativa subsp. japonica OX=39947 GN=SWEET16 PE=3 SV=1
Unigene012223	sp|Q8VZ79|IDN2_ARATH	3.44777e-59	88/185(47.57)	178	Protein INVOLVED IN DE NOVO 2 OS=Arabidopsis thaliana OX=3702 GN=IDN2 PE=1 SV=1
Unigene012224	sp|Q9C998|RPI1_ARATH	4.43491e-23	72/186(38.71)	96	Probable ribose-5-phosphate isomerase 1 OS=Arabidopsis thaliana OX=3702 GN=RPI1 PE=1 SV=1
Unigene012225	sp|Q9SYW8|LHCA2_ARATH	7.10827e-75	145/254(57.09)	230	Photosystem I chlorophyll a/b-binding protein 2, chloroplastic OS=Arabidopsis thaliana OX=3702 GN=LHCA2 PE=1 SV=1
Unigene012226	sp|Q9ZVZ9|PB27B_ARATH	4.16323e-42	55/90(61.11)	105	Photosystem II D1 precursor processing protein PSB27-H2, chloroplastic OS=Arabidopsis thaliana OX=3702 GN=PSB27-2 PE=1 SV=1
Unigene012228	sp|O82391|JOSL_ARATH	1.43458e-12	25/50(50.00)	46	Josephin-like protein OS=Arabidopsis thaliana OX=3702 GN=At2g29640 PE=2 SV=1
Unigene012229	sp|Q42546|DPNP1_ARATH	3.8046e-55	140/361(38.78)	188	SAL1 phosphatase OS=Arabidopsis thaliana OX=3702 GN=SAL1 PE=1 SV=1
Unigene012231	sp|O65351|SBT17_ARATH	1.42467e-06	35/108(32.41)	51	Subtilisin-like protease SBT1.7 OS=Arabidopsis thaliana OX=3702 GN=SBT1.7 PE=1 SV=1
Unigene012232	sp|Q9ZT00|RCA_MAIZE	4.55278e-29	114/318(35.85)	120	Ribulose bisphosphate carboxylase/oxygenase activase, chloroplastic OS=Zea mays OX=4577 GN=RCA1 PE=2 SV=3
Unigene012234	sp|P20721|CYSPL_SOLLC	4.32265e-07	23/61(37.70)	50	Low-temperature-induced cysteine proteinase (Fragment) OS=Solanum lycopersicum OX=4081 PE=2 SV=1
Unigene012235	sp|Q7XBW0|ITPK5_ORYSJ	3.95014e-103	125/194(64.43)	252	Inositol-tetrakisphosphate 1-kinase 5 OS=Oryza sativa subsp. japonica OX=39947 GN=ITPK5 PE=2 SV=1
Unigene012239	sp|Q9FTA0|GEML4_ARATH	7.49165e-06	53/167(31.74)	45	GEM-like protein 4 OS=Arabidopsis thaliana OX=3702 GN=At5g08350 PE=2 SV=1
Unigene012240	sp|F4JRE0|TMN12_ARATH	1.13248e-12	117/326(35.89)	71	Transmembrane 9 superfamily member 12 OS=Arabidopsis thaliana OX=3702 GN=TMN12 PE=2 SV=1
Unigene012241	sp|Q9FM54|FOLB2_ARATH	3.59245e-42	72/128(56.25)	147	Dihydroneopterin aldolase 2 OS=Arabidopsis thaliana OX=3702 GN=FOLB2 PE=1 SV=1
Unigene012242	sp|Q9FX32|SUS6_ARATH	1.46799e-65	202/541(37.34)	231	Sucrose synthase 6 OS=Arabidopsis thaliana OX=3702 GN=SUS6 PE=1 SV=1
Unigene012245	sp|F4JLP5|PLPD2_ARATH	2.7032e-170	168/190(88.42)	339	Dihydrolipoyl dehydrogenase 2, chloroplastic OS=Arabidopsis thaliana OX=3702 GN=LPD2 PE=2 SV=2
Unigene012246	sp|P94078|MANA1_ARATH	2.0926e-37	85/224(37.95)	104	Alpha-mannosidase At3g26720 OS=Arabidopsis thaliana OX=3702 GN=At3g26720 PE=1 SV=1
Unigene012248	sp|Q9SQ64|COR2_PAPSO	3.88324e-70	70/105(66.67)	148	Non-functional NADPH-dependent codeinone reductase 2 OS=Papaver somniferum OX=3469 GN=COR2 PE=1 SV=1
Unigene012249	sp|O48850|VA725_ARATH	2.12962e-99	75/97(77.32)	157	Vesicle-associated membrane protein 725 OS=Arabidopsis thaliana OX=3702 GN=VAMP725 PE=2 SV=2
Unigene012250	sp|O82567|AAPT1_ARATH	7.15989e-54	110/217(50.69)	189	Choline/ethanolaminephosphotransferase 1 OS=Arabidopsis thaliana OX=3702 GN=AAPT1 PE=1 SV=1
Unigene012253	sp|Q9FI56|CLPC1_ARATH	1.43674e-18	208/687(30.28)	91	Chaperone protein ClpC1, chloroplastic OS=Arabidopsis thaliana OX=3702 GN=CLPC1 PE=1 SV=1
Unigene012254	sp|P46266|1433_PEA	7.38692e-139	198/219(90.41)	394	14-3-3-like protein OS=Pisum sativum OX=3888 PE=2 SV=1
Unigene012260	sp|Q9M0G7|MIK1_ARATH	2.78183e-41	82/200(41.00)	141	MDIS1-interacting receptor like kinase 1 OS=Arabidopsis thaliana OX=3702 GN=MIK1 PE=1 SV=1
Unigene012262	sp|Q67Z52|TBCB_ARATH	4.52624e-63	120/253(47.43)	203	Tubulin-folding cofactor B OS=Arabidopsis thaliana OX=3702 GN=TFCB PE=1 SV=1
Unigene012263	sp|Q9C667|CPNB4_ARATH	4.57183e-104	146/284(51.41)	237	Chaperonin 60 subunit beta 4, chloroplastic OS=Arabidopsis thaliana OX=3702 GN=CPN60B4 PE=1 SV=1
Unigene012265	sp|Q9FNA9|PDAT1_ARATH	3.56337e-22	153/585(26.15)	102	Phospholipid:diacylglycerol acyltransferase 1 OS=Arabidopsis thaliana OX=3702 GN=PDAT1 PE=2 SV=1
Unigene012268	sp|Q8W4F3|SYQ_ARATH	1.1211e-19	57/179(31.84)	78	Glutamine--tRNA ligase, cytoplasmic OS=Arabidopsis thaliana OX=3702 GN=OVA9 PE=2 SV=1
Unigene012270	sp|O04057|ASPR_CUCPE	2.4563e-18	123/431(28.54)	88	Aspartic proteinase OS=Cucurbita pepo OX=3663 PE=2 SV=1
Unigene012274	sp|Q93Z32|SIPL1_ARATH	7.52333e-55	145/387(37.47)	188	Signal peptide peptidase-like 1 OS=Arabidopsis thaliana OX=3702 GN=SPPL1 PE=2 SV=1
Unigene012275	sp|Q655R6|MOCOS_ORYSJ	3.72451e-22	191/655(29.16)	103	Molybdenum cofactor sulfurase OS=Oryza sativa subsp. japonica OX=39947 GN=MCSU3 PE=2 SV=2
Unigene012282	sp|Q8L4P8|CKB11_ORYSJ	5.04039e-31	105/308(34.09)	119	Cyclin-dependent kinase B1-1 OS=Oryza sativa subsp. japonica OX=39947 GN=CDKB1-1 PE=2 SV=1
Unigene012284	sp|P31853|ATPX_SPIOL	4.43035e-79	123/152(80.92)	238	ATP synthase subunit b&apos;, chloroplastic OS=Spinacia oleracea OX=3562 GN=ATPG PE=1 SV=2
Unigene012286	sp|Q7XYY2|MED25_ARATH	0	331/612(54.08)	549	Mediator of RNA polymerase II transcription subunit 25 OS=Arabidopsis thaliana OX=3702 GN=MED25 PE=1 SV=1
Unigene012287	sp|Q9FMK7|BT1_ARATH	1.53784e-87	146/277(52.71)	271	BTB/POZ and TAZ domain-containing protein 1 OS=Arabidopsis thaliana OX=3702 GN=BT1 PE=1 SV=1
Unigene012288	sp|C0LGW2|PAM74_ARATH	7.43163e-22	35/100(35.00)	51	Probable LRR receptor-like serine/threonine-protein kinase PAM74 OS=Arabidopsis thaliana OX=3702 GN=PAM74 PE=1 SV=1
Unigene012290	sp|Q9SYP1|DEXHC_ARATH	1.31542e-21	147/493(29.82)	69	DExH-box ATP-dependent RNA helicase DExH12 OS=Arabidopsis thaliana OX=3702 GN=BRR2A PE=1 SV=1
Unigene012291	sp|Q9ST27|PHOT2_ORYSJ	2.33516e-39	110/268(41.04)	152	Phototropin-2 OS=Oryza sativa subsp. japonica OX=39947 GN=PHOT2 PE=1 SV=1
Unigene012294	sp|Q8L5A7|SOT15_ARATH	1.79437e-28	82/253(32.41)	113	Cytosolic sulfotransferase 15 OS=Arabidopsis thaliana OX=3702 GN=SOT15 PE=1 SV=1
Unigene012295	sp|A2WY46|EAR1_ORYSI	6.82995e-07	36/114(31.58)	50	Protein terminal ear1 homolog OS=Oryza sativa subsp. indica OX=39946 GN=PLA2 PE=2 SV=1
Unigene012296	sp|Q9ZQ19|RFA2A_ARATH	6.94821e-29	46/76(60.53)	97	Replication protein A 32 kDa subunit A OS=Arabidopsis thaliana OX=3702 GN=RPA2A PE=1 SV=2
Unigene012297	sp|Q7X7L3|ELP3_ORYSJ	1.61908e-66	211/545(38.72)	229	Elongator complex protein 3 OS=Oryza sativa subsp. japonica OX=39947 GN=ELP3 PE=2 SV=2
Unigene012298	sp|Q9ZRZ8|RH28_ARATH	3.96598e-43	122/296(41.22)	164	DEAD-box ATP-dependent RNA helicase 28 OS=Arabidopsis thaliana OX=3702 GN=RH28 PE=2 SV=1
Unigene012301	sp|Q9SU30|CPR1_ARATH	6.5233e-12	77/292(26.37)	67	F-box protein CPR1 OS=Arabidopsis thaliana OX=3702 GN=CPR1 PE=1 SV=2
Unigene012302	sp|Q9LKI7|TCPG_THAWE	7.84766e-91	199/488(40.78)	289	T-complex protein 1 subunit gamma OS=Thalassiosira weissflogii OX=67004 PE=2 SV=1
Unigene012304	sp|Q9LJE2|SYKM_ARATH	0	183/285(64.21)	332	Lysine--tRNA ligase, chloroplastic/mitochondrial OS=Arabidopsis thaliana OX=3702 GN=OVA5 PE=2 SV=1
Unigene012305	sp|P0C2F6|RNHX1_ARATH	1.21582e-06	20/47(42.55)	42	Putative ribonuclease H protein At1g65750 OS=Arabidopsis thaliana OX=3702 GN=At1g65750 PE=3 SV=1
Unigene012308	sp|U3KRF2|DHQS_ACTCH	6.48139e-23	85/197(43.15)	97	3-dehydroquinate synthase, chloroplastic OS=Actinidia chinensis OX=3625 GN=DHQS PE=1 SV=2
Unigene012309	sp|Q2VEG5|CEMA_SOLTU	1.99993e-09	29/72(40.28)	58	Chloroplast envelope membrane protein OS=Solanum tuberosum OX=4113 GN=cemA PE=3 SV=1
Unigene012313	sp|Q94BP7|AUG6_ARATH	1.01959e-30	97/228(42.54)	129	AUGMIN subunit 6 OS=Arabidopsis thaliana OX=3702 GN=AUG6 PE=1 SV=1
Unigene012315	sp|Q84Y18|CXIP4_ARATH	9.84463e-06	42/112(37.50)	46	CAX-interacting protein 4 OS=Arabidopsis thaliana OX=3702 GN=CXIP4 PE=1 SV=2
Unigene012316	sp|Q40034|EF1A2_HORVU	1.71605e-19	115/337(34.12)	92	Elongation factor 1-alpha OS=Hordeum vulgare OX=4513 GN=BLT63 PE=1 SV=1
Unigene012317	sp|Q8VYL3|APA2_ARATH	5.52075e-21	43/60(71.67)	84	Aspartic proteinase A2 OS=Arabidopsis thaliana OX=3702 GN=APA2 PE=2 SV=1
Unigene012318	sp|Q84WW5|VAP13_ARATH	1.67757e-87	127/191(66.49)	260	Vesicle-associated protein 1-3 OS=Arabidopsis thaliana OX=3702 GN=PVA13 PE=2 SV=1
Unigene012319	sp|B7F845|R10A_ORYSJ	2.1245e-07	39/104(37.50)	50	60S ribosomal protein L10a OS=Oryza sativa subsp. japonica OX=39947 GN=RPL10A PE=1 SV=1
Unigene012320	sp|Q9FIK7|THIC2_ARATH	1.3355e-46	74/122(60.66)	133	Probable acetyl-CoA acetyltransferase, cytosolic 2 OS=Arabidopsis thaliana OX=3702 GN=At5g47720 PE=2 SV=1
Unigene012321	sp|Q9SLI8|2AB2D_ARATH	2.92483e-23	106/313(33.87)	106	Probable serine/threonine protein phosphatase 2A regulatory subunit B&apos;&apos;delta OS=Arabidopsis thaliana OX=3702 GN=B&apos;&apos;DELTA PE=3 SV=1
Unigene012322	sp|Q07346|DCE_PETHY	2.6749e-10	58/145(40.00)	62	Glutamate decarboxylase OS=Petunia hybrida OX=4102 GN=GAD PE=1 SV=1
Unigene012323	sp|Q93V84|FLXL1_ARATH	2.71472e-43	91/231(39.39)	152	Protein FLX-like 1 OS=Arabidopsis thaliana OX=3702 GN=FLXL1 PE=1 SV=1
Unigene012328	sp|F1DLK1|DSE1_NICBE	1.14653e-31	57/68(83.82)	121	Protein DECREASED SIZE EXCLUSION LIMIT 1 OS=Nicotiana benthamiana OX=4100 GN=DSE1 PE=2 SV=1
Unigene012329	sp|Q8GW64|PTHC_ARATH	1.46455e-55	100/164(60.98)	185	Peptidyl-tRNA hydrolase, chloroplastic OS=Arabidopsis thaliana OX=3702 GN=At1g18440 PE=2 SV=2
Unigene012330	sp|F4IF36|FGT1_ARATH	3.84992e-129	296/640(46.25)	420	Protein FORGETTER 1 OS=Arabidopsis thaliana OX=3702 GN=FGT1 PE=1 SV=1
Unigene012331	sp|Q9M0M4|MO25M_ARATH	1.46322e-18	34/108(31.48)	68	Putative MO25-like protein At4g17270 OS=Arabidopsis thaliana OX=3702 GN=At4g17270 PE=2 SV=1
Unigene012332	sp|Q7XVN7|DJC43_ORYSJ	5.08201e-19	45/124(36.29)	77	DnaJ protein ERDJ2 OS=Oryza sativa subsp. japonica OX=39947 GN=ERDJ2 PE=3 SV=2
Unigene012333	sp|Q9M886|LBD41_ARATH	1.9324e-83	146/286(51.05)	253	LOB domain-containing protein 41 OS=Arabidopsis thaliana OX=3702 GN=LBD41 PE=2 SV=1
Unigene012335	sp|P45739|CATA_HELAN	2.05889e-43	171/494(34.62)	162	Catalase OS=Helianthus annuus OX=4232 PE=2 SV=1
Unigene012336	sp|Q9C5S1|MKP1_ARATH	1.93059e-30	103/337(30.56)	129	Protein-tyrosine-phosphatase MKP1 OS=Arabidopsis thaliana OX=3702 GN=MKP1 PE=1 SV=1
Unigene012340	sp|F4HPR5|DRP5A_ARATH	7.33705e-16	35/60(58.33)	61	Dynamin-related protein 5A OS=Arabidopsis thaliana OX=3702 GN=DRP5A PE=2 SV=1
Unigene012342	sp|Q93VR9|SEH1_ARATH	8.83219e-31	53/124(42.74)	103	Protein SEH1 OS=Arabidopsis thaliana OX=3702 GN=SEH1 PE=1 SV=1
Unigene012343	sp|O22478|IMA_SOLLC	1.45266e-10	29/57(50.88)	55	Importin subunit alpha OS=Solanum lycopersicum OX=4081 PE=2 SV=2
Unigene012345	sp|Q8LDS4|NAKR1_ARATH	1.21017e-23	49/102(48.04)	98	Protein SODIUM POTASSIUM ROOT DEFECTIVE 1 OS=Arabidopsis thaliana OX=3702 GN=NAKR1 PE=1 SV=1
Unigene012346	sp|Q9SN46|LRX5_ARATH	3.19246e-07	28/72(38.89)	41	Leucine-rich repeat extensin-like protein 5 OS=Arabidopsis thaliana OX=3702 GN=LRX5 PE=2 SV=2
Unigene012347	sp|Q8VYI3|ECH2_ARATH	9.86486e-36	84/211(39.81)	133	Enoyl-CoA hydratase 2, peroxisomal OS=Arabidopsis thaliana OX=3702 GN=ECH2 PE=1 SV=1
Unigene012348	sp|Q8H1S0|MIOX4_ARATH	4.41248e-52	114/283(40.28)	174	Inositol oxygenase 4 OS=Arabidopsis thaliana OX=3702 GN=MIOX4 PE=2 SV=1
Unigene012349	sp|P82190|RK27_SPIOL	8.19375e-68	81/103(78.64)	167	50S ribosomal protein L27, chloroplastic OS=Spinacia oleracea OX=3562 GN=RPL27 PE=1 SV=2
Unigene012350	sp|Q8VZ52|ATG10_ARATH	5.38747e-23	38/73(52.05)	82	Ubiquitin-like-conjugating enzyme ATG10 OS=Arabidopsis thaliana OX=3702 GN=ATG10 PE=1 SV=1
Unigene012351	sp|C0LGT1|Y5129_ARATH	1.046e-17	26/51(50.98)	53	Probable LRR receptor-like serine/threonine-protein kinase At5g10290 OS=Arabidopsis thaliana OX=3702 GN=At5g10290 PE=2 SV=1
Unigene012352	sp|P27054|CHI4_PHAVU	1.87969e-54	73/103(70.87)	150	Endochitinase PR4 OS=Phaseolus vulgaris OX=3885 GN=CHI4 PE=2 SV=1
Unigene012353	sp|Q9C509|SGPL_ARATH	7.22587e-83	141/263(53.61)	271	Sphingosine-1-phosphate lyase OS=Arabidopsis thaliana OX=3702 GN=DPL1 PE=1 SV=1
Unigene012354	sp|Q9SEX2|KTNA1_ARATH	6.20546e-22	70/177(39.55)	99	Katanin p60 ATPase-containing subunit A1 OS=Arabidopsis thaliana OX=3702 GN=AAA1 PE=1 SV=1
Unigene012355	sp|Q9FZD9|DUF3_ARATH	1.06334e-11	17/29(58.62)	43	DUF724 domain-containing protein 3 OS=Arabidopsis thaliana OX=3702 GN=DUF3 PE=1 SV=1
Unigene012357	sp|O64639|Y2559_ARATH	1.51584e-35	108/287(37.63)	144	Receptor-like serine/threonine-protein kinase At2g45590 OS=Arabidopsis thaliana OX=3702 GN=At2g45590 PE=2 SV=1
Unigene012362	sp|Q9SJX7|RUS2_ARATH	3.09534e-123	217/409(53.06)	369	Protein root UVB sensitive 2, chloroplastic OS=Arabidopsis thaliana OX=3702 GN=RUS2 PE=1 SV=2
Unigene012363	sp|F4IAT2|THOC2_ARATH	7.04363e-111	279/677(41.21)	379	THO complex subunit 2 OS=Arabidopsis thaliana OX=3702 GN=THO2 PE=1 SV=1
Unigene012366	sp|Q43209|PIMT_WHEAT	2.41357e-57	66/91(72.53)	147	Protein-L-isoaspartate O-methyltransferase OS=Triticum aestivum OX=4565 GN=PCM PE=1 SV=1
Unigene012368	sp|P46487|MDHM_EUCGU	1.05456e-09	51/105(48.57)	60	Malate dehydrogenase, mitochondrial OS=Eucalyptus gunnii OX=3933 GN=MDH PE=2 SV=1
Unigene012369	sp|Q9SD62|Y3471_ARATH	1.35842e-51	170/466(36.48)	194	Putative receptor-like protein kinase At3g47110 OS=Arabidopsis thaliana OX=3702 GN=At3g47110 PE=3 SV=1
Unigene012370	sp|Q9FY93|NAC83_ARATH	1.78375e-37	100/282(35.46)	134	NAC domain-containing protein 83 OS=Arabidopsis thaliana OX=3702 GN=NAC083 PE=1 SV=1
Unigene012371	sp|Q9S7Z8|PIN3_ARATH	1.07175e-18	196/639(30.67)	90	Auxin efflux carrier component 3 OS=Arabidopsis thaliana OX=3702 GN=PIN3 PE=1 SV=1
Unigene012372	sp|F4JT76|VPS54_ARATH	1.2351e-26	92/245(37.55)	116	Vacuolar protein sorting-associated protein 54, chloroplastic OS=Arabidopsis thaliana OX=3702 GN=VPS54 PE=1 SV=1
Unigene012373	sp|Q84VQ0|AGO9_ARATH	3.1777e-12	21/39(53.85)	47	Protein argonaute 9 OS=Arabidopsis thaliana OX=3702 GN=AGO9 PE=2 SV=2
Unigene012375	sp|Q6AVI8|CDPK9_ORYSJ	7.10183e-147	99/169(58.58)	195	Calcium-dependent protein kinase 9 OS=Oryza sativa subsp. japonica OX=39947 GN=CPK9 PE=2 SV=1
Unigene012376	sp|Q9SZL6|MTEF6_ARATH	8.3157e-21	68/155(43.87)	93	Transcription termination factor MTERF6, chloroplastic/mitochondrial OS=Arabidopsis thaliana OX=3702 GN=MTERF6 PE=2 SV=1
Unigene012377	sp|O24629|SIGA_ARATH	1.82401e-90	137/225(60.89)	250	RNA polymerase sigma factor sigA OS=Arabidopsis thaliana OX=3702 GN=SIGA PE=1 SV=1
Unigene012379	sp|Q5VQG4|RFS_ORYSJ	7.03405e-72	168/437(38.44)	229	Galactinol--sucrose galactosyltransferase OS=Oryza sativa subsp. japonica OX=39947 GN=RFS PE=1 SV=1
Unigene012380	sp|Q9FXA2|PABP8_ARATH	1.12513e-15	97/358(27.09)	75	Polyadenylate-binding protein 8 OS=Arabidopsis thaliana OX=3702 GN=PAB8 PE=1 SV=1
Unigene012381	sp|F4IQK5|VCL21_ARATH	6.27712e-23	68/279(24.37)	106	Vicilin-like seed storage protein At2g18540 OS=Arabidopsis thaliana OX=3702 GN=At2g18540 PE=3 SV=1
Unigene012385	sp|P09756|CB23_SOYBN	1.2884e-08	90/285(31.58)	56	Chlorophyll a-b binding protein 3, chloroplastic OS=Glycine max OX=3847 GN=CAB3 PE=3 SV=1
Unigene012387	sp|Q6Z3U3|Y7797_ORYSJ	8.99828e-57	188/530(35.47)	208	B3 domain-containing protein Os07g0679700 OS=Oryza sativa subsp. japonica OX=39947 GN=Os07g0679700 PE=2 SV=1
Unigene012390	sp|Q9SR70|FK164_ARATH	4.70389e-20	84/220(38.18)	86	Peptidyl-prolyl cis-trans isomerase FKBP16-4, chloroplastic OS=Arabidopsis thaliana OX=3702 GN=FKBP16-4 PE=1 SV=1
Unigene012393	sp|Q8GXL7|GAT24_ARATH	2.30197e-15	77/244(31.56)	75	GATA transcription factor 24 OS=Arabidopsis thaliana OX=3702 GN=GATA24 PE=1 SV=2
Unigene012396	sp|P83970|PMA1_WHEAT	6.42773e-31	121/316(38.29)	130	Plasma membrane ATPase OS=Triticum aestivum OX=4565 GN=ha1 PE=2 SV=1
Unigene012397	sp|Q8LD27|PSB6_ARATH	8.50321e-16	40/143(27.97)	55	Proteasome subunit beta type-6 OS=Arabidopsis thaliana OX=3702 GN=PBA1 PE=1 SV=2
Unigene012401	sp|P92974|UBE12_ARATH	1.87233e-10	70/217(32.26)	66	Ubiquitin-activating enzyme E1 2 OS=Arabidopsis thaliana OX=3702 GN=UBA2 PE=1 SV=1
Unigene012407	sp|Q9LYT2|PP287_ARATH	1.04634e-32	102/261(39.08)	128	Pentatricopeptide repeat-containing protein At3g59040 OS=Arabidopsis thaliana OX=3702 GN=At3g59040 PE=2 SV=2
Unigene012410	sp|Q8RWY7|CYP95_ARATH	1.42058e-06	39/118(33.05)	52	Peptidyl-prolyl cis-trans isomerase CYP95 OS=Arabidopsis thaliana OX=3702 GN=CYP95 PE=1 SV=2
Unigene012413	sp|Q3HRP0|CNBL7_ORYSJ	1.73653e-20	35/52(67.31)	74	Calcineurin B-like protein 7 OS=Oryza sativa subsp. japonica OX=39947 GN=CBL7 PE=2 SV=1
Unigene012414	sp|Q9LTA6|WAV3_ARATH	2.37099e-15	139/524(26.53)	80	E3 ubiquitin-protein ligase WAV3 OS=Arabidopsis thaliana OX=3702 GN=WAV3 PE=1 SV=1
Unigene012416	sp|Q8LAJ7|PHL3_ARATH	1.10829e-24	34/48(70.83)	66	Protein PHR1-LIKE 3 OS=Arabidopsis thaliana OX=3702 GN=PHL3 PE=1 SV=1
Unigene012421	sp|Q69UP6|AGO18_ORYSJ	5.43232e-06	12/25(48.00)	30	Protein argonaute 18 OS=Oryza sativa subsp. japonica OX=39947 GN=AGO18 PE=2 SV=1
Unigene012422	sp|Q9LK61|RR10_ARATH	5.74262e-73	110/122(90.16)	223	30S ribosomal protein S10, chloroplastic OS=Arabidopsis thaliana OX=3702 GN=RPS10 PE=2 SV=1
Unigene012427	sp|Q42624|GLNAC_BRANA	2.53553e-15	24/38(63.16)	55	Glutamine synthetase, chloroplastic OS=Brassica napus OX=3708 GN=GLN2 PE=2 SV=1
Unigene012430	sp|Q0WRX3|SCP40_ARATH	3.83922e-160	218/353(61.76)	462	Serine carboxypeptidase-like 40 OS=Arabidopsis thaliana OX=3702 GN=SCPL40 PE=2 SV=2
Unigene012433	sp|Q852L0|HD16N_ORYSJ	3.17173e-144	89/104(85.58)	193	Casein kinase 1-like protein HD16 OS=Oryza sativa subsp. japonica OX=39947 GN=HD16 PE=1 SV=1
Unigene012435	sp|Q5W7F2|AGD3_ARATH	6.50399e-11	30/31(96.77)	65	ADP-ribosylation factor GTPase-activating protein AGD3 OS=Arabidopsis thaliana OX=3702 GN=AGD3 PE=1 SV=1
Unigene012437	sp|C5XTX2|CSPL8_SORBI	4.65784e-06	28/94(29.79)	47	CASP-like protein 4A1 OS=Sorghum bicolor OX=4558 GN=Sb04g002820 PE=3 SV=1
Unigene012438	sp|Q8L751|ORP1C_ARATH	9.84639e-151	251/358(70.11)	467	Oxysterol-binding protein-related protein 1C OS=Arabidopsis thaliana OX=3702 GN=ORP1C PE=2 SV=1
Unigene012439	sp|P10978|POLX_TOBAC	3.82631e-23	70/205(34.15)	97	Retrovirus-related Pol polyprotein from transposon TNT 1-94 OS=Nicotiana tabacum OX=4097 PE=2 SV=1
Unigene012440	sp|Q9FZI8|LCAT1_ARATH	1.55136e-17	46/92(50.00)	66	Lecithin-cholesterol acyltransferase-like 1 OS=Arabidopsis thaliana OX=3702 GN=LCAT1 PE=2 SV=1
Unigene012441	sp|Q3E7T8|UBQ14_ARATH	7.70034e-20	105/289(36.33)	89	Polyubiquitin 14 OS=Arabidopsis thaliana OX=3702 GN=UBQ14 PE=2 SV=2
Unigene012445	sp|Q66GN3|NPGR2_ARATH	8.08311e-94	88/280(31.43)	133	Protein NPGR2 OS=Arabidopsis thaliana OX=3702 GN=NPGR2 PE=1 SV=1
Unigene012448	sp|O64843|CID7_ARATH	6.37392e-22	99/310(31.94)	100	Polyadenylate-binding protein-interacting protein 7 OS=Arabidopsis thaliana OX=3702 GN=CID7 PE=1 SV=1
Unigene012449	sp|Q05753|AKRP_ARATH	1.97337e-102	67/96(69.79)	141	Ankyrin repeat domain-containing protein, chloroplastic OS=Arabidopsis thaliana OX=3702 GN=AKRP PE=1 SV=2
Unigene012451	sp|Q8LNZ5|XTHB_PHAAN	0	231/279(82.80)	517	Probable xyloglucan endotransglucosylase/hydrolase protein B OS=Phaseolus angularis OX=3914 GN=XTHB PE=2 SV=1
Unigene012452	sp|P52855|RLA1_MAIZE	1.04227e-52	83/107(77.57)	163	60S acidic ribosomal protein P1 OS=Zea mays OX=4577 GN=RPP1A PE=1 SV=1
Unigene012456	sp|Q8LGA5|ATL31_ARATH	4.59307e-29	47/61(77.05)	102	E3 ubiquitin-protein ligase ATL31 OS=Arabidopsis thaliana OX=3702 GN=ATL31 PE=1 SV=2
Unigene012458	sp|P92964|SRS31_ARATH	6.35192e-15	73/197(37.06)	73	Serine/arginine-rich splicing factor RS31 OS=Arabidopsis thaliana OX=3702 GN=RS31 PE=1 SV=2
Unigene012459	sp|O65639|CSP1_ARATH	7.41981e-09	17/51(33.33)	33	Cold shock protein 1 OS=Arabidopsis thaliana OX=3702 GN=CSP1 PE=1 SV=1
Unigene012460	sp|Q945B7|CRD1_EUPES	8.23828e-61	94/119(78.99)	186	Magnesium-protoporphyrin IX monomethyl ester [oxidative] cyclase, chloroplastic OS=Euphorbia esula OX=3993 GN=CRD1 PE=3 SV=1
Unigene012461	sp|P25862|TBB1_AVESA	4.57078e-133	210/309(67.96)	384	Tubulin beta-1 chain (Fragment) OS=Avena sativa OX=4498 GN=TUBB1 PE=2 SV=1
Unigene012465	sp|Q9LI00|6PGD1_ORYSJ	4.93449e-09	52/174(29.89)	40	6-phosphogluconate dehydrogenase, decarboxylating 1 OS=Oryza sativa subsp. japonica OX=39947 GN=G6PGH1 PE=2 SV=1
Unigene012466	sp|Q84JH9|TBL25_ARATH	1.29018e-19	72/191(37.70)	91	Protein trichome birefringence-like 25 OS=Arabidopsis thaliana OX=3702 GN=TBL25 PE=2 SV=1
Unigene012469	sp|Q9FS16|EXTN3_ARATH	2.56706e-40	67/139(48.20)	115	Extensin-3 OS=Arabidopsis thaliana OX=3702 GN=EXT3 PE=1 SV=3
Unigene012470	sp|O04706|GAO1B_WHEAT	9.15062e-175	237/345(68.70)	497	Gibberellin 20 oxidase 1-B OS=Triticum aestivum OX=4565 GN=GA20ox1B PE=2 SV=1
Unigene012472	sp|O24035|PANC_LOTJA	9.64739e-66	96/166(57.83)	175	Pantoate--beta-alanine ligase OS=Lotus japonicus OX=34305 GN=PANC PE=1 SV=3
Unigene012473	sp|Q94KL7|SILD_FORIN	4.3327e-46	42/84(50.00)	84	Secoisolariciresinol dehydrogenase (Fragment) OS=Forsythia intermedia OX=55183 PE=1 SV=1
Unigene012474	sp|Q8LPT9|GWD1_CITRE	3.26879e-14	71/184(38.59)	74	Alpha-glucan water dikinase, chloroplastic OS=Citrus reticulata OX=85571 GN=R1 PE=2 SV=1
Unigene012476	sp|Q9FJD5|LAC17_ARATH	1.7123e-72	192/497(38.63)	243	Laccase-17 OS=Arabidopsis thaliana OX=3702 GN=LAC17 PE=2 SV=1
Unigene012477	sp|O80462|XLG1_ARATH	1.47812e-68	110/262(41.98)	143	Extra-large guanine nucleotide-binding protein 1 OS=Arabidopsis thaliana OX=3702 GN=XLG1 PE=1 SV=2
Unigene012478	sp|A0AT30|NLTP3_LENCU	4.08587e-22	46/105(43.81)	92	Non-specific lipid-transfer protein 3 OS=Lens culinaris OX=3864 PE=3 SV=1
Unigene012479	sp|P49215|RS17_SOLLC	2.83774e-37	60/77(77.92)	107	40S ribosomal protein S17 OS=Solanum lycopersicum OX=4081 GN=RPS17 PE=2 SV=3
Unigene012480	sp|Q0IUB5|VATL_ORYSJ	5.19657e-46	84/118(71.19)	145	V-type proton ATPase 16 kDa proteolipid subunit OS=Oryza sativa subsp. japonica OX=39947 GN=VATP-P1 PE=2 SV=1
Unigene012482	sp|Q9C5S0|AGP9_ARATH	9.99564e-12	32/67(47.76)	63	Classical arabinogalactan protein 9 OS=Arabidopsis thaliana OX=3702 GN=AGP9 PE=1 SV=2
Unigene012483	sp|Q06215|PPO_VICFA	3.45372e-07	53/174(30.46)	53	Polyphenol oxidase A1, chloroplastic OS=Vicia faba OX=3906 PE=1 SV=1
Unigene012485	sp|Q0JDM0|C3H27_ORYSJ	3.63327e-94	128/371(34.50)	176	Zinc finger CCCH domain-containing protein 27 OS=Oryza sativa subsp. japonica OX=39947 GN=Os04g0394300 PE=2 SV=2
Unigene012486	sp|Q8W4S5|Y5371_ARATH	1.36683e-113	185/285(64.91)	348	Probable LRR receptor-like serine/threonine-protein kinase At5g63710 OS=Arabidopsis thaliana OX=3702 GN=At5g63710 PE=2 SV=1
Unigene012487	sp|Q7XL03|CLPD2_ORYSJ	4.31098e-108	163/410(39.76)	230	Chaperone protein ClpD2, chloroplastic OS=Oryza sativa subsp. japonica OX=39947 GN=CLPD2 PE=2 SV=2
Unigene012491	sp|F4HSQ2|SBT51_ARATH	2.97478e-82	83/238(34.87)	126	Subtilisin-like protease SBT5.1 OS=Arabidopsis thaliana OX=3702 GN=SBT5.1 PE=3 SV=1
Unigene012492	sp|Q7Y180|AN322_ORYSJ	1.01005e-06	41/137(29.93)	51	Acidic leucine-rich nuclear phosphoprotein 32-related protein 2 OS=Oryza sativa subsp. japonica OX=39947 GN=Os03g0668900 PE=2 SV=1
Unigene012493	sp|P13983|EXTN_TOBAC	4.98068e-17	120/435(27.59)	85	Extensin OS=Nicotiana tabacum OX=4097 GN=HRGPNT3 PE=2 SV=1
Unigene012494	sp|Q653T6|SPS1_ORYSJ	1.37348e-42	117/304(38.49)	159	Solanesyl-diphosphate synthase 1, mitochondrial OS=Oryza sativa subsp. japonica OX=39947 GN=SPS1 PE=1 SV=1
Unigene012495	sp|O80462|XLG1_ARATH	6.38628e-76	217/563(38.54)	266	Extra-large guanine nucleotide-binding protein 1 OS=Arabidopsis thaliana OX=3702 GN=XLG1 PE=1 SV=2
Unigene012496	sp|Q9SYX7|HA22B_ARATH	6.68172e-07	17/47(36.17)	36	HVA22-like protein b OS=Arabidopsis thaliana OX=3702 GN=HVA22B PE=2 SV=2
Unigene012497	sp|Q43130|ENO_MESCR	1.53138e-105	161/351(45.87)	245	Enolase OS=Mesembryanthemum crystallinum OX=3544 GN=PGH1 PE=2 SV=1
Unigene012498	sp|Q8LBI9|EDL16_ARATH	1.33176e-25	147/498(29.52)	110	Sugar transporter ERD6-like 16 OS=Arabidopsis thaliana OX=3702 GN=At5g18840 PE=2 SV=2
Unigene012499	sp|Q9LJ64|PLRX1_ARATH	1.27718e-12	63/234(26.92)	72	Pollen-specific leucine-rich repeat extensin-like protein 1 OS=Arabidopsis thaliana OX=3702 GN=PEX1 PE=2 SV=1
Unigene012501	sp|Q9SUC6|BBE22_ARATH	2.73457e-11	54/147(36.73)	46	Berberine bridge enzyme-like 22 OS=Arabidopsis thaliana OX=3702 GN=FAD-OXR PE=2 SV=1
Unigene012504	sp|P0DH62|Y4407_SELML	1.26502e-53	118/277(42.60)	195	Inactive protein kinase SELMODRAFT_444075 OS=Selaginella moellendorffii OX=88036 GN=SELMODRAFT_444075 PE=2 SV=1
Unigene012506	sp|Q8LJT8|TKI1_ARATH	5.73032e-09	39/92(42.39)	58	TSL-kinase interacting protein 1 OS=Arabidopsis thaliana OX=3702 GN=TKI1 PE=1 SV=2
Unigene012507	sp|Q9SUU1|BOR7_ARATH	3.44459e-65	206/619(33.28)	231	Probable boron transporter 7 OS=Arabidopsis thaliana OX=3702 GN=BOR7 PE=2 SV=3
Unigene012508	sp|P27322|HSP72_SOLLC	4.20572e-38	178/512(34.77)	138	Heat shock cognate 70 kDa protein 2 OS=Solanum lycopersicum OX=4081 GN=HSC-2 PE=2 SV=1
Unigene012510	sp|Q9SQV1|RH40_ARATH	1.09249e-16	75/229(32.75)	65	DEAD-box ATP-dependent RNA helicase 40 OS=Arabidopsis thaliana OX=3702 GN=RH40 PE=2 SV=1
Unigene012511	sp|Q8RVL2|DEK1_ARATH	5.01684e-92	274/678(40.41)	327	Calpain-type cysteine protease DEK1 OS=Arabidopsis thaliana OX=3702 GN=DEK1 PE=1 SV=1
Unigene012512	sp|Q9SGU9|MGL_ARATH	2.31682e-165	140/205(68.29)	268	Methionine gamma-lyase OS=Arabidopsis thaliana OX=3702 GN=MGL PE=1 SV=1
Unigene012515	sp|Q9LK03|PERK2_ARATH	5.79365e-12	54/168(32.14)	65	Proline-rich receptor-like protein kinase PERK2 OS=Arabidopsis thaliana OX=3702 GN=PERK2 PE=2 SV=3
Unigene012516	sp|Q681K2|ATS3A_ARATH	2.42842e-26	28/47(59.57)	68	Embryo-specific protein ATS3A OS=Arabidopsis thaliana OX=3702 GN=ATS3A PE=1 SV=1
Unigene012517	sp|Q93Z20|PTR17_ARATH	4.62275e-09	56/164(34.15)	59	Protein NRT1/ PTR FAMILY 8.5 OS=Arabidopsis thaliana OX=3702 GN=NPF8.5 PE=2 SV=1
Unigene012519	sp|Q9FE20|PBS1_ARATH	6.94035e-12	32/60(53.33)	58	Serine/threonine-protein kinase PBS1 OS=Arabidopsis thaliana OX=3702 GN=PBS1 PE=1 SV=1
Unigene012520	sp|Q94C12|NDBAB_ARATH	2.74102e-15	36/71(50.70)	63	NADH dehydrogenase [ubiquinone] 1 beta subcomplex subunit 10-B OS=Arabidopsis thaliana OX=3702 GN=At3g18410 PE=3 SV=1
Unigene012522	sp|Q8LPJ1|CKL6_ARATH	1.84069e-93	65/75(86.67)	139	Casein kinase 1-like protein 6 OS=Arabidopsis thaliana OX=3702 GN=CKL6 PE=1 SV=1
Unigene012523	sp|Q6JN47|EIX1_SOLLC	9.38693e-30	30/67(44.78)	67	Receptor-like protein EIX1 OS=Solanum lycopersicum OX=4081 GN=EIX1 PE=2 SV=2
Unigene012525	sp|O65359|SYP41_ARATH	1.72459e-29	83/190(43.68)	117	Syntaxin-41 OS=Arabidopsis thaliana OX=3702 GN=SYP41 PE=1 SV=1
Unigene012526	sp|P0C2F6|RNHX1_ARATH	1.43988e-08	65/222(29.28)	58	Putative ribonuclease H protein At1g65750 OS=Arabidopsis thaliana OX=3702 GN=At1g65750 PE=3 SV=1
Unigene012527	sp|Q9SS17|RS241_ARATH	4.79852e-11	51/128(39.84)	60	40S ribosomal protein S24-1 OS=Arabidopsis thaliana OX=3702 GN=RPS24A PE=2 SV=1
Unigene012528	sp|O64654|TRL11_ARATH	4.30698e-93	143/247(57.89)	278	Thioredoxin-like 1-1, chloroplastic OS=Arabidopsis thaliana OX=3702 GN=At1g08570 PE=2 SV=1
Unigene012529	sp|P28643|FABG_CUPLA	3.60737e-20	56/190(29.47)	90	3-oxoacyl-[acyl-carrier-protein] reductase, chloroplastic OS=Cuphea lanceolata OX=3930 GN=CLKR27 PE=2 SV=1
Unigene012530	sp|Q0DJA0|COPD1_ORYSJ	3.49008e-30	130/462(28.14)	124	Coatomer subunit delta-1 OS=Oryza sativa subsp. japonica OX=39947 GN=Os05g0310800 PE=2 SV=1
Unigene012531	sp|O65268|TASP1_ARATH	5.03785e-45	102/281(36.30)	110	Putative threonine aspartase OS=Arabidopsis thaliana OX=3702 GN=At4g00590 PE=2 SV=3
Unigene012532	sp|Q43848|TKTC_SOLTU	5.21552e-28	130/368(35.33)	117	Transketolase, chloroplastic OS=Solanum tuberosum OX=4113 PE=2 SV=1
Unigene012533	sp|F4IQK5|VCL21_ARATH	9.60218e-32	34/203(16.75)	133	Vicilin-like seed storage protein At2g18540 OS=Arabidopsis thaliana OX=3702 GN=At2g18540 PE=3 SV=1
Unigene012538	sp|Q9LJK1|FUT11_ARATH	5.02656e-33	88/227(38.77)	128	Glycoprotein 3-alpha-L-fucosyltransferase A OS=Arabidopsis thaliana OX=3702 GN=FUT11 PE=1 SV=1
Unigene012539	sp|B7F845|R10A_ORYSJ	6.78189e-34	52/85(61.18)	114	60S ribosomal protein L10a OS=Oryza sativa subsp. japonica OX=39947 GN=RPL10A PE=1 SV=1
Unigene012541	sp|Q9FYN7|P2C02_ORYSJ	1.37546e-156	223/319(69.91)	449	Probable protein phosphatase 2C 2 OS=Oryza sativa subsp. japonica OX=39947 GN=Os01g0295700 PE=2 SV=1
Unigene012544	sp|Q9XI33|WIN1_ARATH	7.22595e-21	54/128(42.19)	88	Ethylene-responsive transcription factor WIN1 OS=Arabidopsis thaliana OX=3702 GN=WIN1 PE=2 SV=1
Unigene012545	sp|Q9S740|AGP19_ARATH	5.03168e-13	56/165(33.94)	68	Lysine-rich arabinogalactan protein 19 OS=Arabidopsis thaliana OX=3702 GN=AGP19 PE=2 SV=2
Unigene012546	sp|B5X582|TWIH_ARATH	6.53786e-26	25/29(86.21)	63	Twinkle homolog protein, chloroplastic/mitochondrial OS=Arabidopsis thaliana OX=3702 GN=At1g30680 PE=1 SV=1
Unigene012548	sp|Q9ZQI0|EPR1_ARATH	6.26402e-13	57/182(31.32)	68	Proline-rich extensin-like protein EPR1 OS=Arabidopsis thaliana OX=3702 GN=EPR1 PE=2 SV=1
Unigene012549	sp|C0LGN2|Y3148_ARATH	8.47479e-54	104/356(29.21)	137	Probable leucine-rich repeat receptor-like serine/threonine-protein kinase At3g14840 OS=Arabidopsis thaliana OX=3702 GN=LRR-RLK PE=1 SV=1
Unigene012551	sp|Q8VYJ2|AHL1_ARATH	6.53789e-67	114/146(78.08)	213	AT-hook motif nuclear-localized protein 1 OS=Arabidopsis thaliana OX=3702 GN=AHL1 PE=1 SV=1
Unigene012554	sp|Q0J6P7|KAD5_ORYSJ	3.60104e-09	48/117(41.03)	56	Probable adenylate kinase 5, chloroplastic OS=Oryza sativa subsp. japonica OX=39947 GN=Os08g0288200 PE=2 SV=2
Unigene012555	sp|O22210|MYBC1_ARATH	1.24765e-34	74/106(69.81)	130	Transcription factor MYBC1 OS=Arabidopsis thaliana OX=3702 GN=MYBC1 PE=1 SV=1
Unigene012558	sp|Q9SSF0|HIP16_ARATH	1.28873e-11	53/142(37.32)	61	Heavy metal-associated isoprenylated plant protein 16 OS=Arabidopsis thaliana OX=3702 GN=HIPP16 PE=2 SV=1
Unigene012561	sp|P14009|14KD_DAUCA	1.69284e-06	25/55(45.45)	36	14 kDa proline-rich protein DC2.15 OS=Daucus carota OX=4039 PE=2 SV=1
Unigene012562	sp|Q8VZ17|SUVH6_ARATH	2.26119e-50	180/554(32.49)	189	Histone-lysine N-methyltransferase, H3 lysine-9 specific SUVH6 OS=Arabidopsis thaliana OX=3702 GN=SUVH6 PE=1 SV=2
Unigene012564	sp|Q96528|CATA1_ARATH	8.74502e-45	70/222(31.53)	105	Catalase-1 OS=Arabidopsis thaliana OX=3702 GN=CAT1 PE=1 SV=3
Unigene012565	sp|Q8RWF4|NIPA8_ARATH	1.97164e-49	131/309(42.39)	177	Probable magnesium transporter NIPA8 OS=Arabidopsis thaliana OX=3702 GN=At3g26670 PE=2 SV=1
Unigene012567	sp|Q9AT72|FAD2_CALOF	1.02754e-25	104/324(32.10)	95	Delta(12) fatty acid desaturase FAD2 OS=Calendula officinalis OX=41496 GN=FAD2 PE=2 SV=1
Unigene012569	sp|Q94HW2|POLR1_ARATH	5.36676e-19	82/269(30.48)	80	Retrovirus-related Pol polyprotein from transposon RE1 OS=Arabidopsis thaliana OX=3702 GN=RE1 PE=2 SV=1
Unigene012572	sp|P82194|RK17_SPIOL	9.57294e-08	23/56(41.07)	50	50S ribosomal protein L17, chloroplastic OS=Spinacia oleracea OX=3562 GN=RPL17 PE=1 SV=2
Unigene012573	sp|Q84KJ3|DDB2_ORYSJ	1.68678e-16	91/281(32.38)	83	DNA damage-binding protein 2 OS=Oryza sativa subsp. japonica OX=39947 GN=DDB2 PE=1 SV=1
Unigene012575	sp|O22478|IMA_SOLLC	7.33485e-54	188/507(37.08)	195	Importin subunit alpha OS=Solanum lycopersicum OX=4081 PE=2 SV=2
Unigene012577	sp|Q40034|EF1A2_HORVU	1.92191e-177	157/166(94.58)	319	Elongation factor 1-alpha OS=Hordeum vulgare OX=4513 GN=BLT63 PE=1 SV=1
Unigene012578	sp|O24364|BAS1_SPIOL	1.28203e-26	85/227(37.44)	106	2-Cys peroxiredoxin BAS1, chloroplastic OS=Spinacia oleracea OX=3562 GN=BAS1 PE=2 SV=1
Unigene012580	sp|Q9SIH5|FB322_ARATH	1.32646e-39	44/75(58.67)	89	Probable F-box protein At2g36090 OS=Arabidopsis thaliana OX=3702 GN=At2g36090 PE=2 SV=1
Unigene012584	sp|Q7XTQ5|MEX1_ORYSJ	7.76981e-124	96/138(69.57)	211	Maltose excess protein 1-like, chloroplastic OS=Oryza sativa subsp. japonica OX=39947 GN=Os04g0602400 PE=2 SV=2
Unigene012589	sp|F4J738|SAD2H_ARATH	1.78464e-07	44/152(28.95)	54	Importin beta-like SAD2 homolog OS=Arabidopsis thaliana OX=3702 GN=At3g59020 PE=1 SV=1
Unigene012590	sp|Q8L7F7|NUP62_ARATH	6.9933e-10	68/295(23.05)	51	Nuclear pore complex protein NUP62 OS=Arabidopsis thaliana OX=3702 GN=NUP62 PE=1 SV=1
Unigene012593	sp|Q9FLD7|GT14A_ARATH	1.26839e-19	53/137(38.69)	82	Beta-glucuronosyltransferase GlcAT14A OS=Arabidopsis thaliana OX=3702 GN=GLCAT14A PE=2 SV=1
Unigene012594	sp|Q8H4S4|NAC10_ORYSJ	3.62694e-08	44/122(36.07)	54	NAC domain-containing protein 10 OS=Oryza sativa subsp. japonica OX=39947 GN=NAC010 PE=2 SV=1
Unigene012595	sp|F4KBF3|AAE17_ARATH	3.64692e-114	172/329(52.28)	310	Probable acyl-activating enzyme 17, peroxisomal OS=Arabidopsis thaliana OX=3702 GN=AAE17 PE=2 SV=1
Unigene012596	sp|P93401|NU2M_OENBE	2.43742e-46	117/197(59.39)	174	NADH-ubiquinone oxidoreductase chain 2 OS=Oenothera berteroana OX=3950 GN=ND2 PE=2 SV=2
Unigene012597	sp|Q5JK68|CDKC2_ORYSJ	0	350/457(76.59)	696	Cyclin-dependent kinase C-2 OS=Oryza sativa subsp. japonica OX=39947 GN=CDKC-2 PE=2 SV=1
Unigene012598	sp|Q2R2D5|XA21_ORYSJ	4.3655e-44	98/359(27.30)	78	Receptor kinase-like protein Xa21 OS=Oryza sativa subsp. japonica OX=39947 GN=XA21 PE=1 SV=1
Unigene012600	sp|P93376|ACT6_TOBAC	7.8853e-09	71/206(34.47)	53	Actin-103 (Fragment) OS=Nicotiana tabacum OX=4097 PE=3 SV=1
Unigene012602	sp|P14875|RT14_OENBE	7.15325e-35	64/90(71.11)	122	Ribosomal protein S14, mitochondrial OS=Oenothera berteroana OX=3950 GN=RPS14 PE=3 SV=2
Unigene012603	sp|Q8GT66|TIC40_PEA	2.31466e-20	82/210(39.05)	95	Protein TIC 40, chloroplastic OS=Pisum sativum OX=3888 GN=TIC40 PE=1 SV=1
Unigene012604	sp|Q05085|PTR7_ARATH	6.83542e-71	54/131(41.22)	96	Protein NRT1/ PTR FAMILY 6.3 OS=Arabidopsis thaliana OX=3702 GN=NPF6.3 PE=1 SV=1
Unigene012605	sp|O22823|LSM6B_ARATH	4.61332e-15	37/61(60.66)	69	Sm-like protein LSM36B OS=Arabidopsis thaliana OX=3702 GN=LSM6B PE=1 SV=1
Unigene012607	sp|Q9FN42|CLPP2_ARATH	3.40085e-67	91/118(77.12)	178	ATP-dependent Clp protease proteolytic subunit 2, mitochondrial OS=Arabidopsis thaliana OX=3702 GN=CLPP2 PE=1 SV=1
Unigene012608	sp|P46290|RL31_NICGU	6.28452e-73	107/120(89.17)	218	60S ribosomal protein L31 OS=Nicotiana glutinosa OX=35889 GN=RPL31 PE=2 SV=1
Unigene012609	sp|Q9FFQ7|FACT_ARATH	8.25483e-43	58/175(33.14)	98	Fatty alcohol:caffeoyl-CoA acyltransferase OS=Arabidopsis thaliana OX=3702 GN=FACT PE=2 SV=1
Unigene012610	sp|Q9XEE2|ANXD2_ARATH	4.68398e-08	21/54(38.89)	38	Annexin D2 OS=Arabidopsis thaliana OX=3702 GN=ANN2 PE=1 SV=1
Unigene012611	sp|Q94JS4|SMT3B_ARATH	1.69566e-32	36/64(56.25)	83	24-methylenesterol C-methyltransferase 3 OS=Arabidopsis thaliana OX=3702 GN=SMT3 PE=2 SV=1
Unigene012612	sp|Q42450|RCAB_HORVU	5.75345e-18	87/259(33.59)	86	Ribulose bisphosphate carboxylase/oxygenase activase B, chloroplastic OS=Hordeum vulgare OX=4513 GN=RCAB PE=2 SV=1
Unigene012615	sp|Q9SIR9|SPZ10_ARATH	2.72082e-36	80/243(32.92)	96	Serpin-Z10 OS=Arabidopsis thaliana OX=3702 GN=At2g25240 PE=2 SV=1
Unigene012619	sp|O22151|GOS12_ARATH	8.91819e-24	48/60(80.00)	102	Golgi SNAP receptor complex member 1-2 OS=Arabidopsis thaliana OX=3702 GN=GOS12 PE=1 SV=2
Unigene012620	sp|Q9C9K4|PILS4_ARATH	1.05064e-29	27/46(58.70)	69	Protein PIN-LIKES 4 OS=Arabidopsis thaliana OX=3702 GN=PILS4 PE=2 SV=1
Unigene012621	sp|P08688|ALB2_PEA	2.84008e-76	120/222(54.05)	242	Albumin-2 OS=Pisum sativum OX=3888 PE=2 SV=1
Unigene012622	sp|D1FP57|LIN2_LOTJA	3.39806e-68	141/300(47.00)	233	Putative E3 ubiquitin-protein ligase LIN-2 OS=Lotus japonicus OX=34305 GN=LIN PE=1 SV=1
Unigene012623	sp|Q7XA40|RGA3_SOLBU	9.65511e-60	105/434(24.19)	85	Putative disease resistance protein RGA3 OS=Solanum bulbocastanum OX=147425 GN=RGA3 PE=2 SV=2
Unigene012624	sp|Q9LMP6|DRL3_ARATH	5.83958e-91	83/188(44.15)	157	Probable disease resistance protein At1g15890 OS=Arabidopsis thaliana OX=3702 GN=At1g15890 PE=3 SV=2
Unigene012625	sp|Q9ASQ2|MAMYB_ARATH	4.98982e-15	53/183(28.96)	75	Transcription factor MAMYB OS=Arabidopsis thaliana OX=3702 GN=MAMYB PE=1 SV=1
Unigene012626	sp|Q7X9V2|PIE1_ARATH	4.03249e-71	190/473(40.17)	248	Protein PHOTOPERIOD-INDEPENDENT EARLY FLOWERING 1 OS=Arabidopsis thaliana OX=3702 GN=PIE1 PE=1 SV=1
Unigene012628	sp|Q9LPC7|CP18A_ARATH	1.71986e-12	57/132(43.18)	63	Peptidyl-prolyl cis-trans isomerase CYP18-1 OS=Arabidopsis thaliana OX=3702 GN=CYP18-1 PE=2 SV=1
Unigene012629	sp|Q9S728|PDF1_ARATH	4.61744e-16	39/66(59.09)	78	Protodermal factor 1 OS=Arabidopsis thaliana OX=3702 GN=PDF1 PE=2 SV=1
Unigene012631	sp|Q9XI00|SKI32_ARATH	1.19074e-53	132/329(40.12)	182	F-box protein 7 OS=Arabidopsis thaliana OX=3702 GN=SKIP32 PE=1 SV=1
Unigene012632	sp|Q8RXN0|AB11G_ARATH	1.05248e-71	128/206(62.14)	246	ABC transporter G family member 11 OS=Arabidopsis thaliana OX=3702 GN=ABCG11 PE=1 SV=1
Unigene012637	sp|A9TF79|SRK2A_PHYPA	6.36971e-48	121/242(50.00)	169	Serine/threonine-protein kinase SRK2A OS=Physcomitrella patens subsp. patens OX=3218 GN=SRK2A PE=1 SV=1
Unigene012638	sp|Q56X52|AOX4_ARATH	2.08222e-23	80/188(42.55)	101	Ubiquinol oxidase 4, chloroplastic/chromoplastic OS=Arabidopsis thaliana OX=3702 GN=AOX4 PE=1 SV=2
Unigene012641	sp|Q03666|GSTX4_TOBAC	1.95165e-11	24/52(46.15)	51	Probable glutathione S-transferase OS=Nicotiana tabacum OX=4097 PE=2 SV=1
Unigene012643	sp|Q2TSC7|PCS1_LOTJA	2.41261e-112	105/194(54.12)	205	Glutathione gamma-glutamylcysteinyltransferase 1 OS=Lotus japonicus OX=34305 GN=PCS1 PE=2 SV=1
Unigene012645	sp|P16243|MAOC_MAIZE	5.74684e-09	109/370(29.46)	58	NADP-dependent malic enzyme, chloroplastic OS=Zea mays OX=4577 GN=MOD1 PE=1 SV=1
Unigene012647	sp|Q9T0K5|LRX3_ARATH	6.94012e-20	103/379(27.18)	96	Leucine-rich repeat extensin-like protein 3 OS=Arabidopsis thaliana OX=3702 GN=LRX3 PE=1 SV=1
Unigene012648	sp|Q9LEF0|GPX4_MESCR	1.09813e-10	51/162(31.48)	59	Probable phospholipid hydroperoxide glutathione peroxidase OS=Mesembryanthemum crystallinum OX=3544 GN=GPXMC1 PE=2 SV=1
Unigene012649	sp|Q9M3B0|PME34_ARATH	5.08824e-11	65/207(31.40)	64	Probable pectinesterase/pectinesterase inhibitor 34 OS=Arabidopsis thaliana OX=3702 GN=PME34 PE=2 SV=1
Unigene012651	sp|A1Y2B7|SGS3_MAIZE	7.44544e-08	45/107(42.06)	55	Protein SUPPRESSOR OF GENE SILENCING 3 homolog OS=Zea mays OX=4577 GN=SGS3 PE=1 SV=1
Unigene012655	sp|Q3EBC2|ZDHC5_ARATH	4.49445e-76	133/286(46.50)	225	Probable protein S-acyltransferase 17 OS=Arabidopsis thaliana OX=3702 GN=PAT17 PE=2 SV=1
Unigene012656	sp|Q8H1S4|ACCH3_ARATH	3.25997e-97	140/230(60.87)	296	1-aminocyclopropane-1-carboxylate oxidase homolog 3 OS=Arabidopsis thaliana OX=3702 GN=At1g06650 PE=2 SV=1
Unigene012657	sp|B8XCH5|QKY_ARATH	0	337/717(47.00)	580	Protein QUIRKY OS=Arabidopsis thaliana OX=3702 GN=QKY PE=2 SV=1
Unigene012659	sp|Q9SZN1|VATB2_ARATH	5.30432e-131	153/237(64.56)	264	V-type proton ATPase subunit B2 OS=Arabidopsis thaliana OX=3702 GN=VHA-B2 PE=1 SV=1
Unigene012660	sp|F4IDY7|DDR4_ARATH	5.50233e-39	164/514(31.91)	155	DDT domain-containing protein DDR4 OS=Arabidopsis thaliana OX=3702 GN=DDR4 PE=1 SV=1
Unigene012661	sp|Q9SE42|RPE1_ORYSJ	4.93338e-65	105/166(63.25)	200	Ribulose-phosphate 3-epimerase, cytoplasmic isoform OS=Oryza sativa subsp. japonica OX=39947 GN=Os09g0505700 PE=1 SV=1
Unigene012664	sp|Q9LFU9|GNA1_ARATH	1.57383e-42	40/64(62.50)	83	Glucosamine 6-phosphate N-acetyltransferase OS=Arabidopsis thaliana OX=3702 GN=GNA1 PE=1 SV=1
Unigene012668	sp|D1I234|DRE2_VITVI	1.03024e-09	58/167(34.73)	56	Anamorsin homolog OS=Vitis vinifera OX=29760 GN=VIT_01s0010g01180 PE=3 SV=1
Unigene012669	sp|A9LLI7|RP6L2_ARATH	1.68504e-11	29/69(42.03)	47	Protein RRP6-like 2 OS=Arabidopsis thaliana OX=3702 GN=RRP6L2 PE=2 SV=1
Unigene012671	sp|Q39193|SRK2I_ARATH	2.93265e-86	130/149(87.25)	273	Serine/threonine-protein kinase SRK2I OS=Arabidopsis thaliana OX=3702 GN=SRK2I PE=1 SV=1
Unigene012676	sp|Q9FLQ7|FH20_ARATH	8.91758e-06	52/170(30.59)	48	Formin-like protein 20 OS=Arabidopsis thaliana OX=3702 GN=FH20 PE=2 SV=3
Unigene012679	sp|Q6AWW5|Y5262_ARATH	2.27706e-14	29/69(42.03)	52	Ankyrin repeat-containing protein At5g02620 OS=Arabidopsis thaliana OX=3702 GN=At5g02620 PE=1 SV=1
Unigene012680	sp|Q6NKZ9|Y4345_ARATH	3.93283e-48	124/299(41.47)	174	Probable receptor-like serine/threonine-protein kinase At4g34500 OS=Arabidopsis thaliana OX=3702 GN=At4g34500 PE=2 SV=1
Unigene012681	sp|Q8L5Z7|SNX2A_ARATH	0	225/275(81.82)	427	Sorting nexin 2A OS=Arabidopsis thaliana OX=3702 GN=SNX2A PE=1 SV=1
Unigene012684	sp|O23225|PUB5_ARATH	2.08028e-38	34/68(50.00)	81	U-box domain-containing protein 5 OS=Arabidopsis thaliana OX=3702 GN=PUB5 PE=3 SV=3
Unigene012687	sp|Q0WP01|PTR9_ARATH	0	354/559(63.33)	689	Protein NRT1/ PTR FAMILY 5.10 OS=Arabidopsis thaliana OX=3702 GN=NPF5.10 PE=2 SV=1
Unigene012690	sp|O04539|SNL4_ARATH	2.9633e-17	73/220(33.18)	85	Paired amphipathic helix protein Sin3-like 4 OS=Arabidopsis thaliana OX=3702 GN=SNL4 PE=3 SV=3
Unigene012691	sp|Q9FFF9|APC1_ARATH	2.19125e-69	110/171(64.33)	213	Anaphase-promoting complex subunit 1 OS=Arabidopsis thaliana OX=3702 GN=APC1 PE=2 SV=1
Unigene012693	sp|F4IN23|BZP34_ARATH	1.2498e-34	96/273(35.16)	115	Basic leucine zipper 34 OS=Arabidopsis thaliana OX=3702 GN=BZIP34 PE=1 SV=1
Unigene012696	sp|Q0DCM5|MAN6_ORYSJ	4.91288e-31	49/136(36.03)	71	Mannan endo-1,4-beta-mannosidase 6 OS=Oryza sativa subsp. japonica OX=39947 GN=MAN6 PE=2 SV=2
Unigene012701	sp|Q9M4T8|PSA5_SOYBN	1.83956e-113	122/130(93.85)	252	Proteasome subunit alpha type-5 OS=Glycine max OX=3847 GN=PAE1 PE=2 SV=1
Unigene012702	sp|Q94AU9|RBCX1_ARATH	4.78889e-15	58/150(38.67)	65	Chaperonin-like RBCX protein 1, chloroplastic OS=Arabidopsis thaliana OX=3702 GN=RBCX1 PE=1 SV=1
Unigene012704	sp|Q75IW1|COBL2_ORYSJ	8.70179e-57	49/69(71.01)	122	COBRA-like protein 2 OS=Oryza sativa subsp. japonica OX=39947 GN=BC1L2 PE=2 SV=1
Unigene012705	sp|Q94BN2|SPSY_ARATH	1.50446e-81	167/365(45.75)	256	Spermine synthase OS=Arabidopsis thaliana OX=3702 GN=SPMS PE=1 SV=1
Unigene012706	sp|B3H615|ING2_ARATH	2.72409e-73	102/138(73.91)	225	PHD finger protein ING2 OS=Arabidopsis thaliana OX=3702 GN=ING2 PE=1 SV=1
Unigene012708	sp|Q8RY82|FB121_ARATH	1.61424e-34	54/90(60.00)	110	F-box protein At2g32560 OS=Arabidopsis thaliana OX=3702 GN=At2g32560 PE=2 SV=1
Unigene012712	sp|Q5SBP6|GDS_OCIBA	8.29452e-29	55/157(35.03)	73	Germacrene-D synthase OS=Ocimum basilicum OX=39350 GN=GDS PE=1 SV=1
Unigene012713	sp|P37064|ASO_CUCPM	5.24987e-17	109/387(28.17)	84	L-ascorbate oxidase OS=Cucurbita pepo var. melopepo OX=3665 PE=1 SV=1
Unigene012716	sp|P69309|UBIQP_AVEFA	0	297/305(97.38)	581	Polyubiquitin OS=Avena fatua OX=4499 PE=2 SV=2
Unigene012717	sp|P51427|RS52_ARATH	6.72504e-12	20/26(76.92)	43	40S ribosomal protein S5-2 OS=Arabidopsis thaliana OX=3702 GN=RPS5B PE=1 SV=2
Unigene012719	sp|Q9FYV1|INO1_SESIN	1.4414e-45	86/148(58.11)	157	Inositol-3-phosphate synthase OS=Sesamum indicum OX=4182 PE=2 SV=1
Unigene012723	sp|Q8VZA1|LAC11_ARATH	6.67528e-06	31/110(28.18)	36	Laccase-11 OS=Arabidopsis thaliana OX=3702 GN=LAC11 PE=2 SV=1
Unigene012724	sp|Q9LT10|CXE18_ARATH	2.46814e-85	92/154(59.74)	184	Probable carboxylesterase 18 OS=Arabidopsis thaliana OX=3702 GN=CXE18 PE=1 SV=1
Unigene012726	sp|F4IQK5|VCL21_ARATH	1.68381e-35	42/270(15.56)	144	Vicilin-like seed storage protein At2g18540 OS=Arabidopsis thaliana OX=3702 GN=At2g18540 PE=3 SV=1
Unigene012728	sp|Q94EC4|MST8_ORYSJ	6.06799e-27	66/211(31.28)	74	Sugar transport protein MST8 OS=Oryza sativa subsp. japonica OX=39947 GN=MST8 PE=2 SV=2
Unigene012729	sp|F4IDW9|PTD_ARATH	1.66802e-13	60/190(31.58)	69	Protein PARTING DANCERS OS=Arabidopsis thaliana OX=3702 GN=PTD PE=1 SV=1
Unigene012730	sp|P34091|RL6_MESCR	7.65268e-36	85/175(48.57)	128	60S ribosomal protein L6 OS=Mesembryanthemum crystallinum OX=3544 GN=RPL6 PE=2 SV=1
Unigene012731	sp|Q9LK57|PP226_ARATH	3.13702e-18	69/224(30.80)	86	Pentatricopeptide repeat-containing protein At3g13160, mitochondrial OS=Arabidopsis thaliana OX=3702 GN=At3g13160 PE=1 SV=1
Unigene012732	sp|B7FA90|HPT1_ORYSJ	1.01805e-134	195/269(72.49)	373	Probable homogentisate phytyltransferase 1, chloroplastic OS=Oryza sativa subsp. japonica OX=39947 GN=HPT1 PE=2 SV=1
Unigene012734	sp|Q93VG8|PPDEX_ARATH	4.57467e-99	130/212(61.32)	291	DeSI-like protein At4g17486 OS=Arabidopsis thaliana OX=3702 GN=At4g17486 PE=2 SV=1
Unigene012739	sp|Q9SL43|MSRA5_ARATH	3.05019e-117	158/230(68.70)	338	Peptide methionine sulfoxide reductase A5 OS=Arabidopsis thaliana OX=3702 GN=MSRA5 PE=2 SV=1
Unigene012740	sp|Q6VMW0|Q8OMT_MENPI	5.96165e-70	58/111(52.25)	130	8-hydroxyquercetin 8-O-methyltransferase OS=Mentha piperita OX=34256 GN=OMT2 PE=1 SV=1
Unigene012742	sp|Q9ZQI0|EPR1_ARATH	4.43274e-109	274/779(35.17)	368	Proline-rich extensin-like protein EPR1 OS=Arabidopsis thaliana OX=3702 GN=EPR1 PE=2 SV=1
Unigene012744	sp|Q8L5Y5|ZDH17_ARATH	1.99599e-112	136/215(63.26)	266	Probable protein S-acyltransferase 19 OS=Arabidopsis thaliana OX=3702 GN=PAT19 PE=2 SV=1
Unigene012745	sp|Q9SII7|PP159_ARATH	1.34957e-08	38/89(42.70)	56	Pentatricopeptide repeat-containing protein At2g17210 OS=Arabidopsis thaliana OX=3702 GN=PCMP-E77 PE=3 SV=2
Unigene012746	sp|O65059|RS15_PICMA	2.85563e-95	135/149(90.60)	275	40S ribosomal protein S15 OS=Picea mariana OX=3335 GN=RPS15 PE=2 SV=1
Unigene012747	sp|Q41350|OLP1_SOLLC	1.33139e-10	48/144(33.33)	60	Osmotin-like protein OS=Solanum lycopersicum OX=4081 PE=1 SV=1
Unigene012748	sp|Q93Y94|RPOT1_NICSY	4.72524e-115	156/314(49.68)	262	DNA-directed RNA polymerase 1, mitochondrial OS=Nicotiana sylvestris OX=4096 GN=RPOT1 PE=2 SV=1
Unigene012749	sp|Q93YT1|GLR32_ARATH	5.69069e-95	105/207(50.72)	191	Glutamate receptor 3.2 OS=Arabidopsis thaliana OX=3702 GN=GLR3.2 PE=1 SV=2
Unigene012751	sp|Q38931|FKB62_ARATH	6.16223e-08	46/122(37.70)	55	Peptidyl-prolyl cis-trans isomerase FKBP62 OS=Arabidopsis thaliana OX=3702 GN=FKBP62 PE=1 SV=2
Unigene012752	sp|Q39212|RPD3B_ARATH	2.52175e-83	98/145(67.59)	198	DNA-directed RNA polymerases IV and V subunit 3B OS=Arabidopsis thaliana OX=3702 GN=NRPD3B PE=1 SV=2
Unigene012753	sp|P13851|CB21_SINAL	5.54528e-11	91/276(32.97)	62	Chlorophyll a-b binding protein 1, chloroplastic OS=Sinapis alba OX=3728 GN=CAB1 PE=3 SV=1
Unigene012756	sp|Q8RXN4|HIBC5_ARATH	7.51298e-80	170/396(42.93)	257	3-hydroxyisobutyryl-CoA hydrolase-like protein 2, mitochondrial OS=Arabidopsis thaliana OX=3702 GN=At4g31810 PE=1 SV=1
Unigene012759	sp|Q9C5D6|CAAT9_ARATH	0	257/367(70.03)	529	Cationic amino acid transporter 9, chloroplastic OS=Arabidopsis thaliana OX=3702 GN=CAT9 PE=2 SV=1
Unigene012761	sp|Q9SBB2|ABC1_ARATH	2.79905e-15	59/158(37.34)	66	Protein ABC transporter 1, mitochondrial OS=Arabidopsis thaliana OX=3702 GN=ABC1 PE=2 SV=1
Unigene012764	sp|Q8GYD2|MND1_ARATH	1.28543e-21	52/89(58.43)	89	Meiotic nuclear division protein 1 homolog OS=Arabidopsis thaliana OX=3702 GN=MND1 PE=1 SV=1
Unigene012766	sp|Q9FL54|DNAJ6_ARATH	8.77479e-19	79/254(31.10)	85	Chaperone protein dnaJ 6 OS=Arabidopsis thaliana OX=3702 GN=ATJ6 PE=2 SV=1
Unigene012768	sp|Q9XIE2|AB36G_ARATH	1.02395e-132	357/998(35.77)	436	ABC transporter G family member 36 OS=Arabidopsis thaliana OX=3702 GN=ABCG36 PE=1 SV=1
Unigene012769	sp|P25861|G3PC_ANTMA	1.26048e-117	187/260(71.92)	346	Glyceraldehyde-3-phosphate dehydrogenase, cytosolic OS=Antirrhinum majus OX=4151 GN=GAPC PE=2 SV=1
Unigene012770	sp|P31843|RRPO_OENBE	8.48738e-10	42/125(33.60)	57	RNA-directed DNA polymerase homolog OS=Oenothera berteroana OX=3950 PE=4 SV=1
Unigene012771	sp|F4KEY9|NAA25_ARATH	1.73368e-17	67/196(34.18)	87	N-terminal acetyltransferase B complex auxiliary subunit NAA25 OS=Arabidopsis thaliana OX=3702 GN=NAA25 PE=2 SV=1
Unigene012772	sp|P29185|CH61_MAIZE	7.77468e-16	112/350(32.00)	81	Chaperonin CPN60-1, mitochondrial OS=Zea mays OX=4577 GN=CPN60I PE=1 SV=2
Unigene012773	sp|O82155|DOF17_ARATH	1.51485e-29	45/53(84.91)	114	Dof zinc finger protein DOF1.7 OS=Arabidopsis thaliana OX=3702 GN=DOF1.7 PE=2 SV=1
Unigene012776	sp|Q9SK47|TAT3_ARATH	1.67087e-09	55/221(24.89)	40	Probable aminotransferase TAT3 OS=Arabidopsis thaliana OX=3702 GN=TAT3 PE=2 SV=1
Unigene012778	sp|Q9LZ19|PP364_ARATH	2.9496e-141	142/275(51.64)	290	Pentatricopeptide repeat-containing protein At5g04780, mitochondrial OS=Arabidopsis thaliana OX=3702 GN=PCMP-H16 PE=2 SV=2
Unigene012779	sp|E7C196|MER_ERYCB	2.89972e-100	147/256(57.42)	298	Methylecgonone reductase OS=Erythroxylum coca OX=289672 PE=1 SV=1
Unigene012780	sp|Q9FHB6|DTX16_ARATH	8.39306e-106	106/231(45.89)	218	Protein DETOXIFICATION 16 OS=Arabidopsis thaliana OX=3702 GN=DTX16 PE=2 SV=1
Unigene012781	sp|Q9FG13|CXE15_ARATH	8.13237e-23	88/306(28.76)	97	Probable carboxylesterase 15 OS=Arabidopsis thaliana OX=3702 GN=CXE15 PE=2 SV=1
Unigene012782	sp|B0Z503|YCF2_OENBI	8.25707e-08	31/72(43.06)	55	Protein Ycf2 OS=Oenothera biennis OX=3942 GN=ycf2-A PE=3 SV=1
Unigene012783	sp|O22960|TBL37_ARATH	2.07947e-19	37/114(32.46)	49	Protein trichome birefringence-like 37 OS=Arabidopsis thaliana OX=3702 GN=TBL37 PE=2 SV=2
Unigene012785	sp|F4IQG2|AATP2_ARATH	2.66533e-22	43/98(43.88)	72	AAA-ATPase At2g18190 OS=Arabidopsis thaliana OX=3702 GN=At2g18190 PE=2 SV=1
Unigene012786	sp|F5B8W5|CONB7_LUPAN	6.57605e-06	43/153(28.10)	47	Conglutin beta 7 OS=Lupinus angustifolius OX=3871 GN=BETA7 PE=1 SV=1
Unigene012787	sp|Q9SJH7|CISY3_ARATH	3.40306e-12	150/477(31.45)	68	Citrate synthase 3, peroxisomal OS=Arabidopsis thaliana OX=3702 GN=CSY3 PE=2 SV=1
Unigene012788	sp|Q38857|XTH22_ARATH	4.16092e-37	103/254(40.55)	134	Xyloglucan endotransglucosylase/hydrolase protein 22 OS=Arabidopsis thaliana OX=3702 GN=XTH22 PE=1 SV=1
Unigene012790	sp|Q9FEC1|OHP2_ARATH	5.95475e-45	76/104(73.08)	150	Light-harvesting complex-like protein OHP2, chloroplastic OS=Arabidopsis thaliana OX=3702 GN=OHP2 PE=2 SV=1
Unigene012798	sp|P50288|ASPG_LUPAL	4.81954e-37	107/270(39.63)	130	Isoaspartyl peptidase/L-asparaginase OS=Lupinus albus OX=3870 PE=3 SV=1
Unigene012801	sp|Q94AZ2|STP13_ARATH	0	419/529(79.21)	838	Sugar transport protein 13 OS=Arabidopsis thaliana OX=3702 GN=STP13 PE=1 SV=2
Unigene012802	sp|Q9SEC2|MSRA_LACSA	2.34507e-95	102/124(82.26)	226	Peptide methionine sulfoxide reductase OS=Lactuca sativa OX=4236 PE=2 SV=1
Unigene012803	sp|Q9SM23|ACBP1_ARATH	1.93682e-23	90/304(29.61)	100	Acyl-CoA-binding domain-containing protein 1 OS=Arabidopsis thaliana OX=3702 GN=ACBP1 PE=1 SV=2
Unigene012804	sp|Q9LF68|BOLA4_ARATH	3.52962e-36	63/86(73.26)	129	Protein BOLA4, chloroplastic/mitochondrial OS=Arabidopsis thaliana OX=3702 GN=BOLA4 PE=1 SV=1
Unigene012805	sp|P47927|AP2_ARATH	8.24357e-27	89/216(41.20)	114	Floral homeotic protein APETALA 2 OS=Arabidopsis thaliana OX=3702 GN=AP2 PE=1 SV=1
Unigene012806	sp|Q9FX01|HSDD1_ARATH	9.16394e-17	38/143(26.57)	50	3beta-hydroxysteroid-dehydrogenase/decarboxylase isoform 1 OS=Arabidopsis thaliana OX=3702 GN=3BETAHSD/D1 PE=2 SV=1
Unigene012807	sp|Q9FV49|MAP21_ARATH	2.07043e-27	133/355(37.46)	112	Methionine aminopeptidase 2A OS=Arabidopsis thaliana OX=3702 GN=MAP2A PE=2 SV=2
Unigene012809	sp|Q8VZJ9|CRCK2_ARATH	4.24135e-75	75/96(78.12)	139	Calmodulin-binding receptor-like cytoplasmic kinase 2 OS=Arabidopsis thaliana OX=3702 GN=CRCK2 PE=2 SV=1
Unigene012810	sp|B9DFS6|SNX2B_ARATH	1.34274e-21	55/154(35.71)	72	Sorting nexin 2B OS=Arabidopsis thaliana OX=3702 GN=SNX2B PE=1 SV=1
Unigene012811	sp|Q9SJ20|RIR1_ARATH	1.28312e-23	226/806(28.04)	107	Ribonucleoside-diphosphate reductase large subunit OS=Arabidopsis thaliana OX=3702 GN=RNR1 PE=1 SV=1
Unigene012812	sp|Q9ZUX4|UMP2_ARATH	1.04792e-09	30/48(62.50)	56	Uncharacterized protein At2g27730, mitochondrial OS=Arabidopsis thaliana OX=3702 GN=At2g27730 PE=1 SV=1
Unigene012813	sp|O81760|P2C63_ARATH	1.43161e-135	163/239(68.20)	318	Probable protein phosphatase 2C 63 OS=Arabidopsis thaliana OX=3702 GN=At4g33920 PE=2 SV=1
Unigene012814	sp|Q9SD05|SSL6_ARATH	1.85494e-39	105/307(34.20)	147	Protein STRICTOSIDINE SYNTHASE-LIKE 6 OS=Arabidopsis thaliana OX=3702 GN=SSL6 PE=2 SV=1
Unigene012816	sp|Q9FFK8|NFXL2_ARATH	5.62192e-144	99/133(74.44)	252	NF-X1-type zinc finger protein NFXL2 OS=Arabidopsis thaliana OX=3702 GN=NFXL2 PE=1 SV=2
Unigene012817	sp|P49968|SR541_HORVU	6.72475e-70	83/177(46.89)	144	Signal recognition particle 54 kDa protein 1 OS=Hordeum vulgare OX=4513 GN=SRP54-1 PE=2 SV=1
Unigene012818	sp|Q8W496|PTC52_ARATH	2.07023e-50	141/477(29.56)	164	Protochlorophyllide-dependent translocon component 52, chloroplastic OS=Arabidopsis thaliana OX=3702 GN=PTC52 PE=2 SV=1
Unigene012819	sp|Q9M084|SYDC2_ARATH	2.73353e-20	123/365(33.70)	95	Aspartate--tRNA ligase 2, cytoplasmic OS=Arabidopsis thaliana OX=3702 GN=IBI1 PE=1 SV=1
Unigene012822	sp|Q9ZP20|TRXM5_ORYSJ	8.87755e-06	39/100(39.00)	45	Thioredoxin M5, chloroplastic OS=Oryza sativa subsp. japonica OX=39947 GN=TRXM PE=2 SV=1
Unigene012823	sp|Q9FKE6|CCT15_ARATH	8.23247e-68	199/571(34.85)	237	Cyclin-T1-5 OS=Arabidopsis thaliana OX=3702 GN=CYCT1-5 PE=1 SV=2
Unigene012824	sp|Q9XIK3|ISCAP_ARATH	9.68129e-74	112/157(71.34)	221	Iron-sulfur assembly protein IscA, chloroplastic OS=Arabidopsis thaliana OX=3702 GN=ISCA PE=2 SV=2
Unigene012825	sp|O82256|COL13_ARATH	6.57986e-42	104/278(37.41)	152	Zinc finger protein CONSTANS-LIKE 13 OS=Arabidopsis thaliana OX=3702 GN=COL13 PE=1 SV=1
Unigene012829	sp|F1SWA0|ZERSY_ZINZE	8.8844e-08	21/64(32.81)	35	Zerumbone synthase OS=Zingiber zerumbet OX=311405 GN=ZSD1 PE=1 SV=1
Unigene012833	sp|P93047|HMGB3_ARATH	7.21541e-10	39/104(37.50)	51	High mobility group B protein 3 OS=Arabidopsis thaliana OX=3702 GN=HMGB3 PE=1 SV=1
Unigene012834	sp|Q9C7N2|CAD1_ARATH	1.03861e-09	97/362(26.80)	62	MACPF domain-containing protein CAD1 OS=Arabidopsis thaliana OX=3702 GN=CAD1 PE=2 SV=1
Unigene012835	sp|Q944A9|NPS11_ARATH	1.35977e-120	178/242(73.55)	347	Novel plant SNARE 11 OS=Arabidopsis thaliana OX=3702 GN=NPSN11 PE=1 SV=2
Unigene012838	sp|Q8LFN2|Y3037_ARATH	7.13309e-19	57/166(34.34)	90	Probable inactive leucine-rich repeat receptor-like protein kinase At3g03770 OS=Arabidopsis thaliana OX=3702 GN=At3g03770 PE=2 SV=1
Unigene012839	sp|Q9LPX2|PPR39_ARATH	2.12209e-20	71/238(29.83)	93	Pentatricopeptide repeat-containing protein At1g12775, mitochondrial OS=Arabidopsis thaliana OX=3702 GN=At1g12775 PE=2 SV=1
Unigene012840	sp|Q7F1M0|KU70_ORYSJ	5.09429e-112	119/271(43.91)	195	ATP-dependent DNA helicase 2 subunit KU70 OS=Oryza sativa subsp. japonica OX=39947 GN=KU70 PE=1 SV=1
Unigene012842	sp|P31155|METK1_PETCR	6.06959e-08	59/167(35.33)	53	S-adenosylmethionine synthase 1 (Fragment) OS=Petroselinum crispum OX=4043 GN=SMS-1 PE=2 SV=1
Unigene012844	sp|P85076|PME_ACTDE	8.16646e-133	141/182(77.47)	307	Pectinesterase OS=Actinidia deliciosa OX=3627 PE=1 SV=1
Unigene012845	sp|Q9LES2|UBA2A_ARATH	1.29411e-24	83/244(34.02)	105	UBP1-associated protein 2A OS=Arabidopsis thaliana OX=3702 GN=UBA2A PE=1 SV=1
Unigene012846	sp|Q8GTE3|RS3A_CICAR	8.6964e-50	110/229(48.03)	176	40S ribosomal protein S3a OS=Cicer arietinum OX=3827 PE=2 SV=1
Unigene012847	sp|Q5JKF2|RH40_ORYSJ	1.28709e-06	13/16(81.25)	36	DEAD-box ATP-dependent RNA helicase 40 OS=Oryza sativa subsp. japonica OX=39947 GN=Os01g0549400 PE=2 SV=2
Unigene012848	sp|Q9FK93|PP406_ARATH	5.31806e-68	104/215(48.37)	198	Pentatricopeptide repeat-containing protein At5g39680 OS=Arabidopsis thaliana OX=3702 GN=EMB2744 PE=1 SV=1
Unigene012852	sp|Q651X6|CSLE6_ORYSJ	5.04339e-48	166/525(31.62)	181	Cellulose synthase-like protein E6 OS=Oryza sativa subsp. japonica OX=39947 GN=CSLE6 PE=2 SV=1
Unigene012853	sp|Q9FKG1|EF104_ARATH	1.25439e-25	24/37(64.86)	62	Ethylene-responsive transcription factor ERF104 OS=Arabidopsis thaliana OX=3702 GN=ERF104 PE=1 SV=1
Unigene012855	sp|Q43636|TRXH_RICCO	8.37681e-08	14/25(56.00)	34	Thioredoxin H-type OS=Ricinus communis OX=3988 PE=3 SV=1
Unigene012856	sp|Q9LZ41|RL354_ARATH	1.21734e-32	60/67(89.55)	114	60S ribosomal protein L35-4 OS=Arabidopsis thaliana OX=3702 GN=RPL35D PE=2 SV=1
Unigene012857	sp|Q9FMK9|PPA29_ARATH	5.76407e-92	159/309(51.46)	285	Probable inactive purple acid phosphatase 29 OS=Arabidopsis thaliana OX=3702 GN=PAP29 PE=2 SV=1
Unigene012858	sp|Q6H7M3|HMA4_ORYSJ	3.43261e-15	30/55(54.55)	51	Copper-transporting ATPase HMA4 OS=Oryza sativa subsp. japonica OX=39947 GN=HMA4 PE=1 SV=1
Unigene012861	sp|Q6XL73|DNJ39_ARATH	8.80018e-07	16/31(51.61)	41	Chaperone protein dnaJ 39 OS=Arabidopsis thaliana OX=3702 GN=ATJ39 PE=2 SV=2
Unigene012862	sp|Q39176|ERLI1_ARATH	7.2994e-21	40/56(71.43)	89	Lipid transfer protein EARLI 1 OS=Arabidopsis thaliana OX=3702 GN=EARLI1 PE=1 SV=1
Unigene012865	sp|Q9LNC6|TOL2_ARATH	1.26356e-70	88/168(52.38)	157	TOM1-like protein 2 OS=Arabidopsis thaliana OX=3702 GN=TOL2 PE=1 SV=1
Unigene012866	sp|Q4LDF9|OEP37_PEA	2.70685e-73	139/302(46.03)	231	Outer envelope pore protein 37, chloroplastic OS=Pisum sativum OX=3888 GN=OEP37 PE=1 SV=1
Unigene012867	sp|P0CH05|UBI2P_PETCR	4.4762e-48	80/95(84.21)	150	Polyubiquitin OS=Petroselinum crispum OX=4043 GN=PCUBI4-2 PE=3 SV=1
Unigene012870	sp|Q9M385|RK17_ARATH	3.5043e-68	85/87(97.70)	174	50S ribosomal protein L17, chloroplastic OS=Arabidopsis thaliana OX=3702 GN=RPL17 PE=2 SV=1
Unigene012871	sp|Q10LZ9|C3H23_ORYSJ	7.62609e-09	93/356(26.12)	59	Zinc finger CCCH domain-containing protein 23 OS=Oryza sativa subsp. japonica OX=39947 GN=Os03g0329200 PE=2 SV=1
Unigene012873	sp|Q9LIN9|PAGR_ARATH	3.11628e-11	37/64(57.81)	61	Protein PECTIC ARABINOGALACTAN SYNTHESIS-RELATED OS=Arabidopsis thaliana OX=3702 GN=PAGR PE=2 SV=1
Unigene012874	sp|A7PZL3|PGLR_VITVI	1.35465e-32	83/194(42.78)	125	Probable polygalacturonase OS=Vitis vinifera OX=29760 GN=GSVIVT00026920001 PE=1 SV=1
Unigene012876	sp|O65090|DIM1C_ARATH	1.69669e-144	203/281(72.24)	415	Ribosomal RNA small subunit methyltransferase, chloroplastic OS=Arabidopsis thaliana OX=3702 GN=PFC1 PE=2 SV=1
Unigene012879	sp|O49318|Y2317_ARATH	7.29401e-25	58/170(34.12)	72	Probable leucine-rich repeat receptor-like protein kinase At2g33170 OS=Arabidopsis thaliana OX=3702 GN=At2g33170 PE=2 SV=1
Unigene012880	sp|P46301|RS25_SOLLC	3.76433e-50	77/87(88.51)	159	40S ribosomal protein S25 OS=Solanum lycopersicum OX=4081 GN=RPS25 PE=3 SV=1
Unigene012882	sp|A1L4W5|BPM6_ARATH	1.32999e-09	24/29(82.76)	52	BTB/POZ and MATH domain-containing protein 6 OS=Arabidopsis thaliana OX=3702 GN=BPM6 PE=1 SV=1
Unigene012883	sp|Q9SW48|INVB_ARATH	1.69917e-18	44/96(45.83)	72	Probable alkaline/neutral invertase B OS=Arabidopsis thaliana OX=3702 GN=INVB PE=1 SV=1
Unigene012884	sp|Q9SI74|PMI10_ARATH	9.74105e-07	34/72(47.22)	43	Pectinesterase inhibitor 10 OS=Arabidopsis thaliana OX=3702 GN=PMEI10 PE=2 SV=1
Unigene012886	sp|Q84UC7|BAC1_ARATH	9.66524e-32	94/269(34.94)	125	Mitochondrial arginine transporter BAC1 OS=Arabidopsis thaliana OX=3702 GN=BAC1 PE=1 SV=1
Unigene012888	sp|Q8MA05|ATPA_CHAGL	1.00229e-55	82/122(67.21)	137	ATP synthase subunit alpha, chloroplastic OS=Chaetosphaeridium globosum OX=96477 GN=atpA PE=3 SV=1
Unigene012889	sp|Q8W034|RNP1_ARATH	6.05179e-29	34/83(40.96)	75	Heterogeneous nuclear ribonucleoprotein 1 OS=Arabidopsis thaliana OX=3702 GN=RNP1 PE=1 SV=1
Unigene012893	sp|Q9LJZ5|UBC19_ARATH	5.55444e-07	52/150(34.67)	49	Ubiquitin-conjugating enzyme E2 19 OS=Arabidopsis thaliana OX=3702 GN=UBC19 PE=1 SV=1
Unigene012894	sp|Q75IV7|6PGL1_ORYSJ	1.9433e-96	107/159(67.30)	234	Probable 6-phosphogluconolactonase 1 OS=Oryza sativa subsp. japonica OX=39947 GN=Os03g0416500 PE=2 SV=1
Unigene012895	sp|Q8L707|IRX14_ARATH	3.07929e-144	128/230(55.65)	240	Probable beta-1,4-xylosyltransferase IRX14 OS=Arabidopsis thaliana OX=3702 GN=IRX14 PE=2 SV=1
Unigene012898	sp|Q9FG89|PNSB5_ARATH	2.48422e-31	49/57(85.96)	115	Photosynthetic NDH subunit of subcomplex B 5, chloroplastic OS=Arabidopsis thaliana OX=3702 GN=PNSB5 PE=2 SV=1
Unigene001102	sp|O80952|PGPS1_ARATH	1.03533e-105	165/240(68.75)	317	CDP-diacylglycerol--glycerol-3-phosphate 3-phosphatidyltransferase 1, chloroplastic OS=Arabidopsis thaliana OX=3702 GN=PGPS1 PE=1 SV=1
Unigene001103	sp|P37107|SR54C_ARATH	0	267/348(76.72)	505	Signal recognition particle 54 kDa protein, chloroplastic OS=Arabidopsis thaliana OX=3702 GN=FFC PE=1 SV=1
Unigene001104	sp|Q9FVU9|CSN5B_ARATH	1.58941e-84	122/197(61.93)	223	COP9 signalosome complex subunit 5b OS=Arabidopsis thaliana OX=3702 GN=CSN5B PE=1 SV=1
Unigene001106	sp|Q8RXU6|PCN_ARATH	1.04027e-118	154/380(40.53)	223	WD repeat-containing protein PCN OS=Arabidopsis thaliana OX=3702 GN=PCN PE=2 SV=1
Unigene001108	sp|P82280|RAV2_ARATH	3.47714e-136	226/369(61.25)	396	AP2/ERF and B3 domain-containing transcription repressor RAV2 OS=Arabidopsis thaliana OX=3702 GN=RAV2 PE=1 SV=1
Unigene001109	sp|Q04960|DNJH_CUCSA	5.82425e-10	114/395(28.86)	61	DnaJ protein homolog OS=Cucumis sativus OX=3659 GN=DNAJ1 PE=2 SV=1
Unigene001110	sp|Q8GXC7|FBK50_ARATH	2.60132e-19	40/124(32.26)	60	F-box/kelch-repeat protein At3g06240 OS=Arabidopsis thaliana OX=3702 GN=At3g06240 PE=2 SV=1
Unigene001112	sp|Q6Q1P4|SMC1_ARATH	0	265/537(49.35)	469	Structural maintenance of chromosomes protein 1 OS=Arabidopsis thaliana OX=3702 GN=SMC1 PE=2 SV=2
Unigene001113	sp|P25387|GBLP_CHLRE	1.09291e-72	75/134(55.97)	155	Guanine nucleotide-binding protein subunit beta-like protein OS=Chlamydomonas reinhardtii OX=3055 GN=GBLP PE=2 SV=1
Unigene001114	sp|E3W9M3|AA7GT_DELGR	3.74208e-56	162/451(35.92)	197	Cyanidin 3-O-glucoside 7-O-glucosyltransferase (acyl-glucose) OS=Delphinium grandiflorum OX=85439 GN=AA7GT PE=1 SV=1
Unigene001117	sp|P35135|UBC4_SOLLC	1.6706e-27	62/139(44.60)	101	Ubiquitin-conjugating enzyme E2-17 kDa OS=Solanum lycopersicum OX=4081 PE=2 SV=1
Unigene001118	sp|Q9C9K5|PILS3_ARATH	2.76262e-13	54/158(34.18)	73	Protein PIN-LIKES 3 OS=Arabidopsis thaliana OX=3702 GN=PILS3 PE=2 SV=1
Unigene001119	sp|Q8VYX0|ILL6_ARATH	5.32826e-87	128/262(48.85)	227	IAA-amino acid hydrolase ILR1-like 6 OS=Arabidopsis thaliana OX=3702 GN=ILL6 PE=1 SV=2
Unigene001120	sp|Q8S2T0|GRIP_ARATH	0	332/554(59.93)	628	Protein GRIP OS=Arabidopsis thaliana OX=3702 GN=GRIP PE=1 SV=2
Unigene001122	sp|Q94HW2|POLR1_ARATH	2.3202e-26	49/132(37.12)	85	Retrovirus-related Pol polyprotein from transposon RE1 OS=Arabidopsis thaliana OX=3702 GN=RE1 PE=2 SV=1
Unigene001123	sp|Q70E96|AL3F1_ARATH	8.42147e-109	125/223(56.05)	262	Aldehyde dehydrogenase family 3 member F1 OS=Arabidopsis thaliana OX=3702 GN=ALDH3F1 PE=2 SV=2
Unigene001124	sp|Q7XFK2|BGA14_ORYSJ	1.34088e-11	22/57(38.60)	39	Beta-galactosidase 14 OS=Oryza sativa subsp. japonica OX=39947 GN=Os10g0340600 PE=2 SV=1
Unigene001126	sp|O82436|ETR1_CUCMN	3.91188e-56	217/587(36.97)	206	Ethylene receptor 1 OS=Cucumis melo var. cantalupensis OX=3658 GN=ETR1 PE=2 SV=1
Unigene001128	sp|F4IV45|CHR10_ARATH	1.86164e-161	257/528(48.67)	396	Probable helicase CHR10 OS=Arabidopsis thaliana OX=3702 GN=CHR10 PE=3 SV=1
Unigene001129	sp|Q9FKS5|CYC1B_ARATH	0	273/310(88.06)	555	Cytochrome c1 2, heme protein, mitochondrial OS=Arabidopsis thaliana OX=3702 GN=CYC12 PE=1 SV=1
Unigene001130	sp|Q84P17|AEE18_ARATH	1.40721e-50	204/640(31.87)	168	Probable acyl-activating enzyme 18, peroxisomal OS=Arabidopsis thaliana OX=3702 GN=AAE18 PE=2 SV=1
Unigene001131	sp|Q9M2P7|PAP9_ARATH	7.05011e-28	72/171(42.11)	112	Probable plastid-lipid-associated protein 9, chloroplastic OS=Arabidopsis thaliana OX=3702 GN=PAP9 PE=1 SV=1
Unigene001134	sp|P46293|RS16_GOSHI	3.66122e-47	45/73(61.64)	99	40S ribosomal protein S16 OS=Gossypium hirsutum OX=3635 GN=RPS16 PE=2 SV=1
Unigene001136	sp|Q0G9F7|YCF2_LIRTU	0	498/853(58.38)	789	Protein Ycf2 OS=Liriodendron tulipifera OX=3415 GN=ycf2-A PE=3 SV=1
Unigene001138	sp|Q93ZC9|GLAK1_ARATH	2.32568e-93	150/264(56.82)	286	Glucuronokinase 1 OS=Arabidopsis thaliana OX=3702 GN=GLCAK1 PE=1 SV=1
Unigene001139	sp|O48922|C98A2_SOYBN	0	423/500(84.60)	897	Cytochrome P450 98A2 OS=Glycine max OX=3847 GN=CYP98A2 PE=2 SV=1
Unigene001143	sp|Q93ZH1|TORL4_ARATH	3.53917e-103	101/185(54.59)	204	TORTIFOLIA1-like protein 4 OS=Arabidopsis thaliana OX=3702 GN=TOR1L4 PE=2 SV=1
Unigene001144	sp|Q7Y001|AGO12_ORYSJ	4.29247e-108	162/435(37.24)	190	Protein argonaute 12 OS=Oryza sativa subsp. japonica OX=39947 GN=AGO12 PE=2 SV=2
Unigene001146	sp|Q8VYW6|GAGT1_ARATH	4.13062e-84	98/134(73.13)	199	Glutathione hydrolase 1 OS=Arabidopsis thaliana OX=3702 GN=GGT1 PE=2 SV=1
Unigene001147	sp|A0A1P8BH59|PICBP_ARATH	3.92679e-17	39/79(49.37)	87	Calmodulin binding protein PICBP OS=Arabidopsis thaliana OX=3702 GN=PICBP PE=2 SV=1
Unigene001149	sp|Q02073|CH10C_SPIOL	3.27594e-15	64/198(32.32)	67	20 kDa chaperonin, chloroplastic OS=Spinacia oleracea OX=3562 GN=CPN21 PE=2 SV=1
Unigene001150	sp|Q9C5C4|ARGE_ARATH	0	351/436(80.50)	736	Acetylornithine deacetylase OS=Arabidopsis thaliana OX=3702 GN=At4g17830 PE=2 SV=1
Unigene001153	sp|O23304|BLUS1_ARATH	2.77417e-08	50/192(26.04)	51	Serine/threonine-protein kinase BLUS1 OS=Arabidopsis thaliana OX=3702 GN=BLUS1 PE=1 SV=1
Unigene001154	sp|Q9SJ12|ATP7_ARATH	9.97421e-116	168/239(70.29)	334	Probable ATP synthase 24 kDa subunit, mitochondrial OS=Arabidopsis thaliana OX=3702 GN=At2g21870 PE=1 SV=1
Unigene001155	sp|Q56WD9|THIK2_ARATH	0	366/462(79.22)	742	3-ketoacyl-CoA thiolase 2, peroxisomal OS=Arabidopsis thaliana OX=3702 GN=PED1 PE=1 SV=2
Unigene001157	sp|Q2MHE4|HT1_ARATH	1.992e-19	108/376(28.72)	90	Serine/threonine-protein kinase HT1 OS=Arabidopsis thaliana OX=3702 GN=HT1 PE=1 SV=1
Unigene001158	sp|Q9LZ06|GSTL3_ARATH	1.77162e-22	80/216(37.04)	96	Glutathione S-transferase L3 OS=Arabidopsis thaliana OX=3702 GN=GSTL3 PE=2 SV=1
Unigene001159	sp|Q944K2|OST48_ARATH	9.10733e-06	25/64(39.06)	41	Dolichyl-diphosphooligosaccharide--protein glycosyltransferase 48 kDa subunit OS=Arabidopsis thaliana OX=3702 GN=OST48 PE=2 SV=1
Unigene001161	sp|Q5H8A5|POLLU_LOTJA	9.62977e-96	286/696(41.09)	323	Ion channel POLLUX OS=Lotus japonicus OX=34305 GN=POLLUX PE=1 SV=1
Unigene001162	sp|Q9MTH5|TI214_OENEH	5.14873e-15	48/148(32.43)	79	Protein TIC 214 OS=Oenothera elata subsp. hookeri OX=85636 GN=TIC214 PE=3 SV=3
Unigene001163	sp|Q9SHZ8|PP168_ARATH	5.78485e-28	43/69(62.32)	87	Pentatricopeptide repeat-containing protein At2g22070 OS=Arabidopsis thaliana OX=3702 GN=PCMP-H41 PE=3 SV=1
Unigene001164	sp|Q9FPQ6|GP1_CHLRE	7.97941e-34	75/193(38.86)	123	Vegetative cell wall protein gp1 OS=Chlamydomonas reinhardtii OX=3055 GN=GP1 PE=1 SV=1
Unigene001165	sp|Q56X72|RTNLS_ARATH	1.62542e-32	48/117(41.03)	81	Reticulon-like protein B21 OS=Arabidopsis thaliana OX=3702 GN=RTNLB21 PE=2 SV=2
Unigene001166	sp|Q93YR3|F10AL_ARATH	6.30792e-51	164/432(37.96)	180	FAM10 family protein At4g22670 OS=Arabidopsis thaliana OX=3702 GN=At4g22670 PE=1 SV=1
Unigene001167	sp|Q8LA53|MBD2_ARATH	4.98161e-12	44/118(37.29)	65	Methyl-CpG-binding domain-containing protein 2 OS=Arabidopsis thaliana OX=3702 GN=MBD2 PE=1 SV=1
Unigene001169	sp|U3KRF2|DHQS_ACTCH	2.22792e-17	59/170(34.71)	56	3-dehydroquinate synthase, chloroplastic OS=Actinidia chinensis OX=3625 GN=DHQS PE=1 SV=2
Unigene001170	sp|Q58FZ0|NAKR2_ARATH	3.2148e-24	73/222(32.88)	99	Protein SODIUM POTASSIUM ROOT DEFECTIVE 2 OS=Arabidopsis thaliana OX=3702 GN=NAKR2 PE=2 SV=1
Unigene001171	sp|O80480|IMPA4_ARATH	3.99067e-132	151/377(40.05)	230	Importin subunit alpha-4 OS=Arabidopsis thaliana OX=3702 GN=IMPA4 PE=1 SV=1
Unigene001172	sp|Q8VZK9|CSLE1_ARATH	7.22435e-38	53/132(40.15)	100	Cellulose synthase-like protein E1 OS=Arabidopsis thaliana OX=3702 GN=CSLE1 PE=2 SV=1
Unigene001180	sp|A1Y2B7|SGS3_MAIZE	5.62649e-31	116/377(30.77)	129	Protein SUPPRESSOR OF GENE SILENCING 3 homolog OS=Zea mays OX=4577 GN=SGS3 PE=1 SV=1
Unigene001181	sp|Q9LT78|RD21C_ARATH	3.24302e-83	146/358(40.78)	265	Probable cysteine protease RD21C OS=Arabidopsis thaliana OX=3702 GN=RD21C PE=1 SV=1
Unigene001182	sp|Q9S7L9|CX6B1_ARATH	4.75151e-55	87/137(63.50)	176	Cytochrome c oxidase subunit 6b-1 OS=Arabidopsis thaliana OX=3702 GN=COX6B-1 PE=1 SV=1
Unigene001183	sp|Q8LF97|ASK21_ARATH	4.34258e-67	127/182(69.78)	223	SKP1-like protein 21 OS=Arabidopsis thaliana OX=3702 GN=ASK21 PE=2 SV=1
Unigene001184	sp|Q0D622|RH32_ORYSJ	3.15888e-78	176/428(41.12)	269	DEAD-box ATP-dependent RNA helicase 32 OS=Oryza sativa subsp. japonica OX=39947 GN=Os07g0517000 PE=2 SV=2
Unigene001185	sp|A4GSN8|NUA_ARATH	7.01933e-38	122/371(32.88)	123	Nuclear-pore anchor OS=Arabidopsis thaliana OX=3702 GN=NUA PE=1 SV=1
Unigene001187	sp|P93051|ERDL7_ARATH	1.18795e-70	179/448(39.96)	235	Sugar transporter ERD6-like 7 OS=Arabidopsis thaliana OX=3702 GN=At2g48020 PE=2 SV=2
Unigene001188	sp|A2Z7B3|GME1_ORYSI	3.08108e-157	153/182(84.07)	301	GDP-mannose 3,5-epimerase 1 OS=Oryza sativa subsp. indica OX=39946 GN=OsI_032456 PE=2 SV=1
Unigene001190	sp|Q949M3|FABG3_BRANA	1.26377e-17	58/151(38.41)	82	3-oxoacyl-[acyl-carrier-protein] reductase 3, chloroplastic OS=Brassica napus OX=3708 GN=bkr3 PE=2 SV=1
Unigene001191	sp|Q8LAJ7|PHL3_ARATH	7.41431e-54	99/152(65.13)	181	Protein PHR1-LIKE 3 OS=Arabidopsis thaliana OX=3702 GN=PHL3 PE=1 SV=1
Unigene001192	sp|O48529|STR9_ARATH	4.51195e-14	53/118(44.92)	64	Rhodanese-like domain-containing protein 9, chloroplastic OS=Arabidopsis thaliana OX=3702 GN=STR9 PE=2 SV=1
Unigene001193	sp|Q7XTY9|CCS_ORYSJ	1.07344e-15	57/143(39.86)	74	Copper chaperone for superoxide dismutase, chloroplastic OS=Oryza sativa subsp. japonica OX=39947 GN=CCS PE=2 SV=1
Unigene001194	sp|P93101|CDC2_OXYRB	1.39257e-138	100/109(91.74)	213	Cell division control protein 2 homolog OS=Oxybasis rubra OX=3560 GN=CDC2 PE=2 SV=1
Unigene001196	sp|Q9SPB3|RL10_VITRI	1.50137e-54	104/169(61.54)	186	60S ribosomal protein L10 OS=Vitis riparia OX=96939 GN=RPL10 PE=2 SV=1
Unigene001197	sp|Q96559|NDK_HELAN	1.618e-40	34/37(91.89)	70	Nucleoside diphosphate kinase OS=Helianthus annuus OX=4232 PE=2 SV=1
Unigene001198	sp|Q2XPU6|CAS1_RICCO	8.9088e-14	31/61(50.82)	63	Cycloartenol synthase OS=Ricinus communis OX=3988 PE=1 SV=1
Unigene001199	sp|Q93VD3|CIPKN_ARATH	0	354/437(81.01)	726	CBL-interacting serine/threonine-protein kinase 23 OS=Arabidopsis thaliana OX=3702 GN=CIPK23 PE=1 SV=1
Unigene001200	sp|Q9MT28|THRC_SOLTU	0	288/327(88.07)	580	Threonine synthase, chloroplastic OS=Solanum tuberosum OX=4113 PE=2 SV=1
Unigene012901	sp|Q9M2S6|SDIR1_ARATH	1.54055e-07	18/27(66.67)	53	E3 ubiquitin-protein ligase SDIR1 OS=Arabidopsis thaliana OX=3702 GN=SDIR1 PE=1 SV=1
Unigene012902	sp|O64879|BGL15_ARATH	7.01171e-15	25/43(58.14)	45	Beta-glucosidase 15 OS=Arabidopsis thaliana OX=3702 GN=BGLU15 PE=1 SV=1
Unigene012906	sp|Q9XI90|WRKY4_ARATH	1.66118e-24	134/450(29.78)	108	Probable WRKY transcription factor 4 OS=Arabidopsis thaliana OX=3702 GN=WRKY4 PE=1 SV=2
Unigene012907	sp|Q84MH1|RAP_ORYSJ	5.74015e-90	161/361(44.60)	243	RAP domain-containing protein, chloroplastic OS=Oryza sativa subsp. japonica OX=39947 GN=AL1 PE=2 SV=1
Unigene012908	sp|Q9LV34|BGL43_ARATH	2.55687e-26	142/479(29.65)	113	Beta-glucosidase 43 OS=Arabidopsis thaliana OX=3702 GN=BGLU43 PE=2 SV=2
Unigene012909	sp|A8IW34|PURA_CHLRE	1.07833e-40	80/206(38.83)	109	Adenylosuccinate synthetase, chloroplastic OS=Chlamydomonas reinhardtii OX=3055 GN=PURA PE=3 SV=1
Unigene012911	sp|Q9SHQ8|HIP4_ARATH	3.03715e-09	30/66(45.45)	59	Heavy metal-associated isoprenylated plant protein 4 OS=Arabidopsis thaliana OX=3702 GN=HIPP04 PE=3 SV=2
Unigene012913	sp|Q9SD34|C3H44_ARATH	5.45488e-23	52/111(46.85)	106	Zinc finger CCCH domain-containing protein 44 OS=Arabidopsis thaliana OX=3702 GN=At3g51120 PE=2 SV=3
Unigene012917	sp|Q9FZF8|FB44_ARATH	2.91344e-09	30/74(40.54)	59	Putative F-box protein At1g47790 OS=Arabidopsis thaliana OX=3702 GN=At1g47790 PE=4 SV=1
Unigene012920	sp|B0Z4R9|YCF2_OENAR	1.62204e-09	25/49(51.02)	57	Protein Ycf2 OS=Oenothera argillicola OX=3940 GN=ycf2-A PE=3 SV=1
Unigene012921	sp|O24163|PPOC_TOBAC	2.88796e-06	25/56(44.64)	47	Protoporphyrinogen oxidase, chloroplastic OS=Nicotiana tabacum OX=4097 GN=PPXI PE=2 SV=1
Unigene012922	sp|Q9SH89|OFT19_ARATH	9.25343e-30	52/71(73.24)	115	O-fucosyltransferase 19 OS=Arabidopsis thaliana OX=3702 GN=OFUT19 PE=2 SV=1
Unigene012923	sp|P42791|RL182_ARATH	2.62487e-39	77/150(51.33)	121	60S ribosomal protein L18-2 OS=Arabidopsis thaliana OX=3702 GN=RPL18B PE=1 SV=2
Unigene012925	sp|Q9S7M9|P24B2_ARATH	4.87862e-113	150/200(75.00)	325	Transmembrane emp24 domain-containing protein p24beta2 OS=Arabidopsis thaliana OX=3702 GN=At3g07680 PE=1 SV=1
Unigene012926	sp|Q9SJ54|NHL12_ARATH	1.00661e-06	15/45(33.33)	36	NDR1/HIN1-like protein 12 OS=Arabidopsis thaliana OX=3702 GN=NHL12 PE=2 SV=1
Unigene012929	sp|F4IQV7|SCY2_ARATH	3.53063e-121	207/376(55.05)	370	Preprotein translocase subunit SCY2, chloroplastic OS=Arabidopsis thaliana OX=3702 GN=SCY2 PE=2 SV=1
Unigene012933	sp|Q9LYM2|AVT6C_ARATH	1.72805e-14	81/248(32.66)	73	Amino acid transporter AVT6C OS=Arabidopsis thaliana OX=3702 GN=AVT6C PE=2 SV=1
Unigene012935	sp|Q9LJX0|AB19B_ARATH	0	448/760(58.95)	719	ABC transporter B family member 19 OS=Arabidopsis thaliana OX=3702 GN=ABCB19 PE=1 SV=1
Unigene012936	sp|Q8LB47|MGE2_ARATH	8.32792e-20	59/125(47.20)	90	GrpE protein homolog 2, mitochondrial OS=Arabidopsis thaliana OX=3702 GN=Mge2 PE=1 SV=1
Unigene012938	sp|Q4PT23|WTR6_ARATH	2.43378e-36	33/82(40.24)	72	WAT1-related protein At1g25270 OS=Arabidopsis thaliana OX=3702 GN=At1g25270 PE=2 SV=1
Unigene012939	sp|Q9C7D6|SCP17_ARATH	2.85759e-89	77/174(44.25)	158	Serine carboxypeptidase-like 17 OS=Arabidopsis thaliana OX=3702 GN=SCPL17 PE=2 SV=1
Unigene012945	sp|Q9SR05|ANX1_ARATH	0	179/245(73.06)	363	Receptor-like protein kinase ANXUR1 OS=Arabidopsis thaliana OX=3702 GN=ANX1 PE=1 SV=1
Unigene012948	sp|Q8LHH9|SHL2_ORYSJ	1.6002e-19	121/360(33.61)	95	Probable RNA-dependent RNA polymerase SHL2 OS=Oryza sativa subsp. japonica OX=39947 GN=SHL2 PE=2 SV=1
Unigene012949	sp|Q9FPQ6|GP1_CHLRE	4.73312e-79	155/359(43.18)	272	Vegetative cell wall protein gp1 OS=Chlamydomonas reinhardtii OX=3055 GN=GP1 PE=1 SV=1
Unigene012950	sp|P50156|TIP11_ORYSJ	4.55693e-10	45/102(44.12)	59	Probable aquaporin TIP1-1 OS=Oryza sativa subsp. japonica OX=39947 GN=TIP1-1 PE=2 SV=1
Unigene012952	sp|Q42564|APX3_ARATH	7.91118e-09	53/146(36.30)	55	L-ascorbate peroxidase 3 OS=Arabidopsis thaliana OX=3702 GN=APX3 PE=1 SV=1
Unigene012955	sp|J9RYI6|DCVR_CUCSA	3.41637e-65	129/212(60.85)	222	Divinyl chlorophyllide a 8-vinyl-reductase, chloroplastic OS=Cucumis sativus OX=3659 GN=DVR PE=1 SV=1
Unigene012956	sp|Q652N5|PHT44_ORYSJ	2.12797e-27	157/485(32.37)	115	Probable anion transporter 4, chloroplastic OS=Oryza sativa subsp. japonica OX=39947 GN=PHT4;4 PE=2 SV=1
Unigene012957	sp|Q9LIP2|PSB5B_ARATH	7.57546e-11	75/227(33.04)	62	Proteasome subunit beta type-5-B OS=Arabidopsis thaliana OX=3702 GN=PBE2 PE=1 SV=1
Unigene012958	sp|Q8RXS1|PNSB4_ARATH	9.66761e-16	39/75(52.00)	75	Photosynthetic NDH subunit of subcomplex B 4, chloroplastic OS=Arabidopsis thaliana OX=3702 GN=PNSB4 PE=2 SV=1
Unigene012959	sp|O49485|SERA1_ARATH	0	279/373(74.80)	553	D-3-phosphoglycerate dehydrogenase 1, chloroplastic OS=Arabidopsis thaliana OX=3702 GN=PGDH1 PE=1 SV=1
Unigene012961	sp|Q9SMV7|MSH7_ARATH	1.65617e-37	150/445(33.71)	153	DNA mismatch repair protein MSH7 OS=Arabidopsis thaliana OX=3702 GN=MSH7 PE=1 SV=1
Unigene012967	sp|Q7GB25|AB5C_ARATH	4.88407e-13	64/157(40.76)	72	ABC transporter C family member 5 OS=Arabidopsis thaliana OX=3702 GN=ABCC5 PE=2 SV=2
Unigene012969	sp|Q8LEV3|Y2060_ARATH	2.57041e-14	31/69(44.93)	48	BTB/POZ domain-containing protein At2g30600 OS=Arabidopsis thaliana OX=3702 GN=At2g30600/At2g30610 PE=2 SV=1
Unigene012970	sp|Q38834|R13L4_ARATH	1.97673e-08	30/92(32.61)	39	Disease resistance RPP13-like protein 4 OS=Arabidopsis thaliana OX=3702 GN=RPP13L4 PE=1 SV=2
Unigene012972	sp|O82225|GGP5_ARATH	1.79846e-40	37/76(48.68)	89	Gamma-glutamyl peptidase 5 OS=Arabidopsis thaliana OX=3702 GN=GGP5 PE=2 SV=1
Unigene012973	sp|P93099|RL13A_CYAPA	4.98975e-19	40/85(47.06)	81	60S ribosomal protein L13a OS=Cyanophora paradoxa OX=2762 PE=2 SV=1
Unigene012976	sp|P48785|PRH_ARATH	2.89865e-13	53/143(37.06)	72	Pathogenesis-related homeodomain protein OS=Arabidopsis thaliana OX=3702 GN=PRH PE=2 SV=1
Unigene012977	sp|Q94G86|ALL9_OLEEU	3.66516e-18	74/234(31.62)	74	Glucan endo-1,3-beta-D-glucosidase OS=Olea europaea OX=4146 GN=OLE9 PE=1 SV=1
Unigene012978	sp|O22715|AP1M2_ARATH	3.72426e-11	28/49(57.14)	51	AP-1 complex subunit mu-2 OS=Arabidopsis thaliana OX=3702 GN=AP1M2 PE=1 SV=1
Unigene012980	sp|O65530|PEK14_ARATH	9.60881e-09	46/127(36.22)	61	Proline-rich receptor-like protein kinase PERK14 OS=Arabidopsis thaliana OX=3702 GN=PERK14 PE=2 SV=1
Unigene012983	sp|Q8VY63|MPU12_ARATH	1.95452e-58	112/212(52.83)	189	Mannose-P-dolichol utilization defect 1 protein homolog 2 OS=Arabidopsis thaliana OX=3702 GN=At4g07390 PE=2 SV=1
Unigene012984	sp|Q9FJN9|PABN2_ARATH	1.79007e-37	48/64(75.00)	97	Polyadenylate-binding protein 2 OS=Arabidopsis thaliana OX=3702 GN=PABN2 PE=1 SV=1
Unigene012986	sp|Q9FNR1|RBG3_ARATH	8.46345e-64	92/144(63.89)	192	Glycine-rich RNA-binding protein 3, mitochondrial OS=Arabidopsis thaliana OX=3702 GN=RBG3 PE=1 SV=1
Unigene012987	sp|P05346|RBS1_BRANA	5.70581e-07	29/64(45.31)	47	Ribulose bisphosphate carboxylase small chain, chloroplastic OS=Brassica napus OX=3708 GN=RBCS PE=2 SV=2
Unigene012988	sp|O80634|PNSL1_ARATH	1.19876e-27	71/200(35.50)	107	Photosynthetic NDH subunit of lumenal location 1, chloroplastic OS=Arabidopsis thaliana OX=3702 GN=PNSL1 PE=1 SV=2
Unigene012990	sp|Q9SFG0|STP6_ARATH	4.175e-21	59/192(30.73)	77	Sugar transport protein 6 OS=Arabidopsis thaliana OX=3702 GN=STP6 PE=1 SV=1
Unigene012995	sp|Q9LKL2|APRR1_ARATH	2.00684e-08	29/74(39.19)	55	Two-component response regulator-like APRR1 OS=Arabidopsis thaliana OX=3702 GN=APRR1 PE=1 SV=1
Unigene012997	sp|Q8LB02|SDHB2_ARATH	1.12858e-79	126/199(63.32)	245	Succinate dehydrogenase [ubiquinone] iron-sulfur subunit 2, mitochondrial OS=Arabidopsis thaliana OX=3702 GN=SDH2-2 PE=1 SV=2
Unigene013002	sp|F4HWL3|RLP4_ARATH	1.94213e-61	58/149(38.93)	109	Receptor-like protein 4 OS=Arabidopsis thaliana OX=3702 GN=RLP4 PE=2 SV=1
Unigene013003	sp|O04336|WRK21_ARATH	1.60947e-116	197/385(51.17)	348	Probable WRKY transcription factor 21 OS=Arabidopsis thaliana OX=3702 GN=WRKY21 PE=2 SV=1
Unigene013005	sp|Q8H0W3|RVE6_ARATH	5.70209e-94	128/247(51.82)	244	Protein REVEILLE 6 OS=Arabidopsis thaliana OX=3702 GN=RVE6 PE=2 SV=1
Unigene013006	sp|Q0WPH8|NEK5_ARATH	4.73288e-54	133/268(49.63)	205	Serine/threonine-protein kinase Nek5 OS=Arabidopsis thaliana OX=3702 GN=NEK5 PE=1 SV=1
Unigene013009	sp|O80568|ITPK4_ARATH	2.02853e-19	34/79(43.04)	73	Inositol 1,3,4-trisphosphate 5/6-kinase 4 OS=Arabidopsis thaliana OX=3702 GN=ITPK4 PE=1 SV=2
Unigene013010	sp|Q9SN46|LRX5_ARATH	2.37543e-07	35/93(37.63)	53	Leucine-rich repeat extensin-like protein 5 OS=Arabidopsis thaliana OX=3702 GN=LRX5 PE=2 SV=2
Unigene013011	sp|Q9LM76|PUB44_ARATH	2.09618e-08	41/99(41.41)	55	U-box domain-containing protein 44 OS=Arabidopsis thaliana OX=3702 GN=PUB44 PE=1 SV=1
Unigene013012	sp|P25819|CATA2_ARATH	3.32998e-07	32/92(34.78)	42	Catalase-2 OS=Arabidopsis thaliana OX=3702 GN=CAT2 PE=1 SV=3
Unigene013013	sp|Q8RXX5|RK192_ARATH	1.58628e-82	140/232(60.34)	249	50S ribosomal protein L19-2, chloroplastic OS=Arabidopsis thaliana OX=3702 GN=At5g47190 PE=2 SV=1
Unigene013015	sp|A0A342|ATPB_COFAR	5.85285e-21	108/325(33.23)	68	ATP synthase subunit beta, chloroplastic OS=Coffea arabica OX=13443 GN=atpB PE=3 SV=1
Unigene013016	sp|Q8VZG8|MIK2_ARATH	7.62502e-26	60/122(49.18)	107	MDIS1-interacting receptor like kinase 2 OS=Arabidopsis thaliana OX=3702 GN=MIK2 PE=1 SV=3
Unigene013017	sp|Q9SA42|MD22A_ARATH	1.28331e-09	23/33(69.70)	45	Mediator of RNA polymerase II transcription subunit 22a OS=Arabidopsis thaliana OX=3702 GN=MED22A PE=1 SV=1
Unigene013018	sp|P04780|CB22_PETSP	1.03028e-16	79/223(35.43)	80	Chlorophyll a-b binding protein 22L, chloroplastic OS=Petunia sp. OX=4104 GN=CAB22L PE=3 SV=1
Unigene013019	sp|Q9SX85|SEC3A_ARATH	4.60001e-60	134/260(51.54)	208	Exocyst complex component SEC3A OS=Arabidopsis thaliana OX=3702 GN=SEC3A PE=1 SV=1
Unigene013020	sp|Q8L7M1|B3GTE_ARATH	7.02252e-174	249/354(70.34)	494	Probable beta-1,3-galactosyltransferase 14 OS=Arabidopsis thaliana OX=3702 GN=B3GALT14 PE=2 SV=1
Unigene013023	sp|P24260|METK2_DIACA	6.37431e-07	34/90(37.78)	48	S-adenosylmethionine synthase 2 OS=Dianthus caryophyllus OX=3570 GN=SAM2 PE=2 SV=1
Unigene013024	sp|Q93YQ1|RTOR1_ARATH	2.64131e-09	40/113(35.40)	41	Regulatory-associated protein of TOR 1 OS=Arabidopsis thaliana OX=3702 GN=RAPTOR1 PE=1 SV=1
Unigene013028	sp|Q8GYB1|NUD15_ARATH	2.54745e-33	76/169(44.97)	120	Nudix hydrolase 15, mitochondrial OS=Arabidopsis thaliana OX=3702 GN=NUDT15 PE=1 SV=2
Unigene013031	sp|Q9LSB1|GUX1_ARATH	0	229/410(55.85)	434	UDP-glucuronate:xylan alpha-glucuronosyltransferase 1 OS=Arabidopsis thaliana OX=3702 GN=GUX1 PE=2 SV=1
Unigene013033	sp|Q9SL56|GLPT5_ARATH	7.38195e-149	168/275(61.09)	320	Putative glycerol-3-phosphate transporter 5 OS=Arabidopsis thaliana OX=3702 GN=At2g13100 PE=2 SV=2
Unigene013037	sp|Q05091|PGIP_PYRCO	8.68702e-11	62/178(34.83)	59	Polygalacturonase inhibitor OS=Pyrus communis OX=23211 GN=PGIP PE=1 SV=1
Unigene013038	sp|Q9SEU6|TRXM4_ARATH	5.69786e-09	28/62(45.16)	53	Thioredoxin M4, chloroplastic OS=Arabidopsis thaliana OX=3702 GN=At3g15360 PE=2 SV=2
Unigene013039	sp|O22254|RL181_ARATH	1.5889e-10	58/165(35.15)	59	Putative 60S ribosomal protein L18-1 OS=Arabidopsis thaliana OX=3702 GN=RPL18A PE=3 SV=3
Unigene013040	sp|Q8RWM7|CCB3_ARATH	3.61899e-41	65/79(82.28)	137	Protein COFACTOR ASSEMBLY OF COMPLEX C SUBUNIT B CCB3, chloroplastic OS=Arabidopsis thaliana OX=3702 GN=CCB3 PE=1 SV=1
Unigene013041	sp|Q9FFQ0|TOL5_ARATH	2.29786e-82	145/229(63.32)	265	TOM1-like protein 5 OS=Arabidopsis thaliana OX=3702 GN=TOL5 PE=1 SV=1
Unigene013042	sp|Q9SB81|PER42_ARATH	5.51324e-20	79/209(37.80)	89	Peroxidase 42 OS=Arabidopsis thaliana OX=3702 GN=PER42 PE=1 SV=2
Unigene013043	sp|O64765|UAP2_ARATH	3.80255e-36	67/112(59.82)	113	UDP-N-acetylglucosamine diphosphorylase 2 OS=Arabidopsis thaliana OX=3702 GN=GLCNAC1PUT2 PE=1 SV=1
Unigene013044	sp|Q940G6|GID1C_ARATH	1.00069e-126	197/323(60.99)	376	Gibberellin receptor GID1C OS=Arabidopsis thaliana OX=3702 GN=GID1C PE=1 SV=1
Unigene013046	sp|Q8W487|YB95_ARATH	1.78251e-13	23/73(31.51)	45	Uncharacterized protein At2g39795, mitochondrial OS=Arabidopsis thaliana OX=3702 GN=At2g39795 PE=1 SV=1
Unigene013047	sp|Q94AH3|NIPA4_ARATH	1.98312e-102	102/153(66.67)	224	Probable magnesium transporter NIPA4 OS=Arabidopsis thaliana OX=3702 GN=At1g71900 PE=2 SV=1
Unigene013049	sp|Q9ZT94|POLR2_ARATH	6.22876e-17	33/72(45.83)	68	Retrovirus-related Pol polyprotein from transposon RE2 OS=Arabidopsis thaliana OX=3702 GN=RE2 PE=4 SV=1
Unigene013050	sp|Q9C5M1|YCED2_ARATH	9.63789e-14	48/121(39.67)	69	Large ribosomal RNA subunit accumulation protein YCED homolog 2, chloroplastic OS=Arabidopsis thaliana OX=3702 GN=At3g19800 PE=2 SV=1
Unigene013051	sp|O49453|Y4844_ARATH	6.76797e-21	48/77(62.34)	87	Uncharacterized protein At4g28440 OS=Arabidopsis thaliana OX=3702 GN=At4g28440 PE=1 SV=1
Unigene013052	sp|C0LGG9|Y5344_ARATH	1.43114e-19	60/166(36.14)	63	Probable LRR receptor-like serine/threonine-protein kinase At1g53440 OS=Arabidopsis thaliana OX=3702 GN=At1g53440 PE=2 SV=2
Unigene013053	sp|O22160|TL15A_ARATH	1.95825e-20	65/150(43.33)	88	Thylakoid lumenal 15 kDa protein 1, chloroplastic OS=Arabidopsis thaliana OX=3702 GN=At2g44920 PE=1 SV=2
Unigene013054	sp|Q9ZRR5|TBA3_HORVU	2.59355e-28	150/438(34.25)	117	Tubulin alpha-3 chain OS=Hordeum vulgare OX=4513 GN=TUBA3 PE=2 SV=1
Unigene013056	sp|O64470|SHT_ARATH	3.31282e-94	107/265(40.38)	203	Spermidine hydroxycinnamoyl transferase OS=Arabidopsis thaliana OX=3702 GN=SHT PE=1 SV=1
Unigene013059	sp|F4IV66|RNE_ARATH	1.13197e-83	71/123(57.72)	133	Ribonuclease E/G-like protein, chloroplastic OS=Arabidopsis thaliana OX=3702 GN=RNE PE=1 SV=1
Unigene013060	sp|F4JZC2|ENAS1_ARATH	0	109/147(74.15)	238	Cytosolic endo-beta-N-acetylglucosaminidase 1 OS=Arabidopsis thaliana OX=3702 GN=ENGASE1 PE=1 SV=1
Unigene013061	sp|Q94G16|TATB_PEA	1.16833e-15	42/92(45.65)	58	Sec-independent protein translocase protein TATB, chloroplastic OS=Pisum sativum OX=3888 GN=TATB PE=1 SV=1
Unigene013064	sp|Q69Q47|CIPKO_ORYSJ	8.03376e-92	184/377(48.81)	291	CBL-interacting protein kinase 24 OS=Oryza sativa subsp. japonica OX=39947 GN=CIPK24 PE=1 SV=1
Unigene013066	sp|P19866|G3PA_SPIOL	5.6705e-13	68/176(38.64)	67	Glyceraldehyde-3-phosphate dehydrogenase A, chloroplastic OS=Spinacia oleracea OX=3562 GN=GAPA PE=1 SV=2
Unigene013067	sp|O81004|Y2287_ARATH	1.97268e-68	103/185(55.68)	218	GTP-binding protein At2g22870 OS=Arabidopsis thaliana OX=3702 GN=EMB2001 PE=2 SV=2
Unigene013068	sp|Q9SZX3|ASSY_ARATH	0	351/422(83.18)	708	Argininosuccinate synthase, chloroplastic OS=Arabidopsis thaliana OX=3702 GN=At4g24830 PE=1 SV=3
Unigene013071	sp|Q9LK94|MDAR4_ARATH	1.83059e-22	126/426(29.58)	102	Monodehydroascorbate reductase 4, peroxisomal OS=Arabidopsis thaliana OX=3702 GN=MDAR4 PE=1 SV=1
Unigene013072	sp|O22812|AHL10_ARATH	4.77703e-42	64/112(57.14)	105	AT-hook motif nuclear-localized protein 10 OS=Arabidopsis thaliana OX=3702 GN=AHL10 PE=1 SV=2
Unigene013073	sp|Q5VN19|MPK11_ORYSJ	1.93364e-53	94/165(56.97)	157	Mitogen-activated protein kinase 11 OS=Oryza sativa subsp. japonica OX=39947 GN=MPK11 PE=2 SV=2
Unigene013076	sp|Q8GYB1|NUD15_ARATH	1.20748e-84	124/227(54.63)	254	Nudix hydrolase 15, mitochondrial OS=Arabidopsis thaliana OX=3702 GN=NUDT15 PE=1 SV=2
Unigene013078	sp|Q9LSS7|RUBP1_ARATH	4.58274e-11	64/204(31.37)	62	NEDD8-specific protease 1 OS=Arabidopsis thaliana OX=3702 GN=NEDP1 PE=2 SV=1
Unigene013080	sp|Q9FZ48|UBC36_ARATH	6.33097e-30	64/133(48.12)	109	Ubiquitin-conjugating enzyme E2 36 OS=Arabidopsis thaliana OX=3702 GN=UBC36 PE=1 SV=1
Unigene013083	sp|Q96452|1433C_SOYBN	5.17655e-87	70/119(58.82)	139	14-3-3-like protein C OS=Glycine max OX=3847 GN=GF14C PE=2 SV=1
Unigene013086	sp|Q0WVF8|MMS19_ARATH	4.43124e-115	95/254(37.40)	154	MMS19 nucleotide excision repair protein homolog OS=Arabidopsis thaliana OX=3702 GN=MMS19 PE=1 SV=1
Unigene013088	sp|Q93VC9|CATB2_ARATH	5.70127e-26	81/210(38.57)	106	Cathepsin B-like protease 2 OS=Arabidopsis thaliana OX=3702 GN=CATHB2 PE=2 SV=1
Unigene013089	sp|Q9FN15|GLD27_ARATH	4.51815e-13	74/203(36.45)	68	Protein CONSERVED IN THE GREEN LINEAGE AND DIATOMS 27, chloroplastic OS=Arabidopsis thaliana OX=3702 GN=CGLD27 PE=2 SV=1
Unigene013091	sp|Q8L719|THO4B_ARATH	7.6044e-60	131/248(52.82)	199	THO complex subunit 4B OS=Arabidopsis thaliana OX=3702 GN=ALY2 PE=1 SV=1
Unigene013092	sp|Q8LFD1|LPP3_ARATH	1.01322e-166	212/268(79.10)	472	Putative lipid phosphate phosphatase 3, chloroplastic OS=Arabidopsis thaliana OX=3702 GN=LPP3 PE=2 SV=1
Unigene013100	sp|Q9LJ64|PLRX1_ARATH	9.5299e-10	71/302(23.51)	62	Pollen-specific leucine-rich repeat extensin-like protein 1 OS=Arabidopsis thaliana OX=3702 GN=PEX1 PE=2 SV=1
Unigene013101	sp|P08477|G3PC2_HORVU	1.1075e-18	58/136(42.65)	85	Glyceraldehyde-3-phosphate dehydrogenase 2, cytosolic (Fragment) OS=Hordeum vulgare OX=4513 GN=GAPC PE=2 SV=1
Unigene013103	sp|P13983|EXTN_TOBAC	1.45777e-08	43/146(29.45)	38	Extensin OS=Nicotiana tabacum OX=4097 GN=HRGPNT3 PE=2 SV=1
Unigene013104	sp|Q9LX14|UFC_ARATH	5.24271e-06	31/69(44.93)	49	Protein UPSTREAM OF FLC OS=Arabidopsis thaliana OX=3702 GN=UFC PE=2 SV=1
Unigene013111	sp|Q8W1X2|PDXK_ARATH	2.75926e-40	108/281(38.43)	146	Pyridoxal kinase OS=Arabidopsis thaliana OX=3702 GN=PK PE=1 SV=2
Unigene013113	sp|Q8VZG8|MIK2_ARATH	2.83169e-36	64/200(32.00)	89	MDIS1-interacting receptor like kinase 2 OS=Arabidopsis thaliana OX=3702 GN=MIK2 PE=1 SV=3
Unigene013114	sp|Q1PF50|EDA2_ARATH	2.23714e-08	28/70(40.00)	56	Probable serine protease EDA2 OS=Arabidopsis thaliana OX=3702 GN=EDA2 PE=2 SV=2
Unigene013117	sp|Q7XTJ3|ODPA3_ORYSJ	5.02577e-94	196/419(46.78)	295	Pyruvate dehydrogenase E1 component subunit alpha-3, chloroplastic OS=Oryza sativa subsp. japonica OX=39947 GN=Os04g0119400 PE=2 SV=2
Unigene013118	sp|P48978|PGLR_MALDO	5.94049e-17	55/227(24.23)	56	Polygalacturonase OS=Malus domestica OX=3750 PE=2 SV=1
Unigene013120	sp|Q9FJX0|PPIL2_ARATH	0	280/485(57.73)	498	Peptidyl-prolyl cis-trans isomerase CYP65 OS=Arabidopsis thaliana OX=3702 GN=CYP65 PE=2 SV=1
Unigene013121	sp|Q9ASX5|Y5520_ARATH	0	330/412(80.10)	673	Uncharacterized aarF domain-containing protein kinase At5g05200, chloroplastic OS=Arabidopsis thaliana OX=3702 GN=At5g05200 PE=1 SV=1
Unigene013122	sp|P10496|GRP2_PHAVU	2.32977e-10	37/106(34.91)	51	Glycine-rich cell wall structural protein 1.8 OS=Phaseolus vulgaris OX=3885 PE=2 SV=1
Unigene013123	sp|P82683|ML3_VISAL	1.26321e-11	57/174(32.76)	65	Beta-galactoside-specific lectin 3 OS=Viscum album OX=3972 PE=1 SV=2
Unigene013124	sp|Q42580|PER21_ARATH	4.71772e-76	91/172(52.91)	177	Peroxidase 21 OS=Arabidopsis thaliana OX=3702 GN=PER21 PE=1 SV=1
Unigene013127	sp|A6QRA1|NRPE7_ARATH	3.18054e-09	49/157(31.21)	54	DNA-directed RNA polymerase V subunit 7 OS=Arabidopsis thaliana OX=3702 GN=NRPE7 PE=1 SV=1
Unigene013128	sp|Q8RXW0|RBL14_ARATH	2.8258e-86	142/270(52.59)	264	Rhomboid-like protein 14, mitochondrial OS=Arabidopsis thaliana OX=3702 GN=RBL14 PE=2 SV=1
Unigene013129	sp|Q39524|HUP2_PARKE	1.79757e-30	90/312(28.85)	95	H(+)/hexose cotransporter 2 OS=Parachlorella kessleri OX=3074 GN=HUP2 PE=2 SV=1
Unigene013132	sp|O49741|GATA2_ARATH	7.91592e-36	67/113(59.29)	135	GATA transcription factor 2 OS=Arabidopsis thaliana OX=3702 GN=GATA2 PE=2 SV=1
Unigene013133	sp|Q9LHK1|NUD16_ARATH	1.75292e-10	40/93(43.01)	59	Nudix hydrolase 16, mitochondrial OS=Arabidopsis thaliana OX=3702 GN=NUDT16 PE=2 SV=1
Unigene013134	sp|Q3LRV4|NRL4B_LUPAN	2.8713e-25	90/279(32.26)	107	Bifunctional nitrilase/nitrile hydratase NIT4B OS=Lupinus angustifolius OX=3871 GN=NIT4B PE=1 SV=1
Unigene013137	sp|Q9LUJ2|PP249_ARATH	4.58998e-133	152/340(44.71)	250	Pentatricopeptide repeat-containing protein At3g22690 OS=Arabidopsis thaliana OX=3702 GN=PCMP-H56 PE=3 SV=1
Unigene013138	sp|Q9FPQ6|GP1_CHLRE	1.99839e-07	29/79(36.71)	41	Vegetative cell wall protein gp1 OS=Chlamydomonas reinhardtii OX=3055 GN=GP1 PE=1 SV=1
Unigene013139	sp|Q940U6|FLU_ARATH	7.4904e-104	161/233(69.10)	309	Protein FLUORESCENT IN BLUE LIGHT, chloroplastic OS=Arabidopsis thaliana OX=3702 GN=FLU PE=1 SV=1
Unigene013142	sp|Q39108|GGR_ARATH	8.23729e-61	103/157(65.61)	194	Heterodimeric geranylgeranyl pyrophosphate synthase small subunit, chloroplastic OS=Arabidopsis thaliana OX=3702 GN=GGR PE=1 SV=2
Unigene013143	sp|Q9SCL7|NAGK_ARATH	1.70137e-84	88/129(68.22)	160	Acetylglutamate kinase, chloroplastic OS=Arabidopsis thaliana OX=3702 GN=NAGK PE=1 SV=1
Unigene013145	sp|Q8L4D8|IQD31_ARATH	4.24662e-07	26/77(33.77)	45	Protein IQ-DOMAIN 31 OS=Arabidopsis thaliana OX=3702 GN=IQD31 PE=1 SV=1
Unigene013146	sp|Q8GY89|SRX_ARATH	1.19052e-21	46/78(58.97)	83	Sulfiredoxin, chloroplastic/mitochondrial OS=Arabidopsis thaliana OX=3702 GN=SRX PE=1 SV=1
Unigene013147	sp|Q8VZD4|DEG15_ARATH	4.12921e-56	52/110(47.27)	88	Glyoxysomal processing protease, glyoxysomal OS=Arabidopsis thaliana OX=3702 GN=DEG15 PE=1 SV=2
Unigene013150	sp|Q93YQ1|RTOR1_ARATH	3.44787e-72	256/751(34.09)	261	Regulatory-associated protein of TOR 1 OS=Arabidopsis thaliana OX=3702 GN=RAPTOR1 PE=1 SV=1
Unigene013151	sp|Q9SXB8|Y1133_ARATH	6.62059e-06	51/153(33.33)	46	G-type lectin S-receptor-like serine/threonine-protein kinase At1g11330 OS=Arabidopsis thaliana OX=3702 GN=At1g11330 PE=1 SV=3
Unigene013152	sp|Q93XW5|NSP5_ARATH	5.11561e-60	110/257(42.80)	186	Nitrile-specifier protein 5 OS=Arabidopsis thaliana OX=3702 GN=NSP5 PE=2 SV=1
Unigene013153	sp|D3UAG2|U71K2_PYRCO	9.05723e-20	50/137(36.50)	60	UDP-glycosyltransferase 71K2 OS=Pyrus communis OX=23211 GN=UGT71K2 PE=1 SV=1
Unigene013154	sp|Q9LJX5|BRTL1_ARATH	2.88919e-65	140/327(42.81)	213	Probable mitochondrial adenine nucleotide transporter BTL1 OS=Arabidopsis thaliana OX=3702 GN=At3g20240 PE=2 SV=1
Unigene013156	sp|Q9C942|CSE_ARATH	1.03549e-53	112/322(34.78)	180	Caffeoylshikimate esterase OS=Arabidopsis thaliana OX=3702 GN=CSE PE=1 SV=1
Unigene013158	sp|Q9FJR9|NMAT2_ARATH	6.69207e-108	173/236(73.31)	346	Nuclear intron maturase 2, mitochondrial OS=Arabidopsis thaliana OX=3702 GN=NMAT2 PE=1 SV=1
Unigene013159	sp|Q8LMR2|DCL1_ORYSJ	1.14188e-120	190/242(78.51)	393	Endoribonuclease Dicer homolog 1 OS=Oryza sativa subsp. japonica OX=39947 GN=DCL1 PE=3 SV=1
Unigene013162	sp|P59231|R10A3_ARATH	9.29607e-69	100/179(55.87)	211	60S ribosomal protein L10a-3 OS=Arabidopsis thaliana OX=3702 GN=RPL10AC PE=1 SV=1
Unigene013164	sp|Q0INZ4|SPS3_ORYSJ	8.98668e-142	177/225(78.67)	362	Probable solanesyl-diphosphate synthase 3, chloroplastic (Fragment) OS=Oryza sativa subsp. japonica OX=39947 GN=SPS3 PE=3 SV=1
Unigene013165	sp|Q9S740|AGP19_ARATH	4.82382e-06	21/43(48.84)	45	Lysine-rich arabinogalactan protein 19 OS=Arabidopsis thaliana OX=3702 GN=AGP19 PE=2 SV=2
Unigene013167	sp|Q9LMX7|C78A5_ARATH	4.88984e-101	201/429(46.85)	312	Cytochrome P450 78A5 OS=Arabidopsis thaliana OX=3702 GN=CYP78A5 PE=2 SV=1
Unigene013168	sp|P27483|GRP1_ARATH	5.86645e-43	75/153(49.02)	148	Glycine-rich cell wall structural protein OS=Arabidopsis thaliana OX=3702 GN=At3g17050 PE=3 SV=2
Unigene013169	sp|F4IQK5|VCL21_ARATH	4.16755e-12	58/186(31.18)	68	Vicilin-like seed storage protein At2g18540 OS=Arabidopsis thaliana OX=3702 GN=At2g18540 PE=3 SV=1
Unigene013170	sp|Q8LPJ4|AB2E_ARATH	3.14101e-174	174/285(61.05)	319	ABC transporter E family member 2 OS=Arabidopsis thaliana OX=3702 GN=ABCE2 PE=2 SV=1
Unigene013171	sp|Q42262|RS3A2_ARATH	1.18827e-40	100/255(39.22)	142	40S ribosomal protein S3a-2 OS=Arabidopsis thaliana OX=3702 GN=RPS3AB PE=2 SV=3
Unigene013174	sp|Q9S9N9|CCR1_ARATH	7.39325e-18	68/239(28.45)	85	Cinnamoyl-CoA reductase 1 OS=Arabidopsis thaliana OX=3702 GN=CCR1 PE=1 SV=1
Unigene013176	sp|P29766|RL8_SOLLC	1.2432e-38	40/73(54.79)	97	60S ribosomal protein L8 OS=Solanum lycopersicum OX=4081 GN=RPL8 PE=2 SV=1
Unigene013177	sp|O48947|CESA2_ARATH	2.72871e-139	363/905(40.11)	447	Cellulose synthase A catalytic subunit 2 [UDP-forming] OS=Arabidopsis thaliana OX=3702 GN=CESA2 PE=1 SV=1
Unigene013178	sp|F4KD71|DUR3_ARATH	0	193/435(44.37)	295	Urea-proton symporter DUR3 OS=Arabidopsis thaliana OX=3702 GN=DUR3 PE=1 SV=1
Unigene013179	sp|Q9M081|SC24B_ARATH	9.89078e-75	219/580(37.76)	273	Protein transport protein Sec24-like At4g32640 OS=Arabidopsis thaliana OX=3702 GN=At4g32640 PE=3 SV=3
Unigene013183	sp|Q8H038|KATAM_ORYSJ	3.43672e-15	70/205(34.15)	76	Xyloglucan galactosyltransferase KATAMARI1 homolog OS=Oryza sativa subsp. japonica OX=39947 GN=Os03g0144800 PE=2 SV=1
Unigene013186	sp|Q2QX45|CDPKS_ORYSJ	2.84677e-82	191/458(41.70)	268	Calcium-dependent protein kinase 28 OS=Oryza sativa subsp. japonica OX=39947 GN=CPK28 PE=3 SV=1
[truncated: 25,148 more rows]
